# Supplementary material for: Evolution of promoter-proximal pausing enabled a new layer of transcription control
Source: bioRxiv. 2024 Oct 12:2023.02.19.529146. Preprint. [Version 2] doi: 10.1101/2023.02.19.529146 (PMC11482795; doi:10.1101/2023.02.19.529146)
Supplement: Supplement 1 [file media-1.zip]

Archive with 164 entries (152 files):
- Other Supplemental Materials/
- Other Supplemental Materials/CDK9/
- Other Supplemental Materials/CDK9/CDK9_12_13final.LGC20G.bionj
- Other Supplemental Materials/CDK9/CDK9_12_13final.LGC20G.ckp.gz
- Other Supplemental Materials/CDK9/CDK9_12_13final.LGC20G.contree
- Other Supplemental Materials/CDK9/CDK9_12_13final.LGC20G.iqtree
- Other Supplemental Materials/CDK9/CDK9_12_13final.LGC20G.log
- Other Supplemental Materials/CDK9/CDK9_12_13final.LGC20G.mldist
- Other Supplemental Materials/CDK9/CDK9_12_13final.LGC20G.splits.nex
- Other Supplemental Materials/CDK9/CDK9_12_13final.LGC20G.treefile
- Other Supplemental Materials/CDK9/CDK9_12_13final.LGC20G_renamed.tre
- Other Supplemental Materials/CDK9/CDK9_12_13final_linsi.fasta
- Other Supplemental Materials/CDK9/CDK9_12_13final_linsi.trimalgappyout.phy
- Other Supplemental Materials/CDK9/CDKs_preliminaryfinal.mafft.fasta
- Other Supplemental Materials/CDK9/CDKs_preliminaryfinal.mafft.trimalgappyout.LGC20G.bionj
- Other Supplemental Materials/CDK9/CDKs_preliminaryfinal.mafft.trimalgappyout.LGC20G.ckp.gz
- Other Supplemental Materials/CDK9/CDKs_preliminaryfinal.mafft.trimalgappyout.LGC20G.contree
- Other Supplemental Materials/CDK9/CDKs_preliminaryfinal.mafft.trimalgappyout.LGC20G.iqtree
- Other Supplemental Materials/CDK9/CDKs_preliminaryfinal.mafft.trimalgappyout.LGC20G.log
- Other Supplemental Materials/CDK9/CDKs_preliminaryfinal.mafft.trimalgappyout.LGC20G.mldist
- Other Supplemental Materials/CDK9/CDKs_preliminaryfinal.mafft.trimalgappyout.LGC20G.parstree
- Other Supplemental Materials/CDK9/CDKs_preliminaryfinal.mafft.trimalgappyout.LGC20G.splits.nex
- Other Supplemental Materials/CDK9/CDKs_preliminaryfinal.mafft.trimalgappyout.LGC20G.treefile
- Other Supplemental Materials/CDK9/CDKs_preliminaryfinal.mafft.trimalgappyout.LGC20G_renamed.tre
- Other Supplemental Materials/CDK9/CDKs_preliminaryfinal.mafft.trimalgappyout.phy
- Other Supplemental Materials/CDK9/CDKs_preliminaryfinal.mafft_renamed.fas
- Other Supplemental Materials/CDK9/FinalCDK9candidates.fasta
- Other Supplemental Materials/CDK9/FinalCDK9candidates_renamed.fasta
- Other Supplemental Materials/CDK9/FinalCDK9candidates_renamed.Pfam35
- Other Supplemental Materials/CDK9/FinalCDK9_12_13clade.fasta
- Other Supplemental Materials/CDK9/FinalCDK9_12_13clade_renamed.fasta
- Other Supplemental Materials/CDK9/FinalCDK9_12_13clade_renamed.Pfam35
- Other Supplemental Materials/CyclinT/
- Other Supplemental Materials/CyclinT/CyclinTlikefinal.linsi.fasta
- Other Supplemental Materials/CyclinT/CyclinTlikefinal.linsi.gappyout.LGC20G.bionj
- Other Supplemental Materials/CyclinT/CyclinTlikefinal.linsi.gappyout.LGC20G.ckp.gz
- Other Supplemental Materials/CyclinT/CyclinTlikefinal.linsi.gappyout.LGC20G.contree
- Other Supplemental Materials/CyclinT/CyclinTlikefinal.linsi.gappyout.LGC20G.iqtree
- Other Supplemental Materials/CyclinT/CyclinTlikefinal.linsi.gappyout.LGC20G.log
- Other Supplemental Materials/CyclinT/CyclinTlikefinal.linsi.gappyout.LGC20G.mldist
- Other Supplemental Materials/CyclinT/CyclinTlikefinal.linsi.gappyout.LGC20G.splits.nex
- Other Supplemental Materials/CyclinT/CyclinTlikefinal.linsi.gappyout.LGC20G.treefile
- Other Supplemental Materials/CyclinT/CyclinTlikefinal.linsi.trimalgappyout.phy
- Other Supplemental Materials/CyclinT/CyclinTlikefinal_TK.fasta
- Other Supplemental Materials/CyclinT/CyclinTlikefinal_TK.linsi.fasta
- Other Supplemental Materials/CyclinT/CyclinTlikefinal_TK.linsi.gappyout.LGC20G.bionj
- Other Supplemental Materials/CyclinT/CyclinTlikefinal_TK.linsi.gappyout.LGC20G.ckp.gz
- Other Supplemental Materials/CyclinT/CyclinTlikefinal_TK.linsi.gappyout.LGC20G.contree
- Other Supplemental Materials/CyclinT/CyclinTlikefinal_TK.linsi.gappyout.LGC20G.iqtree
- Other Supplemental Materials/CyclinT/CyclinTlikefinal_TK.linsi.gappyout.LGC20G.log
- Other Supplemental Materials/CyclinT/CyclinTlikefinal_TK.linsi.gappyout.LGC20G.mldist
- Other Supplemental Materials/CyclinT/CyclinTlikefinal_TK.linsi.gappyout.LGC20G.splits.nex
- Other Supplemental Materials/CyclinT/CyclinTlikefinal_TK.linsi.gappyout.LGC20G.treefile
- Other Supplemental Materials/CyclinT/CyclinTlikefinal_TK.linsi.gappyout.LGC20G_renamed.tre
- Other Supplemental Materials/CyclinT/CyclinTlikefinal_TK.linsi.trimalgappyout.phy
- Other Supplemental Materials/CyclinT/FinalCyclinTcandidates_renamed.fasta
- Other Supplemental Materials/CyclinT/FinalCyclinTcandidates_renamed.Pfam35
- Other Supplemental Materials/HEXIM/
- Other Supplemental Materials/HEXIM/.DS_Store
- Other Supplemental Materials/HEXIM/FinalHEXIM-like_renamed.fasta
- Other Supplemental Materials/HEXIM/FinalHEXIM-like_renamed.InterProScan
- Other Supplemental Materials/HEXIM/FinalHEXIM-like_renamed.Pfam35
- Other Supplemental Materials/HEXIM/FinalHEXIMcandidates_renamed.fasta
- Other Supplemental Materials/HEXIM/FinalHEXIMcandidates_renamed.InterProScan
- Other Supplemental Materials/HEXIM/FinalHEXIMcandidates_renamed.Pfam35
- Other Supplemental Materials/HEXIM/HEXIMlikefinal.linsi.fasta
- Other Supplemental Materials/HEXIM/HEXIMlikefinal.linsi.gappyout.LGC20G.bionj
- Other Supplemental Materials/HEXIM/HEXIMlikefinal.linsi.gappyout.LGC20G.ckp.gz
- Other Supplemental Materials/HEXIM/HEXIMlikefinal.linsi.gappyout.LGC20G.contree
- Other Supplemental Materials/HEXIM/HEXIMlikefinal.linsi.gappyout.LGC20G.iqtree
- Other Supplemental Materials/HEXIM/HEXIMlikefinal.linsi.gappyout.LGC20G.log
- Other Supplemental Materials/HEXIM/HEXIMlikefinal.linsi.gappyout.LGC20G.mldist
- Other Supplemental Materials/HEXIM/HEXIMlikefinal.linsi.gappyout.LGC20G.parstree
- Other Supplemental Materials/HEXIM/HEXIMlikefinal.linsi.gappyout.LGC20G.splits.nex
- Other Supplemental Materials/HEXIM/HEXIMlikefinal.linsi.gappyout.LGC20G.treefile
- Other Supplemental Materials/HEXIM/HEXIMlikefinal.linsi.trimalgappyout.phy
- Other Supplemental Materials/HEXIM/HEXIMlikefinal.linsi.trimalgappyout.trimalgappyout.LGC20G_renamed.tre
- Other Supplemental Materials/HEXIM/HEXIMNELFqueriesalleval10.hmm
- Other Supplemental Materials/HEXIM/HEXIMNELFqueriesalleval10.hmm2.hmm
- Other Supplemental Materials/HEXIM/HEXIMNELFqueriesalleval10hmm1allposthmm1_80trimmed.trimhmmalign.fasta
- Other Supplemental Materials/HEXIM/HEXIMNELFqueriesalleval10_taxatrimmed.linsi.fasta
- Other Supplemental Materials/HEXIM/HEXIMNELFqueriesalleval10_taxatrimmed_aligntrimmed.fasta
- Other Supplemental Materials/NELFA/
- Other Supplemental Materials/NELFA/.DS_Store
- Other Supplemental Materials/NELFA/FinalNELFAcandidates_renamed.fasta
- Other Supplemental Materials/NELFA/FinalNELFAcandidates_renamed.Pfam35
- Other Supplemental Materials/NELFA/FinalNELFAlike.InterProScan
- Other Supplemental Materials/NELFA/FinalNELFAlike_renamed.fasta
- Other Supplemental Materials/NELFA/FinalNELFAlike_renamed.Pfam35
- Other Supplemental Materials/NELFA/NELFAlike.linsi.fasta
- Other Supplemental Materials/NELFA/NELFAlike.linsi.trimalgappyout.phy
- Other Supplemental Materials/NELFA/NELFAlikefinal.linsi.gappyout.LGC20G.bionj
- Other Supplemental Materials/NELFA/NELFAlikefinal.linsi.gappyout.LGC20G.ckp.gz
- Other Supplemental Materials/NELFA/NELFAlikefinal.linsi.gappyout.LGC20G.contree
- Other Supplemental Materials/NELFA/NELFAlikefinal.linsi.gappyout.LGC20G.iqtree
- Other Supplemental Materials/NELFA/NELFAlikefinal.linsi.gappyout.LGC20G.log
- Other Supplemental Materials/NELFA/NELFAlikefinal.linsi.gappyout.LGC20G.mldist
- Other Supplemental Materials/NELFA/NELFAlikefinal.linsi.gappyout.LGC20G.splits.nex
- Other Supplemental Materials/NELFA/NELFAlikefinal.linsi.gappyout.LGC20G.treefile
- Other Supplemental Materials/NELFA/NELFAlikefinal.linsi.gappyout.LGC20G_renamed.tre
- Other Supplemental Materials/NELFA/NELFANELFqueriesalleval10_taxatrimmed.linsi.fasta
- Other Supplemental Materials/NELFA/NELFANELFqueriesalleval10_taxatrimmed_aligntrimmed.fasta
- Other Supplemental Materials/NELFA/NELFA_candidatesevalue10.hmm
- Other Supplemental Materials/NELFB/
- Other Supplemental Materials/NELFB/FinalNELFBcandidates_renamed.fasta
- Other Supplemental Materials/NELFB/FinalNELFBcandidates_renamed.Pfam35
- Other Supplemental Materials/NELFB/NELFBNELFqueriesalleval10.hmm
- Other Supplemental Materials/NELFB/NELFBNELFqueriesalleval10.hmm2.hmm
- Other Supplemental Materials/NELFB/NELFBNELFqueriesalleval10hmm1allposthmm1_80trimmed.trimhmmalign.fasta
- Other Supplemental Materials/NELFB/NELFBNELFqueriesalleval10_taxatrimmed.linsi.fasta
- Other Supplemental Materials/NELFB/NELFBNELFqueriesalleval10_taxatrimmed_aligntrimmed.fasta
- Other Supplemental Materials/NELFCD/
- Other Supplemental Materials/NELFCD/FinalNELFCDcandidates_renamed.fasta
- Other Supplemental Materials/NELFCD/FinalNELFCDcandidates_renamed.Pfam35
- Other Supplemental Materials/NELFCD/NELFCDNELFqueriesalleval10.hmm
- Other Supplemental Materials/NELFCD/NELFCDNELFqueriesalleval10.hmm2.hmm
- Other Supplemental Materials/NELFCD/NELFCDNELFqueriesalleval10hmm1allposthmm1_80trimmed.trimhmmalign.fasta
- Other Supplemental Materials/NELFCD/NELFCDNELFqueriesalleval10_taxatrimmed_80.linsi.fasta
- Other Supplemental Materials/NELFCD/NELFCDNELFqueriesalleval10_taxatrimmed_80_aligntrimmed.fasta
- Other Supplemental Materials/NELFE/
- Other Supplemental Materials/NELFE/FinalNELFEcandidates_renamed.fasta
- Other Supplemental Materials/NELFE/FinalNELFEcandidates_renamed.Pfam35
- Other Supplemental Materials/NELFE/NELFElikefinal.linsi.gappyout.LGC20G.bionj
- Other Supplemental Materials/NELFE/NELFElikefinal.linsi.gappyout.LGC20G.ckp.gz
- Other Supplemental Materials/NELFE/NELFElikefinal.linsi.gappyout.LGC20G.contree
- Other Supplemental Materials/NELFE/NELFElikefinal.linsi.gappyout.LGC20G.iqtree
- Other Supplemental Materials/NELFE/NELFElikefinal.linsi.gappyout.LGC20G.log
- Other Supplemental Materials/NELFE/NELFElikefinal.linsi.gappyout.LGC20G.mldist
- Other Supplemental Materials/NELFE/NELFElikefinal.linsi.gappyout.LGC20G.parstree
- Other Supplemental Materials/NELFE/NELFElikefinal.linsi.gappyout.LGC20G.splits.nex
- Other Supplemental Materials/NELFE/NELFElikefinal.linsi.gappyout.LGC20G.treefile
- Other Supplemental Materials/NELFE/NELFElikefinal.linsi.gappyout.LGC20G_renamed.tre
- Other Supplemental Materials/NELFE/NELFElikefinal.linsi.trimalgappyout.phy
- Other Supplemental Materials/NELFE/NELFENELFqueriesalleval10_taxatrimmed.linsi.fasta
- Other Supplemental Materials/NELFE/NELFENELFqueriesalleval10_taxatrimmed_aligntrimmed.fasta
- Other Supplemental Materials/NELFE/NELFE_candidatesevalue10.hmm
- Other Supplemental Materials/Paf1/
- Other Supplemental Materials/Paf1/FinalPaf1candidates_renamed.fasta
- Other Supplemental Materials/Paf1/FinalPaf1candidates_renamed.Pfam35
- Other Supplemental Materials/Paf1/Paf1accessoryNELFqueriesalleval10.hmm
- Other Supplemental Materials/Paf1/Paf1accessoryNELFqueriesalleval10.hmm2.hmm
- Other Supplemental Materials/Paf1/Paf1accessoryNELFqueriesalleval10hmm1.trimhmmalign.fasta
- Other Supplemental Materials/Paf1/Paf1accessoryNELFqueriesalleval10_taxatrimmed_80.linsi.fasta
- Other Supplemental Materials/Paf1/Paf1accessoryNELFqueriesalleval10_taxatrimmed_80_aligntrimmed.fasta
- Other Supplemental Materials/Spt4/
- Other Supplemental Materials/Spt4/.DS_Store
- Other Supplemental Materials/Spt4/FinalSpt4candidates_renamed.fasta
- Other Supplemental Materials/Spt4/FinalSpt4candidates_renamed.Pfam35
- Other Supplemental Materials/Spt4/Spt4accessoryNELFqueriesalleval10.hmm
- Other Supplemental Materials/Spt4/Spt4accessoryNELFqueriesalleval10.hmm2.hmm
- Other Supplemental Materials/Spt4/Spt4accessoryNELFqueriesalleval10hmm1.trimhmmalign.fasta
- Other Supplemental Materials/Spt4/Spt4accessoryNELFqueriesalleval10_taxatrimmed_80.linsi.fasta
- Other Supplemental Materials/Spt4/Spt4accessoryNELFqueriesalleval10_taxatrimmed_80_aligntrimmed.fasta
- Other Supplemental Materials/Spt5/
- Other Supplemental Materials/Spt5/FinalSpt5candidates_renamed.fasta
- Other Supplemental Materials/Spt5/FinalSpt5candidates_renamed.Pfam35
- Other Supplemental Materials/Spt5/Spt5accessoryNELFqueriesalleval10.hmm
- Other Supplemental Materials/Spt5/Spt5accessoryNELFqueriesalleval10.hmm2.hmm
- Other Supplemental Materials/Spt5/Spt5accessoryNELFqueriesalleval10hmm1.trimhmmalign.fasta
- Other Supplemental Materials/Spt5/Spt5accessoryNELFqueriesalleval10_taxatrimmed_80.linsi.fasta
- Other Supplemental Materials/Spt5/Spt5accessoryNELFqueriesalleval10_taxatrimmed_80_aligntrimmed.fasta
- Other Supplemental Materials/Spt6/
- Other Supplemental Materials/SupplementaryMethods_Leger.docx
- Other Supplemental Materials/TableS1.xlsx
