# Supplementary material for: Evolution of promoter-proximal pausing enabled a new layer of transcription control
Source: bioRxiv. 2024 Oct 12:2023.02.19.529146. Preprint. [Version 2] doi: 10.1101/2023.02.19.529146 (PMC11482795; doi:10.1101/2023.02.19.529146)
Supplement: Supplement 1 [file media-1.zip › Other Supplemental Materials/CDK9/CDK9_12_13final.LGC20G.bionj]

(((((((((((((((((((((((EP00260_Arabidopsis_thaliana_P002950_NP_001117490.1_Protein_kinase_superfamily_protein_Arabidopsis_thaliana:0.37058318,(EP00265_Oryza_sativa_P001147_NP_001043043.1_Os01g0367700_Oryza_sativa_Japonica_Group:0.18024543,(EP00265_Oryza_sativa_P007471_NP_001050108.1_Os03g0349200_partial_Oryza_sativa_Japonica_Group:0.12577617,EP00267_Zea_mays_P035139_XP_008670639.1_probable_serine_threonine-protein_kinase_At1g54610_Zea_mays:0.15051493):0.048339196):0.023003146):0.052542392,(EP00267_Zea_mays_P052231_XP_020405267.1_uncharacterized_protein_LOC100279958_isoform_X1_Zea_mays:0.28411493,EP00252_Welwitschia_mirabilis_P018751_TRINITY_DN4185_c0_g3_i1.p1_TRINITY_DN4185_c0_g3_TRINITY_DN4185_c0_g3_i1.p1_ORF_type_complete_len_848_score_172.28_TRINITY_DN4185_c0_g3_i1_527-3070:0.186803):0.061037984):0.034199372,(EP00267_Zea_mays_P022862_XP_008648016.1_uncharacterized_protein_LOC100381525_isoform_X1_Zea_mays:0.060029615,EP00263_Brachypodium_distachyon_P010336_XP_003573290.2_uncharacterized_protein_LOC100834933_Brachypodium_distachyon:0.048973072):0.22093235):0.048770368,EP00267_Zea_mays_P024922_XP_008651752.1_uncharacterized_protein_LOC100383830_isoform_X1_Zea_mays:0.53335816):0.061601844,((EP00265_Oryza_sativa_P022641_NP_001067590.1_Os11g0242500_Oryza_sativa_Japonica_Group:0.36651266,(EP00267_Zea_mays_P030864_XP_008662637.1_probable_serine_threonine-protein_kinase_At1g09600_isoform_X1_Zea_mays:0.19850585,EP00263_Brachypodium_distachyon_P012677_XP_003576969.2_probable_serine_threonine-protein_kinase_At1g09600_Brachypodium_distachyon:0.080798335):0.16030318):0.16260572,EP00259_Arabidopsis_lyrata_P038823_XP_020891539.1_probable_serine_threonine-protein_kinase_At1g09600_Arabidopsis_lyrata_subsp._lyrata:0.45742351):0.032417867):0.21978441,(EP00261_Vitis_vinifera_P035672_XP_019076915.1_PREDICTED_probable_serine_threonine-protein_kinase_At1g54610_isoform_X1_Vitis_vinifera:0.63704777,EP00263_Brachypodium_distachyon_P002271_XP_003560470.3_probable_serine_threonine-protein_kinase_At1g54610_Brachypodium_distachyon:0.63474154):0.34731063):1.0127697,EP01116_Phalansterium_solitarium_P000656_TRINITY_DN1049_c0_g1_i6.p1_TRINITY_DN1049_c0_g1_TRINITY_DN1049_c0_g1_i6.p1_ORF_type_complete_len_690_score_137.65_TRINITY_DN1049_c0_g1_i6_123-2192:0.68439251):0.10910091,((((((EP00265_Oryza_sativa_P012133_NP_001055436.1_Os05g0389700_Oryza_sativa_Japonica_Group:0.064462736,EP00263_Brachypodium_distachyon_P005335_XP_003565105.2_ribosomal_RNA-processing_protein_12_Brachypodium_distachyon:0.096552953):0.32635313,EP00896_Chara_braunii_P016339_GBG74215.1_hypothetical_protein_CBR_g17928_Chara_braunii:0.65941244):0.071727931,(EP00899_Mesostigma_viride_P008078_jgi_Mesvir1_17271_Mv07679-RA.1:0.53957748,EP00854_Cymbomonas_tetramitiformis_P021700_gene21700-26101_t:0.44691995):0.024042903):0.07092759,EP00893_Bathycoccus_prasinos_P007650_XP_007515678.1_predicted_protein_Bathycoccus_prasinos:0.6941309):0.088732392,((EP01113_Clastostelium_recurvatum_P042735_TRINITY_DN6949_c0_g1_i1.p1_TRINITY_DN6949_c0_g1_TRINITY_DN6949_c0_g1_i1.p1_ORF_type_5prime_partial_len_625_score_149.17_TRINITY_DN6949_c0_g1_i1_3-1877:0.46045426,(EP01103_Thecamoeba_quadrilineata_P009466_TRINITY_DN1922_c0_g1_i1.p1_TRINITY_DN1922_c0_g1_TRINITY_DN1922_c0_g1_i1.p1_ORF_type_complete_len_566_score_85.10_TRINITY_DN1922_c0_g1_i1_14-1711:0.44628635,EP01102_Stenamoeba_stenopodia_P019612_TRINITY_DN7451_c0_g1_i1.p1_TRINITY_DN7451_c0_g1_TRINITY_DN7451_c0_g1_i1.p1_ORF_type_5prime_partial_len_646_score_120.45_TRINITY_DN7451_c0_g1_i1_61-1998:0.56641448):0.054287642):0.022595078,EP01104_Vermistella_antarctica_P019388_TRINITY_DN757_c0_g5_i1.p1_TRINITY_DN757_c0_g5_TRINITY_DN757_c0_g5_i1.p1_ORF_type_complete_len_830_score_334.01_TRINITY_DN757_c0_g5_i1_447-2936:0.90256441):0.08785525):0.027224027,((EP01090_Pellita_catalonica_P019383_TRINITY_DN6577_c0_g1_i2.p1_TRINITY_DN6577_c0_g1_TRINITY_DN6577_c0_g1_i2.p1_ORF_type_complete_len_541_score_52.84_TRINITY_DN6577_c0_g1_i2_212-1834:0.75733989,EP01087_Luapelamoeba_hula_P008092_TRINITY_DN2009_c0_g1_i1.p1_TRINITY_DN2009_c0_g1_TRINITY_DN2009_c0_g1_i1.p1_ORF_type_5prime_partial_len_560_score_143.06_TRINITY_DN2009_c0_g1_i1_669-2348:0.60584861):0.038977087,EP00900_Chrysochromulina_parva_P020511_jgi_Chrpa1_3093_Chrysochromulina_OHIO_Genome00007093-RA:0.79355162):0.049682565):0.035594881):0.050373483,((EP01133_Synstelium_polycarpum_P015260_gene15260-18066_t:0.66512746,EP00023_Dictyostelium_discoideum_P010152_XP_644477.1_hypothetical_protein_DDB_G0273721_Dictyostelium_discoideum_AX4:0.3814581):0.31993866,EP00743_Colponemidia_sp_Colp-15_P001567_GILK01001712.1.p1_GENE.GILK01001712.1_GILK01001712.1.p1_ORF_type_complete_len_845_score_150.63_GILK01001712.1_357-2891:0.70898736):0.052159782):0.073293693,((((EP00609_Ectocarpus_siliculosus_P009836_CBN73841.1_conserved_unknown_protein_Ectocarpus_siliculosus:0.85934418,EP01084_Bolivina_argentea_P002235_4128_1:0.92571408):0.1563049,EP00980_Cylindrotheca_fusiformis_P030912_scaffold25626_cov137-Cylindrotheca_fusiformis.AAC.3:1.2068062):0.20221896,(EP00646_Phytophthora_ramorum_P011992_Phyra77638_pep_supercontig_ASM14973v1_scaffold_25_501276_502936_1_gene_Phyra77638_transcript_Phyra77638_gene_biotype_protein_coding_transcript_biotype_protein_coding_gene_symbol_fgenesh1_pg.C_scaffold_25000159:0.87862325,EP00654_Saprolegnia_diclina_P007213_XP_008610896.1_CMGC_CDK_CRK7_protein_kinase_Saprolegnia_diclina_VS20:1.0587903):0.48919326):0.30814648,(EP00761_Pharyngomonas_kirbyi_P009498_gb_GECH01009514.1_.p1_GENE.gb_GECH01009514.1_gb_GECH01009514.1_.p1_ORF_type_3prime_partial_len_434_score_86.08_gb_GECH01009514.1_1-1299:1.1961977,((EP00165_Cyanidioschyzon_merolae_P003365_XP_005538128.1_cyclin_dependent_kinase_C-type_Cyanidioschyzon_merolae_strain_10D:1.0462946,EP00871_Galdieria_phlegrea_P000395_jgi_Galph1_1356_GphlegSOOS_G5971.1:0.93327284):0.10921405,(EP00169_Porphyra_umbilicalis_P007489_OSX75503.1_hypothetical_protein_BU14_0234s0030_Porphyra_umbilicalis:0.98287463,EP00185_Porphyridium_purpureum_P006653_POR0651..scf227_4:0.79812777):0.11863812):0.20744586):0.011797443):0.049698226):0.024630362,((((((((EP00081_Caenorhabditis_elegans_P013800_NP_492906.2_Probable_cyclin-dependent_kinase_9_Caenorhabditis_elegans:1.293364,((EP00057_Strongylocentrotus_purpuratus_P035243_XP_798269.1_PREDICTED_cyclin-dependent_kinase_9_Strongylocentrotus_purpuratus:0.31967527,(EP00099_Drosophila_melanogaster_P014238_NP_477226.2_Cyclin-dependent_kinase_9_Drosophila_melanogaster:0.37771684,EP00110_Nematostella_vectensis_P009464_XP_001626865.1_predicted_protein_Nematostella_vectensis:0.38645238):0.047615588):0.14837596,EP00114_Trichoplax_sp_H2_P002907_RDD38670.1_Cyclin-dependent_kinase_9_Trichoplax_sp._H2:0.85375762):0.34336418):0.20552769,EP00090_Calanus_glacialis_P020896_TRINITY_DN3224_c0_g1_i2.p1_TRINITY_DN3224_c0_g1_TRINITY_DN3224_c0_g1_i2.p1_ORF_type_complete_len_582_score_176.99_TRINITY_DN3224_c0_g1_i2_135-1880:1.0431973):0.35633391,EP00126_Sphaerothecum_destruens_P006681_Sdes_comp19479_c0_seq1m10958:0.81716627):0.040814042,((((EP00870_Mitosporidium_daphniae_P001182_XP_013237536.1_CMGC_CDK_protein_kinase_Mitosporidium_daphniae:1.5907927,EP00129_Allomyces_macrogynus_P000561_KNE54563.1_CMGC_CDK_protein_kinase_Allomyces_macrogynus_ATCC_38327:1.3388131):0.10977118,((((((EP00139_Candida_albicans_P002457_XP_714883.2_cyclin-dependent_serine_threonine_protein_kinase_Candida_albicans_SC5314:0.35170043,EP00140_Debaryomyces_hansenii_P002333_XP_457963.1_DEHA2C06358p_Debaryomyces_hansenii_CBS767:0.46753174):0.816158,EP00144_Saccharomyces_cerevisiae_P005587_NP_015487.1_cyclin-dependent_serine_threonine_protein_kinase_SGV1_Saccharomyces_cerevisiae_S288C:1.4302466):0.15081149,EP00141_Yarrowia_lipolytica_P003580_XP_503170.1_YALI0D22935p_Yarrowia_lipolytica_CLIB122:1.162956):0.28881377,(((EP00150_Ustilago_maydis_P005273_XP_011391261.1_hypothetical_protein_UMAG_04950_Ustilago_maydis_521:1.029495,(EP00857_Cystobasidium_minutum_P000662_jgi_Rhomi1_139373_e_gw1.1.883.1:1.0671123,EP00858_Microbotryum_lychnidis-dioicae_P001885_KDE03944.1_CMGC_CDK_protein_kinase_Microbotryum_lychnidis-dioicae_p1A1_Lamole:0.96361214):0.30882576):0.095286071,EP00154_Conidiobolus_coronatus_P008286_KXN72826.1_kinase-like_protein_Conidiobolus_coronatus_NRRL_28638:1.1736276):0.082809612,((EP00134_Neurospora_crassa_P003101_XP_955995.3_serine_threonine-protein_kinase_bur-1_Neurospora_crassa_OR74A:1.0608685,(EP00145_Schizosaccharomyces_pombe_P003979_NP_595616.1_P-TEFb-associated_cyclin-dependent_protein_kinase_Cdk9_Schizosaccharomyces_pombe:0.80343699,EP00856_Taphrina_deformans_P002553_CCG83119.1_Serine_threonine-protein_kinase_cdk9_Taphrina_deformans_PYCC_5710:0.55419981):0.15602201):0.14083633,(EP00151_Rhizophagus_irregularis_P013725_XP_025177769.1_kinase-like_domain-containing_protein_Rhizophagus_irregularis_DAOM_181602_DAOM_197198:0.86492258,EP00152_Rhizopus_delemar_P008522_EIE83819.1_hypothetical_protein_RO3G_08524_Rhizopus_delemar_RA_99-880:0.53455395):0.12353792):0.042830098):0.13419916):0.10082328,(EP00860_Wallemia_mellicola_P000201_XP_006955834.1_Pkinase-domain-containing_protein_Wallemia_mellicola_CBS_633.66:1.2582929,EP00157_Rozella_allomycis_P001800_EPZ32541.1_Protein_kinase_catalytic_domain-containing_protein_Rozella_allomycis_CSF55:2.0764618):0.17397943):0.11090441,((EP00149_Cryptococcus_neoformans_P007509_XP_012053649.1_CMGC_CDK_protein_kinase_Cryptococcus_neoformans_var._grubii_H99:1.8143933,((EP00842_Homolaphlyctis_polyrhiza_P000987_jgi_Hompol1_188_HPOL_005251-RA:1.2195537,EP00845_Rhizoclosmatium_globosum_P004899_ORY38418.1_Pkinase-domain-containing_protein_Rhizoclosmatium_globosum:1.0403826):0.091468096,EP00833_Pecoramyces_ruminatium_P000786_jgi_Orpsp1_1_1174818_evm.model.c7180000051557.1:0.93678641):0.16393709):0.035813659,(EP00131_Spizellomyces_punctatus_P007706_XP_016611530.1_CMGC_CDK_protein_kinase_Spizellomyces_punctatus_DAOM_BR117:0.86961341,EP00131_Spizellomyces_punctatus_P008535_XP_016612359.1_CMGC_CDK_protein_kinase_Spizellomyces_punctatus_DAOM_BR117:0.90895903):0.84828031):0.017998502):0.059084788):0.14819074,(EP00132_Gonapodya_prolifera_P010528_KXS19289.1_Pkinase-domain-containing_protein_Gonapodya_prolifera_JEL478:1.4894845,EP00123_Amoebidium_parasiticum_P014219_comp22400_c0_seq1_m.33451_comp22400_c0_seq1_g.33451_ORF_comp22400_c0_seq1_g.33451_comp22400_c0_seq1_m.33451_type_3prime_partial_len_1281_comp22400_c0_seq1_3-3842:1.8445523):0.2953935):0.078458548,(((((EP00125_Sphaeroforma_arctica_P010371_XP_014153446.1_CMGC_CDK_protein_kinase_Sphaeroforma_arctica_JP610:1.010137,EP01134_Creolimax_fragrantissima_P000399_CFRG0399T1:0.65559161):0.49598134,EP01134_Creolimax_fragrantissima_P008108_CFRG8108T1:1.3995656):0.18547112,EP00123_Amoebidium_parasiticum_P021592_comp7013_c0_seq1_m.2748_comp7013_c0_seq1_g.2748_ORF_comp7013_c0_seq1_g.2748_comp7013_c0_seq1_m.2748_type_3prime_partial_len_427_comp7013_c0_seq1_3-1280:1.6338425):0.1312598,EP00127_Corallochytrium_limacisporum_P003476_Clim_evm104s149_gene_Clim_evmTU104s149:1.8440522):0.031945422,(((EP00730_Choanoeca_flexa_P020373_TRINITY_DN9954_c0_g1_i7.p1_TRINITY_DN9954_c0_g1_TRINITY_DN9954_c0_g1_i7.p1_ORF_type_complete_len_556_score_106.50_TRINITY_DN9954_c0_g1_i7_169-1836:1.0093004,((EP01147_Barroeca_monosierra_P006493_gene6493-9366_t:0.86704081,EP00056_Hartaetosiga_gracilis_P012374_m.197127_g.197127_ORF_g.197127_m.197127_type_3prime_partial_len_595_comp13680_c0_seq33_1-1785:0.73688048):0.10582766,EP00049_Salpingoeca_infusionum_P025832_m.22052_g.22052_ORF_g.22052_m.22052_type_complete_len_587_comp8345_c0_seq4_391-2151:0.75832653):0.15210786):0.31514066,((((EP00035_Acanthoeca_spectabilis_P002495_m.87922_g.87922_ORF_g.87922_m.87922_type_complete_len_640_comp11596_c0_seq4_323-2242:0.41658095,EP00041_Stephanoeca_diplocostata_P006503_m.87352_g.87352_ORF_g.87352_m.87352_type_complete_len_725_comp16399_c1_seq1_238-2412:0.51644301):0.13784251,EP00039_Didymoeca_costata_P011162_m.154901_g.154901_ORF_g.154901_m.154901_type_complete_len_588_comp15085_c0_seq16_341-2104:0.77270055):0.082727373,EP00729_Bicosta_minor_P001944_gene1944-22106_t:0.72494435):0.070626974,((EP00042_Codosiga_hollandica_P044988_m.450983_g.450983_ORF_g.450983_m.450983_type_5prime_partial_len_504_comp56910_c2_seq3_511-2022:0.89561504,EP00048_Salpingoeca_helianthica_P007548_m.111980_g.111980_ORF_g.111980_m.111980_type_5prime_partial_len_630_comp14364_c1_seq3_33-1922:0.70660633):0.027963728,(EP00050_Salpingoeca_kvevrii_P011221_m.13672_g.13672_ORF_g.13672_m.13672_type_5prime_partial_len_661_comp3318_c0_seq2_47-2029:0.65438223,EP00053_Salpingoeca_punica_P016330_m.153618_g.153618_ORF_g.153618_m.153618_type_internal_len_594_comp16944_c2_seq2_2-1786:0.53110719):0.11051878):0.18110028):0.21067405):0.29282722,((EP00051_Salpingoeca_urceolata_P015553_m.202103_g.202103_ORF_g.202103_m.202103_type_3prime_partial_len_439_comp18434_c1_seq2_1-1317:1.3796649,EP00053_Salpingoeca_punica_P006236_m.59611_g.59611_ORF_g.59611_m.59611_type_5prime_partial_len_491_comp13597_c0_seq1_261-1733:1.4065914):0.14363968,(EP00054_Salpingoeca_dolichothecata_P026092_m.185174_g.185174_ORF_g.185174_m.185174_type_complete_len_488_comp25559_c0_seq3_48-1511:1.1221856,EP00052_Salpingoeca_macrocollata_P021223_m.181373_g.181373_ORF_g.181373_m.181373_type_5prime_partial_len_390_comp21483_c0_seq1_1-1170:1.4457299):0.075985193):0.12657955):0.35144705):0.090383515):0.094626546):0.12183531,(((((((((((EP00099_Drosophila_melanogaster_P009427_NP_001262167.1_Cyclin-dependent_kinase_12_isoform_C_Drosophila_melanogaster:0.4093492,EP00057_Strongylocentrotus_purpuratus_P032902_XP_789337.1_PREDICTED_cyclin-dependent_kinase_12_isoform_X1_Strongylocentrotus_purpuratus:0.31123674):0.038050976,(((EP00074_Homo_sapiens_P039183_NP_057591.2_cyclin-dependent_kinase_12_isoform_1_Homo_sapiens:0.12426841,EP00067_Danio_rerio_P017906_XP_003200579.2_cyclin-dependent_kinase_12_Danio_rerio:0.094041631):0.058783028,((EP00076_Gallus_gallus_P047715_XP_418864.6_cyclin-dependent_kinase_13_Gallus_gallus:0.022992995,EP00074_Homo_sapiens_P091491_XP_016868240.1_cyclin-dependent_kinase_13_isoform_X2_Homo_sapiens:0.030624907):0.078009248,EP00067_Danio_rerio_P051633_XP_687417.4_cyclin-dependent_kinase_13_Danio_rerio:0.086366549):0.021728519):0.20288576,EP00059_Ciona_intestinalis_P006921_XP_002131391.1_cyclin-dependent_kinase_12_isoform_X1_Ciona_intestinalis:0.51590598):0.046540651):0.10892095,(EP00110_Nematostella_vectensis_P003152_XP_001620553.1_hypothetical_protein_NEMVEDRAFT_v1g147788_partial_Nematostella_vectensis:0.30169934,EP00110_Nematostella_vectensis_P020835_XP_001638236.1_predicted_protein_Nematostella_vectensis:-0.088359602):0.30355388):0.047831923,EP00118_Oscarella_pearsei_P029116_m.3693_g.3693_ORF_g.3693_m.3693_type_complete_len_946_comp9713_c0_seq1_130-2967:0.6349808):0.060735404,EP00096_Caligus_rogercresseyi_P002346_TRINITY_DN14454_c0_g1_i1.p1_TRINITY_DN14454_c0_g1_TRINITY_DN14454_c0_g1_i1.p1_ORF_type_complete_len_659_score_159.23_TRINITY_DN14454_c0_g1_i1_790-2766:0.71897334):0.098161414,(EP00115_Mnemiopsis_leidyi_P008346_ML09462a-PA_pep_supercontig_MneLei_Aug2011_ML0946_6536_13029_1_gene_ML09462a_transcript_ML09462a-RA_gene_biotype_protein_coding_transcript_biotype_protein_coding:0.84546006,EP00119_Amphimedon_queenslandica_P016814_XP_019857233.1_PREDICTED_cyclin-dependent_kinase_12-like_isoform_X1_Amphimedon_queenslandica:0.81060326):0.10579155):0.05886206,EP00081_Caenorhabditis_elegans_P005461_NP_001254914.1_Cyclin-dependent_kinase_12_Caenorhabditis_elegans:0.88185048):0.19889559,((((((EP00039_Didymoeca_costata_P010635_m.143759_g.143759_ORF_g.143759_m.143759_type_complete_len_803_comp14905_c0_seq3_2834-5242:0.57621628,(EP00035_Acanthoeca_spectabilis_P004489_m.104043_g.104043_ORF_g.104043_m.104043_type_complete_len_688_comp12599_c0_seq3_787-2850:0.53667212,EP00041_Stephanoeca_diplocostata_P029395_m.866203_g.866203_ORF_g.866203_m.866203_type_complete_len_775_comp23552_c0_seq6_4870-7194:0.42125395):0.25770193):0.29770845,(EP00114_Trichoplax_sp_H2_P001111_RDD36874.1_Cyclin-dependent_kinase_12_Trichoplax_sp._H2:0.86154133,EP00054_Salpingoeca_dolichothecata_P024556_m.167599_g.167599_ORF_g.167599_m.167599_type_3prime_partial_len_515_comp25051_c3_seq3_415-1962:0.78834003):0.091051407):0.028500862,((EP00055_Hartaetosiga_balthica_P004122_m.10231_g.10231_ORF_g.10231_m.10231_type_5prime_partial_len_805_comp3634_c0_seq1_2-2416:0.32937306,EP00056_Hartaetosiga_gracilis_P003359_m.63023_g.63023_ORF_g.63023_m.63023_type_5prime_partial_len_871_comp11427_c0_seq1_1822-4434:0.32297683):0.94244045,EP00730_Choanoeca_flexa_P005520_TRINITY_DN11964_c0_g8_i1.p1_TRINITY_DN11964_c0_g8_TRINITY_DN11964_c0_g8_i1.p1_ORF_type_complete_len_701_score_94.44_TRINITY_DN11964_c0_g8_i1_166-2268:0.93996602):0.1339708):0.031338036,EP00051_Salpingoeca_urceolata_P011388_m.140966_g.140966_ORF_g.140966_m.140966_type_5prime_partial_len_415_comp17100_c2_seq4_1-1245:1.0028238):0.036846668,EP00050_Salpingoeca_kvevrii_P000507_m.149803_g.149803_ORF_g.149803_m.149803_type_5prime_partial_len_825_comp10136_c1_seq1_242-2716:0.95091093):0.059786603,(((EP00047_Mylnosiga_fluctuans_P024373_m.159919_g.159919_ORF_g.159919_m.159919_type_5prime_partial_len_1182_comp9844_c0_seq2_130-3675:0.59278476,EP00048_Salpingoeca_helianthica_P010785_m.154818_g.154818_ORF_g.154818_m.154818_type_complete_len_926_comp15138_c7_seq1_56-2833:0.56986809):0.066376805,EP00048_Salpingoeca_helianthica_P010711_m.153825_g.153825_ORF_g.153825_m.153825_type_5prime_partial_len_556_comp15122_c0_seq2_2-1669:1.2079018):0.32054356,(EP00042_Codosiga_hollandica_P035095_m.257087_g.257087_ORF_g.257087_m.257087_type_5prime_partial_len_830_comp54562_c0_seq6_156-2645:0.53353536,EP00042_Codosiga_hollandica_P049239_m.567264_g.567264_ORF_g.567264_m.567264_type_complete_len_941_comp57836_c0_seq5_104-2926:0.51011693):0.41474816):0.040533438):0.10570328):0.081081986,EP00124_Ichthyophonus_hoferi_P000139_Ihof_evm3s5_gene_Ihof_evmTU3s5:1.4267298):0.1828464,((((((((EP00144_Saccharomyces_cerevisiae_P003152_NP_012783.1_cyclin-dependent_serine_threonine_protein_kinase_CTK1_Saccharomyces_cerevisiae_S288C:0.41798472,EP00143_Candida_glabrata_P000816_XP_445501.1_uncharacterized_protein_CAGL0D02002g_Candida_glabrata:0.3554464):0.44807664,EP00142_Kluyveromyces_lactis_P003352_XP_454497.1_uncharacterized_protein_KLLA0_E12145g_Kluyveromyces_lactis:1.0447335):0.34093276,(EP00139_Candida_albicans_P005254_XP_721698.1_cyclin-dependent_serine_threonine_protein_kinase_Candida_albicans_SC5314:0.83223701,EP00141_Yarrowia_lipolytica_P001718_XP_501225.1_YALI0B22528p_Yarrowia_lipolytica_CLIB122:1.1175094):0.31045708):0.10258335,EP00154_Conidiobolus_coronatus_P002931_KXN67471.1_Pkinase-domain-containing_protein_Conidiobolus_coronatus_NRRL_28638:1.2056365):0.1570985,(EP00863_Basidiobolus_meristosporus_P005750_ORX90871.1_Pkinase-domain-containing_protein_Basidiobolus_meristosporus_CBS_931.73:0.99336457,(((EP00150_Ustilago_maydis_P005256_XP_011391244.1_hypothetical_protein_UMAG_04925_Ustilago_maydis_521:0.97919208,EP00858_Microbotryum_lychnidis-dioicae_P004784_KDE06843.1_CMGC_CDK_CRK7_protein_kinase_Microbotryum_lychnidis-dioicae_p1A1_Lamole:0.7690087):0.22081313,EP00149_Cryptococcus_neoformans_P005457_XP_012051597.1_CMGC_CDK_CRK7_protein_kinase_Cryptococcus_neoformans_var._grubii_H99:0.89695966):0.088987894,((EP00856_Taphrina_deformans_P004174_CCG84770.1_protein_of_unknown_function_Taphrina_deformans_PYCC_5710:0.84038901,EP00145_Schizosaccharomyces_pombe_P002885_NP_594393.1_P-TEFb-associated_cyclin-dependent_protein_kinase_Lsk1_Schizosaccharomyces_pombe:0.70544398):0.13686115,(EP00135_Aspergillus_nidulans_P008186_XP_681459.1_hypothetical_protein_AN8190.2_Aspergillus_nidulans_FGSC_A4:0.26844186,EP00138_Coccidioides_posadasii_P004809_XP_003069808.1_kinase_domain_containing_protein_Coccidioides_posadasii_C735_delta_SOWgp:0.17318997):1.0603166):0.087635987):0.10209778):0.030367881):0.080325395,((EP00151_Rhizophagus_irregularis_P023077_XP_025187121.1_Pkinase-domain-containing_protein_Rhizophagus_irregularis_DAOM_181602_DAOM_197198:0.84709483,(EP00847_Piptocephalis_cylindrospora_P000207_RKP11421.1_kinase-like_domain-containing_protein_Piptocephalis_cylindrospora:1.2200801,EP00848_Thamnocephalis_sphaerospora_P003556_RKP07913.1_kinase-like_domain-containing_protein_Thamnocephalis_sphaerospora:0.74407423):0.094840646):0.10624057,EP00129_Allomyces_macrogynus_P004767_KNE58769.1_CMGC_CDK_CRK7_protein_kinase_Allomyces_macrogynus_ATCC_38327:1.2599707):0.12369654):0.077162497,((((EP00839_Anaeromyces_robustus_P012663_ORX88099.1_Pkinase-domain-containing_protein_Anaeromyces_robustus:-0.00095181167,EP00844_Piromyces_finnis_P006529_ORX51800.1_Pkinase-domain-containing_protein_Piromyces_finnis:0.25427842):0.96047723,EP00132_Gonapodya_prolifera_P011767_KXS20528.1_Pkinase-domain-containing_protein_Gonapodya_prolifera_JEL478:1.2831889):0.031746328,EP00845_Rhizoclosmatium_globosum_P007979_ORY42537.1_Pkinase-domain-containing_protein_partial_Rhizoclosmatium_globosum:1.0857441):0.098460853,EP00130_Batrachochytrium_dendrobatidis_P000281_XP_006675155.1_hypothetical_protein_BATDEDRAFT_18173_Batrachochytrium_dendrobatidis_JAM81:1.5449486):0.037187763):0.1772747,EP00160_Parvularia_atlantis_P005539_Unigene14771_Nuclearia_a_m.44402_Unigene14771_Nuclearia_a_g.44402_ORF_Unigene14771_Nuclearia_a_g.44402_Unigene14771_Nuclearia_a_m.44402_type_5prime_partial_len_416_Unigene14771_Nuclearia_a_2-1249:1.7010461):0.093548387):0.080643177,((EP01138_Halocafeteria_seosinensis_P008899_gb_GECG01009095.1_.p1_GENE.gb_GECG01009095.1_gb_GECG01009095.1_.p1_ORF_type_complete_len_513_score_51.47_gb_GECG01009095.1_1-1539:1.848303,EP00756_Hemistasia_phaeocysticola_P015263_Hpha_TRINITY_DN15396_c6_g11_TRINITY_DN15396_c6_g11_i1_g.88938_m.88938_K08819_CDK12_13_cyclin-dependent_kinase_12_13:2.1295645):0.1377818,EP00127_Corallochytrium_limacisporum_P004159_Clim_evm104s157_gene_Clim_evmTU104s157:1.704931):0.12846741):0.043844819):0.030897021,((((((((EP00333_Tetrahymena_thermophila_P000966_XP_001008246.2_cyclin-dependent_kinase-like_Serine_Threonine_kinase_family_protein_Tetrahymena_thermophila_SB210:0.90491647,EP00825_Cyclidium_porcatum_P032730_TRINITY_DN3491_c0_g5_i1.p1_TRINITY_DN3491_c0_g5_TRINITY_DN3491_c0_g5_i1.p1_ORF_type_internal_len_505_score_78.56_TRINITY_DN3491_c0_g5_i1_1-1512:1.034943):0.17490137,EP00336_Pseudocohnilembus_persalinus_P010808_KRX08882.1_Protein_kinase-like_domain_Pseudocohnilembus_persalinus:0.93506086):0.35629684,EP01016_Furgasonia_blochmanni_P049828_TRINITY_DN7610_c0_g1_i7.p1_TRINITY_DN7610_c0_g1_TRINITY_DN7610_c0_g1_i7.p1_ORF_type_5prime_partial_len_666_score_110.87_TRINITY_DN7610_c0_g1_i7_82-2079:1.5979731):0.055550367,(EP00333_Tetrahymena_thermophila_P020140_XP_001470879.1_cyclin-dependent_kinase-like_Serine_Threonine_kinase_family_protein_Tetrahymena_thermophila_SB210:1.623065,EP01016_Furgasonia_blochmanni_P011265_TRINITY_DN1502_c0_g1_i1.p1_TRINITY_DN1502_c0_g1_TRINITY_DN1502_c0_g1_i1.p1_ORF_type_5prime_partial_len_624_score_92.71_TRINITY_DN1502_c0_g1_i1_3-1874:1.0027781):0.10880086):0.2381486,(EP00826_Nyctotherus_ovalis_P021682_TRINITY_DN17041_c0_g1_i2.p1_TRINITY_DN17041_c0_g1_TRINITY_DN17041_c0_g1_i2.p1_ORF_type_complete_len_346_score_97.66_TRINITY_DN17041_c0_g1_i2_418-1455:0.96693766,(EP00830_Metopus_es_P014924_TRINITY_DN4131_c0_g1_i1.p1_TRINITY_DN4131_c0_g1_TRINITY_DN4131_c0_g1_i1.p1_ORF_type_5prime_partial_len_477_score_87.70_TRINITY_DN4131_c0_g1_i1_269-1699:1.2698005,EP00830_Metopus_es_P021388_TRINITY_DN8926_c0_g1_i1.p1_TRINITY_DN8926_c0_g1_TRINITY_DN8926_c0_g1_i1.p1_ORF_type_internal_len_435_score_79.35_TRINITY_DN8926_c0_g1_i1_3-1304:1.0222481):0.15555599):0.25340596):0.0071469694,(EP00347_Sterkiella_histriomuscorum_P012577_403368034:1.1309303,EP00347_Sterkiella_histriomuscorum_P018810_403344087:1.3500491):0.1413175):0.35665372,(((EP01083_Nonionella_stella_P091893_257008_1:1.1063961,EP01083_Nonionella_stella_P036554_99734_1:1.4827658):0.09496922,((EP00473_Plasmodiophora_brassicae_P001092_CEO95756_pep_supercontig_pbe3.h15_scaffold_13_198022_202155_1_gene_PBRA_004469_transcript_CEO95756_gene_biotype_protein_coding_transcript_biotype_protein_coding_description_hypothetical_protein:0.85701948,EP00473_Plasmodiophora_brassicae_P008856_CEP02506_pep_supercontig_pbe3.h15_scaffold_67_17059_18838_-1_gene_PBRA_009090_transcript_CEP02506_gene_biotype_protein_coding_transcript_biotype_protein_coding_description_hypothetical_protein:1.7143681):0.12917399,EP00473_Plasmodiophora_brassicae_P007698_CEP01903_pep_supercontig_pbe3.h15_scaffold_59_37558_39185_-1_gene_PBRA_008846_transcript_CEP01903_gene_biotype_protein_coding_transcript_biotype_protein_coding_description_hypothetical_protein:1.6837255):0.22459346):0.062592298,(EP00457_Paulinella_chromatophora_P008370_gb_GEZN01008401.1_.p1_GENE.gb_GEZN01008401.1_gb_GEZN01008401.1_.p1_ORF_type_internal_len_478_score_112.20_gb_GEZN01008401.1_2-1432:1.2304658,EP01006_Ploeotia_vitrea_P034699_TRINITY_DN65790_c14_g2_i1.p1_TRINITY_DN65790_c14_g2_TRINITY_DN65790_c14_g2_i1.p1_ORF_type_complete_len_629_score_293.03_TRINITY_DN65790_c14_g2_i1_59-1690:1.3323528):0.13059512):0.11263018):0.011588294,((EP01080_Neovahlkampfia_damariscottae_P005390_gene5390-9203_t:1.3243515,EP00761_Pharyngomonas_kirbyi_P013721_gb_GECH01013750.1_.p1_GENE.gb_GECH01013750.1_gb_GECH01013750.1_.p1_ORF_type_5prime_partial_len_560_score_96.71_gb_GECH01013750.1_1-1680:1.2743235):0.13492931,((EP00002_Diphylleia_rotans_P021586_TRINITY_DN419_c1_g2_i2.p1_TRINITY_DN419_c1_g2_TRINITY_DN419_c1_g2_i2.p1_ORF_type_complete_len_553_score_113.76_TRINITY_DN419_c1_g2_i2_36-1694:1.4691004,EP00004_Rigifila_ramosa_P024593_TRINITY_DN717_c0_g1_i4.p1_TRINITY_DN717_c0_g1_TRINITY_DN717_c0_g1_i4.p1_ORF_type_5prime_partial_len_568_score_105.21_TRINITY_DN717_c0_g1_i4_29-1732:1.3468469):0.38965777,(EP01155_Anaeramoeba_flamelloides_P050448_Anaeramoba_flamelloidesc41997_g2_i1.p1_GENE.c41997_g2_i1_c41997_g2_i1.p1_ORF_type_3prime_partial_len_475_score_96.49_c41997_g2_i1_2-1423:1.0996479,(EP01156_Anaeramoeba_ignava_P022804_Anaeramoba_ignava_c21058_g1_i1.p1_GENE.c21058_g1_i1_c21058_g1_i1.p1_ORF_type_3prime_partial_len_432_score_89.54_c21058_g1_i1_51-1295:1.0351748,(EP01156_Anaeramoeba_ignava_P003163_Anaeramoba_ignava_a221048_224.p1_GENE.a221048_224_a221048_224.p1_ORF_type_complete_len_579_score_133.95_a221048_224_91-1827:1.1763662,EP01156_Anaeramoeba_ignava_P007147_Anaeramoba_ignava_a350787_231.p1_GENE.a350787_231_a350787_231.p1_ORF_type_3prime_partial_len_441_score_90.55_a350787_231_2-1321:0.66109622):0.35729885):0.14277637):0.15595552):0.080755219):0.090121925):0.037184395):0.02078706,((((((EP00606_Chrysophyceae_sp_TOSAG23-5_P001100_GSChrysophyteH2.ASY1.ANO1.1094.1_assembled_CDS:1.2685506,(EP01036_Dinobryon_divergens_P028295_gene28295-37226_t:0.93231994,EP01038_Epipyxis_sp_PR26KG_P007682_gene7682-10452_t:0.94956607):0.18154091):0.20200813,EP01006_Ploeotia_vitrea_P061134_TRINITY_DN77310_c0_g1_i1.p1_TRINITY_DN77310_c0_g1_TRINITY_DN77310_c0_g1_i1.p1_ORF_type_internal_len_472_score_-27.03_TRINITY_DN77310_c0_g1_i1_2-1414:1.2565825):0.18416429,EP01041_Mallomonas_annulata_P002975_gene2975-5835_t:1.7189333):0.40431878,EP00753_Platysulcus_tardus_P000371_PLAT10381.1.p1_GENE.PLAT10381.1_PLAT10381.1.p1_ORF_type_complete_len_445_score_131.21_PLAT10381.1_746-2080:1.2069395):0.057057507,((EP00611_Tribonema_gayanum_P009190_TRINITY_DN1894_c0_g1_i1.p1_TRINITY_DN1894_c0_g1_TRINITY_DN1894_c0_g1_i1.p1_ORF_type_5prime_partial_len_781_score_135.44_TRINITY_DN1894_c0_g1_i1_3-2345:1.5346785,EP00903_Cladosiphon_okamuranus_P006726_g6563.t1:1.4295576):0.20311207,EP00752_Nemacystus_decipiens_P003347_g3096.t1:1.4821486):0.035023384):0.10418874,((EP00501_MAST-03F_sp_TOSAG23-6_P000050_GSMAST32.ASY1.ANO1.51.1_assembled_CDS:0.22328497,EP00941_MAST-03F_sp_MAST-3F-sp1_P005995_g5995.t1:0.38955158):0.49489802,(EP00513_Hondaea_fermentalgiana_P004680_GBG28154.1_Cyclin-dependent_kinase_C-1_Hondaea_fermentalgiana:1.0915314,EP00924_Labyrinthula_sp_SR-Ha-C_P004582_augustus_masked-scaffold_1-processed-gene-5.48-mRNA-1_protein_AED_0.03_eAED_0.03_QI_0_-1_0_1_-1_1_1_0_422:1.4760062):0.4140591):0.13176537):0.15119141):0.0017007254,((EP00026_Physarum_polycephalum_P006526_Phypoly_transcript_06573.p1_GENE.Phypoly_transcript_06573_Phypoly_transcript_06573.p1_ORF_type_complete_len_400_score_15.16_Phypoly_transcript_06573_148-1347:1.4710867,(EP01087_Luapelamoeba_hula_P008366_TRINITY_DN2091_c0_g1_i6.p1_TRINITY_DN2091_c0_g1_TRINITY_DN2091_c0_g1_i6.p1_ORF_type_complete_len_682_score_136.37_TRINITY_DN2091_c0_g1_i6_227-2272:0.84559274,(EP01088_Endostelium_zonatum_P003967_TRINITY_DN1517_c0_g2_i3.p1_TRINITY_DN1517_c0_g2_TRINITY_DN1517_c0_g2_i3.p1_ORF_type_3prime_partial_len_593_score_170.94_TRINITY_DN1517_c0_g2_i3_2-1777:0.86034513,EP01089_Gocevia_fonbrunei_P020402_TRINITY_DN7606_c0_g1_i3.p1_TRINITY_DN7606_c0_g1_TRINITY_DN7606_c0_g1_i3.p1_ORF_type_5prime_partial_len_488_score_77.04_TRINITY_DN7606_c0_g1_i3_238-1701:0.71585357):0.32534838):0.39447457):0.65316409,(EP00002_Diphylleia_rotans_P016147_TRINITY_DN3137_c0_g1_i4.p1_TRINITY_DN3137_c0_g1_TRINITY_DN3137_c0_g1_i4.p1_ORF_type_complete_len_370_score_84.25_TRINITY_DN3137_c0_g1_i4_121-1230:1.3359929,EP00031_Thecamonas_trahens_P000130_XP_013752700.1_CMGC_CDK_protein_kinase_Thecamonas_trahens_ATCC_50062:1.3676955):-0.0069192052):0.098640442):0.034052242):0.060250554,(EP00656_Telonema_subtile_P055198_TRINITY_DN847_c0_g1_i3.p1_TRINITY_DN847_c0_g1_TRINITY_DN847_c0_g1_i3.p1_ORF_type_complete_len_429_score_57.41_TRINITY_DN847_c0_g1_i3_317-1603:1.5792663,EP00033_Pygsuia_biforma_P001141_GCRY01001298.1.p1_GENE.GCRY01001298.1_GCRY01001298.1.p1_ORF_type_3prime_partial_len_457_score_76.45_GCRY01001298.1_237-1604:0.92708993):-0.005235862):0.086770162,(EP01095_Lingulamoeba_sp_RSL-Kostka_P016315_TRINITY_DN7945_c2_g3_i1.p1_TRINITY_DN7945_c2_g3_TRINITY_DN7945_c2_g3_i1.p1_ORF_type_complete_len_631_score_179.95_TRINITY_DN7945_c2_g3_i1_19-1911:1.3231871,EP00299_Pterocystis_sp_00344_P002333_c1260_g1_i1.p1_GENE.c1260_g1_i1_c1260_g1_i1.p1_ORF_type_5prime_partial_len_528_score_111.97_c1260_g1_i1_88-1671:0.86965609):0.12266243):0.11999508,(EP00003_Mantamonas_plastica_P002604_TRINITY_DN119_c0_g1_i1.p1_TRINITY_DN119_c0_g1_TRINITY_DN119_c0_g1_i1.p1_ORF_type_complete_len_782_score_217.70_TRINITY_DN119_c0_g1_i1_15-2360:0.88758838,EP01135_Chromosphaera_perkinsii_P001686_Nk52_evm63s208_gene_Nk52_evmTU63s208:1.1345867):0.08539129):0.13913444,(EP01107_Rhizomastix_libera_P012487_TRINITY_DN3141_c0_g2_i1.p1_TRINITY_DN3141_c0_g2_TRINITY_DN3141_c0_g2_i1.p1_ORF_type_internal_len_498_score_87.73_TRINITY_DN3141_c0_g2_i1_3-1493:1.0697489,((((EP00210_Caulerpa_lentillifera_P005802_g5548.t1:1.0774312,EP00884_Botryococcus_braunii_P017451_jgi_Botrbrau1_438_Bobra.110_2s0087.1:0.57306409):0.063863963,(EP00887_Chlorella_sp_A99_P000009_scaffold16.g9.t1:1.1125178,EP01024_Parvocaulis_polyphysoides_P006994_TRINITY_DN12099_c0_g2_i5.p1_TRINITY_DN12099_c0_g2_TRINITY_DN12099_c0_g2_i5.p1_ORF_type_5prime_partial_len_431_score_43.95_TRINITY_DN12099_c0_g2_i5_3-1295:1.1635115):0.08727327):0.1299423,((EP00775_Hariotina_reticulata_P007659_gene7659-7862_t:0.58873254,EP00881_Raphidocelis_subcapitata_P008337_GBF95626.1_cyclin-dependent_kinase-like_Raphidocelis_subcapitata:0.73708302):0.15391314,EP00798_Chlamydomonas_sp_ICE-L_P024420_gene24421-10019_t:0.77647942):0.18436435):0.02758193,EP01025_Chloroclados_australasicus_P020859_TRINITY_DN2195_c1_g1_i1.p1_TRINITY_DN2195_c1_g1_TRINITY_DN2195_c1_g1_i1.p1_ORF_type_complete_len_529_score_73.05_TRINITY_DN2195_c1_g1_i1_163-1749:1.8069341):0.096930802):0.018197704):0.082255974,(EP01018_Ginkgo_biloba_P002117_Gb_06096_translate_table_standard:1.1516032,EP00163_Fabomonas_tropica_P012244_TRINITY_DN234_c0_g3_i2.p1_TRINITY_DN234_c0_g3_TRINITY_DN234_c0_g3_i2.p1_ORF_type_complete_len_547_score_137.57_TRINITY_DN234_c0_g3_i2_414-2054:1.1511841):0.038603786):0.21408406,(EP00031_Thecamonas_trahens_P006331_XP_013758901.1_hypothetical_protein_AMSG_11804_Thecamonas_trahens_ATCC_50062:1.1303689,EP01120_Amphizonella_sp_Union-15-10_P011051_TRINITY_DN4589_c0_g3_i1.p1_TRINITY_DN4589_c0_g3_TRINITY_DN4589_c0_g3_i1.p1_ORF_type_5prime_partial_len_810_score_126.29_TRINITY_DN4589_c0_g3_i1_195-2624:1.7531357):-0.028413564):0.20420001,(EP00698_Gefionella_okellyi_P001193_TRINITY_DN1111_c0_g1_i2.p1_TRINITY_DN1111_c0_g1_TRINITY_DN1111_c0_g1_i2.p1_ORF_type_complete_len_530_score_95.26_TRINITY_DN1111_c0_g1_i2_70-1659:1.0311087,EP00906_Rhabdomonas_costata_P008328_RCo011868:1.4930445):-0.088352308):0.31478184,(EP00762_Andalucia_godoyi_P007594_ANDGO_00843.mRNA.1_Cyclin-dependent_kinase_C-1:1.7233466,EP00892_Ulva_mutabilis_P005090_jgi_Ulvmu1_2953_UM149_0036.1:1.7485682):-0.055931419):0.41825527,(EP00029_Vermamoeba_vermiformis_P001118_TRINITY_DN11288_c0_g1_i1.p1_TRINITY_DN11288_c0_g1_TRINITY_DN11288_c0_g1_i1.p1_ORF_type_complete_len_718_score_183.99_TRINITY_DN11288_c0_g1_i1_65-2155:1.3068149,EP01122_Echinamoeba_exundans_P007395_TRINITY_DN2268_c0_g1_i1.p1_TRINITY_DN2268_c0_g1_TRINITY_DN2268_c0_g1_i1.p1_ORF_type_complete_len_520_score_90.29_TRINITY_DN2268_c0_g1_i1_680-2239:1.0688851):-0.16403145):0.34832323,(EP01125_Pyxidicula_operculata_P007410_TRINITY_DN251_c1_g2_i1.p1_TRINITY_DN251_c1_g2_TRINITY_DN251_c1_g2_i1.p1_ORF_type_complete_len_840_score_194.96_TRINITY_DN251_c1_g2_i1_24-2543:1.1163759,EP01125_Pyxidicula_operculata_P002932_TRINITY_DN1288_c0_g1_i6.p1_TRINITY_DN1288_c0_g1_TRINITY_DN1288_c0_g1_i6.p1_ORF_type_complete_len_566_score_84.25_TRINITY_DN1288_c0_g1_i6_717-2414:0.8861509):-0.13353264):0.65237796,(EP01129_Flabellula_baltica_P013811_TRINITY_DN6495_c0_g1_i1.p1_TRINITY_DN6495_c0_g1_TRINITY_DN6495_c0_g1_i1.p1_ORF_type_complete_len_574_score_78.31_TRINITY_DN6495_c0_g1_i1_6-1727:1.5839393,EP01130_Rhizamoeba_saxonica_P006006_TRINITY_DN2379_c0_g1_i1.p1_TRINITY_DN2379_c0_g1_TRINITY_DN2379_c0_g1_i1.p1_ORF_type_complete_len_757_score_151.81_TRINITY_DN2379_c0_g1_i1_45-2291:1.4178967):-0.28095365):0.016297475,(EP01129_Flabellula_baltica_P005202_TRINITY_DN1863_c1_g1_i1.p2_TRINITY_DN1863_c1_g1_TRINITY_DN1863_c1_g1_i1.p2_ORF_type_complete_len_434_score_73.50_TRINITY_DN1863_c1_g1_i1_1363-2664:2.1059389,EP01127_Copromyxa_protea_P009203_TRINITY_DN2151_c0_g1_i2.p1_TRINITY_DN2151_c0_g1_TRINITY_DN2151_c0_g1_i2.p1_ORF_type_5prime_partial_len_504_score_65.26_TRINITY_DN2151_c0_g1_i2_10-1521:1.1758318):0.1504852,(EP01128_Nolandella_sp_AFSM9_P003286_TRINITY_DN139_c1_g6_i2.p1_TRINITY_DN139_c1_g6_TRINITY_DN139_c1_g6_i2.p1_ORF_type_complete_len_558_score_129.46_TRINITY_DN139_c1_g6_i2_35-1675:1.2270877,EP00813_Pythium_oligandrum_P011159_TMW66078.1_hypothetical_protein_Poli38472_003843_Pythium_oligandrum:2.141818):0.10791416);
