# Supplementary material for: Evolution of promoter-proximal pausing enabled a new layer of transcription control
Source: bioRxiv. 2024 Oct 12:2023.02.19.529146. Preprint. [Version 2] doi: 10.1101/2023.02.19.529146 (PMC11482795; doi:10.1101/2023.02.19.529146)
Supplement: Supplement 1 [file media-1.zip › Other Supplemental Materials/CDK9/CDK9_12_13final.LGC20G.splits.nex]

#nexus

BEGIN Taxa;
DIMENSIONS ntax=231;
TAXLABELS
[1] 'EP00260_Arabidopsis_thaliana_P002950_NP_001117490.1_Protein_kinase_superfamily_protein_Arabidopsis_thaliana'
[2] 'EP00265_Oryza_sativa_P001147_NP_001043043.1_Os01g0367700_Oryza_sativa_Japonica_Group'
[3] 'EP00265_Oryza_sativa_P007471_NP_001050108.1_Os03g0349200_partial_Oryza_sativa_Japonica_Group'
[4] 'EP00265_Oryza_sativa_P012133_NP_001055436.1_Os05g0389700_Oryza_sativa_Japonica_Group'
[5] 'EP00265_Oryza_sativa_P022641_NP_001067590.1_Os11g0242500_Oryza_sativa_Japonica_Group'
[6] 'EP00267_Zea_mays_P022862_XP_008648016.1_uncharacterized_protein_LOC100381525_isoform_X1_Zea_mays'
[7] 'EP00267_Zea_mays_P030864_XP_008662637.1_probable_serine_threonine-protein_kinase_At1g09600_isoform_X1_Zea_mays'
[8] 'EP00267_Zea_mays_P035139_XP_008670639.1_probable_serine_threonine-protein_kinase_At1g54610_Zea_mays'
[9] 'EP00267_Zea_mays_P052231_XP_020405267.1_uncharacterized_protein_LOC100279958_isoform_X1_Zea_mays'
[10] 'EP00144_Saccharomyces_cerevisiae_P003152_NP_012783.1_cyclin-dependent_serine_threonine_protein_kinase_CTK1_Saccharomyces_cerevisiae_S288C'
[11] 'EP00057_Strongylocentrotus_purpuratus_P035243_XP_798269.1_PREDICTED_cyclin-dependent_kinase_9_Strongylocentrotus_purpuratus'
[12] 'EP00099_Drosophila_melanogaster_P014238_NP_477226.2_Cyclin-dependent_kinase_9_Drosophila_melanogaster'
[13] 'EP00110_Nematostella_vectensis_P003152_XP_001620553.1_hypothetical_protein_NEMVEDRAFT_v1g147788_partial_Nematostella_vectensis'
[14] 'EP00110_Nematostella_vectensis_P009464_XP_001626865.1_predicted_protein_Nematostella_vectensis'
[15] 'EP00110_Nematostella_vectensis_P020835_XP_001638236.1_predicted_protein_Nematostella_vectensis'
[16] 'EP00002_Diphylleia_rotans_P016147_TRINITY_DN3137_c0_g1_i4.p1_TRINITY_DN3137_c0_g1_TRINITY_DN3137_c0_g1_i4.p1_ORF_type_complete_len_370_score_84.25_TRINITY_DN3137_c0_g1_i4_121-1230'
[17] 'EP00002_Diphylleia_rotans_P021586_TRINITY_DN419_c1_g2_i2.p1_TRINITY_DN419_c1_g2_TRINITY_DN419_c1_g2_i2.p1_ORF_type_complete_len_553_score_113.76_TRINITY_DN419_c1_g2_i2_36-1694'
[18] 'EP00003_Mantamonas_plastica_P002604_TRINITY_DN119_c0_g1_i1.p1_TRINITY_DN119_c0_g1_TRINITY_DN119_c0_g1_i1.p1_ORF_type_complete_len_782_score_217.70_TRINITY_DN119_c0_g1_i1_15-2360'
[19] 'EP00004_Rigifila_ramosa_P024593_TRINITY_DN717_c0_g1_i4.p1_TRINITY_DN717_c0_g1_TRINITY_DN717_c0_g1_i4.p1_ORF_type_5prime_partial_len_568_score_105.21_TRINITY_DN717_c0_g1_i4_29-1732'
[20] 'EP00023_Dictyostelium_discoideum_P010152_XP_644477.1_hypothetical_protein_DDB_G0273721_Dictyostelium_discoideum_AX4'
[21] 'EP00026_Physarum_polycephalum_P006526_Phypoly_transcript_06573.p1_GENE.Phypoly_transcript_06573_Phypoly_transcript_06573.p1_ORF_type_complete_len_400_score_15.16_Phypoly_transcript_06573_148-1347'
[22] 'EP00029_Vermamoeba_vermiformis_P001118_TRINITY_DN11288_c0_g1_i1.p1_TRINITY_DN11288_c0_g1_TRINITY_DN11288_c0_g1_i1.p1_ORF_type_complete_len_718_score_183.99_TRINITY_DN11288_c0_g1_i1_65-2155'
[23] 'EP00031_Thecamonas_trahens_P000130_XP_013752700.1_CMGC_CDK_protein_kinase_Thecamonas_trahens_ATCC_50062'
[24] 'EP00031_Thecamonas_trahens_P006331_XP_013758901.1_hypothetical_protein_AMSG_11804_Thecamonas_trahens_ATCC_50062'
[25] 'EP00033_Pygsuia_biforma_P001141_GCRY01001298.1.p1_GENE.GCRY01001298.1_GCRY01001298.1.p1_ORF_type_3prime_partial_len_457_score_76.45_GCRY01001298.1_237-1604'
[26] 'EP00163_Fabomonas_tropica_P012244_TRINITY_DN234_c0_g3_i2.p1_TRINITY_DN234_c0_g3_TRINITY_DN234_c0_g3_i2.p1_ORF_type_complete_len_547_score_137.57_TRINITY_DN234_c0_g3_i2_414-2054'
[27] 'EP00165_Cyanidioschyzon_merolae_P003365_XP_005538128.1_cyclin_dependent_kinase_C-type_Cyanidioschyzon_merolae_strain_10D'
[28] 'EP00169_Porphyra_umbilicalis_P007489_OSX75503.1_hypothetical_protein_BU14_0234s0030_Porphyra_umbilicalis'
[29] 'EP00185_Porphyridium_purpureum_P006653_POR0651..scf227_4'
[30] 'EP00210_Caulerpa_lentillifera_P005802_g5548.t1'
[31] 'EP00252_Welwitschia_mirabilis_P018751_TRINITY_DN4185_c0_g3_i1.p1_TRINITY_DN4185_c0_g3_TRINITY_DN4185_c0_g3_i1.p1_ORF_type_complete_len_848_score_172.28_TRINITY_DN4185_c0_g3_i1_527-3070'
[32] 'EP00259_Arabidopsis_lyrata_P038823_XP_020891539.1_probable_serine_threonine-protein_kinase_At1g09600_Arabidopsis_lyrata_subsp._lyrata'
[33] 'EP00261_Vitis_vinifera_P035672_XP_019076915.1_PREDICTED_probable_serine_threonine-protein_kinase_At1g54610_isoform_X1_Vitis_vinifera'
[34] 'EP00263_Brachypodium_distachyon_P002271_XP_003560470.3_probable_serine_threonine-protein_kinase_At1g54610_Brachypodium_distachyon'
[35] 'EP00263_Brachypodium_distachyon_P005335_XP_003565105.2_ribosomal_RNA-processing_protein_12_Brachypodium_distachyon'
[36] 'EP00263_Brachypodium_distachyon_P010336_XP_003573290.2_uncharacterized_protein_LOC100834933_Brachypodium_distachyon'
[37] 'EP00263_Brachypodium_distachyon_P012677_XP_003576969.2_probable_serine_threonine-protein_kinase_At1g09600_Brachypodium_distachyon'
[38] 'EP00267_Zea_mays_P024922_XP_008651752.1_uncharacterized_protein_LOC100383830_isoform_X1_Zea_mays'
[39] 'EP00299_Pterocystis_sp_00344_P002333_c1260_g1_i1.p1_GENE.c1260_g1_i1_c1260_g1_i1.p1_ORF_type_5prime_partial_len_528_score_111.97_c1260_g1_i1_88-1671'
[40] 'EP00333_Tetrahymena_thermophila_P000966_XP_001008246.2_cyclin-dependent_kinase-like_Serine_Threonine_kinase_family_protein_Tetrahymena_thermophila_SB210'
[41] 'EP00333_Tetrahymena_thermophila_P020140_XP_001470879.1_cyclin-dependent_kinase-like_Serine_Threonine_kinase_family_protein_Tetrahymena_thermophila_SB210'
[42] 'EP00336_Pseudocohnilembus_persalinus_P010808_KRX08882.1_Protein_kinase-like_domain_Pseudocohnilembus_persalinus'
[43] 'EP00347_Sterkiella_histriomuscorum_P012577_403368034'
[44] 'EP00347_Sterkiella_histriomuscorum_P018810_403344087'
[45] 'EP00457_Paulinella_chromatophora_P008370_gb_GEZN01008401.1_.p1_GENE.gb_GEZN01008401.1_gb_GEZN01008401.1_.p1_ORF_type_internal_len_478_score_112.20_gb_GEZN01008401.1_2-1432'
[46] 'EP00473_Plasmodiophora_brassicae_P001092_CEO95756_pep_supercontig_pbe3.h15_scaffold_13_198022_202155_1_gene_PBRA_004469_transcript_CEO95756_gene_biotype_protein_coding_transcript_biotype_protein_coding_description_hypothetical_protein'
[47] 'EP00473_Plasmodiophora_brassicae_P007698_CEP01903_pep_supercontig_pbe3.h15_scaffold_59_37558_39185_-1_gene_PBRA_008846_transcript_CEP01903_gene_biotype_protein_coding_transcript_biotype_protein_coding_description_hypothetical_protein'
[48] 'EP00473_Plasmodiophora_brassicae_P008856_CEP02506_pep_supercontig_pbe3.h15_scaffold_67_17059_18838_-1_gene_PBRA_009090_transcript_CEP02506_gene_biotype_protein_coding_transcript_biotype_protein_coding_description_hypothetical_protein'
[49] 'EP00501_MAST-03F_sp_TOSAG23-6_P000050_GSMAST32.ASY1.ANO1.51.1_assembled_CDS'
[50] 'EP00513_Hondaea_fermentalgiana_P004680_GBG28154.1_Cyclin-dependent_kinase_C-1_Hondaea_fermentalgiana'
[51] 'EP00606_Chrysophyceae_sp_TOSAG23-5_P001100_GSChrysophyteH2.ASY1.ANO1.1094.1_assembled_CDS'
[52] 'EP00609_Ectocarpus_siliculosus_P009836_CBN73841.1_conserved_unknown_protein_Ectocarpus_siliculosus'
[53] 'EP00611_Tribonema_gayanum_P009190_TRINITY_DN1894_c0_g1_i1.p1_TRINITY_DN1894_c0_g1_TRINITY_DN1894_c0_g1_i1.p1_ORF_type_5prime_partial_len_781_score_135.44_TRINITY_DN1894_c0_g1_i1_3-2345'
[54] 'EP00646_Phytophthora_ramorum_P011992_Phyra77638_pep_supercontig_ASM14973v1_scaffold_25_501276_502936_1_gene_Phyra77638_transcript_Phyra77638_gene_biotype_protein_coding_transcript_biotype_protein_coding_gene_symbol_fgenesh1_pg.C_scaffold_25000159'
[55] 'EP00654_Saprolegnia_diclina_P007213_XP_008610896.1_CMGC_CDK_CRK7_protein_kinase_Saprolegnia_diclina_VS20'
[56] 'EP00656_Telonema_subtile_P055198_TRINITY_DN847_c0_g1_i3.p1_TRINITY_DN847_c0_g1_TRINITY_DN847_c0_g1_i3.p1_ORF_type_complete_len_429_score_57.41_TRINITY_DN847_c0_g1_i3_317-1603'
[57] 'EP00698_Gefionella_okellyi_P001193_TRINITY_DN1111_c0_g1_i2.p1_TRINITY_DN1111_c0_g1_TRINITY_DN1111_c0_g1_i2.p1_ORF_type_complete_len_530_score_95.26_TRINITY_DN1111_c0_g1_i2_70-1659'
[58] 'EP00743_Colponemidia_sp_Colp-15_P001567_GILK01001712.1.p1_GENE.GILK01001712.1_GILK01001712.1.p1_ORF_type_complete_len_845_score_150.63_GILK01001712.1_357-2891'
[59] 'EP00752_Nemacystus_decipiens_P003347_g3096.t1'
[60] 'EP00753_Platysulcus_tardus_P000371_PLAT10381.1.p1_GENE.PLAT10381.1_PLAT10381.1.p1_ORF_type_complete_len_445_score_131.21_PLAT10381.1_746-2080'
[61] 'EP00756_Hemistasia_phaeocysticola_P015263_Hpha_TRINITY_DN15396_c6_g11_TRINITY_DN15396_c6_g11_i1_g.88938_m.88938_K08819_CDK12_13_cyclin-dependent_kinase_12_13'
[62] 'EP00761_Pharyngomonas_kirbyi_P009498_gb_GECH01009514.1_.p1_GENE.gb_GECH01009514.1_gb_GECH01009514.1_.p1_ORF_type_3prime_partial_len_434_score_86.08_gb_GECH01009514.1_1-1299'
[63] 'EP00761_Pharyngomonas_kirbyi_P013721_gb_GECH01013750.1_.p1_GENE.gb_GECH01013750.1_gb_GECH01013750.1_.p1_ORF_type_5prime_partial_len_560_score_96.71_gb_GECH01013750.1_1-1680'
[64] 'EP00762_Andalucia_godoyi_P007594_ANDGO_00843.mRNA.1_Cyclin-dependent_kinase_C-1'
[65] 'EP00775_Hariotina_reticulata_P007659_gene7659-7862_t'
[66] 'EP00798_Chlamydomonas_sp_ICE-L_P024420_gene24421-10019_t'
[67] 'EP00813_Pythium_oligandrum_P011159_TMW66078.1_hypothetical_protein_Poli38472_003843_Pythium_oligandrum'
[68] 'EP00825_Cyclidium_porcatum_P032730_TRINITY_DN3491_c0_g5_i1.p1_TRINITY_DN3491_c0_g5_TRINITY_DN3491_c0_g5_i1.p1_ORF_type_internal_len_505_score_78.56_TRINITY_DN3491_c0_g5_i1_1-1512'
[69] 'EP00826_Nyctotherus_ovalis_P021682_TRINITY_DN17041_c0_g1_i2.p1_TRINITY_DN17041_c0_g1_TRINITY_DN17041_c0_g1_i2.p1_ORF_type_complete_len_346_score_97.66_TRINITY_DN17041_c0_g1_i2_418-1455'
[70] 'EP00830_Metopus_es_P014924_TRINITY_DN4131_c0_g1_i1.p1_TRINITY_DN4131_c0_g1_TRINITY_DN4131_c0_g1_i1.p1_ORF_type_5prime_partial_len_477_score_87.70_TRINITY_DN4131_c0_g1_i1_269-1699'
[71] 'EP00830_Metopus_es_P021388_TRINITY_DN8926_c0_g1_i1.p1_TRINITY_DN8926_c0_g1_TRINITY_DN8926_c0_g1_i1.p1_ORF_type_internal_len_435_score_79.35_TRINITY_DN8926_c0_g1_i1_3-1304'
[72] 'EP00854_Cymbomonas_tetramitiformis_P021700_gene21700-26101_t'
[73] 'EP00871_Galdieria_phlegrea_P000395_jgi_Galph1_1356_GphlegSOOS_G5971.1'
[74] 'EP00881_Raphidocelis_subcapitata_P008337_GBF95626.1_cyclin-dependent_kinase-like_Raphidocelis_subcapitata'
[75] 'EP00884_Botryococcus_braunii_P017451_jgi_Botrbrau1_438_Bobra.110_2s0087.1'
[76] 'EP00887_Chlorella_sp_A99_P000009_scaffold16.g9.t1'
[77] 'EP00892_Ulva_mutabilis_P005090_jgi_Ulvmu1_2953_UM149_0036.1'
[78] 'EP00893_Bathycoccus_prasinos_P007650_XP_007515678.1_predicted_protein_Bathycoccus_prasinos'
[79] 'EP00896_Chara_braunii_P016339_GBG74215.1_hypothetical_protein_CBR_g17928_Chara_braunii'
[80] 'EP00899_Mesostigma_viride_P008078_jgi_Mesvir1_17271_Mv07679-RA.1'
[81] 'EP00900_Chrysochromulina_parva_P020511_jgi_Chrpa1_3093_Chrysochromulina_OHIO_Genome00007093-RA'
[82] 'EP00903_Cladosiphon_okamuranus_P006726_g6563.t1'
[83] 'EP00906_Rhabdomonas_costata_P008328_RCo011868'
[84] 'EP00924_Labyrinthula_sp_SR-Ha-C_P004582_augustus_masked-scaffold_1-processed-gene-5.48-mRNA-1_protein_AED_0.03_eAED_0.03_QI_0_-1_0_1_-1_1_1_0_422'
[85] 'EP00941_MAST-03F_sp_MAST-3F-sp1_P005995_g5995.t1'
[86] 'EP00980_Cylindrotheca_fusiformis_P030912_scaffold25626_cov137-Cylindrotheca_fusiformis.AAC.3'
[87] 'EP01006_Ploeotia_vitrea_P034699_TRINITY_DN65790_c14_g2_i1.p1_TRINITY_DN65790_c14_g2_TRINITY_DN65790_c14_g2_i1.p1_ORF_type_complete_len_629_score_293.03_TRINITY_DN65790_c14_g2_i1_59-1690'
[88] 'EP01006_Ploeotia_vitrea_P061134_TRINITY_DN77310_c0_g1_i1.p1_TRINITY_DN77310_c0_g1_TRINITY_DN77310_c0_g1_i1.p1_ORF_type_internal_len_472_score_-27.03_TRINITY_DN77310_c0_g1_i1_2-1414'
[89] 'EP01016_Furgasonia_blochmanni_P011265_TRINITY_DN1502_c0_g1_i1.p1_TRINITY_DN1502_c0_g1_TRINITY_DN1502_c0_g1_i1.p1_ORF_type_5prime_partial_len_624_score_92.71_TRINITY_DN1502_c0_g1_i1_3-1874'
[90] 'EP01016_Furgasonia_blochmanni_P049828_TRINITY_DN7610_c0_g1_i7.p1_TRINITY_DN7610_c0_g1_TRINITY_DN7610_c0_g1_i7.p1_ORF_type_5prime_partial_len_666_score_110.87_TRINITY_DN7610_c0_g1_i7_82-2079'
[91] 'EP01018_Ginkgo_biloba_P002117_Gb_06096_translate_table_standard'
[92] 'EP01024_Parvocaulis_polyphysoides_P006994_TRINITY_DN12099_c0_g2_i5.p1_TRINITY_DN12099_c0_g2_TRINITY_DN12099_c0_g2_i5.p1_ORF_type_5prime_partial_len_431_score_43.95_TRINITY_DN12099_c0_g2_i5_3-1295'
[93] 'EP01025_Chloroclados_australasicus_P020859_TRINITY_DN2195_c1_g1_i1.p1_TRINITY_DN2195_c1_g1_TRINITY_DN2195_c1_g1_i1.p1_ORF_type_complete_len_529_score_73.05_TRINITY_DN2195_c1_g1_i1_163-1749'
[94] 'EP01036_Dinobryon_divergens_P028295_gene28295-37226_t'
[95] 'EP01038_Epipyxis_sp_PR26KG_P007682_gene7682-10452_t'
[96] 'EP01041_Mallomonas_annulata_P002975_gene2975-5835_t'
[97] 'EP01080_Neovahlkampfia_damariscottae_P005390_gene5390-9203_t'
[98] 'EP01083_Nonionella_stella_P036554_99734_1'
[99] 'EP01083_Nonionella_stella_P091893_257008_1'
[100] 'EP01084_Bolivina_argentea_P002235_4128_1'
[101] 'EP01087_Luapelamoeba_hula_P008092_TRINITY_DN2009_c0_g1_i1.p1_TRINITY_DN2009_c0_g1_TRINITY_DN2009_c0_g1_i1.p1_ORF_type_5prime_partial_len_560_score_143.06_TRINITY_DN2009_c0_g1_i1_669-2348'
[102] 'EP01087_Luapelamoeba_hula_P008366_TRINITY_DN2091_c0_g1_i6.p1_TRINITY_DN2091_c0_g1_TRINITY_DN2091_c0_g1_i6.p1_ORF_type_complete_len_682_score_136.37_TRINITY_DN2091_c0_g1_i6_227-2272'
[103] 'EP01088_Endostelium_zonatum_P003967_TRINITY_DN1517_c0_g2_i3.p1_TRINITY_DN1517_c0_g2_TRINITY_DN1517_c0_g2_i3.p1_ORF_type_3prime_partial_len_593_score_170.94_TRINITY_DN1517_c0_g2_i3_2-1777'
[104] 'EP01089_Gocevia_fonbrunei_P020402_TRINITY_DN7606_c0_g1_i3.p1_TRINITY_DN7606_c0_g1_TRINITY_DN7606_c0_g1_i3.p1_ORF_type_5prime_partial_len_488_score_77.04_TRINITY_DN7606_c0_g1_i3_238-1701'
[105] 'EP01090_Pellita_catalonica_P019383_TRINITY_DN6577_c0_g1_i2.p1_TRINITY_DN6577_c0_g1_TRINITY_DN6577_c0_g1_i2.p1_ORF_type_complete_len_541_score_52.84_TRINITY_DN6577_c0_g1_i2_212-1834'
[106] 'EP01095_Lingulamoeba_sp_RSL-Kostka_P016315_TRINITY_DN7945_c2_g3_i1.p1_TRINITY_DN7945_c2_g3_TRINITY_DN7945_c2_g3_i1.p1_ORF_type_complete_len_631_score_179.95_TRINITY_DN7945_c2_g3_i1_19-1911'
[107] 'EP01102_Stenamoeba_stenopodia_P019612_TRINITY_DN7451_c0_g1_i1.p1_TRINITY_DN7451_c0_g1_TRINITY_DN7451_c0_g1_i1.p1_ORF_type_5prime_partial_len_646_score_120.45_TRINITY_DN7451_c0_g1_i1_61-1998'
[108] 'EP01103_Thecamoeba_quadrilineata_P009466_TRINITY_DN1922_c0_g1_i1.p1_TRINITY_DN1922_c0_g1_TRINITY_DN1922_c0_g1_i1.p1_ORF_type_complete_len_566_score_85.10_TRINITY_DN1922_c0_g1_i1_14-1711'
[109] 'EP01104_Vermistella_antarctica_P019388_TRINITY_DN757_c0_g5_i1.p1_TRINITY_DN757_c0_g5_TRINITY_DN757_c0_g5_i1.p1_ORF_type_complete_len_830_score_334.01_TRINITY_DN757_c0_g5_i1_447-2936'
[110] 'EP01107_Rhizomastix_libera_P012487_TRINITY_DN3141_c0_g2_i1.p1_TRINITY_DN3141_c0_g2_TRINITY_DN3141_c0_g2_i1.p1_ORF_type_internal_len_498_score_87.73_TRINITY_DN3141_c0_g2_i1_3-1493'
[111] 'EP01113_Clastostelium_recurvatum_P042735_TRINITY_DN6949_c0_g1_i1.p1_TRINITY_DN6949_c0_g1_TRINITY_DN6949_c0_g1_i1.p1_ORF_type_5prime_partial_len_625_score_149.17_TRINITY_DN6949_c0_g1_i1_3-1877'
[112] 'EP01116_Phalansterium_solitarium_P000656_TRINITY_DN1049_c0_g1_i6.p1_TRINITY_DN1049_c0_g1_TRINITY_DN1049_c0_g1_i6.p1_ORF_type_complete_len_690_score_137.65_TRINITY_DN1049_c0_g1_i6_123-2192'
[113] 'EP01120_Amphizonella_sp_Union-15-10_P011051_TRINITY_DN4589_c0_g3_i1.p1_TRINITY_DN4589_c0_g3_TRINITY_DN4589_c0_g3_i1.p1_ORF_type_5prime_partial_len_810_score_126.29_TRINITY_DN4589_c0_g3_i1_195-2624'
[114] 'EP01122_Echinamoeba_exundans_P007395_TRINITY_DN2268_c0_g1_i1.p1_TRINITY_DN2268_c0_g1_TRINITY_DN2268_c0_g1_i1.p1_ORF_type_complete_len_520_score_90.29_TRINITY_DN2268_c0_g1_i1_680-2239'
[115] 'EP01125_Pyxidicula_operculata_P002932_TRINITY_DN1288_c0_g1_i6.p1_TRINITY_DN1288_c0_g1_TRINITY_DN1288_c0_g1_i6.p1_ORF_type_complete_len_566_score_84.25_TRINITY_DN1288_c0_g1_i6_717-2414'
[116] 'EP01125_Pyxidicula_operculata_P007410_TRINITY_DN251_c1_g2_i1.p1_TRINITY_DN251_c1_g2_TRINITY_DN251_c1_g2_i1.p1_ORF_type_complete_len_840_score_194.96_TRINITY_DN251_c1_g2_i1_24-2543'
[117] 'EP01127_Copromyxa_protea_P009203_TRINITY_DN2151_c0_g1_i2.p1_TRINITY_DN2151_c0_g1_TRINITY_DN2151_c0_g1_i2.p1_ORF_type_5prime_partial_len_504_score_65.26_TRINITY_DN2151_c0_g1_i2_10-1521'
[118] 'EP01128_Nolandella_sp_AFSM9_P003286_TRINITY_DN139_c1_g6_i2.p1_TRINITY_DN139_c1_g6_TRINITY_DN139_c1_g6_i2.p1_ORF_type_complete_len_558_score_129.46_TRINITY_DN139_c1_g6_i2_35-1675'
[119] 'EP01129_Flabellula_baltica_P005202_TRINITY_DN1863_c1_g1_i1.p2_TRINITY_DN1863_c1_g1_TRINITY_DN1863_c1_g1_i1.p2_ORF_type_complete_len_434_score_73.50_TRINITY_DN1863_c1_g1_i1_1363-2664'
[120] 'EP01129_Flabellula_baltica_P013811_TRINITY_DN6495_c0_g1_i1.p1_TRINITY_DN6495_c0_g1_TRINITY_DN6495_c0_g1_i1.p1_ORF_type_complete_len_574_score_78.31_TRINITY_DN6495_c0_g1_i1_6-1727'
[121] 'EP01130_Rhizamoeba_saxonica_P006006_TRINITY_DN2379_c0_g1_i1.p1_TRINITY_DN2379_c0_g1_TRINITY_DN2379_c0_g1_i1.p1_ORF_type_complete_len_757_score_151.81_TRINITY_DN2379_c0_g1_i1_45-2291'
[122] 'EP01133_Synstelium_polycarpum_P015260_gene15260-18066_t'
[123] 'EP01138_Halocafeteria_seosinensis_P008899_gb_GECG01009095.1_.p1_GENE.gb_GECG01009095.1_gb_GECG01009095.1_.p1_ORF_type_complete_len_513_score_51.47_gb_GECG01009095.1_1-1539'
[124] 'EP01155_Anaeramoeba_flamelloides_P050448_Anaeramoba_flamelloidesc41997_g2_i1.p1_GENE.c41997_g2_i1_c41997_g2_i1.p1_ORF_type_3prime_partial_len_475_score_96.49_c41997_g2_i1_2-1423'
[125] 'EP01156_Anaeramoeba_ignava_P003163_Anaeramoba_ignava_a221048_224.p1_GENE.a221048_224_a221048_224.p1_ORF_type_complete_len_579_score_133.95_a221048_224_91-1827'
[126] 'EP01156_Anaeramoeba_ignava_P007147_Anaeramoba_ignava_a350787_231.p1_GENE.a350787_231_a350787_231.p1_ORF_type_3prime_partial_len_441_score_90.55_a350787_231_2-1321'
[127] 'EP01156_Anaeramoeba_ignava_P022804_Anaeramoba_ignava_c21058_g1_i1.p1_GENE.c21058_g1_i1_c21058_g1_i1.p1_ORF_type_3prime_partial_len_432_score_89.54_c21058_g1_i1_51-1295'
[128] 'EP00129_Allomyces_macrogynus_P000561_KNE54563.1_CMGC_CDK_protein_kinase_Allomyces_macrogynus_ATCC_38327'
[129] 'EP00129_Allomyces_macrogynus_P004767_KNE58769.1_CMGC_CDK_CRK7_protein_kinase_Allomyces_macrogynus_ATCC_38327'
[130] 'EP00130_Batrachochytrium_dendrobatidis_P000281_XP_006675155.1_hypothetical_protein_BATDEDRAFT_18173_Batrachochytrium_dendrobatidis_JAM81'
[131] 'EP00131_Spizellomyces_punctatus_P007706_XP_016611530.1_CMGC_CDK_protein_kinase_Spizellomyces_punctatus_DAOM_BR117'
[132] 'EP00131_Spizellomyces_punctatus_P008535_XP_016612359.1_CMGC_CDK_protein_kinase_Spizellomyces_punctatus_DAOM_BR117'
[133] 'EP00132_Gonapodya_prolifera_P010528_KXS19289.1_Pkinase-domain-containing_protein_Gonapodya_prolifera_JEL478'
[134] 'EP00132_Gonapodya_prolifera_P011767_KXS20528.1_Pkinase-domain-containing_protein_Gonapodya_prolifera_JEL478'
[135] 'EP00134_Neurospora_crassa_P003101_XP_955995.3_serine_threonine-protein_kinase_bur-1_Neurospora_crassa_OR74A'
[136] 'EP00135_Aspergillus_nidulans_P008186_XP_681459.1_hypothetical_protein_AN8190.2_Aspergillus_nidulans_FGSC_A4'
[137] 'EP00138_Coccidioides_posadasii_P004809_XP_003069808.1_kinase_domain_containing_protein_Coccidioides_posadasii_C735_delta_SOWgp'
[138] 'EP00139_Candida_albicans_P002457_XP_714883.2_cyclin-dependent_serine_threonine_protein_kinase_Candida_albicans_SC5314'
[139] 'EP00139_Candida_albicans_P005254_XP_721698.1_cyclin-dependent_serine_threonine_protein_kinase_Candida_albicans_SC5314'
[140] 'EP00140_Debaryomyces_hansenii_P002333_XP_457963.1_DEHA2C06358p_Debaryomyces_hansenii_CBS767'
[141] 'EP00141_Yarrowia_lipolytica_P001718_XP_501225.1_YALI0B22528p_Yarrowia_lipolytica_CLIB122'
[142] 'EP00141_Yarrowia_lipolytica_P003580_XP_503170.1_YALI0D22935p_Yarrowia_lipolytica_CLIB122'
[143] 'EP00142_Kluyveromyces_lactis_P003352_XP_454497.1_uncharacterized_protein_KLLA0_E12145g_Kluyveromyces_lactis'
[144] 'EP00143_Candida_glabrata_P000816_XP_445501.1_uncharacterized_protein_CAGL0D02002g_Candida_glabrata'
[145] 'EP00144_Saccharomyces_cerevisiae_P005587_NP_015487.1_cyclin-dependent_serine_threonine_protein_kinase_SGV1_Saccharomyces_cerevisiae_S288C'
[146] 'EP00145_Schizosaccharomyces_pombe_P002885_NP_594393.1_P-TEFb-associated_cyclin-dependent_protein_kinase_Lsk1_Schizosaccharomyces_pombe'
[147] 'EP00145_Schizosaccharomyces_pombe_P003979_NP_595616.1_P-TEFb-associated_cyclin-dependent_protein_kinase_Cdk9_Schizosaccharomyces_pombe'
[148] 'EP00149_Cryptococcus_neoformans_P005457_XP_012051597.1_CMGC_CDK_CRK7_protein_kinase_Cryptococcus_neoformans_var._grubii_H99'
[149] 'EP00149_Cryptococcus_neoformans_P007509_XP_012053649.1_CMGC_CDK_protein_kinase_Cryptococcus_neoformans_var._grubii_H99'
[150] 'EP00150_Ustilago_maydis_P005256_XP_011391244.1_hypothetical_protein_UMAG_04925_Ustilago_maydis_521'
[151] 'EP00150_Ustilago_maydis_P005273_XP_011391261.1_hypothetical_protein_UMAG_04950_Ustilago_maydis_521'
[152] 'EP00151_Rhizophagus_irregularis_P013725_XP_025177769.1_kinase-like_domain-containing_protein_Rhizophagus_irregularis_DAOM_181602_DAOM_197198'
[153] 'EP00151_Rhizophagus_irregularis_P023077_XP_025187121.1_Pkinase-domain-containing_protein_Rhizophagus_irregularis_DAOM_181602_DAOM_197198'
[154] 'EP00152_Rhizopus_delemar_P008522_EIE83819.1_hypothetical_protein_RO3G_08524_Rhizopus_delemar_RA_99-880'
[155] 'EP00154_Conidiobolus_coronatus_P002931_KXN67471.1_Pkinase-domain-containing_protein_Conidiobolus_coronatus_NRRL_28638'
[156] 'EP00154_Conidiobolus_coronatus_P008286_KXN72826.1_kinase-like_protein_Conidiobolus_coronatus_NRRL_28638'
[157] 'EP00157_Rozella_allomycis_P001800_EPZ32541.1_Protein_kinase_catalytic_domain-containing_protein_Rozella_allomycis_CSF55'
[158] 'EP00833_Pecoramyces_ruminatium_P000786_jgi_Orpsp1_1_1174818_evm.model.c7180000051557.1'
[159] 'EP00839_Anaeromyces_robustus_P012663_ORX88099.1_Pkinase-domain-containing_protein_Anaeromyces_robustus'
[160] 'EP00842_Homolaphlyctis_polyrhiza_P000987_jgi_Hompol1_188_HPOL_005251-RA'
[161] 'EP00844_Piromyces_finnis_P006529_ORX51800.1_Pkinase-domain-containing_protein_Piromyces_finnis'
[162] 'EP00845_Rhizoclosmatium_globosum_P004899_ORY38418.1_Pkinase-domain-containing_protein_Rhizoclosmatium_globosum'
[163] 'EP00845_Rhizoclosmatium_globosum_P007979_ORY42537.1_Pkinase-domain-containing_protein_partial_Rhizoclosmatium_globosum'
[164] 'EP00847_Piptocephalis_cylindrospora_P000207_RKP11421.1_kinase-like_domain-containing_protein_Piptocephalis_cylindrospora'
[165] 'EP00848_Thamnocephalis_sphaerospora_P003556_RKP07913.1_kinase-like_domain-containing_protein_Thamnocephalis_sphaerospora'
[166] 'EP00856_Taphrina_deformans_P002553_CCG83119.1_Serine_threonine-protein_kinase_cdk9_Taphrina_deformans_PYCC_5710'
[167] 'EP00856_Taphrina_deformans_P004174_CCG84770.1_protein_of_unknown_function_Taphrina_deformans_PYCC_5710'
[168] 'EP00857_Cystobasidium_minutum_P000662_jgi_Rhomi1_139373_e_gw1.1.883.1'
[169] 'EP00858_Microbotryum_lychnidis-dioicae_P001885_KDE03944.1_CMGC_CDK_protein_kinase_Microbotryum_lychnidis-dioicae_p1A1_Lamole'
[170] 'EP00858_Microbotryum_lychnidis-dioicae_P004784_KDE06843.1_CMGC_CDK_CRK7_protein_kinase_Microbotryum_lychnidis-dioicae_p1A1_Lamole'
[171] 'EP00860_Wallemia_mellicola_P000201_XP_006955834.1_Pkinase-domain-containing_protein_Wallemia_mellicola_CBS_633.66'
[172] 'EP00863_Basidiobolus_meristosporus_P005750_ORX90871.1_Pkinase-domain-containing_protein_Basidiobolus_meristosporus_CBS_931.73'
[173] 'EP00870_Mitosporidium_daphniae_P001182_XP_013237536.1_CMGC_CDK_protein_kinase_Mitosporidium_daphniae'
[174] 'EP00160_Parvularia_atlantis_P005539_Unigene14771_Nuclearia_a_m.44402_Unigene14771_Nuclearia_a_g.44402_ORF_Unigene14771_Nuclearia_a_g.44402_Unigene14771_Nuclearia_a_m.44402_type_5prime_partial_len_416_Unigene14771_Nuclearia_a_2-1249'
[175] 'EP00035_Acanthoeca_spectabilis_P002495_m.87922_g.87922_ORF_g.87922_m.87922_type_complete_len_640_comp11596_c0_seq4_323-2242'
[176] 'EP00035_Acanthoeca_spectabilis_P004489_m.104043_g.104043_ORF_g.104043_m.104043_type_complete_len_688_comp12599_c0_seq3_787-2850'
[177] 'EP00039_Didymoeca_costata_P010635_m.143759_g.143759_ORF_g.143759_m.143759_type_complete_len_803_comp14905_c0_seq3_2834-5242'
[178] 'EP00039_Didymoeca_costata_P011162_m.154901_g.154901_ORF_g.154901_m.154901_type_complete_len_588_comp15085_c0_seq16_341-2104'
[179] 'EP00041_Stephanoeca_diplocostata_P006503_m.87352_g.87352_ORF_g.87352_m.87352_type_complete_len_725_comp16399_c1_seq1_238-2412'
[180] 'EP00041_Stephanoeca_diplocostata_P029395_m.866203_g.866203_ORF_g.866203_m.866203_type_complete_len_775_comp23552_c0_seq6_4870-7194'
[181] 'EP00042_Codosiga_hollandica_P035095_m.257087_g.257087_ORF_g.257087_m.257087_type_5prime_partial_len_830_comp54562_c0_seq6_156-2645'
[182] 'EP00042_Codosiga_hollandica_P044988_m.450983_g.450983_ORF_g.450983_m.450983_type_5prime_partial_len_504_comp56910_c2_seq3_511-2022'
[183] 'EP00042_Codosiga_hollandica_P049239_m.567264_g.567264_ORF_g.567264_m.567264_type_complete_len_941_comp57836_c0_seq5_104-2926'
[184] 'EP00047_Mylnosiga_fluctuans_P024373_m.159919_g.159919_ORF_g.159919_m.159919_type_5prime_partial_len_1182_comp9844_c0_seq2_130-3675'
[185] 'EP00048_Salpingoeca_helianthica_P007548_m.111980_g.111980_ORF_g.111980_m.111980_type_5prime_partial_len_630_comp14364_c1_seq3_33-1922'
[186] 'EP00048_Salpingoeca_helianthica_P010711_m.153825_g.153825_ORF_g.153825_m.153825_type_5prime_partial_len_556_comp15122_c0_seq2_2-1669'
[187] 'EP00048_Salpingoeca_helianthica_P010785_m.154818_g.154818_ORF_g.154818_m.154818_type_complete_len_926_comp15138_c7_seq1_56-2833'
[188] 'EP00049_Salpingoeca_infusionum_P025832_m.22052_g.22052_ORF_g.22052_m.22052_type_complete_len_587_comp8345_c0_seq4_391-2151'
[189] 'EP00050_Salpingoeca_kvevrii_P000507_m.149803_g.149803_ORF_g.149803_m.149803_type_5prime_partial_len_825_comp10136_c1_seq1_242-2716'
[190] 'EP00050_Salpingoeca_kvevrii_P011221_m.13672_g.13672_ORF_g.13672_m.13672_type_5prime_partial_len_661_comp3318_c0_seq2_47-2029'
[191] 'EP00051_Salpingoeca_urceolata_P011388_m.140966_g.140966_ORF_g.140966_m.140966_type_5prime_partial_len_415_comp17100_c2_seq4_1-1245'
[192] 'EP00051_Salpingoeca_urceolata_P015553_m.202103_g.202103_ORF_g.202103_m.202103_type_3prime_partial_len_439_comp18434_c1_seq2_1-1317'
[193] 'EP00052_Salpingoeca_macrocollata_P021223_m.181373_g.181373_ORF_g.181373_m.181373_type_5prime_partial_len_390_comp21483_c0_seq1_1-1170'
[194] 'EP00053_Salpingoeca_punica_P006236_m.59611_g.59611_ORF_g.59611_m.59611_type_5prime_partial_len_491_comp13597_c0_seq1_261-1733'
[195] 'EP00053_Salpingoeca_punica_P016330_m.153618_g.153618_ORF_g.153618_m.153618_type_internal_len_594_comp16944_c2_seq2_2-1786'
[196] 'EP00054_Salpingoeca_dolichothecata_P024556_m.167599_g.167599_ORF_g.167599_m.167599_type_3prime_partial_len_515_comp25051_c3_seq3_415-1962'
[197] 'EP00054_Salpingoeca_dolichothecata_P026092_m.185174_g.185174_ORF_g.185174_m.185174_type_complete_len_488_comp25559_c0_seq3_48-1511'
[198] 'EP00055_Hartaetosiga_balthica_P004122_m.10231_g.10231_ORF_g.10231_m.10231_type_5prime_partial_len_805_comp3634_c0_seq1_2-2416'
[199] 'EP00056_Hartaetosiga_gracilis_P003359_m.63023_g.63023_ORF_g.63023_m.63023_type_5prime_partial_len_871_comp11427_c0_seq1_1822-4434'
[200] 'EP00056_Hartaetosiga_gracilis_P012374_m.197127_g.197127_ORF_g.197127_m.197127_type_3prime_partial_len_595_comp13680_c0_seq33_1-1785'
[201] 'EP00123_Amoebidium_parasiticum_P014219_comp22400_c0_seq1_m.33451_comp22400_c0_seq1_g.33451_ORF_comp22400_c0_seq1_g.33451_comp22400_c0_seq1_m.33451_type_3prime_partial_len_1281_comp22400_c0_seq1_3-3842'
[202] 'EP00123_Amoebidium_parasiticum_P021592_comp7013_c0_seq1_m.2748_comp7013_c0_seq1_g.2748_ORF_comp7013_c0_seq1_g.2748_comp7013_c0_seq1_m.2748_type_3prime_partial_len_427_comp7013_c0_seq1_3-1280'
[203] 'EP00124_Ichthyophonus_hoferi_P000139_Ihof_evm3s5_gene_Ihof_evmTU3s5'
[204] 'EP00125_Sphaeroforma_arctica_P010371_XP_014153446.1_CMGC_CDK_protein_kinase_Sphaeroforma_arctica_JP610'
[205] 'EP00126_Sphaerothecum_destruens_P006681_Sdes_comp19479_c0_seq1m10958'
[206] 'EP00127_Corallochytrium_limacisporum_P003476_Clim_evm104s149_gene_Clim_evmTU104s149'
[207] 'EP00127_Corallochytrium_limacisporum_P004159_Clim_evm104s157_gene_Clim_evmTU104s157'
[208] 'EP00729_Bicosta_minor_P001944_gene1944-22106_t'
[209] 'EP00730_Choanoeca_flexa_P005520_TRINITY_DN11964_c0_g8_i1.p1_TRINITY_DN11964_c0_g8_TRINITY_DN11964_c0_g8_i1.p1_ORF_type_complete_len_701_score_94.44_TRINITY_DN11964_c0_g8_i1_166-2268'
[210] 'EP00730_Choanoeca_flexa_P020373_TRINITY_DN9954_c0_g1_i7.p1_TRINITY_DN9954_c0_g1_TRINITY_DN9954_c0_g1_i7.p1_ORF_type_complete_len_556_score_106.50_TRINITY_DN9954_c0_g1_i7_169-1836'
[211] 'EP01134_Creolimax_fragrantissima_P000399_CFRG0399T1'
[212] 'EP01134_Creolimax_fragrantissima_P008108_CFRG8108T1'
[213] 'EP01135_Chromosphaera_perkinsii_P001686_Nk52_evm63s208_gene_Nk52_evmTU63s208'
[214] 'EP01147_Barroeca_monosierra_P006493_gene6493-9366_t'
[215] 'EP00057_Strongylocentrotus_purpuratus_P032902_XP_789337.1_PREDICTED_cyclin-dependent_kinase_12_isoform_X1_Strongylocentrotus_purpuratus'
[216] 'EP00059_Ciona_intestinalis_P006921_XP_002131391.1_cyclin-dependent_kinase_12_isoform_X1_Ciona_intestinalis'
[217] 'EP00067_Danio_rerio_P017906_XP_003200579.2_cyclin-dependent_kinase_12_Danio_rerio'
[218] 'EP00067_Danio_rerio_P051633_XP_687417.4_cyclin-dependent_kinase_13_Danio_rerio'
[219] 'EP00074_Homo_sapiens_P039183_NP_057591.2_cyclin-dependent_kinase_12_isoform_1_Homo_sapiens'
[220] 'EP00074_Homo_sapiens_P091491_XP_016868240.1_cyclin-dependent_kinase_13_isoform_X2_Homo_sapiens'
[221] 'EP00076_Gallus_gallus_P047715_XP_418864.6_cyclin-dependent_kinase_13_Gallus_gallus'
[222] 'EP00081_Caenorhabditis_elegans_P005461_NP_001254914.1_Cyclin-dependent_kinase_12_Caenorhabditis_elegans'
[223] 'EP00081_Caenorhabditis_elegans_P013800_NP_492906.2_Probable_cyclin-dependent_kinase_9_Caenorhabditis_elegans'
[224] 'EP00090_Calanus_glacialis_P020896_TRINITY_DN3224_c0_g1_i2.p1_TRINITY_DN3224_c0_g1_TRINITY_DN3224_c0_g1_i2.p1_ORF_type_complete_len_582_score_176.99_TRINITY_DN3224_c0_g1_i2_135-1880'
[225] 'EP00096_Caligus_rogercresseyi_P002346_TRINITY_DN14454_c0_g1_i1.p1_TRINITY_DN14454_c0_g1_TRINITY_DN14454_c0_g1_i1.p1_ORF_type_complete_len_659_score_159.23_TRINITY_DN14454_c0_g1_i1_790-2766'
[226] 'EP00099_Drosophila_melanogaster_P009427_NP_001262167.1_Cyclin-dependent_kinase_12_isoform_C_Drosophila_melanogaster'
[227] 'EP00114_Trichoplax_sp_H2_P001111_RDD36874.1_Cyclin-dependent_kinase_12_Trichoplax_sp._H2'
[228] 'EP00114_Trichoplax_sp_H2_P002907_RDD38670.1_Cyclin-dependent_kinase_9_Trichoplax_sp._H2'
[229] 'EP00115_Mnemiopsis_leidyi_P008346_ML09462a-PA_pep_supercontig_MneLei_Aug2011_ML0946_6536_13029_1_gene_ML09462a_transcript_ML09462a-RA_gene_biotype_protein_coding_transcript_biotype_protein_coding'
[230] 'EP00118_Oscarella_pearsei_P029116_m.3693_g.3693_ORF_g.3693_m.3693_type_complete_len_946_comp9713_c0_seq1_130-2967'
[231] 'EP00119_Amphimedon_queenslandica_P016814_XP_019857233.1_PREDICTED_cyclin-dependent_kinase_12-like_isoform_X1_Amphimedon_queenslandica'
;
END; [Taxa]

BEGIN Splits;
DIMENSIONS ntax=231 nsplits=2027;
FORMAT labels=no weights=yes confidences=no intervals=no;
MATRIX
	100	 2,
	100	 3,
	100	 4,
	100	 35,
	100	 4 35,
	100	 91,
	94	 4 35 91,
	100	 72,
	100	 78,
	100	 80,
	74	 78 80,
	55	 72 78 80,
	100	 79,
	27	 72 78 79 80,
	97	 4 35 72 78 79 80 91,
	100	 21,
	100	 102,
	100	 103,
	100	 104,
	100	 103 104,
	100	 102 103 104,
	100	 21 102 103 104,
	100	 58,
	16	 21 58 102 103 104,
	100	 110,
	8	 21 58 102 103 104 110,
	14	 4 21 35 58 72 78 79 80 91 102 103 104 110,
	100	 30,
	100	 76,
	92	 30 76,
	100	 75,
	93	 30 75 76,
	100	 92,
	89	 30 75 76 92,
	100	 65,
	100	 74,
	100	 65 74,
	100	 66,
	99	 65 66 74,
	77	 30 65 66 74 75 76 92,
	100	 77,
	100	 93,
	52	 77 93,
	98	 30 65 66 74 75 76 77 92 93,
	1	 4 21 30 35 58 65 66 72 74 75 76 77 78 79 80 91 92 93 102 103 104 110,
	100	 11,
	100	 12,
	100	 14,
	100	 12 14,
	100	 228,
	100	 12 14 228,
	100	 11 12 14 228,
	100	 223,
	100	 11 12 14 223 228,
	100	 224,
	100	 11 12 14 223 224 228,
	100	 175,
	100	 179,
	100	 175 179,
	100	 178,
	89	 175 178 179,
	100	 182,
	100	 185,
	99	 182 185,
	100	 195,
	78	 182 185 195,
	100	 188,
	100	 200,
	100	 214,
	100	 200 214,
	100	 188 200 214,
	100	 210,
	100	 188 200 210 214,
	100	 190,
	78	 188 190 200 210 214,
	95	 182 185 188 190 195 200 210 214,
	83	 175 178 179 182 185 188 190 195 200 210 214,
	100	 208,
	98	 175 178 179 182 185 188 190 195 200 208 210 214,
	100	 192,
	100	 194,
	66	 192 194,
	100	 193,
	61	 192 193 194,
	100	 197,
	54	 192 193 194 197,
	100	 175 178 179 182 185 188 190 192 193 194 195 197 200 208 210 214,
	100	 201,
	100	 204,
	100	 211,
	100	 204 211,
	100	 212,
	11	 204 211 212,
	2	 201 204 211 212,
	100	 202,
	100	 201 202 204 211 212,
	100	 206,
	98	 201 202 204 206 211 212,
	98	 175 178 179 182 185 188 190 192 193 194 195 197 200 201 202 204 206 208 210 211 212 214,
	100	 205,
	94	 175 178 179 182 185 188 190 192 193 194 195 197 200 201 202 204 205 206 208 210 211 212 214,
	99	 11 12 14 175 178 179 182 185 188 190 192 193 194 195 197 200 201 202 204 205 206 208 210 211 212 214 223 224 228,
	100	 128,
	100	 135,
	100	 166,
	12	 135 166,
	100	 147,
	97	 135 147 166,
	100	 156,
	34	 135 147 156 166,
	100	 138,
	100	 140,
	100	 138 140,
	100	 145,
	98	 138 140 145,
	100	 142,
	100	 138 140 142 145,
	8	 135 138 140 142 145 147 156 166,
	100	 151,
	100	 169,
	25	 151 169,
	100	 168,
	95	 151 168 169,
	100	 152,
	100	 154,
	99	 152 154,
	2	 151 152 154 168 169,
	16	 135 138 140 142 145 147 151 152 154 156 166 168 169,
	100	 157,
	13	 135 138 140 142 145 147 151 152 154 156 157 166 168 169,
	4	 128 135 138 140 142 145 147 151 152 154 156 157 166 168 169,
	100	 133,
	100	 158,
	100	 160,
	100	 162,
	85	 160 162,
	84	 158 160 162,
	12	 133 158 160 162,
	100	 149,
	8	 133 149 158 160 162,
	100	 171,
	11	 133 149 158 160 162 171,
	12	 128 133 135 138 140 142 145 147 149 151 152 154 156 157 158 160 162 166 168 169 171,
	100	 173,
	37	 128 133 135 138 140 142 145 147 149 151 152 154 156 157 158 160 162 166 168 169 171 173,
	100	 131,
	100	 132,
	100	 131 132,
	100	 128 131 132 133 135 138 140 142 145 147 149 151 152 154 156 157 158 160 162 166 168 169 171 173,
	97	 11 12 14 128 131 132 133 135 138 140 142 145 147 149 151 152 154 156 157 158 160 162 166 168 169 171 173 175 178 179 182 185 188 190 192 193 194 195 197 200 201 202 204 205 206 208 210 211 212 214 223 224 228,
	100	 23,
	58	 11 12 14 23 128 131 132 133 135 138 140 142 145 147 149 151 152 154 156 157 158 160 162 166 168 169 171 173 175 178 179 182 185 188 190 192 193 194 195 197 200 201 202 204 205 206 208 210 211 212 214 223 224 228,
	100	 67,
	81	 11 12 14 23 67 128 131 132 133 135 138 140 142 145 147 149 151 152 154 156 157 158 160 162 166 168 169 171 173 175 178 179 182 185 188 190 192 193 194 195 197 200 201 202 204 205 206 208 210 211 212 214 223 224 228,
	100	 25,
	100	 49,
	100	 85,
	100	 49 85,
	100	 50,
	100	 84,
	100	 50 84,
	99	 49 50 84 85,
	100	 51,
	100	 94,
	100	 95,
	100	 94 95,
	100	 51 94 95,
	100	 88,
	100	 51 88 94 95,
	100	 96,
	100	 51 88 94 95 96,
	100	 123,
	100	 51 88 94 95 96 123,
	100	 60,
	57	 51 60 88 94 95 96 123,
	100	 53,
	100	 59,
	97	 53 59,
	57	 51 53 59 60 88 94 95 96 123,
	98	 49 50 51 53 59 60 84 85 88 94 95 96 123,
	97	 25 49 50 51 53 59 60 84 85 88 94 95 96 123,
	85	 11 12 14 23 25 49 50 51 53 59 60 67 84 85 88 94 95 96 123 128 131 132 133 135 138 140 142 145 147 149 151 152 154 156 157 158 160 162 166 168 169 171 173 175 178 179 182 185 188 190 192 193 194 195 197 200 201 202 204 205 206 208 210 211 212 214 223 224 228,
	100	 63,
	100	 97,
	94	 63 97,
	74	 11 12 14 23 25 49 50 51 53 59 60 63 67 84 85 88 94 95 96 97 123 128 131 132 133 135 138 140 142 145 147 149 151 152 154 156 157 158 160 162 166 168 169 171 173 175 178 179 182 185 188 190 192 193 194 195 197 200 201 202 204 205 206 208 210 211 212 214 223 224 228,
	100	 56,
	100	 106,
	98	 56 106,
	100	 83,
	94	 56 83 106,
	7	 11 12 14 23 25 49 50 51 53 56 59 60 63 67 83 84 85 88 94 95 96 97 106 123 128 131 132 133 135 138 140 142 145 147 149 151 152 154 156 157 158 160 162 166 168 169 171 173 175 178 179 182 185 188 190 192 193 194 195 197 200 201 202 204 205 206 208 210 211 212 214 223 224 228,
	100	 17,
	100	 19,
	100	 17 19,
	100	 45,
	100	 87,
	98	 45 87,
	100	 46,
	100	 47,
	100	 46 47,
	100	 48,
	91	 46 47 48,
	100	 98,
	100	 99,
	70	 98 99,
	63	 46 47 48 98 99,
	94	 45 46 47 48 87 98 99,
	9	 17 19 45 46 47 48 87 98 99,
	100	 40,
	100	 68,
	100	 40 68,
	100	 42,
	100	 40 42 68,
	100	 41,
	83	 40 41 42 68,
	100	 89,
	100	 90,
	81	 89 90,
	98	 40 41 42 68 89 90,
	100	 43,
	100	 44,
	99	 43 44,
	97	 40 41 42 43 44 68 89 90,
	100	 69,
	100	 70,
	100	 71,
	100	 70 71,
	100	 69 70 71,
	100	 40 41 42 43 44 68 69 70 71 89 90,
	100	 113,
	88	 40 41 42 43 44 68 69 70 71 89 90 113,
	8	 17 19 40 41 42 43 44 45 46 47 48 68 69 70 71 87 89 90 98 99 113,
	100	 124,
	100	 125,
	100	 126,
	100	 125 126,
	100	 127,
	99	 125 126 127,
	96	 124 125 126 127,
	86	 17 19 40 41 42 43 44 45 46 47 48 68 69 70 71 87 89 90 98 99 113 124 125 126 127,
	8	 11 12 14 17 19 23 25 40 41 42 43 44 45 46 47 48 49 50 51 53 56 59 60 63 67 68 69 70 71 83 84 85 87 88 89 90 94 95 96 97 98 99 106 113 123 124 125 126 127 128 131 132 133 135 138 140 142 145 147 149 151 152 154 156 157 158 160 162 166 168 169 171 173 175 178 179 182 185 188 190 192 193 194 195 197 200 201 202 204 205 206 208 210 211 212 214 223 224 228,
	27	 1 2 3 5 6 7 8 9 10 13 15 16 18 20 22 24 26 27 28 29 31 32 33 34 36 37 38 39 52 54 55 57 61 62 64 73 81 82 86 100 101 105 107 108 109 111 112 114 115 116 117 118 119 120 121 122 129 130 134 136 137 139 141 143 144 146 148 150 153 155 159 161 163 164 165 167 170 172 174 176 177 180 181 183 184 186 187 189 191 196 198 199 203 207 209 213 215 216 217 218 219 220 221 222 225 226 227 229 230 231,
	100	 10,
	100	 144,
	100	 10 144,
	100	 143,
	100	 10 143 144,
	100	 139,
	100	 141,
	100	 139 141,
	100	 10 139 141 143 144,
	100	 155,
	96	 10 139 141 143 144 155,
	100	 136,
	100	 137,
	100	 136 137,
	100	 146,
	100	 167,
	99	 146 167,
	92	 136 137 146 167,
	100	 148,
	100	 150,
	100	 170,
	100	 150 170,
	97	 148 150 170,
	92	 136 137 146 148 150 167 170,
	87	 10 136 137 139 141 143 144 146 148 150 155 167 170,
	100	 153,
	100	 164,
	100	 165,
	97	 164 165,
	86	 153 164 165,
	85	 10 136 137 139 141 143 144 146 148 150 153 155 164 165 167 170,
	100	 172,
	92	 10 136 137 139 141 143 144 146 148 150 153 155 164 165 167 170 172,
	100	 129,
	94	 10 129 136 137 139 141 143 144 146 148 150 153 155 164 165 167 170 172,
	100	 134,
	100	 159,
	100	 161,
	100	 159 161,
	99	 134 159 161,
	100	 163,
	79	 134 159 161 163,
	64	 10 129 134 136 137 139 141 143 144 146 148 150 153 155 159 161 163 164 165 167 170 172,
	100	 130,
	100	 10 129 130 134 136 137 139 141 143 144 146 148 150 153 155 159 161 163 164 165 167 170 172,
	100	 52,
	100	 100,
	98	 52 100,
	100	 86,
	100	 52 86 100,
	100	 54,
	100	 55,
	100	 54 55,
	100	 52 54 55 86 100,
	100	 174,
	34	 52 54 55 86 100 174,
	34	 10 52 54 55 86 100 129 130 134 136 137 139 141 143 144 146 148 150 153 155 159 161 163 164 165 167 170 172 174,
	100	 13,
	100	 15,
	100	 13 15,
	100	 215,
	100	 225,
	100	 226,
	92	 225 226,
	73	 215 225 226,
	100	 216,
	100	 217,
	100	 219,
	100	 217 219,
	100	 220,
	100	 221,
	100	 220 221,
	100	 217 219 220 221,
	100	 218,
	100	 217 218 219 220 221,
	78	 216 217 218 219 220 221,
	72	 215 216 217 218 219 220 221 225 226,
	62	 13 15 215 216 217 218 219 220 221 225 226,
	100	 230,
	77	 13 15 215 216 217 218 219 220 221 225 226 230,
	100	 227,
	74	 13 15 215 216 217 218 219 220 221 225 226 227 230,
	100	 222,
	100	 229,
	93	 222 229,
	100	 231,
	87	 222 229 231,
	99	 13 15 215 216 217 218 219 220 221 222 225 226 227 229 230 231,
	100	 176,
	100	 180,
	100	 176 180,
	100	 177,
	100	 176 177 180,
	100	 189,
	100	 191,
	100	 198,
	100	 199,
	100	 198 199,
	100	 209,
	99	 198 199 209,
	66	 191 198 199 209,
	92	 189 191 198 199 209,
	94	 176 177 180 189 191 198 199 209,
	100	 181,
	100	 183,
	100	 181 183,
	100	 184,
	100	 186,
	100	 187,
	100	 186 187,
	100	 184 186 187,
	100	 196,
	99	 184 186 187 196,
	77	 181 183 184 186 187 196,
	86	 176 177 180 181 183 184 186 187 189 191 196 198 199 209,
	98	 13 15 176 177 180 181 183 184 186 187 189 191 196 198 199 209 215 216 217 218 219 220 221 222 225 226 227 229 230 231,
	100	 203,
	99	 13 15 176 177 180 181 183 184 186 187 189 191 196 198 199 203 209 215 216 217 218 219 220 221 222 225 226 227 229 230 231,
	100	 24,
	100	 61,
	100	 207,
	97	 61 207,
	46	 24 61 207,
	100	 213,
	45	 24 61 207 213,
	57	 13 15 24 61 176 177 180 181 183 184 186 187 189 191 196 198 199 203 207 209 213 215 216 217 218 219 220 221 222 225 226 227 229 230 231,
	48	 10 13 15 24 52 54 55 61 86 100 129 130 134 136 137 139 141 143 144 146 148 150 153 155 159 161 163 164 165 167 170 172 174 176 177 180 181 183 184 186 187 189 191 196 198 199 203 207 209 213 215 216 217 218 219 220 221 222 225 226 227 229 230 231,
	100	 18,
	100	 39,
	100	 81,
	1	 39 81,
	1	 18 39 81,
	100	 57,
	4	 18 39 57 81,
	6	 10 13 15 18 24 39 52 54 55 57 61 81 86 100 129 130 134 136 137 139 141 143 144 146 148 150 153 155 159 161 163 164 165 167 170 172 174 176 177 180 181 183 184 186 187 189 191 196 198 199 203 207 209 213 215 216 217 218 219 220 221 222 225 226 227 229 230 231,
	100	 26,
	100	 64,
	2	 26 64,
	100	 27,
	100	 73,
	92	 27 73,
	100	 28,
	100	 29,
	92	 28 29,
	100	 27 28 29 73,
	100	 62,
	41	 27 28 29 62 73,
	57	 26 27 28 29 62 64 73,
	3	 10 13 15 18 24 26 27 28 29 39 52 54 55 57 61 62 64 73 81 86 100 129 130 134 136 137 139 141 143 144 146 148 150 153 155 159 161 163 164 165 167 170 172 174 176 177 180 181 183 184 186 187 189 191 196 198 199 203 207 209 213 215 216 217 218 219 220 221 222 225 226 227 229 230 231,
	82	 1 2 3 5 6 7 8 9 16 20 22 31 32 33 34 36 37 38 82 101 105 107 108 109 111 112 114 115 116 117 118 119 120 121 122,
	100	 82,
	100	 117,
	93	 82 117,
	100	 118,
	96	 82 117 118,
	100	 120,
	100	 121,
	100	 120 121,
	25	 82 117 118 120 121,
	100	 114,
	100	 119,
	36	 114 119,
	100	 115,
	100	 116,
	96	 115 116,
	34	 114 115 116 119,
	97	 82 114 115 116 117 118 119 120 121,
	43	 1 2 3 5 6 7 8 9 16 20 22 31 32 33 34 36 37 38 101 105 107 108 109 111 112 122,
	100	 16,
	100	 101,
	91	 16 101,
	100	 105,
	100	 112,
	89	 105 112,
	81	 16 101 105 112,
	68	 1 2 3 5 6 7 8 9 20 22 31 32 33 34 36 37 38 107 108 109 111 122,
	100	 20,
	100	 122,
	100	 20 122,
	69	 1 2 3 5 6 7 8 9 22 31 32 33 34 36 37 38 107 108 109 111,
	100	 22,
	100	 109,
	86	 22 109,
	100	 107,
	100	 108,
	86	 107 108,
	24	 22 107 108 109,
	83	 1 2 3 5 6 7 8 9 31 32 33 34 36 37 38 111,
	100	 111,
	100	 1 2 3 5 6 7 8 9 31 32 33 34 36 37 38,
	10	 1 2 5 6 7 8 9 31 32 33 34 36 37 38,
	100	 8,
	10	 1 2 5 6 7 9 31 32 33 34 36 37 38,
	10	 1 5 6 7 9 31 32 33 34 36 37 38,
	100	 5,
	100	 7,
	100	 37,
	100	 7 37,
	100	 5 7 37,
	100	 6,
	100	 36,
	100	 6 36,
	25	 5 6 7 36 37,
	100	 32,
	93	 5 6 7 32 36 37,
	100	 38,
	43	 5 6 7 32 36 37 38,
	100	 31,
	45	 5 6 7 31 32 36 37 38,
	100	 9,
	82	 5 6 7 9 31 32 36 37 38,
	100	 33,
	100	 34,
	100	 33 34,
	10	 5 6 7 9 31 32 33 34 36 37 38,
	100	 1,
	90	 3 8,
	88	 2 3 8,
	65	 4 35 79 91,
	10	 4 35 58 72 78 79 80 91,
	0	 4 35 58 72 78 79 80 81 91,
	7	 101 105 112,
	1	 109 111,
	0	 108 109 111,
	0	 101 105 108 109 111 112,
	0	 20 101 105 108 109 111 112 122,
	0	 20 101 105 107 108 109 111 112 122,
	0	 4 20 35 58 72 78 79 80 81 91 101 105 107 108 109 111 112 122,
	1	 22 120 121,
	2	 82 114,
	1	 117 119,
	0	 82 114 117 119,
	0	 82 114 117 118 119,
	5	 82 114 115 116 117 118 119,
	4	 22 82 114 115 116 117 118 119 120 121,
	0	 22 82 110 114 115 116 117 118 119 120 121,
	0	 4 20 22 35 58 72 78 79 80 81 82 91 101 105 107 108 109 110 111 112 114 115 116 117 118 119 120 121 122,
	3	 129 136 137 146 167,
	3	 129 136 137 146 148 150 167 170,
	1	 129 136 137 146 148 150 164 165 167 170,
	1	 129 136 137 146 148 150 164 165 167 170 172,
	5	 129 136 137 146 148 150 153 164 165 167 170 172,
	24	 10 129 130 136 137 139 141 143 144 146 148 150 153 155 164 165 167 170 172,
	50	 61 207 213,
	3	 61 174 207 213,
	30	 10 61 129 130 134 136 137 139 141 143 144 146 148 150 153 155 159 161 163 164 165 167 170 172 174 207 213,
	14	 217 218 219 220 221 227,
	10	 215 217 218 219 220 221 227,
	11	 13 15 215 217 218 219 220 221 227,
	14	 216 230,
	11	 216 225 226 230,
	18	 10 13 15 61 129 130 134 136 137 139 141 143 144 146 148 150 153 155 159 161 163 164 165 167 170 172 174 176 177 180 181 183 184 186 187 189 191 196 198 199 203 207 209 213 215 216 217 218 219 220 221 222 225 226 227 229 230 231,
	1	 10 13 15 39 61 129 130 134 136 137 139 141 143 144 146 148 150 153 155 159 161 163 164 165 167 170 172 174 176 177 180 181 183 184 186 187 189 191 196 198 199 203 207 209 213 215 216 217 218 219 220 221 222 225 226 227 229 230 231,
	6	 24 57,
	6	 24 52 54 55 57 86 100,
	9	 10 13 15 24 39 52 54 55 57 61 86 100 129 130 134 136 137 139 141 143 144 146 148 150 153 155 159 161 163 164 165 167 170 172 174 176 177 180 181 183 184 186 187 189 191 196 198 199 203 207 209 213 215 216 217 218 219 220 221 222 225 226 227 229 230 231,
	39	 26 27 28 29 62 73,
	1	 16 26 27 28 29 62 73,
	0	 10 13 15 16 24 26 27 28 29 39 52 54 55 57 61 62 73 86 100 129 130 134 136 137 139 141 143 144 146 148 150 153 155 159 161 163 164 165 167 170 172 174 176 177 180 181 183 184 186 187 189 191 196 198 199 203 207 209 213 215 216 217 218 219 220 221 222 225 226 227 229 230 231,
	0	 4 10 13 15 16 20 22 24 26 27 28 29 35 39 52 54 55 57 58 61 62 72 73 78 79 80 81 82 86 91 100 101 105 107 108 109 110 111 112 114 115 116 117 118 119 120 121 122 129 130 134 136 137 139 141 143 144 146 148 150 153 155 159 161 163 164 165 167 170 172 174 176 177 180 181 183 184 186 187 189 191 196 198 199 203 207 209 213 215 216 217 218 219 220 221 222 225 226 227 229 230 231,
	0	 21 102 103 104 127,
	0	 4 10 13 15 16 20 21 22 24 26 27 28 29 35 39 52 54 55 57 58 61 62 72 73 78 79 80 81 82 86 91 100 101 102 103 104 105 107 108 109 110 111 112 114 115 116 117 118 119 120 121 122 127 129 130 134 136 137 139 141 143 144 146 148 150 153 155 159 161 163 164 165 167 170 172 174 176 177 180 181 183 184 186 187 189 191 196 198 199 203 207 209 213 215 216 217 218 219 220 221 222 225 226 227 229 230 231,
	18	 30 75 76 77 92 93,
	25	 30 64 65 66 74 75 76 77 92 93,
	0	 1 2 3 5 6 7 8 9 11 12 14 17 18 19 23 25 31 32 33 34 36 37 38 40 41 42 43 44 45 46 47 48 49 50 51 53 56 59 60 63 67 68 69 70 71 83 84 85 87 88 89 90 94 95 96 97 98 99 106 113 123 124 125 126 128 131 132 133 135 138 140 142 145 147 149 151 152 154 156 157 158 160 162 166 168 169 171 173 175 178 179 182 185 188 190 192 193 194 195 197 200 201 202 204 205 206 208 210 211 212 214 223 224 228,
	21	 190 195,
	12	 182 185 190 195,
	5	 175 178 179 182 185 190 195,
	5	 175 178 179 182 185 190 195 208,
	89	 201 204 211,
	89	 202 212,
	6	 135 138 140 142 145 147 166,
	75	 168 169,
	56	 151 156 168 169,
	4	 151 152 154 156 168 169,
	4	 128 135 138 140 142 145 147 151 152 154 156 166 168 169,
	13	 131 132 162,
	14	 131 132 160 162,
	25	 131 132 158 160 162,
	0	 128 131 132 135 138 140 142 145 147 151 152 154 156 158 160 162 166 168 169,
	5	 133 149,
	5	 133 149 171,
	0	 128 131 132 133 135 138 140 142 145 147 149 151 152 154 156 158 160 162 166 168 169 171,
	84	 157 173,
	1	 25 67,
	42	 49 50 60 84 85,
	42	 51 53 59 88 94 95 96 123,
	6	 25 49 50 51 53 59 60 67 84 85 88 94 95 96 123,
	4	 11 12 14 23 25 40 41 42 43 44 49 50 51 53 59 60 67 68 69 70 71 84 85 88 89 90 94 95 96 113 123 128 131 132 133 135 138 140 142 145 147 149 151 152 154 156 157 158 160 162 166 168 169 171 173 175 178 179 182 185 188 190 192 193 194 195 197 200 201 202 204 205 206 208 210 211 212 214 223 224 228,
	0	 17 124,
	0	 17 124 125 126,
	0	 17 56 106 124 125 126,
	0	 19 63 97,
	1	 17 19 56 63 97 106 124 125 126,
	0	 17 18 19 56 63 97 106 124 125 126,
	0	 11 12 14 17 18 19 23 25 40 41 42 43 44 49 50 51 53 56 59 60 63 67 68 69 70 71 84 85 88 89 90 94 95 96 97 106 113 123 124 125 126 128 131 132 133 135 138 140 142 145 147 149 151 152 154 156 157 158 160 162 166 168 169 171 173 175 178 179 182 185 188 190 192 193 194 195 197 200 201 202 204 205 206 208 210 211 212 214 223 224 228,
	0	 1 2 3 5 6 7 8 9 31 32 33 34 36 37 38 45 46 47 48 83 87 98 99,
	0	 1 2 3 5 6 7 8 9 31 32 33 34 36 37 38 45 46 47 48 87 98 99,
	25	 45 46 47 48 87,
	27	 45 46 47 48 87 99,
	0	 1 2 3 5 6 7 8 9 31 32 33 34 36 37 38 98,
	88	 1 2 3 5 6 7 8 9 31 32 36 37 38,
	90	 1 2 3 8,
	16	 4 35 78 79 91,
	19	 72 80,
	9	 30 65 66 74 75 76 92 93,
	18	 4 30 35 65 66 72 74 75 76 77 78 79 80 91 92 93,
	71	 58 110,
	64	 4 30 35 58 65 66 72 74 75 76 77 78 79 80 91 92 93 110,
	9	 202 204 211 212,
	47	 128 133,
	47	 128 133 149,
	35	 131 132 157 173,
	2	 142 145,
	30	 131 132 138 140 142 145 157 173,
	88	 147 166,
	50	 135 147 151 156 166 168 169,
	86	 135 147 151 152 154 156 166 168 169,
	32	 131 132 135 138 140 142 145 147 151 152 154 156 157 166 168 169 173,
	54	 131 132 135 138 140 142 145 147 151 152 154 156 157 158 160 162 166 168 169 173,
	7	 128 131 132 133 135 138 140 142 145 147 149 151 152 154 156 157 158 160 162 166 168 169 173,
	37	 11 12 14 67 128 131 132 133 135 138 140 142 145 147 149 151 152 154 156 157 158 160 162 166 168 169 171 173 175 178 179 182 185 188 190 192 193 194 195 197 200 201 202 204 205 206 208 210 211 212 214 223 224 228,
	76	 21 56 83 102 103 104 106,
	71	 11 12 14 21 23 25 49 50 51 53 56 59 60 63 67 83 84 85 88 94 95 96 97 102 103 104 106 123 128 131 132 133 135 138 140 142 145 147 149 151 152 154 156 157 158 160 162 166 168 169 171 173 175 178 179 182 185 188 190 192 193 194 195 197 200 201 202 204 205 206 208 210 211 212 214 223 224 228,
	71	 17 19 40 41 42 43 44 68 69 70 71 89 90 113,
	76	 17 19 40 41 42 43 44 68 69 70 71 89 90 113 124 125 126 127,
	75	 11 12 14 17 19 21 23 25 40 41 42 43 44 45 46 47 48 49 50 51 53 56 59 60 63 67 68 69 70 71 83 84 85 87 88 89 90 94 95 96 97 98 99 102 103 104 106 113 123 124 125 126 127 128 131 132 133 135 138 140 142 145 147 149 151 152 154 156 157 158 160 162 166 168 169 171 173 175 178 179 182 185 188 190 192 193 194 195 197 200 201 202 204 205 206 208 210 211 212 214 223 224 228,
	8	 11 12 14 17 19 21 23 25 40 41 42 43 44 45 46 47 48 49 50 51 53 56 59 60 63 67 68 69 70 71 81 83 84 85 87 88 89 90 94 95 96 97 98 99 102 103 104 106 113 123 124 125 126 127 128 131 132 133 135 138 140 142 145 147 149 151 152 154 156 157 158 160 162 166 168 169 171 173 175 178 179 182 185 188 190 192 193 194 195 197 200 201 202 204 205 206 208 210 211 212 214 223 224 228,
	56	 1 2 3 5 6 7 8 9 10 13 15 16 18 20 22 24 26 27 28 29 31 32 33 34 36 37 38 39 52 54 55 57 61 62 64 73 82 86 100 101 105 107 108 109 111 112 114 115 116 117 118 119 120 121 122 129 130 134 136 137 139 141 143 144 146 148 150 153 155 159 161 163 164 165 167 170 172 174 176 177 180 181 183 184 186 187 189 191 196 198 199 203 207 209 213 215 216 217 218 219 220 221 222 225 226 227 229 230 231,
	1	 13 15 230,
	67	 39 57,
	70	 18 39 57,
	67	 10 13 15 18 24 39 52 54 55 57 61 86 100 129 130 134 136 137 139 141 143 144 146 148 150 153 155 159 161 163 164 165 167 170 172 174 176 177 180 181 183 184 186 187 189 191 196 198 199 203 207 209 213 215 216 217 218 219 220 221 222 225 226 227 229 230 231,
	56	 26 27 28 29 73,
	59	 62 64,
	59	 10 13 15 18 24 26 27 28 29 39 52 54 55 57 61 62 64 73 86 100 129 130 134 136 137 139 141 143 144 146 148 150 153 155 159 161 163 164 165 167 170 172 174 176 177 180 181 183 184 186 187 189 191 196 198 199 203 207 209 213 215 216 217 218 219 220 221 222 225 226 227 229 230 231,
	0	 82 114 117 118,
	61	 119 120 121,
	3	 115 116 119 120 121,
	28	 16 82 101 105 112 114 115 116 117 118 119 120 121,
	6	 1 2 3 5 6 7 8 9 22 31 32 33 34 36 37 38 108 109 111,
	7	 1 2 3 5 6 7 8 9 31 32 33 34 36 37 38 108 111,
	4	 30 75 76 77,
	9	 30 75 76 77 92,
	30	 30 65 66 74 75 76 77 92,
	0	 12 228,
	11	 178 208,
	12	 175 178 179 208,
	34	 193 194,
	39	 138 140 142 145 157 173,
	47	 135 138 140 142 145 147 151 152 154 156 157 166 168 169 173,
	44	 131 132 135 138 140 142 145 147 151 152 154 156 157 158 160 162 166 168 169 171 173,
	0	 25 49 50 51 53 59 60 63 84 85 88 94 95 96 123,
	1	 11 12 14 23 25 49 50 51 53 59 60 63 67 84 85 88 94 95 96 123 128 131 132 133 135 138 140 142 145 147 149 151 152 154 156 157 158 160 162 166 168 169 171 173 175 178 179 182 185 188 190 192 193 194 195 197 200 201 202 204 205 206 208 210 211 212 214 223 224 228,
	7	 17 19 124 125 126 127,
	14	 41 90,
	18	 40 41 42 68 90,
	0	 11 12 14 17 19 23 25 40 41 42 43 44 49 50 51 53 59 60 63 67 68 69 70 71 84 85 88 89 90 94 95 96 113 123 124 125 126 127 128 131 132 133 135 138 140 142 145 147 149 151 152 154 156 157 158 160 162 166 168 169 171 173 175 178 179 182 185 188 190 192 193 194 195 197 200 201 202 204 205 206 208 210 211 212 214 223 224 228,
	0	 11 12 14 17 19 23 25 40 41 42 43 44 45 46 47 48 49 50 51 53 59 60 63 67 68 69 70 71 84 85 87 88 89 90 94 95 96 98 99 113 123 124 125 126 127 128 131 132 133 135 138 140 142 145 147 149 151 152 154 156 157 158 160 162 166 168 169 171 173 175 178 179 182 185 188 190 192 193 194 195 197 200 201 202 204 205 206 208 210 211 212 214 223 224 228,
	0	 11 12 14 17 19 21 23 25 40 41 42 43 44 45 46 47 48 49 50 51 53 56 59 60 63 67 68 69 70 71 83 84 85 87 88 89 90 94 95 96 98 99 102 103 104 106 113 123 124 125 126 127 128 131 132 133 135 138 140 142 145 147 149 151 152 154 156 157 158 160 162 166 168 169 171 173 175 178 179 182 185 188 190 192 193 194 195 197 200 201 202 204 205 206 208 210 211 212 214 223 224 228,
	26	 13 15 215 216 217 218 219 220 221 222 225 226 229 230 231,
	20	 176 177 180 184 186 187 189 191 196 198 199 209,
	13	 13 15 176 177 180 184 186 187 189 191 196 198 199 209 215 216 217 218 219 220 221 222 225 226 227 229 230 231,
	45	 82 117 118 119 120 121,
	50	 114 115 116,
	1	 20 111 122,
	1	 20 22 109 111 122,
	2	 1 2 3 5 6 7 8 9 31 32 33 34 36 37 38 107 108,
	50	 5 6 7 31 32 36 37,
	44	 9 38,
	10	 30 65 66 74 75 76 77 92 93 110,
	46	 175 178 179 182 185 188 190 195 197 200 208 210 214,
	37	 175 178 179 182 185 188 190 192 194 195 197 200 208 210 214,
	11	 158 160 162 171,
	13	 128 133 149 158 160 162 171,
	2	 138 140 142 145 156,
	58	 10 129 130 134 136 137 139 141 143 144 146 148 150 153 155 159 161 163 164 165 167 170 172 174,
	33	 189 198 199 209,
	28	 13 15 24 176 177 180 181 183 184 186 187 189 191 196 198 199 203 209 215 216 217 218 219 220 221 222 225 226 227 229 230 231,
	44	 10 13 15 24 61 129 130 134 136 137 139 141 143 144 146 148 150 153 155 159 161 163 164 165 167 170 172 174 176 177 180 181 183 184 186 187 189 191 196 198 199 203 207 209 213 215 216 217 218 219 220 221 222 225 226 227 229 230 231,
	16	 18 39 52 54 55 57 86 100,
	14	 114 115 116 119 120 121,
	35	 1 2 3 5 6 7 8 9 22 31 32 33 34 36 37 38 109 111,
	75	 5 7 32 37,
	9	 30 58 65 66 74 75 76 77 92 93 110,
	5	 16 81,
	0	 4 16 30 35 58 65 66 72 74 75 76 77 78 79 80 81 91 92 93 110,
	0	 1 2 3 5 6 7 8 9 10 13 15 18 20 22 24 26 27 28 29 31 32 33 34 36 37 38 39 52 54 55 57 61 62 64 73 82 86 100 101 105 107 108 109 111 112 114 115 116 117 118 119 120 121 122 129 130 134 136 137 139 141 143 144 146 148 150 153 155 159 161 163 164 165 167 170 172 174 176 177 180 181 183 184 186 187 189 191 196 198 199 203 207 209 213 215 216 217 218 219 220 221 222 225 226 227 229 230 231,
	1	 1 2 3 5 6 7 8 9 20 22 31 32 33 34 36 37 38 82 101 105 107 108 109 111 112 114 115 116 117 118 119 120 121 122,
	0	 101 105,
	0	 82 101 105 114 115 116 117 118 119 120 121,
	10	 1 2 3 5 6 7 8 9 20 22 31 32 33 34 36 37 38 107 108 109 111 112 122,
	9	 1 2 3 5 6 7 8 9 22 31 32 33 34 36 37 38 107 108 109 111 112,
	1	 1 2 3 5 6 7 8 9 22 31 32 33 34 36 37 38 109 111 112,
	3	 1 2 3 5 6 7 8 9 31 32 33 34 36 37 38 111 112,
	10	 1 2 3 5 6 7 8 9 31 32 33 34 36 37 38 112,
	3	 4 35 78 80,
	3	 4 35 78 79 80,
	6	 4 35 72 78 79 80,
	47	 4 35 58 72 78 79 80 91 110,
	4	 128 131 132 135 138 140 142 145 147 151 152 154 156 157 158 160 162 166 168 169 173,
	1	 149 171,
	5	 13 15 215 216 217 218 219 220 221 225 226 227 230 231,
	23	 4 35 78 79 80 91,
	4	 76 92,
	4	 30 76 92,
	27	 4 30 35 58 65 66 72 74 75 76 77 78 79 80 81 91 92 93 110,
	11	 188 190 195 200 210 214,
	1	 193 194 197,
	1	 11 12 14 175 178 179 182 185 188 190 192 193 194 195 197 200 208 210 214 223 224 228,
	5	 11 12 14 175 178 179 182 185 188 190 192 193 194 195 197 200 201 202 204 206 208 210 211 212 214 223 224 228,
	3	 11 12 14 21 23 25 49 50 51 53 56 59 60 67 83 84 85 88 94 95 96 102 103 104 106 123 128 131 132 133 135 138 140 142 145 147 149 151 152 154 156 157 158 160 162 166 168 169 171 173 175 178 179 182 185 188 190 192 193 194 195 197 200 201 202 204 205 206 208 210 211 212 214 223 224 228,
	6	 216 225 226,
	4	 215 216 225 226,
	1	 13 15 215 216 225 226,
	7	 13 15 215 216 217 218 219 220 221 225 226 227,
	6	 82 115 116 117 118,
	4	 82 115 116 117 118 119 120 121,
	35	 128 149,
	28	 135 147 152 154 156 166,
	0	 131 132 133 135 138 140 142 145 147 151 152 154 156 157 158 160 162 166 168 169 173,
	4	 11 12 14 23 25 49 50 51 53 59 60 84 85 88 94 95 96 123 128 131 132 133 135 138 140 142 145 147 149 151 152 154 156 157 158 160 162 166 168 169 171 173 175 178 179 182 185 188 190 192 193 194 195 197 200 201 202 204 205 206 208 210 211 212 214 223 224 228,
	1	 11 12 14 23 25 49 50 51 53 59 60 63 84 85 88 94 95 96 97 123 128 131 132 133 135 138 140 142 145 147 149 151 152 154 156 157 158 160 162 166 168 169 171 173 175 178 179 182 185 188 190 192 193 194 195 197 200 201 202 204 205 206 208 210 211 212 214 223 224 228,
	3	 21 56 67 83 102 103 104 106,
	10	 16 101 105,
	0	 1 2 3 5 6 7 8 9 20 22 31 32 33 34 36 37 38 82 107 108 109 111 112 114 115 116 117 118 119 120 121 122,
	4	 82 118,
	4	 82 114 115 116 117 118,
	0	 1 2 3 5 6 7 8 9 20 31 32 33 34 36 37 38 107 108 111 112 122,
	6	 1 2 3 5 6 7 8 9 31 32 33 34 36 37 38 107 108 112,
	3	 1 2,
	6	 135 138 140 142 145 147 152 154 156 166,
	5	 176 177 180 191,
	8	 4 21 35 58 72 78 79 80 81 91 102 103 104 110,
	7	 4 16 21 35 58 72 78 79 80 81 91 101 102 103 104 105 110 112,
	0	 134 163,
	7	 229 231,
	5	 13 15 215 216 217 218 219 220 221 225 226 227 229 230 231,
	4	 10 13 15 24 52 54 55 57 61 86 100 129 130 134 136 137 139 141 143 144 146 148 150 153 155 159 161 163 164 165 167 170 172 174 176 177 180 181 183 184 186 187 189 191 196 198 199 203 207 209 213 215 216 217 218 219 220 221 222 225 226 227 229 230 231,
	4	 39 63,
	2	 18 39 63,
	5	 10 13 15 18 24 39 52 54 55 57 61 63 86 100 129 130 134 136 137 139 141 143 144 146 148 150 153 155 159 161 163 164 165 167 170 172 174 176 177 180 181 183 184 186 187 189 191 196 198 199 203 207 209 213 215 216 217 218 219 220 221 222 225 226 227 229 230 231,
	3	 10 13 15 18 24 26 27 28 29 39 52 54 55 57 61 62 63 73 86 100 129 130 134 136 137 139 141 143 144 146 148 150 153 155 159 161 163 164 165 167 170 172 174 176 177 180 181 183 184 186 187 189 191 196 198 199 203 207 209 213 215 216 217 218 219 220 221 222 225 226 227 229 230 231,
	11	 138 140 142 145 157,
	8	 128 133 135 138 140 142 145 147 149 151 152 154 156 157 166 168 169,
	8	 128 133 135 138 140 142 145 147 149 151 152 154 156 157 166 168 169 171,
	5	 67 113,
	1	 11 12 14 23 25 49 50 51 53 59 60 67 84 85 88 94 95 96 113 123 128 131 132 133 135 138 140 142 145 147 149 151 152 154 156 157 158 160 162 166 168 169 171 173 175 178 179 182 185 188 190 192 193 194 195 197 200 201 202 204 205 206 208 210 211 212 214 223 224 228,
	5	 17 19 40 41 42 43 44 68 69 70 71 89 90,
	1	 17 19 40 41 42 43 44 68 69 70 71 89 90 124 125 126 127,
	8	 45 48 87,
	7	 46 47 98 99,
	5	 17 19 40 41 42 43 44 45 46 47 48 68 69 70 71 87 89 90 98 99 124 125 126 127,
	10	 11 12 14 17 19 23 25 40 41 42 43 44 45 46 47 48 49 50 51 53 59 60 67 68 69 70 71 84 85 87 88 89 90 94 95 96 98 99 113 123 124 125 126 127 128 131 132 133 135 138 140 142 145 147 149 151 152 154 156 157 158 160 162 166 168 169 171 173 175 178 179 182 185 188 190 192 193 194 195 197 200 201 202 204 205 206 208 210 211 212 214 223 224 228,
	10	 11 12 14 17 19 23 25 40 41 42 43 44 45 46 47 48 49 50 51 53 56 59 60 67 68 69 70 71 83 84 85 87 88 89 90 94 95 96 98 99 106 113 123 124 125 126 127 128 131 132 133 135 138 140 142 145 147 149 151 152 154 156 157 158 160 162 166 168 169 171 173 175 178 179 182 185 188 190 192 193 194 195 197 200 201 202 204 205 206 208 210 211 212 214 223 224 228,
	1	 11 12 14 17 19 23 25 40 41 42 43 44 45 46 47 48 49 50 51 53 56 59 60 67 68 69 70 71 83 84 85 87 88 89 90 94 95 96 97 98 99 106 113 123 124 125 126 127 128 131 132 133 135 138 140 142 145 147 149 151 152 154 156 157 158 160 162 166 168 169 171 173 175 178 179 182 185 188 190 192 193 194 195 197 200 201 202 204 205 206 208 210 211 212 214 223 224 228,
	3	 11 12 14 17 19 23 25 30 40 41 42 43 44 45 46 47 48 49 50 51 53 56 59 60 64 65 66 67 68 69 70 71 74 75 76 77 83 84 85 87 88 89 90 92 93 94 95 96 97 98 99 106 113 123 124 125 126 127 128 131 132 133 135 138 140 142 145 147 149 151 152 154 156 157 158 160 162 166 168 169 171 173 175 178 179 182 185 188 190 192 193 194 195 197 200 201 202 204 205 206 208 210 211 212 214 223 224 228,
	11	 1 2 3 4 5 6 7 8 9 16 20 21 22 31 32 33 34 35 36 37 38 58 72 78 79 80 81 82 91 101 102 103 104 105 107 108 109 110 111 112 114 115 116 117 118 119 120 121 122,
	1	 82 114 119,
	1	 82 114 115 116 119,
	1	 117 118,
	2	 1 2 3 4 5 6 7 8 9 16 20 21 22 31 32 33 34 35 36 37 38 58 72 78 79 80 81 91 101 102 103 104 105 107 108 109 110 111 112 122,
	6	 20 22 109 122,
	8	 1 2 3 5 6 7 8 9 31 32 33 34 36 37 38 107 108 111,
	0	 6 32 36,
	3	 13 15 217 218 219 220 221 227,
	9	 52 54 55 57 86 100,
	16	 18 39,
	10	 11 12 14 17 19 23 25 30 40 41 42 43 44 45 46 47 48 49 50 51 53 56 59 60 63 64 65 66 67 68 69 70 71 74 75 76 77 83 84 85 87 88 89 90 92 93 94 95 96 97 98 99 106 113 123 124 125 126 127 128 131 132 133 135 138 140 142 145 147 149 151 152 154 156 157 158 160 162 166 168 169 171 173 175 178 179 182 185 188 190 192 193 194 195 197 200 201 202 204 205 206 208 210 211 212 214 223 224 228,
	0	 1 2 3 4 5 6 7 8 9 16 20 21 22 26 27 28 29 31 32 33 34 35 36 37 38 58 62 72 73 78 79 80 82 91 101 102 103 104 105 107 108 109 110 111 112 114 115 116 117 118 119 120 121 122,
	3	 1 2 3 5 6 7 8 9 16 20 22 26 27 28 29 31 32 33 34 36 37 38 62 73 82 101 105 107 108 109 111 112 114 115 116 117 118 119 120 121 122,
	3	 20 82 114 115 116 117 118 119 120 121 122,
	6	 1 2 3 5 6 7 8 9 16 22 31 32 33 34 36 37 38 101 105 107 108 109 111 112,
	2	 158 160,
	2	 17 19 124,
	0	 10 139 141 143 144 155 164,
	1	 165 172,
	0	 136 137 146 148 150 165 167 170 172,
	0	 136 137 146 148 150 153 165 167 170 172,
	0	 1 2 3 5 6 7 8 9 16 20 22 31 32 33 34 36 37 38 107 108 109 111 112 122,
	1	 16 20 122,
	9	 22 109 111,
	5	 72 78,
	8	 4 35 58 72 78 79 80 81 91 110,
	9	 128 133 149 158 160 162,
	7	 11 12 14 17 19 21 23 25 30 40 41 42 43 44 45 46 47 48 49 50 51 53 56 59 60 63 64 65 66 67 68 69 70 71 74 75 76 77 83 84 85 87 88 89 90 92 93 94 95 96 97 98 99 102 103 104 106 113 123 124 125 126 127 128 131 132 133 135 138 140 142 145 147 149 151 152 154 156 157 158 160 162 166 168 169 171 173 175 178 179 182 185 188 190 192 193 194 195 197 200 201 202 204 205 206 208 210 211 212 214 223 224 228,
	9	 1 2 3 5 6 7 8 9 10 13 15 16 18 20 22 24 26 27 28 29 31 32 33 34 36 37 38 39 52 54 55 57 61 62 73 82 86 100 101 105 107 108 109 111 112 114 115 116 117 118 119 120 121 122 129 130 134 136 137 139 141 143 144 146 148 150 153 155 159 161 163 164 165 167 170 172 174 176 177 180 181 183 184 186 187 189 191 196 198 199 203 207 209 213 215 216 217 218 219 220 221 222 225 226 227 229 230 231,
	9	 18 24,
	3	 18 24 52 54 55 86 100,
	8	 18 24 39 52 54 55 57 86 100,
	8	 27 28,
	6	 29 73,
	2	 22 107,
	2	 1 2 3 5 6 7 8 9 16 31 32 33 34 36 37 38 101 105 108 109 111 112,
	2	 16 101 105 108 112,
	8	 1 2 3 5 6 7 8 9 31 32 33 34 36 37 38 109 111,
	0	 201 204,
	5	 11 12 14 17 19 21 23 25 30 40 41 42 43 44 45 46 47 48 49 50 51 53 56 59 60 63 65 66 67 68 69 70 71 74 75 76 77 83 84 85 87 88 89 90 92 93 94 95 96 97 98 99 102 103 104 106 113 123 124 125 126 127 128 131 132 133 135 138 140 142 145 147 149 151 152 154 156 157 158 160 162 166 168 169 171 173 175 178 179 182 185 188 190 192 193 194 195 197 200 201 202 204 205 206 208 210 211 212 214 223 224 228,
	12	 215 216 217 218 219 220 221 225 226 230,
	2	 30 75,
	2	 197 208,
	34	 128 131 132 135 138 140 142 145 147 149 151 152 154 156 157 158 160 162 166 168 169 171 173,
	2	 56 67 83 106,
	19	 10 129 134 136 137 139 141 143 144 146 148 150 153 155 159 161 164 165 167 170 172,
	1	 21 81 102 103 104,
	1	 10 139 141 143 144 155 167,
	1	 10 139 141 143 144 148 150 155 167 170,
	1	 136 137 146,
	6	 10 136 137 139 141 143 144 146 148 150 155 164 165 167 170,
	9	 10 13 15 24 39 61 129 130 134 136 137 139 141 143 144 146 148 150 153 155 159 161 163 164 165 167 170 172 174 176 177 180 181 183 184 186 187 189 191 196 198 199 203 207 209 213 215 216 217 218 219 220 221 222 225 226 227 229 230 231,
	1	 18 52 54 55 57 86 100,
	10	 10 13 15 18 24 26 27 28 29 39 52 54 55 57 61 62 73 86 100 129 130 134 136 137 139 141 143 144 146 148 150 153 155 159 161 163 164 165 167 170 172 174 176 177 180 181 183 184 186 187 189 191 196 198 199 203 207 209 213 215 216 217 218 219 220 221 222 225 226 227 229 230 231,
	0	 128 138 140 142 145,
	3	 128 135 138 140 142 145 147 151 152 154 156 157 166 168 169 173,
	1	 133 158 160 162 171,
	1	 11 12 14 25 49 50 51 53 59 60 67 84 85 88 94 95 96 123 128 131 132 133 135 138 140 142 145 147 149 151 152 154 156 157 158 160 162 166 168 169 171 173 175 178 179 182 185 188 190 192 193 194 195 197 200 201 202 204 205 206 208 210 211 212 214 223 224 228,
	1	 43 44 69 70 71,
	6	 11 12 14 17 19 23 25 30 40 41 42 43 44 45 46 47 48 49 50 51 53 56 59 60 64 65 66 67 68 69 70 71 74 75 76 77 83 84 85 87 88 89 90 92 93 94 95 96 98 99 106 113 123 124 125 126 127 128 131 132 133 135 138 140 142 145 147 149 151 152 154 156 157 158 160 162 166 168 169 171 173 175 178 179 182 185 188 190 192 193 194 195 197 200 201 202 204 205 206 208 210 211 212 214 223 224 228,
	7	 1 2 3 4 5 6 7 8 9 16 21 22 31 32 33 34 35 36 37 38 58 72 78 79 80 81 82 91 101 102 103 104 105 107 108 109 110 111 112 114 115 116 117 118 119 120 121,
	3	 1 2 3 4 5 6 7 8 9 16 21 22 31 32 33 34 35 36 37 38 58 72 78 79 80 81 91 101 102 103 104 105 107 108 109 110 111 112,
	1	 16 101 105 107 108 112,
	1	 16 22 101 105 107 108 109 112,
	4	 216 217 218 219 220 221 225 226,
	2	 13 15 61 176 177 180 181 183 184 186 187 189 191 196 198 199 203 209 215 216 217 218 219 220 221 222 225 226 227 229 230 231,
	2	 13 15 24 61 176 177 180 181 183 184 186 187 189 191 196 198 199 203 209 215 216 217 218 219 220 221 222 225 226 227 229 230 231,
	0	 10 13 15 24 61 129 130 134 136 137 139 141 143 144 146 148 150 153 155 159 161 163 164 165 167 170 172 174 176 177 180 181 183 184 186 187 189 191 196 198 199 203 209 215 216 217 218 219 220 221 222 225 226 227 229 230 231,
	1	 207 213,
	1	 4 24 30 35 58 65 66 72 74 75 76 77 78 79 80 91 92 93 110,
	1	 1 2 3 5 6 7 8 9 10 13 15 16 18 20 22 26 27 28 29 31 32 33 34 36 37 38 39 52 54 55 57 61 62 64 73 81 82 86 100 101 105 107 108 109 111 112 114 115 116 117 118 119 120 121 122 129 130 134 136 137 139 141 143 144 146 148 150 153 155 159 161 163 164 165 167 170 172 174 176 177 180 181 183 184 186 187 189 191 196 198 199 203 207 209 213 215 216 217 218 219 220 221 222 225 226 227 229 230 231,
	2	 1 2 3 5 6 7 8 9 10 13 15 16 18 20 22 26 27 28 29 31 32 33 34 36 37 38 39 52 54 55 57 61 62 64 73 82 86 100 101 105 107 108 109 111 112 114 115 116 117 118 119 120 121 122 129 130 134 136 137 139 141 143 144 146 148 150 153 155 159 161 163 164 165 167 170 172 174 176 177 180 181 183 184 186 187 189 191 196 198 199 203 207 209 213 215 216 217 218 219 220 221 222 225 226 227 229 230 231,
	6	 13 15 61 176 177 180 181 183 184 186 187 189 191 196 198 199 203 207 209 213 215 216 217 218 219 220 221 222 225 226 227 229 230 231,
	3	 10 13 15 52 54 55 61 86 100 129 130 134 136 137 139 141 143 144 146 148 150 153 155 159 161 163 164 165 167 170 172 174 176 177 180 181 183 184 186 187 189 191 196 198 199 203 207 209 213 215 216 217 218 219 220 221 222 225 226 227 229 230 231,
	4	 10 13 15 18 39 52 54 55 57 61 86 100 129 130 134 136 137 139 141 143 144 146 148 150 153 155 159 161 163 164 165 167 170 172 174 176 177 180 181 183 184 186 187 189 191 196 198 199 203 207 209 213 215 216 217 218 219 220 221 222 225 226 227 229 230 231,
	2	 10 13 15 18 26 27 28 29 39 52 54 55 57 61 62 64 73 86 100 129 130 134 136 137 139 141 143 144 146 148 150 153 155 159 161 163 164 165 167 170 172 174 176 177 180 181 183 184 186 187 189 191 196 198 199 203 207 209 213 215 216 217 218 219 220 221 222 225 226 227 229 230 231,
	7	 128 133 135 138 140 142 145 147 149 151 152 154 156 157 158 160 162 166 168 169 173,
	3	 13 15 24 61 176 177 180 181 183 184 186 187 189 191 196 198 199 203 207 209 215 216 217 218 219 220 221 222 225 226 227 229 230 231,
	2	 10 13 15 24 61 129 130 134 136 137 139 141 143 144 146 148 150 153 155 159 161 163 164 165 167 170 172 174 176 177 180 181 183 184 186 187 189 191 196 198 199 203 207 209 215 216 217 218 219 220 221 222 225 226 227 229 230 231,
	3	 22 107 108 109 111,
	2	 11 12 14 17 18 19 21 23 25 39 40 41 42 43 44 45 46 47 48 49 50 51 53 56 57 59 60 63 67 68 69 70 71 81 83 84 85 87 88 89 90 94 95 96 97 98 99 102 103 104 106 113 123 124 125 126 127 128 131 132 133 135 138 140 142 145 147 149 151 152 154 156 157 158 160 162 166 168 169 171 173 175 178 179 182 185 188 190 192 193 194 195 197 200 201 202 204 205 206 208 210 211 212 214 223 224 228,
	3	 1 2 3 5 6 7 8 9 10 13 15 16 20 22 24 26 27 28 29 31 32 33 34 36 37 38 52 54 55 61 62 64 73 82 86 100 101 105 107 108 109 111 112 114 115 116 117 118 119 120 121 122 129 130 134 136 137 139 141 143 144 146 148 150 153 155 159 161 163 164 165 167 170 172 174 176 177 180 181 183 184 186 187 189 191 196 198 199 203 207 209 213 215 216 217 218 219 220 221 222 225 226 227 229 230 231,
	3	 10 13 15 24 26 27 28 29 52 54 55 61 62 64 73 86 100 129 130 134 136 137 139 141 143 144 146 148 150 153 155 159 161 163 164 165 167 170 172 174 176 177 180 181 183 184 186 187 189 191 196 198 199 203 207 209 213 215 216 217 218 219 220 221 222 225 226 227 229 230 231,
	2	 128 131 132 135 138 140 142 145 147 151 152 154 156 157 158 160 162 166 168 169 171 173,
	1	 216 217 218 219 220 221 225 226 230,
	2	 153 164 165 172,
	4	 1 2 3 5 6 7 8 9 20 22 31 32 33 34 36 37 38 109 111 122,
	1	 30 75 76 92 93,
	0	 131 132 135 138 140 142 145 147 157 166 173,
	0	 152 154 158 160 162,
	0	 131 132 135 138 140 142 145 147 152 154 157 158 160 162 166 173,
	1	 21 56 102 103 104 106,
	0	 17 19 45 124 125 126 127,
	1	 17 19 40 41 42 43 44 45 68 69 70 71 89 90 113 124 125 126 127,
	3	 46 47 48 99,
	1	 46 47 48 87 98 99,
	0	 17 19 40 41 42 43 44 45 46 47 48 68 69 70 71 81 87 89 90 98 99 113 124 125 126 127,
	0	 18 24 57,
	6	 18 24 39 57,
	2	 4 21 35 58 72 78 79 80 91 102 103 104,
	1	 4 21 35 58 72 78 79 80 81 91 102 103 104,
	6	 216 217 218 219 220 221 227,
	6	 13 15 216 217 218 219 220 221 227,
	5	 10 13 15 24 26 27 28 29 39 52 54 55 57 61 62 73 86 100 129 130 134 136 137 139 141 143 144 146 148 150 153 155 159 161 163 164 165 167 170 172 174 176 177 180 181 183 184 186 187 189 191 196 198 199 203 207 209 213 215 216 217 218 219 220 221 222 225 226 227 229 230 231,
	5	 11 12 14 17 18 19 23 25 30 40 41 42 43 44 45 46 47 48 49 50 51 53 56 59 60 63 64 65 66 67 68 69 70 71 74 75 76 77 83 84 85 87 88 89 90 92 93 94 95 96 97 98 99 106 113 123 124 125 126 127 128 131 132 133 135 138 140 142 145 147 149 151 152 154 156 157 158 160 162 166 168 169 171 173 175 178 179 182 185 188 190 192 193 194 195 197 200 201 202 204 205 206 208 210 211 212 214 223 224 228,
	1	 82 110 114 115 116 117 118 119 120 121,
	1	 1 2 3 4 5 6 7 8 9 16 21 22 31 32 33 34 35 36 37 38 58 72 78 79 80 81 91 101 102 103 104 105 107 108 109 111 112,
	1	 114 116,
	2	 115 119 120 121,
	10	 16 82 101 105 114 115 116 117 118 119 120 121,
	0	 1 2 3 8 9 38,
	2	 10 139 141 143 144 146 155 167,
	2	 10 139 141 143 144 146 148 150 155 167 170,
	5	 10 61 129 130 134 136 137 139 141 143 144 146 148 150 153 155 159 161 163 164 165 167 170 172 207 213,
	0	 10 13 15 18 24 26 27 28 29 39 52 54 55 57 61 73 81 86 100 129 130 134 136 137 139 141 143 144 146 148 150 153 155 159 161 163 164 165 167 170 172 174 176 177 180 181 183 184 186 187 189 191 196 198 199 203 207 209 213 215 216 217 218 219 220 221 222 225 226 227 229 230 231,
	2	 30 92,
	1	 76 77,
	1	 30 76 77 92,
	0	 30 62 64 65 66 74 75 76 77 92 93,
	0	 11 12 14 17 19 21 23 25 30 40 41 42 43 44 45 46 47 48 49 50 51 53 56 59 60 62 63 64 65 66 67 68 69 70 71 74 75 76 77 83 84 85 87 88 89 90 92 93 94 95 96 97 98 99 102 103 104 106 113 123 124 125 126 127 128 131 132 133 135 138 140 142 145 147 149 151 152 154 156 157 158 160 162 166 168 169 171 173 175 178 179 182 185 188 190 192 193 194 195 197 200 201 202 204 205 206 208 210 211 212 214 223 224 228,
	1	 1 2 3 4 5 6 7 8 9 16 20 22 31 32 33 34 35 36 37 38 58 72 78 79 80 82 91 101 105 107 108 109 110 111 112 114 115 116 117 118 119 120 121 122,
	1	 1 2 3 8 9 33 34,
	1	 1 2 3 8 33 34,
	1	 17 19 63 97,
	0	 17 19 40 41 42 43 44 63 68 69 70 71 89 90 97 113,
	0	 17 19 40 41 42 43 44 63 68 69 70 71 89 90 97 113 124 125 126 127,
	1	 17 19 40 41 42 43 44 45 46 47 48 63 68 69 70 71 87 89 90 97 98 99 113 124 125 126 127,
	0	 30 75 76 93,
	0	 77 92,
	4	 78 79,
	1	 133 171,
	3	 40 42 68 90,
	1	 10 136 137 139 141 143 144 146 155 167,
	2	 10 13 15 24 52 54 55 61 64 86 100 129 130 134 136 137 139 141 143 144 146 148 150 153 155 159 161 163 164 165 167 170 172 174 176 177 180 181 183 184 186 187 189 191 196 198 199 203 207 209 213 215 216 217 218 219 220 221 222 225 226 227 229 230 231,
	5	 10 13 15 18 24 39 52 54 55 57 61 64 86 100 129 130 134 136 137 139 141 143 144 146 148 150 153 155 159 161 163 164 165 167 170 172 174 176 177 180 181 183 184 186 187 189 191 196 198 199 203 207 209 213 215 216 217 218 219 220 221 222 225 226 227 229 230 231,
	0	 5 6 7 9 32 36 37 38,
	1	 21 56 63 83 97 102 103 104 106,
	6	 215 226,
	2	 215 216 217 218 219 220 221 226,
	2	 13 15 215 216 217 218 219 220 221 226,
	2	 13 15 215 216 217 218 219 220 221 226 230,
	1	 13 15 215 216 217 218 219 220 221 222 225 226 229 230,
	3	 176 177 180 191 198 199 209,
	3	 176 177 180 181 183 184 186 187 191 196 198 199 209,
	1	 128 133 149 162,
	1	 131 132 135 138 140 142 145 147 151 152 154 156 157 158 160 166 168 169 173,
	0	 24 61,
	1	 82 101 114 115 116 117 118 119 120 121,
	0	 1 2 3 5 6 7 8 9 16 20 22 31 32 33 34 36 37 38 105 107 108 109 111 112 122,
	0	 1 2 3 5 6 7 8 9 16 22 31 32 33 34 36 37 38 105 107 108 109 111 112,
	1	 16 22,
	0	 1 2 3 5 6 7 8 9 31 32 33 34 36 37 38 105 107 108 109 111 112,
	0	 1 2 3 5 6 7 8 9 31 32 33 34 36 37 38 105 107 108 112,
	0	 1 2 3 5 6 7 8 9 31 32 33 34 36 37 38 105 112,
	2	 136 137 146 148 150 153 164 165 167 170,
	4	 136 137 146 148 150 153 164 165 167 170 172,
	1	 129 134 136 137 146 148 150 153 159 161 163 164 165 167 170 172,
	0	 16 22 101,
	1	 16 22 101 105 112,
	9	 1 2 3 5 6 7 8 9 31 32 33 34 36 37 38 107 108 109 111,
	2	 4 30 35 64 65 66 72 74 75 76 77 78 79 80 91 92 93,
	2	 24 110,
	2	 21 24 58 102 103 104 110,
	2	 4 21 24 30 35 58 64 65 66 72 74 75 76 77 78 79 80 91 92 93 102 103 104 110,
	4	 151 156 169,
	4	 135 147 151 156 166 169,
	4	 152 154 168,
	4	 128 135 147 151 152 154 156 166 168 169,
	4	 128 133 135 138 140 142 145 147 149 151 152 154 156 158 160 162 166 168 169 171,
	4	 17 19 40 41 42 43 44 45 46 47 48 68 69 70 71 87 89 90 98 99,
	2	 1 2 3 5 6 7 8 9 10 13 15 16 18 20 22 26 27 28 29 31 32 33 34 36 37 38 39 52 54 55 57 61 62 73 81 82 86 100 101 105 107 108 109 111 112 114 115 116 117 118 119 120 121 122 129 130 134 136 137 139 141 143 144 146 148 150 153 155 159 161 163 164 165 167 170 172 174 176 177 180 181 183 184 186 187 189 191 196 198 199 203 207 209 213 215 216 217 218 219 220 221 222 225 226 227 229 230 231,
	3	 1 2 3 5 6 7 8 9 10 13 15 16 18 20 22 26 27 28 29 31 32 33 34 36 37 38 39 52 54 55 57 61 62 73 82 86 100 101 105 107 108 109 111 112 114 115 116 117 118 119 120 121 122 129 130 134 136 137 139 141 143 144 146 148 150 153 155 159 161 163 164 165 167 170 172 174 176 177 180 181 183 184 186 187 189 191 196 198 199 203 207 209 213 215 216 217 218 219 220 221 222 225 226 227 229 230 231,
	11	 130 163,
	3	 13 15 215 216 217 218 219 220 221 226 227,
	4	 13 15 215 216 217 218 219 220 221 226 227 230,
	3	 10 13 15 18 26 27 28 29 39 52 54 55 57 61 62 73 86 100 129 130 134 136 137 139 141 143 144 146 148 150 153 155 159 161 163 164 165 167 170 172 174 176 177 180 181 183 184 186 187 189 191 196 198 199 203 207 209 213 215 216 217 218 219 220 221 222 225 226 227 229 230 231,
	1	 72 79,
	1	 64 77,
	0	 21 24 58 102 103 104,
	2	 52 86,
	3	 45 87 99,
	1	 17 19 40 41 42 43 44 45 46 47 48 68 69 70 71 87 89 90 99 113 124 125 126 127,
	1	 11 12 14 17 19 21 23 25 40 41 42 43 44 45 46 47 48 49 50 51 53 56 59 60 63 67 68 69 70 71 83 84 85 87 88 89 90 94 95 96 97 99 102 103 104 106 113 123 124 125 126 127 128 131 132 133 135 138 140 142 145 147 149 151 152 154 156 157 158 160 162 166 168 169 171 173 175 178 179 182 185 188 190 192 193 194 195 197 200 201 202 204 205 206 208 210 211 212 214 223 224 228,
	0	 30 64 65 66 74 75 76 77 92 93 98,
	3	 10 136 137 139 141 143 144 146 148 150 167 170,
	0	 155 165,
	0	 10 136 137 139 141 143 144 146 148 150 155 165 167 170,
	2	 153 164,
	0	 128 133 135 138 140 142 145 147 149 151 152 154 156 157 166 168 169 173,
	0	 82 117 120 121,
	0	 119 120,
	4	 1 2 3 5 6 7 8 9 31 32 33 34 36 37 38 108 109 111,
	2	 4 35 79,
	1	 4 35 78 79,
	3	 10 13 15 24 52 54 55 61 62 64 86 100 129 130 134 136 137 139 141 143 144 146 148 150 153 155 159 161 163 164 165 167 170 172 174 176 177 180 181 183 184 186 187 189 191 196 198 199 203 207 209 213 215 216 217 218 219 220 221 222 225 226 227 229 230 231,
	3	 27 28 29,
	1	 1 2 3 5 6 7 8 9 31 32 33 34 36 37 38 107 108 111 112,
	0	 1 2 3 5 6 7 8 9 31 32 33 34 36 37 38 108 111 112,
	1	 18 39 52 54 55 57 81 86 100,
	1	 11 12 14 17 18 19 21 23 25 39 40 41 42 43 44 45 46 47 48 49 50 51 52 53 54 55 56 57 59 60 63 67 68 69 70 71 81 83 84 85 86 87 88 89 90 94 95 96 97 98 99 100 102 103 104 106 113 123 124 125 126 127 128 131 132 133 135 138 140 142 145 147 149 151 152 154 156 157 158 160 162 166 168 169 171 173 175 178 179 182 185 188 190 192 193 194 195 197 200 201 202 204 205 206 208 210 211 212 214 223 224 228,
	1	 1 2 3 5 6 7 8 9 10 13 15 16 20 22 24 26 27 28 29 31 32 33 34 36 37 38 61 62 64 73 82 101 105 107 108 109 111 112 114 115 116 117 118 119 120 121 122 129 130 134 136 137 139 141 143 144 146 148 150 153 155 159 161 163 164 165 167 170 172 174 176 177 180 181 183 184 186 187 189 191 196 198 199 203 207 209 213 215 216 217 218 219 220 221 222 225 226 227 229 230 231,
	1	 10 136 137 139 141 143 144 146 148 150 155 164 165 167 170 172,
	1	 10 129 136 137 139 141 143 144 146 148 150 155 164 165 167 170 172,
	1	 130 153,
	2	 10 13 15 24 61 62 64 129 130 134 136 137 139 141 143 144 146 148 150 153 155 159 161 163 164 165 167 170 172 174 176 177 180 181 183 184 186 187 189 191 196 198 199 203 207 209 213 215 216 217 218 219 220 221 222 225 226 227 229 230 231,
	1	 10 13 15 24 26 27 28 29 61 62 64 73 129 130 134 136 137 139 141 143 144 146 148 150 153 155 159 161 163 164 165 167 170 172 174 176 177 180 181 183 184 186 187 189 191 196 198 199 203 207 209 213 215 216 217 218 219 220 221 222 225 226 227 229 230 231,
	1	 40 41 42 43 44 45 68 69 70 71 87 89 90 113,
	2	 17 19 40 41 42 43 44 45 68 69 70 71 87 89 90 113 124 125 126 127,
	1	 129 164 165,
	1	 10 129 136 137 139 141 143 144 146 148 150 155 164 165 167 170,
	1	 10 129 136 137 139 141 143 144 146 148 150 153 155 164 165 167 170,
	5	 1 2 3 5 6 7 8 9 31 32 36 37,
	7	 1 2 3 8 9,
	2	 24 39 52 54 55 57 63 86 100,
	2	 10 13 15 24 39 52 54 55 57 61 63 86 100 129 130 134 136 137 139 141 143 144 146 148 150 153 155 159 161 163 164 165 167 170 172 174 176 177 180 181 183 184 186 187 189 191 196 198 199 203 207 209 213 215 216 217 218 219 220 221 222 225 226 227 229 230 231,
	0	 10 13 15 16 18 24 26 27 28 29 39 52 54 55 57 61 62 63 73 86 100 129 130 134 136 137 139 141 143 144 146 148 150 153 155 159 161 163 164 165 167 170 172 174 176 177 180 181 183 184 186 187 189 191 196 198 199 203 207 209 213 215 216 217 218 219 220 221 222 225 226 227 229 230 231,
	2	 11 12 14 40 41 42 43 44 68 69 70 71 89 90 128 131 132 133 135 138 140 142 145 147 149 151 152 154 156 157 158 160 162 166 168 169 171 173 175 178 179 182 185 188 190 192 193 194 195 197 200 201 202 204 205 206 208 210 211 212 214 223 224 228,
	2	 11 12 14 23 40 41 42 43 44 68 69 70 71 89 90 128 131 132 133 135 138 140 142 145 147 149 151 152 154 156 157 158 160 162 166 168 169 171 173 175 178 179 182 185 188 190 192 193 194 195 197 200 201 202 204 205 206 208 210 211 212 214 223 224 228,
	3	 25 49 50 51 53 59 60 67 84 85 88 94 95 96 113 123,
	1	 17 19 56 83 106 124 125 126 127,
	1	 11 12 14 17 19 23 25 40 41 42 43 44 49 50 51 53 56 59 60 67 68 69 70 71 83 84 85 88 89 90 94 95 96 106 113 123 124 125 126 127 128 131 132 133 135 138 140 142 145 147 149 151 152 154 156 157 158 160 162 166 168 169 171 173 175 178 179 182 185 188 190 192 193 194 195 197 200 201 202 204 205 206 208 210 211 212 214 223 224 228,
	1	 22 97,
	3	 30 75 76 77 93,
	1	 22 30 64 65 66 74 75 76 77 92 93 97,
	1	 11 12 14 17 19 22 23 25 30 40 41 42 43 44 45 46 47 48 49 50 51 53 56 59 60 64 65 66 67 68 69 70 71 74 75 76 77 83 84 85 87 88 89 90 92 93 94 95 96 97 98 99 106 113 123 124 125 126 127 128 131 132 133 135 138 140 142 145 147 149 151 152 154 156 157 158 160 162 166 168 169 171 173 175 178 179 182 185 188 190 192 193 194 195 197 200 201 202 204 205 206 208 210 211 212 214 223 224 228,
	0	 1 2 3 4 5 6 7 8 9 20 21 31 32 33 34 35 36 37 38 58 72 78 79 80 81 82 91 101 102 103 104 105 107 108 109 110 111 112 114 115 116 117 118 119 120 121 122,
	0	 1 2 3 4 5 6 7 8 9 20 21 31 32 33 34 35 36 37 38 58 72 78 79 80 81 91 101 102 103 104 105 107 108 109 110 111 112 122,
	2	 1 2 3 5 6 7 8 9 20 31 32 33 34 36 37 38 101 105 107 108 109 111 112 122,
	2	 1 2 3 5 6 7 8 9 20 31 32 33 34 36 37 38 107 108 109 111 122,
	0	 21 56 102 103 104,
	0	 13 15 215 216 217 218 219 220 221 227,
	0	 18 64,
	0	 27 29 73,
	0	 66 74,
	4	 135 147 152 154 166,
	1	 135 147 151 152 154 166 168 169,
	0	 13 15 18 24 39 52 54 55 57 61 86 100 176 177 180 181 183 184 186 187 189 191 196 198 199 203 207 209 213 215 216 217 218 219 220 221 222 225 226 227 229 230 231,
	2	 11 12 14 17 19 23 40 41 42 43 44 45 46 47 48 68 69 70 71 87 89 90 98 99 113 124 125 126 127 128 131 132 133 135 138 140 142 145 147 149 151 152 154 156 157 158 160 162 166 168 169 171 173 175 178 179 182 185 188 190 192 193 194 195 197 200 201 202 204 205 206 208 210 211 212 214 223 224 228,
	1	 11 12 14 17 19 23 40 41 42 43 44 45 46 47 48 67 68 69 70 71 87 89 90 98 99 113 124 125 126 127 128 131 132 133 135 138 140 142 145 147 149 151 152 154 156 157 158 160 162 166 168 169 171 173 175 178 179 182 185 188 190 192 193 194 195 197 200 201 202 204 205 206 208 210 211 212 214 223 224 228,
	4	 25 49 50 51 53 59 60 63 84 85 88 94 95 96 97 123,
	2	 21 25 49 50 51 53 56 59 60 63 83 84 85 88 94 95 96 97 102 103 104 106 123,
	3	 10 13 15 18 24 39 57 61 129 130 134 136 137 139 141 143 144 146 148 150 153 155 159 161 163 164 165 167 170 172 174 176 177 180 181 183 184 186 187 189 191 196 198 199 203 207 209 213 215 216 217 218 219 220 221 222 225 226 227 229 230 231,
	4	 52 54 55 62 64 86 100,
	2	 26 27 28 29 52 54 55 62 64 73 86 100,
	1	 10 13 15 24 27 28 29 39 52 54 55 57 61 62 73 86 100 129 130 134 136 137 139 141 143 144 146 148 150 153 155 159 161 163 164 165 167 170 172 174 176 177 180 181 183 184 186 187 189 191 196 198 199 203 207 209 213 215 216 217 218 219 220 221 222 225 226 227 229 230 231,
	0	 18 26,
	0	 11 12 14 23 49 50 51 53 59 60 84 85 88 94 95 96 123 128 131 132 133 135 138 140 142 145 147 149 151 152 154 156 157 158 160 162 166 168 169 171 173 175 178 179 182 185 188 190 192 193 194 195 197 200 201 202 204 205 206 208 210 211 212 214 223 224 228,
	0	 11 12 14 17 19 23 40 41 42 43 44 45 46 47 48 49 50 51 53 59 60 68 69 70 71 84 85 87 88 89 90 94 95 96 98 99 113 123 124 125 126 127 128 131 132 133 135 138 140 142 145 147 149 151 152 154 156 157 158 160 162 166 168 169 171 173 175 178 179 182 185 188 190 192 193 194 195 197 200 201 202 204 205 206 208 210 211 212 214 223 224 228,
	0	 11 12 14 17 19 23 40 41 42 43 44 45 46 47 48 49 50 51 53 56 59 60 67 68 69 70 71 83 84 85 87 88 89 90 94 95 96 98 99 106 113 123 124 125 126 127 128 131 132 133 135 138 140 142 145 147 149 151 152 154 156 157 158 160 162 166 168 169 171 173 175 178 179 182 185 188 190 192 193 194 195 197 200 201 202 204 205 206 208 210 211 212 214 223 224 228,
	1	 25 63 97,
	1	 65 66 74 77 93,
	1	 1 2 3 4 5 6 7 8 9 16 20 21 22 31 32 33 34 35 36 37 38 58 72 78 79 80 82 91 101 102 103 104 105 107 108 109 110 111 112 114 115 116 117 118 119 120 121 122,
	1	 1 2 3 5 6 7 8 9 20 22 31 32 33 34 36 37 38 108 109 111 122,
	3	 33 34 38,
	2	 5 6 7 31 32 33 34 36 37 38,
	0	 18 52 54 55 86 100,
	0	 22 107 109,
	0	 1 2 3 5 6 7 8 9 16 31 32 33 34 36 37 38 101 105 108 111 112,
	2	 9 31,
	1	 216 226 230,
	1	 181 183 203,
	2	 176 177 180 181 183 184 186 187 189 191 196 198 199 203 209,
	2	 10 13 15 129 130 134 136 137 139 141 143 144 146 148 150 153 155 159 161 163 164 165 167 170 172 174 176 177 180 181 183 184 186 187 189 191 196 198 199 203 209 215 216 217 218 219 220 221 222 225 226 227 229 230 231,
	1	 57 77,
	1	 64 213,
	1	 57 64 77 213,
	1	 52 54 55 57 64 77 86 100 213,
	1	 10 13 15 52 54 55 57 64 77 86 100 129 130 134 136 137 139 141 143 144 146 148 150 153 155 159 161 163 164 165 167 170 172 174 176 177 180 181 183 184 186 187 189 191 196 198 199 203 209 213 215 216 217 218 219 220 221 222 225 226 227 229 230 231,
	1	 10 13 15 52 54 55 57 64 77 86 100 118 129 130 134 136 137 139 141 143 144 146 148 150 153 155 159 161 163 164 165 167 170 172 174 176 177 180 181 183 184 186 187 189 191 196 198 199 203 209 213 215 216 217 218 219 220 221 222 225 226 227 229 230 231,
	1	 10 13 15 26 27 28 29 52 54 55 57 62 64 73 77 86 100 118 129 130 134 136 137 139 141 143 144 146 148 150 153 155 159 161 163 164 165 167 170 172 174 176 177 180 181 183 184 186 187 189 191 196 198 199 203 209 213 215 216 217 218 219 220 221 222 225 226 227 229 230 231,
	1	 175 178 179 182 185 188 190 192 193 194 195 197 200 201 202 204 208 210 211 212 214,
	1	 131 132 157,
	1	 131 132 138 140 142 145 157,
	1	 128 131 132 135 138 140 142 145 147 151 152 154 156 157 166 168 169,
	3	 128 131 132 133 135 138 140 142 145 147 149 151 152 154 156 157 158 160 162 166 168 169 171,
	1	 119 128 131 132 133 135 138 140 142 145 147 149 151 152 154 156 157 158 160 162 166 168 169 171 173,
	1	 11 12 14 119 128 131 132 133 135 138 140 142 145 147 149 151 152 154 156 157 158 160 162 166 168 169 171 173 175 178 179 182 185 188 190 192 193 194 195 197 200 201 202 204 205 206 208 210 211 212 214 223 224 228,
	1	 67 117,
	1	 11 12 14 67 117 119 128 131 132 133 135 138 140 142 145 147 149 151 152 154 156 157 158 160 162 166 168 169 171 173 175 178 179 182 185 188 190 192 193 194 195 197 200 201 202 204 205 206 208 210 211 212 214 223 224 228,
	1	 40 41 42 43 44 68 69 70 71 89 90 116,
	1	 11 12 14 40 41 42 43 44 67 68 69 70 71 89 90 116 117 119 128 131 132 133 135 138 140 142 145 147 149 151 152 154 156 157 158 160 162 166 168 169 171 173 175 178 179 182 185 188 190 192 193 194 195 197 200 201 202 204 205 206 208 210 211 212 214 223 224 228,
	1	 11 12 14 23 40 41 42 43 44 67 68 69 70 71 89 90 116 117 119 128 131 132 133 135 138 140 142 145 147 149 151 152 154 156 157 158 160 162 166 168 169 171 173 175 178 179 182 185 188 190 192 193 194 195 197 200 201 202 204 205 206 208 210 211 212 214 223 224 228,
	1	 11 12 14 23 40 41 42 43 44 67 68 69 70 71 89 90 116 117 119 124 125 126 127 128 131 132 133 135 138 140 142 145 147 149 151 152 154 156 157 158 160 162 166 168 169 171 173 175 178 179 182 185 188 190 192 193 194 195 197 200 201 202 204 205 206 208 210 211 212 214 223 224 228,
	1	 17 19 61,
	1	 17 19 45 46 47 48 61 87 99,
	1	 11 12 14 17 19 23 40 41 42 43 44 45 46 47 48 61 67 68 69 70 71 87 89 90 99 116 117 119 124 125 126 127 128 131 132 133 135 138 140 142 145 147 149 151 152 154 156 157 158 160 162 166 168 169 171 173 175 178 179 182 185 188 190 192 193 194 195 197 200 201 202 204 205 206 208 210 211 212 214 223 224 228,
	1	 11 12 14 17 19 23 40 41 42 43 44 45 46 47 48 61 67 68 69 70 71 83 87 89 90 99 116 117 119 124 125 126 127 128 131 132 133 135 138 140 142 145 147 149 151 152 154 156 157 158 160 162 166 168 169 171 173 175 178 179 182 185 188 190 192 193 194 195 197 200 201 202 204 205 206 208 210 211 212 214 223 224 228,
	1	 39 106,
	1	 18 39 106,
	1	 25 207,
	0	 51 59 60 88 94 95 96 123,
	1	 53 82,
	1	 51 53 59 60 82 88 94 95 96 123,
	1	 49 50 51 53 59 60 82 84 85 88 94 95 96 123,
	1	 25 49 50 51 53 59 60 82 84 85 88 94 95 96 123 207,
	1	 18 25 39 49 50 51 53 59 60 82 84 85 88 94 95 96 106 123 207,
	0	 18 21 25 39 49 50 51 53 59 60 82 84 85 88 94 95 96 102 103 104 106 123 207,
	1	 18 21 25 39 49 50 51 53 59 60 63 82 84 85 88 94 95 96 97 102 103 104 106 123 207,
	1	 11 12 14 17 18 19 21 23 25 39 40 41 42 43 44 45 46 47 48 49 50 51 53 59 60 61 63 67 68 69 70 71 82 83 84 85 87 88 89 90 94 95 96 97 99 102 103 104 106 116 117 119 123 124 125 126 127 128 131 132 133 135 138 140 142 145 147 149 151 152 154 156 157 158 160 162 166 168 169 171 173 175 178 179 182 185 188 190 192 193 194 195 197 200 201 202 204 205 206 207 208 210 211 212 214 223 224 228,
	1	 30 65 66 74 75 76 92 93 110,
	1	 24 30 65 66 74 75 76 92 93 110,
	1	 1 2 3 4 5 6 7 8 9 10 13 15 16 20 22 26 27 28 29 31 32 33 34 35 36 37 38 52 54 55 56 57 58 62 64 72 73 77 78 79 80 81 86 91 98 100 101 105 107 108 109 111 112 113 114 115 118 120 121 122 129 130 134 136 137 139 141 143 144 146 148 150 153 155 159 161 163 164 165 167 170 172 174 176 177 180 181 183 184 186 187 189 191 196 198 199 203 209 213 215 216 217 218 219 220 221 222 225 226 227 229 230 231,
	1	 1 2 3 4 5 6 7 8 9 16 20 22 31 32 33 34 35 36 37 38 56 58 72 78 79 80 81 91 98 101 105 107 108 109 111 112 113 114 115 120 121 122,
	1	 1 2 3 4 5 6 7 8 9 16 20 22 31 32 33 34 35 36 37 38 56 58 72 78 79 80 81 91 98 101 105 107 108 109 111 112 113 114 115 122,
	0	 105 111,
	0	 105 108 111,
	0	 16 101 105 108 111,
	2	 114 115,
	1	 22 114 115,
	1	 56 109,
	1	 22 56 109 114 115,
	1	 20 22 56 109 114 115 122,
	0	 16 20 22 56 101 105 108 109 111 114 115 122,
	0	 107 112,
	1	 16 20 22 56 101 105 107 108 109 111 112 114 115 122,
	1	 1 2 3 4 5 6 7 8 9 31 32 33 34 35 36 37 38 58 72 78 79 80 81 91 98 113,
	2	 81 98,
	1	 1 2 3 4 5 6 7 8 9 31 32 33 34 35 36 37 38 58 72 78 79 80 91 113,
	1	 1 2 3 4 5 6 7 8 9 31 32 33 34 35 36 37 38 58 72 78 79 80 91,
	1	 1 2 3 4 5 6 7 8 9 31 32 33 34 35 36 37 38 72 78 79 80 91,
	0	 1 2 3 5 6 7 8 9 31 32 33 34 36 37 38 72 78 80,
	0	 1 2 3 5 6 7 8 9 31 32 33 34 36 37 38 72 78,
	1	 1 2 3 5 6 7 8 9 31 32 33 34 36 37 38 78,
	5	 4 35 72 78 79 80 91 110,
	3	 1 2 3 4 5 6 7 8 9 16 21 31 32 33 34 35 36 37 38 58 72 78 79 80 81 91 101 102 103 104 105 107 108 109 110 111 112,
	3	 136 137 148,
	0	 136 137 148 150,
	0	 136 137 146 148 150 167,
	0	 10 129 130 134 136 137 139 141 143 144 146 148 150 153 155 159 161 163 164 165 167 170 172 174 207 213,
	0	 181 183 184 186 187 196 203,
	0	 181 183 184 186 187 189 191 196 198 199 203 209,
	0	 176 177 180 181 183 184 186 187 189 191 196 198 199 203 209 227,
	2	 18 27 28 29 39 52 54 55 57 73 86 100,
	2	 10 13 15 18 24 27 28 29 39 52 54 55 57 61 62 64 73 86 100 129 130 134 136 137 139 141 143 144 146 148 150 153 155 159 161 163 164 165 167 170 172 174 176 177 180 181 183 184 186 187 189 191 196 198 199 203 207 209 213 215 216 217 218 219 220 221 222 225 226 227 229 230 231,
	6	 1 2 3 5 6 7 8 9 31 36 37 38,
	2	 1 2 3 5 6 7 8 9 31 36 37,
	4	 5 6 7 31 36 37,
	2	 40 41 42 68 89,
	2	 40 41 42 43 44 68 89,
	1	 69 70 71 90,
	0	 17 19 21 40 41 42 43 44 45 46 47 48 56 68 69 70 71 83 87 89 90 98 99 102 103 104 106 113 124 125 126 127,
	0	 4 17 19 21 30 35 40 41 42 43 44 45 46 47 48 56 58 65 66 68 69 70 71 72 74 75 76 77 78 79 80 83 87 89 90 91 92 93 98 99 102 103 104 106 110 113 124 125 126 127,
	0	 11 12 14 23 25 49 50 51 53 59 60 63 67 81 84 85 88 94 95 96 97 123 128 131 132 133 135 138 140 142 145 147 149 151 152 154 156 157 158 160 162 166 168 169 171 173 175 178 179 182 185 188 190 192 193 194 195 197 200 201 202 204 205 206 208 210 211 212 214 223 224 228,
	0	 52 54 55 82 86 100 117 118,
	0	 18 39 52 54 55 57 82 86 100 117 118,
	0	 10 13 15 18 24 39 52 54 55 57 61 82 86 100 117 118 129 130 134 136 137 139 141 143 144 146 148 150 153 155 159 161 163 164 165 167 170 172 174 176 177 180 181 183 184 186 187 189 191 196 198 199 203 207 209 213 215 216 217 218 219 220 221 222 225 226 227 229 230 231,
	0	 10 13 15 18 24 26 27 28 29 39 52 54 55 57 61 62 64 73 82 86 100 117 118 129 130 134 136 137 139 141 143 144 146 148 150 153 155 159 161 163 164 165 167 170 172 174 176 177 180 181 183 184 186 187 189 191 196 198 199 203 207 209 213 215 216 217 218 219 220 221 222 225 226 227 229 230 231,
	0	 1 2 3 5 6 7 8 9 16 20 22 31 32 33 34 36 37 38 101 105 107 108 109 111 112 114 115 116 119 120 121 122,
	1	 1 2 3 4 5 6 7 8 9 16 20 22 31 32 33 34 35 36 37 38 58 72 78 79 80 81 82 91 101 105 107 108 109 110 111 112 114 115 116 117 118 119 120 121 122,
	0	 131 132 149,
	1	 135 138 140 142 145 147 151 152 154 156 157 158 160 162 166 168 169 171 173,
	1	 131 132 135 138 140 142 145 147 149 151 152 154 156 157 158 160 162 166 168 169 171 173,
	0	 49 50 85,
	2	 1 2 3 5 6 7 8 9 16 20 22 26 27 28 29 31 32 33 34 36 37 38 62 64 73 82 101 105 107 108 109 111 112 114 115 116 117 118 119 120 121 122,
	1	 51 59 88 94 95 96 123,
	1	 53 60,
	0	 1 2 3 5 6 7 8 9 10 13 15 16 18 20 22 24 31 32 33 34 36 37 38 39 52 54 55 57 61 82 86 100 101 105 107 108 109 111 112 114 115 116 117 118 119 120 121 122 129 130 134 136 137 139 141 143 144 146 148 150 153 155 159 161 163 164 165 167 170 172 174 176 177 180 181 183 184 186 187 189 191 196 198 199 203 207 209 213 215 216 217 218 219 220 221 222 225 226 227 229 230 231,
	1	 181 183 198 199,
	1	 181 183 184 186 187 196 198 199,
	1	 176 177 180 181 183 184 186 187 191 196 198 199,
	1	 129 163,
	0	 129 130 163,
	0	 10 129 130 136 137 139 141 143 144 146 148 150 153 155 163 164 165 167 170 172,
	1	 10 61 129 130 134 136 137 139 141 143 144 146 148 150 153 155 159 161 163 164 165 167 170 172 174 207,
	1	 10 13 15 18 24 26 27 28 29 39 52 54 55 57 61 62 73 81 86 100 129 130 134 136 137 139 141 143 144 146 148 150 153 155 159 161 163 164 165 167 170 172 174 176 177 180 181 183 184 186 187 189 191 196 198 199 203 207 209 213 215 216 217 218 219 220 221 222 225 226 227 229 230 231,
	0	 117 118 120 121,
	0	 135 147 154 156 166,
	4	 1 2 3 4 5 6 7 8 9 16 20 22 30 31 32 33 34 35 36 37 38 58 65 66 72 74 75 76 77 78 79 80 81 82 91 92 93 101 105 107 108 109 110 111 112 114 115 116 117 118 119 120 121 122,
	1	 16 82 101 114 115 116 117 118 119 120 121,
	0	 1 2 3 5 6 7 8 9 20 22 31 32 33 34 36 37 38 105 107 108 109 111 112 122,
	0	 11 12 14 21 23 25 49 50 51 53 56 59 60 63 67 84 85 88 94 95 96 97 102 103 104 106 123 128 131 132 133 135 138 140 142 145 147 149 151 152 154 156 157 158 160 162 166 168 169 171 173 175 178 179 182 185 188 190 192 193 194 195 197 200 201 202 204 205 206 208 210 211 212 214 223 224 228,
	1	 45 46 47 48 83 87 98 99,
	0	 17 19 40 41 42 43 44 45 46 47 48 68 69 70 71 83 87 89 90 98 99 113 124 125 126 127,
	1	 10 139 141 143 144 146 148 150 153 155 164 165 167 170,
	1	 10 139 141 143 144 146 148 150 153 155 164 165 167 170 172,
	3	 1 2 3 5 6 7 8 31 32 36 37,
	0	 10 139 143 144,
	0	 10 136 137 139 141 143 144 146 148 150 155 164 167 170,
	1	 153 165,
	1	 159 161 163,
	1	 30 65 74 92,
	1	 75 76,
	1	 30 65 74 75 76 92,
	3	 1 2 3 5 6 7 8 31 36 37,
	1	 30 77,
	0	 30 77 92,
	1	 10 139 141 143 144 146 148 150 155 164 165 167 170,
	1	 176 177 180 184 186 187 189 191 196 198 199 209 227,
	1	 40 41 42 43 44 45 46 47 48 68 69 70 71 87 89 90 98 99,
	0	 17 19 40 41 42 43 44 45 46 47 48 63 68 69 70 71 87 89 90 97 98 99,
	0	 11 12 14 17 19 23 25 40 41 42 43 44 45 46 47 48 49 50 51 53 59 60 63 67 68 69 70 71 84 85 87 88 89 90 94 95 96 97 98 99 113 123 128 131 132 133 135 138 140 142 145 147 149 151 152 154 156 157 158 160 162 166 168 169 171 173 175 178 179 182 185 188 190 192 193 194 195 197 200 201 202 204 205 206 208 210 211 212 214 223 224 228,
	1	 11 12 14 17 19 21 23 25 40 41 42 43 44 45 46 47 48 49 50 51 53 56 59 60 63 67 68 69 70 71 83 84 85 87 88 89 90 94 95 96 97 98 99 102 103 104 106 113 123 128 131 132 133 135 138 140 142 145 147 149 151 152 154 156 157 158 160 162 166 168 169 171 173 175 178 179 182 185 188 190 192 193 194 195 197 200 201 202 204 205 206 208 210 211 212 214 223 224 228,
	0	 62 64 124 125 126 127,
	0	 11 12 14 17 19 21 23 25 40 41 42 43 44 45 46 47 48 49 50 51 53 56 59 60 62 63 64 67 68 69 70 71 83 84 85 87 88 89 90 94 95 96 97 98 99 102 103 104 106 113 123 124 125 126 127 128 131 132 133 135 138 140 142 145 147 149 151 152 154 156 157 158 160 162 166 168 169 171 173 175 178 179 182 185 188 190 192 193 194 195 197 200 201 202 204 205 206 208 210 211 212 214 223 224 228,
	0	 11 12 14 17 19 21 23 25 26 27 28 29 40 41 42 43 44 45 46 47 48 49 50 51 53 56 59 60 62 63 64 67 68 69 70 71 73 83 84 85 87 88 89 90 94 95 96 97 98 99 102 103 104 106 113 123 124 125 126 127 128 131 132 133 135 138 140 142 145 147 149 151 152 154 156 157 158 160 162 166 168 169 171 173 175 178 179 182 185 188 190 192 193 194 195 197 200 201 202 204 205 206 208 210 211 212 214 223 224 228,
	1	 1 2 3 4 5 6 7 8 9 16 20 22 30 31 32 33 34 35 36 37 38 58 65 66 72 74 75 76 77 78 79 80 82 91 92 93 101 105 107 108 109 110 111 112 114 115 116 117 118 119 120 121 122,
	2	 17 19 40 41 42 43 44 68 69 70 71 89 90 113 124,
	2	 129 134 159 161 163,
	1	 11 12 14 17 19 23 25 40 41 42 43 44 45 46 47 48 49 50 51 53 59 60 63 67 68 69 70 71 84 85 87 88 89 90 94 95 96 97 98 99 113 123 124 125 126 127 128 131 132 133 135 138 140 142 145 147 149 151 152 154 156 157 158 160 162 166 168 169 171 173 175 178 179 182 185 188 190 192 193 194 195 197 200 201 202 204 205 206 208 210 211 212 214 223 224 228,
	1	 1 2 3 5 6 7 8 9 10 13 15 16 18 20 22 24 26 27 28 29 31 32 33 34 36 37 38 39 52 54 55 57 61 62 73 81 82 86 100 101 105 107 108 109 111 112 114 115 116 117 118 119 120 121 122 129 130 134 136 137 139 141 143 144 146 148 150 153 155 159 161 163 164 165 167 170 172 174 176 177 180 181 183 184 186 187 189 191 196 198 199 203 207 209 213 215 216 217 218 219 220 221 222 225 226 227 229 230 231,
	2	 136 137 148 150 170,
	0	 10 13 15 16 18 24 26 27 28 29 39 52 54 55 57 61 62 73 81 82 86 100 101 105 112 114 115 116 117 118 119 120 121 129 130 134 136 137 139 141 143 144 146 148 150 153 155 159 161 163 164 165 167 170 172 174 176 177 180 181 183 184 186 187 189 191 196 198 199 203 207 209 213 215 216 217 218 219 220 221 222 225 226 227 229 230 231,
	1	 11 12 14 17 19 21 23 25 40 41 42 43 44 45 46 47 48 49 50 51 53 56 59 60 67 68 69 70 71 83 84 85 87 88 89 90 94 95 96 98 99 102 103 104 106 113 123 124 125 126 127 128 131 132 133 135 138 140 142 145 147 149 151 152 154 156 157 158 160 162 166 168 169 171 173 175 178 179 182 185 188 190 192 193 194 195 197 200 201 202 204 205 206 208 210 211 212 214 223 224 228,
	1	 146 150 167 170,
	1	 176 177 180 189 191 198 199 209 227,
	1	 128 133 135 138 140 142 145 147 149 151 152 154 156 166 168 169,
	1	 128 133 135 138 140 142 145 147 149 151 152 154 156 166 168 169 171,
	0	 24 61 64 207 213,
	1	 13 15 24 61 64 176 177 180 181 183 184 186 187 189 191 196 198 199 203 207 209 213 215 216 217 218 219 220 221 222 225 226 227 229 230 231,
	0	 129 130,
	1	 65 66 74 76,
	0	 65 66 74 76 92,
	0	 65 66 74 76 77 92,
	0	 65 66 74 76 77 92 93,
	1	 30 65 66 74 75 76 77 81 92 93,
	0	 11 12 14 17 19 21 23 25 30 40 41 42 43 44 45 46 47 48 49 50 51 53 56 59 60 63 65 66 67 68 69 70 71 74 75 76 77 81 83 84 85 87 88 89 90 92 93 94 95 96 97 98 99 102 103 104 106 113 123 124 125 126 127 128 131 132 133 135 138 140 142 145 147 149 151 152 154 156 157 158 160 162 166 168 169 171 173 175 178 179 182 185 188 190 192 193 194 195 197 200 201 202 204 205 206 208 210 211 212 214 223 224 228,
	0	 1 2 3 4 5 6 7 8 9 20 22 31 32 33 34 35 36 37 38 58 72 78 79 80 91 107 108 109 110 111 122,
	2	 24 52 54 55 86 100,
	2	 82 115 116 117 118 120 121,
	1	 16 20 101 105 112 122,
	2	 216 222 225 226 229 230 231,
	0	 215 216 222 225 226 229 230 231,
	2	 13 15 215 216 222 225 226 229 230 231,
	2	 13 15 176 177 180 215 216 217 218 219 220 221 222 225 226 227 229 230 231,
	2	 13 15 176 177 180 189 191 198 199 209 215 216 217 218 219 220 221 222 225 226 227 229 230 231,
	0	 4 24 30 35 58 65 66 72 74 75 76 77 78 79 80 81 91 92 93 110,
	1	 176 177 180 181 183 184 186 187 189 191 196 198 199 209 227,
	0	 20 22 107 108 109 122,
	1	 40 41 42 43 44 67 68 69 70 71 89 90 113,
	1	 11 12 14 40 41 42 43 44 67 68 69 70 71 89 90 113 128 131 132 133 135 138 140 142 145 147 149 151 152 154 156 157 158 160 162 166 168 169 171 173 175 178 179 182 185 188 190 192 193 194 195 197 200 201 202 204 205 206 208 210 211 212 214 223 224 228,
	0	 11 12 14 25 40 41 42 43 44 49 50 51 53 59 60 67 68 69 70 71 84 85 88 89 90 94 95 96 113 123 128 131 132 133 135 138 140 142 145 147 149 151 152 154 156 157 158 160 162 166 168 169 171 173 175 178 179 182 185 188 190 192 193 194 195 197 200 201 202 204 205 206 208 210 211 212 214 223 224 228,
	1	 17 19 45 46 47 48 87 98 99 124 125 126 127,
	1	 11 12 14 17 19 23 25 40 41 42 43 44 45 46 47 48 49 50 51 53 59 60 67 68 69 70 71 83 84 85 87 88 89 90 94 95 96 98 99 113 123 124 125 126 127 128 131 132 133 135 138 140 142 145 147 149 151 152 154 156 157 158 160 162 166 168 169 171 173 175 178 179 182 185 188 190 192 193 194 195 197 200 201 202 204 205 206 208 210 211 212 214 223 224 228,
	1	 30 76 77 92 93,
	1	 22 30 64 65 66 74 75 76 77 82 92 93 114 115 116 117 118 119 120 121,
	1	 22 30 56 64 65 66 74 75 76 77 82 92 93 106 114 115 116 117 118 119 120 121,
	1	 22 30 56 64 65 66 74 75 76 77 82 92 93 97 106 114 115 116 117 118 119 120 121,
	1	 1 2 3 4 5 6 7 8 9 10 13 15 16 18 20 21 24 26 27 28 29 31 32 33 34 35 36 37 38 39 52 54 55 57 58 61 62 63 72 73 78 79 80 81 86 91 100 101 102 103 104 105 107 108 109 110 111 112 122 129 130 134 136 137 139 141 143 144 146 148 150 153 155 159 161 163 164 165 167 170 172 174 176 177 180 181 183 184 186 187 189 191 196 198 199 203 207 209 213 215 216 217 218 219 220 221 222 225 226 227 229 230 231,
	2	 1 2 3 4 5 6 7 8 9 16 20 21 31 32 33 34 35 36 37 38 58 72 78 79 80 81 91 101 102 103 104 105 107 108 109 110 111 112 122,
	1	 1 2 3 4 5 6 7 8 9 20 21 31 32 33 34 35 36 37 38 58 72 78 79 80 91 101 102 103 104 105 107 108 109 110 111 112 122,
	0	 51 53 88 94 95,
	0	 96 123,
	0	 51 53 88 94 95 96 123,
	2	 40 41 42 43 44 68 69 70 71 89 90 113 124 125 126 127,
	0	 215 217 218 219 220 221,
	0	 40 41 42 43 44 68 69 70 71 89 90 113 116,
	0	 40 41 42 43 44 68 69 70 71 89 90 113 116 124 125 126 127,
	0	 17 19 40 41 42 43 44 63 68 69 70 71 89 90 97 113 116 124 125 126 127,
	0	 17 19 40 41 42 43 44 45 46 47 48 63 68 69 70 71 87 89 90 97 98 99 113 116 124 125 126 127,
	0	 11 12 14 17 19 21 23 25 40 41 42 43 44 45 46 47 48 49 50 51 53 56 59 60 63 67 68 69 70 71 83 84 85 87 88 89 90 94 95 96 97 98 99 102 103 104 106 113 116 123 124 125 126 127 128 131 132 133 135 138 140 142 145 147 149 151 152 154 156 157 158 160 162 166 168 169 171 173 175 178 179 182 185 188 190 192 193 194 195 197 200 201 202 204 205 206 208 210 211 212 214 223 224 228,
	0	 1 2 3 5 6 7 8 9 10 13 15 16 18 20 22 24 26 27 28 29 31 32 33 34 36 37 38 39 52 54 55 57 61 62 64 73 81 82 86 100 101 105 107 108 109 111 112 114 115 117 118 119 120 121 122 129 130 134 136 137 139 141 143 144 146 148 150 153 155 159 161 163 164 165 167 170 172 174 176 177 180 181 183 184 186 187 189 191 196 198 199 203 207 209 213 215 216 217 218 219 220 221 222 225 226 227 229 230 231,
	0	 1 2 3 5 6 7 8 9 10 13 15 16 18 20 22 24 26 27 28 29 31 32 33 34 36 37 38 39 52 54 55 57 61 62 64 73 82 86 100 101 105 107 108 109 111 112 114 115 117 118 119 120 121 122 129 130 134 136 137 139 141 143 144 146 148 150 153 155 159 161 163 164 165 167 170 172 174 176 177 180 181 183 184 186 187 189 191 196 198 199 203 207 209 213 215 216 217 218 219 220 221 222 225 226 227 229 230 231,
	0	 1 2 3 5 6 7 8 9 16 20 22 31 32 33 34 36 37 38 82 101 105 107 108 109 111 112 114 115 117 118 119 120 121 122,
	0	 114 115 119 120 121,
	0	 82 114 115 117 118 119 120 121,
	3	 4 16 21 35 58 72 78 79 80 81 91 102 103 104 110,
	0	 131 132 173,
	0	 23 40 41 42 43 44 68 69 70 71 89 90,
	0	 11 12 14 17 19 23 40 41 42 43 44 45 46 47 48 68 69 70 71 87 89 90 98 99 128 131 132 133 135 138 140 142 145 147 149 151 152 154 156 157 158 160 162 166 168 169 171 173 175 178 179 182 185 188 190 192 193 194 195 197 200 201 202 204 205 206 208 210 211 212 214 223 224 228,
	1	 11 12 14 17 19 23 40 41 42 43 44 45 46 47 48 68 69 70 71 87 89 90 98 99 124 125 126 127 128 131 132 133 135 138 140 142 145 147 149 151 152 154 156 157 158 160 162 166 168 169 171 173 175 178 179 182 185 188 190 192 193 194 195 197 200 201 202 204 205 206 208 210 211 212 214 223 224 228,
	0	 11 12 14 17 19 23 40 41 42 43 44 45 46 47 48 68 69 70 71 83 87 89 90 98 99 124 125 126 127 128 131 132 133 135 138 140 142 145 147 149 151 152 154 156 157 158 160 162 166 168 169 171 173 175 178 179 182 185 188 190 192 193 194 195 197 200 201 202 204 205 206 208 210 211 212 214 223 224 228,
	1	 51 53 60 88 94 95 96 123,
	0	 30 64 65 66 74 75 76 77 92 93 106,
	0	 30 56 64 65 66 74 75 76 77 92 93 106,
	0	 30 56 64 65 66 74 75 76 77 92 93 97 106,
	1	 11 12 14 23 175 178 179 182 185 188 190 192 193 194 195 197 200 201 202 204 205 206 208 210 211 212 214 223 224 228,
	1	 1 2 3 5 6 7 8 9 10 13 15 16 18 20 22 24 26 27 28 29 31 32 33 34 36 37 38 39 52 54 55 57 61 62 64 73 81 82 86 100 101 105 107 108 109 111 112 114 115 116 117 118 119 120 121 122 124 125 126 127 129 130 134 136 137 139 141 143 144 146 148 150 153 155 159 161 163 164 165 167 170 172 174 176 177 180 181 183 184 186 187 189 191 196 198 199 203 207 209 213 215 216 217 218 219 220 221 222 225 226 227 229 230 231,
	1	 81 124 125 126 127,
	1	 18 27 28 29 39 57 73,
	1	 18 26 27 28 29 39 57 73,
	1	 21 25 49 50 51 53 56 59 60 63 67 83 84 85 88 94 95 96 97 102 103 104 106 123,
	0	 10 143 144 155,
	1	 175 178 179 182 185 188 190 194 195 197 200 208 210 214,
	0	 1 2 3 5 6 7 8 9 16 31 32 33 34 36 37 38 101 105 111 112,
	0	 16 101 105 111 112,
	1	 4 16 21 35 58 72 78 79 80 81 91 101 102 103 104 105 112,
	0	 10 39 129 130 134 136 137 139 141 143 144 146 148 150 153 155 159 161 163 164 165 167 170 172 174,
	1	 11 12 14 17 19 23 25 40 41 42 43 44 45 46 47 48 49 50 51 53 56 59 60 67 68 69 70 71 84 85 87 88 89 90 94 95 96 98 99 106 113 123 124 125 126 127 128 131 132 133 135 138 140 142 145 147 149 151 152 154 156 157 158 160 162 166 168 169 171 173 175 178 179 182 185 188 190 192 193 194 195 197 200 201 202 204 205 206 208 210 211 212 214 223 224 228,
	0	 11 12 14 17 19 23 25 40 41 42 43 44 45 46 47 48 49 50 51 53 56 59 60 63 67 68 69 70 71 84 85 87 88 89 90 94 95 96 97 98 99 106 113 123 124 125 126 127 128 131 132 133 135 138 140 142 145 147 149 151 152 154 156 157 158 160 162 166 168 169 171 173 175 178 179 182 185 188 190 192 193 194 195 197 200 201 202 204 205 206 208 210 211 212 214 223 224 228,
	0	 64 83,
	0	 30 64 65 66 74 75 76 77 83 92 93,
	1	 107 108 109,
	0	 16 22 101 105 107 108 112,
	1	 30 65 66 74 75 76,
	1	 18 61 207 213,
	1	 13 15 18 24 61 176 177 180 181 183 184 186 187 189 191 196 198 199 203 207 209 213 215 216 217 218 219 220 221 222 225 226 227 229 230 231,
	1	 10 13 15 18 24 61 129 130 134 136 137 139 141 143 144 146 148 150 153 155 159 161 163 164 165 167 170 172 174 176 177 180 181 183 184 186 187 189 191 196 198 199 203 207 209 213 215 216 217 218 219 220 221 222 225 226 227 229 230 231,
	0	 131 132 133 135 138 140 142 145 147 151 152 154 156 157 158 160 162 166 168 169 171 173,
	1	 215 216 225 226 230,
	1	 82 101 105 112 114 115 116 117 118 119 120 121,
	1	 1 2 3 5 6 7 8 9 16 20 22 31 32 33 34 36 37 38 107 108 109 111 122,
	0	 40 41 42 43 44 68 69 70 71 89,
	0	 90 113,
	1	 185 188 190 195 200 210 214,
	0	 175 178 179 182 185 195 208,
	0	 128 160 162,
	0	 131 132 135 138 140 142 145 147 151 152 154 156 157 158 166 168 169 173,
	0	 11 12 14 21 23 25 49 50 51 53 56 59 60 63 67 83 84 85 88 94 95 96 97 102 103 104 106 123 124 125 126 127 128 131 132 133 135 138 140 142 145 147 149 151 152 154 156 157 158 160 162 166 168 169 171 173 175 178 179 182 185 188 190 192 193 194 195 197 200 201 202 204 205 206 208 210 211 212 214 223 224 228,
	1	 40 41 42 43 68 89 90,
	1	 1 2 3 5 6 7 8 9 20 31 32 33 34 36 37 38 111 122,
	1	 128 131 132,
	0	 133 135 138 140 142 145 147 149 151 152 154 156 157 158 160 162 166 168 169 173,
	0	 133 135 138 140 142 145 147 149 151 152 154 156 157 158 160 162 166 168 169 171 173,
	0	 10 13 15 24 61 129 130 134 136 137 139 141 143 144 146 148 150 153 155 159 161 163 164 165 167 170 172 176 177 180 181 183 184 186 187 189 191 196 198 199 203 207 209 213 215 216 217 218 219 220 221 222 225 226 227 229 230 231,
	0	 108 109,
	3	 10 136 137 139 141 143 144 146 148 150 153 164 165 167 170,
	3	 155 172,
	0	 227 230,
	0	 13 15 64 176 177 180 181 183 184 186 187 189 191 196 198 199 203 209 215 216 217 218 219 220 221 222 225 226 227 229 230 231,
	1	 10 13 15 64 129 130 134 136 137 139 141 143 144 146 148 150 153 155 159 161 163 164 165 167 170 172 174 176 177 180 181 183 184 186 187 189 191 196 198 199 203 209 215 216 217 218 219 220 221 222 225 226 227 229 230 231,
	2	 10 13 15 61 64 129 130 134 136 137 139 141 143 144 146 148 150 153 155 159 161 163 164 165 167 170 172 174 176 177 180 181 183 184 186 187 189 191 196 198 199 203 207 209 213 215 216 217 218 219 220 221 222 225 226 227 229 230 231,
	0	 2 8,
	0	 216 225,
	1	 10 13 15 24 39 57 61 129 130 134 136 137 139 141 143 144 146 148 150 153 155 159 161 163 164 165 167 170 172 174 176 177 180 181 183 184 186 187 189 191 196 198 199 203 207 209 213 215 216 217 218 219 220 221 222 225 226 227 229 230 231,
	0	 49 50 53 59 60 84 85,
	0	 22 105,
	0	 16 22 101 105,
	0	 16 22 82 101 105 114 115 116 117 118 119 120 121,
	0	 1 2 3 4 5 6 7 8 9 21 31 32 33 34 35 36 37 38 58 72 78 79 80 81 91 102 103 104 107 108 109 110 111 112,
	0	 1 2 3 5 6 7 8 9 31 32 33 34 36 37 38 107 108 109 111 112,
	0	 1 2 3 5 6 7 8 9 31 32 33 34 36 37 38 109 111 112,
	1	 10 64 129 130 134 136 137 139 141 143 144 146 148 150 153 155 159 161 163 164 165 167 170 172 174,
	0	 10 13 15 24 64 129 130 134 136 137 139 141 143 144 146 148 150 153 155 159 161 163 164 165 167 170 172 174 176 177 180 181 183 184 186 187 189 191 196 198 199 203 209 215 216 217 218 219 220 221 222 225 226 227 229 230 231,
	0	 10 13 15 24 62 64 129 130 134 136 137 139 141 143 144 146 148 150 153 155 159 161 163 164 165 167 170 172 174 176 177 180 181 183 184 186 187 189 191 196 198 199 203 209 215 216 217 218 219 220 221 222 225 226 227 229 230 231,
	0	 18 52 54 55 61 86 100 207 213,
	0	 18 39 52 54 55 57 61 86 100 207 213,
	1	 10 13 15 18 24 39 52 54 55 57 61 62 64 86 100 129 130 134 136 137 139 141 143 144 146 148 150 153 155 159 161 163 164 165 167 170 172 174 176 177 180 181 183 184 186 187 189 191 196 198 199 203 207 209 213 215 216 217 218 219 220 221 222 225 226 227 229 230 231,
	0	 215 225 226 230,
	0	 4 24 35 58 72 78 79 80 91 110,
	0	 4 24 35 58 72 78 79 80 81 91 110,
	1	 135 138 140 142 145 147 151 152 154 156 157 158 160 162 166 168 169 173,
	0	 10 13 15 18 39 52 54 55 57 61 64 86 100 129 130 134 136 137 139 141 143 144 146 148 150 153 155 159 161 163 164 165 167 170 172 174 176 177 180 181 183 184 186 187 189 191 196 198 199 203 207 209 213 215 216 217 218 219 220 221 222 225 226 227 229 230 231,
	1	 45 46 47 48 63 87 97 98 99,
	0	 136 137 146 165 167 172,
	1	 1 2 3 8 9 31,
	0	 129 134 159 161,
	0	 1 2 3 5 6 7 8 9 20 22 31 32 33 34 36 37 38 101 105 107 108 109 111 112 122,
	0	 51 88 94 95 123,
	0	 51 53 59 88 94 95 123,
	0	 11 12 14 23 25 49 50 51 53 59 60 67 84 85 88 94 95 96 123 124 125 126 127 128 131 132 133 135 138 140 142 145 147 149 151 152 154 156 157 158 160 162 166 168 169 171 173 175 178 179 182 185 188 190 192 193 194 195 197 200 201 202 204 205 206 208 210 211 212 214 223 224 228,
	0	 11 12 14 23 25 45 46 47 48 49 50 51 53 59 60 67 84 85 87 88 94 95 96 98 99 123 124 125 126 127 128 131 132 133 135 138 140 142 145 147 149 151 152 154 156 157 158 160 162 166 168 169 171 173 175 178 179 182 185 188 190 192 193 194 195 197 200 201 202 204 205 206 208 210 211 212 214 223 224 228,
	0	 11 12 14 17 19 23 25 45 46 47 48 49 50 51 53 59 60 67 84 85 87 88 94 95 96 98 99 123 124 125 126 127 128 131 132 133 135 138 140 142 145 147 149 151 152 154 156 157 158 160 162 166 168 169 171 173 175 178 179 182 185 188 190 192 193 194 195 197 200 201 202 204 205 206 208 210 211 212 214 223 224 228,
	0	 56 63 83 106,
	0	 40 41 42 43 44 56 63 68 69 70 71 83 89 90 106 113,
	0	 11 12 14 17 19 23 25 40 41 42 43 44 45 46 47 48 49 50 51 53 56 59 60 63 67 68 69 70 71 83 84 85 87 88 89 90 94 95 96 98 99 106 113 123 124 125 126 127 128 131 132 133 135 138 140 142 145 147 149 151 152 154 156 157 158 160 162 166 168 169 171 173 175 178 179 182 185 188 190 192 193 194 195 197 200 201 202 204 205 206 208 210 211 212 214 223 224 228,
	1	 30 64 65 66 74 75 76 77 92 93 97,
	1	 135 147 151 152 154 156 158 160 162 166 168 169,
	0	 128 135 138 140 142 145 147 151 152 154 156 158 160 162 166 168 169,
	1	 11 12 14 23 25 49 50 51 53 56 59 60 63 67 83 84 85 88 94 95 96 97 106 113 123 128 131 132 133 135 138 140 142 145 147 149 151 152 154 156 157 158 160 162 166 168 169 171 173 175 178 179 182 185 188 190 192 193 194 195 197 200 201 202 204 205 206 208 210 211 212 214 223 224 228,
	1	 10 13 15 24 61 64 129 130 134 136 137 139 141 143 144 146 148 150 153 155 159 161 163 164 165 167 170 172 174 176 177 180 181 183 184 186 187 189 191 196 198 199 203 207 209 213 215 216 217 218 219 220 221 222 225 226 227 229 230 231,
	0	 10 13 15 24 26 27 28 29 39 52 54 55 57 61 62 63 73 86 100 129 130 134 136 137 139 141 143 144 146 148 150 153 155 159 161 163 164 165 167 170 172 174 176 177 180 181 183 184 186 187 189 191 196 198 199 203 207 209 213 215 216 217 218 219 220 221 222 225 226 227 229 230 231,
	0	 11 12 14 17 18 19 23 25 40 41 42 43 44 45 46 47 48 49 50 51 53 56 59 60 67 68 69 70 71 84 85 87 88 89 90 94 95 96 98 99 106 113 123 124 125 126 127 128 131 132 133 135 138 140 142 145 147 149 151 152 154 156 157 158 160 162 166 168 169 171 173 175 178 179 182 185 188 190 192 193 194 195 197 200 201 202 204 205 206 208 210 211 212 214 223 224 228,
	0	 83 97,
	0	 11 12 14 17 18 19 23 25 40 41 42 43 44 45 46 47 48 49 50 51 53 56 59 60 67 68 69 70 71 83 84 85 87 88 89 90 94 95 96 97 98 99 106 113 123 124 125 126 127 128 131 132 133 135 138 140 142 145 147 149 151 152 154 156 157 158 160 162 166 168 169 171 173 175 178 179 182 185 188 190 192 193 194 195 197 200 201 202 204 205 206 208 210 211 212 214 223 224 228,
	0	 11 12 14 17 18 19 23 25 30 40 41 42 43 44 45 46 47 48 49 50 51 53 56 59 60 64 65 66 67 68 69 70 71 74 75 76 77 83 84 85 87 88 89 90 92 93 94 95 96 97 98 99 106 113 123 124 125 126 127 128 131 132 133 135 138 140 142 145 147 149 151 152 154 156 157 158 160 162 166 168 169 171 173 175 178 179 182 185 188 190 192 193 194 195 197 200 201 202 204 205 206 208 210 211 212 214 223 224 228,
	0	 1 2 3 4 5 6 7 8 9 20 21 22 31 32 33 34 35 36 37 38 58 72 78 79 80 81 82 91 101 102 103 104 105 107 108 109 110 111 112 114 115 116 117 118 119 120 121 122,
	2	 135 152 154,
	1	 135 152 154 156,
	0	 114 119 120 121,
	1	 16 105 112,
	0	 11 12 14 67 175 178 179 182 185 188 190 192 193 194 195 197 200 201 202 204 205 206 208 210 211 212 214 223 224 228,
	1	 128 131 132 135 138 140 142 145 147 151 152 154 156 157 166 168 169 173,
	1	 181 183 196,
	0	 201 202 204 211,
	1	 10 61 64 129 130 134 136 137 139 141 143 144 146 148 150 153 155 159 161 163 164 165 167 170 172 174 207 213,
	0	 20 112 122,
	0	 11 12 14 21 23 25 49 50 51 53 56 59 60 63 67 83 84 85 88 94 95 96 102 103 104 106 123 128 131 132 133 135 138 140 142 145 147 149 151 152 154 156 157 158 160 162 166 168 169 171 173 175 178 179 182 185 188 190 192 193 194 195 197 200 201 202 204 205 206 208 210 211 212 214 223 224 228,
	0	 45 97,
	0	 46 47 48 87,
	0	 46 47 48 87 99,
	0	 45 46 47 48 87 97 98 99,
	0	 17 19 40 41 42 43 44 45 46 47 48 68 69 70 71 87 89 90 97 98 99 113 124 125 126 127,
	0	 11 12 14 17 18 19 21 23 25 39 40 41 42 43 44 45 46 47 48 49 50 51 53 56 57 59 60 63 67 68 69 70 71 83 84 85 87 88 89 90 94 95 96 97 98 99 102 103 104 106 113 123 124 125 126 127 128 131 132 133 135 138 140 142 145 147 149 151 152 154 156 157 158 160 162 166 168 169 171 173 175 178 179 182 185 188 190 192 193 194 195 197 200 201 202 204 205 206 208 210 211 212 214 223 224 228,
	0	 1 2 3 4 5 6 7 8 9 16 22 30 31 32 33 34 35 36 37 38 58 65 66 72 74 75 76 77 78 79 80 81 82 91 92 93 101 105 107 108 109 110 111 112 114 115 116 117 118 119 120 121,
	0	 1 2 3 4 5 6 7 8 9 22 30 31 32 33 34 35 36 37 38 58 65 66 72 74 75 76 77 78 79 80 81 91 92 93 107 108 109 110 111,
	0	 192 193,
	0	 176 177 180 189,
	0	 138 140 142 145 156 157,
	0	 21 56 64 83 102 103 104 106,
	0	 21 56 63 64 83 97 102 103 104 106,
	0	 11 12 14 21 23 25 49 50 51 53 56 59 60 63 64 67 83 84 85 88 94 95 96 97 102 103 104 106 123 128 131 132 133 135 138 140 142 145 147 149 151 152 154 156 157 158 160 162 166 168 169 171 173 175 178 179 182 185 188 190 192 193 194 195 197 200 201 202 204 205 206 208 210 211 212 214 223 224 228,
	1	 11 12 14 17 19 21 23 25 40 41 42 43 44 45 46 47 48 49 50 51 53 56 59 60 63 64 67 68 69 70 71 83 84 85 87 88 89 90 94 95 96 97 98 99 102 103 104 106 113 123 124 125 126 127 128 131 132 133 135 138 140 142 145 147 149 151 152 154 156 157 158 160 162 166 168 169 171 173 175 178 179 182 185 188 190 192 193 194 195 197 200 201 202 204 205 206 208 210 211 212 214 223 224 228,
	0	 11 12 14 17 19 21 23 25 40 41 42 43 44 45 46 47 48 49 50 51 53 56 59 60 63 64 67 68 69 70 71 81 83 84 85 87 88 89 90 94 95 96 97 98 99 102 103 104 106 113 123 124 125 126 127 128 131 132 133 135 138 140 142 145 147 149 151 152 154 156 157 158 160 162 166 168 169 171 173 175 178 179 182 185 188 190 192 193 194 195 197 200 201 202 204 205 206 208 210 211 212 214 223 224 228,
	1	 10 13 15 18 24 52 54 55 61 86 100 129 130 134 136 137 139 141 143 144 146 148 150 153 155 159 161 163 164 165 167 170 172 174 176 177 180 181 183 184 186 187 189 191 196 198 199 203 207 209 213 215 216 217 218 219 220 221 222 225 226 227 229 230 231,
	0	 11 12 14 224 228,
	0	 131 132 133 162,
	0	 131 132 133 149 162,
	0	 128 131 132 133 149 162,
	0	 135 138 140 142 145 147 151 152 154 156 157 158 160 166 168 169 173,
	0	 17 19 40 41 42 43 44 68 69 70 71 89 90 113 125 126 127,
	1	 1 2 3 5 6 7 8 9 36 37 38,
	1	 5 6 7 9 36 37 38,
	0	 10 13 15 24 54 55 61 129 130 134 136 137 139 141 143 144 146 148 150 153 155 159 161 163 164 165 167 170 172 174 176 177 180 181 183 184 186 187 189 191 196 198 199 203 207 209 213 215 216 217 218 219 220 221 222 225 226 227 229 230 231,
	0	 18 39 52 57 86 100,
	1	 21 56 63 67 83 97 102 103 104 106,
	1	 129 136 137,
	1	 52 54 55 57 77 86 100,
	0	 52 54 55 57 64 77 86 100,
	1	 67 117 119,
	0	 23 124,
	1	 23 124 125 126 127,
	1	 46 47 99,
	1	 17 19 45 46 47 48 61 83 87 99,
	1	 39 106 207,
	1	 18 39 106 207,
	1	 53 59 82,
	1	 25 49 50 51 53 59 60 82 84 85 88 94 95 96 123,
	1	 18 25 39 49 50 51 53 59 60 63 82 84 85 88 94 95 96 97 106 123 207,
	1	 16 101 105 108 111 112,
	1	 20 56 122,
	1	 20 56 109 122,
	1	 16 20 22 56 101 105 108 109 111 112 114 115 122,
	1	 1 2 3 4 5 6 7 8 9 31 32 33 34 35 36 37 38 78 79 91,
	0	 175 178 179 182 185 188 190 193 195 197 200 208 210 214,
	1	 13 15 24 176 177 180 181 183 184 186 187 189 191 196 198 199 209 215 216 217 218 219 220 221 222 225 226 227 229 230 231,
	0	 49 50 53 59 84 85,
	0	 17 19 46 47 48 87 98 99,
	0	 11 12 14 21 23 25 49 50 51 53 59 60 63 67 84 85 88 94 95 96 97 102 103 104 123 128 131 132 133 135 138 140 142 145 147 149 151 152 154 156 157 158 160 162 166 168 169 171 173 175 178 179 182 185 188 190 192 193 194 195 197 200 201 202 204 205 206 208 210 211 212 214 223 224 228,
	0	 1 2 3 5 6 7 8 9 31 33 34 36 37 38,
	0	 1 2 3 5 6 7 8 9 31 33 34 36 37,
	0	 1 2 3 8 9 31 33 34,
	0	 11 12 14 17 18 19 23 25 30 39 40 41 42 43 44 45 46 47 48 49 50 51 53 56 57 59 60 63 64 65 66 67 68 69 70 71 74 75 76 77 83 84 85 87 88 89 90 92 93 94 95 96 97 98 99 106 113 123 124 125 126 127 128 131 132 133 135 138 140 142 145 147 149 151 152 154 156 157 158 160 162 166 168 169 171 173 175 178 179 182 185 188 190 192 193 194 195 197 200 201 202 204 205 206 208 210 211 212 214 223 224 228,
	0	 1 2 3 5 6 7 8 9 10 13 15 16 20 22 24 26 27 28 29 31 32 33 34 36 37 38 52 54 55 61 62 73 82 86 100 101 105 107 108 109 111 112 114 115 116 117 118 119 120 121 122 129 130 134 136 137 139 141 143 144 146 148 150 153 155 159 161 163 164 165 167 170 172 174 176 177 180 181 183 184 186 187 189 191 196 198 199 203 207 209 213 215 216 217 218 219 220 221 222 225 226 227 229 230 231,
	0	 10 13 15 24 26 27 28 29 52 54 55 61 62 73 86 100 129 130 134 136 137 139 141 143 144 146 148 150 153 155 159 161 163 164 165 167 170 172 174 176 177 180 181 183 184 186 187 189 191 196 198 199 203 207 209 213 215 216 217 218 219 220 221 222 225 226 227 229 230 231,
	1	 136 137 146 148 167,
	1	 10 136 137 139 141 143 144 146 148 155 167,
	1	 10 13 15 24 129 130 134 136 137 139 141 143 144 146 148 150 153 155 159 161 163 164 165 167 170 172 174 176 177 180 181 183 184 186 187 189 191 196 198 199 203 209 215 216 217 218 219 220 221 222 225 226 227 229 230 231,
	1	 52 54 55 64 86 100,
	0	 13 15 24 174 176 177 180 181 183 184 186 187 189 191 196 198 199 203 209 215 216 217 218 219 220 221 222 225 226 227 229 230 231,
	1	 11 12 14 17 19 23 25 40 41 42 43 44 45 46 47 48 49 50 51 53 59 60 68 69 70 71 84 85 87 88 89 90 94 95 96 98 99 113 123 124 125 126 127 128 131 132 133 135 138 140 142 145 147 149 151 152 154 156 157 158 160 162 166 168 169 171 173 175 178 179 182 185 188 190 192 193 194 195 197 200 201 202 204 205 206 208 210 211 212 214 223 224 228,
	1	 67 83,
	0	 133 135 138 140 142 145 147 149 151 152 154 156 157 158 160 162 166 168 169,
	0	 133 135 138 140 142 145 147 149 151 152 154 156 157 158 160 162 166 168 169 171,
	0	 69 71,
	0	 46 47 48 98,
	1	 175 178 179 182 185 188 190 192 193 194 195 197 200 206 208 210 214,
	0	 11 12 14 17 19 21 23 25 30 40 41 42 43 44 45 46 47 48 49 50 51 53 56 59 60 63 65 66 67 68 69 70 71 74 75 76 77 83 84 85 87 88 89 90 92 93 94 95 96 97 98 99 102 103 104 106 110 113 123 124 125 126 127 128 131 132 133 135 138 140 142 145 147 149 151 152 154 156 157 158 160 162 166 168 169 171 173 175 178 179 182 185 188 190 192 193 194 195 197 200 201 202 204 205 206 208 210 211 212 214 223 224 228,
	0	 4 16 21 35 58 72 78 79 80 81 91 102 103 104 105 110 112,
	0	 10 13 15 61 129 130 134 136 137 139 141 143 144 146 148 150 153 155 159 161 163 164 165 167 170 172 174 176 177 180 181 183 184 186 187 189 191 196 198 199 203 207 209 215 216 217 218 219 220 221 222 225 226 227 229 230 231,
	0	 10 13 15 18 61 129 130 134 136 137 139 141 143 144 146 148 150 153 155 159 161 163 164 165 167 170 172 174 176 177 180 181 183 184 186 187 189 191 196 198 199 203 207 209 213 215 216 217 218 219 220 221 222 225 226 227 229 230 231,
	0	 52 54 55 63 86 100,
	1	 24 52 54 55 57 63 86 100,
	0	 1 2 3 4 5 6 7 8 9 16 20 21 22 26 27 28 29 30 31 32 33 34 35 36 37 38 58 62 64 65 66 72 73 74 75 76 77 78 79 80 81 82 91 92 93 101 102 103 104 105 107 108 109 110 111 112 114 115 116 117 118 119 120 121 122,
	1	 1 2 3 4 5 6 7 8 9 16 20 21 22 26 27 28 29 31 32 33 34 35 36 37 38 58 62 72 73 78 79 80 81 82 91 101 102 103 104 105 107 108 109 110 111 112 114 115 116 117 118 119 120 121 122,
	0	 1 2 3 4 5 6 7 8 9 16 21 22 31 32 33 34 35 36 37 38 58 72 78 79 80 81 91 102 103 104 105 107 108 109 110 111 112,
	0	 216 218,
	0	 1 2 3 5 6 7 8 31 32 33 34 36 37 38,
	0	 1 2 3 8 33 34 38,
	0	 1 2 3 4 5 6 7 8 9 16 20 21 31 32 33 34 35 36 37 38 58 72 78 79 80 81 82 91 101 102 103 104 105 107 108 109 110 111 112 114 115 116 117 118 119 120 121 122,
	0	 82 116,
	0	 82 116 117,
	0	 82 116 117 118,
	0	 67 128 131 132 133 135 138 140 142 145 147 149 151 152 154 156 157 158 160 162 166 168 169 171 173,
	1	 11 12 14 17 19 23 25 40 41 42 43 44 49 50 51 53 59 60 67 68 69 70 71 84 85 88 89 90 94 95 96 113 123 124 125 126 127 128 131 132 133 135 138 140 142 145 147 149 151 152 154 156 157 158 160 162 166 168 169 171 173 175 178 179 182 185 188 190 192 193 194 195 197 200 201 202 204 205 206 208 210 211 212 214 223 224 228,
	2	 13 15 216 222 225 226 229 230 231,
	0	 184 186 187 189 191 196 198 199 209,
	0	 11 12 14 17 18 19 23 25 40 41 42 43 44 45 46 47 48 49 50 51 53 56 59 60 67 68 69 70 71 83 84 85 87 88 89 90 94 95 96 98 99 106 113 123 124 125 126 127 128 131 132 133 135 138 140 142 145 147 149 151 152 154 156 157 158 160 162 166 168 169 171 173 175 178 179 182 185 188 190 192 193 194 195 197 200 201 202 204 205 206 208 210 211 212 214 223 224 228,
	0	 30 63 64 65 66 74 75 76 77 92 93 97,
	1	 32 38,
	0	 17 19 56 83 106,
	0	 17 19 45 46 47 48 56 83 87 98 99 106 124 125 126 127,
	0	 11 12 14 17 19 23 25 40 41 42 43 44 45 46 47 48 49 50 51 53 56 59 60 67 68 69 70 71 82 83 84 85 87 88 89 90 94 95 96 98 99 106 113 114 115 116 117 118 119 120 121 123 124 125 126 127 128 131 132 133 135 138 140 142 145 147 149 151 152 154 156 157 158 160 162 166 168 169 171 173 175 178 179 182 185 188 190 192 193 194 195 197 200 201 202 204 205 206 208 210 211 212 214 223 224 228,
	0	 1 2 3 4 5 6 7 8 9 10 13 15 16 18 20 21 24 31 32 33 34 35 36 37 38 39 52 54 55 57 58 61 63 72 78 79 80 81 86 91 100 101 102 103 104 105 107 108 109 110 111 112 122 129 130 134 136 137 139 141 143 144 146 148 150 153 155 159 161 163 164 165 167 170 172 174 176 177 180 181 183 184 186 187 189 191 196 198 199 203 207 209 213 215 216 217 218 219 220 221 222 225 226 227 229 230 231,
	3	 136 137 146 148 150 164 165 167 170,
	3	 136 137 146 148 150 164 165 167 170 172,
	0	 4 17 19 30 35 40 41 42 43 44 58 65 66 68 69 70 71 72 74 75 76 77 78 79 80 89 90 91 92 93 110 113,
	0	 4 11 12 14 17 19 21 23 25 30 35 40 41 42 43 44 49 50 51 53 56 58 59 60 63 65 66 67 68 69 70 71 72 74 75 76 77 78 79 80 83 84 85 88 89 90 91 92 93 94 95 96 97 102 103 104 106 110 113 123 128 131 132 133 135 138 140 142 145 147 149 151 152 154 156 157 158 160 162 166 168 169 171 173 175 178 179 182 185 188 190 192 193 194 195 197 200 201 202 204 205 206 208 210 211 212 214 223 224 228,
	0	 45 46 47 48 87 98 99 124 125 126 127,
	0	 45 46 47 48 81 87 98 99 124 125 126 127,
	0	 1 2 3 5 6 7 8 9 20 22 26 27 28 29 31 32 33 34 36 37 38 62 64 73 107 108 109 111 122,
	0	 1 2 3 5 6 7 8 9 22 26 27 28 29 31 32 33 34 36 37 38 62 64 73 107 108 109 111,
	0	 5 6 7 9 31 36 37 38,
	0	 1 2 3 4 5 6 7 8 9 16 17 19 20 21 22 26 27 28 29 30 31 32 33 34 35 36 37 38 40 41 42 43 44 45 46 47 48 56 58 62 65 66 68 69 70 71 72 73 74 75 76 77 78 79 80 81 82 83 87 89 90 91 92 93 98 99 101 102 103 104 105 106 107 108 109 110 111 112 113 114 115 116 117 118 119 120 121 122 124 125 126 127,
	0	 21 26 27 28 29 56 62 73 83 102 103 104 106,
	0	 1 2 3 4 5 6 7 8 9 16 17 19 20 22 30 31 32 33 34 35 36 37 38 40 41 42 43 44 45 46 47 48 58 65 66 68 69 70 71 72 74 75 76 77 78 79 80 81 82 87 89 90 91 92 93 98 99 101 105 107 108 109 110 111 112 113 114 115 116 117 118 119 120 121 122 124 125 126 127,
	0	 151 156,
	0	 10 129 134 136 137 139 141 143 144 146 148 150 155 159 161 163 164 165 167 170 172,
	1	 194 197,
	0	 1 2 3 5 6 7 8 9 20 22 31 32 33 34 36 37 38 107 108 109 122,
	0	 21 67 102 103 104,
	1	 222 225,
	1	 222 225 226,
	1	 216 222 225 226 230,
	0	 13 15 216 217 218 219 220 221 222 225 226 229 230 231,
	0	 101 105 108 112,
	0	 4 16 21 35 58 72 78 79 80 81 91 101 102 103 104 105 108 110 112,
	1	 4 16 21 35 58 72 78 79 80 81 91 101 102 103 104 105 107 108 110 112,
	0	 11 12 14 23 124 125 126 127 128 131 132 133 135 138 140 142 145 147 149 151 152 154 156 157 158 160 162 166 168 169 171 173 175 178 179 182 185 188 190 192 193 194 195 197 200 201 202 204 205 206 208 210 211 212 214 223 224 228,
	0	 11 12 14 17 19 23 45 46 47 48 87 98 99 124 125 126 127 128 131 132 133 135 138 140 142 145 147 149 151 152 154 156 157 158 160 162 166 168 169 171 173 175 178 179 182 185 188 190 192 193 194 195 197 200 201 202 204 205 206 208 210 211 212 214 223 224 228,
	0	 18 25 49 50 51 53 59 60 84 85 88 94 95 96 123,
	0	 11 12 14 17 18 19 23 25 40 41 42 43 44 45 46 47 48 49 50 51 53 59 60 67 68 69 70 71 84 85 87 88 89 90 94 95 96 98 99 113 123 124 125 126 127 128 131 132 133 135 138 140 142 145 147 149 151 152 154 156 157 158 160 162 166 168 169 171 173 175 178 179 182 185 188 190 192 193 194 195 197 200 201 202 204 205 206 208 210 211 212 214 223 224 228,
	0	 11 12 14 17 18 19 23 25 30 40 41 42 43 44 45 46 47 48 49 50 51 53 59 60 64 65 66 67 68 69 70 71 74 75 76 77 84 85 87 88 89 90 92 93 94 95 96 98 99 113 123 124 125 126 127 128 131 132 133 135 138 140 142 145 147 149 151 152 154 156 157 158 160 162 166 168 169 171 173 175 178 179 182 185 188 190 192 193 194 195 197 200 201 202 204 205 206 208 210 211 212 214 223 224 228,
	0	 11 12 14 17 18 19 23 25 30 40 41 42 43 44 45 46 47 48 49 50 51 53 59 60 63 64 65 66 67 68 69 70 71 74 75 76 77 84 85 87 88 89 90 92 93 94 95 96 97 98 99 113 123 124 125 126 127 128 131 132 133 135 138 140 142 145 147 149 151 152 154 156 157 158 160 162 166 168 169 171 173 175 178 179 182 185 188 190 192 193 194 195 197 200 201 202 204 205 206 208 210 211 212 214 223 224 228,
	0	 1 2 3 4 5 6 7 8 9 16 20 21 22 31 32 33 34 35 36 37 38 58 72 78 79 80 81 91 101 102 103 104 105 107 108 109 110 111 112 114 115 116 119 122,
	0	 1 2 3 4 5 6 7 8 9 16 21 22 31 32 33 34 35 36 37 38 58 72 78 79 80 81 91 101 102 103 104 105 107 108 109 110 111 112 114 115 116 119,
	0	 131 132 135 138 140 142 145 152 154 157 173,
	1	 147 151 156 166 168 169,
	0	 30 65 66 72 74 75 76 77 92 93,
	0	 5 7 31 32 37,
	0	 11 12 14 128 131 132 133 135 138 140 142 145 147 149 151 152 154 156 157 158 160 162 166 168 169 171 173 175 178 179 182 185 188 190 192 193 194 195 197 200 201 202 204 206 208 210 211 212 214 223 224 228,
	0	 107 108 109 111,
	0	 20 107 108 109 111 122,
	0	 101 112,
	0	 20 101 107 108 109 111 112 122,
	0	 4 20 35 58 72 78 79 80 91 101 107 108 109 111 112 122,
	0	 81 105,
	0	 21 22 82 102 103 104 110 114 115 116 117 118 119 120 121,
	0	 4 20 21 22 35 58 72 78 79 80 81 82 91 101 102 103 104 105 107 108 109 110 111 112 114 115 116 117 118 119 120 121 122,
	0	 129 146 167,
	0	 129 146 150 167 170,
	0	 13 15 215 217 218 219 220 221 226 227,
	0	 4 10 13 15 16 20 21 22 24 26 27 28 29 35 39 52 54 55 57 58 61 62 72 73 78 79 80 81 82 86 91 100 101 102 103 104 105 107 108 109 110 111 112 114 115 116 117 118 119 120 121 122 129 130 134 136 137 139 141 143 144 146 148 150 153 155 159 161 163 164 165 167 170 172 174 176 177 180 181 183 184 186 187 189 191 196 198 199 203 207 209 213 215 216 217 218 219 220 221 222 225 226 227 229 230 231,
	1	 65 66 74 92,
	1	 149 157,
	1	 133 149 157,
	0	 133 149 157 171,
	1	 124 125 126,
	1	 56 106 124 125 126,
	0	 216 226,
	0	 82 117 118 120,
	0	 82 115 116 117 118 120,
	0	 114 119 121,
	1	 58 91,
	1	 30 64 65 66 74 75 76 77 81 92 93,
	1	 4 21 30 35 58 64 65 66 72 74 75 76 77 78 79 80 81 91 92 93 102 103 104 110,
	0	 128 151 168 169,
	0	 83 106,
	0	 56 63 83 97 106,
	0	 225 230,
	0	 216 225 230,
	0	 4 16 21 22 35 58 72 78 79 80 91 102 103 104 110,
	0	 4 16 21 22 35 58 72 78 79 80 81 91 102 103 104 110,
	0	 10 13 15 24 26 27 28 29 39 52 54 55 57 61 62 64 73 86 100 129 130 134 136 137 139 141 143 144 146 148 150 153 155 159 161 163 164 165 167 170 172 174 176 177 180 181 183 184 186 187 189 191 196 198 199 203 207 209 213 215 216 217 218 219 220 221 222 225 226 227 229 230 231,
	0	 128 133 135 138 140 142 145 147 151 152 154 156 166 168 169,
	0	 131 132 149 157 160 162,
	0	 128 131 132 133 135 138 140 142 145 147 149 151 152 154 156 157 160 162 166 168 169,
	1	 158 171,
	1	 11 12 14 23 25 40 41 42 43 44 49 50 51 53 59 60 67 68 69 70 71 84 85 88 89 90 94 95 96 113 123 124 125 126 127 128 131 132 133 135 138 140 142 145 147 149 151 152 154 156 157 158 160 162 166 168 169 171 173 175 178 179 182 185 188 190 192 193 194 195 197 200 201 202 204 205 206 208 210 211 212 214 223 224 228,
	0	 17 19 45 46 47 48 63 87 97 98 99,
	0	 17 19 45 46 47 48 63 83 87 97 98 99,
	0	 11 12 14 17 19 23 25 40 41 42 43 44 45 46 47 48 49 50 51 53 59 60 63 67 68 69 70 71 83 84 85 87 88 89 90 94 95 96 97 98 99 113 123 124 125 126 127 128 131 132 133 135 138 140 142 145 147 149 151 152 154 156 157 158 160 162 166 168 169 171 173 175 178 179 182 185 188 190 192 193 194 195 197 200 201 202 204 205 206 208 210 211 212 214 223 224 228,
	0	 30 56 65 66 74 75 76 77 92 93 106,
	0	 18 30 56 65 66 74 75 76 77 92 93 106,
	0	 11 12 14 17 18 19 23 25 30 40 41 42 43 44 45 46 47 48 49 50 51 53 56 59 60 63 65 66 67 68 69 70 71 74 75 76 77 83 84 85 87 88 89 90 92 93 94 95 96 97 98 99 106 113 123 124 125 126 127 128 131 132 133 135 138 140 142 145 147 149 151 152 154 156 157 158 160 162 166 168 169 171 173 175 178 179 182 185 188 190 192 193 194 195 197 200 201 202 204 205 206 208 210 211 212 214 223 224 228,
	0	 1 2 3 5 6 7 8 9 20 31 32 33 34 36 37 38 82 101 105 107 108 109 111 112 114 115 116 117 118 119 120 121 122,
	0	 1 2 3 5 6 7 8 9 20 31 32 33 34 36 37 38 105 107 108 109 111 112 122,
	0	 105 107,
	0	 1 2 3 5 6 7 8 9 20 31 32 33 34 36 37 38 108 109 111 112 122,
	0	 1 2 3 5 6 7 8 9 31 32 33 34 36 37 38 108 109 111 112,
	0	 16 26 27 28 29 62 64 73,
	0	 10 13 15 16 18 24 26 27 28 29 39 52 54 55 57 61 62 64 73 86 100 129 130 134 136 137 139 141 143 144 146 148 150 153 155 159 161 163 164 165 167 170 172 174 176 177 180 181 183 184 186 187 189 191 196 198 199 203 207 209 213 215 216 217 218 219 220 221 222 225 226 227 229 230 231,
	0	 42 68,
	0	 10 13 15 18 20 24 39 52 54 55 57 61 63 86 100 122 129 130 134 136 137 139 141 143 144 146 148 150 153 155 159 161 163 164 165 167 170 172 174 176 177 180 181 183 184 186 187 189 191 196 198 199 203 207 209 213 215 216 217 218 219 220 221 222 225 226 227 229 230 231,
	0	 10 13 15 18 20 24 26 27 28 29 39 52 54 55 57 61 62 63 73 86 100 122 129 130 134 136 137 139 141 143 144 146 148 150 153 155 159 161 163 164 165 167 170 172 174 176 177 180 181 183 184 186 187 189 191 196 198 199 203 207 209 213 215 216 217 218 219 220 221 222 225 226 227 229 230 231,
	0	 48 128 131 132 133 135 138 140 142 145 147 149 151 152 154 156 157 158 160 162 166 168 169 171 173,
	0	 11 12 14 48 128 131 132 133 135 138 140 142 145 147 149 151 152 154 156 157 158 160 162 166 168 169 171 173 175 178 179 182 185 188 190 192 193 194 195 197 200 201 202 204 205 206 208 210 211 212 214 223 224 228,
	0	 11 12 14 40 41 42 43 44 48 68 69 70 71 89 90 128 131 132 133 135 138 140 142 145 147 149 151 152 154 156 157 158 160 162 166 168 169 171 173 175 178 179 182 185 188 190 192 193 194 195 197 200 201 202 204 205 206 208 210 211 212 214 223 224 228,
	0	 11 12 14 23 40 41 42 43 44 48 68 69 70 71 89 90 128 131 132 133 135 138 140 142 145 147 149 151 152 154 156 157 158 160 162 166 168 169 171 173 175 178 179 182 185 188 190 192 193 194 195 197 200 201 202 204 205 206 208 210 211 212 214 223 224 228,
	0	 11 12 14 23 25 40 41 42 43 44 48 49 50 51 53 59 60 67 68 69 70 71 84 85 88 89 90 94 95 96 113 123 128 131 132 133 135 138 140 142 145 147 149 151 152 154 156 157 158 160 162 166 168 169 171 173 175 178 179 182 185 188 190 192 193 194 195 197 200 201 202 204 205 206 208 210 211 212 214 223 224 228,
	0	 45 46 47 87 98 99,
	0	 17 19 45 46 47 87 98 99 124 125 126 127,
	0	 11 12 14 17 19 23 25 30 40 41 42 43 44 45 46 47 48 49 50 51 53 59 60 64 65 66 67 68 69 70 71 74 75 76 77 84 85 87 88 89 90 92 93 94 95 96 98 99 113 123 124 125 126 127 128 131 132 133 135 138 140 142 145 147 149 151 152 154 156 157 158 160 162 166 168 169 171 173 175 178 179 182 185 188 190 192 193 194 195 197 200 201 202 204 205 206 208 210 211 212 214 223 224 228,
	0	 11 12 14 17 19 23 25 30 40 41 42 43 44 45 46 47 48 49 50 51 53 59 60 64 65 66 67 68 69 70 71 74 75 76 77 84 85 87 88 89 90 92 93 94 95 96 97 98 99 113 123 124 125 126 127 128 131 132 133 135 138 140 142 145 147 149 151 152 154 156 157 158 160 162 166 168 169 171 173 175 178 179 182 185 188 190 192 193 194 195 197 200 201 202 204 205 206 208 210 211 212 214 223 224 228,
	0	 1 2 3 4 5 6 7 8 9 16 21 22 31 32 33 34 35 36 37 38 56 58 72 78 79 80 81 82 83 91 101 102 103 104 105 106 107 108 109 110 111 112 114 115 116 117 118 119 120 121,
	0	 1 2 3 4 5 6 7 8 9 21 22 31 32 33 34 35 36 37 38 58 72 78 79 80 82 91 101 102 103 104 105 107 108 109 110 111 112 114 115 116 117 118 119 120 121,
	0	 1 2 3 5 6 7 8 9 22 31 32 33 34 36 37 38 82 101 105 107 108 109 111 112 114 115 116 117 118 119 120 121,
	0	 1 2 3 5 6 7 8 9 31 32 33 34 36 37 38 82 101 105 107 108 109 111 112 114 115 116 117 118 119 120 121,
	1	 133 160,
	0	 158 162,
	0	 115 119,
	0	 115 116 119,
	0	 4 16 35 58 72 78 79 80 81 91 101 105 110 112,
	0	 174 213,
	1	 21 56 83 97 102 103 104 106,
	0	 1 2 3 4 5 6 7 8 9 16 20 22 31 32 33 34 35 36 37 38 58 72 78 79 80 81 91 101 105 107 108 109 110 111 112 122,
	0	 20 109 111 122,
	0	 1 2 3 5 6 7 8 9 31 32 33 34 36 37 38 107 111,
	0	 17 19 40 41 42 43 44 45 68 69 70 71 89 90 113,
	0	 148 170,
	0	 13 15 215 216 217 218 219 220 221 222 225 226 227 229 230,
	0	 1 2 3 5 6 7 8 31 32 33 34 36 37,
	0	 25 49 50 51 53 59 60 63 67 84 85 88 94 95 96 97 123,
	0	 138 140 142 145 151 168 169,
	0	 11 12 14 23 25 49 50 51 53 56 59 60 63 67 83 84 85 88 94 95 96 106 123 128 131 132 133 135 138 140 142 145 147 149 151 152 154 156 157 158 160 162 166 168 169 171 173 175 178 179 182 185 188 190 192 193 194 195 197 200 201 202 204 205 206 208 210 211 212 214 223 224 228,
	0	 17 19 40 41 42 43 44 45 48 68 69 70 71 87 89 90 113 124 125 126 127,
	1	 193 197,
	0	 1 2 3 8 9 31 38,
	0	 192 194 197,
	0	 176 177 180 184 186 187 196,
	0	 11 12 14 17 18 19 23 25 40 41 42 43 44 45 46 47 48 49 50 51 53 56 59 60 63 67 68 69 70 71 83 84 85 87 88 89 90 94 95 96 97 98 99 106 113 123 124 125 126 127 128 131 132 133 135 138 140 142 145 147 149 151 152 154 156 157 158 160 162 166 168 169 171 173 175 178 179 182 185 188 190 192 193 194 195 197 200 201 202 204 205 206 208 210 211 212 214 223 224 228,
	0	 128 131 132 133 135 138 140 142 145 147 149 151 152 154 156 157 158 160 162 166 168 169 171 173 175 178 179 182 185 188 190 192 193 194 195 197 200 208 210 214,
	0	 11 12 14 128 131 132 133 135 138 140 142 145 147 149 151 152 154 156 157 158 160 162 166 168 169 171 173 175 178 179 182 185 188 190 192 193 194 195 197 200 208 210 214 223 224 228,
	0	 52 54 55 64 86 100 213,
	0	 182 185 188 195 200 210 214,
	0	 21 25 49 50 51 53 59 60 84 85 88 94 95 96 102 103 104 123,
	0	 21 25 49 50 51 53 56 59 60 83 84 85 88 94 95 96 102 103 104 106 123,
	0	 22 107 108,
	0	 10 13 15 16 18 24 26 27 28 29 39 52 54 55 57 61 62 64 73 82 86 100 101 105 112 114 115 116 117 118 119 120 121 129 130 134 136 137 139 141 143 144 146 148 150 153 155 159 161 163 164 165 167 170 172 174 176 177 180 181 183 184 186 187 189 191 196 198 199 203 207 209 213 215 216 217 218 219 220 221 222 225 226 227 229 230 231,
	0	 11 12 14,
	0	 10 129 134 136 137 139 141 143 144 146 148 150 153 155 159 161 164 165 167 170 172 174,
	0	 216 217 218 219 220 221 225 226 227,
	0	 215 216 217 218 219 220 221 225 226 227,
	0	 18 213,
	0	 215 216 217 218 219 220 221,
	0	 13 15 215 216 217 218 219 220 221,
	0	 176 177 180 227,
	0	 131 132 138 140 142 145,
	0	 10 13 15 18 24 26 27 28 29 39 52 54 55 57 61 73 86 100 129 130 134 136 137 139 141 143 144 146 148 150 153 155 159 161 163 164 165 167 170 172 174 176 177 180 181 183 184 186 187 189 191 196 198 199 203 207 209 213 215 216 217 218 219 220 221 222 225 226 227 229 230 231,
	0	 1 2 3 5 6 7 8 9 16 20 22 31 32 33 34 36 37 38 62 64 82 101 105 107 108 109 111 112 114 115 116 117 118 119 120 121 122,
	0	 1 2 3 5 6 7 8 9 20 22 31 32 33 34 36 37 38 62 64 107 108 109 111 122,
	0	 20 62 64 122,
	0	 135 147 151 156 166,
	0	 152 154 168 169,
	0	 128 131 132 135 138 140 142 145 147 151 152 154 156 157 158 160 162 166 168 169,
	0	 10 52 54 55 62 64 86 100 129 130 134 136 137 139 141 143 144 146 148 150 153 155 159 161 163 164 165 167 170 172 174,
	0	 13 15 18 24 39 57 61 176 177 180 181 183 184 186 187 189 191 196 198 199 203 207 209 213 215 216 217 218 219 220 221 222 225 226 227 229 230 231,
	0	 11 12 14 17 19 23 25 40 41 42 43 44 45 46 47 48 49 50 51 53 59 60 68 69 70 71 84 85 87 88 89 90 94 95 96 98 99 123 124 125 126 127 128 131 132 133 135 138 140 142 145 147 149 151 152 154 156 157 158 160 162 166 168 169 171 173 175 178 179 182 185 188 190 192 193 194 195 197 200 201 202 204 205 206 208 210 211 212 214 223 224 228,
	0	 67 97,
	0	 56 67 83 97 106,
	0	 10 13 15 18 24 26 27 28 29 39 52 54 55 57 61 62 64 73 82 86 100 114 115 116 117 118 119 120 121 129 130 134 136 137 139 141 143 144 146 148 150 153 155 159 161 163 164 165 167 170 172 174 176 177 180 181 183 184 186 187 189 191 196 198 199 203 207 209 213 215 216 217 218 219 220 221 222 225 226 227 229 230 231,
	0	 21 24 30 58 64 65 66 74 75 76 77 92 93 102 103 104 110,
	1	 17 19 45 87,
	1	 17 19 40 41 42 43 44 45 68 69 70 71 87 89 90 113,
	0	 17 19 40 41 42 43 44 45 63 68 69 70 71 87 89 90 97 113 124 125 126 127,
	0	 11 12 14 17 19 21 23 25 40 41 42 43 44 49 50 51 53 56 59 60 63 67 68 69 70 71 83 84 85 88 89 90 94 95 96 97 102 103 104 106 113 123 124 125 126 127 128 131 132 133 135 138 140 142 145 147 149 151 152 154 156 157 158 160 162 166 168 169 171 173 175 178 179 182 185 188 190 192 193 194 195 197 200 201 202 204 205 206 208 210 211 212 214 223 224 228,
	0	 1 2 3 5 6 7 8 9 10 13 15 16 18 20 22 24 26 27 28 29 31 32 33 34 36 37 38 39 52 54 55 57 58 61 62 64 73 81 82 86 100 101 105 107 108 109 110 111 112 114 115 116 117 118 119 120 121 122 129 130 134 136 137 139 141 143 144 146 148 150 153 155 159 161 163 164 165 167 170 172 174 176 177 180 181 183 184 186 187 189 191 196 198 199 203 207 209 213 215 216 217 218 219 220 221 222 225 226 227 229 230 231,
	0	 18 52 54 55 57 64 86 100,
	0	 181 183 184 186 187 189 196 198 199 209,
	1	 46 48,
	0	 46 48 98,
	0	 45 46 48 87 98 99,
	0	 13 15 215 217 218 219 220 221 225 226 227,
	1	 40 41 42 68 69 70 71 89 90,
	0	 20 22 82 114 115 116 117 118 119 120 121 122,
	0	 114 115 119,
	0	 13 15 181 183 184 186 187 196 215 216 217 218 219 220 221 222 225 226 227 229 230 231,
	0	 4 35 58 72 78 79 80,
	0	 4 11 12 14 17 19 21 23 25 35 40 41 42 43 44 45 46 47 48 49 50 51 53 56 58 59 60 63 67 68 69 70 71 72 78 79 80 81 83 84 85 87 88 89 90 91 94 95 96 97 98 99 102 103 104 106 113 123 124 125 126 127 128 131 132 133 135 138 140 142 145 147 149 151 152 154 156 157 158 160 162 166 168 169 171 173 175 178 179 182 185 188 190 192 193 194 195 197 200 201 202 204 205 206 208 210 211 212 214 223 224 228,
	0	 4 21 24 30 35 58 64 65 66 72 74 75 76 77 78 79 80 81 91 92 93 102 103 104 110,
	0	 10 13 15 18 26 27 28 29 39 52 54 55 57 61 62 73 82 86 100 114 115 116 117 118 119 120 121 129 130 134 136 137 139 141 143 144 146 148 150 153 155 159 161 163 164 165 167 170 172 174 176 177 180 181 183 184 186 187 189 191 196 198 199 203 207 209 213 215 216 217 218 219 220 221 222 225 226 227 229 230 231,
	0	 113 124 125 126 127,
	0	 146 148 150 167 170,
	0	 181 183 191,
	0	 176 177 180 181 183 191,
	0	 184 186 187 189 196 198 199 209,
	0	 175 178 179 182 185 188 190 192 193 194 195 197 200 202 208 210 212 214,
	0	 131 132 135 138 140 142 145 147 149 151 152 154 156 157 158 160 162 166 168 169 173,
	0	 63 64 97,
	0	 56 63 64 83 97 106,
	0	 11 12 14 17 19 23 25 40 41 42 43 44 45 46 47 48 49 50 51 53 56 59 60 63 64 67 68 69 70 71 83 84 85 87 88 89 90 94 95 96 97 98 99 106 113 123 124 125 126 127 128 131 132 133 135 138 140 142 145 147 149 151 152 154 156 157 158 160 162 166 168 169 171 173 175 178 179 182 185 188 190 192 193 194 195 197 200 201 202 204 205 206 208 210 211 212 214 223 224 228,
	1	 30 66 75 76 77 92 93,
	0	 1 2 3 5 6 7 8 9 20 31 32 33 34 36 37 38 107 108 111 122,
	1	 1 2 3 5 6 7 8 9 22 31 32 33 34 36 37 38 107 108 109 112,
	0	 2 3,
	1	 13 15 216 217 218 219 220 221,
	0	 5 6 7 9 31 36 37,
	0	 11 12 14 67 113 128 131 132 133 135 138 140 142 145 147 149 151 152 154 156 157 158 160 162 166 168 169 171 173 175 178 179 182 185 188 190 192 193 194 195 197 200 201 202 204 205 206 208 210 211 212 214 223 224 228,
	0	 22 25 49 50 51 53 59 60 84 85 88 94 95 96 97 123,
	0	 11 12 14 22 25 49 50 51 53 59 60 67 84 85 88 94 95 96 97 113 123 128 131 132 133 135 138 140 142 145 147 149 151 152 154 156 157 158 160 162 166 168 169 171 173 175 178 179 182 185 188 190 192 193 194 195 197 200 201 202 204 205 206 208 210 211 212 214 223 224 228,
	0	 23 30 64 65 66 74 75 76 77 92 93,
	0	 23 30 45 46 47 48 64 65 66 74 75 76 77 87 92 93 98 99,
	0	 11 12 14 22 23 25 30 45 46 47 48 49 50 51 53 59 60 64 65 66 67 74 75 76 77 84 85 87 88 92 93 94 95 96 97 98 99 113 123 128 131 132 133 135 138 140 142 145 147 149 151 152 154 156 157 158 160 162 166 168 169 171 173 175 178 179 182 185 188 190 192 193 194 195 197 200 201 202 204 205 206 208 210 211 212 214 223 224 228,
	0	 11 12 14 22 23 25 30 40 41 42 43 44 45 46 47 48 49 50 51 53 59 60 64 65 66 67 68 69 70 71 74 75 76 77 84 85 87 88 89 90 92 93 94 95 96 97 98 99 113 123 128 131 132 133 135 138 140 142 145 147 149 151 152 154 156 157 158 160 162 166 168 169 171 173 175 178 179 182 185 188 190 192 193 194 195 197 200 201 202 204 205 206 208 210 211 212 214 223 224 228,
	0	 11 12 14 17 19 22 23 25 30 40 41 42 43 44 45 46 47 48 49 50 51 53 59 60 64 65 66 67 68 69 70 71 74 75 76 77 84 85 87 88 89 90 92 93 94 95 96 97 98 99 113 123 128 131 132 133 135 138 140 142 145 147 149 151 152 154 156 157 158 160 162 166 168 169 171 173 175 178 179 182 185 188 190 192 193 194 195 197 200 201 202 204 205 206 208 210 211 212 214 223 224 228,
	0	 11 12 14 17 19 22 23 25 30 40 41 42 43 44 45 46 47 48 49 50 51 53 56 59 60 64 65 66 67 68 69 70 71 74 75 76 77 83 84 85 87 88 89 90 92 93 94 95 96 97 98 99 106 113 123 128 131 132 133 135 138 140 142 145 147 149 151 152 154 156 157 158 160 162 166 168 169 171 173 175 178 179 182 185 188 190 192 193 194 195 197 200 201 202 204 205 206 208 210 211 212 214 223 224 228,
	0	 11 12 14 17 19 22 23 25 30 40 41 42 43 44 45 46 47 48 49 50 51 53 56 59 60 64 65 66 67 68 69 70 71 74 75 76 77 83 84 85 87 88 89 90 92 93 94 95 96 97 98 99 106 113 120 121 123 124 125 126 127 128 131 132 133 135 138 140 142 145 147 149 151 152 154 156 157 158 160 162 166 168 169 171 173 175 178 179 182 185 188 190 192 193 194 195 197 200 201 202 204 205 206 208 210 211 212 214 223 224 228,
	0	 1 2 3 4 5 6 7 8 9 10 13 15 16 18 20 21 24 31 32 33 34 35 36 37 38 39 52 54 55 57 58 61 63 72 78 79 80 81 82 86 91 100 101 102 103 104 105 107 108 109 110 111 112 114 115 116 117 118 119 122 129 130 134 136 137 139 141 143 144 146 148 150 153 155 159 161 163 164 165 167 170 172 174 176 177 180 181 183 184 186 187 189 191 196 198 199 203 207 209 213 215 216 217 218 219 220 221 222 225 226 227 229 230 231,
	0	 1 2 3 4 5 6 7 8 9 16 20 21 31 32 33 34 35 36 37 38 58 72 78 79 80 81 82 91 101 102 103 104 105 107 108 109 110 111 112 114 115 116 117 118 119 122,
	1	 24 64,
	0	 24 52 54 55 64 86 100,
	0	 45 99,
	0	 181 183 184 186 187 189 191 196 198 199 209,
	1	 30 75 92,
	0	 21 83 102 103 104,
	0	 69 70 71 113,
	0	 10 143,
	0	 10 141 143 144,
	0	 11 12 14 17 19 21 23 25 30 40 41 42 43 44 45 46 47 48 49 50 51 53 56 59 60 63 64 65 66 67 68 69 70 71 74 75 76 77 81 83 84 85 87 88 89 90 92 93 94 95 96 97 98 99 102 103 104 106 113 123 124 125 126 127 128 131 132 133 135 138 140 142 145 147 149 151 152 154 156 157 158 160 162 166 168 169 171 173 175 178 179 182 185 188 190 192 193 194 195 197 200 201 202 204 205 206 208 210 211 212 214 223 224 228,
	0	 23 63,
	0	 1 2 3 5 6 7 8 9 16 20 22 26 27 28 29 31 32 33 34 36 37 38 62 64 73 82 101 105 107 108 109 111 112 114 115 116 117 118 119 122,
	0	 27 28 29 62 64 73,
	0	 1 2 3 5 6 7 8 9 16 20 22 31 32 33 34 36 37 38 82 101 105 107 108 109 111 112 114 115 116 117 118 119 122,
	0	 16 82 101 105 112 114 115 116 117 118 119,
	0	 65 66 74 75,
	0	 17 19 45 87 124 125 126 127,
	0	 1 2 3 5 6 7 8 9 16 22 31 32 33 34 36 37 38 107 108 109 111 112,
	0	 16 112,
	0	 133 149 158 171,
	0	 128 133 135 138 140 142 145 147 151 152 154 156 157 166 168 169 173,
	0	 149 158 160 162 171,
	0	 201 202 204 205 206 211 212,
	0	 11 12 14 201 202 204 205 206 211 212 223 224 228,
	0	 128 131 132 157 173,
	0	 128 131 132 138 140 142 145 157 173,
	0	 17 19 40 41 42 43 44 56 68 69 70 71 89 90 106 113 124 125 126 127,
	0	 11 12 14 17 19 23 25 40 41 42 43 44 49 50 51 53 56 59 60 67 68 69 70 71 84 85 88 89 90 94 95 96 106 113 123 124 125 126 127 128 131 132 133 135 138 140 142 145 147 149 151 152 154 156 157 158 160 162 166 168 169 171 173 175 178 179 182 185 188 190 192 193 194 195 197 200 201 202 204 205 206 208 210 211 212 214 223 224 228,
	0	 45 46 47 48 63 83 87 97 98 99,
	1	 128 133 149 171,
	0	 4 35 72 78 80,
	1	 107 108 112,
	0	 49 50 51 53 59 60 67 84 85 88 94 95 96 123,
	0	 129 130 153,
	1	 23 25 49 50 51 53 59 60 84 85 88 94 95 96 123,
	0	 58 81 110,
	0	 40 41 42 43 44 45 68 69 70 71 87 89 90 113 124 125 126 127,
	0	 1 2 3 5 6 7 8 9 16 20 22 31 32 33 34 36 37 38 101 105 108 109 111 112 122,
	0	 101 105 107 108 109 111 112,
	0	 4 20 35 58 72 78 79 80 91 101 105 107 108 109 111 112 122,
	0	 11 12 14 17 18 19 23 25 30 40 41 42 43 44 49 50 51 53 56 59 60 63 64 65 66 67 68 69 70 71 74 75 76 77 84 85 88 89 90 92 93 94 95 96 97 106 113 123 124 125 126 128 131 132 133 135 138 140 142 145 147 149 151 152 154 156 157 158 160 162 166 168 169 171 173 175 178 179 182 185 188 190 192 193 194 195 197 200 201 202 204 205 206 208 210 211 212 214 223 224 228,
	0	 1 2 3 5 6 7 8 9 10 13 15 16 24 26 27 28 29 31 32 33 34 36 37 38 39 45 46 47 48 52 54 55 57 61 62 73 83 86 87 98 99 100 127 129 130 134 136 137 139 141 143 144 146 148 150 153 155 159 161 163 164 165 167 170 172 174 176 177 180 181 183 184 186 187 189 191 196 198 199 203 207 209 213 215 216 217 218 219 220 221 222 225 226 227 229 230 231,
	0	 83 127,
	0	 1 2 3 5 6 7 8 9 10 13 15 16 24 26 27 28 29 31 32 33 34 36 37 38 39 45 46 47 48 52 54 55 57 61 62 73 86 87 98 99 100 129 130 134 136 137 139 141 143 144 146 148 150 153 155 159 161 163 164 165 167 170 172 174 176 177 180 181 183 184 186 187 189 191 196 198 199 203 207 209 213 215 216 217 218 219 220 221 222 225 226 227 229 230 231,
	0	 129 130 136 137 146 148 150 153 164 165 167 170 172,
	0	 10 13 15 16 26 27 28 29 39 61 62 73 129 130 134 136 137 139 141 143 144 146 148 150 153 155 159 161 163 164 165 167 170 172 174 176 177 180 181 183 184 186 187 189 191 196 198 199 203 207 209 213 215 216 217 218 219 220 221 222 225 226 227 229 230 231,
	0	 10 129 136 137 139 141 143 144 146 148 150 155 167 170,
	0	 11 12 14 124 125 126 127 128 131 132 133 135 138 140 142 145 147 149 151 152 154 156 157 158 160 162 166 168 169 171 173 175 178 179 182 185 188 190 192 193 194 195 197 200 201 202 204 205 206 208 210 211 212 214 223 224 228,
	0	 11 12 14 17 19 40 41 42 43 44 45 46 47 48 68 69 70 71 87 89 90 98 99 124 125 126 127 128 131 132 133 135 138 140 142 145 147 149 151 152 154 156 157 158 160 162 166 168 169 171 173 175 178 179 182 185 188 190 192 193 194 195 197 200 201 202 204 205 206 208 210 211 212 214 223 224 228,
	0	 129 153 164 165 172,
	0	 13 15 215 216 217 218 219 220 221 222 225 226 230,
	1	 45 48 87 99,
	0	 1 2 3 5 6 7 8 9 16 20 22 31 32 33 34 36 37 38 81 82 101 105 107 108 109 111 112 114 115 116 117 118 119 120 121 122,
	0	 1 2 3 5 6 7 8 9 16 20 22 31 32 33 34 36 37 38 81 101 105 107 108 109 111 112 122,
	0	 16 81 101 105 112,
	0	 11 12 14 21 23 25 30 49 50 51 53 56 59 60 63 65 66 67 74 75 76 77 83 84 85 88 92 93 94 95 96 97 102 103 104 106 123 128 131 132 133 135 138 140 142 145 147 149 151 152 154 156 157 158 160 162 166 168 169 171 173 175 178 179 182 185 188 190 192 193 194 195 197 200 201 202 204 205 206 208 210 211 212 214 223 224 228,
	0	 4 21 24 35 58 72 78 79 80 91 102 103 104 110,
	0	 4 35 78 80 91,
	0	 131 132 138 140 145,
	0	 142 157 173,
	0	 135 142 147 151 152 154 156 157 166 168 169 173,
	0	 20 22 122,
	0	 45 87 113,
	0	 148 150 155 170,
	0	 146 148 150 155 167 170,
	0	 10 13 15 18 24 39 54 55 57 61 129 130 134 136 137 139 141 143 144 146 148 150 153 155 159 161 163 164 165 167 170 172 174 176 177 180 181 183 184 186 187 189 191 196 198 199 203 207 209 213 215 216 217 218 219 220 221 222 225 226 227 229 230 231,
	0	 52 62 64 86 100,
	0	 26 27 28 29 52 62 64 73 86 100,
	0	 1 2 3 5 6 7 8 9 16 20 31 32 33 34 36 37 38 101 105 107 108 109 111 112 122,
	0	 133 149 157 158 160 162 171,
	0	 10 129 134 136 137 139 141 143 144 146 148 150 153 155 164 165 167 170 172,
	0	 76 92 93,
	1	 11 12 14 23 25 45 46 47 48 49 50 51 53 59 60 63 67 84 85 87 88 94 95 96 97 98 99 123 128 131 132 133 135 138 140 142 145 147 149 151 152 154 156 157 158 160 162 166 168 169 171 173 175 178 179 182 185 188 190 192 193 194 195 197 200 201 202 204 205 206 208 210 211 212 214 223 224 228,
	1	 11 12 14 21 23 25 45 46 47 48 49 50 51 53 56 59 60 63 67 83 84 85 87 88 94 95 96 97 98 99 102 103 104 106 123 128 131 132 133 135 138 140 142 145 147 149 151 152 154 156 157 158 160 162 166 168 169 171 173 175 178 179 182 185 188 190 192 193 194 195 197 200 201 202 204 205 206 208 210 211 212 214 223 224 228,
	0	 1 2 3 5 6 7 8 9 22 31 32 33 34 36 37 38 107 108 109,
	0	 30 65 66 74 75 76 77 92 93 98,
	0	 4 30 35 58 65 66 72 74 75 76 77 78 79 80 91 92 93 98 110,
	0	 11 12 14 17 19 21 23 25 40 41 42 43 44 45 46 47 48 49 50 51 53 56 59 60 63 67 68 69 70 71 81 83 84 85 87 88 89 90 94 95 96 97 99 102 103 104 106 113 123 124 125 126 127 128 131 132 133 135 138 140 142 145 147 149 151 152 154 156 157 158 160 162 166 168 169 171 173 175 178 179 182 185 188 190 192 193 194 195 197 200 201 202 204 205 206 208 210 211 212 214 223 224 228,
	0	 30 66 75 76 92,
	0	 129 167,
	0	 129 136 137 146 148 150 167 170 172,
	0	 129 134 136 137 146 148 150 153 159 161 164 165 167 170 172,
	0	 128 133 151,
	0	 128 133 149 151,
	0	 135 147 152 154 156 166 168 169,
	0	 135 138 140 142 145 147 152 154 156 157 166 168 169,
	1	 133 160 162,
	0	 128 133 160 162,
	0	 128 133 149 160 162,
	0	 1 2 3 5 6 7 8 9 16 22 31 32 33 34 36 37 38 101 105 108 109 111 112,
	0	 4 16 20 21 35 58 72 78 79 80 81 91 101 102 103 104 105 110 112 122,
	0	 171 173,
	0	 133 149 158 160 162 171 173,
	0	 11 12 14 23 25 49 50 51 53 56 59 60 63 67 84 85 88 94 95 96 97 106 123 128 131 132 133 135 138 140 142 145 147 149 151 152 154 156 157 158 160 162 166 168 169 171 173 175 178 179 182 185 188 190 192 193 194 195 197 200 201 202 204 205 206 208 210 211 212 214 223 224 228,
	0	 131 132 133 135 138 140 142 145 147 151 152 154 156 157 166 168 169 171 173,
	0	 128 131 132 133 135 138 140 142 145 147 149 151 152 154 156 157 166 168 169 171 173,
	0	 136 137 146 148 150 155 167 170,
	0	 13 15 24 64 176 177 180 181 183 184 186 187 189 191 196 198 199 203 209 215 216 217 218 219 220 221 222 225 226 227 229 230 231,
	1	 50 60 84,
	0	 136 137 146 148 150 153 155 164 165 167 170 172,
	0	 10 139 141 143 144 148 150 155 170,
	0	 1 2 3 4 5 6 7 8 9 21 22 31 32 33 34 35 36 37 38 58 72 78 79 80 81 91 102 103 104 107 108 109 111,
	0	 156 169,
	0	 135 147 156 166 169,
	1	 129 165,
	0	 129 136 137 146 148 150 165 167 170,
	0	 129 136 137 146 148 150 165 167 170 172,
	0	 176 177 180 184 186 187 189 191 198 199 209,
	0	 57 77 213,
	0	 26 27 28 29 62 73 120 121,
	0	 10 13 15 26 27 28 29 52 54 55 57 62 64 73 77 86 100 118 120 121 129 130 134 136 137 139 141 143 144 146 148 150 153 155 159 161 163 164 165 167 170 172 174 176 177 180 181 183 184 186 187 189 191 196 198 199 203 209 213 215 216 217 218 219 220 221 222 225 226 227 229 230 231,
	1	 128 131 132 157,
	1	 128 131 132 138 140 142 145 157,
	0	 23 67 117,
	0	 11 12 14 23 67 117 119 128 131 132 133 135 138 140 142 145 147 149 151 152 154 156 157 158 160 162 166 168 169 171 173 175 178 179 182 185 188 190 192 193 194 195 197 200 201 202 204 205 206 208 210 211 212 214 223 224 228,
	0	 11 12 14 23 40 41 42 43 44 67 68 69 70 71 83 89 90 116 117 119 124 125 126 127 128 131 132 133 135 138 140 142 145 147 149 151 152 154 156 157 158 160 162 166 168 169 171 173 175 178 179 182 185 188 190 192 193 194 195 197 200 201 202 204 205 206 208 210 211 212 214 223 224 228,
	0	 51 53 59 82 88 94 95 96 123,
	0	 22 56 109,
	0	 191 209,
	0	 130 174,
	1	 11 12 14 205 223 224 228,
	1	 4 30 35 58 65 66 72 74 75 76 77 78 79 80 81 91 92 93 98 110,
	0	 10 13 15 24 52 54 55 61 86 100 129 130 134 136 137 139 141 143 144 146 148 150 153 155 159 161 163 164 165 167 170 172 174 176 177 180 181 183 184 186 187 189 191 196 198 199 203 207 209 215 216 217 218 219 220 221 222 225 226 227 229 230 231,
	0	 18 39 57 213,
	0	 176 177 180 181 183 189 191 198 199 209,
	0	 16 20 82 101 114 115 116 117 118 119 120 121 122,
	0	 1 2 3 5 6 7 8 9 22 31 32 33 34 36 37 38 105 107 108 109 111 112,
	0	 22 81,
	1	 4 21 22 35 58 72 78 79 80 81 91 102 103 104 110,
	0	 131 132 133 160 162,
	0	 131 132 133 149 160 162,
	0	 135 147 151 152 156 166 168 169,
	0	 131 132 133 135 138 140 142 145 147 149 151 152 154 156 157 160 162 166 168 169,
	0	 11 12 14 16 23 25 49 50 51 53 59 60 67 84 85 88 94 95 96 123 128 131 132 133 135 138 140 142 145 147 149 151 152 154 156 157 158 160 162 166 168 169 171 173 175 178 179 182 185 188 190 192 193 194 195 197 200 201 202 204 205 206 208 210 211 212 214 223 224 228,
	0	 40 41 42 43 44 45 46 47 48 68 69 70 71 87 89 90 98 99 113,
	0	 17 19 40 41 42 43 44 45 46 47 48 56 63 68 69 70 71 87 89 90 97 98 99 106 113 124 125 126,
	0	 18 127,
	0	 17 18 19 40 41 42 43 44 45 46 47 48 56 63 68 69 70 71 87 89 90 97 98 99 106 113 124 125 126 127,
	0	 17 18 19 40 41 42 43 44 45 46 47 48 56 63 64 68 69 70 71 83 87 89 90 97 98 99 106 113 124 125 126 127,
	0	 17 18 19 30 40 41 42 43 44 45 46 47 48 56 63 64 65 66 68 69 70 71 74 75 76 77 83 87 89 90 92 93 97 98 99 106 113 124 125 126 127,
	0	 11 12 14 16 17 18 19 23 25 30 40 41 42 43 44 45 46 47 48 49 50 51 53 56 59 60 63 64 65 66 67 68 69 70 71 74 75 76 77 83 84 85 87 88 89 90 92 93 94 95 96 97 98 99 106 113 123 124 125 126 127 128 131 132 133 135 138 140 142 145 147 149 151 152 154 156 157 158 160 162 166 168 169 171 173 175 178 179 182 185 188 190 192 193 194 195 197 200 201 202 204 205 206 208 210 211 212 214 223 224 228,
	0	 1 2 3 5 6 7 8 9 10 13 15 20 24 26 27 28 29 31 32 33 34 36 37 38 39 52 54 55 57 61 62 73 82 86 100 101 105 107 108 109 111 112 114 115 116 117 118 119 120 121 122 129 130 134 136 137 139 141 143 144 146 148 150 153 155 159 161 163 164 165 167 170 172 174 176 177 180 181 183 184 186 187 189 191 196 198 199 203 207 209 213 215 216 217 218 219 220 221 222 225 226 227 229 230 231,
	0	 1 2 3 5 6 7 8 9 20 26 27 28 29 31 32 33 34 36 37 38 62 73 82 101 105 107 108 109 111 112 114 115 116 117 118 119 120 121 122,
	0	 4 30 35 65 66 72 74 75 76 77 78 79 80 91 92 93 110,
	0	 4 30 35 65 66 72 74 75 76 77 78 79 80 92 93,
	0	 4 30 35 58 65 66 72 74 75 76 77 78 79 80 92 93 110,
	0	 128 131 132 135 138 140 142 145 147 149 151 152 154 156 157 158 160 162 166 168 169 173,
	0	 1 2 3 4 5 6 7 8 9 10 13 15 16 20 22 24 26 27 28 29 31 32 33 34 35 36 37 38 52 54 55 58 61 62 64 72 73 78 79 80 82 86 91 100 101 105 107 108 109 110 111 112 114 115 116 117 118 119 120 121 122 129 130 134 136 137 139 141 143 144 146 148 150 153 155 159 161 163 164 165 167 170 172 174 176 177 180 181 183 184 186 187 189 191 196 198 199 203 207 209 213 215 216 217 218 219 220 221 222 225 226 227 229 230 231,
	0	 21 30 64 65 66 74 75 76 77 92 93 102 103 104,
	0	 4 21 30 35 58 64 65 66 72 74 75 76 77 78 79 80 91 92 93 102 103 104 110,
	0	 11 12 14 17 19 23 25 40 41 42 43 44 45 46 47 48 49 50 51 53 56 59 60 63 67 68 69 70 71 81 83 84 85 87 88 89 90 94 95 96 97 98 99 106 113 123 124 125 126 127 128 131 132 133 135 138 140 142 145 147 149 151 152 154 156 157 158 160 162 166 168 169 171 173 175 178 179 182 185 188 190 192 193 194 195 197 200 201 202 204 205 206 208 210 211 212 214 223 224 228,
	0	 1 2 3 5 6 7 8 9 10 13 15 16 18 20 22 24 26 27 28 29 31 32 33 34 36 37 38 39 52 54 55 57 61 62 73 82 86 100 101 105 107 108 109 111 112 114 115 116 117 118 119 122 129 130 134 136 137 139 141 143 144 146 148 150 153 155 159 161 163 164 165 167 170 172 174 176 177 180 181 183 184 186 187 189 191 196 198 199 203 207 209 213 215 216 217 218 219 220 221 222 225 226 227 229 230 231,
	0	 54 55 86,
	0	 107 108 109 112,
	0	 22 107 108 109 112,
	0	 222 229 230 231,
	0	 157 171,
	0	 149 157 171,
	0	 17 19 40 41 42 43 44 67 68 69 70 71 89 90 113 124 125 126 127,
	0	 17 19 40 41 42 43 44 45 46 47 48 67 68 69 70 71 87 89 90 98 99 113 124 125 126 127,
	0	 64 77 93,
	0	 131 132 133 158 160 162,
	0	 82 118 120 121,
	0	 114 117 119,
	0	 114 115 116 117 119,
	0	 17 19 45 46 47 48 83 87 98 99,
	0	 17 19 45 46 47 48 83 87 98 99 124 125 126 127,
	0	 1 2 3 6 8 9 31 36 38,
	0	 1 2 3 6 8 9 36 38,
	0	 6 36 38,
	0	 82 115 117 118,
	0	 25 49 50 84 85,
	0	 184 187,
	0	 18 57,
	0	 128 131 132 133 135 138 140 142 145 147 149 151 152 154 156 157 158 160 162 166 168 169 171 173 175 178 179 182 185 188 190 192 193 194 195 197 200 201 202 204 206 208 210 211 212 214,
	0	 129 134 163,
	0	 184 187 196,
	0	 11 12 14 23 63 67 97 128 131 132 133 135 138 140 142 145 147 149 151 152 154 156 157 158 160 162 166 168 169 171 173 175 178 179 182 185 188 190 192 193 194 195 197 200 201 202 204 205 206 208 210 211 212 214 223 224 228,
	0	 17 19 56 106 124 125 126 127,
	0	 135 156,
	0	 133 135 147 151 152 154 156 158 160 162 166 168 169,
	0	 139 141 155,
	0	 139 141 148 150 155 170,
	0	 136 137 139 141 146 148 150 155 167 170,
	0	 129 136 137 139 141 146 148 150 155 164 165 167 170,
	0	 129 136 137 139 141 146 148 150 155 164 165 167 170 172,
	0	 129 136 137 139 141 146 148 150 153 155 164 165 167 170 172,
	0	 24 39 52 54 55 57 86 100,
	0	 24 39 52 54 55 57 81 86 100,
	0	 4 21 24 35 39 52 54 55 57 58 72 78 79 80 81 86 91 100 102 103 104 110,
	0	 131 132 133 149 157 160 162,
	0	 128 131 132 133 135 138 140 142 145 147 149 151 152 154 156 157 160 162 166 168 169 171,
	0	 11 12 14 17 19 23 25 40 41 42 43 44 49 50 51 53 56 59 60 63 67 68 69 70 71 84 85 88 89 90 94 95 96 97 106 113 123 124 125 126 128 131 132 133 135 138 140 142 145 147 149 151 152 154 156 157 158 160 162 166 168 169 171 173 175 178 179 182 185 188 190 192 193 194 195 197 200 201 202 204 205 206 208 210 211 212 214 223 224 228,
	0	 11 12 14 17 18 19 23 25 40 41 42 43 44 49 50 51 53 56 59 60 63 67 68 69 70 71 84 85 88 89 90 94 95 96 97 106 113 123 124 125 126 127 128 131 132 133 135 138 140 142 145 147 149 151 152 154 156 157 158 160 162 166 168 169 171 173 175 178 179 182 185 188 190 192 193 194 195 197 200 201 202 204 205 206 208 210 211 212 214 223 224 228,
	0	 45 46 47 48 64 83 87 98 99,
	0	 11 12 14 17 18 19 23 25 40 41 42 43 44 45 46 47 48 49 50 51 53 56 59 60 63 64 67 68 69 70 71 83 84 85 87 88 89 90 94 95 96 97 98 99 106 113 123 124 125 126 127 128 131 132 133 135 138 140 142 145 147 149 151 152 154 156 157 158 160 162 166 168 169 171 173 175 178 179 182 185 188 190 192 193 194 195 197 200 201 202 204 205 206 208 210 211 212 214 223 224 228,
	0	 1 2 3 5 6 7 8 9 10 13 15 16 20 22 26 27 28 29 31 32 33 34 36 37 38 61 62 73 82 101 105 107 108 109 111 112 114 115 116 117 118 119 120 121 122 129 130 134 136 137 139 141 143 144 146 148 150 153 155 159 161 163 164 165 167 170 172 174 176 177 180 181 183 184 186 187 189 191 196 198 199 203 207 209 213 215 216 217 218 219 220 221 222 225 226 227 229 230 231,
	0	 10 13 15 16 26 27 28 29 61 62 73 129 130 134 136 137 139 141 143 144 146 148 150 153 155 159 161 163 164 165 167 170 172 174 176 177 180 181 183 184 186 187 189 191 196 198 199 203 207 209 213 215 216 217 218 219 220 221 222 225 226 227 229 230 231,
	0	 222 230,
	0	 215 216 217 218 219 220 221 222 225 226 230,
	0	 1 5 6 7 8 9 31 32 33 34 36 37 38,
	0	 13 15 215 216 217 218 219 220 221 222 225 226 227 230,
	0	 27 28 29 39 73,
	0	 26 27 28 29 39 73,
	0	 26 27 28 29 39 62 73,
	0	 11 12 14 23 25 49 50 51 53 56 59 60 67 84 85 88 94 95 96 106 123 128 131 132 133 135 138 140 142 145 147 149 151 152 154 156 157 158 160 162 166 168 169 171 173 175 178 179 182 185 188 190 192 193 194 195 197 200 201 202 204 205 206 208 210 211 212 214 223 224 228,
	0	 1 2 3 4 5 6 7 8 9 21 22 31 32 33 34 35 36 37 38 58 72 78 79 80 81 91 102 103 104 107 108 109 110 111,
	0	 17 19 23 40 41 42 43 44 68 69 70 71 89 90 113 124 125 126 127,
	0	 17 19 23 40 41 42 43 44 45 46 47 48 68 69 70 71 87 89 90 98 99 113 124 125 126 127,
	0	 11 12 14 17 19 23 25 26 30 40 41 42 43 44 45 46 47 48 49 50 51 53 56 59 60 64 65 66 67 68 69 70 71 74 75 76 77 83 84 85 87 88 89 90 92 93 94 95 96 98 99 106 113 123 124 125 126 127 128 131 132 133 135 138 140 142 145 147 149 151 152 154 156 157 158 160 162 166 168 169 171 173 175 178 179 182 185 188 190 192 193 194 195 197 200 201 202 204 205 206 208 210 211 212 214 223 224 228,
	0	 11 12 14 17 19 23 25 26 30 40 41 42 43 44 45 46 47 48 49 50 51 53 56 59 60 63 64 65 66 67 68 69 70 71 74 75 76 77 83 84 85 87 88 89 90 92 93 94 95 96 97 98 99 106 113 123 124 125 126 127 128 131 132 133 135 138 140 142 145 147 149 151 152 154 156 157 158 160 162 166 168 169 171 173 175 178 179 182 185 188 190 192 193 194 195 197 200 201 202 204 205 206 208 210 211 212 214 223 224 228,
	0	 11 12 14 17 18 19 23 25 26 30 40 41 42 43 44 45 46 47 48 49 50 51 53 56 59 60 63 64 65 66 67 68 69 70 71 74 75 76 77 83 84 85 87 88 89 90 92 93 94 95 96 97 98 99 106 113 123 124 125 126 127 128 131 132 133 135 138 140 142 145 147 149 151 152 154 156 157 158 160 162 166 168 169 171 173 175 178 179 182 185 188 190 192 193 194 195 197 200 201 202 204 205 206 208 210 211 212 214 223 224 228,
	0	 118 120 121,
	0	 45 124 125 126 127,
	0	 128 158 160 162,
	0	 10 129 130 134 136 137 139 141 143 144 146 148 150 153 155 159 161 164 165 167 170 172,
	0	 11 12 14 117 175 178 179 182 185 188 190 192 193 194 195 197 200 201 202 204 205 206 208 210 211 212 214 223 224 228,
	0	 133 149 160 162,
	0	 67 119 128 131 132 133 135 138 140 142 145 147 149 151 152 154 156 157 158 160 162 166 168 169 171 173,
	0	 11 12 14 17 18 19 23 25 39 40 41 42 43 44 45 46 47 48 49 50 51 53 59 60 61 67 68 69 70 71 82 83 84 85 87 88 89 90 94 95 96 99 106 116 117 119 123 124 125 126 127 128 131 132 133 135 138 140 142 145 147 149 151 152 154 156 157 158 160 162 166 168 169 171 173 175 178 179 182 185 188 190 192 193 194 195 197 200 201 202 204 205 206 207 208 210 211 212 214 223 224 228,
	0	 11 12 14 17 18 19 21 23 25 39 40 41 42 43 44 45 46 47 48 49 50 51 53 59 60 61 67 68 69 70 71 82 83 84 85 87 88 89 90 94 95 96 99 102 103 104 106 116 117 119 123 124 125 126 127 128 131 132 133 135 138 140 142 145 147 149 151 152 154 156 157 158 160 162 166 168 169 171 173 175 178 179 182 185 188 190 192 193 194 195 197 200 201 202 204 205 206 207 208 210 211 212 214 223 224 228,
	0	 65 66 74 93,
	0	 4 30 35 58 64 65 66 72 74 75 76 77 78 79 80 81 91 92 93 110,
	0	 129 172,
	0	 30 65 66 74 75 76 77 81 92 93 98,
	0	 151 152 168 169,
	0	 17 19 45 46 47 48 87 99,
	0	 17 19 40 41 42 43 44 45 46 47 48 68 69 70 71 87 89 90 99 113,
	0	 49 50 51 60 84 85 88 94 95 96 123,
	0	 13 15 24 215 216 217 218 219 220 221 222 225 226 227 229 230 231,
	0	 147 151 156 166 169,
	0	 23 117,
	0	 16 21 58 102 103 104,
	0	 4 16 21 35 58 72 78 79 80 91 102 103 104 110,
	0	 184 186,
	0	 11 12 14 17 19 23 25 40 41 42 43 44 45 46 47 48 49 50 51 53 59 60 67 68 69 70 71 84 85 87 88 89 90 94 95 96 98 99 123 124 125 126 127 128 131 132 133 135 138 140 142 145 147 149 151 152 154 156 157 158 160 162 166 168 169 171 173 175 178 179 182 185 188 190 192 193 194 195 197 200 201 202 204 205 206 208 210 211 212 214 223 224 228,
	0	 153 172,
	0	 1 2 3 4 5 6 7 8 9 10 13 15 16 20 22 26 27 28 29 31 32 33 34 35 36 37 38 52 54 55 56 57 58 62 64 72 73 77 78 79 80 81 86 91 98 100 101 105 107 108 109 111 112 113 114 115 118 122 129 130 134 136 137 139 141 143 144 146 148 150 153 155 159 161 163 164 165 167 170 172 174 176 177 180 181 183 184 186 187 189 191 196 198 199 203 209 213 215 216 217 218 219 220 221 222 225 226 227 229 230 231,
	0	 26 27 28 29 52 54 55 57 62 64 73 77 86 100 213,
	0	 1 2 3 4 5 6 7 8 9 10 13 15 16 20 22 31 32 33 34 35 36 37 38 56 58 72 78 79 80 81 91 98 101 105 107 108 109 111 112 113 114 115 118 122 129 130 134 136 137 139 141 143 144 146 148 150 153 155 159 161 163 164 165 167 170 172 174 176 177 180 181 183 184 186 187 189 191 196 198 199 203 209 215 216 217 218 219 220 221 222 225 226 227 229 230 231,
	0	 1 2 3 4 5 6 7 8 9 16 20 22 31 32 33 34 35 36 37 38 56 58 72 78 79 80 81 91 98 101 105 107 108 109 111 112 113 114 115 118 122,
	0	 16 101 105 107 112,
	0	 108 111,
	0	 20 22 56 108 109 111 114 115 122,
	0	 1 2 3 4 5 6 7 8 9 31 32 33 34 35 36 37 38 79 91,
	0	 147 156 166,
	0	 138 140 142 145 147 156 166,
	0	 1 2 3 5 6 7 8 9 16 22 26 27 28 29 31 32 33 34 36 37 38 62 73 101 105 107 108 109 111 112,
	0	 1 2 3 5 6 7 8 9 16 20 22 31 32 33 34 36 37 38 64 82 101 105 107 108 109 111 112 114 115 116 117 118 119 120 121 122,
	0	 64 82 114 115 116 117 118 119 120 121,
	0	 16 64 82 101 105 112 114 115 116 117 118 119 120 121,
	0	 135 138 140 142 145,
	0	 147 151 152 154 156 166 168 169,
	0	 4 17 19 30 35 40 41 42 43 44 45 46 47 48 58 65 66 68 69 70 71 72 74 75 76 77 78 79 80 81 87 89 90 91 92 93 98 99 110 113 124 125 126 127,
	0	 14 228,
	0	 128 131 132 133 149 162 171,
	0	 1 2 3 4 5 6 7 8 9 16 20 21 22 31 32 33 34 35 36 37 38 58 72 78 79 80 81 82 91 101 102 103 104 105 107 108 109 110 111 112 114 115 116 117 118 119 122,
	0	 1 2 3 4 5 6 7 8 9 16 20 21 22 31 32 33 34 35 36 37 38 58 72 78 79 80 82 91 101 102 103 104 105 107 108 109 110 111 112 114 115 116 117 118 119 122,
	0	 128 135 147 151 156 166 169,
	0	 16 20 82 101 105 112 114 115 116 117 118 119 120 121 122,
	0	 131 132 142 157 173,
	0	 45 46 47 48 98 99,
	0	 45 46 47 48 87 98,
	1	 18 24 52 54 55 57 86 100,
	0	 18 24 39 52 54 55 57 81 86 100,
	0	 11 12 14 17 18 19 21 23 24 25 39 40 41 42 43 44 45 46 47 48 49 50 51 52 53 54 55 56 57 59 60 63 67 68 69 70 71 81 83 84 85 86 87 88 89 90 94 95 96 97 98 99 100 102 103 104 106 113 123 124 125 126 127 128 131 132 133 135 138 140 142 145 147 149 151 152 154 156 157 158 160 162 166 168 169 171 173 175 178 179 182 185 188 190 192 193 194 195 197 200 201 202 204 205 206 208 210 211 212 214 223 224 228,
	0	 1 2 3 5 6 7 8 9 10 13 15 16 20 22 26 27 28 29 31 32 33 34 36 37 38 61 62 64 73 82 101 105 107 108 109 111 112 114 115 116 117 118 119 120 121 122 129 130 134 136 137 139 141 143 144 146 148 150 153 155 159 161 163 164 165 167 170 172 174 176 177 180 181 183 184 186 187 189 191 196 198 199 203 207 209 213 215 216 217 218 219 220 221 222 225 226 227 229 230 231,
	0	 61 64 207 213,
	0	 13 15 61 64 176 177 180 181 183 184 186 187 189 191 196 198 199 203 207 209 213 215 216 217 218 219 220 221 222 225 226 227 229 230 231,
	0	 10 13 15 26 27 28 29 61 62 64 73 129 130 134 136 137 139 141 143 144 146 148 150 153 155 159 161 163 164 165 167 170 172 174 176 177 180 181 183 184 186 187 189 191 196 198 199 203 207 209 213 215 216 217 218 219 220 221 222 225 226 227 229 230 231,
	0	 11 12 14 23 45 46 47 48 87 98 99 128 131 132 133 135 138 140 142 145 147 149 151 152 154 156 157 158 160 162 166 168 169 171 173 175 178 179 182 185 188 190 192 193 194 195 197 200 201 202 204 205 206 208 210 211 212 214 223 224 228,
	0	 21 49 50 51 53 56 59 60 83 84 85 88 94 95 96 102 103 104 106 123,
	0	 11 12 14 17 19 21 23 40 41 42 43 44 45 46 47 48 49 50 51 53 56 59 60 68 69 70 71 83 84 85 87 88 89 90 94 95 96 98 99 102 103 104 106 113 123 124 125 126 127 128 131 132 133 135 138 140 142 145 147 149 151 152 154 156 157 158 160 162 166 168 169 171 173 175 178 179 182 185 188 190 192 193 194 195 197 200 201 202 204 205 206 208 210 211 212 214 223 224 228,
	0	 11 12 14 17 19 21 23 40 41 42 43 44 45 46 47 48 49 50 51 53 56 59 60 67 68 69 70 71 83 84 85 87 88 89 90 94 95 96 98 99 102 103 104 106 113 123 124 125 126 127 128 131 132 133 135 138 140 142 145 147 149 151 152 154 156 157 158 160 162 166 168 169 171 173 175 178 179 182 185 188 190 192 193 194 195 197 200 201 202 204 205 206 208 210 211 212 214 223 224 228,
	0	 1 2 5 6 7 9 31 32 36 37 38,
	0	 1 2 5 6 7 31 32 36 37,
	0	 4 18 35 39 57 58 72 78 79 80 81 91 110,
	0	 4 22 35 72 78 79 80 81 91,
	0	 131 132 133 135 138 140 142 145 147 149 151 152 154 156 157 158 160 162 166 168 169 171,
	0	 11 12 14 40 41 42 43 44 67 68 69 70 71 89 90 128 131 132 133 135 138 140 142 145 147 149 151 152 154 156 157 158 160 162 166 168 169 171 173 175 178 179 182 185 188 190 192 193 194 195 197 200 201 202 204 205 206 208 210 211 212 214 223 224 228,
	0	 11 12 14 23 40 41 42 43 44 67 68 69 70 71 89 90 128 131 132 133 135 138 140 142 145 147 149 151 152 154 156 157 158 160 162 166 168 169 171 173 175 178 179 182 185 188 190 192 193 194 195 197 200 201 202 204 205 206 208 210 211 212 214 223 224 228,
	0	 25 49 50 51 53 59 60 84 85 88 94 95 96 113 123,
	0	 1 2 3 4 5 6 7 8 9 20 21 22 31 32 33 34 35 36 37 38 58 72 78 79 80 81 91 101 102 103 104 105 107 108 109 110 111 112 122,
	0	 4 35 58 78 79 80 91 110,
	0	 49 50 51 53 59 84 85 88 94 95 96 123,
	0	 1 5 6 7 9 31 32 36 37 38,
	0	 52 54 55 57 64 86 100,
	0	 18 24 61 207 213,
	0	 18 24 52 54 55 61 86 100 207 213,
	0	 4 21 35 58 72 78 79 80 81 91 102 103 104 105,
	0	 16 101 112,
	0	 175 179 182 185 188 190 195 200 210 214,
	0	 11 12 14 17 19 23 25 40 41 42 43 44 45 46 47 48 49 50 51 53 59 60 67 68 69 70 71 84 85 87 88 89 90 94 95 96 97 98 99 113 123 124 125 126 127 128 131 132 133 135 138 140 142 145 147 149 151 152 154 156 157 158 160 162 166 168 169 171 173 175 178 179 182 185 188 190 192 193 194 195 197 200 201 202 204 205 206 208 210 211 212 214 223 224 228,
	0	 151 152 154 156 157 168 169 173,
	0	 11 12 14 17 19 23 25 30 40 41 42 43 44 45 46 47 48 49 50 51 53 56 59 60 63 64 65 66 67 68 69 70 71 74 75 76 77 81 83 84 85 87 88 89 90 92 93 94 95 96 97 98 99 106 113 123 124 125 126 127 128 131 132 133 135 138 140 142 145 147 149 151 152 154 156 157 158 160 162 166 168 169 171 173 175 178 179 182 185 188 190 192 193 194 195 197 200 201 202 204 205 206 208 210 211 212 214 223 224 228,
	0	 1 2 3 5 6 7 8 9 20 22 31 32 33 34 36 37 38 64 107 108 109 111 122,
	0	 20 64 122,
	0	 16 22 101 105 107 112,
	0	 1 2 3 5 6 7 8 9 16 22 31 32 33 34 36 37 38 82 101 105 107 108 109 111 112 114 115 116 117 118 119 120 121,
	0	 17 19 40 41 42 43 44 68 69 70 71 89 90 98 113 124 125 126 127,
	0	 135 147 151 154 156 166 168 169,
	0	 131 132 135 138 140 142 145 147 151 152 154 156 157 166 168 169 171 173,
	0	 17 19 30 40 41 42 43 44 45 46 47 48 65 66 68 69 70 71 74 75 76 77 87 89 90 92 93 98 99 113 124 125 126 127,
	0	 175 178 179 182 185 188 190 192 193 194 195 197 200 205 208 210 214,
	0	 13 15 18 24 26 27 28 29 39 52 54 55 57 61 62 64 73 86 100 176 177 180 181 183 184 186 187 189 191 196 198 199 203 207 209 213 215 216 217 218 219 220 221 222 225 226 227 229 230 231,
	0	 1 2 3 5 6 7 8 9 10 16 20 22 31 32 33 34 36 37 38 82 101 105 107 108 109 111 112 114 115 116 117 118 119 120 121 122 129 130 134 136 137 139 141 143 144 146 148 150 153 155 159 161 163 164 165 167 170 172 174,
	0	 10 82 114 115 116 117 118 119 120 121 129 130 134 136 137 139 141 143 144 146 148 150 153 155 159 161 163 164 165 167 170 172 174,
	0	 22 108 109,
	1	 1 2 3 5 6 7 8 9 16 31 32 33 34 36 37 38 101 105 107 108 111 112,
	0	 25 49 50 51 53 56 59 60 63 67 83 84 85 88 94 95 96 97 106 123,
	0	 10 136 137 139 141 143 144 146 148 150 153 155 164 167 170,
	0	 129 134 159 161 163 165,
	0	 129 134 159 161 163 165 172,
	0	 13 15 215 216 217 218 219 220 221 222 225 226 227 230 231,
	0	 156 157,
	0	 135 147 151 152 154 156 157 166 168 169,
	0	 18 22,
	0	 11 12 14 17 18 19 22 23 25 30 40 41 42 43 44 45 46 47 48 49 50 51 53 56 59 60 63 64 65 66 67 68 69 70 71 74 75 76 77 83 84 85 87 88 89 90 92 93 94 95 96 97 98 99 106 113 123 124 125 126 127 128 131 132 133 135 138 140 142 145 147 149 151 152 154 156 157 158 160 162 166 168 169 171 173 175 178 179 182 185 188 190 192 193 194 195 197 200 201 202 204 205 206 208 210 211 212 214 223 224 228,
	0	 1 2 3 4 5 6 7 8 9 16 21 31 32 33 34 35 36 37 38 58 72 78 79 80 81 82 91 101 102 103 104 105 107 108 109 110 111 112 114 115 116 117 118 119 120 121,
	0	 82 115 117 118 119 120 121,
	0	 1 2 3 5 6 7 9 31 32 33 34 36 37 38,
	0	 5 6 7 9 31 32 36 37,
	0	 1 2 3 5 6 7 8 32 33 34 36 37 38,
	0	 4 30 35 58 64 65 66 72 74 75 76 77 78 79 80 91 92 93 110,
	0	 133 138 140 142 145 149 157 158 160 162 173,
	0	 175 178 179 197 208,
	0	 56 83,
	0	 11 12 14 17 18 19 23 25 30 39 40 41 42 43 44 45 46 47 48 49 50 51 53 56 57 59 60 63 64 65 66 67 68 69 70 71 74 75 76 77 81 83 84 85 87 88 89 90 92 93 94 95 96 97 98 99 106 113 123 124 125 126 127 128 131 132 133 135 138 140 142 145 147 149 151 152 154 156 157 158 160 162 166 168 169 171 173 175 178 179 182 185 188 190 192 193 194 195 197 200 201 202 204 205 206 208 210 211 212 214 223 224 228,
	0	 22 82 109 114 115 116 117 118 119 120 121,
	0	 20 22 82 109 114 115 116 117 118 119 120 121 122,
	0	 1 2 3 4 5 6 7 8 9 10 13 15 16 18 20 21 24 26 27 28 29 31 32 33 34 35 36 37 38 39 52 54 55 57 58 61 62 63 72 73 78 79 80 81 86 91 100 101 102 103 104 105 107 108 109 110 111 112 120 121 122 129 130 134 136 137 139 141 143 144 146 148 150 153 155 159 161 163 164 165 167 170 172 174 176 177 180 181 183 184 186 187 189 191 196 198 199 203 207 209 213 215 216 217 218 219 220 221 222 225 226 227 229 230 231,
	0	 222 225 229 231,
	0	 216 222 225 229 230 231,
	0	 11 12 14 17 19 23 25 30 40 41 42 43 44 45 46 47 48 49 50 51 53 56 59 60 63 64 65 66 67 68 69 70 71 74 75 76 77 84 85 87 88 89 90 92 93 94 95 96 97 98 99 106 113 123 124 125 126 127 128 131 132 133 135 138 140 142 145 147 149 151 152 154 156 157 158 160 162 166 168 169 171 173 175 178 179 182 185 188 190 192 193 194 195 197 200 201 202 204 205 206 208 210 211 212 214 223 224 228,
	0	 18 83,
	0	 17 19 40 41 42 43 44 46 47 48 68 69 70 71 89 90 98 99 113 124 125 126 127,
	0	 1 2 3 5 6 7 8 9 16 22 31 32 33 34 36 37 38 101 105 109 111 112,
	0	 17 19 63 97 124 125 126 127,
	0	 1 2 3 5 6 7 8 9 16 20 31 32 33 34 36 37 38 101 105 111 112 122,
	0	 16 20 101 105 111 112 122,
	0	 23 45 46 47 48 87 98 99,
	0	 129 174,
	0	 129 165 174,
	0	 129 136 137 146 148 150 165 167 170 174,
	0	 129 136 137 146 148 150 165 167 170 172 174,
	0	 129 136 137 146 148 150 153 164 165 167 170 172 174,
	0	 10 129 136 137 139 141 143 144 146 148 150 153 155 164 165 167 170 172 174,
	0	 10 129 130 136 137 139 141 143 144 146 148 150 153 155 164 165 167 170 172 174,
	0	 17 19 23 45 46 47 48 61 87 99 124 125 126 127,
	0	 11 12 14 17 18 19 23 25 39 40 41 42 43 44 45 46 47 48 49 50 51 53 59 60 61 63 67 68 69 70 71 82 83 84 85 87 88 89 90 94 95 96 97 99 106 116 117 119 123 124 125 126 127 128 131 132 133 135 138 140 142 145 147 149 151 152 154 156 157 158 160 162 166 168 169 171 173 175 178 179 182 185 188 190 192 193 194 195 197 200 201 202 204 205 206 207 208 210 211 212 214 223 224 228,
	0	 24 120 121,
	0	 30 65 66 74 75 76 92 110,
	0	 24 30 65 66 74 75 76 92 93 110 120 121,
	0	 1 2 3 4 5 6 7 8 9 10 13 15 16 20 21 22 26 27 28 29 31 32 33 34 35 36 37 38 52 54 55 56 57 58 62 64 72 73 77 78 79 80 81 86 91 98 100 101 102 103 104 105 107 108 109 111 112 113 114 115 118 122 129 130 134 136 137 139 141 143 144 146 148 150 153 155 159 161 163 164 165 167 170 172 174 176 177 180 181 183 184 186 187 189 191 196 198 199 203 209 213 215 216 217 218 219 220 221 222 225 226 227 229 230 231,
	0	 1 2 3 4 5 6 7 8 9 16 20 21 22 31 32 33 34 35 36 37 38 56 58 72 78 79 80 81 91 98 101 102 103 104 105 107 108 109 111 112 113 114 115 122,
	0	 20 22 114 115 122,
	0	 16 20 22 101 105 107 112 114 115 122,
	0	 56 108 109,
	0	 56 108 109 111,
	0	 13 15 176 177 180 181 183 184 186 187 189 191 196 198 199 203 209 213 215 216 217 218 219 220 221 222 225 226 227 229 230 231,
	0	 9 33 34 38,
	0	 128 133 135 147 149 151 152 154 156 158 160 162 166 168 169,
	0	 128 133 135 138 140 142 145 147 149 151 152 154 156 158 160 162 166 168 169,
	0	 107 108 111,
	0	 133 162,
	0	 11 12 14 17 19 21 23 25 30 40 41 42 43 44 45 46 47 48 49 50 51 53 56 59 60 63 65 66 67 68 69 70 71 74 75 76 77 83 84 85 87 88 89 90 92 93 94 95 96 97 98 99 102 103 104 106 113 123 128 131 132 133 135 138 140 142 145 147 149 151 152 154 156 157 158 160 162 166 168 169 171 173 175 178 179 182 185 188 190 192 193 194 195 197 200 201 202 204 205 206 208 210 211 212 214 223 224 228,
	0	 58 72 78 80 110,
	0	 4 35 72 79 91,
	0	 11 12 14 175 178 179 182 185 188 190 192 193 194 195 197 200 201 202 204 205 206 208 210 211 212 214 223 228,
	0	 17 19 21 40 41 42 43 44 45 46 47 48 56 63 68 69 70 71 83 87 89 90 97 98 99 102 103 104 106 113 124 125 126 127,
	0	 30 65 66 74 76 92,
	0	 128 160,
	0	 10 13 15 16 18 24 26 27 28 29 39 52 54 55 57 61 62 64 73 82 86 100 101 105 114 115 116 117 118 119 120 121 129 130 134 136 137 139 141 143 144 146 148 150 153 155 159 161 163 164 165 167 170 172 174 176 177 180 181 183 184 186 187 189 191 196 198 199 203 207 209 213 215 216 217 218 219 220 221 222 225 226 227 229 230 231,
	0	 13 15 215 217 218 219 220 221 222 225 226 227,
	0	 10 139 141 143 144 148 155,
	0	 10 13 15 24 39 52 54 55 61 86 100 129 130 134 136 137 139 141 143 144 146 148 150 153 155 159 161 163 164 165 167 170 172 174 176 177 180 181 183 184 186 187 189 191 196 198 199 203 207 209 213 215 216 217 218 219 220 221 222 225 226 227 229 230 231,
	0	 65 66 74 77,
	0	 1 2 3 5 6 7 8 9 22 31 32 33 34 36 37 38 107 109,
	0	 4 35 58 64 72 78 79 80 81 91 110,
	0	 13 15 18 24 39 52 54 55 57 86 100 176 177 180 181 183 184 186 187 189 191 196 198 199 203 209 215 216 217 218 219 220 221 222 225 226 227 229 230 231,
	0	 13 15 18 24 39 52 54 55 57 81 86 100 176 177 180 181 183 184 186 187 189 191 196 198 199 203 209 215 216 217 218 219 220 221 222 225 226 227 229 230 231,
	0	 1 2 3 4 5 6 7 8 9 10 16 20 22 26 27 28 29 30 31 32 33 34 35 36 37 38 58 61 62 64 65 66 72 73 74 75 76 77 78 79 80 82 91 92 93 101 105 107 108 109 110 111 112 114 115 116 117 118 119 120 121 122 129 130 134 136 137 139 141 143 144 146 148 150 153 155 159 161 163 164 165 167 170 172 174 207 213,
	0	 1 2 3 5 6 7 8 9 10 16 20 22 26 27 28 29 31 32 33 34 36 37 38 61 62 64 73 82 101 105 107 108 109 111 112 114 115 116 117 118 119 120 121 122 129 130 134 136 137 139 141 143 144 146 148 150 153 155 159 161 163 164 165 167 170 172 174 207 213,
	0	 129 130 134 159 161 163,
	0	 10 26 27 28 29 61 62 64 73 129 130 134 136 137 139 141 143 144 146 148 150 153 155 159 161 163 164 165 167 170 172 174 207 213,
	0	 21 102 103 104 106,
	0	 10 61 129 130 134 136 137 139 141 143 144 146 148 150 153 155 159 161 163 164 165 167 170 172 207,
	0	 11 12 14 23 25 40 41 42 43 44 49 50 51 53 59 60 67 68 69 70 71 84 85 88 89 90 94 95 96 123 128 131 132 133 135 138 140 142 145 147 149 151 152 154 156 157 158 160 162 166 168 169 171 173 175 178 179 182 185 188 190 192 193 194 195 197 200 201 202 204 205 206 208 210 211 212 214 223 224 228,
	0	 25 51 53 59 88 94 95 96 123,
	0	 63 106,
	0	 63 97 106,
	0	 63 67 97 106,
	0	 56 63 67 83 97 106,
	0	 82 114 115 116 117 119 120 121,
	0	 11 12 14 17 19 23 25 40 41 42 43 44 49 50 51 53 56 59 60 63 67 68 69 70 71 83 84 85 88 89 90 94 95 96 97 106 113 123 124 125 126 127 128 131 132 133 135 138 140 142 145 147 149 151 152 154 156 157 158 160 162 166 168 169 171 173 175 178 179 182 185 188 190 192 193 194 195 197 200 201 202 204 205 206 208 210 211 212 214 223 224 228,
	0	 25 49 50 51 53 56 59 60 83 84 85 88 94 95 96 106 123,
	0	 25 49 50 51 53 56 59 60 63 83 84 85 88 94 95 96 97 106 123,
	0	 17 19 21 40 41 42 43 44 56 68 69 70 71 83 89 90 102 103 104 106 113 124 125 126 127,
	0	 64 65 66 74,
	0	 17 19 113 124 125 126 127,
	0	 18 39 52 54 55 86 100,
	0	 20 82 114 115 116 117 118 119 120 121,
	0	 1 2 3 5 6 7 8 9 16 22 31 32 33 34 36 37 38 101 105 107 108 109 111 112 122,
	0	 16 101 105 112 122,
	0	 11 12 14 21 23 25 26 27 28 29 49 50 51 53 56 59 60 62 67 73 83 84 85 88 94 95 96 102 103 104 106 123 128 131 132 133 135 138 140 142 145 147 149 151 152 154 156 157 158 160 162 166 168 169 171 173 175 178 179 182 185 188 190 192 193 194 195 197 200 201 202 204 205 206 208 210 211 212 214 223 224 228,
	0	 11 12 14 21 23 25 26 27 28 29 49 50 51 53 56 59 60 62 63 67 73 83 84 85 88 94 95 96 97 102 103 104 106 123 128 131 132 133 135 138 140 142 145 147 149 151 152 154 156 157 158 160 162 166 168 169 171 173 175 178 179 182 185 188 190 192 193 194 195 197 200 201 202 204 205 206 208 210 211 212 214 223 224 228,
	0	 11 12 14 16 17 19 21 23 25 40 41 42 43 44 45 46 47 48 49 50 51 53 56 59 60 63 67 68 69 70 71 81 83 84 85 87 88 89 90 94 95 96 97 98 99 102 103 104 106 113 123 124 125 126 127 128 131 132 133 135 138 140 142 145 147 149 151 152 154 156 157 158 160 162 166 168 169 171 173 175 178 179 182 185 188 190 192 193 194 195 197 200 201 202 204 205 206 208 210 211 212 214 223 224 228,
	0	 181 183 184 186 187 189 196 198 199 203 209,
	0	 82 114 117 118 119 120 121,
	0	 189 191,
	0	 128 131 132 133 135 138 140 142 145 147 149 151 152 154 156 157 158 160 162 166 168 169 171 173 175 178 179 182 185 188 190 192 193 194 195 197 200 201 202 204 205 206 208 210 211 212 214,
	0	 78 79 80,
	0	 81 82 114 115 116 117 118 119 120 121,
	0	 23 25 49 50 51 53 59 60 63 84 85 88 94 95 96 97 123,
	0	 23 25 49 50 51 53 56 59 60 63 83 84 85 88 94 95 96 97 106 123,
	0	 26 28 29,
	0	 10 13 15 18 24 26 27 28 29 39 52 54 55 57 61 62 64 73 81 86 100 124 125 126 127 129 130 134 136 137 139 141 143 144 146 148 150 153 155 159 161 163 164 165 167 170 172 174 176 177 180 181 183 184 186 187 189 191 196 198 199 203 207 209 213 215 216 217 218 219 220 221 222 225 226 227 229 230 231,
	0	 5 7 31 37,
	0	 175 178 179 182 185 188 190 192 193 194 195 200 208 210 214,
	0	 222 227 229 231,
	0	 185 190 195,
	0	 11 12 14 17 18 19 23 25 40 41 42 43 44 45 46 47 48 49 50 51 53 56 59 60 63 67 68 69 70 71 83 84 85 87 88 89 90 94 95 96 98 99 106 113 123 124 125 126 127 128 131 132 133 135 138 140 142 145 147 149 151 152 154 156 157 158 160 162 166 168 169 171 173 175 178 179 182 185 188 190 192 193 194 195 197 200 201 202 204 205 206 208 210 211 212 214 223 224 228,
	0	 188 210,
	0	 35 91,
	0	 10 52 54 55 61 86 100 129 130 134 136 137 139 141 143 144 146 148 150 153 155 159 161 163 164 165 167 170 172 174 207 213,
	0	 222 229 230,
	0	 222 225 226 229 230,
	0	 222 225 226 229 230 231,
	0	 13 15 215 216 217 218 219 220 221 222 225 226 229 231,
	0	 21 64 102 103 104,
	0	 222 225 226 229 231,
	0	 182 195,
	0	 24 58 110,
	0	 11 12 14 21 23 56 63 67 83 97 102 103 104 106 128 131 132 133 135 138 140 142 145 147 149 151 152 154 156 157 158 160 162 166 168 169 171 173 175 178 179 182 185 188 190 192 193 194 195 197 200 201 202 204 205 206 208 210 211 212 214 223 224 228,
	0	 49 50 51 53 59 60 63 84 85 88 94 95 96 97 123,
	0	 201 202 204 205 211 212,
	0	 40 41 42 43 44 45 68 69 70 71 89 90 113,
	0	 20 107 108 122,
	0	 4 25 30 35 58 63 65 66 72 74 75 76 77 78 79 80 91 92 93 97 110,
	0	 45 46 47 48 63 87 97 99,
	0	 17 19 40 41 42 43 44 45 46 47 48 63 68 69 70 71 87 89 90 97 99 113 124 125 126 127,
	0	 1 2 3 5 6 7 8 9 10 13 15 16 18 20 22 24 26 27 28 29 31 32 33 34 36 37 38 39 52 54 55 57 61 62 64 73 82 86 98 100 101 105 107 108 109 111 112 114 115 116 117 118 119 120 121 122 129 130 134 136 137 139 141 143 144 146 148 150 153 155 159 161 163 164 165 167 170 172 174 176 177 180 181 183 184 186 187 189 191 196 198 199 203 207 209 213 215 216 217 218 219 220 221 222 225 226 227 229 230 231,
	0	 1 2 3 5 6 7 8 9 16 20 22 31 32 33 34 36 37 38 82 98 101 105 107 108 109 111 112 114 115 116 117 118 119 120 121 122,
	0	 1 2 3 5 6 7 8 9 16 20 22 31 32 33 34 36 37 38 98 101 105 107 108 109 111 112 122,
	0	 1 2 3 5 6 7 8 9 20 22 31 32 33 34 36 37 38 98 107 108 109 111 122,
	0	 30 65 66 72 74 75 76 77 92,
	0	 4 30 35 65 66 72 74 75 76 77 78 79 80 92,
	0	 4 30 35 65 66 72 74 75 76 77 78 79 80 91 92,
	0	 93 110,
	0	 21 58 93 102 103 104 110,
	0	 4 21 30 35 58 65 66 72 74 75 76 77 78 79 80 81 91 92 93 102 103 104 110,
	0	 11 12 14 23 25 49 50 51 53 56 59 60 63 64 67 83 84 85 88 94 95 96 97 106 123 128 131 132 133 135 138 140 142 145 147 149 151 152 154 156 157 158 160 162 166 168 169 171 173 175 178 179 182 185 188 190 192 193 194 195 197 200 201 202 204 205 206 208 210 211 212 214 223 224 228,
	0	 27 28 29 39 57 73,
	0	 114 115 116 118 119 120 121,
	0	 1 2 3 5 6 7 8 9 10 13 15 16 18 20 22 26 27 28 29 31 32 33 34 36 37 38 39 52 54 55 57 61 62 73 86 100 101 105 107 108 109 111 112 122 129 130 134 136 137 139 141 143 144 146 148 150 153 155 159 161 163 164 165 167 170 172 174 176 177 180 181 183 184 186 187 189 191 196 198 199 203 207 209 213 215 216 217 218 219 220 221 222 225 226 227 229 230 231,
	0	 13 15 176 177 180 184 186 187 196 215 216 217 218 219 220 221 222 225 226 227 229 230 231,
	0	 11 12 14 17 18 19 23 25 45 46 47 48 49 50 51 53 59 60 84 85 87 88 94 95 96 98 99 123 124 125 126 127 128 131 132 133 135 138 140 142 145 147 149 151 152 154 156 157 158 160 162 166 168 169 171 173 175 178 179 182 185 188 190 192 193 194 195 197 200 201 202 204 205 206 208 210 211 212 214 223 224 228,
	0	 11 12 14 17 18 19 23 25 40 41 42 43 44 45 46 47 48 49 50 51 53 59 60 63 67 68 69 70 71 84 85 87 88 89 90 94 95 96 97 98 99 113 123 124 125 126 127 128 131 132 133 135 138 140 142 145 147 149 151 152 154 156 157 158 160 162 166 168 169 171 173 175 178 179 182 185 188 190 192 193 194 195 197 200 201 202 204 205 206 208 210 211 212 214 223 224 228,
;
END; [Splits]
