# Supplementary material for: Evolution of promoter-proximal pausing enabled a new layer of transcription control
Source: bioRxiv. 2024 Oct 12:2023.02.19.529146. Preprint. [Version 2] doi: 10.1101/2023.02.19.529146 (PMC11482795; doi:10.1101/2023.02.19.529146)
Supplement: Supplement 1 [file media-1.zip › Other Supplemental Materials/CDK9/CDK9_12_13final_linsi.fasta]

>EP00260_Arabidopsis_thaliana_P002950_NP_001117490.1_Protein_kinase_superfamily_protein_Arabidopsis_thaliana
------------------------------------------------------------
------------------------------------------------------------
-----------------MG-----------------------------------------
------------------------------------------------------------
------------------------------------------------------------
------------------------------------------------------------
------------------------------------------------------------
------------------------------------------------------------
------------------------------------------------------------
------------------------------------------------------------
------------------------------------------------------------
------------------------------------------------------------
------------------------------------------------------------
------------------------------------------------------------
------------------------------------------------------------
------------------------------------------------------------
------------------------------------------------------------
------------------------------------------------------------
------------------------------------------------------------
----------------------CVFGREAA------------------------------
------------------------------------------------------------
--TTTTAEAKQ-------------------------------------------------
------------------------------------------------------------
------------AKSSKASSGVVV------------------------------------
------------------------------------------------------------
------------------------------------------------------------
------------------------------------------------------------
-------------------------------------------------------VGESS
VTKSNG------------------------------------------------------
------------------------------------------------------------
------------------------------------------------------------
------------------------------------------------------------
------------------------------------------------------------
-VIADD----------------------------------------------------VE
--------------------------------------------------KKKNEEANGD
------------------------------------------------------------
------------------------------------------------------------
------------------------------------------------------------
-------------------------------KERKSSKGDRRRSTKPN------------
------------------------------------------------------------
------------------------------------------------------------
------------------------------------------------------------
------------------------------------------------------------
------------------------------------------------------------
------------------------------------------------------------
------------------------------------------------------------
------------------------------------------------------------
---PRLSN-------PSKHWRGEQVAAGWPSWLS--------------------------
-------------------------------DACGEA-------LN-GWV----------
---P-------RKA-D-T-F----E-K---------------------------------
-----------I--DK-IGQGTY---------------------------------SNVY
KA----------------------KDM---------------------------------
------------------------------------------------------------
------------------------LT-G-K-----IVALKKV------------------
----RF--DN------L-------EP-----E----------------------------
----------------------------------SVKFMAREILVLRRL---DHP-----
------NVVKLEGLVTS-------------------------------------------
-------------------------------R---------MSCSLYLVFQYMDHDLAGL
AS-SPV--------V-----K---------FSESEVKCLMRQLISGLEH-CHSR-GVLHR
DIK-GSNLLIDDGGVLKIADFGLATIFD----P---------------N-H---------
---------------------K-------RPMTSRVVTLWYRAPELLLGATD----YGVG
IDLWSAGCILAELLA--------------GRPIM--PG----------------------
--------R-TEVEQLHKIYK---------LCGSPS-E----------------------
-------DYWKKGK------FTH-GA---I---YK-------------------------
-----PRE---------------P-Y-------------------------K-R------
-------SI-------RETF----------------KD----------------------
------F----PPSSLPLIDALLSIEPEDRQ-TASAA-----------------------
-----LKSEFFT---------S--EPY-----------------ACE-------------
P--A--D-----------------L-------------------P-K------------Y
-------------------------------------------PPS----------KEI-
DA---------------------KRRD---------------------------------
-EE-----------------TR--------------------------------------
--------RQRAAS--------------------------------------------KA
QG-----------------------------D----------------------------
------------------------------------------------------------
-----------------------GARKNRHRDRSN-------------------------
------------------------------------------------------------
------------------------------------------------------------
-RALPAPEANAELQSNVD------------------------------------------
------------------------------------------------------------
------------------------------------------------------------
---------------------RR-------------------------------------
--------------------------------RLITHANAKSKSEKFP------------
---------------------------------------PPHQDG---------------
------------------------------------------------------------
-------GAMGVPLGASQHIDPTFI-----------------------------------
-------------------------------------------------PRDMVPSFTSS
S-----------------------------------------------------------
------------------------------------------------------------
------------------------------------------------------------
------------------------------------------------------------
---------------------------------------------F--------------
------------------NFSKDEPPTQVQ------------------------------
------------------------------------------------------------
------------------------------------------------------------
------------------------------------------------------------
------------------------------------------------------------
------------------------------------------------------------
------------------------------------------------------------
------------------------------------------------------------
----------------------------------------------------TWSGPLGH
------------------------------------------------PIT-GVSRKKKD
NTKSSKGKRAVV------------------------------------------------
------------------------------------------------------------
-----------------------A------------------------------------
------------------------------------------------------------
------------------------------------------------------------
------------------------------------------------------------
------------------------------------------------------------
------------------------------------------------------------
------------------------------------------------------------
------------------------------------------------------------
------------------------------------------------------------
--------------------------
>EP00265_Oryza_sativa_P001147_NP_001043043.1_Os01g0367700_Oryza_sativa_Japonica_Group
------------------------------------------------------------
------------------------------------------------------------
-----------------MG-----------------------------------------
------------------------------------------------------------
------------------------------------------------------------
------------------------------------------------------------
------------------------------------------------------------
------------------------------------------------------------
------------------------------------------------------------
------------------------------------------------------------
------------------------------------------------------------
------------------------------------------------------------
------------------------------------------------------------
------------------------------------------------------------
------------------------------------------------------------
------------------------------------------------------------
------------------------------------------------------------
------------------------------------------------------------
------------------------------------------------------------
----------------------CVFGRPSS------------------------------
------------------------------------------------------------
-----SPPAAA-------------------------------------------------
------------------------------------------------------------
------------ARKGRRK-----------------------------------------
------------------------------------------------------------
------------------------------------------------------------
------------------------------------------------------------
------------------------------------------------------------
------------------------------------------------------------
------------------------------------------------------------
------------------------------------------------------------
------------------------------------------------------------
------------------------------------------------------------
-KRSSP----------------------------------------------------MP
--------------------------------------------------APSTDSPAAD
------------------------------------------------------------
------------------------------------------------------------
------------------------------------------------------------
-------------------------------QSPGRGRPRRRLGRKPG------------
------------------------------------------------------------
------------------------------------------------------------
------------------------------------------------------------
------------------------------------------------------------
------------------------------------------------------------
------------------------------------------------------------
------------------------------------------------------------
------------------------------------------------------------
---PRQGC-------VPAPAAAEQLAAGWPPWLV--------------------------
-------------------------------AVAGEA-------LR-GWT----------
---P-------RRA-D-T-F----E-K---------------------------------
-----------L--NK-IGSGTY---------------------------------SNVY
RA----------------------RDT---------------------------------
------------------------------------------------------------
------------------------VS-G-R-----IVALKKV------------------
----RF--DN------L-------EP-----E----------------------------
----------------------------------SVKFMAREILILRKL---DHP-----
------NVIKLEGLVTS-------------------------------------------
-------------------------------R---------MSCSLYLVFEYMEHDLAGL
AA-SPD--------V-----K---------FTLPQIKCYVQQLLSGLEH-CHNN-NVLHR
DIK-GSNLLLDNNGILKIADFGLATFFD----P---------------R-H---------
---------------------K-------RPMTSRVVTLWYRPPELLLGATD----YGVG
VDLWSAGCILAELLH--------------GKPIM--PG----------------------
--------R-TEVEQLHKIFK---------LCGSPS-E----------------------
-------EYWKKSK------LPH-AT---I---FK-------------------------
-----PQQ---------------P-Y-------------------------K-R------
-------CI-------REAF----------------KD----------------------
------F----PPSSLPLVETLLAIDPAERQ-TATSA-----------------------
-----LQSEFFA---------T--EPY-----------------ACD-------------
P--S--S-----------------L-------------------P-T------------Y
-------------------------------------------PPS----------KEM-
DA---------------------KMRD---------------------------------
-EE-----------------AR--------------------------------------
--------RLRAAA--------------------------------------------KA
KG-----------------------------E----------------------------
------------------------------------------------------------
-----------------------GVKRTRTRDRSQ-------------------------
------------------------------------------------------------
------------------------------------------------------------
-RAGPAPEANAELQANLD------------------------------------------
------------------------------------------------------------
------------------------------------------------------------
--------------------QRR-------------------------------------
--------------------------------RMITHANAKSKSEKFP------------
---------------------------------------PPHQD----------------
------------------------------------------------------------
-------GAMGNPLGSSRHMEPMYE-----------------------------------
-------------------------------------------------HQD---ASFST
V-----------------------------------------------------------
------------------------------------------------------------
------------------------------------------------------------
------------------------------------------------------------
---------------------------------------------V--------------
------------------PIQKGSSQT---------------------------------
------------------------------------------------------------
------------------------------------------------------------
------------------------------------------------------------
------------------------------------------------------------
------------------------------------------------------------
------------------------------------------------------------
------------------------------------------------------------
-----------------------------------------------------WSGPLVD
------------------------------------------------PAALGQSRRKKQ
TALDAKAAAYSKQLQKDKG-----------------------------------------
------------------------------------------------------------
--------------------GTRAR-----------------------------------
------------------------------------------------------------
------------------------------------------------------------
------------------------------------------------------------
------------------------------------------------------------
------------------------------------------------------------
------------------------------------------------------------
------------------------------------------------------------
------------------------------------------------------------
--------------------------
>EP00265_Oryza_sativa_P007471_NP_001050108.1_Os03g0349200_partial_Oryza_sativa_Japonica_Group
------------------------------------------------------------
------------------------------------------------------------
------------------------------------------------------------
------------------------------------------------------------
------------------------------------------------------------
------------------------------------------------------------
------------------------------------------------------------
------------------------------------------------------------
------------------------------------------------------------
------------------------------------------------------------
------------------------------------------------------------
------------------------------------------------------------
------------------------------------------------------------
------------------------------------------------------------
------------------------------------------------------------
------------------------------------------------------------
------------------------------------------------------------
------------------------------------------------------------
------------------------------------------------------------
------------------------------------------------------------
------------------------------------------------------------
------------------------------------------------------------
------------------------------------------------------------
------------------------------------------------------------
------------------------------------------------------------
------------------------------------------------------------
------------------------------------------------------------
------------------------------------------------------------
------------------------------------------------------------
------------------------------------------------------------
------------------------------------------------------------
------------------------------------------------------------
------------------------------------------------------------
------------------------------------------------------------
------------------------------------------------------------
------------------------------------------------------------
------------------------------------------------------------
------------------------------------------------------------
------------------------------------------------------------
------------------------------------------------------------
------------------------------------------------------------
------------------------------------------------------------
------------------------------------------------------------
------------------------------------------------------------
------------------------------------------------------------
------------------------------------------------------------
------------------------------------------------------------
------------------------------------------------------------
------------------------------------------------------------
---A-------HQQ-R-A-VL-----S---------------------------------
-----------V--AQ-IGQGTY---------------------------------SNVY
KA----------------------RDT---------------------------------
------------------------------------------------------------
------------------------AT-G-K-----IVALKKV------------------
----RF--DN------L-------EP-----E----------------------------
----------------------------------SVRFMAREILILRRL---HHP-----
------NVVKLEGLVTS-------------------------------------------
-------------------------------R---------MSCSLYLVFEYMEHDLAGL
AA-SPD--------I-----S---------FTEPQVKCYMHQLLSGLEH-CHNN-GVLHR
DIK-GSNLLLDNNGMLKIADFGLASLFD----P---------------N-K---------
---------------------N-------QPMTSRVVTLWYRPPELLLGSTD----YGVG
VDLWSAGCILAELLA--------------GRPIM--PG----------------------
--------R-TEVEQLHKIFK---------LCGSPT-E----------------------
-------EYWKKSK------LPH-AT---I---FK-------------------------
-----PQQ---------------P-Y-------------------------K-R------
-------RI-------SETY----------------KD----------------------
------F----PQSALRLIETLLAIDPADRL-TATSA-----------------------
-----LRSDFFT---------T--EPY-----------------ACE-------------
P--S--S-----------------L-------------------P-A------------Y
-------------------------------------------PPS----------KEM-
DA---------------------KRRD---------------------------------
-EE-----------------AR--------------------------------------
--------RLRAAG--------------------------------------------GR
TN-----------------------------D----------------------------
------------------------------------------------------------
-----------------------GAKKTKTRDRP--------------------------
------------------------------------------------------------
------------------------------------------------------------
-RAVPAPEANAELQINID------------------------------------------
------------------------------------------------------------
------------------------------------------------------------
---------------------KR-------------------------------------
--------------------------------RLVTHANAKSKSEKFP------------
---------------------------------------PPHQD----------------
------------------------------------------------------------
-------GAVS--LVSTNHMDPLYE-----------------------------------
-------------------------------------------------PQD--PSSFST
V-----------------------------------------------------------
------------------------------------------------------------
------------------------------------------------------------
------------------------------------------------------------
---------------------------------------------F--------------
------------------TQEKSSVPT---------------------------------
------------------------------------------------------------
------------------------------------------------------------
------------------------------------------------------------
------------------------------------------------------------
------------------------------------------------------------
------------------------------------------------------------
------------------------------------------------------------
-----------------------------------------------------WSGPLAD
------------------------------------------------LSAVGKQKWKHK
FGRSSKQPSTAR------------------------------------------------
------------------------------------------------------------
-----------------------AR-----------------------------------
------------------------------------------------------------
------------------------------------------------------------
------------------------------------------------------------
------------------------------------------------------------
------------------------------------------------------------
------------------------------------------------------------
------------------------------------------------------------
------------------------------------------------------------
--------------------------
>EP00265_Oryza_sativa_P012133_NP_001055436.1_Os05g0389700_Oryza_sativa_Japonica_Group
------------------------------------------------------------
------------------------------------------------------------
-----------------MA-----------------------------------------
------------------------------------------------------------
------------------------------------------------------------
------------------------------------------------------------
------------------------------------------------------------
------------------------------------------------------------
------------------------------------------------------------
------------------------------------------------------------
------------------------------------------------------------
------------------------------------------------------------
------------------------------------------------------------
------------------------------------------------------------
------------------------------------------------------------
------------------------------------------------------------
------------------------------------------------------------
------------------------------------------------------------
------------------------------------------------------------
------------------------------------------------------------
------------------------------------------------------------
------------------------------------------------------------
------------------------------------------------------------
------------------------------------------------------------
------------------------------------------------------------
------------------------------------------------------------
------------------------------------------------------------
------------------------------------------------------------
------------------------------------------------------------
------------------------------------------------------------
------------------------------------------------------------
------------------------------------------------------------
------------------------------------------------------------
------------------------------------------------------------
------------------------------------------------------------
------------------------------------------------------------
------------------------------------------------------------
------------------------------------------------------------
------------------------------------------------------------
------------------------------------------------------------
------------------------------------------------------------
------------------------------------------------------------
------------------------------------------------------------
------------------------------------------------------------
------------------------------------------------------------
------------------------------------------------------------
------------------------------------------------------------
------------------------------------------------------------
--------------------------VAAPGQLNLDE-------SP-SWG----------
---S-------RSV-D-C-F----E-K---------------------------------
-----------L--EQ-IGEGTY---------------------------------GQVY
MA----------------------RET---------------------------------
------------------------------------------------------------
------------------------ET-Q-E-----IVALKKI------------------
----RM--DN------E-------R------E---G------------------------
----------------------------------FPITAIREIKILKKL---HHQ-----
------NVIQLKEIVTS------------PGP---------------ERDEQG-----KP
IH-G-N-------------------------K---------YKGSIYMVFEYMDHDLTGL
AD-RPG--------M-----R---------FTVPQIKCYMKQLLTGLHY-CHIN-QVLHR
DIK-GSNLLIDNEGNLKLADFGLARSFS----N---------------D-H---------
---------------------N-------GNLTNRVITLWYRPPELLLGSTK----YGPA
VDMWSVGCIFAELLN--------------GKPIL--PG----------------------
--------K-NEPEQLSKIFD---------VCGTPD-E----------------------
-------SNWPGVTK-----MPW-YN---N---FK-------------------------
-----PPR---------------Q-L-------------------------K-R------
-------RV-------KEYF----------------KH----------------------
------F----DRLALDLLEKMLTLDPAQRI-SAQDA-----------------------
-----LDAEYFW---------S--DPL-----------------PCD-------------
P--K--S-----------------L-------------------P-K------------Y
-------------------------------------------ESS----------HEF-
QT---------------------KKKR---------------------------------
-QQ-----------------MR--------------------------------------
--------QADEAA--------------------------------------------KR
QK----------------------------------------------------------
------------------------------------------------------------
-----------TQHPQPHGRLPPIQQTGQPHPQIRPGQPMNNPH----------------
------------------------------------------------------------
------------------------------------------------------------
------APMAAG------------------------------------------------
-------------------------P----------------------------------
--GHHYAKPRGPGGSS--------------------------------------------
------------------------------------------------------------
--------------------------------RYPQGGNQGGGY----------------
---------------------------------------PNRGGQGGGGSY---------
------------------------------------------------------------
------------------------------------------------------------
-------------------------------------------------GNAPYPQQG--
------------------------------------------------------------
------------------------------------------------------------
----------------------------------------RG------------------
------------------------------------------------------------
-----------------------PP-----------------------------------
------------------PPYPGSGM----------------------------------
-------------------------------AGTGGPRGGVGGGY---------------
------------------------------------------------------------
------------------------------------------------------------
-----------------------------------------------------------G
-GGSNYPQQGG--PYGPSGPGR---------------------------------GSNY-
------------------------------------------------------------
------------------------------------------------------------
------------------------------------------------------------
------------------------------------------------PQQGGSRNQQ--
------------------------------------------------------------
------------------------------------------------------------
------------------------------------------------------------
------------------------------------------------------------
------------------------------------------------------------
------------------------------------------------------------
------------------------------------------------------------
------------------------------------------------------------
------------------------------------------------------------
----------------------------------------------------QYGNWQ--
------------------------------------------------------------
--------------------------
>EP00265_Oryza_sativa_P022641_NP_001067590.1_Os11g0242500_Oryza_sativa_Japonica_Group
------------------------------------------------------------
------------------------------------------------------------
-----------------MK-----------------------------------------
-------TF---------------------------------------------------
------------------------TRKPLQSA----------------------------
------------------------------------------------------------
------------------------------------------------------------
------------------------------------------------------------
-------------------------------VH---------------------------
--------------------------------------------------V---------
------------------------------------------------------------
------------------------------------------------------------
------------------------------------------------------------
------------------------------------------------------------
------------------------------------------------------------
----------------------------------QFL-----------------------
------------------------------------------------------------
------------------------------------------------------------
------------------------------------------------------------
----------------------RSSGRAFHGLIDQ-------------------------
------------------------------------------------------------
----------------------------------L-------------------------
------------------------------------------------------------
------------------------------------------------------------
------------------------------------------------------------
------------------------------------------------------------
------------------------------------------------------------
------------------------------------------------------------
------------------------------------------------------------
------------------------------------------------------------
------------------------------------------------------------
------------------------------------------------------------
------------------------------------------------------------
-CSKCP------------------------------------------------------
---------------------------------------------KHDDGATLQSETTSS
------------------------------------------------------------
------------------------------------------------------------
------------------------------------------------------------
-----------------------KFMC-----LYKFFRTSSEGDTAAVDNVLRN------
------------------------------------------------------------
------------------------------------------------------------
------------------------------------------------------------
-----------------------------------------------DGN----------
-----------------------------------------------------------T
EVVAIQSKENGRNSNNILEDGEKSVLSSDHSKKLSAHH----------------------
-----------R------------------------------------LKIWI-------
--TSGHSGIIGRYGKKLE------------------------------------------
---LNAAN-------VPKQFPSEHVNTVWPDWLM--------------------------
-------------------------------KVAPEA-------VQ-GWF----------
---P-------RRA-E-S-F----E-K---------------------------------
-----------L--GK-IGEGTY---------------------------------SSVY
KA----------------------RDL---------------------------------
------------------------------------------------------------
------------------------KT-G-K-----IVALKKV------------------
----RF--VN------L-------DP-----E----------------------------
----------------------------------SVRFMAREILVLRKL---NHP-----
------NVIKLEGIIAS-------------------------------------------
-------------------------------P---------VSTSLYLVFEYMEHDLTGL
AA-TPG--------L-----K---------FTEPQVKCLMQQLLSGLDH-CHSN-GVLHR
DLK-GSNLLIDSNGVLKIADFGLATFYD----P---------------N-N---------
---------------------Q-------QPLTSRVATLWYRPPELLLGATK----YGVS
VDMWSTGCILAELLA--------------SKPIM--PG----------------------
--------R-TEVEQIHKIFK---------LCGSPS-D----------------------
-------EYWQKLN------VPQ-TG---M---FK-------------------------
-----PSR---------------Q-Y-------------------------R-R------
-------CI-------ADNF----------------KH----------------------
------F----PQPAIVLLDNLLALEPEARG-TAAST-----------------------
-----LQSDFFR---------R--KPL-----------------ACS-------------
P--S--S-----------------L-------------------P-K------------F
-------------------------------------------PPS----------KEY-
DA---------------------RLKL---------------------------------
-EE-----------------AR--------------------------------------
--------RQRKVG--------------------------------------------GS
VR----------------------------------------------------------
------------------------------------------------------------
---------------------P-GRENVRINRG---------------------------
------------------------------------------------------------
------------------------------------------------------------
-NGSIQPKKHTYISGNLH------------------------------------------
------------------------------------------------------------
------------------------------------------------------------
------------------------------------------------------------
------------------------------------------------------------
---------------------------------------PQGD-----------------
------------------------------------------------------------
------------------------------------------------------------
------------------------------------------------------------
------------------------------------------------------------
------------------------------------------------------------
------------------------------------------------------------
------------------------------------------------------------
------------------------------------------------------------
------------------PRT---------------------------------------
----L-------------------------------------------------------
------------------------------------------------------------
------------------------------------------------------------
------------------------------------------------------------
-------ATRVRSPGLNATWN--------------------------------NRGDSMT
------------------------------------------------------------
---------------------------------------VV-------------------
-------------------------------------------------KYLDVSTTLCG
------------------------------------------------------------
------------------------------------------------------------
------------------------------------------------------------
------------------------------------------------------------
------------------------------------------------------------
------------------------------------------------------------
------------------------------------------------------------
------------------------------------------------------------
------------------------------------------------------------
------------------------------------------------------------
------------------------------------------------------------
------------------------------------------------------------
--------------------------
>EP00267_Zea_mays_P022862_XP_008648016.1_uncharacterized_protein_LOC100381525_isoform_X1_Zea_mays
------------------------------------------------------------
------------------------------------------------------------
-----------------MG-----------------------------------------
------------------------------------------------------------
------------------------------------------------------------
------------------------------------------------------------
------------------------------------------------------------
------------------------------------------------------------
------------------------------------------------------------
------------------------------------------------------------
------------------------------------------------------------
------------------------------------------------------------
------------------------------------------------------------
------------------------------------------------------------
------------------------------------------------------------
------------------------------------------------------------
------------------------------------------------------------
------------------------------------------------------------
------------------------------------------------------------
----------------------CVSSRQFHGGDDR-------------------------
------------------------------------------------------------
------------------------------------------------------------
------------------------------------------------------------
-----G------DGKPRRRPSSNSLKRL--------------------------------
------------------------------------------------------------
------------------------------------------------------------
------------------------------------------------------------
-------------------------------------------------------VSSSS
SKRHEELEEEYEEGV---------------------------------------------
------------------------------------------------------------
------------------------------------------------------------
------------------------------------------------------------
------------------AVAATSSSAGRRAG----------------------------
-NDAST------------------------------------------------------
--------------------------------------------------ARLIRKPPAL
VVEAVPALLEEAA-----------------------------------------------
--------------------TLAV------GVVDA-------------------------
------------------------------------------------------------
--------------------------------EREVSATTGNRKRPPAD-----------
------------------------------------------------------------
------------------------------------------------------------
------------------------------------------------------------
------------------------------------------------------------
------------------------------------------------------------
------VQVNGVAEQEP-RSGGVRAEGEAK------------------------------
------------------------------------------------------------
------------------------------------------------------------
---LRTKD-------MPNGVQGEHVAAGWPRWLT--------------------------
-------------------------------EVAAEA-------VR-GWQ----------
---P-------RRA-E-S-F----E-K---------------------------------
-----------L--DK-IGQGTY---------------------------------SSVY
KA----------------------RDL---------------------------------
------------------------------------------------------------
------------------------EN-G-K-----IVALKKV------------------
----RF--AN------M-------DP-----E----------------------------
----------------------------------SVRFMAREIHILRRL---DHP-----
------NVIKLEGLVTS-------------------------------------------
-------------------------------R---------MSSSLYLVFEYMEHDLAGL
AA-TPG--------L-----K---------FSEPQVKCYMQQLLSGLDH-CHNR-GVLHR
DIK-GANLLLDNNGILKIADFGLATFFN----P---------------N-Q---------
---------------------K-------QHLTSRVVTLWYRPPELLLGSTN----YGAA
VDLWSAGCILAELLS--------------GKPIM--PG----------------------
--------R-TEVEQLHKIFK---------LCGSPS-E----------------------
-------EFWANLK------LSR-AT---I---FK-------------------------
-----PQH---------------P-Y-------------------------R-R------
-------CV-------NDVY----------------KD----------------------
------F----PTTALTLLDYLLAVEPGNRG-TAASA-----------------------
-----LDSEFFT---------T--KPY-----------------ACD-------------
P--S--N-----------------L-------------------P-K------------Y
-------------------------------------------PPS----------KEY-
DA---------------------KLRD---------------------------------
-EE-----------------AR--------------------------------------
--------RQRAAA---------------------------------------------K
GQ----------------------------------------------------------
------------------------------------------------------------
-----------------------EAEAGRR------------------------------
------------------------------------------------------------
------------------------------------------------------------
-KQLPAPDGNSGLQ----------------------------------------------
------------------------------------------------------------
------------------------------------------------------------
---------------------HR-------------------------------------
--------------------------------R--VQVNSKNSTYKFT------------
---------------------------------------PKED-----------------
------------------------------------------------------------
--------VSGFPIDPSARAA---------------------------------------
--------------------------------------------------DNGYPQRV--
------------------------------------------------------------
------------------------------------------------------------
------------------------------------------------------------
------------------------------------------------------------
------------------------------------------------------------
------------------PLMQAGRSSSTLGR----------------------------
-------------------------------SSGMDPKAQRF------------------
------------------------------------------------------------
HTSQIV------------------------------------------------------
------------------------------------------------------------
-----TITTEMSNQSTASGQRGNAPKM-------------------------SNLGESAR
-----------------RQYLREHRSSS----------------RYSQLTAADPSDRPEW
----------NHQFQERPSSSHRKDDAAVNKE----------------------------
--------------TTVVNG--------------------------TKKNRIHYSGPLM-
------------------------------------------------PHGANMDEILRE
HERQIQQAVRRARLDKGKGKH-----------------NGERDQSE--------------
AL-----------LYTTGNVR---------------------------------------
--------------------ADR-------------------------------------
------------------------------------------------------------
------------------------------------------------------------
------------------------------------------------------------
------------------------------------------------------------
------------------------------------------------------------
------------------------------------------------------------
------------------------------------------------------------
------------------------------------------------------------
--------------------------
>EP00267_Zea_mays_P030864_XP_008662637.1_probable_serine_threonine-protein_kinase_At1g09600_isoform_X1_Zea_mays
------------------------------------------------------------
------------------------------------------------------------
-----------------MVICR-------QVQ-R--------------------------
----------------------------L-------------------------------
--------------------------ARKTAK----------------------------
------------------------------------------------------------
------------------------------------------------------------
------------------------------------------------------------
-------------------------------IG---------------------------
--------------------------------------------------L---------
------------------------------------------------------------
------------------------------------------------------------
------------------------------------------------------------
------------------------------------------------------------
------------------------------------------------------------
----------------------------------SAI-----------------------
------------------------------------------------------------
------------------------------------------------------------
------------------------------------------------------------
---------SS-FKKKALHLMGCLCSKGAK------------------------------
------------------------------------------------------------
------------------------------------------------------------
------------------------------------------------------------
----------------EDANAASG------------------------------------
------------------------------------------------------------
------------------------------------------------------------
------------------------------------------------------------
------------------------------------------------------------
------------------------------------------------------------
------------------------------------------------------------
------------------------------------------------------------
------------------------------------------------------------
------------------------------------------------------------
--RRTP------------------------------------------------------
---------------------------------------------------PRRSEPATD
-AIAKDSSSSA-------------------------------------------------
------------------------------------------------------------
------------------------------------------------------------
------------------------------------------------------------
------------------------------------------------------------
------------------------------------------------------------
------------------------------------------------------------
------------------------------------------------------------
------------------------------------------------------------
-------ALNNAKTKGNLYGAEKVVVSLDA------------------------------
------------------------------------------------------------
------------------------------------------------------------
---RISSG-------NNAEFKGLNAVSGWPSWLV--------------------------
-------------------------------NVAPKA-------VE-GWL----------
---P-------RRA-D-S-F----E-K---------------------------------
-----------L--AK-IGQGTY---------------------------------SVVY
KA----------------------RDL---------------------------------
------------------------------------------------------------
------------------------ES-G-K-----IVALKKV------------------
----RF--VN------M-------DP-----E----------------------------
----------------------------------SVRFMAREIHILRRL---DHP-----
------NVIKLQGIVTS-------------------------------------------
-------------------------------R---------VSQSLYLVFEYMEHDLAGL
VA-TPG--------L-----K---------LTEPQIKCIVQQLLHGLDH-CHRN-GVLHR
DIK-GSNLLIDSNGTLKIGDFGLAISYD----P---------------S-N---------
---------------------P-------QPLTSRVVTLWYRPPELLLGATD----YAAA
VDMWSTGCIVAELFA--------------GKPIM--PG----------------------
--------R-TEVEQIHKIFK---------LCGSPS-E----------------------
-------NYCKKSK------VPE-TA---M---FK-------------------------
-----PQQ---------------Q-Y-------------------------R-R------
-------CV-------TETF----------------KD----------------------
------L----PTPAVLLIDSLLSLEPEGRG-TATSA-----------------------
-----LQSEFFR---------A--KPL-----------------ACD-------------
P--S--S-----------------L-------------------P-K------------L
-------------------------------------------PPS----------KEY-
DV---------------------RLRQ---------------------------------
-EE-----------------AR--------------------------------------
--------RLRNAA--------------------------------------------AL
GG----------------------------------------------------------
------------------------------------------------------------
---------------------P-GAESVKPGNESHVVASRAI------------------
------------------------------------------------------------
------------------------------------------------------------
------------------------------------------------------------
------------------------------------------------------------
------------------------------------------------------------
-----------------DIAAQV-------------------------------------
--------------------------------KQPTHSTSKSTCEKFS------------
------------------------------------------------------------
------------------------------------------------------------
----AEDSVPGFRV----------------------------------------------
-----------------------------------------------------EPRAL--
------------------------------------------------------------
------------------------------------------------------------
------------------------------------------------------------
------------------------------------------------------------
------------------------------------------------------------
------------------PTSA--------------------------------------
------------------------------------------------------------
------------------------------------------------------------
------------------------------------------------------------
------------------------------------------------------------
-----------QVPECGSTWN--------------------------------NTG-DHH
-----------------RSVLGRVCSSVRVA-----RKKGPSNSNTPQYDAADLRNG---
--------GDRNQRADRPAVSSQKKDQQEQDRG---------------------------
----------------------------------------------RKYKRIHYSGPLM-
------------------------------------------------PPGGNIEDMLKE
HERHIQEAVRKARLCKGSK-----------------------------------------
------------------------------------------------------------
------------------------------------------------------------
------------------------------------------------------------
------------------------------------------------------------
------------------------------------------------------------
------------------------------------------------------------
------------------------------------------------------------
------------------------------------------------------------
------------------------------------------------------------
------------------------------------------------------------
--------------------------
>EP00267_Zea_mays_P035139_XP_008670639.1_probable_serine_threonine-protein_kinase_At1g54610_Zea_mays
------------------------------------------------------------
------------------------------------------------------------
-----------------MG-----------------------------------------
------------------------------------------------------------
------------------------------------------------------------
------------------------------------------------------------
------------------------------------------------------------
------------------------------------------------------------
------------------------------------------------------------
------------------------------------------------------------
------------------------------------------------------------
------------------------------------------------------------
------------------------------------------------------------
------------------------------------------------------------
------------------------------------------------------------
------------------------------------------------------------
------------------------------------------------------------
------------------------------------------------------------
------------------------------------------------------------
----------------------CVHGRPTT------------------------------
------------------------------------------------------------
-----SSPAPA-------------------------------------------------
------------------------------------------------------------
------------ATSSRRRDQPAA------------------------------------
------------------------------------------------------------
------------------------------------------------------------
------------------------------------------------------------
-------------------------------------------------------SQPHQ
EGVDSS------------------------------------------------------
------------------------------------------------------------
------------------------------------------------------------
------------------------------------------------------------
------------------------------------------------------------
-DAAPP----------------------------------------------------AD
--------------------------------------------------AAAPEQPAAE
------------------------------------------------------------
------------------------------------------------------------
------------------------------------------------------------
-------------------------------KPEKVKRERRSRSSRSA------------
------------------------------------------------------------
------------------------------------------------------------
------------------------------------------------------------
------------------------------------------------------------
------------------------------------------------------------
----------------------ATAAAAHAE-----------------------------
--------V---------------------------------------------------
------------------------------------------------------------
---RLGGS-------FANKARGEQVAAGWPAWLS--------------------------
-------------------------------AVAGEA-------ID-GWT----------
---P-------RRA-D-S-F----E-K---------------------------------
-----------I--DK-IGQGTY---------------------------------SNVY
KA----------------------RDS---------------------------------
------------------------------------------------------------
------------------------LS-G-K-----IVALKKV------------------
----RF--DN------L-------EP-----E----------------------------
----------------------------------SVRFMAREILILRRL---DHP-----
------NVIKLDGLVTS-------------------------------------------
-------------------------------R---------MSCSLYLVFDYMVHDLAGL
AA-SPD--------I-----K---------FTLPQVKCYMRQLLSGLEH-CHNR-GVLHR
DIK-GSNLLLDNNGVLKIGDFGLASFFD----P---------------N-H---------
---------------------K-------QPMTSRVVTLWYRPPELLLGATD----YGVG
VDLWSAGCILAELLA--------------GKPIM--PG----------------------
--------R-TEVEQLHKIFK---------LCGSPT-E----------------------
-------EYWKKSK------LPH-AT---I---FK-------------------------
-----PQQ---------------P-Y-------------------------K-R------
-------RI-------ADTF----------------KD----------------------
------F----PQSALRLIETLLAIDPSDRL-TATSA-----------------------
-----LNSDFFK---------T--EPY-----------------ACE-------------
P--S--S-----------------L-------------------P-Q------------Y
-------------------------------------------PPS----------KEM-
DA---------------------KRRD---------------------------------
-EE-----------------AR--------------------------------------
--------RLKAAG--------------------------------------------GR
AN----------------------------GD----------------------------
------------------------------------------------------------
-----------------------GTRKTRTRDRP--------------------------
------------------------------------------------------------
------------------------------------------------------------
-RAVPAPEANAELQANID------------------------------------------
------------------------------------------------------------
------------------------------------------------------------
---------------------KR-------------------------------------
--------------------------------RLITHANAKSKSEKFP------------
---------------------------------------PPHQD----------------
------------------------------------------------------------
-------GALGFPLGCSNHMEPSFE-----------------------------------
-------------------------------------------------PPD--PSSFST
V-----------------------------------------------------------
------------------------------------------------------------
------------------------------------------------------------
------------------------------------------------------------
---------------------------------------------F--------------
------------------PYEKSTVPT---------------------------------
------------------------------------------------------------
------------------------------------------------------------
------------------------------------------------------------
------------------------------------------------------------
------------------------------------------------------------
------------------------------------------------------------
------------------------------------------------------------
-----------------------------------------------------WSGPLAD
-------------------------------------------------SAAGNQKRKHK
SGRSSKQPATAR------------------------------------------------
------------------------------------------------------------
-----------------------AR-----------------------------------
------------------------------------------------------------
------------------------------------------------------------
------------------------------------------------------------
------------------------------------------------------------
------------------------------------------------------------
------------------------------------------------------------
------------------------------------------------------------
------------------------------------------------------------
--------------------------
>EP00267_Zea_mays_P052231_XP_020405267.1_uncharacterized_protein_LOC100279958_isoform_X1_Zea_mays
------------------------------------------------------------
------------------------------------------------------------
-----------------MG-----------------------------------------
------------------------------------------------------------
------------------------------------------------------------
------------------------------------------------------------
------------------------------------------------------------
------------------------------------------------------------
------------------------------------------------------------
------------------------------------------------------------
------------------------------------------------------------
------------------------------------------------------------
------------------------------------------------------------
------------------------------------------------------------
------------------------------------------------------------
------------------------------------------------------------
------------------------------------------------------------
------------------------------------------------------------
------------------------------------------------------------
----------------------CVCGRPSAFDDGQ-------------------------
------------------------------------------------------------
------------------------------------------------------------
------------------------------------------------------------
------------------------------------------------------------
------------------------------------------------------------
------------------------------------------------------------
------------------------------------------------------------
------------------------------------------------------------
------------------------------------------------------------
------------------------------------------------------------
------------------------------------------------------------
------------------------------------------------------------
------------------------------------------------------------
-CRATP------------------------------------------------------
--------------------------------------------------------PPAA
------------------------------------------------------------
------------------------------------------------------------
------------------------------------------------------------
-----------------------KLSAAV--RSKEEARKQQQLQLQQH------------
------------------------------------------------------------
------------------------------------------------------------
------------------------------------------------------------
------------------------------------------------------------
------------------------------------------------------------
------VRAGSGREEALERRRAMMAMAAVC------------------------------
------------------------------------------------------------
------------------------------------------------------------
---QVRSP-------VPRAVEAEHVAVGWPPWLV--------------------------
-------------------------------AVAPEA-------VR-GWV----------
---P-------RRA-E-S-F----E-K---------------------------------
-----------L--DK-IGQGTY---------------------------------SNVY
RA----------------------RDL---------------------------------
------------------------------------------------------------
------------------------EK-E-K-----IVALKKV------------------
----RF--DN------L-------EP-----E----------------------------
----------------------------------SVKFMAREILILRRL---DHP-----
------NVIKLEGLVTS-------------------------------------------
-------------------------------R---------MSCSLYLVFEYMEHDLAGL
AS-FPG--------V-----K---------FTESQVKCYMQQLLRGLEH-CHSR-HILHR
DIK-GSNLLIDNRGILKIADFGLASFFD----P---------------E-Q---------
---------------------R-------HPLTSRVVTLWYRPPELLLGATN----YGVA
VDLWSAGCILAELYA--------------GKPIM--PG----------------------
--------R-TEVEQLHKIFK---------LCGSPS-E----------------------
-------DYWRKSK------LPH-AT---I---FK-------------------------
-----PQH---------------P-Y-------------------------A-R------
-------RV-------PETF----------------KE----------------------
------F----PVPALALVDVLLSVDPADRG-TASSA-----------------------
-----LQSEFFT---------T--KPY-----------------ACN-------------
P--S--S-----------------L-------------------P-R------------Y
-------------------------------------------PPS----------KEF-
DA---------------------KRRE---------------------------------
-EE-----------------AR--------------------------------------
--------RQGVTG--------------------------------------------GK
QH-----------------------------K----------------------------
------------------------------------------------------------
-----------------------HDPERRTRES---------------------------
------------------------------------------------------------
------------------------------------------------------------
-RAVPAPEANAELVSSLQ------------------------------------------
------------------------------------------------------------
------------------------------------------------------------
------------------------------------------------------------
--------------------------------KRQAQANTRSRSEMFN------------
---------------------------------------PCKED----------------
------------------------------------------------------------
-------SASGFRIEPPRPTPVTES-----------------------------------
----------------------------------------------SEDPQRAYPTRIFH
S--------------------------------G--------------------------
------------------------------------------------------------
------------------------------------------------------------
------------------------------------------------------------
------------------------------------------------------------
------------------PLVNQSQPSKAGG-----------------------------
-------------------------------GKNGEPQV---------------------
------------------------------------------------------------
------------------------------------------------------------
------------------------------------------------------------
-------PGVANHPVVLSTRSGPRADDS--------------G-----------------
-----------------RTMVAQAEAFAH-------------GRRLSESINEHFSNSGKY
DQV--FP---------------KKDDRNIRAD----------------------------
--------------GAIGYG--------------------------SKGSKIHHSGPLTC
------------------------------------------------PSGSNVDEMLKE
NDRQIQEVFRRTRVEKSRA---------------------RRDHGHH-------------
---QGG------------------------------------------------------
-----------------------IR-----------------------------------
--------------------------------------------------------PGD-
------------------------------------------------------------
------------------------------------------------------------
------------------------------FG----------------------A-----
------------------------------------------------------------
IP------------------------------VFPS------------------------
-------------------------------------------------SRSSYQAVQQ-
------------------------------------------------------------
--------------------------
>EP00144_Saccharomyces_cerevisiae_P003152_NP_012783.1_cyclin-dependent_serine_threonine_protein_kinase_CTK1_Saccharomyces_cerevisiae_S288C
------------------------------------------------------------
------------------------------------------------------------
-----------------MS-----------------------------------------
--------YN--------------------------------------------------
-------------------------NGNTYSK----------------------------
----------------------------------------------SYSR----------
------------------------------------------------------------
----------------------------NNKRPLF-------------------------
------------------------------------------------------------
------------------------------------------------------------
------------------------------------------------------------
------------------------------------------------------------
------------------------------------------------------------
------------------------------------------------------------
------------------------------------------------------------
------------------------------------------------------------
------------------------------------------------------------
-------------------------------------------GKRSPNPQSLARP----
--------------------------------------------------------P---
------------------------------------------------------------
----------------------------PP------------------------------
KRIRTDSGYQS-------------------------------------------------
-------------------------------------------NMDN-------------
------------ISSHRVNSNDQP-------------------------------GHT--
------------------------------------------------------------
------------------------------------------------------------
-------------------------------------------------KSRGNNNLSRY
NDTSFQTSSRYQG-----------------------------------------------
------------------------------------------------------------
------------------------------------------------------------
------------------------------------------------------------
------------------------------------------------------------
----------------------SRYNNNNTS-----------------------------
-YENRP------------------------------------------------------
-------------------------------------KSIKRDETKAEFLSHLPKGPKSV
------------------------------------------------------------
------------------------------------------------------------
------------------------------------------------------------
------------------------------------------------------------
------------------------------------------------------------
------------------------------------------------------------
------------------------------------------------------------
------------------------------------------------------------
------------------------------------------------------------
----------EKSRYNNSSNTSNDIKNGYHASKYYN------------------------
------------------------------------------------------------
------------------------------------------------------------
---------------HKGQEGRSVIAKKVPVSV---------------------------
-----------------------------------------------LTQ----------
---Q-------RST-S-V-Y----L-R---------------------------------
-----------I--MQ-VGEGTY---------------------------------GKVY
KA----------------------KNT---------------------------------
------------------------------------------------------------
------------------------NT-E-K-----LVALKKL------------------
----RL--QG------E-------R------E---G------------------------
----------------------------------FPITSIREIKLLQSF---DHP-----
------NVSTIKEIMVE-------------------------------------------
-----------------------------------------SQKTVYMIFEYADNDLSGL
LL-NKE--------V-----Q---------ISHSQCKHLFKQLLLGMEY-LHDN-KILHR
DVK-GSNILIDNQGNLKITDFGLARKMN----------------------S---------
---------------------R-------ADYTNRVITLWYRPPELLLGTTN----YGTE
VDMWGCGCLLVELFN--------------KTAIF--QG----------------------
--------S-NELEQIESIFK---------IMGTPT-I----------------------
-------NSWPTLYD-----MPW-FF---M---IM-------------------------
-----PQQ-------------TTK-Y-------------------------V-N------
-------NF-------SEKF----------------KS----------------------
-----VLP---SSKCLQLAINLLCYDQTKRF-SATEA-----------------------
-----LQSDYFK---------E--EPK-----------------PE--------------
P--L--V-----------------L-------------------D-G------------L
-------------------------------------------VSC----------HEY-
EV---------------------KLAR---------------------------------
-KQ-----------------KR--------------------------------------
--------PNILST--------------------------------------------NT
NN----------------------------------------------------------
------------------------------------------------------------
-------------------------KGNGNSNNNNNNNNDDDDK----------------
------------------------------------------------------------
------------------------------------------------------------
------------------------------------------------------------
------------------------------------------------------------
------------------------------------------------------------
------------------------------------------------------------
------------------------------------------------------------
------------------------------------------------------------
------------------------------------------------------------
------------------------------------------------------------
------------------------------------------------------------
------------------------------------------------------------
------------------------------------------------------------
------------------------------------------------------------
------------------------------------------------------------
------------------------------------------------------------
------------------------------------------------------------
------------------------------------------------------------
------------------------------------------------------------
------------------------------------------------------------
------------------------------------------------------------
------------------------------------------------------------
------------------------------------------------------------
------------------------------------------------------------
------------------------------------------------------------
------------------------------------------------------------
------------------------------------------------------------
------------------------------------------------------------
------------------------------------------------------------
------------------------------------------------------------
------------------------------------------------------------
------------------------------------------------------------
------------------------------------------------------------
------------------------------------------------------------
------------------------------------------------------------
------------------------------------------------------------
------------------------------------------------------------
--------------------------
>EP00057_Strongylocentrotus_purpuratus_P035243_XP_798269.1_PREDICTED_cyclin-dependent_kinase_9_Strongylocentrotus_purpuratus
------------------------------------------------------------
------------------------------------------------------------
-----------------MA-----------------------------------------
------------------------------------------------------------
------------------------------------------------------------
------------------------------------------------------------
------------------------------------------------------------
------------------------------------------------------------
------------------------------------------------------------
------------------------------------------------------------
------------------------------------------------------------
------------------------------------------------------------
------------------------------------------------------------
------------------------------------------------------------
------------------------------------------------------------
------------------------------------------------------------
------------------------------------------------------------
------------------------------------------------------------
------------------------------------------------------------
------------------------------------------------------------
------------------------------------------------------------
------------------------------------------------------------
------------------------------------------------------------
------------------------------------------------------------
------------------------------------------------------------
------------------------------------------------------------
------------------------------------------------------------
------------------------------------------------------------
------------------------------------------------------------
------------------------------------------------------------
------------------------------------------------------------
------------------------------------------------------------
----------------------ES-KGASFS-----------------------------
-GTSGP------------------------------------------------------
--------------------------------------------------------PVQS
------------------------------------------------------------
------------------------------------------------------------
------------------------------------------------------------
------------------------------------------------------------
------------------------------------------------------------
------------------------------------------------------------
------------------------------------------------------------
------------------------------------------------------------
------------------------------------------------------------
------------------------------------------------------------
------------------------------------------------------------
------------------------------------------------------------
------------------------------------------------------------
--------------------SANQGYKMAMAPYQRES-------PE-FKY----------
---C-------EEV-S-K-Y----D-K---------------------------------
-----------L--AK-IGQGTF---------------------------------GEVF
KA----------------------KHK---------------------------------
------------------------------------------------------------
------------------------KN-K-N-----IVALKKV------------------
----LM--EN------E-------K------E---G------------------------
----------------------------------FPITALREIRILQLL---RHE-----
------NVVPLYEICRT------------KAT---------------A------------
---Y-N-------------------------R---------YKGSIYLVFEFCEHDLAGL
LS-NTN--------V-----K---------FSLGEIKSVIKQLLNGLYY-IHSN-KVLHR
DMK-AANILITKAGVLKLADFGLARAFSLPK-G---------------D-A---------
---------------------P-------NRYTNRVVTLWYRPPELLLGERN----YGPA
IDLWGAGCIMAEMWT--------------RSPIM--QG----------------------
--------N-TEQHQLTLISH---------LCGSIT-S----------------------
-------AVWPGLEK-----LEL-SN---T---LE-------------------------
-----LPK---------------G-H-------------------------K-R------
-------KV-------KDRL----------------RS----------------------
----YVK----DQQALDLIDKLLNIDPKRRM-DAAIA-----------------------
-----LDHDFFW---------S--DPM-----------------PCS-------------
L--E--R----------------ML-------------------S-T------------H
T------------------------------------------QSM----------FEY-
LT---------------------PRRR---------------------------------
-QQ-----------------HP--------------------------------------
--------AAAAAA--------------------------------------------NH
RN----------------------------------------------------------
------------------------------------------------------------
---------------------P--------------------------------------
------------------------------------------------------------
-----------H------------------------------------------------
---HANPPN---------------------------------------------------
------------------------------------------------------------
------------------------------------------------------------
------------------------------------------------------------
--------------------------------R---------------------------
---------------------------------------PSTAA----------------
------------------------------------------------------------
------------------------------------------------------------
------------------------------------------------------------
------------------------------------------------------------
------------------------------------------------------------
------------------------------------------------------------
------------------------------------------------------------
------------------------------------------------------------
------------------PDQN--------------------------------------
------------------------------------------------------------
------------------------------------------------------------
------------------------------------------------------------
------------------------------------------------------------
------------------------------------------------------------
------------------------------------------------------------
------------------------------------------------------------
------------------------------------------------------------
------------------------------------------------------------
------------------------------------------------------------
------------------------------------------------------------
------------------------------------------------------------
------------------------------------------------------------
------------------------------------------------------------
------------------------------------------------------------
------------------------------------------------------------
------------------------------------------------------------
------------------------------------------------------------
-----------------------------------------------------FDRVF--
------------------------------------------------------------
--------------------------
>EP00099_Drosophila_melanogaster_P014238_NP_477226.2_Cyclin-dependent_kinase_9_Drosophila_melanogaster
------------------------------------------------------------
------------------------------------------------------------
-----------------MA-----------------------------------------
------------------------------------------------------------
----------------------------HMSH----------------------------
------------------------------------------------------------
------------------------------------------------------------
------------------------------------------------------------
------------------------------------------------------------
------------------------------------------------------------
------------------------------------------------------------
------------------------------------------------------------
------------------------------------------------------------
------------------------------------------------------------
------------------------------------------------------------
------------------------------------------------------------
------------------------------------------------------------
------------------------------------------------------------
------------------------------------------------------------
------------------------------------------------------------
------------------------------------------------------------
------------------------------------------------------------
------------------------------------------------------------
------------------------------------------------------------
------------------------------------------------------------
------------------------------------------------------------
------------------------------------------------------------
------------------------------------------------------------
------------------------------------------------------------
------------------------------------------------------------
------------------------------------------------------------
------------------------------------------------------------
------------------------------------------------------------
-MLQQP------------------------------------------------------
------------------------------------------------------------
------------------------------------------------------------
------------------------------------------------------------
------------------------------------------------------------
------------------------------------------------------------
------------------------------------------------------------
------------------------------------------------------------
------------------------------------------------------------
------------------------------------------------------------
------------------------------------------------------------
------------------------------------------------------------
------------------------------------------------------------
------------------------------------------------------------
-------------------------SGSTPSNVGS-------------------------
--------------------SSSRTMSLMEKQKYIED-------YD-FPY----------
---C-------DES-N-K-Y----E-K---------------------------------
-----------V--AK-IGQGTF---------------------------------GEVF
KA----------------------REK---------------------------------
------------------------------------------------------------
------------------------KGNK-K-----FVAMKKV------------------
----LM--DN------E-------K------E---G------------------------
----------------------------------FPITALREIRILQLL---KHE-----
------NVVNLIEICRT------------KAT---------------A------------
---T-N-------------------------G---------YRSTFYLVFDFCEHDLAGL
LS-NMN--------V-----K---------FSLGEIKKVMQQLLNGLYY-IHSN-KILHR
DMK-AANVLITKHGILKLADFGLARAFSIP--K--------------NE-S---------
---------------------K-------NRYTNRVVTLWYRPPELLLGDRN----YGPP
VDMWGAGCIMAEMWT--------------RSPIM--QG----------------------
--------N-TEQQQLTFISQ---------LCGSFT-P----------------------
-------DVWPGVEE-----LEL-YK---S---IE-------------------------
-----LPK---------------N-Q-------------------------K-R------
-------RV-------KERL----------------RP----------------------
----YVK----DQTGCDLLDKLLTLDPKKRI-DADTA-----------------------
-----LNHDFFW---------T--DPM-----------------PSD-------------
L--S--K----------------ML-------------------S-Q------------H
L------------------------------------------QSM----------FEY-
LA---------------------QPRR---------------------------------
-SN-----------------QM--------------------------------------
--------RNYHQQL---------------------------------------------
------------------------------------------------------------
------------------------------------------------------------
---------------TTMNQKP--------------------------------------
------------------------------------------------------------
------------------------------------------------------------
------------------------------------------------------------
------------------------------------------------------------
------------------------------------------------------------
------------------------------------------------------------
--------------------------------QDNS------------------------
------------------------------------------------------------
------------------------------------------------------------
------------------------------------------------------------
------------------------------------------------------------
------------------------------------------------------------
------------------------------------------------------------
------------------------------------------------------------
------------------------------------------------------------
------------------------------------------------------------
------------------------------------------------------------
------------------------------------------------------------
------------------------------------------------------------
------------------------------------------------------------
------------------------------------------------------------
------------------------------------------------------------
------------------------------------------------------------
------------------------------------------------------------
------------------------------------------------------------
------------------------------------------------------------
------------------------------------------------------------
------------------------------------------------------------
------------------------------------------------------------
------------------------------------------------------------
------------------------------------------------------------
------------------------------------------------------------
------------------------------------------------------------
------------------------------------------------------------
------------------------------------------------------------
----------------------------------------------------MIDRVW--
------------------------------------------------------------
--------------------------
>EP00110_Nematostella_vectensis_P003152_XP_001620553.1_hypothetical_protein_NEMVEDRAFT_v1g147788_partial_Nematostella_vectensis
------------------------------------------------------------
------------------------------------------------------------
------------------------------------------------------------
------------------------------------------------------------
------------------------------------------------------------
------------------------------------------------------------
------------------------------------------------------------
------------------------------------------------------------
------------------------------------------------------------
------------------------------------------------------------
------------------------------------------------------------
------------------------------------------------------------
------------------------------------------------------------
------------------------------------------------------------
------------------------------------------------------------
------------------------------------------------------------
------------------------------------------------------------
------------------------------------------------------------
------------------------------------------------------------
------------------------------------------------------------
------------------------------------------------------------
------------------------------------------------------------
------------------------------------------------------------
------------------------------------------------------------
------------------------------------------------------------
------------------------------------------------------------
------------------------------------------------------------
------------------------------------------------------------
------------------------------------------------------------
------------------------------------------------------------
------------------------------------------------------------
------------------------------------------------------------
------------------------------------------------------------
------------------------------------------------------------
------------------------------------------------------------
------------------------------------------------------------
------------------------------------------------------------
------------------------------------------------------------
------------------------------------------------------------
------------------------------------------------------------
------------------------------------------------------------
------------------------------------------------------------
------------------------------------------------------------
------------------------------------------------------------
------------------------------------------------------------
------------------------------------------------------------
------------------------------------------------------------
------------------------------------------------------------
------------------------------------------------------------
------------------------------------------------------------
------------------------------------------------------------
------------------------------------------------------------
------------------------------------------------------------
---------------------------G-E-----LVGLKKV------------------
----RT--DN------E-------K------E---G------------------------
----------------------------------FPITAVREIKILCQL---NHP-----
------NIINLKEIVTD------------KPN---------------A------------
---L-D-----------------------FRK---------DKGAFYLVFEYMDHDLMGL
LE-SGL--------V-----H---------LTEDHIKSFIRQLLDGLNY-CHKK-NFLHR
DIK-CSNILLNNKGEIKLADFGLARLYE----A---------------D-E---------
---------------------R-------RPYTNKVITLWYRPPELLLGEER----YGPG
IDIWSC---LGEM-S--------------SAIIV--SS----------------------
--------G-DELSHYS-VYR---------VCGTPT-P----------------------
-------AVWPSIIN-----LPH-FH---S---IK-------------------------
-----PKR---------------Q-Y-------------------------R-R------
-------RI-------REEF----------------NF----------------------
------L----PEDALDLFDAMLTLDPSQRI-TAEKA-----------------------
-----LEHPFLT---------D-VNPH-----------------NII-------------
P--P--R-----------------Y-------------------S-R-------------
------------------------------------------------------------
------------------------------------------------------------
------------------------------------------------------------
------------------------------------------------------------
------------------------------------------------------------
------------------------------------------------------------
------------------------------------------------------------
------------------------------------------------------------
------------------------------------------------------------
------------------------------------------------------------
------------------------------------------------------------
------------------------------------------------------------
------------------------------------------------------------
------------------------------------------------------------
------------------------------------------------------------
------------------------------------------------------------
------------------------------------------------------------
------------------------------------------------------------
------------------------------------------------------------
------------------------------------------------------------
------------------------------------------------------------
------------------------------------------------------------
------------------------------------------------------------
------------------------------------------------------------
------------------------------------------------------------
------------------------------------------------------------
------------------------------------------------------------
------------------------------------------------------------
------------------------------------------------------------
------------------------------------------------------------
------------------------------------------------------------
------------------------------------------------------------
------------------------------------------------------------
------------------------------------------------------------
------------------------------------------------------------
------------------------------------------------------------
------------------------------------------------------------
------------------------------------------------------------
------------------------------------------------------------
------------------------------------------------------------
------------------------------------------------------------
------------------------------------------------------------
------------------------------------------------------------
------------------------------------------------------------
--------------------------
>EP00110_Nematostella_vectensis_P009464_XP_001626865.1_predicted_protein_Nematostella_vectensis
------------------------------------------------------------
------------------------------------------------------------
-----------------MS-----------------------------------------
------------------------------------------------------------
------------------------------------------------------------
------------------------------------------------------------
------------------------------------------------------------
------------------------------------------------------------
------------------------------------------------------------
------------------------------------------------------------
------------------------------------------------------------
------------------------------------------------------------
------------------------------------------------------------
------------------------------------------------------------
------------------------------------------------------------
------------------------------------------------------------
------------------------------------------------------------
------------------------------------------------------------
------------------------------------------------------------
------------------------------------------------------------
------------------------------------------------------------
------------------------------------------------------------
------------------------------------------------------------
------------------------------------------------------------
------------------------------------------------------------
------------------------------------------------------------
------------------------------------------------------------
------------------------------------------------------------
------------------------------------------------------------
------------------------------------------------------------
------------------------------------------------------------
------------------------------------------------------------
------------------------------------------------------------
------------------------------------------------------------
------------------------------------------------------------
------------------------------------------------------------
------------------------------------------------------------
------------------------------------------------------------
------------------------------------------------------------
------------------------------------------------------------
------------------------------------------------------------
------------------------------------------------------------
------------------------------------------------------------
------------------------------------------------------------
------------------------------------------------------------
------------------------------------------------------------
------------------------------------------------------------
------------------------------------------------------------
----------------------------------KDT-------LD-FPY----------
---C-------HEV-S-K-Y----E-R---------------------------------
-----------Q--AK-IGQGTF---------------------------------GEVF
KA----------------------KNR---------------------------------
------------------------------------------------------------
------------------------KNPK-E-----IVALKKV------------------
----LM--DN------E-------K------E---G------------------------
----------------------------------FPITALREIKILQLL---NHE-----
------NVVKLLEICRT------------KAQ---------------P------------
---F-N-------------------------R---------NKASIYLVFEFCEHDLAGL
LN-NQA--------V-----K---------FSPPEMKKIMQMLLNALYF-IHSN-KILHR
DMK-AANILITKNGVLKLAEFGLARAIHIN--K---------------E-Q---------
---------------------K-------QRYTNRVVTLWYRPPELLLGERN----YGPP
IDLWGAGCIMAELWT--------------RTPIM--QG----------------------
--------N-TEQHQLTLISH---------LCGSIT-P----------------------
-------EVWPGVDK-----LEL-FD---K---MV-------------------------
-----LPS---------------G-Q-------------------------K-R------
-------RV-------KERL----------------RM----------------------
----YVK----DHNALDLIDKMLSLDPGPRI-DADSA-----------------------
-----LNHDYFW---------T--DPM-----------------PTD-------------
L--T--R----------------TL-------------------A-M------------H
N------------------------------------------QSM----------FEY-
LA---------------------PPRR---------------------------------
-GG-----------------QR--------------------------------------
--------QPAPPR----------------------------------------------
------------------------------------------------------------
------------------------------------------------------------
------------------------------------------------------------
------------------------------------------------------------
------------------------------------------------------------
------------------------------------------------------------
------------------------------------------------------------
------------------------------------------------------------
------------------------------------------------------------
------------------------------------------------------------
---------------------------------------PGPTQ----------------
------------------------------------------------------------
------------------------------------------------------------
------------------------------------------------------------
------------------------------------------------------------
------------------------------------------------------------
------------------------------------------------------------
------------------------------------------------------------
------------------------------------------------------------
------------------PSIVQS------------------------------------
------------------------------------------------------------
------------------------------------------------------------
------------------------------------------------------------
------------------------------------------------------------
-------------------------------------------------------G----
------------------------------------------------------------
------------------------------------------------------------
------------------------------------------------------------
------------------------------------------------------------
------------------------------------------------------------
------------------------------------------------------------
------------------------------------------------------------
------------------------------------------------------------
------------------------------------------------------------
------------------------------------------------------------
------------------------------------------------------------
------------------------------------------------------------
------------------------------------------------------------
----------------------------------------------------TYDRVF--
------------------------------------------------------------
--------------------------
>EP00110_Nematostella_vectensis_P020835_XP_001638236.1_predicted_protein_Nematostella_vectensis
------------------------------------------------------------
------------------------------------------------------------
------------------------------------------------------------
------------------------------------------------------------
------------------------------------------------------------
------------------------------------------------------------
------------------------------------------------------------
------------------------------------------------------------
------------------------------------------------------------
------------------------------------------------------------
------------------------------------------------------------
------------------------------------------------------------
------------------------------------------------------------
------------------------------------------------------------
------------------------------------------------------------
------------------------------------------------------------
------------------------------------------------------------
------------------------------------------------------------
------------------------------------------------------------
------------------------------------------------------------
------------------------------------------------------------
------------------------------------------------------------
------------------------------------------------------------
------------------------------------------------------------
------------------------------------------------------------
------------------------------------------------------------
------------------------------------------------------------
------------------------------------------------------------
------------------------------------------------------------
------------------------------------------------------------
------------------------------------------------------------
------------------------------------------------------------
------------------------------------------------------------
------------------------------------------------------------
------------------------------------------------------------
------------------------------------------------------------
------------------------------------------------------------
------------------------------------------------------------
------------------------------------------------------------
------------------------------------------------------------
------------------------------------------------------------
------------------------------------------------------------
------------------------------------------------------------
------------------------------------------------------------
------------------------------------------------------------
------------------------------------------------------------
------------------------------------------------------------
------------------------------------------------------------
------------------------------------------------------------
-----------------M-F----D-I---------------------------------
-----------I--EQ-IGEGTY---------------------------------GQVY
KA----------------------KDK---------------------------------
------------------------------------------------------------
------------------------IT-G-E-----LVGLKKV------------------
----RT--DN------E-------K------E---G------------------------
----------------------------------FPITAVREIKILCQL---NHP-----
------NIINLKEIVTD------------KPN---------------A------------
---L-D-----------------------FRK---------DKGAFYLVFEYMDHDLMGL
LE-SGL--------V-----H---------LTEDHIKSFIRQLLDGLNY-CHKK-NFLHR
DIK-CSNILLNNKGEIKLADFGLARLYE----A---------------D-E---------
---------------------R-------RPYTNKVITLWYRPPELLLGEER----YGPG
IDIWSVGCILAELFT--------------KKPIF--PA----------------------
--------Y-QEIGQLELISR---------VCGTPT-P----------------------
-------AVWPSIIN-----LPH-FH---S---IK-------------------------
-----PKR---------------Q-Y-------------------------R-R------
-------RI-------REEF----------------NF----------------------
------L----PEDALDLFDAMLTLDPSQRI-TAEKA-----------------------
-----LEHPFLT---------D--------------------------------------
PFVP--Q-----------------C-------------------K---------------
------------------------------------------------------------
------------------------------------------------------------
------------------------------------------------------------
------------------------------------------------------------
------------------------------------------------------------
------------------------------------------------------------
------------------------------------------------------------
------------------------------------------------------------
------------------------------------------------------------
------------------------------------------------------------
------------------------------------------------------------
------------------------------------------------------------
------------------------------------------------------------
------------------------------------------------------------
------------------------------------------------------------
------------------------------------------------------------
------------------------------------------------------------
------------------------------------------------------------
------------------------------------------------------------
------------------------------------------------------------
------------------------------------------------------------
------------------------------------------------------------
------------------------------------------------------------
------------------------------------------------------------
------------------------------------------------------------
------------------------------------------------------------
------------------------------------------------------------
------------------------------------------------------------
------------------------------------------------------------
------------------------------------------------------------
------------------------------------------------------------
------------------------------------------------------------
------------------------------------------------------------
------------------------------------------------------------
------------------------------------------------------------
------------------------------------------------------------
------------------------------------------------------------
------------------------------------------------------------
------------------------------------------------------------
------------------------------------------------------------
------------------------------------------------------------
------------------------------------------------------------
------------------------------------------------------------
------------------------------------------------------------
--------------------------
>EP00002_Diphylleia_rotans_P016147_TRINITY_DN3137_c0_g1_i4.p1_TRINITY_DN3137_c0_g1_TRINITY_DN3137_c0_g1_i4.p1_ORF_type_complete_len_370_score_84.25_TRINITY_DN3137_c0_g1_i4_121-1230
------------------------------------------------------------
------------------------------------------------------------
-----------------MN-----------------------------------------
------------------------------------------------------------
-----------------------------LQT----------------------------
------------------------------------------------------------
------------------------------------------------------------
------------------------------------------------------------
------------------------------------------------------------
------------------------------------------------------------
------------------------------------------------------------
------------------------------------------------------------
------------------------------------------------------------
------------------------------------------------------------
------------------------------------------------------------
------------------------------------------------------------
------------------------------------------------------------
------------------------------------------------------------
------------------------------------------------------------
------------------------------------------------------------
------------------------------------------------------------
------------------------------------------------------------
------------------------------------------------------------
------------------------------------------------------------
------------------------------------------------------------
------------------------------------------------------------
------------------------------------------------------------
------------------------------------------------------------
------------------------------------------------------------
------------------------------------------------------------
------------------------------------------------------------
------------------------------------------------------------
------------------------------------------------------------
--IQSP------------------------------------------------------
------------------------------------------------------------
------------------------------------------------------------
------------------------------------------------------------
------------------------------------------------------------
------------------------------------------------------------
------------------------------------------------------------
------------------------------------------------------------
------------------------------------------------------------
------------------------------------------------------------
------------------------------------------------------------
------------------------------------------------------------
------------------------------------------------------------
------------------------------------------------------------
------------------------------------------------------------
--------------------------------------------LR-TRL----------
---V-------RVD-E-K-Y----K-K---------------------------------
-----------L--EQ-VGEGTF---------------------------------GTVY
KA----------------------VNM---------------------------------
------------------------------------------------------------
------------------------NT-G-Q-----LVALKKI------------------
----HV--EH------E-------K------E---G------------------------
----------------------------------FPVTAIREIQLLKEL---RHE-----
------NIVNLIEVIPS------------SDP---------------G------------
-----E-------------------------F---------VRGIVYLVFEYLDHDLAGL
MI-KPG--------V----AT---------FSEGQIKSYVKQMLSGLNY-LHKR-NILHR
DMK-GANLLVNNEGQLKLADFGLARPYF----E---------------R-Q---------
---------------------E-------REYSDRVITLWYRPPEILFGSTK----YGPA
ADIWSAGTIFAELLI--------------QSAIF--PG----------------------
--------R-DELDQIDRICR---------VCGRPN-E----------------------
-------ENYPGVSK-----LPI-YN---R---IS-------------------------
-----IPN-----------------Y-------------------------P-P------
-------RY-------GVIF----------------KD----------------------
------L----KPEAKELLEKMLSLNPVERI-SAEDA-----------------------
-----LQSPYFQ---------T--HPL-----------------PLE-------------
P--D--Q-----------------M-------------------P-K------------Y
PS-----------------------------------------ESY----------HEF-
QV---------------------KPKR---------------------------------
-KR-----------------KP--------------------------------------
--------APTRTL--------------------------------------------SS
SS----------------------------------------------------------
------------------------------------------------------------
---------------LGSQKRP--------------------------------------
------------------------------------------------------------
------------------------------------------------------------
------------------------------------------------------------
------------------------------------------------------------
------------------------------------------------------------
------------------------------------------------------------
--------------------------------RDDQETYA--------------------
------------------------------------------------------------
------------------------------------------------------------
------------------------------------------------------------
------------------------------------------------------------
------------------------------------------------------------
------------------------------------------------------------
------------------------------------------------------------
------------------------------------------------------------
------------------------------------------------------------
------------------------------------------------------------
------------------------------------------------------------
------------------------------------------------------------
------------------------------------------------------------
------------------------------------------------------------
------------------------------------------------------------
------------------------------------------------------------
------------------------------------------------------------
------------------------------------------------------------
------------------------------------------------------------
------------------------------------------------------------
------------------------------------------------------------
------------------------------------------------------------
------------------------------------------------------------
------------------------------------------------------------
------------------------------------------------------------
------------------------------------------------------------
------------------------------------------------------------
------------------------------------------------------------
------------------------------------------------------------
------------------------------------------------------------
--------------------------
>EP00002_Diphylleia_rotans_P021586_TRINITY_DN419_c1_g2_i2.p1_TRINITY_DN419_c1_g2_TRINITY_DN419_c1_g2_i2.p1_ORF_type_complete_len_553_score_113.76_TRINITY_DN419_c1_g2_i2_36-1694
------------------------------------------------------------
------------------------------------------------------------
-----------------ME-----------------------------------------
------------------------------------------------------------
------------------------------TQ----------------------------
------------------------------------------------------------
------------------------------------------------------------
------------------------------------------------------------
------------------------------------------------------------
------------------------------------------------------------
------------------------------------------------------------
------------------------------------------------------------
------------------------------------------------------------
------------------------------------------------------------
------------------------------------------------------------
------------------------------------------------------------
------------------------------------------------------------
------------------------------------------------------------
------------------------------------------------------------
------------------------------------------------------------
------------------------------------------------------------
------------------------------------------------------------
------------------------------------------------------------
------------------------------------------------------------
------------------------------------------------------------
------------------------------------------------------------
------------------------------------------------------------
------------------------------------------------------------
------------------------------------------------------------
------------------------------------------------------------
------------------------------------------------------------
------------------------------------------------------------
------------------------------------------------------------
-RVASP------------------------------------------------------
----------------------------------------------------GAHRPFTP
------------------------------------------------------------
------------------------------------------------------------
------------------------------------------------------------
------------------------------------------------------------
------------------------------------------------------------
------------------------------------------------------------
------------------------------------------------------------
------------------------------------------------------------
------------------------------------------------------------
------------------------------------------------------------
------------------------------------------------------------
------------------------------------------------------------
------------------------------------------------------------
------------------------------TSESSLH-------NT-FPQ----------
---S-------AHY-S-D-Y----E-V---------------------------------
-----------L--EN-LGVGAY---------------------------------GHVY
RA----------------------IHI---------------------------------
------------------------------------------------------------
------------------------AT-N-E-----IVALKKF------------------
----KM--QN------E-------T------E---G------------------------
----------------------------------FPICAIREIMLLSKL---DHP-----
------NIVKLKEVVTS------------PPT---------------E------------
---H-N-------------------------R---------LLGDVYLVFEYLEHNLGSL
IE-ERK--------V-----RS--------FSYAQVKGYMKQILTGIFF-CHSS-KVLHR
DIK-PTNILLNRRGEVKIADFGLSRSYH--------------------D-A---------
---------------------N-------REYTTCVVTRWYRAPELLFQIKK----YTTA
IDIWSIGCLFAELMT--------------GVPIF--PG----------------------
--------P-SDKEQLEIIFR---------TCGSPN-E----------------------
-------RNWPTLMT-----MPE-YE---K---HQ-AN----------------------
-----FSK---------------T-H-------------------------R-N------
-------NL-------QKNV----------------SAKVE-------------------
---LPGV----DQHAYDLLDKLLALDPAKRP-TASAA-----------------------
-----LDSSFFW---------T--DPM-----------------PLE-------------
P--S--E-----------------L-------------------P-S------------Y
P------------------------------------------CDG----------HLI-
QK---------------------RFTA---------------------------------
-QK-----------------ER--------------------------------------
--------TEHGRAPV------------------------------------------RQ
TT----------------------------------------------------------
------------------------------------------------------------
--------AGPPVPPAACATRP-PGQPQSHSHSHSHSHNHSHSHSQSSHAS---------
------------------------------------------------------------
--------QP--------------------------------------------------
--PPPPPPVPSARSSSHQTSTM--------------------------------------
------------------------------------------------------------
-------TPSSTGQQST----------------------PQ-------------------
------------------------------------------------------------
-----------------------------NSARPHSTSA---------------------
--GPLL---------------------------------PAPRQHPQNQHP---------
------------------------------------------------------------
------------HQPSHHQH----------------------------------------
------------------------------------------------------------
------------------------------------------------------------
------------------------------------------------------------
------------------------------------------------------------
------------------------------------------------------------
------------------------------------------------------------
----------------QVPSNHHSSSTTAQL-----------------------------
------------------------------------PHS---------------------
------------------------------------------------------------
------------------------------------------------------------
------------------------------------------------------------
----HQSNTTTSTPGLHTH-----------------------------------------
------------------------------------------------------------
----------------RP------------------------------------------
--------------FTQQHN----------------------------------------
------------------------------------------------PAQFQGSRNQPR
DESDPKKMRS--------------------------------------------------
------------------------------------------------------------
------------------------------------------------------------
------------------------------------------------------------
------------------------------------------------------------
------------------------------------------------------------
------------------------------------------------------------
------------------------------------------------------------
------------------------------------------------------------
------------------------------------------------------------
------------------------------------------------------------
--------------------------
>EP00003_Mantamonas_plastica_P002604_TRINITY_DN119_c0_g1_i1.p1_TRINITY_DN119_c0_g1_TRINITY_DN119_c0_g1_i1.p1_ORF_type_complete_len_782_score_217.70_TRINITY_DN119_c0_g1_i1_15-2360
MMV---------------------------------------------------------
------------------------------------------------------------
-----------------MR--------------TLD------------------------
------------------------------------------------------------
-----------------------RAACVFTST----------------------------
--------------------------------------VV--------------------
-------------VVVPF------------------SLPCV-----VH------------
--------------L---------------SFPNAKNNMWL-------------------
------------------------------------------------------------
------------------------------------------------------------
------------------------------------------------------------
------------------------------------------------------------
------------------------------------------------------------
------------------------------------------------------------
------------------------------------------------------------
-----------TTSIYP-------------------L-----------------------
------------------------------------------------------------
--------------------FVSIG---------------------PTSPSVA-------
------------------------------------------------------LFPQFV
SMSALLS----------------------------------------F----------VH
F---SFFRTRFFSFLFWFL-----------------------------NEKKAGVASEIT
TKVEGKDPSSSH------------------------------------------------
---------------------------------------------VD-------------
------------STESRSDVTSG-------------------------------------
------------------------------------------------------------
------------------------------------------------------------
------------------------------------------------------------
------------------------------------------------------------
------------------------------------------------------------
------------------------------------------------------------
------------------------------------------------------------
------------------------------------------------------------
-------------------------LHGSNA-----------------------------
-SDRKP------------------------------------------------------
-------------------------------------------------TVVSTDQTSSS
------------------------------------------------------------
------------------------------------------------------------
------------------------------------------------------------
------------------------------------------------------------
------------------------------------------------------------
------------------------------------------------------------
----------------------------------------GQ------------------
-----------------------------------------------TG-----------
------------------------------------------------------------
-------SVHSVSAASSSSASSTSLSG---------------------------------
----------------------------------------------------------EQ
RDVKGKKPADS-------------------------------------------------
---------------MDLENQKTQKSLSLPKQLQTGGFSQSSQ-----------------
---------------SLEDKLKENQRMKELRETIPKP-------KF-PEG----------
---S-------RSF-T-N-Y----T-L---------------------------------
-----------G--DL-IGEGTY---------------------------------GQVY
RS----------------------KDK---------------------------------
------------------------------------------------------------
------------------------ET-K-E-----VVALKKI------------------
----RM--EN------E-------K------E---G------------------------
----------------------------------FPITAIREIKILKKL---NHP-----
------NIVNLKEIATS------------APT---------------E------------
---Y-N-------------------------K---------GKGSIYMVFEYVDHDLTGL
LE-SGN--------------H---------FTLPQLKTYIRQMFESIFY-CHSN-KVLHR
DLK-GANMLISNQGEFKLADFGLARPFN----P-------------EKQ-K---------
---------------------E-------SKYTNRVITLWYRPPELLFGATA----YGPA
VDMWSAGCIVAELLI--------------GKPLL--TG----------------------
--------T-DSVTQLDRIFQ---------LCGTPT-E----------------------
-------EDWPGFTS-----LPM-VS---K---FK-------------------------
-----FKD-----------------Y-------------------------K-R------
-------RV-------KEHF----------------RN----------------------
------L----RPDAIDLLDKLLTLDPKKRL-SASEA-----------------------
-----LDHDFFF---------K--APL-----------------PAK-------------
L--S--D-----------------M-------------------P-R------------L
H------------------------------------------QSC----------HEY-
TS---------------------RKKK---------------------------------
-KL-----------------SK--------------------------------------
--------GLVSNA--------------------------------------------AK
KQ----------------------------------------------------------
------------------------------------------------------------
--------RLDMKGSANKIAHP-SSIGSLTSSSSSSSSSSSSSSAIHRSQSYTG------
-GF---------------------------------------------------------
-----GSGSSAN----------------------------------------KMNNRGGN
QYQNNNGSSSSSSSSSGYGGHGH-------------------------------------
------------------------------------------------------------
------------------------------------------------------------
------------------------------------------------------------
--------------------------------RGGMQNGGGRQHGGVQQ-----------
---------------------------------------PRHSNHPNHSNH---------
------------------------------------------------------------
----SNQNYQHRGHNQQYRH----------------------------------------
------------------------------------------------------------
------------------------------------------------------------
------------------------------------------------------------
------------------------------------------------------------
------------------------------------------------------------
------------------------------------------------------------
------------------PNQHHGQHRQHNQ-----------------------------
------------------------------------------------------------
------------------------------------------------------------
------------------------------------------------------------
---------------------------------------QHNNNYNN-------------
-GGGGNRQQYQNRGQHGGQHQQ--------------------------------RGGNF-
------------------------------------------------------------
------------------------------------------------------------
---------------QHRH-----------------------------------------
------------------------------------------------SNNNNKNNNNNN
------------------------------------------------------------
------------------------------------------------------------
------------------------------------------------------------
------------------------------------------------------------
------------------------------------------------------------
------------------------------------------------------------
------------------------------------------------------------
------------------------------------------------------------
------------------------------------------------------------
---G------------------------------------------------QH------
------------------------------------------------------------
--------------------------
>EP00004_Rigifila_ramosa_P024593_TRINITY_DN717_c0_g1_i4.p1_TRINITY_DN717_c0_g1_TRINITY_DN717_c0_g1_i4.p1_ORF_type_5prime_partial_len_568_score_105.21_TRINITY_DN717_c0_g1_i4_29-1732
------------------------------------------------------------
------------------------------------------------------------
N---E------------ME---------------LE------------------------
------------------------------------------------------------
-------------------------EGELPAE----------------------------
------------------------------------------------------------
------------------------------------------------------------
--------------------------QTAPGPPVATVAA---------------------
------------------------------------------------------------
--------G---------------------------------------------------
------------------------------------------------------------
------------------------------------------------------------
------------------------------------------------------------
------------------------------------------------------------
------------------------------------------------------------
------------------------------------------------------------
------------------------------------------------------------
-------------------------------------------------PAS--------
-------------------------------------------------------APL--
------------------------------------------------------------
------------------------------------------------------------
------------------------------------------------------------
------------------------------------------------------------
-------------LSPRRAAQQQPSG----------------------------------
------------------------------------------------------------
------------------------------------------------------------
------------------------------------------------------------
------------------------------------------------------------
------------------------------------------------------------
------------------------------------------------------------
------------------------------------------------------------
-----------------------------GL----------PSVPVM-------------
------------------------------------------------------------
-PQQQP------------------------------------------------------
----------------------------------------------SGGLPSVPVMPPQQ
------------------------------------------------------------
------------------------------------------------------------
------------------------------------------------------------
------------------------------------FLVPIPAKPSPL------------
------------------------------------------------------------
-----GRPPFPPAVP---------------------------------------------
------------------------------------------------------------
------------------------------------------------------------
------------------------------------------------------------
------------------------------------------------------------
------------------------------------------------------------
------------------------------------------------------------
--------------------KSAPVFPHQPTSVP--------------------------
--------------------------VAGPRLTFRAAC------VP------------V-
---C-------PYLED-L-Y----K-I---------------------------------
-----------V--EP-IGLGAY---------------------------------GSVF
LG----------------------IDL---------------------------------
------------------------------------------------------------
------------------------KT-H-Q-----HVALKRF------------------
----RL--AN------E-------H------E---G------------------------
----------------------------------FPITALREIKILKQL---KHE-----
------NVVGVLNVVCS------------RVT---------------Q------------
---QYS-------------------------K---------DDLNIYVVFDYVPHDLAAL
ME-YPG--------V-----KT--------FSMSQIKGYIKQILTGLHY-CHAA-GVLHR
DLK-AANVLVSNTGSVMLADFGLSRHFQ----H---------------D-P---------
---------------------K-------KEYTSRVVTRWFRPPELLLGARK----YTTA
IDMWSAGCLFAELLI--------------HRPIF--PG----------------------
--------T-DDTDQLDCIFK---------LCGTPT-E----------------------
-------IIWPGLTE-----LPH-YE---R---YF-------------------------
---LLNKP---------------K-H-------------------------K-P------
-------RL-------AEEL----------------RH----------------------
------L----PADAIDFVSRLLTLDPAQRL-TAEQA-----------------------
-----LDHQFLW---------S--EPL-----------------PAR-------------
P--E--T-----------------L-------------------P-R------------Y
P------------------------------------------SDR----------NER-
AR---------------------RLAA---------------------------------
-QQ-----------------RI--------------------------------------
--------HQHNAA----------------------------------------------
------------------------------------------------------------
------------------------------------------------------------
------------APPQGHPQPP-PQHAAVGRPPASH------------------------
------------------------------------------------------------
---------PQQ------------------------------------------------
-PPFQKPPAAQTHPQNPHS-----------------------------------------
------------------------------------------------------------
----GQAHPP--------------------------------------------------
------------------------------------------------------------
--------------------------------RPAHMPVSVI------------------
---P-----------------------------------PVAGK----------------
-------------L----------------------------------------------
------------------------------------------------------------
----------------------------------------------------PLPHA---
---------------------------------G--------------------------
------------------------------------------------------------
------------------------------------------------------------
------------------------------------------------------------
------------------------------------------------------------
------------------PPRTAPPHGTQPD-----------------------------
------------------------------------------------------------
------------------------------------------------------------
------------------------------------------------------------
------------------------------------------------------------
------------------------------------------------------------
------------------------------------------------------------
------------------------------------------------------------
------------------------------------------------------------
------------------------------------------------PKRQRTDGGMDP
IHK---------------------------------------------------------
------------------------------------------------------------
------------------------------------------------------------
--------------------------------------------------------P---
------------------------------------------------------------
------------------------------------------------------------
------------------------------------------------------------
------------------------------------------------------------
------------------------------------------------------------
------------------------------------------------------------
------------------------------------------------------------
--------------------------
>EP00023_Dictyostelium_discoideum_P010152_XP_644477.1_hypothetical_protein_DDB_G0273721_Dictyostelium_discoideum_AX4
------------------------------------------------------------
------------------------------------------------------------
-----------------MD-----------------------------------------
------------------------------------------------------------
--------------------TTTNNNIENNTT----------------------------
-------ENIKKEEI---------------------------------------------
------------------------------------------------------------
------------------------------------------------------------
------------------------------------------------------------
------------------------------------------------------------
------------------------------------------------------------
------------------------------------------------------------
------------------------------------------------------------
------------------------------------------------------------
------------------------------------------------------------
------------------------------------------------------------
------------LEKQQHEA----------------------------------------
----------------------------------IKEESTTIKEEIIEKPNINNNNNNNN
SNNSNNNNNNN-------------------------------------------------
------------------------------------------------------------
------------------------------------------------------------
------------------------------------------------------------
------------------------------------------------------------
------------NNNSRESTTNNNSSGNNIINNNN-------------------------
------------------------------------------------------------
------------------------------------------------------------
------------------------------------------------------------
----------------------------------------------------NNINNNIN
NNNNINN-----------------------------------------------------
------------------------------------------------------------
------------------------------------------------------------
------------------------------------------------------------
-----------------NINNNSNSSSNNNN-----------------------------
-NNNLP------------------------------------------------------
-----------------------------------QNGSTHKEESTTSSSSTINSNPNPN
------------------------------------------------------------
------------------------------------------------------------
------------------------------------------------------------
--------------------------------------------PNPN------------
------------------------------------------------------------
-------PNP--------------------------------------------------
-------------NPNPNPI----------------------------------------
------------------------------------------------------------
------------------------------------------------------------
------------------------------------------------------------
------------------------------------------------------------
------------------------------------------------------------
--------------------------NKAPTIHGTVITTAM-------------------
------------------LTGIINSVSNMDNIRYNNS-------DS-VWG----------
---S-------RSV-D-S-H----E-K---------------------------------
-----------I--EQ-IGEGTF---------------------------------GQVY
KA----------------------KNK---------------------------------
------------------------------------------------------------
------------------------SN-G-D-----IVALKKV------------------
----IM--DN------E-------V------E---G------------------------
----------------------------------FPITAIREIKILKEL---NHA-----
------NVVNLKEVVTS------------KAS---------------A------------
---S-N-------------------------N---------HKGSVYMVFEYMDHDLNGL
MD-SPA--------F-----K--------YFAPGQIKCYLKQLLEGLDY-CHRN-NVLHR
DIK-GSNLLLDNNGILKLADFGLARPFN----S--------------SE-K---------
---------------------K-------QILTNRVITLWYRPPELLLGTFH----YGPE
IDMWSVGCIMAELLS--------------KKTLF--PG----------------------
--------R-NSIDQLDKIYQ---------VCGSPN-A----------------------
-------NNWPEAMD-----LPF-WD---A---LK-------------------------
-----PKR---------------E-Y-------------------------N-S----L-
-------SL-------KDFY----------------QH----------------------
-ENPSFF----TKEAFDLLDKLLCMDPKKRI-TASEA-----------------------
-----LDHQYFW---------T--DPM-----------------PVN-------------
P--K--D-----------------L-------------------P-Q------------Y
-------------------------------------------PSC----------HEY-
RT---------------------KKRL---------------------------------
-RQ-----------------QN--------------------------------------
--------QNQNQQ--------------------------------------------QN
QQ----------------------------------------------------------
------------------------------------------------------------
----------------QQQQQP-QNQHQQSQYQGANVNHHNNHNNNNN------------
------------------------------------------------------------
------------------------------------------------------------
-----QPP----------------------------------------------------
------------------------------------------------------------
------------------------------------------------------------
------------------------------------------------------------
------------------------------------------------------------
---------------------------------------PYQNGSGSNNSN---------
------------------------------------------------------------
-----------------------------------------NF-----------------
-------------------------------------------KKQRTDYNQPPPP----
------------------------------------------------------------
------------------------------------------------------------
------------------------------------------------------------
------------------------------------------------------------
------------------------------------------------------------
------------------PPSSSSTSSSTQQ-----------------------------
--------PF-------------------NKGPYGQPPQV--------------------
------------------------------------------------------------
----------------------------------------QPPGG---------------
--------------------------------------------------------SFVN
GGNNNYPQNRNTLPQQGGGGNR--------------------------------------
------------------------------------------------------------
------------------------------------------------------------
------------------------------------------------------------
------------------------------------------------PPQSQQNKNNFP
TNNNSSSNSRNPSHR---------------------------------------------
------------------------------------------------------------
------------------------------------------------------------
------------------------------------------------------------
------------------------------------------------------------
------------------------------------------------------------
------------------------------------------------------------
------------------------------------------------------------
------------------------------------------------------------
------------------------------------------------------------
------------------------------------------------------------
--------------------------
>EP00026_Physarum_polycephalum_P006526_Phypoly_transcript_06573.p1_GENE.Phypoly_transcript_06573_Phypoly_transcript_06573.p1_ORF_type_complete_len_400_score_15.16_Phypoly_transcript_06573_148-1347
------------------------------------------------------------
------------------------------------------------------------
-----------------MS-----------------------------------------
------------------------------------------------------------
-----------------------------RAS----------------------------
------------------------------------------------------------
------------------------------------------------------------
------------------------------------------------------------
------------------------------------------------------------
------------------------------------------------------------
------------------------------------------------------------
------------------------------------------------------------
------------------------------------------------------------
------------------------------------------------------------
------------------------------------------------------------
------------------------------------------------------------
------------------------------------------------------------
------------------------------------------------------------
------------------------------------------------------VA----
------------------------------------------------------------
------------------------------------------------------------
------------------------------------------------------------
------------------------------------------------------------
------------------------------------------------------------
------------------------------------------------------------
------------------------------------------------------------
------------------------------------------------------------
------------------------------------------------------------
------------------------------------------------------------
------------------------------------------------------------
------------------------------------------------------------
------------------------------------------------------------
------------------------------------------------------------
--QMVP------------------------------------------------------
------------------------------------------------------------
------------------------------------------------------------
------------------------------------------------------------
------------------------------------------------------------
------------------------------------------------------------
------------------------------------------------------------
------------------------------------------------------------
------------------------------------------------------------
------------------------------------------------------------
------------------------------------------------------------
------------------------------------------------------------
------------------------------------------------------------
------------------------------------------------------------
------------------------------------------------------------
-----------------------------------------------AIS----------
---T-------SSM-E-D-Y----D-V---------------------------------
-----------L--SK-CGEGTY---------------------------------GCVY
KA----------------------LHK---------------------------------
------------------------------------------------------------
------------------------QT-R-Q-----LVALKKV------------------
----IN--VP------K-------E------E---G------------------------
----------------------------------SPV----EVKYLSQLL--AQK-----
------NVIHLRDYFWN-------------------------------------------
------------------------------------------KGQLCIVFEYMDYDLWRL
MT-GPN--------I-----T---------FSMLQIKCLMKQLLEGLYQ-CHST-GIMHR
DIK-PSNLLINSEGILKLADFGLTTSFL----------------------T---------
---------------------Q-------SNFSNNVVSLYYRPPELLLGSHT----YGPE
IDMWSVGCILIELIT--------------NNYLF--AG----------------------
--------A-NDEEQLDLIFR---------VFGTPS-D----------------------
-------DSWPGVTQ-----LPG-WA---G---ME-------------------------
-----KKK-------------KPK-YP------------------------P-Q------
-------DL-------NDVF----------------GF----------------------
------L----TPEALDLATRLLSLDPKKRI-SSFDA-----------------------
-----LQHPWFW---------T--SPL-----------------PCP-------------
P--Q--R-----------------L-------------------P-S-------NW--NF
GPSR---------------------------------------SST----------RKY-
QS---------------------DFPR---------------------------------
-SR-----------------QL--------------------------------------
------------------------------------------------------------
------------------------------------------------------------
------------------------------------------------------------
---------------CGDMDPP-KKSRGATTTRGRRGRGRGAGRTSVRA-----------
------------------------------------------------------------
------------------------------------------------------------
------------------------------------------------------------
------------------------------------------------------------
-------VPYS-------------------------------------------------
------------------------------------------------------------
------------------------------------------------------------
---------------------------------------P--------------------
------------------------------------------------------------
------------------------------------------------------------
------------------------------------------------------------
------------------------------------------------------------
------------------------------------------------------------
------------------------------------------------------------
--------------------------------------V---------------------
--------------------VYCKPV----------------------------------
-----------------IPEGSAQR-----------------------------------
------------------------------------------------------------
------------------------------------------------------------
------------------------------------------------------------
------------------------------------------------------------
------------------------------------------------------------
------------------------------------------------------------
------------------------------------------------------------
------------------------------------------------------------
------------------------------------------------P-----------
------------------------------------------------------------
------------------------------------------------------------
------------------------------------------------------------
------------------------------------------------------------
------------------------------------------------------------
------------------------------------------------------------
-----------------------------------------------ILI----------
----------------------------------------A----------------S--
------------------------------------------------------------
------------------------------------------------------------
------------------------------------------------------------
--------------------------
>EP00029_Vermamoeba_vermiformis_P001118_TRINITY_DN11288_c0_g1_i1.p1_TRINITY_DN11288_c0_g1_TRINITY_DN11288_c0_g1_i1.p1_ORF_type_complete_len_718_score_183.99_TRINITY_DN11288_c0_g1_i1_65-2155
------------------------------------------------------------
------------------------------------------------------------
-----------------MP-----------------------------------------
------------------------------------------------------------
------------------------------------------------------------
------------------------------------------------------------
------------------------------------------------------------
------------------------------------------------------------
------------------------------------------------------------
------------------------------------------------------------
------------------------------------------------------------
------------------------------------------------------------
------------------------------------------------------------
------------------------------------------------------------
------------------------------------------------------------
------------------------------------------------------------
------------------------------------------------------------
------------------------------------------------------------
------------------------------------------------------------
------------------------------------------------------------
------------------------------------------------------------
------------------------------------------------------------
------------------------------------------------------------
------------------------------------------------------------
------------------------------------------------------------
------------------------------------------------------------
------------------------------------------------------------
------------------------------------------------------------
------------------------------------------------------------
------------------------------------------------------------
------------------------------------------------------------
------------------------------------------------------------
------------------------------------------------------------
------------------------------------------------------------
------------------------------------------------------------
------------------------------------------------------------
------------------------------------------------------------
------------------------------------------------------------
------------------------------------------------------------
------------------------------------------------------------
------------------------------------------------------------
------------------------------------------------------------
------------------------------------------------------------
------------------------------------------------------------
------------------------------------------------------------
------------------------------------------------------------
------------------------------------------------------------
------------------------------------------------------------
------------------------------------------------------------
------------------------------------------------------------
------------------------------------------------------------
------------------------------------------------------------
------------------------------------------------------------
------------------------------------------------------------
--------ET------M-------R------E---G------------------------
----------------------------------FPVTAIREIKILRAL---EHN-----
------NVVKLKEIAIS------------AQE---------------E------------
---L-------------------------------------EFKSIFLIFEFLEHDLQGL
LV-QLH--------E-----KK------RWLSLGQIKSVAKQLLEAVNY-LHKN-NVLHR
DIK-ASNMLINNQGEVKLADFGLARIFQ----G-----------------P---------
---------------------A-------GNYTNRVITLWFRPPELLLGEHA----YGPE
VDVWSVGCIIAELLY--------------KRAIL--PG----------------------
--------R-TELDQLDLIFK---------LCGTPT-E----------------------
-------DNWPGVQT-----LPY-WN---T---LK-------------------------
-----PLV---------------H-R-------------------------P-S------
-------NL-------RQTF----------------AY----------------------
------F----DSEALHLIESMLKLNPKDRI-SAEQA-----------------------
-----LQSSWFA---------S--DPQ-----------------PEN-------------
L--T--D-----------------L------------------LS-T------------M
-------------------------------------------ESL----------HEY-
TA---------------------KTRR---------------------------------
-QA-----------------KR--------------------------------------
--------ESSFSN--------------------------------------------NL
NA----------------------------------------------------------
------------------------------------------------------------
-----------KLQSMTLQPSP-NKSTATLPHMSFNTFNNDSQNKTSPTVPTINI-----
------------------------------------------------------------
-----QGTSPGHFSP---------------------------------------KAQTPG
KRPSRSPSPSSISTSLQNSFKFMNNMP---------------------------------
---------------------PSSNPLPPI----------------------------AS
QGYFSAPQPQYQQPQQEFVQN-----------------IPAY------------------
-----------------FAQHQQQQ-----------------------------------
----------------------P---------RTQSQ-----------------------
----------------------FF---------------PMQNKQNSSQFSQPTHVQPQL
QQLPQVSQ----PLPQ--FSFPSAAVPVMFKPQTYQSVPPTAVPLQPTSSYQPFNIPQHN
DLQPQHMQMMQAQYQRNYQQLYQQT-----------------YQG---------------
-------------------------------INQQLYQRSLYAQQPQQVPSQHVPYQYVA
AEQAIHH-----------DLSLGSANQNTSF--G--------------------------
------------------------------------------------------------
------------------------------------------------------------
------------------------------------------------------------
-------------------THFAPPVADLAAV----------------------------
-------------PKFSFPSNAKPSLFTQAR-----------------------------
--------P----------------------QQHDSPVY---------------------
------------------------------------------------------------
------------------------------------------------------------
------------------------------------------------------------
--SPASPSYSPSSPTYSPTIGSESDSA---------------------------------
------------------------------------------------------------
-----------------PLDDSDDAD----------------------------------
------------------------------------------------------------
-------------------------------------YV---------PNKSKQSKDTSE
PTKGVRSLRSATK-----------------------------------------------
------------------------------------------------------------
------------------------------------------------------------
-------------------------------------------------------VP---
------------------------------------------------------------
------------------------------------------------------------
------------------------------------------------------------
------------------------------------------------------------
------------------------------------------------------------
------------------------------------------------------------
------------------------------------------------------------
--------------------------
>EP00031_Thecamonas_trahens_P000130_XP_013752700.1_CMGC_CDK_protein_kinase_Thecamonas_trahens_ATCC_50062
------------------------------------------------------------
------------------------------------------------------------
-----------------MS-----------------------------------------
------------------------------------------------------------
------------------------------TG----------------------------
------------------------------------------------------------
------------------------------------------------------------
------------------------------------------------------------
------------------------------------------------------------
------------------------------------------------------------
------------------------------------------------------------
------------------------------------------------------------
------------------------------------------------------------
------------------------------------------------------------
------------------------------------------------------------
------------------------------------------------------------
---------------------------------------------LTP------------
---------------------------------------------HPPPP----------
------------------------------------------------------------
------------------------------------------------------------
------------------------------------------------------------
------------------------------------------------------------
------------------------------------------------------------
------------------------------------------------------------
------------------------------------------------------------
------------------------------------------------------------
------------------------------------------------------------
------------------------------------------------------------
------------------------------------------------------------
------------------------------------------------------------
------------------------------------------------------------
------------------------------------------------------------
------------------------------------------------------------
-RIRTP------------------------------------------------------
----------------P---------------------------YPVPPVPARLSDPPPP
------------------------------------------------------------
------------------------------------------------------------
------------------------------------------------------------
-----------------------------------PPPVAAAYPAPPL------------
------------------------------------------------------------
-------PPGPPPAA---------------------------------------------
-------------QQPPLP-----------------------------------------
------------------------------------------------------------
------------------------------------------------------------
------------------------------------------------------------
--------------------PGPPPPTSSS------------------------------
-----------------------------------------------------AAPA---
--------------SAGGKALSVPASSQSPTMVA--------------------------
--------------------------STKPIFTSSKK-------AA-MWG----------
---S-------RSV-D-V-F----Q-K---------------------------------
-----------E--RH-VGEGTF---------------------------------GMVY
LA----------------------TDK---------------------------------
------------------------------------------------------------
------------------------AT-G-E-----RVALKKV------------------
----RT--ES------E-------R------Q---G------------------------
----------------------------------FPITAIREIKILKGL---NHP-----
------NVVSLKEVVMS-------------------------------------------
-----------------------------------------DLGTVYLVFEYASSDLVGI
LD-NPE--------I----PA---------LTLAQIKTYLKQTLEGLYY-VHAQ-KIMHR
DIK-AANLLVH-DGVLKLADFGLAKPID----R-----------------N---------
---------------------A-------DGFTNQVVTLWYRAPEILLGERM----YGLP
IDIWSVGCIMVELLT--------------GRAFL--PG----------------------
--------K-DEAHQVDLICR---------QLGTPT-E----------------------
-------ATWPGCTR-----LPR-FA---T---LV-------------------------
-----KNK-----------------Y-------------------------P-P------
-------MI-------ARTL----------------KD----------------------
------L----QPDAYDLVTKLLSLDPAKRP-TAQEA-----------------------
-----LEHKFFF---------N--KPR-----------------PLK-------------
P--E--N-----------------M-------------------P-K------------F
TS------------------------------------------------------HEL-
DA---------------------KEIR---------------------------------
-KK-----------------MR--------------------------------------
--------AEQAVG--------------------------------------------AK
RA----------------------------------------------------------
------------------------------------------------------------
-----------AAAAAAGADHP-SKRSRNLYNQPRRGDRDRRGGGSYDRGDRNRDR----
------------------------------------------------------------
-------------------------------------------------------DRNRD
RGPPPGPPRARGPP----------------------------------------------
-------------------------P----------------------------------
-------GPPAPQQ----------------------------------------------
------------------------------------------------------------
--------------------------------RHHHPGAARRGG----------------
---P-----------------------------------PQRHRHPGFNRQ---------
------------------------------------------------------------
------------------------------------------------------------
----------------------------------------------------RRPNR---
------------------------------------------------------------
------------------------------------------------------------
------------------------------------------------------------
------------------------------------------------------------
------------------------P-----------------------------------
------------------PPKSAAKNGSSGR-----------------------------
------------------------------------------------------------
------------------------------------------------------------
------------------------------------------------------------
------------------------------------------------------------
-------------------------------------------------------GGAG-
------------------------------------------------------------
------------------------------------------------------------
------------------------------------------------------------
------------------------------------------------PAAGK-------
------------------------------------------------------------
------------------------------------------------------------
------------------------------------------------------------
------------------------------------------------------------
------------------------------------------------------------
------------------------------------------------------------
------------------------------------------------------------
------------------------------------------------------------
------------------------------------------------------------
------------------------------------------------------------
------------------------------------------------------------
--------------------------
>EP00031_Thecamonas_trahens_P006331_XP_013758901.1_hypothetical_protein_AMSG_11804_Thecamonas_trahens_ATCC_50062
------------------------------------------------------------
------------------------------------------------------------
-----------------MRTTR-IRGIA----LSVP------------------------
-------YFDGPPLDYLVSDAVLRDVTAVADTLN----------LGAELPAGLADYAATA
VDRSRRLALPLWIEPLMCVTTKTQLERLGLSS------------F---------------
-----------PDSL---------------------------------------------
---LQL----------------------KASCTSFRSLPDVGGHAA--------------
----------CLALDSRSPTFAIDSILAAGLEPDDYASFRAGK----L------------
-----------------P----F--------DGPEMTDVLSSAAS---------------
-----DLDGFLSE-------------------------------------L---------
------------------------------------------------------------
------------------------------------------------------------
------------------------------------------------------------
------------------------------------------------------------
------------------------------------------------------------
---------SFSAAALASNAAFAVCG-----SISHLLADA-QLPADDLVAGV--------
---------------------------FPAAPGVVVGITT---AAAIPLRAL--------
----------VPADALD-Y-LSWLG---------------SIAALHAAAPELEANGALPL
RASLLASAS-----------------------PGLFAQTAD-----AVWAALRITAPSSR
AFAVAAVGDA------WLAALPAFLHRDSLQDDLANLEA---------LRLAEIEGRSAP
-----------------PLFVP--LPGSHPV---------ASLTVNITTAATAANDTILF
YTLDGSTPSLADSPSTPV----------PLVID-------LERSATIQIIALRPGLAAAP
VV---------------------VASYTL--AG--APRVSGKQARSQIQIALALAIFIIV
IAVLVGMVALLLLTRKRRQSGTVDVSNVPIIDAEELREVEEQA--------KGTYGRVSL
AVLDDEHVIIKHIAFGLADDVLAEASKLTVLSAPNLIRFRG---------VCLGLGTPAL
VTDYAPRGS--------L----------------HAALLNPRLILDSTIILRWAHEIAVG
LAALHAAGIVHGSLKSLNVVLANDWTPMLTDFGLFKVKSQLSLQAVVAEPSRYTSTTNFA
TSSICDSGRGSLSSF------------------RSRGVLAAYEDMRD--LSMELSESEGE
GSRASYAQQAELAGLYWAAPEL-LGSEVPVPT--MASDIYALGITLFELATRRRVYDGES
PVAIAFEVSKGLRPD-------VAGIPPQLSPLATLIP--VLWDHTP-------------
--------------------------DERLPVADLVPLLADLYSPEVVILPSAPEA----
-------------------PFGSVILVSMSLPGALERMARSPIRGAGLLNSFHSHVTTL-
VDQAGGT----ILRARPETIIATLHHASEISNLA-HALHGLSLSLGSIRLLALR-GVIET
RRSALPGEYMLAGQIMTIVGAMAAAASRACEACPDV-YAN--------SCTALV----LS
-KLSDEIQRAHAATGIPLSL-------------IEP-VGMPDSAPPMLQIALAAVAPPTL
QPDPFDSILHPPARELI--MFAQAVAVAARLATISSRIKAPVAICLEPPFLAVVMQQIRT
TSLAMVLDARATI----KHPSLTLPLAP--GILNVLA------------------LGLVR
A-----------------------------------------------------------
----VSDLHRLSQTCHG------SLTL------GNIFVRFDAARTAPIDIILSDTWSASI
R----AIIAPSTHL------------------------------------------DSLL
SAPEQINPSLAPISLATDVFAIGSVLYTLLTGHRP-YDSLN-------------------
--VMVAAAHIASTRDSPREYEYDRGSRGDRG-----GPRGGGR-----------------
--------PLP-------HPHSHPPPRGGDRGSYDRGYDRGYDRGGDRGSGRGG----DR
GSGR-GGDRGGDRGGDRGY--D-RGGDRGGSRGANRG-GDRGGDRGGDRGGDRSGYDYRY
DYRGGRDEYRRDYNSGRRGTGAGAVSGAGGSGDA----------------GGSDR-----
----------RR-----------------------------------------GDDWAHR
DRDRGRGAYHDRRGEP-RGREHYPRR-------------GEHVDQRGE-----PIPREYR
EFHDRRAGM-REHHERRSNGDRAYNQTASASSGTGRGTVFSRL-----------------
----------------------AAEEGSRAPAVPRNN-------AA-AWG----------
---S-------RTI-A-A-F----E-F-G-------------------------------
----------DV--DQ-IGEGTY---------------------------------GQVY
RA----------------------TDK---------------------------------
------------------------------------------------------------
------------------------AT-G-D-----VVALKKI------------------
----RA--DR------Q-------KR-----E---G------------------------
----------------------------------FPITAIREIKILKHL---KHP-----
------NIVNLKEVVIS------------EPE---------------A------------
---E-T----------------------VHSS---------VRGSVYMVFEYVDHDLSGL
LE-SVN--------A----PK---------MEAGQVKDFMLQLLASVAY-THQM-GILHR
DIK-AANLLVSKDGVLKLADFGLARQID----------------------Q---------
---------------------S-------ARYTNKVITLQYRPPELLLGGDS----YGPA
VDMWSIGCIFVELLT-------------GGRTLF--RA----------------------
--------D-KEKDLMMAIVK---------VCGTPT-E----------------------
-------AEWPGLSA-----LPL-FH---S---FN-------------------------
-----FPR---------------T---------------------------R-R------
-------RL-------RDSL----------------PS----------------------
------I----DAQAFDLLDKLFTYDPDKRI-SAAAA-----------------------
-----IAHPYFT------------------------------------------------
------------------------L-----------------------------------
--------------------------------------------------------HLS-
RS---------------------KTHK---------------------------------
-RK-----------------RD--------------------------------------
--------VPKSQP--------------------------------------------PA
AA----------------------------------------------------------
------------------------------------------------------------
------TTRASVPVSAADADLP--------------------------------------
------------------------------------------------------------
------------------------------------------------------------
------------------------------------------------------------
------------------------------------------------------------
------------------------------------------------------------
------------------------------------------------------------
------------------------------------------------------------
---------------------------------------PAKRTK---------------
------------------------------------------------------------
------------------------------------------------------------
------------------------------------------------------------
------------------------------------------------------------
------------------------------------------------------------
------------------------------------------------------------
------------------------------------------------------------
------------------------------------------------------------
------------------PLVAAATE----------------------------------
------------------------------------------------------------
------------------------------------------------------------
------------------------------------------------------------
------------------------------------------------------------
------------------------------------------------------------
------------------------------------------------------------
------------------------------------------------------------
------------------------------------------------------------
------------------------------------------------------------
------------------------------------------------------------
------------------------------------------------------------
------------------------------------------------------------
------------------------------------------------------------
------------------------------------------------------------
------------------------------------------------------------
------------------------------------------------------------
------------------------------------------------------------
------------------------------------------------------------
------------------------------------------------------------
------------------------------------------------------------
--------------------------
>EP00033_Pygsuia_biforma_P001141_GCRY01001298.1.p1_GENE.GCRY01001298.1_GCRY01001298.1.p1_ORF_type_3prime_partial_len_457_score_76.45_GCRY01001298.1_237-1604
------------------------------------------------------------
------------------------------------------------------------
-----------------MN-----------------------------------------
------------------------------------------------------------
---------------------------PSLSS----------------------------
------------------------------------------------------------
------------------------------------------------------------
------------------------------------------------------------
------------------------------------------------------------
------------------------------------------------------------
------------------------------------------------------------
------------------------------------------------------------
------------------------------------------------------------
------------------------------------------------------------
------------------------------------------------------------
------------------------------------------------------------
------------------------------------------------------------
----------------------------------------DQTQYYSAPP----------
-------------------------------------------------------LPS--
------------------------------------------------------------
------------------------------------------------------------
------------------------------------------------------------
------------------------------------------------------------
------------------------------------------------------------
------------------------------------------------------------
----QPP--------------------------------LP-------------------
------------------------------------------------------------
------------------------------------------------------------
------------------------------------------------------------
------------------------------------------------------------
------------------------------------------------------------
------------------------------------------------------------
----------------------QQLPISQLQ-----------------------------
-PQSVP------------------------------------------------------
--------------------------------F-----------------------PPLP
------------------------------------------------------------
------------------------------------------------------------
------------------------------------------------------------
---------------------------------------PGFIPPPPLPT----------
------------------------------------------------------------
-----VTPPPPPPTE---------------------------------------------
-------------VQPPLPP----------------------------------------
------------------------------------------------------------
------------------------------------------------------------
-------------------SDSKTPAQ---------------------------------
------------------------------------------------------------
------------------------------------------------------------
-------------------HPPPEPAKQTPSQPAF-------------------------
------------------SNPNPPSAAKPYKTPTITK-------KR-PFG----------
---C-------RSI-E-S-Y----E-I---------------------------------
-----------L--SQ-VGEGTY---------------------------------GQVF
KA----------------------RSN---------------------------------
------------------------------------------------------------
------------------------DD-G-S-----IVALKKI------------------
----RM--DN------E-------H------E---G------------------------
----------------------------------FPVTALREIKILRQL---RHK-----
------NIINLKEIVTS------------KGN---------------DF-----------
---M-T-------------------------R---------GKGSVFMVFEYMDHDLAGL
TD-PES--------V-----SG----SMNWFSLPQIKCYMQQLFTGLAY-MHSN-KILHR
DVK-GSNLLIDNHGNLKIADFGLARPLE----------------------D---------
---------------------N-------RKYTNRVITLWYRPPEILLGADH----YGPS
IDMWSAGCLLAELLM--------------RKPIF--PG----------------------
--------S-GTLDQLDRIWR---------LCGSPS-Q----------------------
-------ENWPGHDK-----LPS-WD---V---YQ-------------------------
-----PKH---------------R-H-------------------------M-R------
-------VL-------DREF----------------RD----------------------
------M----DPAALDLVERLLVLDPKKRL-TSKEA-----------------------
-----VGHDFFW---------T--GEL-----------------PCK-------------
P--E--E-----------------L-------------------P-K------------F
S------------------------------------------QSC----------HEF-
EA---------------------KKRR---------------------------------
-GG-----------------ES--------------------------------------
------------------------------------------------------------
------------------------------------------------------------
------------------------------------------------------------
------------------------------------------------------------
------------------------------------------------------------
------------------------------------------------------------
------------------------------------------------------------
------------------------------------------------------------
------------------------------------------------------------
------------------------------------------------------------
------------------------------------------------------------
------------------------------------------------------------
------------------------------------------------------------
------------------------------------------------------------
------------------------------------------------------------
------------------------------------------------------------
------------------------------------------------------------
------------------------------------------------------------
------------------------------------------------------------
------------------------------------------------------------
------------------------------------------------------------
------------------------------------------------------------
------------------------------------------------------------
------------------------------------------------------------
------------------------------------------------------------
------------------------------------------------------------
------------------------------------------------------------
------------------------------------------------------------
------------------------------------------------------------
------------------------------------------------------------
-----------QL-----------------------------------------------
------------------------------------------------------------
------------------------------------------------------------
------------------------------------------------------------
------------------------------------------------------------
------------------------------------------------------------
------------------------------------------------------------
------------------------------------------------------------
------------------------------------------------------------
------------------------------------------------------------
------------------------------------------------------------
--------------------------
>EP00163_Fabomonas_tropica_P012244_TRINITY_DN234_c0_g3_i2.p1_TRINITY_DN234_c0_g3_TRINITY_DN234_c0_g3_i2.p1_ORF_type_complete_len_547_score_137.57_TRINITY_DN234_c0_g3_i2_414-2054
------------------------------------------------------------
------------------------------------------------------------
-----------------MS-----------------------------------------
------------------------------------------------------------
------------------------------------------------------------
------------------------------------------------------------
------------------------------------------------------------
------------------------------------------------------------
------------------------------------------------------------
------------------------------------------------------------
------------------------------------------------------------
------------------------------------------------------------
------------------------------------------------------------
------------------------------------------------------------
------------------------------------------------------------
------------------------------------------------------------
------------------------------------------------------------
------------------------------------------------------------
------------------------------------------------------------
------------------------------------------------------------
------------------------------------------------------------
------------------------------------------------------------
------------------------------------------------------------
------------------------------------------------------------
------------------------------------------------------------
------------------------------------------------------------
------------------------------------------------------------
------------------------------------------------------------
------------------------------------------------------------
------------------------------------------------------------
------------------------------------------------------------
------------------------------------------------------------
------------------------------------------------------------
--TLAP------------------------------------------------------
----------------------------------------------------QPAVPAQP
------------------------------------------------------------
------------------------------------------------------------
------------------------------------------------------------
------------------------------------------------------------
------------------------------------------------------------
------------------------------------------------------------
------------------------------------------------------------
------------------------------------------------------------
------------------------------------------------------------
------------------------------------------------------------
------------------------------------------------------------
------------------------------------------------------------
-------------------------SAPGPTNAGDSTT----------------------
--------------------SQGANTTSSSRLAGVKR-------RR-DWG----------
---S-------RTI-H-S-F----R-K---------------------------------
-----------V--EK-IGEGTY---------------------------------GEVW
RA----------------------IDK---------------------------------
------------------------------------------------------------
------------------------ES-G-Q-----EVALKRV------------------
----LM--AK------E-------K------E---G------------------------
----------------------------------FPITALREIRLLKKL---NHK-----
------NIVNLIEIVMS------------EES---------------S------------
---S-D----------------------RNGR---------PCADIYMVFEYLEHDLVGL
TD-QPR--------F-----RG--------FTVPQIKYYMYQLLQGVYY-CHAN-RVLHR
DLK-GSNLLLNNKGDLKVADFGLARPIH----K--------------KN-D---------
---------------------K-------KLYTNCVITLWYRPPELLFGARK----YGPA
VDMWSVGCIIAELLL--------------RKPLL--PG----------------------
--------D-TEAAQLQRIYS---------VCGTPSLRP-EEPA----------------
-------QHWPGVQDSK--IYPL-YA---A---LK-------------------------
-----SPA---------------P-R-------------------------P-R------
-------RL-------REVL----------------RS----------------------
------L----PRQAADLVDKLLILDPDKRL-TAAQA-----------------------
-----LDHPWFW---------T--DDFMG-------------GKKFD-------------
T--S--T-----------------L-------------------P-Q------------Y
-------------------------------------------QSM----------HEY-
QS---------------------KMQR---------------------------------
-QK-----------------KQ--------------------------------------
--------EQRQRH--------------------------------------------HQ
QL----------------------------------------------------------
------------------------------------------------------------
-----------------AERGP-SQGHGAHQGRGGGGGGGGGGHSSSNNHHH--------
------------------------------------------------------------
------------------------------------------------------------
------------------------------------------------------------
------------------------------------------------------------
------------------------------------------------------------
------------------------------------------------------------
--------------------------------RGA-------------------------
---------------------------------------PGHRHNNNNNNN---------
------------------------------------------------------------
------NNHHNHHSTANHNH----------------------------------------
------------------------------------------SSSNGGQGRRPPPPAS--
------------------------------------------------------------
------------------------------------------------------------
----------------------------------------NG------------------
------------------------------------------------------------
----------------------PAPGPGR-------------------------------
---SN--------GNGVAPPTAATAATAATAAAT--------------------------
------------------------------------------------------------
------------------------------------------------------------
------------------------------------------------------------
------------------------------------------------------------
-AGAAGAGETRDKPGQGSSTVP--------------------------------SG----
------------------------------------------------------------
------------------------------------------------------------
------------------------------------------------------------
------------------------------------------------PPE---------
-----------------------------------------------------F------
------------------------------------------------------------
------------------------------------------------------------
------------------------------------------------------------
------------------------------------------------------------
------------------------------------------------------------
------------------------------------------------------------
------------------------------------------------------------
------------------------------------------------------------
----------------------------------------------------TY------
------------------------------------------------------------
--------------------------
>EP00165_Cyanidioschyzon_merolae_P003365_XP_005538128.1_cyclin_dependent_kinase_C-type_Cyanidioschyzon_merolae_strain_10D
------------------------------------------------------------
------------------------------------------------------------
-----------------MH-----------------------------------------
------------------------------------------------------------
-------------------------------A----------------------------
------------------------------------------------------------
------------------------------------------------------------
------------------------------------------------------------
------------------------------------------------------------
------------------------------------------------------------
------------------------------------------------------------
------------------------------------------------------------
------------------------------------------------------------
------------------------------------------------------------
------------------------------------------------------------
------------------------------------------------------------
------------------------------------------------------------
------------------------------------------------------------
--------------------------------------------------------PENG
T-----------------------------------------------------------
------------------------------------------------------------
------------------------------------------------------------
------------------------------------------------------------
--------------AQKTSAESK-------------------------------------
------------------------------------------------------------
------------------------------------------------------------
------------------------------------------------------------
------------------------------------------------------------
------------------------------------------------------------
------------------------------------------------------------
------------------------------------------------------------
------------------------------------------------------------
-------------------------TTEGTS-----------------------------
-LGSAP------------------------------------------------------
----------------------------------------------------WTVKPRLP
------------------------------------------------------------
------------------------------------------------------------
------------------------------------------------------------
------------------------------------------------------------
------------------------------------------------------------
------------------------------------------------------------
------------------------------------------------------------
------------------------------------------------------------
------------------------------------------------------------
------------------------------------------------------------
------------------------------------------------------------
------------------------------------------------------------
--------------------------STSPALSS--------------------------
------------------LGNAEQTFTAKPLNIQRRK-------EA-PWK----------
---I-------RDD-T-V-Y----E-K---------------------------------
-----------L--EQ-VGEGTY---------------------------------GEVY
HA----------------------RNR---------------------------------
------------------------------------------------------------
------------------------ET-G-Q-----EVALKRL------------------
----RM--AN------E-------R------E---G------------------------
----------------------------------FPLTACREIKVLREL---RHE-----
------NIVNLIEMVTS------------RGQG-------------GT------------
---Q-T-------------------------N---------RKGDIFMVFEYMDYDLTGL
MD-TPE--------I-----H---------FSEAQVKCYAQQLLRGLAY-CHAR-GVMHR
DIK-GSNILISRDGKVKIADFGLARFLG--------------------E-T---------
---------------------G-------RRYTNRVVTLWYRAPELLLGENC----YGFA
VDIWSAGCLILEMLT--------------GRPVF--PG----------------------
--------K-DEVSQANLIFS---------LLGTPT-E----------------------
-------DQWPGYRS-----LPY-AS---T---IF-NAVP--------------------
-----EAK---------------H-Y-------------------------P-N------
-------VF-------RTVF----------------GS----------------------
----KGL----SSIALDFAEKLLTICPERRP-TAAEA-----------------------
-----LQHPWFT---------T--EPL-----------------PCR-------------
P--E--E-----------------L-------------------P-R------------Y
-------------------------------------------DSV----------HEY-
QA---------------------RKRR---------------------------------
-QL-----------------ER--------------------------------------
--------HAQGVG--------------------------------------------GI
AP----------------------------------------------------------
------------------------------------------------------------
--------NAGAALAMQARQGP-VPSHGPLRMAQGGVPAAPVANIAYG------------
------------------------------------------------------------
------------------------------------------------------------
-VRGSAPAATTAAAMRSAVTYTNLR-----------------------------------
------------------------------------------------------------
------------------------------------------------------------
------------------------------------------------------------
--------------------------------R---------------------------
---------------------------------------PDSAART--------------
------------------------------------------------------------
------------------------------------------------------------
------------------------------------------------------------
------------------------------------------------------------
------------------------------------------------------------
------------------------------------------------------------
------------------------------------------------------------
------------------------------------------------------------
------------------PASA--------------------------------------
--------P--------------------LRASELSPGGY--------------------
------------------------------------------------------------
------------------------------------------------------------
------------------------------------------------------------
-NSLARPGAKRNPPE---------------------------------------------
------------------------------------------------------------
------------------------------------------------------------
---------------NR-------------------------------------------
------------------------------------------------PEPLSRESKRER
SQ----------------------------------------------------------
------------------------------------------------------------
------------------------------------------------------------
------------------------------------------------------------
------------------------------------------------------------
------------------------------------------------------------
------------------------------------------------------------
------------------------------------------------------------
------------------------------------------------------------
------------------------------------------------------------
------------------------------------------------------------
--------------------------
>EP00169_Porphyra_umbilicalis_P007489_OSX75503.1_hypothetical_protein_BU14_0234s0030_Porphyra_umbilicalis
------------------------------------------------------------
------------------------------------------------------------
-----------------MD-----------------------------------------
------------------------------------------------------------
------------------------------------------------------------
------------------------------------------------------------
------------------------------------------------------------
------------------------------------------------------------
------------------------------------------------------------
------------------------------------------------------------
------------------------------------------------------------
------------------------------------------------------------
------------------------------------------------------------
------------------------------------------------------------
------------------------------------------------------------
------------------------------------------------------------
------------------------------------------------------------
------------------------------------------------------------
------------------------------------------------------------
------------------------------------------------------------
------------------------------------------------------------
------------------------------------------------------------
------------------------------------------------------------
------------------------------------------------------------
------------------------------------------------------------
------------------------------------------------------------
------------------------------------------------------------
------------------------------------------------------------
------------------------------------------------------------
------------------------------------------------------------
------------------------------------------------------------
------------------------------------------------------------
------------------------------------------------------------
-VSRAP------------------------------------------------------
--------------------------------------------------AGAPSRPVAT
------------------------------------------------------------
------------------------------------------------------------
------------------------------------------------------------
-----------------------------------PTRYPAGGDGAPALSMEQ------L
RLLGCTV-----------------------------------------------------
----TGGPPAA-------------------------------------------------
------------------------------------------------------------
------------------------------------------------------------
------------------------------------------------------------
------------------------------------------------------------
------------------------------------------------------------
------------------------------------------------------------
---------------GPSTSSGGLGSLAAPAAAADAAA----------------------
----------------AAAATDMDGVTPAGAAVGATN-------PR-RRP----------
---T-------RDL-S-A-F----D-R---------------------------------
-----------L--EQ-VGEGAY---------------------------------GEVF
MA----------------------REV---------------------------------
------------------------------------------------------------
------------------------AT-G-D-----RVALKRV------------------
----RM--DA------E-------R------E---G------------------------
----------------------------------LPITAVREIKLLLSL---RHE-----
------NVVCLKEIVTS------------PKR---------------A------------
---L-A-------------------GAPGGAA---------GKDDIYMVFEYMDHDLTGL
LE-SPA--------V-----R---------FTEAQVKRYARQLLRGLWY-CHAR-ELLHR
DIK-GSNLLVDNAGNLKIADFGLARTYG----E---------------A-G---------
---------------------R-------RDYTNRVITLWYRPPELLLGARD----YGPA
VDLWSVGCLLYELLR--------------REPLF--PG----------------------
--------S-DEADQIARIFA---------ATGVPT-E----------------------
-------EAWPGWRT-----LEL-SH---M---VN-------------------------
-----EAA-----------------L-------------------------P-A------
----GGGGL-------RKRL----------------RE----------------------
---------CGEGGAADLIAKLLALDPNARL-TADEA-----------------------
-----LDHEWFW---------T--APL-----------------PAE-------------
A--A--D-----------------L-------------------P-V------------Y
-------------------------------------------ASA----------HEY-
QT---------------------KQRA---------------------------------
-RE-----------------AK--------------------------------------
--------ERVAGR--------------------------------------------GG
TA----------------------------------------------------------
------------------------------------------------------------
-----------------------GGEWGGGGGGGGGGGRQGGGR----------------
------------------------------------------------------------
------------------------------------------------------------
------------------------------------------------------------
------------------------------------------------------------
------------------------------------------------------------
------------------------------------------------------------
--------------------------------RGGARGGG--------------------
------------------------------------------------------------
------------------------------------------------------------
------------------------------------------------------------
------------------------------------------------------------
------------------------------------------------------------
------------------------------------------------------------
------------------------------------------------------------
------------------------------------------------------------
------------------------------------------------------------
------------------PGEDRKRAEEDVY-----------------------------
------------------------------------------------------------
------------------------------------------------------------
------------------------------------------------------------
------------------------------------------------------------
------------------------------------------------------------
------------------------------------------------------------
------------------------------------------------------------
------------------HEAMGT------------------------------------
------------------------------------------------------------
------------------------------------------------------------
------------------------------------------------------------
------------------------------------------------------------
F-----------------------------------------------------------
------------------------------------------------------------
------------------------------------------------------------
------------------------------------------------------------
------------------------------------------------------------
------------------------------------------------------------
------------------------------------------------------------
------------------------------------------------------------
--------------------------
>EP00185_Porphyridium_purpureum_P006653_POR0651..scf227_4
------------------------------------------------------------
------------------------------------------------------------
-----------------ME-----------------------------------------
------------------------------------------------------------
------------------------------------------------------------
------------------------------------------------------------
------------------------------------------------------------
------------------------------------------------------------
------------------------------------------------------------
------------------------------------------------------------
------------------------------------------------------------
------------------------------------------------------------
------------------------------------------------------------
------------------------------------------------------------
------------------------------------------------------------
------------------------------------------------------------
------------------------------------------------------------
------------------------------------------------------------
------------------------------------------------------------
------------------------------------------------------------
------------------------------------------------------------
------------------------------------------------------------
------------------------------------------------------------
------------------------------------------------------------
------------------------------------------------------------
------------------------------------------------------------
------------------------------------------------------------
------------------------------------------------------------
------------------------------------------------------------
------------------------------------------------------------
------------------------------------------------------------
------------------------------------------------------------
--------------------------GAAAG-----------------------------
-TYSYP------------------------------------------------------
---------------------------------------------------AGVVVPPAR
-E----------------------------------------------------------
------------------------------------------------------------
------------------------------------------------------------
------------------------------------------------------------
------------------------------------------------------------
------------------------------------------------------------
------------------------------------------------------------
------------------------------------------------------------
------------------------------------------------------------
------------------------------------------------------------
------------------------------------------------------------
------------------------------------------------------------
------------------------------------------------------------
--------------------------------------------RR-PWV----------
---S-------RNV-S-A-F----E-L---------------------------------
-----------L--EQ-VGEGTY---------------------------------GKVW
KA----------------------RDIRAKRARLAAASAGGAGLEPAAGSSLESGAQGLP
GTPAWSVTPRNGQAGKGHPDAALGGASHATGSTSATATAVGQSSQSSGSSAAVVNPRATA
SGASGGPSTPHHASATMSKELPDDEP-S-D-----MVALKKV------------------
----RM--DN------E-------R------E---G------------------------
----------------------------------FPLTAIREIKLLKTL---HHE-----
------NIVNLKEIVTG------------QDD---------------A------------
---E-K-----------------------SRT---------GKGSIYMVFEYMDHDLTGL
MD-TN---------V-----H---------FTEGQIKCYMQQLLQGLKH-CHDR-DVLHR
DIK-GSNLLINNTGQLKIADFGLARSYG--------------------E-P---------
---------------------G-------RKYTNRVITLWYRPPELLLGELQ----YGPA
VDLWSVGCLLAELAI--------------RKPLF--PG----------------------
--------R-TEAEQLALIFG---------KCGPPN-S----------------------
-------EEWPGWEK-----LPG-AS---T---VS-------------------------
-----RSK-----------------Y-------------------------D-R------
-------TL-------PEYL----------------RKFETILRDEQ-------------
-TAPSRM----SDELVQLILGLLCLDPSKRL-TAEQA-----------------------
-----LAHAWFK---------E--YPP-----------------PTP-------------
Q--A--E-----------------M-------------------P-T------------Y
-------------------------------------------ASM----------HEF-
QA---------------------KKNR---------------------------------
-EE-----------------KR--------------------------------------
--------KQMHQA--------------------------------------------KQ
DS----------------------------------------------------------
------------------------------------------------------------
------------------------------------------------------------
------------------------------------------------------------
------------------------------------------------------------
------------------------------------------------------------
------------------------------------------------------------
------------------------------------------------------------
------------------------------------------------------------
--------------------------------KSTSKSK---------------------
------------------------------------------------------------
------------------------------------------------------------
------------------------------------------------------------
------------------------------------------------------------
------------------------------------------------------------
------------------------------------------------------------
------------------------------------------------------------
------------------------------------------------------------
------------------------------------------------------------
------------------------------------------------------------
------------------------------------------------------------
------------------------------------------------------------
------------------------------------------------------------
------------------------------------------------------------
------------------------------------------------------------
------------------------------------------------------------
------------------------------------------------------------
------------------------------------------------------------
------------------------------------------------------------
------------------------------------------------------------
------------------------------------------------------------
------------------------------------------------------------
------------------------------------------------------------
------------------------------------------------------------
------------------------------------------------------------
------------------------------------------------------------
------------------------------------------------------------
------------------------------------------------------------
------------------------------------------------------------
------------------------------------------------------------
--------------------------
>EP00210_Caulerpa_lentillifera_P005802_g5548.t1
------------------------------------------------------------
------------------------------------------------------------
-----------------ME-----------------------------------------
------------------------------------------------------------
------------------------------------------------------------
------------------------------------------------------------
------------------------------------------------------------
------------------------------------------------------------
------------------------------------------------------------
------------------------------------------------------------
------------------------------------------------------------
------------------------------------------------------------
------------------------------------------------------------
------------------------------------------------------------
------------------------------------------------------------
------------------------------------------------------------
------------------------------------------------------------
------------------------------------------------------------
------------------------------------------------------------
------------------------------------------------------------
------------------------------------------------------------
------------------------------------------------------------
------------------------------------------------------------
------------------------------------------------------------
------------------------------------------------------------
------------------------------------------------------------
------------------------------------------------------------
------------------------------------------------------------
------------------------------------------------------------
------------------------------------------------------------
------------------------------------------------------------
------------------------------------------------------------
-----------------------------NG-----------------------------
-KNSTP------------------------------------------------------
-------------------------------------------------SFRAKLEPVGK
------------------------------------------------------------
------------------------------------------------------------
------------------------------------------------------------
------------------------------------------------------------
------------------------------------------------------------
------------------------------------------------------------
------------------------------------------------------------
------------------------------------------------------------
------------------------------------------------------------
------------------------------------------------------------
------------------------------------------------------------
------------------------------------------------------------
------------------------------------------------------------
-------------------------------------------NSK--------------
---C-------RFLKD-H-Y----E-I---------------------------------
-----------I--KQ-IGEGTY---------------------------------GQVY
TA----------------------IHN---------------------------------
------------------------------------------------------------
------------------------ET-G-E-----EVALKKI------------------
----RM--DN------E-------K------D---G------------------------
----------------------------------FPITAVREIKILKSA---NHD-----
------NVIRLREIIRS------------SPE---------------R------------
---G-A-----------------------PVG---------AKCGVYMVFDFMDHDLTGY
FE-QMK--------F-----R---------MPLPQVKFFVLQLLRGLNA-CHRN-GILHR
DLK-LSNLLISRHGDLKIADFGLARPYQ----Q---------------F-P---------
---------------------D-------SKMTNRVITLWYRPPELLLGTDK----YGIG
VDMWSVGCILAELLV--------------GKALF--PG----------------------
--------K-DEIDQLDKIFT---------MTGAPN-E----------------------
-------RTMPGCSK-----LSG-FS---R---IP-------------------------
-----TEK-----------------YS------------------------T-P------
-------KL-------RDWF----------------ER----------------------
----HQI----DTRARDLLQKLLDLDPKKRP-STDDA-----------------------
-----LIHPFFR---------S--EPR-----------------PGR-------------
P--E--N-----------------L-------------------K-N------------M
-------------------------------------------PPS----------HEY-
TL---------------------KRNR---------------------------------
-TE-----------------QS--------------------------------------
--------QAHGGA--------------------------------------------QH
QE----------------------------------------------------------
------------------------------------------------------------
------------YKDWNSKRYP-SNSFDQQRKQQRWVKVRIEIVSWNHDCFMIE------
------------------------------------------------------------
------------------------I-------------------------------NRNR
NVN---------------------------------------------------------
-----------------------------------------------------------V
NRIRRLMNPLRFSDAI--------------------------------------------
------------------------------------------------------------
--------------------------------RSSSNFAK--------------------
---------------------------------------PIWCAENGRISR---------
------------------------------------------------------------
------------------------------------------------------------
---------------------------------------------------RLIPSIFV-
------------------------------------------------------------
------------------------------------------------------------
-----------------------------------------GVVTGLLIESRS-------
------------------------------------------------------------
-------------------EARI-------------------------------------
------------------PTEALSTLDRVPK-----------------------------
---------------------------------MPSPEDLI-------------------
------------------------------------------------------------
-------------------------------------GSRKP------------------
------------------------------------------------------------
-------GLQTPPPAPLDVKSAVIKITDWTKEAE-----------------RFSEASNF-
-------------IEALK------------------------------------------
--------LYDKIVKSFPDLAITEYARLHRA-----------------FCY-YELDDVNR
CLLELNDLEVSLRGYPEVHASLAV------------------------------------
--------------------------------------V----LYSERPSQRSRSEEQWD
LAMEFDQRYSDPN-----------------------------------------------
------------------------------------------------------------
------------------------------------------------------------
W-----------------------------------------------------------
------------------------------------------------------------
------------------------------------------------------------
------------------------------------------------------------
-------------------V----------------------------------------
---------------------------------------------------------HDQ
KKWGPKLMKA----------------------------------------LNQFLALG--
------------------------------------------------------------
--------------------------
>EP00252_Welwitschia_mirabilis_P018751_TRINITY_DN4185_c0_g3_i1.p1_TRINITY_DN4185_c0_g3_TRINITY_DN4185_c0_g3_i1.p1_ORF_type_complete_len_848_score_172.28_TRINITY_DN4185_c0_g3_i1_527-3070
------------------------------------------------------------
------------------------------------------------------------
-----------------MG-----------------------------------------
------------------------------------------------------------
------------------------------------------------------------
------------------------------------------------------------
------------------------------------------------------------
------------------------------------------------------------
------------------------------------------------------------
------------------------------------------------------------
------------------------------------------------------------
------------------------------------------------------------
------------------------------------------------------------
------------------------------------------------------------
------------------------------------------------------------
------------------------------------------------------------
------------------------------------------------------------
------------------------------------------------------------
------------------------------------------------------------
----------------------CACSRPLRRGGKE-------------------------
------------------------------------------------------------
---AGESPVEK-------------------------------------------------
------------------------------------------------------------
------------EGSSVSRSSSHASRRL--------------------------------
------------------------------------------------------------
------------------------------------------------------------
------------------------------------------------------------
-------------------------------------------------------VAPAA
KDIDSEQE----------------------------------------------------
------------------------------------------------------------
------------------------------------------------------------
------------------------------------------------------------
------------------VSQRKGAKHRARE-----------------------------
-GNGAP-------------G-------------------------------SLL------
------------------------------------------------------------
-ADDGEKQRQQH------------------------------------------------
------------------------------------------------------------
------------------------------------------------------------
--------------------------------YRYEYQHQDHRQHYEH------------
------------------------------------------------------------
------------------------------------------------------------
------------------------------------------------------------
------------------------------------------------------------
------------------------------------------------------------
-------ARRGGQHYRPQLQQAEFVVSSGH------------------------------
------------------------------------------------------------
------------------------------------------------------------
---PNPRY-------LPKHTEGEQVAAGWPVWLT--------------------------
-------------------------------AVAGEA-------IK-GWI----------
---P-------RRA-D-S-F----E-R---------------------------------
-----------L--NK-IGQGTY---------------------------------SNVY
KA----------------------RDL---------------------------------
------------------------------------------------------------
------------------------ET-G-K-----IVALKKV------------------
----RF--DN------L-------EP-----D----------------------------
----------------------------------SVRFMAREIQVLRRL---NHP-----
------NVIKLEGLVTS-------------------------------------------
-------------------------------R---------MSCSLYLVFEYMEHDLAGL
AA-CPN--------I-----K---------FTEAQVKCYMQQLLRGLDH-CHSR-GVLHR
DIK-GSNLLIDNGGILKIADFGLATFYH----P---------------D-Q---------
---------------------K-------QPLTSRVVTLWYRPPELLLGATE----YGAA
VDLWSTGCILAELLA--------------GKPIM--PG----------------------
--------R-TEVEQLHKIFK---------LCGSPS-D----------------------
-------DYWKRSR------LPH-AT---I---FK-------------------------
-----PQQ---------------P-Y-------------------------K-R------
-------CV-------SDTF----------------KD----------------------
------F----PLSALALMEVLLAIEPANRG-TAASA-----------------------
-----LNSEFFA---------T--KPL-----------------PCD-------------
P--S--S-----------------L-------------------P-K------------Y
-------------------------------------------PPC----------KEF-
DA---------------------KIRD---------------------------------
-EE-----------------AR--------------------------------------
--------RRHRAG--------------------------------------------GG
RG-----------------------------H----------------------------
------------------------------------------------------------
-----------------------HDGSKRVSQES--------------------------
------------------------------------------------------------
------------------------------------------------------------
-RAIPAPEANAELAVSIQ------------------------------------------
------------------------------------------------------------
------------------------------------------------------------
---------------------RR-------------------------------------
--------------------------------RLMAQGSSMSKSEKFN------------
---------------------------------------ARQED----------------
------------------------------------------------------------
-------DAVGFPIDPPRAMRLSAQ-----------------------------------
-----------------------------------------------TSGNHHMPCQQI-
---------------------------------G--------------------------
------------------------------------------------------------
------------------------------------------------------------
------------------------------------------------------------
-----------------------LPHSGI----------------L--------------
------------------PNSKTSSMYTKRHRDDDMAFI---------------------
--------PGH----------SSSVTMDSNKQGMYEPQAK--------------------
------------------------------------------------------------
------------------------------------------------------------
------------------------------------------------------------
-------DDAANMPCVSVTRSNAGIDL-------------------------HSEQKNGE
-----------------RTYIDGVQSNS--------------GHKFHEVGHSNKQDFVSF
QHAESFKGFDGYPLQDQAMTHLHRDQKLVCKE----------------------------
-----------SSMNWTGHD--------------------------NQGDRIHYSGPLL-
------------------------------------------------PPTGNIDAMLKE
HERHIQNAVRRARQDKGRLQK--------------SSLFQSKRKGME-------HKNIV-
TLANGN------ILYSDSNSEGPSS-----------------------------------
-------------ISSSGLKANRIR-----------------------------------
----------------------------------------------------MTEEPSV-
------------------------------------------------------------
------------------------------------------------------------
------------------------------------------------------------
------------QKDSER------------------------------------------
EP-------------------------------LSS------------------------
-------------------------------------------------VTESHEREDD-
------------------------------------L-----------------------
----------------------G--V
>EP00259_Arabidopsis_lyrata_P038823_XP_020891539.1_probable_serine_threonine-protein_kinase_At1g09600_Arabidopsis_lyrata_subsp._lyrata
------------------------------------------------------------
------------------------------------------------------------
-----------------MG-----------------------------------------
------------------------------------------------------------
------------------------------------------------------------
------------------------------------------------------------
------------------------------------------------------------
------------------------------------------------------------
------------------------------------------------------------
------------------------------------------------------------
------------------------------------------------------------
------------------------------------------------------------
------------------------------------------------------------
------------------------------------------------------------
------------------------------------------------------------
------------------------------------------------------------
------------------------------------------------------------
------------------------------------------------------------
------------------------------------------------------------
----------------------CICATAR-------------------------------
------------------------------------------------------------
------SPSAAVTDKDLLDSSKS-----------I-----------LQLIPHHP------
------------------------------------------------------------
--------------PSSSSSSKKE------------------------------------
------------------------------------------------------------
------------------------------------------------------------
------------------------------------------------------------
------------------------------------------------------------
------------------------------------------------------------
------------------------G-----------------------------------
------------------------------------------------------------
------------------------------------------------------------
-----------------SFTCTTSSASITIV-----------------------------
-ANGYP------------------------------------------------------
----------------------------------------------------VARRPSTS
------------------------------------------------------------
------------------------------------------------------------
------------------------------------------------------------
---------------------------------------SDRNSTKPV------------
------------------------------------------------------------
------------------------------------------------------------
------------------------------------------------------------
------------------------------------------------------------
------------------------------------------------------------
-------VIVGAPTRNPTRRVTAIPVAQPS------------------------------
------------------------------------------------------------
------------------------------------------------------------
---QQQTG-------RVMNNKTELTGAEWPSWLA--------------------------
-------------------------------SVAGEA-------IK-GWV----------
---P-------RCA-E-S-F----E-K---------------------------------
-----------L--DK-IGQGTY---------------------------------SSVY
KA----------------------RDL---------------------------------
------------------------------------------------------------
------------------------ET-G-K-----IVAMKKV------------------
----RF--VN------M-------DP-----E----------------------------
----------------------------------SVRFMAREILILRKL---DHP-----
------NVMKLEGLVTS-------------------------------------------
-------------------------------R---------LSGSLYLVFEYMEHDLAGL
AA-TPG--------I-----K---------FSEPQIKCYMQQLFRGLEH-CHRR-GILHR
DIK-GSNLLINNEGVLKIGDFGLANFYR----G---------------D-Q---------
---------------------D-------LQLTSRVVTLWYRAPELLLGATE----YGPA
IDLWSAGCILTELFA--------------GKPIM--PG----------------------
--------R-TEVEQMHKIFK---------LCGSPS-E----------------------
-------DYWRRAT------LPL-AT---S---FK-------------------------
-----PSH---------------P-Y-------------------------K-P------
-------VL-------AETF----------------NQ----------------------
------F----PPSALMLINKLLAIEPEKRG-SAAST-----------------------
-----LRSEFFT---------T--EPL-----------------PAN-------------
P--S--N-----------------L-------------------P-R------------Y
-------------------------------------------PPS----------KEL-
DA---------------------KLRN---------------------------------
-EE-----------------AR--------------------------------------
--------KQRAEG--------------------------------------------NK
RR-----------------------------G----------------------------
------------------------------------------------------------
-----------------------GETVTRGRPKD--------------------------
-----------------------------------L------------------------
------------------------------------------------------------
-KTAQTPEFMAAGQSKVT------------------------------------------
------------------------------------------------------------
------------------------------------------------------------
------------------------------------------------------------
-----------------------------------------CISHKFK------------
------------------------------------------------------------
------------------------------------------------------------
---TDEEGGTGFRIE---------------------------------------------
------------------------------------------------------------
------------------------------------------------------------
------------------------------------------------------------
------------------------------------------------------------
------------------------------------------------------------
------------------------------------------------------------
------------------PPRRGIQQNGKAH-----------------------------
------------------------------------------------------------
------------------------------------------------------------
------------------------------------------------------------
------------------------------------------------------------
-------ASSMVHPTVADTEW--------------------------------NRGGSIR
-----------------RQTNAELKSKI--------------------------------
-----------SQTGDLSGESYRRDSNRD-------------------------------
--------------YSTGNA--------------------------PRKNRINYSGPLM-
------------------------------------------------PPGGNLEDLLKE
HEKQIQQAVRKSRVEKSAS---------------------RKNQAL--------------
------------------------------------------------------------
----------------TGQQ----------------------------------------
------------------------------------------------------------
------------------------------------------------------------
------------------------------------------------------------
------------------------------------------------------------
------------------------------------------------------------
---------------------------------------------------------QQQ
RYTGRNAR----------------------------------------------------
------------------------------------------------------------
--------------------------
>EP00261_Vitis_vinifera_P035672_XP_019076915.1_PREDICTED_probable_serine_threonine-protein_kinase_At1g54610_isoform_X1_Vitis_vinifera
------------------------------------------------------------
------------------------------------------------------------
-----------------MP-----------------------------------------
------------------------------------------------------------
----------------------------AESK----------------------------
-------------------------------------------------RGL--------
--TVKTTK--------NFIV----------------------------------------
---------------KAVQVVENGENRHFNLFPFSTQSPW--------------------
------------------------------------------------------------
------------------------------------------------------------
------------------------------------------------------------
------------------------------------------------------------
------------------------------------------------------------
------------------------------------------------------------
------------------------------------------------------------
---------RRKRSHFRR------------------L----------LLPV-F-------
--------IHNSNSRRLHLSSSHL------------------------------------
-------------------------------LFFIKIYSLPIIAIYPFSPS---------
-----------L-------------------------LC-------------HLAVPAEE
PPGIPT------------DSMGCVQTRPSVY-----------------------------
------------------------------------------------------------
------SPSE--------------------------------------------------
------------------------------------------------------------
------------------------------------------------------------
------------------------------------------------------------
------------------------------------------------------------
------------------------------------------------------------
------------------------------------------------------------
------------------------------------------------------------
------------------------------------------------------------
------------------------------------------------------------
-----------------------------GL-----------------------------
------------------VKLKLQNGYAKRG-----------------------------
-YGGRP------------------------------------------------------
----------------------------------------------------IRHKPPEK
-LDGKSAGT---------------------------------------------------
-------------------------------LVD--------------------------
------------------------------------------------------------
------------------------------------------------------------
------------------------------------------------------------
------------------------------------------------------------
--------------------------------------GGGGG-----------------
-----------------------------------------------GG-----------
------------------------------------------------------------
-----GEEMVGREDENKLNGGGGNVSQKI-------------------------------
------------------------------------------------------------
------------------------------------------------------------
---------------TVKRIGGDELVDGWPKWLV--------------------------
------------------------------DNIHRDA-------LV-GLV----------
---P-------KSV-D-S-Y----E-K---------------------------------
-----------L--AK-VGQGTY---------------------------------SNVY
KA----------------------RDR---------------------------------
------------------------------------------------------------
------------------------ET-R-K-----IVALKKV------------------
----RF--DT------S-------EA-----E----------------------------
----------------------------------SVKFMAREIMILQKL---DHP-----
------NIIKLEGLATS------------R------------------------------
-----------------------------------------MQYSLYLVFDFMPTDLTRV
IS-RPN--------G-----R---------LTEPQVKFYMQQLLAGVQH-CHER-GILHR
DLK-GSNLLIDKNGVLKIADFGLANFLD----P---------------K-P---------
---------------------K-------KPLTSRVVTLWYRAPELLLGSTD----YGVG
IDLWSVGCLLAEMFT--------------GRPIM--PG----------------------
--------R-TEVEQLHRIFK---------LCGSPS-E----------------------
-------DYWKKLR------LPT------S---FR-------------------------
-----PPQ---------------Q-Y-------------------------K-P------
-------SF-------QDAF----------------RD----------------------
------F----PSSSFALLTSLLALDPAFRG-SAATA-----------------------
-----LESGFFT---------S--SPL-----------------PCD-------------
L--S--G-----------------L-------------------P-V------------V
VY-----------------------------------------KEA----------DEPS
QA----N----------------KRKN--------------------------------R
HRT-----------------SR--------------------------------------
--------SRQQSR----------------------------------------------
------------------------------------------------------------
------------------------------------------------------------
-----------THNEGRRKKDP-TAEEAKGDSGTSSQEEKSTD-----------------
------------------------------------------------------------
---------PTS------------------------------------------------
QETGNSPSSRSSSSKPMKQEGQL-------------------------------------
-------------------------PL-----SL--------------------------
-------SPALQSHGK--------------------------------------------
------------------------------------------------------------
--------------------------------RA--------------------------
---------------------------------------PKTEGHPNATKNIKNL-----
------------------------------------------------------------
------------------------------------------------------------
------------------------------------------------------------
------------------------------------------------------------
------------------------------------------------------------
------------------------------------------------------------
------------------------------------------------------------
------------------------------------------------------------
------------------PILYNSFQTDSSN-----------------------------
------------------------------------------------------------
------------------------------------------------------------
------------------------------------------------------------
------------------------------------------------------------
-------TSQDEGPRLTFNYRSLSTLDFRTLDTA--------------------------
------------------------------------------------------------
------------------------------------------------------------
-----------------------------------------------------KIAKLFA
------------------------------------------------PDKDS-------
------------------------------------------------------------
------------------------------------------------------------
------------------------------------------------------------
------------------------------------------------------------
------------------------------------------------------------
------------------------------------------------------------
------------------------------------------------------------
------------------------------------------------------------
------------------------------------------------------------
------------------------------------------------------------
------------------------------------------------------------
--------------------------
>EP00263_Brachypodium_distachyon_P002271_XP_003560470.3_probable_serine_threonine-protein_kinase_At1g54610_Brachypodium_distachyon
------------------------------------------------------------
---------------------MPATQKLN---YICLAPHPGGRLFLLSLTL---------
-----------------MS-----------------------------------------
------------------------------------------------------------
---------P--------------------SS----------------------------
------------------------------------------------------------
------------------------------------------------------------
------------------------------------------------------------
------------------------------------------------------------
------------------------------------------------------------
------------------------------------------------------------
------------------------------------------------------------
------------------------------------------------------------
------------------------------------------------------------
------------------------------------------------------------
------------------------------------------------------------
------------------------------------------------------------
-------------------------------------------SRSFPQPNLSG------
------------------------------------------------------RGPA--
--------------------MGCAHAKPSQG-----------------------------
------------------------------------------------------------
------SPARSDGRGIDHLMRNH-------------------------------------
------------------------------------------------------------
-----GYV----PASHRRLTDPLP------------------------------------
------------------------------------------------------------
------------------------------------------------------------
------------------------------------------------------------
------------------------------------------------------------
------------------------------------------------------------
------------------------------------------------------------
------------------------------------------------------------
------------------------------------------------------------
------------------TTAAAKDSHQHAG----------------------------I
NQDRRP------------------------------------------------------
-------------------------------------------TETATTTITSTTVPPSS
------------------------------------------------------------
------------------------------------------------------------
------------------------------------------------------------
--------------------------------------------SSPA------------
------------------------------------------------------------
-------PAPAPAPA---------------------------------------------
------------------------------------------------------------
------------------------------------------------------------
------------------------------------------------------------
------------------------------------------------------------
------------------------------------------------------------
-----------------------------------------------------PLP----
---PRTST-------STPGDSETGLVDGWPTWLL--------------------------
------------------------------ENVPREA-------LR-GIV----------
---P-------RSA-D-A-Y----D-Q---------------------------------
-----------V--EK-VGQGTY---------------------------------SNVY
KA----------------------RER---------------------------------
------------------------------------------------------------
------------------------ST-G-R-----VVALKKV------------------
----RF--DT------A-------EP-----E----------------------------
----------------------------------SVRFMAREMRILRVL---DHP-----
------NVMGLDGIATS------------R------------------------------
-----------------------------------------MHRSIYLVFDFMASDLSRL
LL-LPSR---PNHHP-----P---------LSLPQIKRYMKQLLEGLHH-CHER-GILHR
DIK-GSNLLITRDGGLKIGDFGLANYYI----P------------APNG-R---------
---------------------R-------RPLTSRVVTLWYRAPELLLGATD----YGVG
IDLWSAGCLLAEMFS--------------GKPLM--PG----------------------
--------R-SEVEQLFKIFS---------LCGSPP-D----------------------
-------DYWRKLK------LPA------T---FR-------------------------
-----PPK---------------T-Y-------------------------K-S------
-------TM-------AEKL----------------AG----------------------
------L----PPSAFRLLSTLLALDPAARG-TAAQA-----------------------
-----LQSDFFT---------T--PPL-----------------PCD-------------
V--S--E-----------------L-------------------P-V------------L
YKEEVPDP-----------------------------------TAS----------HDG-
RK------------P--------KLRQ---------------------------------
-RS-----------------NK--------------------------------------
--------RRESKK--------------------------------------------KA
GQ----------------------------------------------------------
------------------------------------------------------------
------EQSENEPPKISNVESP-SKEGEKATDHDAAEPGQEAD-----------------
------------------------------------------------------------
------------------------------------------------------------
-AAAIAPSGIQELAENT-------------------------------------------
------------------------------------------------------------
------------------------------------------------------------
------------------------------------------------------------
---------------IL---------------KASSSTVSKRFSA---------------
--SPVQASS------------------------------PAEGSPAPLQDHHQQQ-----
-------------LLL--------------------------------------------
---RRANTYHTSSDDDHQQHQTLLL-----------------------------------
------------------------------------------------------------
------------------------------------------------------------
------------------------------------------------------------
------------------------------------------------------------
------------------------------------------------------------
------------------------------------------------------------
------------------PLDGRGEANGGGG-----------------------------
------------------------------------------------------------
------------------------------------------------------------
------------------------------------------------------------
------------------------------------------------------------
---------------------------------------------------MVRHG----
--------------IATR------------------------------------------
------------------------------------------------------------
------------SASTSGHDMMRRREREF-------------------------------
------------------------------------------------PHKHYVS-----
------------------------------------------------------------
------------------------------------------------------------
------------------------------------------------------------
------------------------------------------------------------
------------------------------------------------------------
------------------------------------------------------------
------------------------------------------------------------
-------------------V----------------------------------------
------------------------------------------------------------
------------------------------------------------------------
------------------------------------------------------------
--------------------------
>EP00263_Brachypodium_distachyon_P005335_XP_003565105.2_ribosomal_RNA-processing_protein_12_Brachypodium_distachyon
------------------------------------------------------------
------------------------------------------------------------
-----------------MK-----------------------------------------
------------------------------------------------------------
-------------------------RKQRASAAAAAAEVDADEPS---------------
------LAPLPLDDYSGDVCAA-LTARY---------------GRSAAAQHKHLLAT-AA
A---------------------------IRSILADDGLPLTA------------------
--------------ASYLPAVVSALRTAGPSDPAAASALASLLV--ILIPHI--PSLPP-
-----------------ASASES-----------------ASSLAEFLASPDASKLPTGT
VRSVVKSLGH-------------------------------------LALLL----DAAA
DWD----------------------AVATPLEALLA------------------------
-----------------------SSVDQRAKVRRCAQESVEK------VFAYL-------
-------ERSGCVKKASNAAIALFETH---------------------------------
ISSVQSLANLDSDASEAKETEAVHMLGAVAVLVPYLSKKARNTVFSGACQLLSRCFSPLT
RHVIRLMETLLEHLKAENVESELENLISLVLAYLPYDEKKPDDTIIAALQLMRSCLAKLT
DNPKQWR--KALPAAFEAVSGYLILDRKCSEDVAKLLIDCIDSHVD--------------
------QSIFLTNESRLHDCDAEDSSDGAAIKAICLSINKKLRKCVSPPDSVLTIV----
-----------------LVLFLKLGKSSCIFMKDILLTLSRLGSKIRKEPRLRNVEQCLG
AAVVAMGPDKIHSLLPISFDEDWFTCSNTWLLPILDKYIY----GASLQHFLEYIVPLAK
SLQDASTRAK--------------KARKCKELQV--------------------------
-----------WSDQLWNLLPAFC---RYPT-------DVYQ----NFGSLSKLLVEMLK
SDRSLYKPACKALQQL--------------I-----------------------------
------------------------------------------------------------
------------DGTRRLSTSDQDDEISAEISA---LFSSKTNNLSCV---SLQRCSKKD
PRKSMKV---------------------------LASHSVDLLCTFADYF--------LD
SSEKRPHLKDAVRSLAQLSGSANICSLFLSLVKRFGLEDTPLE-----------------
---------------------------------------------------------AES
LEPQTNEVDGKGEES-------------------------------------TDATMEIN
NKRSLIMELISTLAESADEDVLD--------LFFG----FIKSSLLLNSSKSCESKALSA
LSIILKEHNGYSLAWLDEIMMLLHGIKPESNK-AVLEGQLVCYKHLLVHMIKVNEESTSK
KAFLILNELILALKSKKESRRLAYD-----------------------------------
-----------------------------VL-----------------------------
-----------------LAISTSLRSSESNNGDS-----------DLQRLFTM---VMGY
LSSPSPHIVSGAIAALSLL------------IYNDANFCM--------EVPNLIPSVLVL
LQNKATEVIKAS----------------LGFVKVLVTSLQSEKLLNLQADILTGILPWSS
VTKHH---------------FKGKVVL--------------IL----------------E
ILIRK------------------------------CGFDAINLVTP--------------
------------------------------------------------------------
-----EKYKEFVRSVEE------GRKGN----HNPVADGAQSEEKGPAL-----------
------------------------------------------------------------
-----YTPKRRKWTDSSAEIRQ--------------------------------------
-------------EETSTGKKEFFIKG------------AGKAH----------------
-----------------------------------------F-----RGA----------
---------------RRQHVK---------------------------------------
---ASGDKGDRTNFRSKSRAHSGNSESHRGE-----------------------------
-----------------KSQHHDKRPRSGTF-----------------------------
------------------------------------------------------------
---------------NRAQNSGVKASTHSPRFKRPRTA----------------------
-----------------AATVPAAMAVAGPGQLNLDE-------LP-AWG----------
---S-------RGV-D-C-F----E-K---------------------------------
-----------L--EQ-IGEGTY---------------------------------GQVY
MA----------------------KET---------------------------------
------------------------------------------------------------
------------------------ET-N-E-----IVALKKI------------------
----RM--DN------E-------R------E---G------------------------
----------------------------------FPITAIREIKILKKL---HHQ-----
------NVIQLKEIVTS------------PGP---------------ERDEQG-----KS
IG-G-N-------------------------K---------YKGSIYMVFEYMDHDLTGL
AD-RPG--------M-----R---------FTVPQIKCYMRQLLTGLHY-CHVN-QVLHR
DIK-GSNLLIDNEGNLKLADFGLARSFS----S---------------D-H---------
---------------------N-------GNLTNRVITLWYRPPELLLGSTR----YGPA
VDMWSVGCIFAELLH--------------GKPIL--PG----------------------
--------K-NEPEQLTKIFE---------LCGTPD-E----------------------
-------VIWPGVTK-----MPW-YN---N---FK-------------------------
-----PPR---------------Q-L-------------------------K-R------
-------KV-------KDAF----------------KH----------------------
------F----DRHALDLLEKMLTLDPLQRI-SAKDA-----------------------
-----LDAEYFW---------T--DPL-----------------PCD-------------
P--K--S-----------------L-------------------P-T------------Y
-------------------------------------------EAS----------HEF-
QT---------------------KKKR---------------------------------
-QQ-----------------QR--------------------------------------
--------QAEEAA--------------------------------------------KR
QK----------------------------------------------------------
------------------------------------------------------------
-----------IQHPPPHSRLPPIQHPGQPH-QIRPGQTMHNA-----------------
------------------------------------------------------------
------------------------------------------------------------
------PPVAAG------------------------------------------------
-------------------------P----------------------------------
--NHHYAKPRGPGGPN--------------------------------------------
------------------------------------------------------------
--------------------------------RYPQGGNQGSGYNN--------------
---------------------------------------PNRGGQGSG------------
------------------------------------------------------------
------------------------------------------------------------
------------------------------------------------YGSGPYPQQG--
------------------------------------------------------------
------------------------------------------------------------
----------------------------------------RG------------------
------------------------------------------------------------
------------------------P-----------------------------------
------------------PPFPAA------------------------------------
----------------------------------GGPRGGAGSGY---------------
------------------------------------------------------------
------------------------------------------------------------
-----------------------------------------------------------G
VGGPNYPQGGAPPPYGASGPGR---------------------------------GPNY-
------------------------------------------------------------
------------------------------------------------------------
------------------------------------------------------------
------------------------------------------------PPGGSRNQQ---
------------------------------------------------------------
------------------------------------------------------------
------------------------------------------------------------
------------------------------------------------------------
------------------------------------------------------------
------------------------------------------------------------
------------------------------------------------------------
------------------------------------------------------------
------------------------------------------------------------
----------------------------------------------------QYGSWQ--
------------------------------------------------------------
--------------------------
>EP00263_Brachypodium_distachyon_P010336_XP_003573290.2_uncharacterized_protein_LOC100834933_Brachypodium_distachyon
------------------------------------------------------------
------------------------------------------------------------
-----------------MG-----------------------------------------
------------------------------------------------------------
------------------------------------------------------------
------------------------------------------------------------
------------------------------------------------------------
------------------------------------------------------------
------------------------------------------------------------
------------------------------------------------------------
------------------------------------------------------------
------------------------------------------------------------
------------------------------------------------------------
------------------------------------------------------------
------------------------------------------------------------
------------------------------------------------------------
------------------------------------------------------------
------------------------------------------------------------
------------------------------------------------------------
----------------------CVSSKQFHGGDERG------------------------
------------------------------------------------------------
------------------------------------------------------------
------------------------------------------------------------
-----G------EGKPRRRPSSNSLRRL--------------------------------
------------------------------------------------------------
------------------------------------------------------------
------------------------------------------------------------
-------------------------------------------------------VSYSS
SKRHEELEEEDEEAG---------------------------------------------
------------------------------------------------------------
------------------------------------------------------------
------------------------------------------------------------
------------------VVAATSSSVGHRVG----------------------------
-KDAST------------------------------------------------------
--------------------------------------------------TRLIRKPPAP
VVDAVVALPEEAA--------------AA-------------------------------
-----------------AAKATAV------GVVDV-------------------------
------------------------------------------------------------
--------------------------------ERAVAA-SGNRRRAPN------------
------------------------------------------------------------
------------------------------------------------------------
------------------------------------------------------------
------------------------------------------------------------
------------------------------------------------------------
----------GVAEQEPSRSGGIR--SEAK------------------------------
------------------------------------------------------------
------------------------------------------------------------
---PRIAD-------VPNGVLTEHVAAGWPRWLT--------------------------
-------------------------------EVATEA-------VR-GWQ----------
---P-------RKA-E-S-F----E-K---------------------------------
-----------L--DK-IGQGTY---------------------------------SSVY
KA----------------------RDL---------------------------------
------------------------------------------------------------
------------------------EN-G-K-----IVALKKV------------------
----RF--AN------M-------DP-----E----------------------------
----------------------------------SVRFMAREIHILRRL---DHP-----
------NVVKLEGLVTA-------------------------------------------
-------------------------------R---------MSSSLYLVFEYMEHDLAGL
AA-TPG--------I-----K---------FTEAQVKCYMQQLLSGLDH-CHNR-GVLHR
DIK-GANLLLDNNGALKIADFGLATFFN----P---------------N-Q---------
---------------------K-------QNLTSRVVTLWYRPPELLLGATN----YGAT
VDLWSAGCILAELLS--------------GKPIM--PG----------------------
--------R-TEVEQLHKIFK---------LCGSPS-E----------------------
-------EFWVNLK------LSR-AT---I---FK-------------------------
-----PQH---------------P-Y-------------------------R-R------
-------AV-------NDVY----------------KD----------------------
------F----PPPALTLLDRLLAVEPDNRG-TAASA-----------------------
-----LESEFFT---------T--KPY-----------------ACD-------------
P--S--S-----------------L-------------------P-K------------Y
-------------------------------------------PPS----------KEY-
DA---------------------KLRD---------------------------------
-EE-----------------AR--------------------------------------
--------RQRAAA--------------------------------------------VK
GH----------------------------------------------------------
------------------------------------------------------------
-----------------------ESETGRR------------------------------
------------------------------------------------------------
------------------------------------------------------------
-KQFAAPNGNNELQ----------------------------------------------
------------------------------------------------------------
------------------------------------------------------------
---------------------HR-------------------------------------
--------------------------------R--GQVNSKGSSTKLI------------
---------------------------------------PKED-----------------
------------------------------------------------------------
-------AVTGVPMDAPGGAA---------------------------------------
-----------------------------------------------------DPRRV--
------------------------------------------------------------
------------------------------------------------------------
------------------------------------------------------------
------------------------------------------------------------
------------------------------------------------------------
------------------PLMNAGRSSSTLGR----------------------------
-------------------------------SSGTDPNAQRF------------------
------------------------------------------------------------
YTSQIA------------------------------------------------------
------------------------------------------------------------
-------AAEMSNPSTATGQRGNSAKL-------------------------SNLGDSAR
-----------------KHYLREHRSSS----------------RYSQLTGPDPSDKPKW
SQ--------SHQFQERPSSSRRKDDVVADKE----------------------------
--------------PTAANG--------------------------TKKNRIHYSGPLM-
------------------------------------------------PPGVNMEEILKE
HERQIQQAVRRARLDKGKGKH------------------AERDQQE--------------
SL-----------LYAAQNGRLVSFYITLGDRPAARAAVEQAAGKARAFPWNLLIWGYAG
DRLWKDVIMAYDRMVALGVDADRFTYPSVLRACGELREVSVGRKINRRIRRRRHDLDMHV
WNALVGMYVKFGELEDARRVFDGMAGRDVVSWNTMVSGYASTGMWGEAFEL-LQQVPGAN
TVTWNAVAAGNLKAGNYDEVFRLLSQMRNCHGPGVDSVSLLIGLKACGKSGSLRVGREVH
GVAVRLYFDGLECVVNSLITMYSRCRIMSSAELLFRMCLVRSIIAWNSLLVGFVFMDKVE
EASSLFREMIGSGVCPNDVTVLTLVSLAARFGH----LCHGRELHCYILRHGLGGSKLLQ
NSLVDMYSKSRHMTASQR-VFDRMELRDKHAYTSLILGYGMQREGHVSLKLFDEMIANCI
EPDHVTMVAALSACSHSGLVTQGQLLFTKMFAVFGTAPRVEHFSCMVDLYCREGLLKMAE
EIIGKMQFQPTPAMLATL-VEACLIHGNIEIGERAAKKLL----TMRTNNPGHYKLIANM
YIFAKCWPELAKVRSL-MSTIELAMIPSHSL-----LESVYDICPGEQDNYLKHGMYCGL
SDRTTDTDSSSSEEVKCSEAFGG---
>EP00263_Brachypodium_distachyon_P012677_XP_003576969.2_probable_serine_threonine-protein_kinase_At1g09600_Brachypodium_distachyon
------------------------------------------------------------
------------------------------------------------------------
-----------------MC--L-------HTKLKFP------------------------
-------KF-----------------SCL-------------------------------
---------P-------------KILARNTAN----------------------------
------------------------------------------------------------
------------------------------------------------------------
------------------------------------------------------------
-------------------------------IG---------------------------
--------------------------------------------------L---------
------------------------------------------------------------
------------------------------------------------------------
------------------------------------------------------------
------------------------------------------------------------
------------------------------------------------------------
----------------------------------NLI-----------------------
------------------------------------------------------------
------------------------------------------------------------
------------------------------------------------------------
---------HS-FKKASHVLMGCLCSKGAK------------------------------
------------------------------------------------------------
------------------------------------------------------------
------------------------------------------------------------
----------------DHVDATSE------------------------------------
------------------------------------------------------------
------------------------------------------------------------
------------------------------------------------------------
------------------------------------------------------------
------------------------------------------------------------
------------------------------------------------------------
------------------------------------------------------------
------------------------------------------------------------
------------------------------------------------------------
--KRTP------------------------------------------------------
---------------------------------------------------SRKDGPAAA
-ASVKTA-----------------------------------------------------
------------------------------------------------------------
------------------------------------------------------------
------------------------------------------------------------
------------------------------------------------------------
------------------------------------------------------------
------------------------------------------------------------
------------------------------------------------------------
------------------------------------------------------------
----------SDGSKVMPDVGDNVVVSFDVR-----------------------------
------------------------------------------------------------
------------------------------------------------------------
----------------ISSSNNAELNAGWPAWLV--------------------------
-------------------------------NVAPKA-------VE-GWL----------
---P-------RQA-D-S-F----E-K---------------------------------
-----------L--DK-VGQGTY---------------------------------SIVY
KA----------------------RDL---------------------------------
------------------------------------------------------------
------------------------ET-G-K-----IVALKKV------------------
----RF--TN------M-------DP-----E----------------------------
----------------------------------SVRFMAREIHILRRL---DHP-----
------NIIKLEGIVTS-------------------------------------------
-------------------------------R---------ASQSLYLVFEYMEHDLSGL
IA-SPS--------L-----K---------LTEPQIKCFVQQLLHGLDH-CHKN-GVLHR
DIK-GSNLLIDSNGTLKIADFGLAITYD----P---------------N-N---------
---------------------P-------QPLTSRVVTLWYRPPELLLGATE----YGVA
VDMWSTGCIVAELFT--------------GKPIM--PG----------------------
--------R-TEVEQIHKIFK---------LCGSPM-E----------------------
-------DYCNKSK------VPE-TA---M---FK-------------------------
-----PQQ---------------Q-Y-------------------------R-R------
-------CV-------AETF----------------KV----------------------
------F----SPSAVVLIDSLLSLEPQVRG-TASSA-----------------------
-----LQSEFFR---------T--EPL-----------------ACD-------------
P--S--S-----------------L-------------------P-N------------I
-------------------------------------------PPS----------KEY-
DV---------------------RLRQ---------------------------------
-EE-----------------AK--------------------------------------
--------RQKNAA--------------------------------------------LG
GR----------------------------------------------------------
------------------------------------------------------------
-----------------------GAESFKPGNENHVTSHA--------------------
------------------------------------------------------------
------------------------------------------------------------
I-----------------------------------------------------------
------------------------------------------------------------
------------------------------------------------------------
-----------------NGAAES-------------------------------------
--------------------------------KEHTNTSSRCNSVKFN------------
---------------------------------------P--------------------
------------------------------------------------------------
-----EDSVPGFRV----------------------------------------------
-----------------------------------------------------EPRPS--
------------------------------------------------------------
------------------------------------------------------------
------------------------------------------------------------
------------------------------------------------------------
------------------------------------------------------------
------------------PTTV--------------------------------------
------------------------------------------------------------
------------------------------------------------------------
------------------------------------------------------------
------------------------------------------------------------
-----------QAPGYGSAWN--------------------------------TAGFTDH
-----------------SAVPSRVCSSVHVANTAASRAKASSHSHIPQFGTTDLRNAADQ
V-------ADQNEPPDRPASSHKKNPPEVKD-----------------------------
---------------NMNHG--------------------------RKFRRIHHSGPLV-
------------------------------------------------PPGGNMEDMLKE
HERHIQEAVRKARFGKVAR---------------------EL------------------
------------------------------------------------------------
------------------------------------------------------------
------------------------------------------------------------
------------------------------------------------------------
------------------------------------------------------------
------------------------------------------------------------
------------------------------------------------------------
------------------------------------------------------------
------------------------------------------------------------
------------------------------------------------------------
--------------------------
>EP00267_Zea_mays_P024922_XP_008651752.1_uncharacterized_protein_LOC100383830_isoform_X1_Zea_mays
------------------------------------------------------------
------------------------------------------------------------
-----------------MG-----------------------------------------
------------------------------------------------------------
------------------------------------------------------------
------------------------------------------------------------
------------------------------------------------------------
------------------------------------------------------------
------------------------------------------------------------
------------------------------------------------------------
------------------------------------------------------------
------------------------------------------------------------
------------------------------------------------------------
------------------------------------------------------------
------------------------------------------------------------
------------------------------------------------------------
------------------------------------------------------------
------------------------------------------------------------
------------------------------------------------------------
----------------------CVASKNAVSV----------------------------
------------------------------------------------------------
------TPAADSSGG---------------------------------------------
------------------------------------------------------------
--------------LRDRSQPRAQ------------------------------------
------------------------------------------------------------
------------------------------------------------------------
------------------------------------------------------------
------------------------------------------------------------
------------------------------------------------------------
------------------------------------------------------------
------------------------------------------------------------
------------------------------------------------------------
------------------------------------------------------------
-GSAAP------------------------------------------------------
---------------------------------------------------LPLPVPVPS
------------------------------------------------------------
------------------------------------------------------------
------------------------------------------------------------
------------------------------------LRSSSSAARRPE------------
------------------------------------------------------------
------------------------------------------------------------
------------------------------------------------------------
------------------------------------------------------------
------------------------------------------------------------
--------KVKDEAEEPGKAVVAVAAASRS------------------------------
------------------------------------------------------------
------------------------------------------------------------
---FRLRS-------LRKSLEGEQVAAGWPPWLS--------------------------
-------------------------------AVAGEA-------IQ-GWI----------
---P-------LKA-D-S-F----E-K---------------------------------
-----------L--EK-VGQGTY---------------------------------SSVF
RA----------------------RDL---------------------------------
------------------------------------------------------------
------------------------DT-G-K-----IVALKKV------------------
----RF--DN------F-------EP-----E----------------------------
----------------------------------SVRFMAREIQILRRL---DHP-----
------NVMKLEGLITS-------------------------------------------
-------------------------------R---------LSCSLYLVFEYMEHDLAGL
CS-SPD--------I-----R---------FTEAQLKCYMNQLLSGLEH-CHSR-RVVHR
DMK-GANLLVNNEGVLKIADFGLANFFD----P---------------N-K---------
---------------------N-------HPLTSRVVTLWYRPPELLLGSTH----YDAA
VDLWSLGCVFAEMYR--------------GKPIL--QG----------------------
--------R-TEVEQLHKIFK---------LCGSPA-D----------------------
-------DYWKKSK------LPH-AT---V---FK-------------------------
-----PHH---------------P-Y-------------------------P-S------
-------TL-------RDVF----------------KE----------------------
------V----PENALSLLETLLSVEPYKRG-TASSA-----------------------
-----LSSEFFR---------T--KPY-----------------ACE-------------
P--S--S-----------------L-------------------P-K------------Y
-------------------------------------------APN----------KEM-
DA---------------------KLRD---------------------------------
-DA-----------------LR--------------------------------------
--------RKASSR----------------------------------------------
-----------------------------GH-----------------------------
------------------------------------------------------------
-----------------------GAEASKKSSRISRAAREH-------------------
------------------------------------------------------------
------------------------------------------------------------
-TAVPKQINNAEEPKNNVNATRD-------------------------------------
------------------------------------------------------------
------------------------------------------------------------
---------------GTILQDRT-------------------------------------
--------------------------------KLSLNGDARLFADIQPV-----------
---------------------------------------PAAAQVKGSSRHAKNE-----
------------------------------------------------------------
------------------------------------------------------------
---------------------------------------------SREEMPFSGPLSV--
------------------------------------------------------------
------------------------------------------------------------
------------------------------------------------------------
------------------------------------------------------------
------------------------------------------------------------
------------------PSSSGFAWAAAQRPQEDRALA-----------R---------
-------------------------SRTRSSSRGQFPAEADRD-----------------
------------------------------------------------------------
------------------------------------------------------------
-------------------------------------------------------CTRTQ
ATTESAAAGLRDIPRVGSKVREREPHDA------------------------------AK
-----------------RAVLR----------------------KWSQLERPDSFDSCDT
YHSQNFS--------------------------H-----------AMLVG----------
-VGGGALSSKNSFEGGHGHGH-------------------------GQEEKAEYSGPLL-
------------------------------------------------PQSHKVDELLQK
NERHIRQAVRTSWFRRGGR---------------------KVDK----------------
------------------------------------------------------------
------------------------------------------------------------
------------------------------------------------------------
------------------------------------------------------------
------------------------------------------------------------
------------------------------------------------------------
------------------------------------------------------------
------------------------------------------------------------
------------------------------------------------------------
------------------------------------------------------------
--------------------------
>EP00299_Pterocystis_sp_00344_P002333_c1260_g1_i1.p1_GENE.c1260_g1_i1_c1260_g1_i1.p1_ORF_type_5prime_partial_len_528_score_111.97_c1260_g1_i1_88-1671
---EY-------------------------------------------------------
------------------------------------------------------------
-----------------MG-----------------------------------------
--------------------------------------------------------VL--
------------------------------EQ----------------------------
------------------------------------------------------------
------------------------------------------------------------
------------------------------------------------------------
------------------------------------------------------------
------------------------------------------------------------
------------------------------------------------------------
------------------------------------------------------------
------------------------------------------------------------
------------------------------------------------------------
------------------------------------------------------------
------------------------------------------------------------
------------------------------------------------------------
------------------------------------------------------------
------------------------------------------------------------
------------------------------------------------------------
------------------------------------------------------------
------------------------------------------------------------
------------------------------------------------------------
------------------------------------------------------------
------------------------------------------------------------
------------------------------------------------------------
------------------------------------------------------------
------------------------------------------------------------
------------------------------------------------------------
------------------------------------------------------------
------------------------------------------------------------
-----------------------------MV-----------------------------
------------------------------------------------------------
-DEVRP------------------------------------------------------
------------------------------------------------------------
------------------------------------------------------------
------------------------------------------------------------
------------------------------------------------------------
------------------------------------------------------------
------------------------------------------------------------
------------------------------------------------------------
------------------------------------------------------------
------------------------------------------------------------
------------------------------------------------------------
------------------------------------------------------------
------------------------------------------------------------
------------------------------------------------------------
------------------------------------------------------------
----------------------------HQVKSALDA-------SI-RWG----------
---S-------RSVDD-E-Y----E-K---------------------------------
-----------D--VC-IGEGTY---------------------------------GEVF
RA----------------------RPK---------------------------------
------------------------------------------------------------
------------------------SNPS-E-----LVALKRV------------------
----RM--DN------E-------K------E---G------------------------
----------------------------------FPITALREIKILKQL---KHK-----
------SIIELKEIVTD-------------------------------------------
-------------------------------Q---------TKEGIYMVFEYMDHDLSGL
LD-AGY--------V---------------FSVETVKCYMKQLLEGLHY-CHKN-RVLHR
DIK-ASNLLIDNRGRLKIADFGLARTLS--------------------E-Q---------
---------------------P-------RHYTNHVITRWYRPPELLLGDQL----YNTA
VDMWSVGCIFYELLQ--------------QKPLF--PG----------------------
--------K-NDIDQMDKIFR---------LCGTPT-V----------------------
-------EDWPKFTT-----LPN-AH---F---VS-RDDNGQ------------------
-----AAK---------------V-Y-------------------------P-R------
-------TL-------LQTC----------------RN----------------------
------L----GPEALDLLDKMLQLNPEKRI-SAHEA-----------------------
-----LSHSYFW---------S--HPL-----------------PAN-------------
P--K--D-----------------I-------------------Q-P------------Y
E------------------------------------------SSC----------HDY-
SM---------------------RKKR---------------------------------
-ER-----------------DR--------------------------------------
--------QRAPPI----------------------------------------------
------------------------------------------------------------
------------------------------------------------------------
----------------SSDRQP-TSKRIKPDVQPPVVAAAAAVVTQHHHNLN--------
------------------------------------------------------------
----HMPVQPPL------------------------------------------------
-QRVPHPP----------------------------------------------------
------------------------------------------------------------
----LQGAPVD-------------------------------------------------
------------------------------------------------------------
--------------------------------RGSSNANTP-------------------
---PMLSH-A-----------------------------PVSTSTSRLQPIPQPI-----
------------------------------------------------------------
------------------PHRSQPF-----------------------------------
-------------------------------------------------PSQPFPPSH--
------------------------------------------------------------
------------------------------------------------------------
------------------------------------------------------------
------------------------------------------------------------
----------------------FPPQ----------------------------------
------------------PPRQQPPQLQNNT-----------------------------
---------------------------------NGRP-----------------------
------------------------------------------------------------
------------------------------------------------------------
------------------------------------------------------------
----YPNPTSSHPPPPQHSHSRVQLISE--------------------------------
------------------------------------------------------------
------------------------------------------------------------
------------------------------------------------------------
------------------------------------------------PLPQMRSSTGER
H-----------------------------------------------------------
------------------------------------------------------------
------------------------------------------------------------
------------------------------------------------------------
------------------------------------------------------------
------------------------------------------------------------
------------------------------------------------------------
------------------------------------------------------------
------------------------------------------------------------
------------------------------------------------------------
------------------------------------------------------------
--------------------------
>EP00333_Tetrahymena_thermophila_P000966_XP_001008246.2_cyclin-dependent_kinase-like_Serine_Threonine_kinase_family_protein_Tetrahymena_thermophila_SB210
------------------------------------------------------------
------------------------------------------------------------
-----------------ME-----------------------------------------
------------------------------------------------------------
----------------------------KNSN----------------------------
------------------------------------------------------------
------------------------------------------------------------
------------------------------------------------------------
------------------------------------------------------------
------------------------------------------------------------
------------------------------------------------------------
------------------------------------------------------------
------------------------------------------------------------
------------------------------------------------------------
------------------------------------------------------------
------------------------------------------------------------
------------------------------------------------------------
------------------------------------------------------------
------------------------------------------------------------
------------------------------------------------------------
------------------------------------------------------------
------------------------------------------------------------
------------------------------------------------------------
------------------------------------------------------------
------------------------------------------------------------
------------------------------------------------------------
------------------------------------------------------------
------------------------------------------------------------
------------------------------------------------------------
------------------------------------------------------------
------------------------------------------------------------
------------------------------------------------------------
--------------------------SQQSG-----------------------------
-SQTVP------------------------------------------------------
------------------------------------------------------------
------------------------------------------------------------
------------------------------------------------------------
------------------------------------------------------------
------------------------------------------------------------
------------------------------------------------------------
------------------------------------------------------------
------------------------------------------------------------
------------------------------------------------------------
------------------------------------------------------------
------------------------------------------------------------
------------------------------------------------------------
------------------------------------------------------------
------------------------------------------------------------
--------------------------------------------IR--------------
---T-------RNIRK-Y-Y----R-L---------------------------------
-----------I--AE-VGSGTY---------------------------------GRVY
KA----------------------ECL---------------------------------
------------------------------------------------------------
------------------------RT-K-Q-----YVALKKF------------------
----ES--KD------D-------K---IKED---G------------------------
----------------------------------FPITAVREILLLKQL---DHV-----
------NIIKLREIILS------------KPS---------------E------------
---K-N-------------------------D---------YRGSTFLVFDYMDHDFAGL
HR-NKH--------------E---------FSLQELKCIMKQILLGVQY-LHYK-KVIHR
DLK-IANILYNNQGEVKIADFGLARLLN----P-----------------N---------
---------------------N-------PKYTNKVVTLWYRAPELLLGAKE----YTEQ
IDMWSVGCIFIELAV--------------GENLL--RG----------------------
--------E-NEPRQLDKIYE---------LCGSPN-T----------------------
-------QNWPEVDK-----LQL-WK---D---MK-------------------------
-----PKR---------------N-F-------------------------E-R------
-------KL-------REQV----------------IER---------------------
---KKNI----DPQFLNLLDGIMVLNPKKRF-TVQQC-----------------------
-----LDHEFFK---------V--EPL-----------------PFE-------------
I--S--E-----------------M-------------------P-K------------I
K------------------------------------------EEC----------HEA-
LL---------------------KNVK---------------------------------
-NR-----------------NQ--------------------------------------
--------VIQSHK--------------------------------------------NN
FM----------------------------------------------------------
------------------------------------------------------------
-----------QRANMSPSRIP-PMSTQNQQGQKSYSSSQNQLSSNKQSTS---------
------------------------------------------------------------
------------------------------------------------------------
------------------------------------------------------------
------------------------------------------------------------
------------------------------------------------------------
-------------SIQNASSSQQGNQ----------------------------------
---------------IV--------GQSHFDSRNSGKSHFQQ------------------
---------------------------------------KQQSSSSNSSQQ---------
-----------------------------------------------------------Y
SREHISNSKGGYYGNSNNSS----------------------------------------
-----------------------------------------SMKYTSGGAQQNIPLDSGP
N-----------------LKKQGSST----------------------------------
------------------------------------------------------------
----------------------------------------VGQNQQQQ------------
------------------------------------------------------------
---------------------YLNP-----------------------------------
------------------PYKKKTSIQLSGD-----------------------------
-------------------------------NNNDYPSIEHHLD----------------
------------------------------------------------------------
------------------------------------------------------------
-----------------------------------------------------------N
SNKSVTNESQVAQPNQSSKFNSFSGLASLVQKQG--------------------------
------------------------------------------------------------
------------------------------------------------------------
------------SVDRQVH-----------------------------------------
--------------------------------------I---------PLENSGHKKQVE
DEDD-----------------------DYENQSTAQVHKKQSNLSMLTSNAST---FMYN
SINNNNDDPIINHLSKINQKRSP-------------------------------------
------------------------------------------------------------
--------------------------------------------------------P---
------------------------------------------------------------
------------------------------------------------------------
---------------------------------------------SEIYD----------
--------------------------------------------------------IN--
------------------------------------------------------------
--------------------------IKKKIKED--------------------------
------------------------------------------------------------
--------------------------
>EP00333_Tetrahymena_thermophila_P020140_XP_001470879.1_cyclin-dependent_kinase-like_Serine_Threonine_kinase_family_protein_Tetrahymena_thermophila_SB210
------------------------------------------------------------
------------------------------------------------------------
-----------------MS-----------------------------------------
------------------------------------------------------------
------------------------------QE----------------------------
------------DLN---------------------------------------------
------------------------------------------------------------
------------------------------------------------------------
------------------------------------------------------------
------------------------------------------------------------
------------------------------------------------------------
------------------------------------------------------------
------------------------------------------------------------
------------------------------------------------------------
------------------------------------------------------------
------------------------------------------------------------
------------------------------------------------------------
------------------------------------------------------------
------------------------------------------------------------
------------------------------------------------------------
------------------------------------------------------------
------------------------------------------------------------
------------------------------------------DIEEG-------------
------------ELEAKDFADDYQYD----------------------------------
------------------------------------------------------------
------------------------------------------------------------
------------------------------------------------------------
---------------------------------RVT------------------------
------------------------------------------------------------
------------------------------------------------------------
------------------------------------------------------------
------------------------------------------------------------
------------------------------------------------------------
------------------------------------------------------------
------------------------------------------------------------
------------------------------------------------------------
------------------------------------------------------------
------------------------------------------------------------
------------------------------------------------------------
------------------------------------------------------------
------------------------------------------------------------
------------------------------------------------------------
------------------------------------------------------------
------------------------------------------------------------
------------------------------------------------------------
------------------------------------------------------------
------------------------------------------------------------
------------------------------------------------------------
--------------------------------------------LD-QIR----------
---S-------RDINE-D-Y----E-V---------------------------------
-----------L--HE-VGSGTY---------------------------------GRVY
KA----------------------NRK---------------------------------
------------------------------------------------------------
-----------------------SVS-N-K-----LYALKQL------------------
----DV--SQ------E-------K------D---G------------------------
----------------------------------FPITALREIKLLQKL---DQE-----
------NVLKINEIVTM------------RTS---------------KD-----------
---K-G-------------------------K---------SKITTFLVFDYMEHDFQGL
IR-KKQ--------------P---------FTQPQIKCVMQQLFKGLDY-LHNS-NVIHR
DLK-SANLLLNKDGVLKIGDFGLARQVE----R---------------P-L---------
---------------------L-------RPLTSVVVTLWYRAPEILLGDKN----YSFK
SDVWSAGCFMAELLL--------------GEPIF--NG----------------------
--------K-NESTQIEQIYE---------KCGSPD-P----------------------
-------DSWAGLTT-----FKF-WK---D---LQ-------------------------
-----PKK---------------E-Y-------------------------S-A------
-------SL-------ISYM----------------KQK---------------------
---IPTI----DSSTLDFLQALLTMNPEERL-DSNQA-----------------------
-----LHHEYFE---------R--EPL-----------------PCP-------------
V--S--E-----------------M-------------------P-H------------I
E------------------------------------------QDC----------HFQ-
PT---------------------RSQI---------------------------------
-NS-----------------QD-H----MP------------------------------
------VPKRHNYS----------------------------------------------
------------------------------------------------------------
------------------------------------------------------------
--------TAPPKQFNKYQSNP-SNNSYGYNNNNNNNQHANGQYNNQNK-----------
------------------------------------------------------------
------------------------------------------------------------
------------------------------------------------------------
------------------------------------------------------------
------------------------------------------------------------
------------------------------------------------------------
--------------------------------RKGSYGNHK-------------------
------------------------------------------------------------
------------------------------------------------------------
------------------------------------------------------------
------------------------------------------------------------
------------------------------------------------------------
------------------------------------------------------------
------------------------------------------------------------
------------------------------------------------------------
------------------------------------------------------------
------------------PSKYEEQNKKFKK-----------------------------
------------------------------------------------------------
------------------------------------------------------------
------------------------------------------------------------
------------------------------------------------------------
------------------------------------------------------------
------------------------------------------------------------
------------------------------------------------------------
------------------------------------------------------------
------------------------------------------------------------
------------------------------------------------------------
------------------------------------------------------------
------------------------------------------------------------
------------------------------------------------------------
------------------------------------------------------------
------------------------------------------------------------
------------------------------------------------------------
------------------------------------------------------------
------------------------------------------------------------
-----------------------------------------------------Y------
------------------------------------------------------------
--------------------------
>EP00336_Pseudocohnilembus_persalinus_P010808_KRX08882.1_Protein_kinase-like_domain_Pseudocohnilembus_persalinus
------------------------------------------------------------
------------------------------------------------------------
-----------------MD-----------------------------------------
------------------------------------------------------------
------------------------------QQ----------------------------
------------------------------------------------------------
------------------------------------------------------------
---------------------------QAQQYPLLINKY---------------------
------------------------------------------------------------
------------------------------------------------------------
------------------------------------------------------------
------------------------------------------------------------
------------------------------------------------------------
------------------------------------------------------------
------------------------------------------------------------
------------------------------------------------------------
------------------------------------------------------------
----------------------------------------------SSTSTTVQSDLQIN
NQN---------------------------------------------------------
------------------------------------------------------------
---------------------------------------------------FQNSQIQNS
QRTQ--------------------------------------------------------
-----------------------------------------INIQQQ-------------
------------QLQQQQQSSQI-------------------------------------
------------------------------------------------------------
------------------------------------------------------------
------------------------------------------------------------
------------------------------------------------------------
------------------------------------------------------------
------------------------------------------------------------
------------------------------------------------------------
------------------------------------------------------------
-------------------------QAQYSE-----------------------------
-FQTEP------------------------------------------------------
--------------------------------------------------------PKPS
------------------------------------------------------------
------------------------------------------------------------
------------------------------------------------------------
------------------------------------------------------------
------------------------------------------------------------
------------------------------------------------------------
------------------------------------------------------------
------------------------------------------------------------
------------------------------------------------------------
------------------------------------------------------------
------------------------------------------------------------
------------------------------------------------------------
------------------------------------------------------------
-----------------KKKEKTSKKDRKSKSEKKEK------NNKVNLR----------
---S-------KHVNK-Y-Y----K-V---------------------------------
-----------I--EE-VGQGAY---------------------------------GRVY
KA----------------------EYL---------------------------------
------------------------------------------------------------
------------------------KN-N-T-----LVALKKF------------------
----ES--TN------DD-H---NN------N---G------------------------
----------------------------------FPITALREIKLLKQL---DHQ-----
------NILKLREIIVT------------KPS---------------E------------
---R-N-------------------------R---------FRGSTFMVLDYMNHDFSGL
FK-TKY--------------S---------FPYPQIKNIMLQILQGVNY-LHQQ-QICHR
DLK-IANILLNNDGVVKIGDFGLARHMP----Q-----------------E---------
---------------------Q-------QQYTFKVVTLWYRAPELLLGNKQ----YSTQ
IDMWSVGCILAEFLC--------------GDNLL--KG----------------------
--------D-GEARQIEKIFE---------LCGSPS-E----------------------
-------EYWPGHKN-----LPL-YK---D---LA-------------------------
-----PRQ---------------E-Y-------------------------Q-N------
-------KL-------KEKVLF--------------KN----------------------
----PNL----DEVGLDLLEKLLQLNPDKRL-TAVQA-----------------------
-----LEHPFFK---------T--QPF-----------------PEK-------------
I--S--K-----------------L-------------------N-K-------------
-------------------------------------------DEC----------HEM-
TV---------------------GRNY---------------------------------
-KR-----------------KI--------------------------------------
--------HAPQNN--------------------------------------------NQ
YG----------------------------------------------------------
--------------------------------------TDYK----------------NV
NNIKGQNYYMQQSQSKFNYKDPFKQSSSSQKYQLNYNNGNNN------------------
------------------------------------------------------------
------------------------------------------------------------
------------------------------------------------------------
------------------------------------------------------------
------------------------------------------------------------
---------------NDDKKYQK---S---------------------------------
--------------------------------RDKEKEDVYS------------------
---------------------------------------PSMLDNLNNNNNNGNNSSNN-
-----------------------------------------------------------N
RNIGFSNKKDNQKQQNSNTNENKGL-----------------------------------
------------------------------------SDLAS-------------------
-------------------LVAGV------------------------------------
-------------------------------------------QIENQNTASG-------
-----------------------------------LEDLLSGSKRNG-------------
------------------------------------------------------------
------------------------------------------------------------
------------------TANQNQNNQQYI------------------------------
------------------------------------------------------------
------------------------------------------------------------
------------------------------------------------------------
------------------------------------------------------------
------------------------------------------------------------
------------------------------------------------------------
------------------------------------------------------------
------------------------------------------------------------
------------------------------------------------PEPELFKKTKLN
------------------------------------------------------------
------------------------------------------------------------
------------------------------------------------------------
------------------------------------------------------------
------------------------------------------------------------
------------------------------------------------------------
------------------------------------------------------------
------------------------------------------------------------
------------------------------------------------------------
------------------------------------------------------------
------------------------------------------------------------
--------------------------
>EP00347_Sterkiella_histriomuscorum_P012577_403368034
------------------------------------------------------------
------------------------------------------------------------
-----------------MG-----------------------------------------
------------------------------------------------------------
------------------------------TQ----------------------------
-----------------------L------------------------------------
------------------------------------------------------------
------------------------------NQPNDVANQ---------------------
----------------------------------------QLG-----------------
--N-----G---------------------------------------------------
------------------------------------------------------------
------------------------------------------------------------
------------------------------------------------------------
------------------------------------------------------------
------------------------------------------------------------
------------------------------------------------------------
------------------------------------------------------------
--------------------------------------------NSQNNPASLNGASN--
------------------------------------------------------------
------------------------------------------------------------
------------------------------------------------------------
------------------------------------------------------------
------------------------------------------GLHHQ-------------
------------NQNHQQQVQQI-------------------------------------
------------------------------------------------------------
------------------------------------------------------------
------------------------------------------------------------
------------------------------------------------------------
------------------------------------------------------------
------------------------------------------------------------
------------------------------------------------------------
------------------------------------------------------------
------------------------------------------------------------
--IAQP------------------------------------------------------
----------------------------------------------------HQQRPPVE
------------------------------------------------------------
------------------------------------------------------------
------------------------------------------------------------
------------------------------------------------------------
------------------------------------------------------------
------------------------------------------------------------
------------------------------------------------------------
------------------------------------------------------------
------------------------------------------------------------
------------------------------------------------------------
------------------------------------------------------------
------------------------------------------------------------
--------------------LQPPTIAELPK-----------------------------
----------------------------STIKVQRIS-------KA-QMQ----------
---L-------RDA-D-V-F----K-E---------------------------------
-----------R--SV-IGQGTF---------------------------------GQVY
KA----------------------KCQ---------------------------------
------------------------------------------------------------
------------------------NT-G-E-----TYALKRI------------------
----KM--DQ------E-------K------E---G------------------------
----------------------------------FPITAMREIKILKRL---NHP-----
------NIVKLNEVVTS------------KPS---------------R------------
---E-N-------------------------K---------HRGSVYLVFEFVEHDFHGI
TD-RN---------I-----R---------FELSHLKCIMLQMLEGVAF-MHDN-CILHR
DIK-GGNILLNKEGVLKIADFGLARIFY----P--------------GN-R---------
---------------------E-------AQYTTRVVTLWYRAPELLLGQRN----YTAA
IDMWSVGCFFAELMT--------------GKPLL--PG----------------------
--------R-DEGQQIQLIID---------KCGAIN-D----------------------
-------KVWEGVQN-----LHL-YH---Q---LL-------G-----------------
-----PLR---------------T-SN------------------------QGS------
-------KL-------RQYF----------------RD----------------------
----HQL--GGEPQFLDMIEKLLSLDPSKRM-TARQA-----------------------
-----LKHPFFQ---------Q--LPL-----------------PCK-------------
P--S--E-----------------L-------------------P-K------------I
E------------------------------------------GEA----------HEM-
IV---------------------SQEK---------------------------------
-KK-----------------QQ--------------------------------------
--------QMKQQQ--------------------------------------------HQ
SH----------------------------------------------------------
----------------------------------------------------------QF
NQNANQSNQYGDRQHNYNYQQP-SHNKNEFYQGKNRGGQQFQQNTIDQ------------
------------------------------------------------------------
------------------------------------------------------------
------------------------------------------------------------
------------------------------------------------------------
-------IPNN-------------------------------------------------
------------------------------------------------------------
--------------------------------RDQDQQNHQ-------------------
---PN----------------------------QNTVNSPIYEDKAQLIQRQGSMLGKRQ
QR---------------------------------------------------------D
DENGITNSTDQNQQQQLQKHQQEQG-DSIKR-----------------------------
------------------------------------------------------------
------------------------------------------------------------
------------------------------------------------------------
------------------------------------------------------------
------------------------------------------------------------
------------------------------------------------------------
------------------PNYNQN------------------------------------
------------------------------------------------------------
------------------------------------------------------------
------------------------------------------------------------
------------------------------------------------------------
------------------------------------------------------------
------------------------------------------------------------
------------------------------------------------------------
------------------------------------------------------------
------------------------------------------------------------
------------------------------------------------------------
------------------------------------------------------------
------------------------------------------------------------
------------------------------------------------------------
------------------------------------------------------------
------------------------------------------------------------
------------------------------------------------------------
------------------------------------------------------------
------------------------------------------------------------
------------------------------------------------------------
------------------------------------------------------------
--------------------------
>EP00347_Sterkiella_histriomuscorum_P018810_403344087
------------------------------------------------------------
------------------------------------------------------------
-----------------MA-----------------------------------------
----------------------------L-------------------------------
------------------------------AE----------------------------
------------------------------------------------------------
------------------------------------------------------------
------------------------------------------------------------
------------------------------------------------------------
------------------------------------------------------------
------------------------------------------------------------
------------------------------------------------------------
------------------------------------------------------------
------------------------------------------------------------
------------------------------------------------------------
------------------------------------------------------------
------------------------------------------------------------
------------------------------------------------------------
--------------------------------------------------------PIQ-
------------------------------------------------------------
------------------------------------------------------------
------------------------------------------------------------
------------------------------------------------------------
------------------------------------------------------------
------------------------------------------------------------
------------------------------------------------------------
------------------------------------------------------------
------------------------------------------------------------
------------------------------------------------------------
------------------------------------------------------------
------------------------------------------------------------
------------------------------------------------------------
------------------------------------------------------------
-NQKSP------------------------------------------------------
------------------------------------------------------------
------------------------------------------------------------
------------------------------SILN--------------------------
------------------------------------------------------------
------------------------------------------------------------
------------------------------------------------------------
------------------------------------------------------------
------------------------------------------------------------
------------------------------------------------------------
------------------------------------------------------------
------------------------------------------------------------
------------------------------------------------------------
---GGNSMRYDTISI---------------------------------------------
--------------AGGNQQFLDADIIEFP------------------------------
--------------------------------------------KE-LFG----------
-QEQ-------KKL-G-N-Y----D-K---------------------------------
-----------I--EK-IGEGTF---------------------------------GQVY
KG----------------------EYV---------------------------------
------------------------------------------------------------
--------------------NP--DT-G-EK---KLVALKKL------------------
----NM--IN------E-------K------D---G------------------------
----------------------------------FPITALREIKYLKQL---SHE-----
------NVVKLEDIIAS------------RPR---------------R------------
---R-N-------------------------K---------QRGSFYLVFEYLKYDLQGL
ID-KK---------I-----T---------FELSQLKCLMIQMLHGLIY-LHQQ-KVMHR
DIK-GANILISSNGVAKIGDFGLARIYY----P--------------GN-K---------
---------------------Q-------AQYTNRVVTLWYRAPELLLGARN----YSDT
LDTWSMGCVFAEMVL--------------QHVLF--PG----------------------
--------D-KEEKQVELIYD---------KCGSVD-E----------------------
-------ENWPGVTE-----MKA-FK---E---FG-------------------------
-----PKK---------------K-Q-------------------------P-R------
-------KI-------KEYL----------------MAQS--------------------
---KGKI----NESLADLIDHMLTMDPRKRY-TATQA-----------------------
-----LNHHFFT---------E--EPL-----------------PLP-------------
------D-----------------------------------------------------
-------------------------------------------EDY----------HEF-
IV---------------------KSEK---------------------------------
-KQ-----------------KV--------------------------------------
--------NFKKKFA-----------------------------------------FYKQ
QY------------------------------------------DIN---DPLTNNIW--
------------------------------------------------------------
KPSMENINTKKFVNLLQPALIP-AEEQQKLQELQQQQQQQLKSNEHNLVTGNFYRG----
-GYQNRGYQNRYSHGEDYH---------------------------------NRYNNNNF
YHNNKYQDFPKKDY--------------------------------------RFHQGTTL
NQGIVKDPQERFELEKQKQNSVLNK-----------------------------------
------------------------------------------------------------
----DLKIPEEQSEIKVQLEDLQVTEKKEESQYYNRHYRPEYDIRNK-----RGGI----
-------------EGASFNESERGRFTTRGYGR-------GYHNYKDRDRQFQNDRYRNY
RDKDQK---------VES--------------RESNNDARVLSGSRDRKDF---------
------------------------------DAKQRDSQHPYFQQKRDRNFDRDRISYRND
KKQS-----------------------------------------------------RSR
SRSYEKRGKKSFSRSSSSSHYSSKS-RVSQEKL----------HT---------------
-------R-KVSSNFS------------------KQEKSAEKQERSQEKQQEQLPNIRID
NKNEN------------------------------------------------------L
RKVEVPSAKFDD-----------------------------KQQLDSKASASKDQRQN--
--------------IVQYRTDD----------KSNIEHKRSG--------------FH--
----EYM----------------ERNSQQAREEKER------------------------
-------------------QSIKAPIAYSERR--DFD-----------------------
-------------VDRQNPSKIRDSRQTFQE-----------------------------
-------PPAL-----------------ATEKTYQIPKASLKDLDLSVNSYDTNQGQREK
LQDQRLSRNETDLK----------FRKNSREYDSNRD---KSRSIDKSRQDPYQKVEQGK
RKESLKLQATLKSKELHQDERRRDFEKDDRQSR----EERRPGERRD-------------
FKQAP-----------DYYKD----------QRLQQTQDIKEKPRESIQD------NDYN
QRSSYFRQDNDRRPYGSTQKSDFNKNQRFNQQSY--------------------------
---------------P-RQ-----------------------------------------
------PY-----DSSRPDNQR--------------------------------------
--------------DSQFHDTKKQSDKYY----------------------LDRRPPVTQ
NNQNYRDEKFQPR----DRQSGFEPSHRFNNQ------------NQQNPSYQQSGKPYQS
NRSRSRSYEVRDK-----------------------------------------------
------------------------------------------------------------
------------------------------------------------------------
--------------------------------------------------------P---
------------------------------------------------------------
------------------------------------------------------------
------------------------------------------------------------
------------------------------------------------------------
-----------------------------------------------------------L
QFQGARNYNPNN------------SNYQRQPREDFQ--------------NRQYQNYR--
-------------KNS---------------------REGFEEGEIKK------------
--------------------------
>EP00457_Paulinella_chromatophora_P008370_gb_GEZN01008401.1_.p1_GENE.gb_GEZN01008401.1_gb_GEZN01008401.1_.p1_ORF_type_internal_len_478_score_112.20_gb_GEZN01008401.1_2-1432
------------------------------------------------------------
------------------------------------------------------------
-----------------SS-----------------------------------------
------------------------------------------------------------
---------------------------STSSS----------------------------
------------------------------------------------------------
----------------SF------------------------------------------
------------------------------------------------------------
------------------------------------------------------------
------------------------------------------------------------
------------------------------------------------------------
------------------------------------------------------------
------------------------------------------------------------
------------------------------------------------------------
------------------------------------------------------------
------------------------------------------------------------
------------------------------------------------------------
------------------------------------------------------------
------------------------------------------------------------
------------------------------------------------------------
------------------------------------------------------------
------------------------------------------------------------
------------------------------------------------------------
------------------------------------------------------------
------------------------------------------------------------
------------------------------------------------------------
------------------------------------------------------------
------------------------------------------------------------
------------------------------------------------------------
------------------------------------------------------------
------------------------------------------------------------
------------------------------------------------------------
-----------------SSSSSSSSSSSSSS-----------------------------
-SSIKP------------------------------------------------------
-----------------------------------------------------EVLPPSS
------------------------------------------------------------
------------------------------------------------------------
------------------------------------------------------------
------------------------------------------------------------
------------------------------------------------------------
------------------------------------------------------------
------------------------------------------------------------
------------------------------------------------------------
------------------------------------------------------------
------------------------------------------------------------
------------------------------------------------------------
------------------------------------------------------------
------------------------ASILVPSSTSISSS----------------------
------------------ASSSSSSSSSAQVPTNEEK-------CK-PWK----------
---P-------KSV-Y-D-Y----R-K---------------------------------
-----------VGNEL-IGQGTY---------------------------------GKVF
QA----------------------RA----------------------------------
------------------------------------------------------------
------------------------PD-G-E-----LVALKQI------------------
----KK--EP--------------K------E---G------------------------
----------------------------------FPITAIREIKILKAL---DHP-----
------NIVKLRDVVSS------------SEV---------------E------------
---D-D-------------------------G-------ECKPGSVFMVFEYCNHDLVGL
ME-SGQ--------------R---------IGLHQAKFYMKMILEGLFY-CHKK-GILHR
DIK-GANVLVSNNGDVKLADFGLARPMT----------------------K---------
---------------------A-------GHYTNRVVTLWYRAPELLMGMTN----YTAK
VDMWSAGCLLAELFC-------------KGEPLF--PA----------------------
--------NGMEMDQLNKIFE---------ICGTPT-E----------------------
-------DDWPGYRK-----LKM-AS---P---VP-------------------------
-----KPK-------------------------------------------P-R------
-------IL-------VDKF----------------KK----------------------
----KGA----DAQGIDLLDKLLALNPDKRL-SAEIA-----------------------
-----LNHPFFW---------T--EPR-----------------PMK-------------
K--E--M-----------------H-------------------P-N------------Y
P------------------------------------------QSY----------HEY-
NS---------------------KRHK---------------------------------
-ER-----------------RA--------------------------------------
--------REEMRK--------------------------------------------QA
AA----------------------------------------------------------
------------------------------------------------------------
---------------RQGDTGP-TSYINKSQ-----------------------------
------------------------------------------------------------
---------PGI------------------------------------------------
----PGPP----------------------------------------------------
------------------------------------------------------------
----SRGVPAS-------------------------------------------------
------------------------------------------------------------
--------------------------------RPRA------------------------
---------------------------------------P--------------------
------------------------------------------------------------
------------------------------------------------------------
------------------------------------------------------------
------------------------------------------------------------
------------------------------------------------------------
------------------------------------------------------------
------------------------------------------------------------
------------------------------------------------------------
------------------PPGGGGMRRGDIH-----------------------------
------------------------------------------------------------
------------------------------------------------------------
------------------------------------------------------------
------------------------------------------------------------
------------------------------------------------------------
------------------------------------------------------------
------------------------------------------------------------
------------------------------------------------------------
------------------------------------------------PPPSKRLKSEE-
------------------------------------------------------------
------------------------------------------------------------
------------------------------------------------------------
------------------------------------------------------------
------------------------------------------------------------
------------------------------------------------------------
------------------------------------------------------------
------------------------------------------------------------
------------------------------------------------------------
---GGGRG----------------------------------------------------
------------------------------------------------------------
--------------------------
>EP00473_Plasmodiophora_brassicae_P001092_CEO95756_pep_supercontig_pbe3.h15_scaffold_13_198022_202155_1_gene_PBRA_004469_transcript_CEO95756_gene_biotype_protein_coding_transcript_biotype_protein_coding_description_hypothetical_protein
------------------------------------------------------------
-----------------------------------------MRKAVEE------------
-------------RPSGMS-----------------------------------------
------------------------------------------------------------
----------------TCPYASSPAHKRAKSS----------------------------
------------DAA-----------------------------PAAPAKGHPNLNGVPS
V---------------------------QRCPAYGKGCPFSSENGGHAALLSKEDLEVVR
QKCPAWNQGCCPFSNNNDMHPKITSMALVHLCPNFKETKSCPFA----------------
--------------------------------G-------ASHPDIS-------------
-----KFVGDIK------------------------------------------------
------------------------------------------------------------
------------------------------------------------------------
------------------------------------------------------------
------------------------------------------------------------
------------------------------------------------------------
------------------------------------------------------------
---------------------------------------------TCP------------
---------------------------------VFSGHDSCPFKKSAVHPSVDEFAAQIK
KCPAFAA--------------------------------------------DCPFKPNSQ
QTIHKGIKFS--------------------------------------------------
-----------------EALIAY---------------LREVCPAFKDERCPLDKYKSFS
EMDLRKCPAFSESCPFDAKKSKY------------------------------PKLAQLA
NV---------GNCKAFAAGCP--------------------------------------
------------FKPERQEHESCPVLAG--------------------------------
------------------------------------------------W-----------
----------------------------------HEALHPPVHALDNV-----AHDC---
------------------------------------------------------------
---------------------------------------------------IAFKQQAGC
PFREASSDKDHRMMG---------------------------------------------
---------------------MIDG-----------------------------------
------------------------------------------------------------
-----------------------------AL-----------------------------
-----------DVIKEKCPAWSAGTCPFSKD-----------------------------
-SNAHP-------------------EITSAAQVADC------------------------
----------------P--------------------------AFKGKSCVFNAASPPTD
------------------------------------------------------------
-----------------AHPNIA-------------------------------------
------------------------------------------------------------
-----------------------YLFT------KSVKDCSAFTGGCPFAAL---------
------------------------------------------------------------
-----GRPFQAPQEAMGRALKSC---PAFVEAHGCPFKQL--------------------
---KTSAQLFEKFASIPSTHYEML------------------------------------
-----------------------------------------------QGD----------
------------------------------------------------------------
-----NDFVSKMLKATRLTSRVPAADPASILSRVRVYRAAFC------------------
------------------------------------------------------------
-----------------------------------------------------QIPIY--
---RRLLQCSSTASSSSFRCPMSGKKRKEPSTPKYSHDDFAKL-----------------
-------------FAHFHHKDSDASPLLKDTTPIKEML------QQ--------------
---CPA---YVSVI-S-R-Y----S-R---------------------------------
-----------IVTHH-VGAQVF--PRKVPVCRVNTCSVVLNRALCAGDTAVLVLPSSVY
KA----------------------RA----------------------------------
------------------------------------------------------------
------------------------PG-G-R-----LVALKKV------------------
----RM--AF------E-------N------Q---G------------------------
----------------------------------FPITAIREIKILQAL---EHE-----
------NIIQLNDVVAS------------TDS---------------A------------
---L-D-------------------------R---------ENSSVVMVFPFMDHDLTGL
LE-NPN--------V-----K---------LSMPQIKYYLRCILQGLNH-CHNK-KILHR
DVK-GPNVLISNTGEVKLADFGLARFVN----------------------T---------
---------------------D-------EEYTSNVVTLWYRPPELLYGARK----YGPA
VDMWSIGCVFAEMLT--------------AAPAF--PG----------------------
--------A-TELDQIDRIFR---------LCGTPT-P----------------------
-------ESWPGFTK-----LPG-YQ---K---LR-------------------------
-----MKN---------------V-Y-------------------------P-R------
-------TF-------EARF----------------AK----------------------
------Y----GSLVLDLLSKLLELDPAKRI-SAREA-----------------------
-----LQHDFFW---------T--EPL-----------------PMD-------------
P--K--E----------------------------------------------------Y
S-----------------------------------------------------------
------------------------------------------------------------
------------------------------------------------------------
------------------------------------------------------------
------------------------------------------------------------
------------------------------------------------------------
------------------------------------------------------------
------------------------------------------------------------
------------------------------------------------------------
------------------------------------------------------------
------------------------------------------------------------
------------------------------------------------------------
------------------------------------------------------------
------------------------------------------------------------
------------------------------------------------------------
------------------------------------------------------------
------------------------------------------------------------
------------------------------------------------------------
------------------------------------------------------------
------------------------------------------------------------
------------------------------------------------------------
------------------------------------------------------------
------------------------------------------------------------
------------------------------------------------------------
------------------------------------------------------------
------------------------------------------------------------
------------------------------------------------------------
------------------------------------------------------------
------------------------------------------------------------
------------------------------------------------------------
------------------------------------------------------------
------------------------------------------------------------
------------------------------------------------------------
------------------------------------------------------------
------------------------------------------------------------
------------------------------------------------------------
------------------------------------------------------------
------------------------------------------------------------
------------------------------------------------------------
------------------------------------------------------------
------------------------------------------------------------
------------------------------------------------------------
------------------------------------------------------------
------------------------------------------------------------
--------------------------
>EP00473_Plasmodiophora_brassicae_P007698_CEP01903_pep_supercontig_pbe3.h15_scaffold_59_37558_39185_-1_gene_PBRA_008846_transcript_CEP01903_gene_biotype_protein_coding_transcript_biotype_protein_coding_description_hypothetical_protein
------------------------------------------------------------
------------------------------------------------------------
-----------------MS-----------------------------------------
------------------------------------------------------------
------------------------------------------------------------
------------------------------------------------------------
------------------------------------------------------------
------------------------------------------------------------
------------------------------------------------------------
------------------------------------------------------------
------------------------------------------------------------
------------------------------------------------------------
------------------------------------------------------------
------------------------------------------------------------
------------------------------------------------------------
------------------------------------------------------------
------------------------------------------------------------
---------------------------------------------RMPLPSAMQ------
------------------------------------------------------------
------------------------------------------------------------
------------------------------------------------------------
------------------------------------------------------------
------------------------------------------------------------
------------------------------------------------------------
------------------------------------------------------------
------------------------------------------------------------
------------------------------------------------------------
------------------------------------------------------------
------------------------------------------------------------
------------------------------------------------------------
------------------------------------------------------------
------------------------------------------------------------
------------------------------------------------------------
--RREP------------------------------------------------------
------------------------------------------------------------
------------------------------------------------------------
------------------------------------------------------------
------------------------------------------------------------
------------------------------------------------------------
------------------------------------------------------------
------------------------------------------------------------
------------------------------------------------------------
------------------------------------------------------------
------------------------------------------------------------
------------------------------------------------------------
------------------------------------------------------------
---GGFV-----------------------------------------------------
------------------------------------------------------------
--------------------------------------------AP--------------
---V-------FPVDD-A-Y----K-R---------------------------------
-----------I--CQ-IGQGTFGLESRPWPCRLSSPLTTLS-------------FSVVY
KA----------------------LA----------------------------------
------------------------------------------------------------
------------------------PD-G-S-----LVALKAL------------------
----RL--ND------M-------Q------H---G------------------------
----------------------------------FSVTSVREIQILQRL---NHE-----
------NVISITDIVAS------------KDA---------------H------------
---L-D-------------------------L---------EKAFVYVVFPYMEHDLAGL
LD-NPS--------C-----R---------ITPPVIKCYFKQIVTGIEY-LHEN-GLLHR
DIK-CSNILINNYGIVKLGDFGLARPVR----S---------------D-----------
---------------------A-------EPYTDKVCTLWYRAPELLLGDMH----YGPP
LDIWSLGCVFAEMFT--------------QRPIL--HG----------------------
--------A-TEIDQLDRIFK---------LCGTPT-N----------------------
--------------------LPAALN--GT---AL-------------------------
-----PAT---------------S-Y-------------------------P-R------
-------QV-------KKAF----------------AN----------------------
------F----GAQESDLLDRMLELDPAKRI-TAAEI-----------------------
-----LKHPYFT---------S--YPP-----------------AVL-------------
P--E--Q-----------------V-------------------P-R------------F
-------------------------------------------TPS----------NEF-
SA---------------------AKRK---------------------------------
-GL-----------------PA--------------------------------------
--------RPPPDV--------------------------------------------RT
SA----------------------------------------------------------
------------------------------------------------------------
-----------SAKRRRSPSTP-RSRPATGSSPSARRRASSRR-----------------
------------------------------------------------------------
------------------------------------------------------------
------------------------------------------------------------
------------------------------------------------------------
-------SPS--------------------------------------------------
------------------------------------------------------------
--------------------------------RSPAGK----------------------
---------------------------------------PGSTLHRDRRSS---------
------------------------------------------------------------
------------------------------------------------------------
------------------------------------------------------------
------------------------------------------------------------
------------------------------------------------------------
------------------------------------------------------------
------------------------------------------------------------
------------------------------------------------------------
------------------PSRRRSSPSSPRR-----------------------------
----------------W-------------------PTD---------------------
------------------------------------------------------------
------------------------------------------------------------
------------------------------------------------------------
------------------------------------------------------------
------------------------------------------------------------
------------------------------------------------------------
------------------------------------------------------------
------------------------------------------------PKRHRR------
------------------------------------------------------------
------------------------------------------------------------
------------------------------------------------------------
------------------------------------------------------------
------------------------------------------------------------
------------------------------------------------------------
------------------------------------------------------------
------------------------------------------------------------
------------------------------------------------------------
------------------------------------------------------------
------------------------------------------------------------
--------------------------
>EP00473_Plasmodiophora_brassicae_P008856_CEP02506_pep_supercontig_pbe3.h15_scaffold_67_17059_18838_-1_gene_PBRA_009090_transcript_CEP02506_gene_biotype_protein_coding_transcript_biotype_protein_coding_description_hypothetical_protein
------------------------------------------------------------
------------------------------------------------------------
-----------------MQ-----------------------------------------
------------------------------------------------------------
------------------------------------------------------------
------------------------------------------------------------
------------------------------------------------------------
------------------------------------------------------------
------------------------------------------------------------
------------------------------------------------------------
------------------------------------------------------------
------------------------------------------------------------
------------------------------------------------------------
------------------------------------------------------------
------------------------------------------------------------
------------------------------------------------------------
------------------------------------------------------------
------------------------------------------------------------
------------------------------------------------------------
------------------------------------------------------------
------------------------------------------------------------
------------------------------------------------------------
------------------------------------------------------------
------------------------------------------------------------
------------------------------------------------------------
------------------------------------------------------------
------------------------------------------------------------
------------------------------------------------------------
------------------------------------------------------------
------------------------------------------------------------
------------------------------------------------------------
------------------------------------------------------------
------------------------------------------------------------
------------------------------------------------------------
------------------------------------------------------------
------------------------------------------------------------
------------------------------------------------------------
------------------------------------------------------------
------------------------------------------------------------
------------------------------------------------------------
------------------------------------------------------------
------------------------------------------------------------
------------------------------------------------------------
------------------------------------------------------------
------------------------------------------------------------
------------------------------------------------------------
------------------------------------------------------------
------------------------------------------------------------
------------------------------------------------------------
---L-------STA-R-D-L----H-C---------------------------------
-----------I--EQ-IGRGTY---------------------------------GTVW
KA----------------------FN----------------------------------
------------------------------------------------------------
------------------------AS-R-R-----LVAVKRL------------------
----TM--EK------E-------T------E---G------------------------
----------------------------------FPVTALREVKILQAV---RHP-----
------NIIWLESCDAS------------VDA---------------H------------
---L-Y-------------------------R---------TGSSIDMVFPYHDHDLAGL
IE-NDI--------V-----E---------ISPAIAKYYLQEILKGLDY-LHSN-HVMHR
DMK-SSNILINNDGRVRIADFGLARFTD----M-----------------R---------
---------------------C-------PDYTNRVVTMWYRPPELFMGVEQ----YDCS
VDMWSVGCIMAELVT--------------GAHPF--QG----------------------
--------T-TDLETLDRIFR---------LCGTPT-R----------------------
-------DTWPGFER-----TPW-YE---H---MR-------------------------
-----PRK---------------P-R-------------------------A-R------
-------QF-------DTAF----------------AD----------------------
------L----PEDARDLLDGLLCLDPARRL-TARQA-----------------------
-----LQHAFFR---------T--EPL-----------------PIT-------------
G--D--Q-----------------H-------------------P-Q------------F
-------------------------------------------PQS----------HEL-
KC---------------------RALR---------------------------------
-AH-----------------RR--------------------------------------
--------AEEKQQ--------------------------------------------QA
IA----------------------------------------------------------
------------------------------------------------------------
--------------AATASKPP-TNPRASPRPAKRQRSPSPKPTRSRRS-----------
------------------------------------------------------------
---------P--------------------------------------------------
-SPSASPRKSRKRHRSSSRRRSE-------------------------------------
------------------------------------------------------------
------------------------------------------------------------
-------------SGARDRSTAR-------------------------------------
--------------------------------RGSGSRDRSTTRR---------------
---------------------------------------STARRRSRSRDRSAT------
-----------------------------------------------------------R
RRSRSRDRSTTRRRSRSRDRSTTRR-----------------------------------
------------------------------------------------------------
------------------------------------------------------------
------------------------------------------------------------
------------------------------------------------------------
------------------------------------------------------------
------------------------------------------------------------
------------------RSRSRRRSQSTER-----------------------------
------------------------------------------------------------
------------------------------------------------------------
------------------------------------------------------------
------------------------------------------------------------
--SRVRRSRSRSRRRSASSGRSSRRHY----------------------------G----
------------------------------------------------------------
------------------------------------------------------------
--------------ASRGHDRHDSR-----------------------------------
------------------------------------------------SHGHGRSQNNTH
ATRH--------------------------------------------------------
------------------------------------------------------------
------------------------------------------------------------
------------------------------------------------------------
------------------------------------------------------------
------------------------------------------------------------
------------------------------------------------------------
------------------------------------------------------------
------------------------------------------------------------
------------------------------------------------------------
------------------------------------------------------------
--------------------------
>EP00501_MAST-03F_sp_TOSAG23-6_P000050_GSMAST32.ASY1.ANO1.51.1_assembled_CDS
------------------------------------------------------------
------------------------------------------------------------
-----------------MA-----------------------------------------
------------------------------------------------------------
------------------------------------------------------------
--------------------------------------VP--------------------
------------------------------------PLPPR-------------------
-----------------------------PPLPTAPAPR---------------------
------------------------------------------------------------
------------------------------------------------------------
--------------V---------------------------------------------
------------------------------------------------------------
------------------------------------------------------------
------------------------------------------------------------
------------------------------------------------------------
------------------------------------------------------------
------------------------------------------------------------
---------------------------------------ETIETIQPPLP----------
------------------------------------------------------GAPLP-
-----------------------------------------------L------------
---------------------------APPA-----------------------------
-----------------------------------------------------P------
------------------------------------------------------------
------------GTPTRKHVSAYNS-----------------------------------
------------------------------------------------------------
------------------------------------------------------------
------------------------------------------------------------
------------------------------------------------------------
------------------------------------------------------------
------------------------------------------------------------
------------------------------------------------------------
------------------------------------------------------------
-----------------GSKSVGSNKNEATV-----------------------------
-SEVSP------------------------------------------------------
----------------------------------------------------LPPLPPPE
------------------------------------------------------------
------------------------------------------------------------
------------------------------------------------------------
--------------------------------SGSITNATDLLSLPPL------------
------------------------------------------------------------
-------PPPESGSVTNVS-----------------------------------------
-------------EQVPTPR----------------------------------------
------------------------------------------------------------
---------------KRQRDK---------------------------------------
--------NGQSKEGSKNSQKRNGYSN---------------------------------
------------------------------------------------------------
------------------------------------------------------------
----------------SAKRRRRFQSRK--------------------------------
-----------------GSRRSLDKAKSDIEVGFLQR-------KT-RIG----------
---L-------RDAKD-A-Y----K-I---------------------------------
-----------I--EQ-CGEGTY---------------------------------GQVY
KA----------------------KCK---------------------------------
------------------------------------------------------------
------------------------IT-G-Q-----IVAMKKI------------------
----RM--EN------E-------K------E---GWCK----------LRIAM------
-------------------------KRTSCDSIRFPITALREIKILKRIS--RHP-----
------SIVRLIEIVTT------------KAT---------------D------------
---H-N-------------------------R---------NRGAVYMVFEYMDHDXTGL
LD-TPG--------V-----V---------LSKAHIKCYMRQLLEGLLY-IHKH-GILHR
DIK-GANLLLNNNGELKIADWGLSRVFL----G-----------------R---------
---------------------E-------KKYTTRVATLWYRAPELLLGTTS----YGAE
IDIWSVGCIFAELLY--------------RKPIL--PG----------------------
--------R-VEMDQIKLIWN---------LCXTPT-Q----------------------
-------KNFPNHDR-----LPW-FH---L------------------------------
------------------------------------------------------------
------------------------------------------------------------
--------------------KMLTLDPAKRI-TAAKA-----------------------
-----LDHDYFW---------S--GSG-----------------VPK-------------
P--E--D-----------------L-------------------P-K------------F
KV-----------------------------------------KSA----------HEF-
EA---------------------KQRR---------------------------------
-NA-----------------AK--------------------------------------
--------KRQENN--------------------------------------------VK
RG---------------------HVL----------------------------------
------------------------------------------------------------
---------------------P-KHAGNRMHHSRKSGSN---------------------
----------------------F-------------------------------------
------------------------------------------------------------
------------------------------------------------------------
------------------------------------------------------------
------------------------------------------------------------
------------------------------------------------------------
--------------------------------R---------------------------
---------------------------------------P--------------------
------------------------------------------------------------
------------------------------------------------------------
------------------------------------------------------------
------------------------------------------------------------
------------------------------------------------------------
------------------------------------------------------------
------------------------------------------------------------
------------------------------------------------------------
------------------PPRP--------------------------------------
------------------------------------------------------------
------------------------------------------------------------
------------------------------------------------------------
------------------------------------------------------------
-------------------------------------------------------G----
--------------------------------L---------------------------
------------------------------------------------------------
------------------------------------------------------------
------------------------------------------------PP----------
------------------------------------------------------------
------------------------------------------------------------
------------------------------------------------------------
------------------------------------------------------------
------------------------------------------------------------
------------------------------------------------------------
------------------------------------------------------------
------------------------------------------------------------
------------------------------------------------------------
------------------------------------------------------------
------------------------------------------------------------
--------------------------
>EP00513_Hondaea_fermentalgiana_P004680_GBG28154.1_Cyclin-dependent_kinase_C-1_Hondaea_fermentalgiana
------------------------------------------------------------
------------------------------------------------------------
-----------------MG-----------------------------------------
------------------------------------------------------------
------------------------------AH----------------------------
------------------------------------------------------------
------------------------------------------------------------
------------------EGDNEAARGRTPTTPGKAQQG---------------------
------------------------------------------------------------
-----EVDGGARG-----------------------------------------------
------------------------------------------------------------
------------------------------------------------------------
------------------------------------------------------------
------------------------------------------------------------
------------------------------------------------------------
------------------------------------------------------------
------------------------------------------------------------
----------------------------------------QSQGGLAKEPRDSHDPREVS
KKDD-------------------------------------------------SGVPATN
GN----------------------------------------------------------
------------------------------------------------------------
------------------------------------------------------------
------------------------------------------------------------
------------GASDRGSSATAAPVHE--------------------------------
------------------------------------------------------------
------------------------------------------------------------
------------------------------------------------------------
------------------------------------------------------------
------------------------------------------------------------
------------------------------------------------------------
------------------------------------------------------------
------------------------------------------------------------
------------------QRPASAANSAHTS-----------------------------
-NASSP------------------------------------------------------
-----------------------------------------------NKKRPRKDAPSAT
------------------------------------------------------------
------------------------------------------------------------
------------------------------------------------------------
---------------------------------------KSENPGDPQLDSD--------
------------------------------------------------------------
------------------------------------------------------------
------------------------------------------------------------
-----------------------------------------------EGR----------
------------------------------------------------------------
------AILSQALAFLRAAPDAKALES---------------------------------
------------------------------------------------------------
------------------------------------------------------------
-------------SSKEEPSKEDSSKKTKPDEASALAP----------------------
--------------PEEPGKGAEEAKVTDARLSDGAG-------NS-DFS----------
---S-------RTI-E-N-Y----E-I---------------------------------
-----------I--RQ-VGLGTY---------------------------------GEVY
KA----------------------RCK---------------------------------
------------------------------------------------------------
------------------------ST-D-R-----MVALKKL------------------
----RV--HN------A-------K------E---G------------------------
----------------------------------YPLTALREIKIMQQL---KHE-----
------NVLELIEIVPS------------SAK---------------L------------
---R-E-------------------------D---------DLGEVYMVLEYLDNDLTGI
ME-NPA--------F-----K---------LTENYIKCYMKQLLEGIYY-IHRN-DIIHR
DLK-AANILVSNDSKLKIGDWGLSRSWK----------------------K---------
---------------------K-------RRSTTRVVTLWYRAPELLLGVGH----YTSA
IDMWAVGCIFAELLG--------------RGSPL--PG----------------------
--------E-NELDQIKRIFE---------LCGTPS-E----------------------
-------ETWPGVSQ-----TPA-FQ---R---MS-------------------------
-----FEK---------------K---------------------------E-A------
-------VI-------DRRF----------------AW----------------------
------M----KPLELDLFKRMLTLDPRHRI-TAAQA-----------------------
-----LDHDYFW---------K--GVK-----------------PGK-------------
P--D--E-----------------L-------------------P-R------------L
AG-----------------------------------------DGL----------HEF-
EL---------------------KEQR---------------------------------
-RL-----------------RR--------------------------------------
--------EERVRG--------------------------------------------PP
AA----------------------------------------------------------
------------------------------------------------------------
--------TRGGASHARSQRSP-NSMSRGSGGRRSGGFGSSGRTSYGSYGAY--------
------------------------------------------------------------
------------------------------------------------------------
-GSHGGPGPSRGG-----------------------------------------------
------------------------------------------------------------
----FRGGPVGAGAG---------------------------------------------
------------------------------------------------------------
--------------------------------RKNMTYTR--------------------
---------------------------------------PGIGDAANRTSSSSS------
------------------------------------------------------------
------------------------------------------------------------
------------------------------------------------------------
------------------------------------------------------------
------------------------------------------------------------
------------------------------------------------------------
------------------------------------------------------------
------------------------------------------------------------
------------------VSSSSSAASSSRH-----------------------------
------------------------------------------------------------
------------------------------------------------------------
------------------------------------------------------------
------------------------------------------------------------
------PKDGTAPPPPP-------------------------------------------
------------------------------------------------------------
------------------------------------------------------------
------------------------------------------------------------
------------------------------------------------PPPS--------
------------------------------------------------------------
------------------------------------------------------------
------------------------------------------------------------
------------------------------------------------------------
------------------------------------------------------------
------------------------------------------------------------
------------------------------------------------------------
------------------------------------------------------------
------------------------------------------------------------
----------------------------------------------------LH------
------------------------------------------------------------
--------------------------
>EP00606_Chrysophyceae_sp_TOSAG23-5_P001100_GSChrysophyteH2.ASY1.ANO1.1094.1_assembled_CDS
------------------------------------------------------------
------------------------------------------------------------
-----------------MN-----------------------------------------
------------------------------------------------------------
------------------------------------------------------------
------------------------------------------------------------
------------------------------------------------------------
------------------------------------------------------------
------------------------------------------------------------
------------------------------------------------------------
------------------------------------------------------------
------------------------------------------------------------
------------------------------------------------------------
------------------------------------------------------------
------------------------------------------------------------
------------------------------------------------------------
------------------------------------------------------------
------------------------------------------------------------
------------------------------------------------------------
------------------------------------------------------------
------------------------------------------------------------
------------------------------------------------------------
------------------------------------------------------------
------------------------------------------------------------
------------------------------------------------------------
------------------------------------------------------------
------------------------------------------------------------
------------------------------------------------------------
------------------------------------------------------------
------------------------------------------------------------
------------------------------------------------------------
------------------------------------------------------------
------------------------------------------------------------
----MP------------------------------------------------------
------------------------------------------------------------
------------------------------------------------------------
------------------------------------------------------------
------------------------------------------------------------
------------------------------------------------------------
------------------------------------------------------------
------------------------------------------------------------
------------------------------------------------------------
------------------------------------------------------------
------------------------------------------------------------
------------------------------------------------------------
------------------------------------------------------------
------------------------------------------------------------
------------------------------------------------------------
--------------------------------------------TE-KWN----------
---I-------RSL-S-V-M----D-V---------------------------------
-----------G--GT-LGAGTF---------------------------------GVVF
MA----------------------NDV---------------------------------
------------------------------------------------------------
------------------------ND-G-N----TKVALKKI------------------
----KM--ER------E-------T------Q---G------------------------
----------------------------------FPVTAIREIKILKAL---KHE-----
------NIVNLREIVFK------------SHS---------------E------------
----------------------------------------FSHGDVFMVFEYVDYDLYGL
LK-SSG--------V-----A---------LTEAHIRSFTSQLLEGVHF-LHKN-MILHR
DIK-SANILIGKNNVLKLADWGLARYYQ----K-----------------T---------
---------------------N-------ARMSNPVVTLWYRSPELLCGTRK----YGAE
VDMWSVGCIFGEMKT--------------RKPIL--AVKE--------------------
------NTE-SEVKQMELLWK---------ECGTNISP----------------------
-------DVLKKYEE-----YPN-WD---K---FK-------------------------
-----FHT---------------S-S-------------------------Q-R------
-------RI-------SNKF----------------EG----------------------
---ERGW----DTHSLSLLERLLDWDPETRI-NASDA-----------------------
-----LSHDYFY---------T--GQG-----------------IVP-------------
P--E--R-----------------L-------------------A-V------------F
GHVECPRQS----------------------------DVVQKHKDE----------HDK-
AV---------------------EAQK---------------------------------
-RA-----------------EA--------------------------------------
--------RKREAA--------------------------------------------AA
AE----------------------------------------------------------
------------------------------------------------------------
--------------TATKSATA-SGSAKRRFGQMEQGSSSGKVGAKKYKIV---------
------------------------------------------------------------
------------------------------------------------------------
------------------------------------------------------------
------------------------------------------------------------
------------------------------------------------------------
------------------------------------------------------------
--------------------------------RKAQSSLSASALS---------------
------------------------------------------------------------
------------------------------------------------------------
------------------------------------------------------------
------------------------------------------------------------
------------------------------------------------------------
------------------------------------------------------------
------------------------------------------------------------
------------------------------------------------------------
------------------------------------------------------------
------------------PAGSAGSAAAKATV----------------------------
------------------------------------------------------------
------------------------------------------------------------
------------------------------------------------------------
-----------------------------------DAAADQIAVVKK-------------
-------EVKKEAPGG--------------------------------------------
------------------------------------------------------------
------------------------------------------------------------
------------------------------------------------------------
------------------------------------------------PAPQSLTVGSLS
SLQR--------------------------------------------------------
------------------------------------------------------------
------------------------------------------------------------
------------------------------------------------------------
------------------------------------------------------------
------------------------------------------------------------
------------------------------------------------------------
------------------------------------------------------------
------------------------------------------------------------
--DGF------------------------------------------------F------
------------------------------------------------------------
--------------------------
>EP00609_Ectocarpus_siliculosus_P009836_CBN73841.1_conserved_unknown_protein_Ectocarpus_siliculosus
------------------------------------------------------------
------------------------------------------------------------
-----------------MT-----------------------------------------
------------------------------------------------------------
------------------------------------------------------------
------------------------------------------------------------
------------------------------------------------------------
------------------------------------------------------------
------------------------------------------------------------
------------------------------------------------------------
------------------------------------------------------------
------------------------------------------------------------
------------------------------------------------------------
------------------------------------------------------------
------------------------------------------------------------
------------------------------------------------------------
------------------------------------------------------------
------------------------------------------------------------
------------------------------------------------------------
------------------------------------------------------------
------------------------------------------------------------
------------------------------------------------------------
------------------------------------------------------------
------------------------------------------------------------
------------------------------------------------------------
------------------------------------------------------------
------------------------------------------------------------
------------------------------------------------------------
------------------------------------------------------------
------------------------------------------------------------
------------------------------------------------------------
------------------------------------------------------------
------------------------------------------------------------
--VRLP------------------------------------------------------
------------------------------------------------------------
------------------------------------------------------------
------------------------------------------------------------
------------------------------------------------------------
------------------------------------------------------------
------------------------------------------------------------
------------------------------------------------------------
------------------------------------------------------------
------------------------------------------------------------
------------------------------------------------------------
------------------------------------------------------------
------------------------------------------------------------
------------------------------------------------------------
------------------------------------------------------------
--------------------------------------------DN-HWG----------
---T-------RSI-S-C-Y----E-K---------------------------------
-----------V--EQ-IGEGTY---------------------------------GQVY
KA----------------------KNK---------------------------------
------------------------------------------------------------
------------------------VT-K-D-----IVALKKI------------------
----RV--HS------E-------N------F---G------------------------
----------------------------------LPVTAIREMKILNEL---SHP-----
------SMVRLLEIVTS------------VGE---------------E------------
---D-DDDDG-------------KDSPRTDRG---------RRGSLYIVLEYLEHDLAGL
LD-LN---------I-----T---------FSAVQMKALLRQLLEILAF-IHDN-KYVHR
DIK-CSNLLIDNNLQLKLADFGLARRLS----E-----------------V---------
---------------------P-------ADLTNRVITLWYRPPELLLGATR----YGPS
VDCWGVGCIFAELII--------------GKPLF--PT----------------------
--------K-VELEQLEAIFK---------VCGTPD-S----------------------
-------RRWPAHEE-----LPS-FS---T---MM-------------------------
-----PKN---------------K-Y-------------------------P-D------
-------QL-------KQHL----------------TETART------------------
AGTEKLL----TSEAIDLISRLLTLDPSRRT-SAKQA-----------------------
-----LETRYFG---------T--HPIC----------------PDN-ILE-------VP
P--L--E-----------------L-------------------P-D------------H
G------------------------------------------GSY----------HEY-
QT---------------------KRKR---------------------------------
-KE-----------------EG--------------------------------------
--------IMQQDA--------------------------------------------KR
AQ----------------------------------------------------------
------------------------------------------------------------
--------------RKKDKRDP-RRAGERPTPPSPKAASSDQVQRSAK------------
------------------------------------------------------------
---------PST--------------------------------------------GSRG
NWAPPLPPAN--------------------------------------------------
-------------------------PLFV-------------------------------
-------NPPP-------------------------------------------------
------------------------------------------------------------
------------------------------------------------------------
---------------------------------------PTAAKAAQGPPL---------
------------------------------------------------------------
------------------------------------------------------------
------------------------------------------------------------
------------------------------------------------------------
------------------------------------------------------------
------------------------------------------------------------
------------------------------------------------------------
------------------------------------------------------------
------------------PPVAGGAYNAAQT-----------------------------
------------------------------------------------------------
------------------------------------------------------------
------------------------------------------------------------
------------------------------------------------------------
---TLARQSHYQPPLPPTT-----------------------------------------
------------------------------------------------------------
----------------------------------------------M-------------
------------------------------------------------------------
------------------------------------------------PRTGGLPRKFGR
------------------------------------------------------------
------------------------------------------------------------
------------------------------------------------------------
------------------------------------------------------------
------------------------------------------------------------
------------------------------------------------------------
------------------------------------------------------------
------------------------------------------------------------
------------------------------------------------------------
------------------------------------------------------------
------------------------------------------------------------
--------------------------
>EP00611_Tribonema_gayanum_P009190_TRINITY_DN1894_c0_g1_i1.p1_TRINITY_DN1894_c0_g1_TRINITY_DN1894_c0_g1_i1.p1_ORF_type_5prime_partial_len_781_score_135.44_TRINITY_DN1894_c0_g1_i1_3-2345
------------------------------------------------------------
--------------------VVP-------------------------------------
-----------------MY-----------------------------------------
------------------------------------------------------------
------------------------SAVSTQST----------------------------
----------------WGR-RR-M------------------------------------
----------------------------WERSSPGGGLPPGG------------------
----------------------------TPLPPPAAPWQQLPP-----------------
------------------------------------------------------------
------------------------------------------------------------
------------------------------------------------------------
------------------------------------------------------------
------------------------------------------------------------
------------------------------------------------------------
------------------------------------------------------------
------------------------------------------------------------
----------------------------------------------RP------------
-------------------------------PPNTYSPTQPPQLTLPPPPATGPYAPPYA
PQPMLLG-----------------------------------------VPQPQIVAPPPA
HHPHMHPV----------------------------------------------------
-----------------------------------------------------QPHLQMQ
QINSPGSPLLAHRGQVTQQHQQP-------------------------PPPLHPLHQQVP
LV------------------------------------HLQQQQQHQ-------------
------------YQQQHQQQSHNGEP----------------------------------
------------------------------------------------------------
---------------------------------------LPTAA----------------
-----------------------------------------------GDGRQYSEHQSLH
R------------------------------------------------------AEDTF
SDRDRPGTDRSFGGA---------------------------------------------
------------------------GMST--------------YSQ---------------
------------------------------------------------------------
--------------------------------DTSAVFMPSPQYSP--------------
--------------AGETHADGRGGGTYMAE-----------------------------
-SGVTP----------------------------------------------------MS
-------------GVTPMGA-------------MEPHGGTAMQASPAIGQAYATHQPVAA
------------------------------------------------------------
-SLHQFN----------GHTPDV-------------------------------------
------------------------------------------------------------
---------------------------------TTSMHMHASLHTTPL------------
------------------------------------------------------------
-------APLPPLQQQHHHQH---------------------------------------
--------HIMWQQQPPLPF----------------------------------------
------------------------------------------------------------
------------------------------------------------------------
------------------------------------------------------------
------------------------------------------------------------
------------------------------------------------------------
---------------EASPPPLPPSSEDPPPLPPPPPPPEEPYD----E-----------
-------------RSGLSAMHAQERPLKMFKRAGRPT-------AA-ANR----------
---V-------RSI-D-D-Y----E-K---------------------------------
-----------R--RV-IGNGTF---------------------------------GQVF
EA----------------------IDR---------------------------------
------------------------------------------------------------
------------------------RN-K-M-----PVAIKLV------------------
----KM--ER------E-------S------E---G------------------------
----------------------------------IPITALREIRLLQTL---HHL-----
------NIVRLIEVVKG------------SRH---------------P------------
---Q-G-------------------------E----ATESLECGELHMVFEYVDNDLAGL
LE-MSP--------K-----D---------LTPIRVKTFMLHLLEGIDY-MHKH-NIVHR
DLK-CANLLISREGILKIADWGLARIIN----G--------------RD-Q---------
---------------------N-------QAYTQKVITLWYRPPELLMSSKH----YGFA
VDMWSAGCIFGEMVQ--------------RSPLL--PG----------------------
--------R-EEPDQLELIFQ---------LCGTPT-L----------------------
-------ASWPNMVN-----LPD-YD---H---HR-LN----------------------
-----FQN-----------------H-------------------------P-R------
-----PPQL-------RQRL-FDSF-----------KS----------------------
-----------HPLALEMLQKLLALDPARRP-PADEA-----------------------
-----KYDAYFK---------R--PPH-----------------AAE-------------
P--G--Q-----------------L-------------------P-P------------L
SG-----------------------------------------SGY----------HEH-
QA---------------------KLEV---------------------------------
-KK-----------------RN--------------------------------------
--------LEAHNL--------------------------------------------RR
AR----------------------------------------------------------
------------------------------------------------------------
--------EERQRDQAMVAQLN--------------------------------------
------------------------------------------------------------
------------------------------------------------------------
------------------------------------------------------------
------------------------------------------------------------
------------------------------------------------------------
------------------------------------------------------------
--------------------------------RNSVGSMLRR------------------
------------------------------------------------------------
------------------------------------------------------------
------------------------------------------------------------
------------------------------------------------------------
------------------------------------------------------------
------------------------------------------------------------
------------------------------------------------------------
------------------------------------------------------------
------------------------------------------------------------
------------------------------------------------------------
------------------------------------------------------------
------------------------------------------------------------
------------------------------------------------------------
------------------------------------------------------------
------------------------------------------------------------
------------------------------------------------------------
------------------------------------------------------------
------------------------------------------------------------
------------------------------------------------------------
------------------------------------------------------------
------------------------------------------------------------
------------------------------------------------------------
------------------------------------------------------------
------------------------------------------------------------
------------------------------------------------------------
------------------------------------------------------------
------------------------------------------------------------
------------------------------------------------------------
------------------------------------------------------------
------------------------------------------------------------
--------------------------
>EP00646_Phytophthora_ramorum_P011992_Phyra77638_pep_supercontig_ASM14973v1_scaffold_25_501276_502936_1_gene_Phyra77638_transcript_Phyra77638_gene_biotype_protein_coding_transcript_biotype_protein_coding_gene_symbol_fgenesh1_pg.C_scaffold_25000159
------------------------------------------------------------
------------------------------------------------------------
-----------------MS-----------------------------------------
------------------------------------------------------------
------------------------------------------------------------
------------------------------------------------------------
------------------------------------------------------------
------------------------------------------------------------
------------------------------------------------------------
------------------------------------------------------------
------------------------------------------------------------
------------------------------------------------------------
------------------------------------------------------------
------------------------------------------------------------
------------------------------------------------------------
------------------------------------------------------------
------------------------------------------------------------
------------------------------------------------------------
------------------------------------------------------------
------------------------------------------------------------
------------------------------------------------------------
------------------------------------------------------------
------------------------------------------------------------
------------------------------------------------------------
------------------------------------------------------------
------------------------------------------------------------
------------------------------------------------------------
------------------------------------------------------------
------------------------------------------------------------
------------------------------------------------------------
------------------------------------------------------------
------------------------------------------------------------
------------------------------------------------------------
--LHLP------------------------------------------------------
------------------------------------------------------------
------------------------------------------------------------
------------------------------------------------------------
------------------------------------------------------------
------------------------------------------------------------
------------------------------------------------------------
------------------------------------------------------------
------------------------------------------------------------
------------------------------------------------------------
------------------------------------------------------------
------------------------------------------------------------
------------------------------------------------------------
------------------------------------------------------------
------------------------------------------------------------
--------------------------------------------KH-HWG----------
---T-------RGM-D-A-Y----E-K---------------------------------
-----------L--EC-IGAGTY---------------------------------GQVY
MA----------------------KDK---------------------------------
------------------------------------------------------------
------------------------AT-G-E-----VVAIKKI------------------
----RS--LN------E-------V------Q---G------------------------
--------------RFVTESFVCL---------KLPVTTIREIKVLKCL---NHA-----
------NLVELKEVVVS------------SEN---------------D------------
---D-DDAEF-------------TDKDEPLDY---------CHGSIYLVLEYLEHDLTGL
ID-RQHPYEDLVANA-----L---------FDDTEIKCLMKQLLDVMEY-MHSI-DIIHR
DIK-CSNLLMTRDHLLKVADFGLARSLR----G---------------------------
---------------------D-------QLFTNKVVTLWYRPPELLLGATS----YDAS
IDMWSIGCVFAELYI--------------GHPIF--QG----------------------
--------K-TELEQITKIFD---------ICGTPT-T----------------------
-------ESWPDYKF-----LTH-SS---T---FV-------------------------
-----PDK---------------P-K-------------------------P-K------
-------RL-------REFL----------------MRETTA------------------
--RKRIL----PKGALELIEALLVLDPEQRL-TASDC-----------------------
-----LNSQYFK---------A--RPYA----------------PSD-------------
P--K--K-----------------L-------------------P-P------------I
TNL----------------------------------------PPS----------HEY-
QT---------------------KKIR---------------------------------
-RE-----------------QA--------------------------------------
--------KQLNGG--------------------------------------------GA
NN----------------------------H-----------------------------
------------------------------------------------------------
----SNNNTGASGGRASRAASPPGANSGGRSKQNTAKENTKVSVKTEVK-----------
------------------------------------------------------------
------------------------------------------------------------
------------------------------------------------------------
------------------------------------------------------------
------------------------------------------------------------
------------------------------------------------------------
--------------------------------REEDGRS---------------------
---------------------------------------PKGQ-----------------
------------------------------------------------------------
------------------------------------------------------------
------------------------------------------------------------
------------------------------------------------------------
------------------------------------------------------------
------------------------------------------------------------
------------------------------------------------------------
------------------------------------------------------------
------------------PSSAKKRRRVA-------------------------------
------------------------------------------------------------
------------------------------------------------------------
------------------------------------------------------------
------------------------------------------------------------
------------------------------------------------------------
------------------------------------------------------------
------------------------------------------------------------
------------------------------------------------------------
------------------------------------------------------------
------------------------------------------------------------
------------------------------------------------------------
------------------------------------------------------------
------------------------------------------------------------
------------------------------------------------------------
------------------------------------------------------------
------------------------------------------------------------
------------------------------------------------------------
------------------------------------------------------------
------------------------------------------------------------
------------------------------------------------------------
--------------------------
>EP00654_Saprolegnia_diclina_P007213_XP_008610896.1_CMGC_CDK_CRK7_protein_kinase_Saprolegnia_diclina_VS20
------------------------------------------------------------
------------------------------------------------------------
-----------------MA-----------------------------------------
------------------------------------------------------------
------------------------------------------------------------
------------------------------------------------------------
------------------------------------------------------------
------------------------------------------------------------
------------------------------------------------------------
------------------------------------------------------------
------------------------------------------------------------
------------------------------------------------------------
------------------------------------------------------------
------------------------------------------------------------
------------------------------------------------------------
------------------------------------------------------------
------------------------------------------------------------
------------------------------------------------------------
------------------------------------------------------------
------------------------------------------------------------
------------------------------------------------------------
------------------------------------------------------------
------------------------------------------------------------
------------------------------------------------------------
------------------------------------------------------------
------------------------------------------------------------
------------------------------------------------------------
------------------------------------------------------------
------------------------------------------------------------
------------------------------------------------------------
------------------------------------------------------------
------------------------------------------------------------
------------------------------------------------------------
------------------------------------------------------------
------------------------------------------------------------
------------------------------------------------------------
------------------------------------------------------------
------------------------------------------------------------
------------------------------------------------------------
------------------------------------------------------------
------------------------------------------------------------
------------------------------------------------------------
------------------------------------------------------------
------------------------------------------------------------
------------------------------------------------------------
------------------------------------------------------------
------------------------------------------------------------
------------------------------------------------------------
-----------------------------------------------AYG----------
---T-------RSV-E-V-Y----E-K---------------------------------
-----------V--KC-VGSGTY---------------------------------GCVY
EA----------------------KHK---------------------------------
------------------------------------------------------------
------------------------AT-G-E-----RVAMKKI------------------
----KT--LN------E-------A------E---G------------------------
----------------------------------IPITTLREIAALKAL---RHP-----
------NLVQLKEVVVS------------KQK---------------D------------
---D-DDDDLGGGGAADDSAYSNHATETGVDY---------ASGSIYLVLEFVPHDLTGL
LQ-SGH--------V---------------FTEVAAKYIMKQLLEALQY-MHLR-DVVHR
DIK-CSNILLTADHEVKLADYGLARTAR----------------------T---------
---------------------N-------PKFTNKVVTLWYRAPELLLGAND----YDGS
IDMWSAGCVMAELFL--------------GHPIF--AG----------------------
--------K-VEADQMAKIID---------VCGSAV-E----------------------
-------EV-NGISH-----LPH-YE---KF--IQ-------------------------
-----PDK---------------------------------------------R------
-----TWQL-------KTMM----------------NSKAEK------------------
--RKRPL----PKGFLELLDKLLQIDPKKRF-NAEQA-----------------------
-----LQSEYFR---------S--HPY-----------------LQD-------------
P--A--T-----------------VST---------W------IP-T------------I
TS-----------------------------------------ASC----------HEM-
AT---------------------RKAK---------------------------------
-KE-----------------SG--------------------------------------
--------AQAILN--------------------------------------------AA
SK----------------------------------------------------------
------------------------------------------------------------
----------TKHQLAEKSKHP--------------------------------------
------------------------------------------------------------
-----LEKKPRA------------------------------------------------
-AMPPAPPSATSLLISKLGIKKDIK-----------------------------------
-----------------------SEPSK-------------------------------R
SVKPNLEMPPKARTVALLEAR---------------------------------------
------------------------------------------------------------
--------------------------------RERMKKETLAKGS---------------
---PATKLSV-----------------------------PADKTTMSRRDK---------
------------------------------------------------------------
------------------------------------------------------------
----------------------------------------TAADGSDRTQKKPKPSV---
------------------------------------------------------------
------------------------------------------------------------
------------------------------------------------------------
------------------------------------------------------------
------------------------------------------------------------
------------------PPSPLAAAAAVTD-----------------------------
------------------------------------------------------------
------------------------------------------------------------
---------------------------TDRKK----------------------------
-----------------------------------------------------------K
KREVMDTERLPKRPKVASPVVS--------------------------------------
------------------------------------------------------------
------------------------------------------------------------
------------------------------------------------------------
------------------------------------------------PSDSSDFSS---
------------------------------------------------------------
------------------------------------------------------------
------------------------------------------------------------
------------------------------------------------------------
------------------------------------------------------------
------------------------------------------------------------
------------------------------------------------------------
------------------------------------------------------------
------------------------------------------------------------
------------------------------------------------------------
------------------------------------------------------------
--------------------------
>EP00656_Telonema_subtile_P055198_TRINITY_DN847_c0_g1_i3.p1_TRINITY_DN847_c0_g1_TRINITY_DN847_c0_g1_i3.p1_ORF_type_complete_len_429_score_57.41_TRINITY_DN847_c0_g1_i3_317-1603
------------------------------------------------------------
------------------------------------------------------------
-----------------ME-----------------------------------------
------------------------------------------------------------
------------------------------SS----------------------------
------------------------------------------------------------
------------------------------------------------------------
------------------------------------------------------------
------------------------------------------------------------
------------------------------------------------------------
------------------------------------------------------------
------------------------------------------------------------
------------------------------------------------------------
------------------------------------------------------------
------------------------------------------------------------
------------------------------------------------------------
------------------------------------------------------------
------------------------------------------------------------
------------------------------------------------------------
------------------------------------------------------------
------------------------------------------------------------
------------------------------------------------------------
------------------------------------------------------------
------------------------------------------------------------
------------------------------------------------------------
------------------------------------------------------------
------------------------------------------------------------
------------------------------------------------------------
------------------------------------------------------------
------------------------------------------------------------
------------------------------------------------------------
------------------------------------------------------------
------------------------------------------------------------
------------------------------------------------------------
------------------------------------------------------------
------------------------------------------------------------
------------------------------------------------------------
------------------------------------------------------------
------------------------------------------------------------
------------------------------------------------------------
------------------------------------------------------------
------------------------------------------------------------
------------------------------------------------------------
---------------QR-------------------------------------------
----------SRHSSSRPSSSRRNVSC-V-------------------------------
------------------------------------------------------------
------------------------------------------------------------
-----------------------------PTLRT--------------------------
------------------------------------------------------------
---C-------EIY-G-P-V----E-D---------------------------------
-----------W--DQ-VGEGTF---------------------------------GEVF
KA----------------------RDS---------------------------------
------------------------------------------------------------
------------------------QT-D-D-----MVALKKI------------------
----RM--RN------E-------R------E---G------------------------
----------------------------------FPITAIREIKLLRDL---HHE-----
------NVIDLREVVSS------------KEE---------------D------------
---K---------------------------G---------RKGDVYIVFEFMDHDLMGL
MD-TAQ--------L-----SSVQSNTPTGFPLPMIKCFAKQLLSGLHY-CHKR-NIMHR
DIK-GANLLITNSGVLKLGDFGLSRTFAA---N---------------D-P---------
---------------------S-------YKYTNRVVTLWYRAPELLLGATQ----YGPE
IDNWSAGCIVAELLL-------------GNKALF--PG----------------------
--------Q-DEKDQMDKVERSWRAGYPVRLCRYSP-S----------------------
-------VALPQSSA-----GRG-SR---A---CR-------------------------
-----TTG---------------S-S-------------------------TQR------
-------SC-------TQTA----------------CAAPCAGIALVVYSSIRCCGWMVS
HCVVVSL----KEDSVDLLCKLLTLDPPKRI-SAQKA-----------------------
-----LDHDWFW---------N--DPM-----------------PCD-------------
P--S--R-----------------L-------AD----------H-N------------Y
-------------------------------------------ASS----------HEF-
VT---------------------KKRR---------------------------------
-NE-----------------RR--------------------------------------
--------KERTTA--------------------------------------------TA
------------------------------------------------------------
------------------------------------------------------------
-----------------AEQQN-GDKRQRR------------------------------
------------------------------------------------------------
------------------------------------------------------------
------------------------------------------------------------
------------------------------------------------------------
------------------------------------------------------------
------------------------------------------------------------
------------------------------------------------------------
------------------------------------------------------------
------------------------------------------------------------
------------------------------------------------------------
------------------------------------------------------------
------------------------------------------------------------
------------------------------------------------------------
------------------------------------------------------------
------------------------------------------------------------
------------------------------------------------------------
------------------------------------------------------------
------------------------------------------------------------
------------------------------------------------------------
------------------------------------------------------------
------------------------------------------------------------
------------------------------------------------------------
------------------------------------------------------------
------------------------------------------------------------
------------------------------------------------------------
------------------------------------------------------------
------------------------------------------------------------
------------------------------------------------------------
------------------------------------------------------------
------------------------------------------------------------
------------------------------------------------------------
------------------------------------------------------------
------------------------------------------------------------
------------------------------------------------------------
------------------------------------------------------------
------------------------------------------------------------
------------------------------------------------------------
--------------------------
>EP00698_Gefionella_okellyi_P001193_TRINITY_DN1111_c0_g1_i2.p1_TRINITY_DN1111_c0_g1_TRINITY_DN1111_c0_g1_i2.p1_ORF_type_complete_len_530_score_95.26_TRINITY_DN1111_c0_g1_i2_70-1659
------------------------------------------------------------
------------------------------------------------------------
-----------------MA-----------------------------------------
------------------------------------------------------------
------------------------------ET----------------------------
------------------------------------------------------------
------------------------------------------------------------
------------------------------------------------------------
------------------------------------------------------------
------------------------------------------------------------
------------------------------------------------------------
------------------------------------------------------------
------------------------------------------------------------
------------------------------------------------------------
------------------------------------------------------------
------------------------------------------------------------
------------------------------------------------------------
------------------------------------------------------------
------------------------------------------------------------
------------------------------------------------------------
------------------------------------------------------------
------------------------------------------------------------
------------------------------------------------------------
------------------------------------------------------------
------------------------------------------------------------
------------------------------------------------------------
------------------------------------------------------------
------------------------------------------------------------
------------------------------------------------------------
------------------------------------------------------------
------------------------------------------------------------
------------------------------------------------------------
------------------------------------------------------------
-LVDVP------------------------------------------------------
------------------------------------------------------------
------------------------------------------------------------
------------------------------------------------------------
------------------------------------------------------------
------------------------------------------------------------
------------------------------------------------------------
------------------------------------------------------------
------------------------------------------------------------
------------------------------------------------------------
------------------------------------------------------------
------------------------------------------------------------
------------------------------------------------------------
------------------------------------------------------------
------------------------------------------------------------
-------------------------------------------HQSAQYF--------LD
LHQA-------KHYEG-R-F----E-K---------------------------------
-----------I--EQ-IGEGTY---------------------------------GQVF
RA----------------------KEE---------------------------------
------------------------------------------------------------
------------------------ST-G-E-----IVALKKV------------------
----RM--DQ------E-------K------E---G------------------------
----------------------------------FPITAIREIKILKQL---SHA-----
------NVVKLKDVVTA------------KAT---------------D------------
---Y-N-------------------------R---------GRGSIYMVFEYLQHDLTGL
LD-AGG--------AH---QK---------LTEANVKHFMKQLLDALLY-CHTN-SILHR
DIK-GSNLLIGGDGSLKLADFGLARQVM----T---------------E-R---------
----------------TIAPAA-------QHYTNRVITLWYRPPELLLGSQY----YGPE
IDMWGVGCIFAELLT--------------RSALF--PG----------------------
--------K-DEADQLEKILS---------VCGCPA-P----------------------
-------AEWPEMTR-----LPY-AS---N---LK-------------------------
-----PRQ---------------------------------------------R------
-------RL-------SEAL----------------KL----------------------
--RFPDL----SSLAIDLLDKLLQMNPKHRP-TAAQA-----------------------
-----LDHDYFW---------N--GAR-----------------AQP-------------
P--S--G-----------------L-------------------D-K------------L
-------------------------------------------PAA----------HEY-
QA---------------------KLNR---------------------------------
-EK-----------------RA--------------------------------------
--------QGSRAG--------------------------------------------GL
GY----------------------------------------------------------
------------------------------------------------------------
-------QDVAQKLHQQAQQRP--------------------------------------
------------------------------------------------------------
---------PQHHA----------------------------------------------
-PGPVRPPAPLAEQLAQSH-----------------------------------------
------------------------------------------------------------
----AQQQPRPHGSSFVPGPQ---------------------------------------
[truncated: 1,227,693 more chars]
