# Supplementary material for: Evolution of promoter-proximal pausing enabled a new layer of transcription control
Source: bioRxiv. 2024 Oct 12:2023.02.19.529146. Preprint. [Version 2] doi: 10.1101/2023.02.19.529146 (PMC11482795; doi:10.1101/2023.02.19.529146)
Supplement: Supplement 1 [file media-1.zip › Other Supplemental Materials/CDK9/CDKs_preliminaryfinal.mafft.trimalgappyout.LGC20G.mldist]

491
EP00023_Dictyostelium_discoideum_P005532_XP_639135.1_hypothetical_protein_DDB_G0283279_Dictyostelium_discoideum_AX4                                                                                                                                            0.0000000 3.4727015 2.3591128 3.6664280 3.4632094 1.9175619 3.3588356 1.8357603 2.5605574 3.4513808 1.7793760 3.4826030 3.5395438 3.6620337 3.6508099 3.3286079 3.1842240 2.4888858 3.4122935 2.2597374 1.8894023 3.6529958 3.7313216 2.9603742 2.3952858 3.5430757 2.1333218 3.1083673 2.9167225 3.5030973 2.5299252 2.8646072 3.5208504 2.8340130 2.3285453 3.0352910 2.1652301 3.6372459 3.4135894 3.6225662 1.9260947 2.9607859 2.0407938 3.0335450 2.5253492 3.4907455 3.1334792 2.8267582 3.7505584 3.3810128 0.8168579 2.5864948 3.7287926 2.4983626 2.8179616 2.9246654 3.1540928 3.2164430 2.0501912 3.0590267 3.0391514 3.1568002 2.8502263 3.2582849 2.3972583 2.5277798 3.5599900 2.3228759 3.0741734 2.8644744 2.6558869 2.5596848 2.8589056 2.7201758 2.4394292 3.4335742 2.9234036 2.1811007 3.2812725 2.6196455 2.8147276 4.1662286 2.6038138 2.9329775 2.3513564 2.7666023 3.3976720 2.6312429 2.7362043 1.8016419 3.0629840 1.8602648 3.8831239 3.4727063 2.5025175 1.8751859 3.5676380 3.5250291 4.0566782 2.5647806 3.4417411 3.5504586 3.6564854 2.0410300 3.4663881 1.8272216 2.6975330 3.1828499 3.2367020 2.9329698 2.7266947 3.0315886 3.1759356 2.7640877 2.9210368 3.1615179 2.2016725 2.0456116 2.7023005 3.3266248 2.2679845 3.2487606 3.2733957 3.2824354 3.7289712 3.8058731 2.8212972 3.0319829 3.4034441 3.0510283 3.2962544 3.2436791 2.2175241 4.3245243 2.7651443 4.1964178 4.2142583 3.3164320 3.1826199 2.7352059 3.0764788 2.2170654 2.9561232 3.2404940 3.9435867 3.3129092 2.9362493 3.6009202 3.4075032 4.3192340 3.1485436 3.8515080 3.5927325 3.2771553 3.2003716 3.1848283 2.6302299 3.1870773 2.7876096 3.8068136 3.4515026 3.2700020 3.2474207 3.3593238 3.1003870 2.7849448 3.0044471 3.3427149 3.2630907 3.4745621 3.2190378 2.7607605 2.4433516 3.0238017 2.9999753 3.3393948 2.7249246 3.4446901 3.2983527 3.1852518 2.4661603 2.3000151 2.6979008 2.5578804 3.0062236 3.6145640 3.4581168 3.4883973 2.4075972 3.1069397 2.7537949 3.1915565 3.1558614 2.5101803 2.5645332 4.3234208 2.5436393 2.2788256 2.4931523 3.2591194 2.8212859 3.1542875 3.0403020 2.2828536 1.8216657 3.2839469 3.4172765 3.3708759 3.6746899 2.4097200 2.5804100 2.6256141 3.2665006 3.6027725 3.0110831 3.8569332 2.9695910 3.2664537 2.8027027 3.0961253 2.6423983 2.6532475 1.8984931 3.8156825 2.8488295 1.8379405 2.6717061 2.5230119 2.7909127 3.0884697 3.1330327 3.0187202 3.0225807 3.0180905 3.3201794 3.0082660 3.0894248 3.7344097 3.5115467 3.3437583 2.9796810 3.1198533 2.7051893 3.0841038 3.0529233 2.5239999 3.0442219 3.3446435 3.0405506 2.1764918 3.0582074 2.8023286 2.3765382 2.8318544 2.6615916 3.2978988 3.1621515 3.4597543 3.4419021 3.3253459 3.1614935 3.2913977 3.4519357 3.1916701 3.3510037 2.3970670 3.5000051 2.1929113 3.8148554 3.2171619 2.4944046 2.7717747 2.3746496 2.8769130 1.3264381 2.0973796 2.8711060 2.8643380 2.7529910 2.6038859 2.8412807 1.9186350 2.8184272 2.3620423 2.5902365 2.6471764 1.3861222 2.8485378 2.7983253 2.7728984 2.6584197 2.0602493 1.8775734 2.7078237 3.0422435 3.5947687 3.1567110 3.0264982 2.7098036 3.9151290 3.4020688 3.6900099 3.1246043 3.1102946 3.2546625 3.0568022 3.9324233 3.6457765 2.5627430 3.5351587 3.4255954 3.7220697 3.2334455 3.2468029 3.8515178 3.2555585 3.8015252 3.5410083 3.4309186 3.6624045 3.9118080 3.3967096 3.5983670 3.2724310 3.5823956 3.4500473 3.1491413 2.6167188 3.2600970 3.3249051 3.5365489 4.1122556 3.7180351 3.5668820 3.2065077 3.3385509 3.2648523 3.0856400 3.2568512 3.8035547 3.6768113 3.2036167 3.0085327 1.8900073 3.1820063 3.5739808 2.4715378 3.2389881 3.2007252 3.1604765 3.0738007 3.5259763 3.5746663 3.7596117 3.0643004 3.3951901 4.0076989 3.4876198 3.4334997 3.0288651 3.4618664 3.7008939 3.6595191 3.0973905 3.0216119 3.6323372 2.1056872 4.1335145 3.3951175 3.5152282 2.1599949 3.3009114 3.5604628 2.8375665 3.7809220 3.1192982 3.0109942 2.3899924 3.2805322 3.5610950 3.5691206 3.5689896 3.8793162 3.0204716 3.6518138 3.4317904 3.1283489 3.5300531 3.1361634 3.3875359 2.4157883 3.4559702 3.3545300 3.5006690 3.5445022 3.3407035 3.1387596 2.3904112 3.5741964 3.6964063 3.5272259 3.1947176 3.2973807 3.3473217 4.1152860 2.2907006 3.3979247 3.2976621 3.6895213 3.9065735 3.3530388 3.5785448 3.0192926 2.9430173 3.3154164 3.1141973 4.1496462 3.3513720 1.9433893 3.4030198 3.4395136 3.4887150 1.8348186 3.3201483 3.4734267 3.4415602 3.4411336 3.4082360 4.1512790 3.0231529 3.7075162 3.6711137 3.1657780 3.4472849 3.3485727 2.0034745 3.4197393 3.5944543 1.8852442 3.0111279 6.6080019 6.5937878 5.3470794 4.6712484 4.8392319 6.3586840 6.3700892 6.2094376 5.9438744 6.6440680 6.8718930 6.9235552 5.7788666 7.4612612 6.8498893 4.6819801 7.6564244 7.4136076 6.2025046 7.3364756 6.6632602 4.3179585 6.9028983 3.5319534 4.7059951 6.6025023 7.0003202 5.8942041 7.0733197 6.1582915 6.7489830 7.5700636 6.0004083 7.6137840 7.5118662 7.4511755 4.8006331 5.4735303 7.6209122 6.4121238 6.1478421 6.1379880 6.7855617 6.2142797 7.1228849 5.8745727 5.6405280 5.9070558 6.7008933 5.4138167 5.8093929 
EP00023_Dictyostelium_discoideum_P010614_XP_644979.1_p34-cdc2_protein_Dictyostelium_discoideum_AX4                                                                                                                                                             3.4727015 0.0000000 2.7140695 3.7654709 3.5844319 3.1118531 3.4239226 3.0993389 2.7438892 3.7213063 3.1169322 3.6469258 3.7915501 3.7453981 3.6537086 3.5529275 1.7826907 3.3409684 3.5924886 3.4764435 2.8992059 1.7228352 3.6660152 3.4393023 3.0293435 3.6174815 2.9395872 1.2108051 3.0638457 1.9917178 3.6865998 2.8020238 4.0297928 3.3732298 2.9683939 3.1206156 3.2672483 3.8250166 3.3216289 3.6995461 3.0345013 3.1205988 2.8921094 3.4708466 3.1156541 3.0796086 3.2214682 3.1121978 3.3974308 3.6529470 3.3693860 2.8513730 3.3348614 3.0171816 3.7791313 2.8164558 3.2184431 3.0620178 3.2891721 2.8395717 3.2462663 3.3317702 2.9968790 3.1263603 2.9619215 3.5557090 2.5156368 3.0255489 3.0918962 3.3734245 3.1493160 3.2111868 3.3877897 3.4460822 3.6582076 3.7992309 3.1263894 3.2060844 3.2601405 3.2754496 3.1577701 4.1905629 3.2727963 3.3053367 3.3175056 3.1691823 3.2313533 3.2559062 3.1438324 3.1921546 3.3964189 2.9505632 2.9246403 3.5999874 3.1203231 2.8497150 3.8526286 3.6476585 3.5772287 2.7636204 3.4846226 3.5489932 3.7467488 3.1342934 3.5012700 3.1983021 3.3921148 3.1043953 3.6987780 3.7772697 2.9662057 2.8837889 3.4403713 2.9783412 2.9501286 3.5710323 3.3294681 3.1626545 2.9723965 1.6329736 3.4023404 3.6596891 3.2139086 3.9371166 2.3741873 4.2256977 3.9832141 3.6466419 2.4856883 3.4325972 3.4175159 3.5185636 3.2453494 3.9230640 3.6034908 3.8667660 3.8679820 3.5979649 3.2780364 3.3030329 3.1780196 3.4265031 3.1612061 3.4178814 3.5868930 3.3863434 3.0062769 1.3189190 3.5931815 2.8007900 2.8686331 3.1127772 3.3708110 3.2248026 3.5947834 1.6256676 3.5139910 4.2203813 4.0545486 4.1418550 4.1994812 3.1455897 3.3233268 3.3560012 3.3592814 3.3382645 3.3129411 3.0553122 3.1198882 3.3607943 3.7546214 3.0574591 3.3184734 3.6470985 3.5010648 1.5567794 3.2166076 4.0383645 3.7538343 2.9376632 2.9400247 2.4720310 2.9992838 3.4918033 4.0738791 3.6085605 3.0902401 4.2368833 2.9771939 3.3516728 3.0592799 3.7868385 3.6269549 3.1185654 2.9726699 2.7463324 3.5563537 3.2583306 3.2084063 3.5889783 3.6921412 3.2580353 3.3199026 3.2538274 3.2663869 3.6028927 3.5015936 3.4050900 3.8083644 3.2651392 2.8007699 2.7975843 2.8391138 1.5473316 3.0003591 3.1535004 3.3918310 3.6683522 3.3058830 2.9571268 3.4904396 3.4717743 3.2182593 3.4635284 3.1351463 2.9679878 3.0135815 3.0855378 3.2309792 3.3123930 3.2493144 3.1434618 2.9982136 2.9904443 3.6102173 3.3306728 2.9982874 3.6771750 3.5091775 3.1744227 4.1536038 2.9615499 3.0620983 3.9857623 3.3216663 3.6415758 3.5829415 4.0811047 3.1812752 2.9973296 3.1175899 3.5017398 2.9182021 2.7683451 3.3531416 3.7089210 4.0749392 3.7708227 3.2993577 2.4295483 3.4326218 2.8248044 3.0874574 3.3839340 3.6393629 2.9614780 3.3250304 2.9998245 3.6693448 3.4071556 2.8389641 3.1911979 2.8258936 3.3729501 3.0731459 3.7673655 3.2452121 3.0591641 2.9585154 2.6188653 3.1991513 3.1985717 2.9572186 2.8737790 3.1120091 3.0411873 3.0564398 3.3391802 2.7581981 3.1938747 3.1507027 3.1921918 3.2819676 3.1726288 3.2757268 3.2821755 3.0879134 3.2238096 2.9355043 3.9826828 3.8475730 3.5419561 3.2777460 2.1121137 3.5571398 3.1616366 3.5257692 3.5568216 2.9870241 3.5046943 3.6609893 3.6508253 3.3821415 3.5616777 3.4298233 2.0079985 3.4395622 3.8987541 3.6602576 3.9153754 3.9766203 3.5358768 3.9210714 3.7369886 3.9443529 3.4821889 3.4160276 3.4569582 3.3033152 3.0940742 3.4310508 3.7149939 3.5701644 3.2960884 3.3864683 3.5497543 2.9007150 2.5276864 2.9898652 3.3624908 4.1455600 3.2699109 3.3210617 3.1068655 3.3229069 3.7461849 3.3000304 3.5234118 3.7454412 3.5612198 3.4765402 3.3870586 3.2127724 2.7023809 3.2992816 3.3386441 3.3228063 3.7654362 3.3699498 3.3414859 3.1939499 3.5977573 3.6768534 1.9767337 4.0424339 3.6045166 3.8244138 2.8116104 3.2175741 4.0928091 3.5969822 3.7772814 3.1928856 3.1805023 3.8366870 3.2124768 3.6049929 3.4758774 3.2050073 3.7219650 3.6722221 3.2307668 4.6137766 3.1023352 4.0949718 3.6295103 4.5956864 4.1131903 3.8304327 3.9437903 3.7461555 3.1596708 3.7041611 3.2841583 3.4686381 4.4526555 3.7082736 3.5097645 3.5568221 3.8015895 3.5815264 3.7225846 3.0286638 3.2438839 3.3677392 2.9747647 3.6592665 3.9299503 3.6278224 3.9228049 3.5779914 3.3923490 3.6676502 3.5212940 3.5638404 3.5715219 2.6245368 4.1951447 2.9908491 3.7177048 3.3617707 3.6759317 2.8629585 3.5415118 3.6116621 3.5882544 3.5432583 3.4243448 4.2500396 3.7805388 3.4021327 3.4750490 3.6448881 3.5610143 4.3880363 3.0836401 3.3696550 3.4101179 3.4062446 3.4424359 7.4367131 4.9742644 5.5853523 5.0861754 4.7709225 6.0004377 6.1972906 6.1263581 5.7927699 6.8201602 5.4801415 5.7763221 6.1508979 7.1560177 5.7031231 4.8196268 6.1557591 5.8544679 5.0354141 5.9937098 5.2232399 4.3194021 6.1915042 3.5926322 5.0379076 5.2472083 6.3170641 6.1596860 5.4077050 5.4336004 6.4320129 6.8850894 6.0297988 7.0639261 5.5352643 5.8800296 5.0876760 5.2516398 6.9870659 5.4212726 6.1964984 5.6404848 5.5443124 6.3679735 6.2093880 5.3639997 5.9114408 4.7548823 5.5024163 5.0580297 4.9331282 
EP00023_Dictyostelium_discoideum_P012621_XP_647110.1_hypothetical_protein_DDB_G0268480_Dictyostelium_discoideum_AX4                                                                                                                                            2.3591128 2.7140695 0.0000000 3.5886030 3.3110914 2.2887781 3.3008804 2.2425209 3.0134633 3.5753388 2.1990805 3.4033315 3.4824454 3.4669588 3.4066433 3.7644526 2.9533629 2.3891742 3.5927808 2.3973935 2.2643677 3.1019766 3.7009411 3.4068349 2.1013951 3.9530484 2.5663145 2.5015505 3.2372640 2.9193066 2.9483785 2.8668197 3.7733233 3.0265627 2.6124134 2.5231394 2.5949668 3.5568389 3.5034941 4.1564609 2.0615281 2.5067532 2.3684948 3.3983971 2.4345869 3.6277899 3.1643729 3.4724514 3.5214824 3.6928004 2.1337240 3.2936455 4.2642370 2.8661701 3.7258062 3.0282333 2.8638572 3.2580253 2.4051989 2.7873872 3.1645240 3.5119316 3.2244862 3.2788721 2.6673023 2.5202074 3.1142356 2.5407978 2.7983490 3.4032241 2.3939413 3.1177739 3.4011466 3.1287274 2.6343529 3.6701706 2.6000089 2.4115473 3.5634261 3.0048737 3.0898525 4.4924543 2.6088902 2.9038756 2.4184952 3.1331317 2.5409674 2.9164544 3.1591737 2.3606776 2.2806457 2.1583104 3.7457970 3.4632571 2.5508974 2.0774904 3.3200549 3.6941638 3.9290540 3.0675472 3.3255079 3.3581969 3.5989646 2.2014661 3.3739000 2.2462004 2.9506242 3.5861623 3.6511920 3.3412117 3.3887417 3.1932149 3.2346275 2.7328986 3.2998747 2.4330205 2.8355918 2.4966282 3.1931533 3.0783556 2.6982492 2.6972782 3.0680507 3.5980692 3.2123407 3.8417996 2.8565854 3.1863047 3.0027528 3.3993051 3.2715829 3.1438823 2.7318390 4.1426987 3.2055110 3.7603908 4.0534086 3.6978424 3.8270057 2.5709595 3.2794761 2.4616199 3.0016634 3.5770441 4.0288982 2.6148257 3.2640268 3.0926414 3.4970710 3.8258276 3.1922334 3.2290353 3.8390154 3.7409417 3.7571553 2.9519909 3.2505718 3.5766813 3.3407814 4.5301272 4.4274977 3.0924206 3.4935689 3.3665409 3.6173266 2.4592670 3.2837718 3.0210819 3.5321217 3.4728027 3.6532720 2.9152111 2.3172127 3.0940835 3.0765349 2.6210315 2.3558790 3.7555249 3.9859905 3.2866025 2.8963729 2.0642578 2.8256257 2.3639514 3.7720592 3.6346973 3.6431334 3.9955375 2.6912211 3.4078989 3.0041176 3.3084580 2.7455225 2.3842636 3.1417848 4.1977773 3.5075562 2.1991118 2.2614705 3.3448930 3.3951256 3.3559350 2.8301471 2.4276262 2.4443331 3.6100993 2.8784466 3.5867159 3.4610035 2.2936335 3.2211070 3.1363599 3.3632928 3.4468085 2.9890393 3.6025197 3.5643250 2.6621189 3.1324672 2.4675759 2.5769502 3.3063635 2.4906264 3.6589028 3.1423707 2.1250846 3.0851630 2.9445441 3.2861164 2.7421566 3.3290410 2.2982009 3.2955165 2.6258081 3.8171532 2.5036383 3.4413283 3.0973851 3.5348539 2.5487541 3.4471074 2.6406550 3.5400984 3.8884747 2.3195658 2.5867907 3.4061427 3.6192631 3.5407079 2.3318858 3.0752441 3.1634401 1.8737643 3.3579249 2.6063787 4.3367047 4.3572341 3.6861750 3.1736742 3.0327009 3.5955422 3.2954147 3.2999184 2.8119476 3.2198230 2.9326190 3.4163509 2.7093915 4.0482493 3.6518206 3.0150749 3.4306116 2.4453596 3.4704424 2.0108091 2.6904885 2.6082903 2.9862535 3.1408498 2.0747204 3.6150310 2.2110743 3.2432885 1.2418776 3.2325770 2.9837628 2.3273000 2.3351040 2.6593562 3.2624786 3.0260635 2.0781840 2.5451529 3.1397211 3.3082735 3.5394263 3.2436318 3.0473898 3.8225399 4.0120537 3.6759424 3.7940536 3.2755867 3.2944881 3.5689066 3.1054301 3.6253179 4.1110215 2.7054372 3.8139164 3.8604771 3.4964787 3.5979036 3.7533210 4.1894472 3.2860027 4.2681912 3.3085443 3.9780281 3.4967540 4.5927349 3.5939970 3.8460419 3.8459813 3.7907154 3.6380221 3.7554049 2.9485830 3.3721041 3.6279047 3.9536297 3.8189745 3.9044656 3.4638145 3.4924934 3.5137948 2.9101084 2.6312989 3.6206375 3.4859029 4.0997691 2.8366383 3.1149215 2.2277796 3.2938279 3.2302275 2.2829539 3.2123296 3.0085740 3.9022610 3.4474303 3.6715590 3.6175744 3.3463294 3.2886828 4.0668982 3.8856512 3.6109974 3.7562432 3.4677255 3.5384005 3.4878981 3.3074808 2.9753149 3.7149995 4.0870374 2.9510242 3.8016836 4.0220413 3.6538743 2.7908147 3.6013173 3.8069456 3.3277800 3.6382662 3.1602334 2.6995990 2.6553795 3.5338559 3.7949955 4.2348136 3.4558980 4.1193057 2.9991126 3.6242827 3.9161226 3.7577010 3.7620373 3.9662483 3.6384384 2.4090789 4.2286845 3.4733327 3.8010442 3.6998225 4.2173647 3.6858276 2.5956083 3.8028970 3.9815573 4.1538286 3.4638797 3.2784233 3.1652213 3.7605688 2.4757097 3.4310956 3.5472825 3.6001096 3.7952846 3.9006746 3.3718845 2.5955562 3.5001583 3.7390937 3.5036274 3.9421774 3.6372791 2.3508200 3.7137359 3.9330922 3.8334423 2.2358128 3.7853842 3.7379351 3.6901608 3.7093219 4.1827645 4.1354184 3.2269913 3.9922653 3.7521603 3.6149644 3.9357129 3.8461285 2.2585192 3.6698389 3.6603766 2.3854100 3.7683578 7.3019039 5.9915402 5.9137579 4.5991159 4.8049372 6.2404905 6.5605433 6.1825976 6.6541185 7.2615378 6.7036265 6.7561473 5.9654976 7.7194596 6.4360156 4.2306208 7.5742206 6.7018408 5.5470550 6.9152530 7.1323676 3.9193335 5.9144537 3.2406032 5.1274482 5.9456358 6.0886733 7.0111326 6.0916170 6.3236617 7.1359465 6.9073941 5.9161430 7.2566385 6.1381559 6.2156852 4.7287732 5.3824916 7.3302988 5.8849733 5.8916647 6.7371392 6.4744982 6.8269492 7.7663932 5.5478471 5.5272796 5.5445763 6.4587136 5.3588236 5.4612958 
EP00260_Arabidopsis_thaliana_P002950_NP_001117490.1_Protein_kinase_superfamily_protein_Arabidopsis_thaliana                                                                                                                                                    3.6664280 3.7654709 3.5886030 0.0000000 0.7412649 3.4801897 0.6382867 3.1804467 2.3772006 1.3987037 3.3362808 1.0358613 1.3164995 0.7155802 0.9040207 3.7247311 3.7308554 3.3899798 3.3155250 3.0354369 3.9172560 4.2277208 3.5671581 2.7572564 3.5878136 3.5965088 4.0316720 3.2116916 2.4250318 3.8101307 3.7485444 3.3274986 3.5103829 3.4060815 3.9473402 3.8092175 3.6832301 3.7169035 3.5788466 3.0922607 3.2400775 2.9170343 3.8094721 2.6012204 3.7411771 2.7590901 3.1896300 3.0871196 3.7160130 3.6483715 3.8121612 2.7807374 3.7543417 2.5752951 3.3828366 3.1900628 3.9566828 2.8489053 4.0672396 3.1885526 3.0357297 3.0780572 2.6787076 2.7596608 3.5572960 3.7994148 4.2047009 4.1851192 3.4086800 3.4737386 3.5116964 2.8963570 3.1013380 3.0855622 4.0855627 4.2042133 3.7188561 3.6364063 3.6626507 2.7204792 2.9127509 4.0322012 3.4461375 3.5616230 3.8528341 2.6118579 4.0052759 2.5868784 2.6891324 3.7479936 3.6275780 3.2893947 4.2989082 0.9000595 3.5803690 3.3784333 1.2249722 1.6510105 1.9670362 2.6959006 1.0141967 1.2563183 1.4184654 3.3331820 1.2405239 3.4270918 3.3360755 4.4354965 3.1461043 3.3254257 3.1930586 3.8423213 2.8365607 2.9265930 3.0222329 3.3890131 3.4875308 3.5912210 2.6778265 3.8364891 3.7965058 3.8462745 3.8519248 3.4319474 4.2287829 3.9482924 3.9682966 3.8687188 4.1756698 3.6226449 3.5237063 2.9140704 4.2207098 4.0718646 4.1739327 3.7450537 4.0205186 3.4637565 3.2410810 3.5472905 3.0870457 3.5841202 3.3915403 3.4321575 3.8375076 3.7941961 2.9999005 4.0745817 3.7089890 4.1457756 2.7790248 3.5956357 4.1814770 4.0266284 4.0939293 4.2631713 3.7476877 3.6606831 3.6865620 3.8448752 4.5691836 3.6208526 3.7330821 3.5627484 3.6987037 3.8596212 3.4518187 3.5212424 3.8581255 3.3718717 3.2764083 2.7943730 3.9755762 2.6595719 3.2805418 4.3361232 3.5442320 3.2996259 3.0409427 2.7895356 2.6448077 3.4261429 2.9978670 3.7966245 3.8821501 3.8476613 3.6138189 4.2146827 4.0311881 2.6669029 3.3866029 3.3615529 3.9296241 3.7461775 3.1458848 4.9112365 2.9208542 3.4624375 3.8034261 3.5337964 3.6805785 3.4843873 3.9878412 3.7726094 3.9631755 3.8141268 3.7185121 4.0830610 3.7914920 3.8818003 2.3055119 2.7895190 3.2234055 4.2340607 3.3714271 4.1880971 3.6353965 3.5597169 2.7127274 4.0123251 3.7633912 3.4281208 3.7723274 3.6996027 2.5275290 3.3473587 2.6260679 2.4539196 3.0485576 4.0064369 3.7745299 3.6034126 2.8779553 3.8957199 4.2118677 3.4354811 2.9683072 4.3367682 3.8224997 3.8290901 4.1707000 4.1053967 3.5214093 3.9189666 4.0494178 3.7719001 3.7770684 4.4801823 2.9094764 3.5367363 3.3145146 3.8981725 3.4582937 4.2467978 3.8461740 4.3783190 4.2947935 4.3973647 2.8536351 4.1388302 3.4722402 2.8094347 3.0824156 4.0479715 3.6055446 2.5222237 3.4952143 3.4911215 3.8570353 3.2384742 2.7636260 3.5835755 3.4141888 3.5700972 3.7380668 4.1485837 3.7087730 2.5524187 2.4245346 3.5933046 3.0783541 3.3088947 3.3077689 3.3323912 2.2595529 2.3415495 3.4855164 3.7132973 2.9907271 3.2285022 2.9239368 3.8951772 3.8880540 3.2551321 3.0798482 4.1336253 3.9009718 3.4329379 2.4945950 4.0922770 3.2892116 4.1768788 3.1991707 4.0855772 3.0791251 2.8573696 3.8424910 3.7911570 3.4556550 3.6668804 4.1636221 4.3967187 3.2351063 3.8516694 4.6330626 4.0404465 4.6150667 3.9081577 3.6304665 3.9766244 4.0229439 4.0337118 3.4845077 3.8627469 4.4005042 3.5793411 3.2387577 4.2671832 3.8564422 3.6070280 3.7646645 4.2579531 3.7940850 3.7171882 3.7507374 3.4208876 3.4912029 4.2985663 3.8384241 3.5027933 4.1551655 4.0179422 3.3555429 4.0611797 3.4849734 4.2280040 3.4171979 3.3888022 3.6700401 4.5221938 3.4481458 3.4980611 3.2331503 4.0819418 3.6577573 3.5618984 4.3029528 4.1609097 3.5514828 3.3836204 3.4526923 4.6294277 3.8184307 3.5769145 3.3474942 3.4557723 4.0022878 4.6290788 3.4516397 3.5821211 4.1320687 3.8487986 3.2998030 3.1957107 3.8706150 3.2367979 3.7421871 3.6775429 3.4127531 3.4645332 3.2376847 2.6568476 3.5415258 3.0722118 3.4409469 2.9228357 3.5395584 3.7231150 3.5483485 3.5973409 3.3401620 3.2563594 3.5159757 3.8337522 3.7506635 3.4581122 3.7922862 4.1536358 3.6354301 3.3835299 3.6808289 3.2081768 2.8013930 3.3839069 3.8905607 3.9446553 3.4719150 3.5372282 3.5428934 3.8370219 3.4068604 3.4644118 3.4648593 3.2645742 3.0338800 3.3219776 4.4652926 3.9845608 4.1371511 3.1536223 3.4529186 3.0972085 3.9022536 3.2021422 3.1451823 3.1211952 3.1226284 3.6120457 4.4110924 4.4357293 3.6907440 2.9379563 3.0857971 3.9216183 3.5218400 3.7349966 3.2242171 3.2057456 3.9449710 3.4640542 6.4132788 5.9547656 6.1992113 5.6266544 5.7133521 6.6592477 6.5438418 6.3809392 6.3788488 6.1044330 7.0868706 6.0224763 6.6148982 7.4297093 6.1312800 5.1453118 6.4533578 7.3511811 5.8040024 6.9009742 6.0537433 4.5383010 6.1659060 4.2310545 4.3271896 7.1794817 6.5474105 6.1388179 6.8207507 6.2490253 8.0002787 7.0380583 6.1438479 6.7994497 6.2463746 8.0072734 4.9644341 4.5264551 7.7564475 5.6845291 6.9376232 7.1967395 6.1561340 5.9763779 6.7712447 5.6962821 5.9923501 5.7448735 6.6476254 4.6995654 5.6548233 
EP00265_Oryza_sativa_P001147_NP_001043043.1_Os01g0367700_Oryza_sativa_Japonica_Group                                                                                                                                                                           3.4632094 3.5844319 3.3110914 0.7412649 0.0000000 3.2486159 0.3551013 2.9932786 1.9088476 1.2001814 3.1663195 0.7592160 1.0593816 0.4086342 0.6812160 3.4440422 3.6344704 3.1384769 3.2233696 2.9845119 3.4783011 4.2113046 3.3325898 2.4651474 3.1652060 3.4915499 3.5845300 3.0319851 2.2507446 3.5951932 3.4603339 2.9214873 3.3367321 2.8952899 3.2448124 3.6467117 3.6078450 3.3967187 3.1341288 3.1240202 2.8283737 2.5873883 3.5078396 2.3219134 3.7374361 2.6543204 2.9178886 2.7550220 3.4292350 3.3611377 3.6219760 2.5149421 3.6712716 2.2664142 2.7131837 2.9718443 3.9172041 2.4346244 3.7598305 2.6959682 2.8618586 2.8833763 2.4414092 2.4371790 3.1543895 3.6512772 4.2915606 4.0664492 3.1432372 3.1716716 3.5930938 2.7607838 2.9948355 2.9601166 3.9455625 3.9173152 3.6485816 3.0379421 3.4432956 2.4794677 2.5130913 3.9529145 3.3255254 3.1536381 3.5224184 2.0303920 3.4475711 2.3930717 2.5372061 3.4977577 3.4857615 3.0102102 4.3410479 0.6960865 3.5203704 3.1797400 1.1644794 1.4199756 1.6837076 2.0376793 0.8063409 1.0056501 1.3325563 3.1540143 0.9673118 3.1729891 2.8648624 4.0388483 2.7296597 3.0240327 2.8693732 3.7828018 2.6522474 2.5098639 2.6737979 3.2159210 3.1609518 3.3648801 2.4573432 3.7063950 3.5421439 3.4481358 3.7351155 3.3970362 4.1023385 3.8282604 3.8546238 3.6601014 3.8292888 3.6724251 3.3547475 2.9938933 3.9266242 4.0172601 3.8541461 3.8188039 3.8868869 3.3755924 3.0672330 3.5278533 2.9165586 3.4584437 2.6892166 3.3511556 3.4627510 3.5930020 2.6794051 3.6443175 3.3619388 3.8700447 2.7816593 3.5378201 3.9214990 3.7839204 3.7167499 3.8569647 3.3828445 3.5108370 3.5337418 3.8777653 4.2615065 3.4375136 3.3314058 3.4293106 3.4400487 3.7799546 3.2515566 3.2187738 3.5316789 3.2185833 3.1845816 2.5301887 3.6738699 2.6703300 2.8725386 3.9697312 3.3780790 3.3196297 2.8726287 2.6014284 2.3201661 3.1672020 2.4940686 3.5550845 3.7050817 3.4011051 3.2630201 3.9573920 3.5348399 2.7067927 3.2516607 3.2098646 3.8658732 3.5180422 2.8198462 4.5598248 2.8119528 3.4290408 3.4668315 3.1947178 3.4580711 3.5138212 3.7293319 3.3206131 3.7673053 3.8559957 3.3703351 3.9124964 3.7737311 3.5052570 2.0248898 2.7018191 3.1719884 3.8060131 3.2376001 4.2132283 3.1514481 3.7277778 2.3644520 3.7947816 3.9403686 3.1533460 3.5431291 3.5847881 2.2639642 3.2603750 2.1657275 2.0977587 2.5738329 3.8002120 3.4724165 3.5781979 2.9184061 3.7186887 4.3147587 3.2877030 2.6733536 4.1576058 3.5427600 3.9598179 4.0031090 3.9077828 3.4582107 3.5246677 3.4977842 3.6244906 3.7335544 4.1870014 2.4553869 3.2878220 3.0447487 3.4945210 3.3321394 3.8147330 4.0369521 4.3395737 3.9407790 3.7523472 2.7737800 3.9503521 3.4137082 2.6704577 2.9471902 3.7637962 3.3670169 2.3101067 3.4738125 3.2648828 4.0244032 3.4255272 2.4255011 3.4401655 3.2644657 3.3922490 3.3339354 3.8276856 3.5038172 2.3659479 2.0365852 3.4561682 2.5243714 3.1583213 2.9057647 3.3035387 1.9796122 2.0446869 3.3890123 3.3633830 2.5505248 2.8677410 2.5705947 3.6743012 3.6974740 2.9554894 2.8497856 3.9132320 3.3854142 3.3456999 2.1987245 4.2077629 2.9444439 3.6938319 2.9070971 3.9768424 2.9107201 2.7117080 3.5991789 3.2930652 3.2044945 3.4668293 3.8270214 4.0950580 3.0989744 3.4243016 4.2950018 3.9439365 4.5046772 3.7203189 3.5465720 3.8434280 3.7848888 3.8654278 3.4560945 3.3712657 4.0661343 3.3722499 3.1300128 4.0753992 3.4541158 3.1880801 3.3711569 4.2056710 3.4323220 3.4060373 3.8263563 3.1861708 3.0098324 3.6464395 3.4843070 3.2419471 4.3646329 4.0055027 3.1038464 3.9977981 3.2728979 3.7049663 3.2530231 3.2785363 3.7374953 3.8666412 3.1518358 3.2634427 3.0203790 3.7464817 3.1690567 3.3082305 4.0028776 3.8387443 3.4403764 3.3026250 3.2588164 4.0242676 3.5838786 3.5084309 3.2039171 3.5428826 3.7844117 4.5483266 3.1716820 3.4454036 3.7555950 3.5509910 3.1320758 2.9478417 3.7101872 3.1252369 3.7291081 3.4058681 3.2304158 3.2895628 3.0692098 2.7691360 3.4408423 2.7766434 3.2644222 2.6949494 3.5170802 3.5491009 3.7061578 3.4382282 2.9857572 3.1998508 3.3068807 3.4068169 3.5013322 3.1878248 3.3060488 3.6748139 3.6643791 2.9792639 3.5825507 2.9878507 2.6592054 3.1219393 3.5947540 3.6033412 3.2604239 3.1891161 3.3951765 3.7057797 3.2481502 3.0683331 3.6795500 3.0053716 2.8947909 3.0976467 4.1470335 3.8290883 3.6512043 2.9293699 3.2481236 2.8880274 3.4694505 2.8559430 2.8929877 2.8160866 2.8572235 3.5789230 3.8915226 4.2493819 3.4231155 2.8342928 3.1592793 3.5645648 3.4811873 3.2012908 3.0721980 3.0148096 3.6372765 3.2855782 6.8571050 6.1803695 6.5589839 5.5519955 5.6951697 6.7470849 6.8417287 6.2034479 6.7227774 6.6143969 7.3036065 6.7460297 6.6952772 7.2960213 6.7533795 4.6282705 6.5405227 7.7701877 5.6257837 6.5897427 6.2102323 4.5573069 6.5833399 4.4873671 4.3419593 6.9324367 6.5813615 5.9473495 6.8823313 6.4661463 7.2848136 6.8404108 6.2778823 6.9684254 6.7683504 6.8101699 4.9404647 4.7350713 7.4104979 5.5115915 6.5154359 6.9039465 5.8396541 5.8671099 6.6863871 5.7100426 5.8745039 5.5368039 6.0667629 4.6068966 5.6261202 
EP00265_Oryza_sativa_P004959_NP_001047355.1_Os02g0602100_Oryza_sativa_Japonica_Group                                                                                                                                                                           1.9175619 3.1118531 2.2887781 3.4801897 3.2486159 0.0000000 2.9849726 0.4053851 2.7942976 3.6204495 0.4248236 3.5509777 3.4737540 3.4426598 3.6169961 3.2413241 3.0650767 2.1748966 3.6792673 2.1196194 1.5113160 3.3727154 3.8425160 2.8361917 2.1521202 4.0454906 1.8111949 2.7292412 2.6084299 3.2121106 2.2288051 3.2725753 3.5137071 2.9805013 1.8904717 3.2326184 1.9761162 3.7959870 3.4518977 3.5458404 1.5273433 2.5154856 2.0273880 3.4565170 2.8611743 3.5616800 3.1811370 3.0953182 3.6373535 3.6424818 2.0380016 2.9133701 3.6418185 2.6411357 3.4306201 3.2354958 3.5667598 2.9425764 2.1243822 2.9937025 3.1011797 2.9202427 2.7014404 2.7414049 1.8040623 1.8251353 3.5053862 1.8327084 2.9025581 3.4512808 2.2742789 3.2382748 3.3538617 3.1413011 2.2554227 3.3714944 1.9045280 1.3011882 3.3776043 2.9668198 2.8657445 3.8686642 2.4783532 2.9756156 1.6834293 3.2359478 2.7079712 2.7230727 2.8351383 1.1227988 2.3522978 0.6732855 4.1749687 3.4772771 1.4213168 0.8593245 3.4540138 3.6489810 3.7156759 2.9912869 3.5384979 3.4287258 3.6589582 0.4748069 3.4623441 0.6256177 3.2355715 3.7513211 3.3630724 3.3660885 2.7070543 3.3470997 3.0805750 2.9013241 2.9672208 3.0138139 2.2672777 1.9157443 2.9584656 3.1417953 2.2448140 2.7812968 3.3878830 3.6869956 3.2449572 3.6996621 2.4397489 3.6775064 3.5460086 3.5832763 3.2766420 3.0811659 2.1292193 3.9450177 2.9362503 3.6230454 4.1762886 3.0810716 3.1923015 2.8240177 3.1333272 1.9853301 3.1151784 3.8298203 3.8222869 2.7635562 3.2574304 3.3991842 3.3198770 4.1183654 3.1826584 3.3895010 3.6624106 3.6584020 3.4213474 3.4103811 2.8270723 3.2032129 3.3051980 4.1506737 4.0236452 3.3779586 3.6170346 3.6700662 3.6862057 2.7033012 3.2914741 2.9805460 3.2540390 3.6833577 3.1975285 2.8101761 1.8665490 3.1309251 3.2333552 3.2936386 2.6069454 3.2516184 3.3447266 2.9500399 2.6900299 2.0693333 2.9632472 3.0129611 3.2960105 4.0953940 3.2946118 3.9226385 2.3679256 3.0509882 3.1189842 3.3254219 2.8319254 2.2827832 3.0486718 4.2893361 3.1788480 1.5486816 1.6853086 3.5923703 3.4322410 2.9172803 3.3968494 2.3064237 1.4477349 3.4471822 3.3182475 3.7546600 3.7068593 1.6144533 3.0047221 2.4190792 3.2609427 3.5627443 3.2546497 3.3415136 3.4902326 2.6772812 3.1857256 2.7788262 2.6778415 3.0725695 1.4191455 3.7477843 3.0168787 0.9020096 2.9049342 2.8640092 3.0252175 3.2142068 3.7547120 2.6475916 3.1263105 2.9812944 3.4195971 2.8724640 2.7573128 3.1496022 3.5496496 3.4860826 2.5489418 3.1399634 3.4580278 3.4519176 2.8052290 2.8011454 3.1789756 3.5178821 3.3424894 1.0091682 3.2139470 3.1866485 2.0552759 3.4764933 3.1216236 3.9515153 4.0794419 3.7559780 3.2954579 3.6936326 3.1074357 3.4610836 3.2559338 2.6906133 3.6784390 2.5122347 3.5651723 1.9689665 4.1393145 3.5899536 2.5677514 3.2981837 2.3924377 3.1930304 1.7066991 2.5387243 2.8832480 2.8969253 2.4562328 2.4358868 3.2143424 1.9108460 3.1966277 2.5686514 2.6046276 2.6045190 1.7337424 2.8634566 2.8521627 2.9061283 2.6911460 2.1660841 2.0481463 3.1828220 2.9824904 3.5969651 3.2498561 3.0695869 3.0005665 4.2845611 3.5707754 3.4566305 3.0732642 3.5121157 3.0282868 2.9455985 3.7661518 3.4923365 2.3494182 3.6438045 3.9117155 3.6766382 3.2530013 3.1755800 4.1380039 2.9940131 4.0993320 3.8017192 3.6415241 3.6355812 4.3785220 3.3608467 3.6100448 3.3978503 3.6489686 3.4708728 3.2883108 2.8648587 3.4457632 3.1568802 3.4980682 4.0776453 3.5784965 3.1958078 3.5865429 2.8510342 2.8435317 3.5986881 3.3861476 3.3220330 3.6068470 3.2928990 2.9333589 2.2193993 3.0866176 3.8973606 2.4061864 2.9284895 3.0242013 3.9385955 3.4540094 3.4471789 2.8925568 3.6659274 3.1217991 3.5368177 3.4993092 3.5197574 3.4283033 3.0730818 3.0704940 3.7312261 3.5683230 2.8890241 3.7260599 3.5532911 2.2076010 4.0964531 3.2130857 3.6616778 2.3536652 3.6643687 3.0711552 3.2620245 3.8933698 2.8209759 2.6671989 2.3069909 3.3842564 3.4179067 3.8680276 3.2850664 3.4572059 2.9442324 4.0064879 3.3787895 3.4017116 3.3627002 3.6140472 3.4475596 2.4934999 3.4573897 3.4945186 3.3814079 3.3755903 3.7656512 3.3368776 2.2017320 3.8437907 3.9069517 3.7333591 3.2156243 3.1918518 3.6193588 4.0428166 2.1714831 3.0864030 3.6959752 3.4058375 3.3188881 3.4676547 3.6954937 2.5350849 3.2917013 3.4792732 2.8282618 4.1114215 3.6539825 1.7888970 3.1679962 3.3840201 3.4913695 1.5231432 3.1879655 3.2713940 3.1685795 3.1520555 3.5069603 4.2536274 3.0845613 3.7218600 3.1041226 3.1361942 3.8452183 3.7118825 1.5647543 3.3536655 3.3909998 1.7492500 3.2551218 6.6381151 6.5142341 5.4140363 5.1455281 5.2452143 6.5615135 6.6811176 6.9024961 6.8019902 6.8359112 6.7987121 7.0555164 5.8105184 8.1222638 7.0455160 4.8515890 7.6246315 8.7186396 6.0100727 7.2557253 7.4930292 4.1037826 6.5120271 3.9177100 4.4159411 6.1411906 7.1759048 6.1062799 6.0710212 6.5334894 6.7480042 7.4507784 6.7342212 7.2488159 6.6013920 6.8714578 4.9699579 5.1983965 7.7160496 5.7441861 6.4940204 7.0049965 6.6264637 6.0832254 7.2006721 5.1451730 6.3385567 5.8011622 6.6193627 6.0246008 6.3370822 
EP00265_Oryza_sativa_P007471_NP_001050108.1_Os03g0349200_partial_Oryza_sativa_Japonica_Group                                                                                                                                                                   3.3588356 3.4239226 3.3008804 0.6382867 0.3551013 2.9849726 0.0000000 2.6519719 1.8750870 1.0278086 2.7523870 0.7130659 1.0427080 0.2173123 0.6473432 2.9341518 3.6061693 2.8450009 3.0518828 2.6588515 3.4989196 4.0335278 3.2074717 2.4103761 3.1253631 3.2119970 3.3944721 3.0232193 2.0816292 3.4346086 3.2028111 2.7549122 3.0281303 2.5702946 3.3539402 3.1947754 3.5238562 3.0875008 2.7657955 2.9620455 2.8618300 2.2225290 3.4256139 2.1695132 3.4402828 2.4407047 2.9070985 2.7604782 3.2756488 3.2609822 3.3638341 2.3746098 3.4622122 1.9838100 2.9125027 2.9219303 3.1737658 2.2111825 3.3411346 2.6011902 2.6949583 2.4825316 2.2412197 2.1563224 3.2043905 3.4224673 3.6179113 3.6155703 2.5538345 2.6865157 3.2199209 2.4814860 2.6123150 2.6767965 3.6488752 3.4987695 3.1814948 2.8657276 3.1096140 2.1063896 2.5541640 3.6044003 3.2048342 2.7117691 3.4838633 1.8442358 3.3595233 1.9450087 2.2156211 3.4467625 3.2358235 2.8932277 3.8318821 0.6549461 3.1111767 2.9309651 1.0099218 1.3275663 1.6487323 1.8887285 0.7386486 1.0313428 1.1218415 2.9283494 0.8778686 3.0258267 2.6235052 3.8953231 2.5133782 3.0815220 2.7993641 3.2649101 2.3840149 2.3761571 2.3072287 3.0478090 3.2101918 3.0449110 2.3240088 3.6444033 3.3867251 3.4558788 3.5306605 3.6081189 3.9427453 3.7831726 3.5275304 3.2759241 3.6269858 3.2269563 3.1809653 3.1203367 3.8176105 3.8959518 3.6682844 3.5027649 3.4792484 2.8702053 2.8528576 3.3961134 2.7406890 3.2180723 2.5834201 3.0260133 3.3840973 3.3774474 2.5101665 3.6177754 3.0598456 3.6803948 2.2661622 3.3687676 3.6088609 3.4738227 3.3686814 3.7417462 3.0426823 3.2031528 3.0478626 3.5461571 3.9337574 3.2824488 3.0274813 3.0378139 3.1295642 3.4340124 3.0230772 2.7375345 3.2652199 2.7558640 2.8603698 2.1430482 3.4039139 2.4136909 2.6328220 3.4941963 3.3058497 3.1790523 2.8215457 2.3231645 2.3505998 3.0795321 2.1677074 3.0113442 3.4479174 3.1751350 2.9351889 3.6865546 3.4898894 2.3709865 3.1474449 3.1022363 3.3651194 3.4833588 2.6216888 4.0538162 2.4189323 3.0371395 3.1290687 3.0827156 3.2784308 3.3465819 3.9650101 3.1571181 3.6177258 3.4187208 3.2156898 3.5543996 3.4122909 3.2389344 1.8803019 2.2496119 2.5953610 3.8992352 2.9929107 3.7261374 2.8772062 3.2815574 2.3003078 3.5509860 3.3372498 2.9996486 3.3968322 3.3236132 2.0721592 2.9032178 2.0271304 1.8852900 2.3751424 3.5699720 3.1403768 3.2750277 2.7427107 3.6016298 3.6526363 3.2063994 2.5706155 3.8416975 3.1533572 3.3720707 3.5521095 3.8421593 3.6198727 3.4925062 3.2169331 3.6637967 3.5109916 3.9969002 2.5169116 3.0608004 3.0015677 3.1679368 3.0475373 3.9000066 3.6030431 3.8614724 3.4948942 3.6778625 2.3901480 3.6801611 3.3646697 2.6106395 2.8643184 3.5170388 2.8773404 2.0192259 3.0406758 3.0378044 3.5119559 2.8115773 2.2181037 3.3304407 3.4900509 3.0749987 3.3381377 3.6118208 3.2234494 2.0938677 2.0650354 2.9503556 2.3956936 3.1615314 2.6879158 2.9618163 1.7725532 1.9968117 3.4097571 2.9841261 2.3231685 2.6936554 2.7027942 3.3762685 3.3942924 2.7890419 2.5842856 3.8779630 3.1611698 3.2089104 2.2204641 4.0060574 2.8171975 3.7363918 2.9323821 3.8323653 2.7990445 2.6567060 3.4224998 3.3568602 2.9665685 3.1775848 3.5518788 3.5077867 2.8685506 3.3896483 4.0417525 3.6860819 4.1794103 3.4965655 3.2338625 3.5952104 3.2972383 3.6944435 2.8128195 3.0517470 3.6088959 3.1770747 2.8680540 3.6180816 3.0625755 2.9518164 3.1898452 3.6259651 3.0018352 3.0331039 3.2784235 2.8794187 2.7265295 3.3528759 3.4240211 3.1486512 3.8076357 3.7995636 2.7507823 3.5259774 3.0371268 3.3898008 3.0931325 2.9681406 3.4888405 3.5090509 2.8212384 3.0873817 2.9479490 3.4121613 3.1919133 3.2006052 3.7098804 3.5946129 2.8271573 3.0552365 3.0537964 3.8703486 3.2637569 3.5167095 3.2021415 3.0452516 3.6840245 4.2497412 3.0487634 3.2684180 3.5669159 3.3272629 2.8502823 2.6032452 3.6602612 2.4675966 3.4814218 3.2752324 2.8088117 3.0987632 2.7478817 2.3976237 3.6167214 2.4841728 3.4622132 2.7774519 3.5768515 3.5124043 3.3688188 3.2548056 2.6339292 2.8343600 3.0686118 2.9685454 3.0633110 3.5455866 3.2073425 3.3458033 3.1570828 3.2139367 3.1434319 2.8941299 2.5993968 3.2299217 3.2015916 3.4959462 2.8315305 3.1470205 2.8862789 3.6241728 2.9195214 2.9928340 3.3058969 2.6085721 2.4515750 2.9789979 3.9548677 3.4053599 3.5748308 2.6524944 2.7157773 2.6465450 3.3271940 2.5869871 2.5821925 2.6074897 2.6320086 3.0470403 3.8620493 3.6673995 3.4485781 2.7024742 2.6422168 2.9900036 3.4050112 3.1938720 2.7319200 2.7934194 3.5221516 2.8672986 6.5367725 6.2167345 6.2973357 5.2077152 5.0543307 6.1450442 6.1328412 5.7588647 6.4599430 5.9738660 6.4337287 5.8535396 6.2609104 7.0980352 6.0399885 4.2370146 6.1128605 7.4698191 5.3177931 6.6049891 5.9344973 4.5477061 6.6951201 3.8189756 4.1031582 6.4463592 6.1271638 5.5212373 6.6570126 5.8862961 7.2111805 6.3734402 5.7357734 6.7406391 5.9766728 6.8963066 5.0504571 4.7005326 7.2997035 5.3457238 6.7054841 6.7406111 6.2580074 5.5971268 6.4047258 5.8290573 5.5604085 5.4803682 6.2171591 4.5878363 5.2883030 
EP00265_Oryza_sativa_P010111_NP_001053147.1_Os04g0488000_Oryza_sativa_Japonica_Group                                                                                                                                                                           1.8357603 3.0993389 2.2425209 3.1804467 2.9932786 0.4053851 2.6519719 0.0000000 2.7983072 3.2124685 0.1041941 3.2754833 3.2166832 3.1376949 3.3448550 3.1574504 3.0645789 2.0309359 3.5751648 1.9698054 1.4967366 3.4089189 3.6834051 2.8479499 2.0275248 3.9043700 1.6792317 2.5516186 2.4445612 3.3726426 2.0567893 3.1688202 3.3793907 2.8842916 1.9766479 3.2099477 1.9357009 3.8585183 3.5309119 3.4595711 1.4341036 2.5479554 1.9158896 3.2913726 2.9007539 3.4107950 3.1696807 2.9701149 3.3618107 3.5769599 1.9052422 2.9540250 3.6081028 2.7426351 3.3004563 3.0589041 3.5171711 2.8547648 1.8048068 2.7916071 2.9950039 2.8479841 2.5016943 2.4967716 1.8394827 1.7020269 3.3102285 1.8769328 2.8701700 3.2257543 2.2772688 3.1061589 3.1809386 2.9421908 2.1953819 3.4558949 1.8787025 1.2170648 3.2048204 2.7220564 2.7494374 3.8815185 2.2991049 2.9902973 1.7030922 3.2017797 2.6917029 2.5948665 2.6139678 1.1194516 2.1801512 0.5013279 4.0524185 3.2233753 1.2957236 0.7239725 3.2451718 3.4972446 3.7051472 2.9714278 3.3459532 3.1462899 3.4581952 0.6017798 3.2915880 0.5071115 3.0009551 3.7523934 3.1383687 3.3321390 2.7512232 3.3467396 2.9432950 2.8181054 2.8842491 2.6805772 2.1242913 1.9123224 2.8362743 3.0837951 2.1620160 2.6197627 3.3410098 3.5422286 3.4223453 3.5680725 2.3220994 3.2472670 3.3763907 3.5382068 3.2557824 2.9721211 2.0623945 3.8512729 2.8955770 3.7195069 4.0202959 3.1420446 2.9962773 2.5822411 3.0631075 2.1574790 2.8900522 3.7572796 3.4636064 2.8536624 3.1675637 3.3144991 3.3026329 4.2450712 2.9611064 3.3808413 3.6504817 3.6059446 3.3464628 3.3323085 2.6772604 3.0437901 3.1028880 4.0074475 4.1822145 3.3040562 3.5819854 3.7103156 3.4560940 2.6462398 2.9992266 2.8494156 3.2222857 3.3577723 2.9430527 2.7246836 1.8913701 2.9933232 3.2287853 3.2883265 2.6340759 3.2160290 3.4228812 2.9736067 2.6823411 2.0053947 2.9415585 2.8703244 3.1435627 4.0582224 3.2128918 3.6326517 2.2659702 3.1531298 2.9582869 3.2464818 2.8517938 2.2594640 2.8515663 4.4710519 3.2026580 1.4924399 1.6779092 3.7234760 3.3040080 2.9561690 3.2472711 2.3702311 1.5339432 3.2788995 3.2356765 3.6351417 3.4991650 1.6122768 2.7446582 2.3218238 3.1709364 3.5674403 3.3456958 3.5500691 3.4736782 2.5780914 3.0102957 2.6452018 2.4910734 2.9505523 1.4341105 3.8262079 2.9115052 0.8109480 2.8686538 2.6669888 2.9372626 3.1127586 3.5674581 2.3598622 3.1491712 2.8741819 3.4279790 2.9331897 2.8058614 3.0967658 3.4539782 3.0638556 2.3347898 3.1961868 3.2955252 3.6357710 2.7676910 2.7861691 3.1880566 3.3682913 3.2052046 0.8345372 3.2753503 3.3176691 1.9638737 3.5015069 2.8916595 3.7909504 4.1587222 3.7279082 3.1535617 3.5145393 3.0822507 3.3445785 3.0633312 2.4481424 3.4000980 2.5079372 3.4460749 1.9273884 4.0926598 3.4270306 2.5371909 3.1476807 2.4978723 3.1465548 1.5311850 2.4096263 2.6638304 2.8046210 2.3759156 2.3763436 3.1614984 1.8836972 3.1367128 2.4233839 2.5780008 2.6250522 1.5927712 2.7069470 2.7186525 2.8886229 2.6728381 2.0130261 1.9678458 3.0810442 2.8097465 3.5021047 2.9873962 2.9847547 3.0461782 4.3166826 3.4289728 3.7197824 2.9553880 3.4475250 2.9104652 2.7586560 3.6697624 3.4484602 2.1477693 3.3957860 3.6573679 3.6295254 3.1348577 3.0404500 4.1815886 3.0584088 4.0323588 3.6321415 3.5806654 3.4350404 4.3146957 3.4032264 3.4799018 3.1903481 3.4393054 3.4315779 2.9710701 3.0015855 3.5152110 3.1189325 3.1895256 4.1482389 3.4831539 3.0177057 3.4153548 2.6622288 2.7794390 3.3750605 3.1565015 3.1738175 3.3595330 3.1818643 2.9865223 2.0988572 2.9473885 3.7879941 2.2856380 2.8761998 3.0697347 3.7060983 3.3319720 3.4214434 2.8588527 3.4931283 2.8298127 3.3677640 3.4293293 3.4723699 3.3118569 3.1963784 3.0451888 3.7367330 3.5215634 2.8050100 3.5063816 3.3582141 2.2010211 3.9315540 3.0553090 3.3847393 2.2475440 3.5128285 3.0110337 2.9036154 3.6654166 2.8315410 2.7042421 2.1518553 3.5202703 3.3089127 3.6705772 3.1198816 3.4405405 2.8481048 3.9018927 3.2778854 3.3559059 3.2459743 3.2176279 3.2713643 2.4169243 3.3234896 3.3338150 3.3482339 3.1530623 4.0040556 3.0117547 2.0522605 3.8601549 3.6332530 3.5314802 3.1579759 3.1013486 3.3328184 3.7961292 2.1673884 3.1357659 3.5454811 3.3023994 3.4963508 3.3699991 3.6389636 2.4076734 3.2986494 3.3119059 2.8175296 4.1609138 3.8060801 1.6496410 3.1598331 3.3565709 3.3599861 1.4394409 3.0489575 3.1808846 3.0262311 3.0055586 3.6111211 3.9629090 3.0850950 3.4743951 3.0741837 3.1247709 3.6671585 3.6755526 1.5593435 3.2296842 3.2190075 1.7835243 3.2344588 6.7675535 6.5511458 5.6096794 4.9707799 5.1244343 6.6712264 7.0653607 6.9084146 6.7154327 6.7584665 6.6640824 7.3383145 6.0394310 8.2630846 7.2482417 4.7855857 7.7147617 8.0962957 5.9646941 6.9528407 7.0050699 3.9782796 6.5543750 3.8599822 4.2622594 5.9288952 7.0363608 6.2542996 6.1023477 7.0215345 7.2435353 7.3695632 6.3486398 7.3013715 6.8211827 7.0874884 5.2345441 5.1721314 7.3677851 6.0924673 6.3362403 6.9515512 6.4278035 6.1598009 7.2935340 4.8037662 6.0938631 5.7202031 6.6107397 5.8993572 6.3811236 
EP00265_Oryza_sativa_P012133_NP_001055436.1_Os05g0389700_Oryza_sativa_Japonica_Group                                                                                                                                                                           2.5605574 2.7438892 3.0134633 2.3772006 1.9088476 2.7942976 1.8750870 2.7983072 0.0000000 2.1478422 2.7408406 2.0756476 2.3263952 2.0142094 2.0271238 2.5875081 2.9875841 2.9745502 2.5568392 2.8606500 3.0580199 3.3369828 2.5529307 2.0096815 3.1323301 2.6643959 3.3465761 2.5516870 1.8132944 2.9499295 3.1632928 1.9571607 2.7656325 1.6647705 2.9665900 3.0432428 3.0692766 2.7030525 2.4992008 2.4491425 2.7529600 1.6862446 3.0155964 2.1123207 3.5742542 2.0955151 2.1345366 2.0646427 2.7266589 2.5802958 2.8091114 1.5877419 2.7785027 1.0888364 2.2683158 2.2265152 2.4335952 1.7473701 2.9078650 1.7292123 2.3158402 1.8192961 1.7378736 1.8123055 3.0613027 3.0673418 3.6266099 3.0161870 2.1888389 1.9905781 3.0453064 1.5339185 1.9195551 2.1289189 3.1860732 2.7677852 2.9529658 2.9451661 2.5220301 1.6073439 1.8151555 3.2109209 3.0350432 2.2885552 3.4503894 1.1138222 3.3315644 1.4683707 1.6052488 3.0065227 3.3259112 2.7934729 3.5843284 2.0374899 3.1556197 2.7285554 2.3263399 2.5029439 2.7114385 0.1715486 2.1876109 2.3435950 2.6117077 2.7564299 2.2680834 2.8898826 1.7369651 3.3658330 1.9469707 2.0636249 1.9677669 3.2920338 2.1264569 1.5331551 1.5779254 3.0865502 2.9406156 2.6765751 1.4094674 2.9093625 2.9735296 3.5172041 2.7560519 2.7028202 3.4966915 3.2311318 3.1409019 2.8537450 3.0278059 2.6372898 2.5728743 2.3735457 3.2656580 3.4240257 3.3108085 3.0476117 2.9135250 2.4646576 2.1473395 3.2267177 1.9190463 2.7099901 1.9937013 2.8200059 3.1758929 3.2421982 1.9114407 3.3664719 2.9626137 3.3770588 1.9900876 3.0604886 2.7364589 2.4088504 2.3308670 3.1782134 2.1634739 2.5194648 2.2329792 2.8145239 3.2822396 2.2545386 2.4739005 2.5769573 2.9268584 3.4313184 2.6118797 2.2643700 2.5097232 2.2999098 2.6379094 1.6698203 2.8345918 2.1165524 2.0436944 3.0586385 3.2173868 2.8052799 1.9706841 1.6362128 1.4931149 2.7644555 1.4254677 3.0335763 2.5371129 2.3887760 2.4816996 3.1758852 3.0049782 2.1660028 2.2412682 2.7045758 3.4292926 2.9506501 1.9123075 3.6181134 1.6067366 2.9515524 2.7756528 2.7870646 2.3903242 2.6065775 3.2690071 2.8826050 3.1627421 2.8483779 2.4531145 2.7717602 2.6389352 2.8619092 1.1865028 2.1156247 2.5415204 3.3469505 2.1316802 3.4353567 2.1458867 3.3944161 1.5416763 3.4262722 3.3772333 2.0396119 2.9926903 2.5055725 1.3319262 2.7610647 1.2543082 0.9690229 1.5105350 3.1616002 2.6548958 3.3324384 2.3714818 3.5072481 2.8880884 3.3411617 1.8840722 3.9131262 2.8268131 3.5667161 3.5899395 3.3736502 2.3682271 2.6895244 3.3268854 2.9171782 2.6217677 3.0695065 1.5201778 2.9185983 2.1966772 2.3065799 2.7747545 3.2144831 3.1834297 3.2931422 3.2787747 2.8320749 2.1013263 3.1258850 2.5486309 2.5264333 2.2700612 3.4236067 2.3243360 1.3530359 2.5906401 2.9829808 3.1165334 2.5033977 1.4756977 2.5835792 3.1835718 2.4236446 2.7817262 3.0212022 3.0404938 1.5174084 1.3248254 3.2170832 1.7977734 2.6426104 1.7038659 2.9829737 1.2224988 1.4085146 2.9426790 2.3015003 1.7022190 1.9671710 2.1109249 2.9189604 3.1986985 2.1750201 2.3197485 3.1786048 2.8034476 2.7145426 1.8820318 3.1044556 2.1526637 3.0611608 2.2967159 3.2590432 2.4251500 2.2885013 3.0057178 2.8826979 3.2050459 3.2879858 2.7921472 3.1443756 2.7205782 2.8204487 3.0781736 3.0646960 3.0291100 2.9543370 2.8178450 2.9302996 3.1368068 2.8914109 2.7560134 2.4106389 3.6334507 2.4039726 2.7035046 3.5536149 2.5553018 2.5585863 2.6516061 3.2247841 2.5787039 2.7028581 2.7106849 2.2675176 2.0191003 2.6753089 3.0158927 2.4058461 3.3147866 3.7213686 2.1122507 3.0866176 2.4812020 2.4815379 2.6085089 2.5659598 3.0264171 2.6001846 2.5110386 2.8834550 2.3698293 3.3108447 2.4680275 2.9098834 3.2754407 2.9704777 2.5474942 2.6329293 2.3510631 3.1690900 2.8339706 3.1215569 2.4931178 2.7025233 3.2866967 3.9466270 2.4109362 2.6386821 3.2579458 2.7192576 2.3965440 2.0960446 2.8151509 2.2241390 3.4004390 3.3052141 2.2059409 2.7895007 2.9086615 2.2519077 3.5330355 2.1498606 2.7636279 2.5989631 2.8401208 2.9803365 2.8126700 2.6596488 2.6512768 2.2608554 2.5573345 2.6058969 2.9506595 3.0525269 2.8604933 3.3322108 3.0173183 2.6840547 2.7190091 2.3683400 1.9204994 2.4990124 2.8132589 2.8744130 2.2738909 2.9104059 2.6848630 3.3174602 2.4583510 2.4974637 3.2113215 2.2089344 2.5134173 2.2620772 3.4506528 3.2569166 3.0836674 2.2439836 2.2601158 2.3685475 3.0046400 2.2959593 2.2886191 2.2935694 2.3028488 2.6379984 3.2915902 3.2587327 3.0246446 2.1381299 2.2258753 2.4992367 2.7180342 2.7766622 2.5243325 2.5248592 3.0265863 2.3671543 6.7543373 5.9206679 5.4704580 4.1698218 4.0710309 6.1152018 6.4354532 5.2947055 6.4326817 6.4489876 6.6597793 5.8199062 6.2129735 6.9195675 5.8063445 4.4142399 6.3240415 6.8950181 5.4553385 6.0030400 6.2621857 3.9825403 7.1114004 3.3142051 4.0997668 5.9269573 6.6453043 6.2773837 6.0394052 5.5919202 6.3396672 6.0188171 5.7973560 6.1912061 5.9338940 6.4637395 4.4939955 4.8396932 7.2280150 5.9782401 6.9329511 6.2865964 5.7255553 5.6772915 6.5880506 6.3849274 5.2695253 5.5950826 6.0928088 4.6168987 5.7586984 
EP00265_Oryza_sativa_P022641_NP_001067590.1_Os11g0242500_Oryza_sativa_Japonica_Group                                                                                                                                                                           3.4513808 3.7213063 3.5753388 1.3987037 1.2001814 3.6204495 1.0278086 3.2124685 2.1478422 0.0000000 3.4892130 1.0327862 0.8514470 1.1890842 1.1149106 3.5663336 3.6152320 3.2054771 3.6206809 3.0632529 3.7680165 4.1720286 3.6235915 2.7051192 3.2680883 3.7581848 3.7297889 3.1806652 2.3923067 3.9121344 3.9347230 3.1072693 3.6478839 3.0547669 3.8109479 3.9788919 3.7060104 3.9446140 3.6522550 3.5258013 3.1787803 2.8775214 3.7310058 2.7760890 3.9032480 3.0527714 3.2588046 2.9462620 3.4818709 3.8742623 3.9335842 2.8381589 3.5459624 2.6455374 3.5657678 3.6750752 4.1638090 2.9585999 3.8719246 2.9743216 3.1888403 3.1910325 2.6666416 2.7763220 3.4826939 3.9604352 4.5637929 4.1229461 3.4248515 3.3475405 3.8602680 2.9616435 3.0138175 2.8231130 3.8259221 4.1121855 3.7318874 3.5917603 3.4484986 2.8025428 3.1349748 4.1995249 3.3449972 3.5250309 4.2684098 2.5206616 3.8176099 2.8100462 2.8249193 4.0446137 3.6161135 3.2559201 4.5840771 1.0736156 3.9914538 3.3738420 1.2760411 1.8145095 2.1152747 2.4039346 1.0479142 0.8635309 1.5945456 3.4602243 1.5754004 3.1948363 3.4972549 4.2516567 3.2435925 3.8096451 3.1449606 3.6351247 3.4150351 2.8682981 2.9634959 3.4984142 3.8743454 3.8987105 2.6988498 4.0097342 3.9012318 3.5600057 3.8839471 3.9753194 4.1880333 4.2729327 4.0404229 3.7144907 3.8498577 3.7471986 3.8356951 3.4171685 4.1461639 4.2658503 4.1313029 3.5953027 3.5028841 4.0407536 3.5222959 3.7222414 3.2378345 3.8275399 2.9575279 3.4073809 3.7345671 4.1018490 3.0059557 4.0267723 3.8318494 3.9191932 3.1855427 3.8690348 4.2260481 4.2296342 4.0791544 4.1003631 3.6822883 3.7942413 3.6156453 4.1651296 4.2405313 3.4988014 3.9122374 3.6201401 3.8773608 4.0542818 3.4410793 3.4906029 3.7056474 3.5707110 3.4806145 3.1074533 3.6776680 2.7698539 3.2413938 4.2218010 3.8967973 3.5820948 3.3365447 2.6245265 2.6832323 3.4173967 2.8469798 3.5470057 4.0379261 3.7945741 3.5522411 4.2619716 4.1508197 2.7615425 3.2329529 3.4081120 4.0724896 3.3806674 2.9634259 4.7257410 3.1091762 3.5773819 3.6410066 3.9344150 3.9028019 3.3739437 4.0957991 3.4037141 3.9554501 3.8895738 3.7844898 4.6058548 3.6640090 4.0222608 2.3545253 3.0886432 3.3663055 4.2824994 3.7108194 4.2767422 3.1916904 3.8521920 2.8895272 4.0930100 4.0426743 3.6098575 4.0961588 3.6929335 2.4910218 3.4093374 2.5148577 2.2978897 2.9682681 3.9564921 3.6400929 3.5903908 2.9207395 4.1494621 3.9251417 3.5593966 3.2384363 4.0609539 3.6612057 3.9392198 4.0326891 4.2388216 3.8045660 3.5107854 4.0329030 3.7423195 3.8918468 4.2529749 2.6885998 3.4243994 3.3231638 3.7314351 3.4679549 3.9494925 4.1180008 4.7941441 4.3819412 4.2000529 2.9509411 4.1279457 3.8075301 3.1417275 3.3420907 4.1385026 3.4959179 2.4925963 3.4277895 3.5845155 4.0245515 3.3791497 2.6530322 3.7569720 3.7474879 3.6743341 3.8788555 4.1981424 3.8622204 2.6833981 2.4640423 3.6758823 3.0031211 3.2663304 3.2854676 3.5312869 2.5144006 2.4886399 3.7268112 3.6471224 2.9996026 3.3534639 2.8888170 4.1542939 4.3541880 3.6995237 3.2160659 3.9025856 3.8157318 3.4979027 2.5255012 4.8629893 3.3433774 4.1174507 3.2225770 4.0405478 3.1862176 3.0496121 3.9253025 3.6454764 3.4430022 3.7143847 4.2305825 4.1753154 3.4732210 3.4556447 4.8420200 4.1232114 4.9600864 3.8332884 4.0588762 3.8324578 4.5507560 4.2103743 3.5340257 3.8074215 4.3831175 3.7784941 3.5594804 4.3292670 4.1755738 3.8096790 3.8168485 4.9025014 3.5669465 3.8836442 3.7644304 3.4355336 3.2031935 3.7537589 3.8874415 3.5899900 4.3850411 4.3017555 3.2337373 4.4497464 3.2890268 4.0361074 3.4119324 3.2086067 3.5204146 4.0672199 3.3415425 3.7081711 3.2669711 4.0061062 3.7557741 3.7779676 4.1118437 4.4209017 3.6833448 3.5895018 3.6708531 4.8066212 3.7288875 3.6487820 3.5145620 3.5248508 3.9645608 4.7028667 3.0788232 3.8275464 3.8975162 3.8386841 3.2601594 3.2881888 3.9823521 3.2082776 3.9026737 3.8354932 3.4573183 3.4961718 3.3804947 3.0084188 3.7740670 3.2371050 3.6330417 3.1804673 3.6953517 3.9120432 3.8355671 3.6073397 3.0584987 3.3117090 3.5892796 3.7940086 3.6619956 3.7052673 3.6945731 3.9478837 3.8457721 3.4144024 3.7496084 3.6893751 2.9009935 3.4196207 4.1313323 3.8486597 3.5707226 3.6069938 3.4902257 3.8578682 3.8455759 3.4835357 3.6211074 3.2698872 3.1767438 3.4635502 4.3993416 4.2045323 3.9621159 3.2641065 3.5752844 3.3965825 3.6819888 3.2116356 3.2032490 3.2581495 3.3674454 3.7460432 4.3201103 4.3723098 3.8122731 3.3370843 3.2969900 3.7352134 3.8938931 3.4629240 3.5874350 3.2961869 4.0216604 3.4654255 7.1191824 5.8690247 6.4750472 6.0528644 5.7452584 6.9240660 7.5577101 6.5366050 6.5924636 6.5456476 7.2657429 6.5118964 7.0623772 8.0333812 6.5812818 4.9132481 6.6693986 7.7960344 5.6887475 6.5344820 6.2433361 4.8529879 6.9973001 4.3988741 4.7126413 7.1087108 6.6581432 5.9959910 6.7729296 6.5499024 7.0781810 6.7318567 6.4656308 7.2738017 6.3663791 7.6600479 5.9626797 5.3001503 7.6478892 5.8515460 7.2560417 6.6328272 6.4359084 5.7571834 7.0950982 5.3651575 6.2548657 5.9050551 6.0772854 4.8517890 5.7418867 
EP00267_Zea_mays_P018879_NP_001333835.1_cyclin-dependent_kinase_G-2-like_Zea_mays                                                                                                                                                                              1.7793760 3.1169322 2.1990805 3.3362808 3.1663195 0.4248236 2.7523870 0.1041941 2.7408406 3.4892130 0.0000000 3.4274788 3.4934111 3.3031383 3.4253686 3.2578697 3.0448942 2.0572582 3.6168152 1.9862931 1.4810820 3.3847089 3.6784183 2.8716538 2.0769218 3.8745479 1.6748583 2.6642488 2.4608328 3.2572140 2.1706774 3.1948408 3.3957989 2.9749556 1.8641230 3.1104993 1.9888601 3.8634365 3.4539253 3.4235338 1.5247550 2.5503624 1.9387890 3.2614645 2.8552514 3.4728772 3.1240409 3.0063537 3.4283541 3.7129144 1.8729950 2.9713900 3.5251880 2.7923994 3.3515052 3.0574064 3.4644249 2.9520358 1.7851678 2.8361672 3.0181877 2.9379560 2.5299922 2.5418424 1.8956066 1.7606226 3.2954659 1.8562250 2.8781527 3.2392331 2.2933462 3.0258887 3.1301185 2.9727568 2.1641077 3.4019326 1.9386611 1.1999769 3.2846861 2.7854463 2.8357031 3.8732365 2.2802012 2.8705423 1.7438009 3.2505868 2.6827071 2.6485231 2.6801024 1.0833215 2.1936807 0.5189263 4.0645804 3.3527886 1.4063469 0.7414058 3.3799494 3.5303850 3.9209478 2.9325456 3.4086947 3.4385738 3.5843733 0.6057810 3.4568459 0.5387949 3.0976985 3.7109494 3.1342441 3.2959025 2.8118943 3.2525982 3.0830173 2.8235287 2.8945576 2.7827982 2.1865605 1.8725916 2.8948809 3.1789716 2.1185354 2.7231584 3.2114616 3.6501285 3.3550088 3.6630352 2.3604998 3.2953684 3.3736776 3.3964678 3.3246650 3.0328803 2.1089924 3.8476056 2.9557431 3.6882412 4.1297940 3.1786268 3.0976498 2.6186039 3.1115984 2.1683422 3.0904791 3.7003355 3.6074696 2.7562366 3.3402757 3.4187604 3.2961124 4.2254786 2.9839609 3.4532423 3.6311945 3.6193511 3.2781259 3.3276398 2.8818927 3.1100484 3.1580250 4.0719363 4.0925769 3.2647060 3.6032959 3.6264870 3.4695639 2.6773948 2.9115976 2.8618488 3.2196207 3.5340819 3.0478466 2.7821667 1.8851229 3.0986023 3.2321179 3.2792244 2.5870816 3.4582639 3.3794578 3.1031135 2.6578149 1.9930797 2.8774915 3.0031490 3.1745840 3.9753378 3.3259240 3.7780677 2.3471233 3.1465276 2.9933319 3.2384260 2.9353861 2.2459926 2.9487251 4.4109157 3.0900512 1.4959953 1.6769490 3.8267976 3.3179759 2.9681760 3.2813206 2.3278461 1.4772867 3.3639583 3.1806963 3.5523158 3.4827942 1.5587292 2.8246053 2.2688705 3.2128040 3.5337074 3.3455556 3.4283830 3.4718994 2.6997533 3.0512938 2.6511490 2.5369969 2.8674856 1.3931238 3.7790071 2.9994196 0.8294628 2.9143083 2.7420076 3.0029420 3.1473902 3.5426524 2.4286925 3.1520082 2.8631116 3.3277720 2.8959014 2.8121983 3.2211297 3.4496538 3.1323444 2.3590655 3.1728231 3.3594756 3.6726340 2.7636714 2.7906828 3.0694634 3.2136117 3.2922535 0.8804807 3.2043157 3.3223549 1.9567128 3.4774688 2.9749738 3.6695704 4.0965768 3.6294050 3.2370285 3.5613770 3.1643291 3.3561014 3.1354993 2.4993315 3.4099172 2.5120680 3.3992977 1.9345039 4.1029548 3.4741946 2.5452788 3.1280254 2.4960405 3.1484531 1.5020083 2.3355132 2.6953325 2.9381906 2.4051825 2.4465987 3.1127636 1.8343827 3.0831862 2.4669650 2.5778572 2.6865616 1.6315260 2.7355636 2.7217524 2.8556405 2.6907628 2.0106231 1.8994543 3.0946126 2.8386487 3.5773608 3.1263368 2.9769505 2.9616140 4.3092470 3.4997327 3.6647038 3.0001136 3.3936496 2.9819556 2.8992065 3.6807451 3.4908007 2.2336793 3.4701464 3.7015546 3.8271639 3.1997691 3.0702328 4.0557681 3.0559950 4.0560077 3.5727373 3.6554621 3.3994349 4.3473899 3.5053368 3.4858923 3.3165489 3.6200299 3.4915609 3.0641394 2.9549359 3.5522722 3.0984707 3.3805746 4.1675068 3.5718928 3.1888573 3.4729654 2.7080919 2.8692443 3.3873700 3.2601030 3.2949977 3.3946017 3.1994603 2.9751023 2.1194140 2.9831211 3.7309950 2.3598084 2.9743597 3.0876138 3.8734848 3.4112053 3.5690029 2.9076835 3.6135408 2.9415142 3.5195726 3.5575376 3.5760448 3.3328662 3.1684713 3.0616788 3.7093464 3.5461820 2.8070631 3.5983686 3.4513975 2.2418544 3.9867511 3.1287090 3.5007456 2.2583952 3.5351827 3.0441353 3.0013189 3.7395373 2.7429326 2.7449480 2.2307507 3.5674066 3.3789344 3.6975512 3.1760587 3.5566396 2.8543869 4.1019515 3.5059987 3.4293284 3.2720098 3.3020933 3.3441780 2.3680876 3.4196006 3.4992828 3.3756757 3.3408377 3.9956586 3.1408796 2.1201924 4.0108421 3.7784231 3.6638675 3.2265526 3.1542297 3.4068279 3.9993342 2.1920527 3.2406865 3.5908634 3.4026871 3.4937748 3.4968092 3.7389906 2.4406235 3.4202976 3.4102386 2.6597870 4.2205924 3.8506466 1.5621794 3.1584153 3.3947322 3.4471217 1.4498940 3.0903988 3.3093616 3.1504674 3.1287449 3.6478071 4.0031154 3.1810937 3.5174618 3.1548424 3.0638752 3.8470083 3.6567586 1.5647210 3.2804608 3.3053264 1.7365920 3.2516345 6.8535685 6.5433692 5.6509681 4.8694526 5.1017444 6.7493559 7.0874764 7.1348777 6.8060694 6.7369638 6.7692306 7.3888460 6.0502477 8.5026103 7.4092146 4.7297330 7.8689510 8.3894341 5.9004511 7.0705491 7.2380540 3.9427149 6.5920082 3.8484965 4.2547689 6.4077494 7.2168511 6.5721414 6.1753242 7.5073928 7.1527516 7.4599705 6.6060140 7.6109152 6.9426979 7.1217610 5.2115327 5.3294479 7.6161532 5.9886475 6.4621944 7.2240486 6.7178846 6.6309091 7.4750581 4.8210372 6.2728974 5.7865543 6.7698876 6.1204648 6.4145078 
EP00267_Zea_mays_P022862_XP_008648016.1_uncharacterized_protein_LOC100381525_isoform_X1_Zea_mays                                                                                                                                                               3.4826030 3.6469258 3.4033315 1.0358613 0.7592160 3.5509777 0.7130659 3.2754833 2.0756476 1.0327862 3.4274788 0.0000000 0.9604403 0.8121070 0.7393963 3.5886551 3.7865338 3.3196039 3.2862879 3.2002769 3.9371825 4.0826073 3.4293538 2.8205407 3.3682899 3.3468562 4.1275077 3.0242446 2.4886550 3.5874229 4.1278870 3.0545127 3.6007894 3.2147192 3.5953182 3.6613019 3.6173922 3.5881676 3.5284792 3.1292336 2.9513996 2.6461550 3.7729667 2.4310425 4.0725106 2.9005630 3.0768879 2.9187078 3.6887048 3.4509661 3.8025973 2.6884725 3.5696102 2.5146706 3.5250580 3.4434479 3.7819395 2.6430333 3.9173926 2.8891526 2.9144853 2.8610981 2.6579609 2.5662195 3.5826187 3.7529153 4.0150121 4.0887036 3.1746923 3.5420914 3.4305027 3.0676348 3.1205906 2.9170032 3.9902907 3.9733611 3.4216747 3.4794901 3.7274571 2.6748902 2.9169970 3.6867439 3.4593680 3.3343644 4.1137988 2.3733614 3.7402848 2.6681194 2.9340177 4.0071797 3.6010233 3.2801586 4.2079443 0.7484577 3.6738604 3.3739941 1.0038485 1.6064770 1.9516927 2.2555836 0.1678685 1.0180098 1.3970809 3.4965782 0.9689188 3.5780134 3.2393755 4.2983944 3.0161692 3.0336316 3.0433878 3.8230323 2.9222709 2.8077850 2.8490406 3.1170997 3.8214107 3.7729466 2.7888976 3.7459070 3.8690494 3.5616147 3.7409867 3.9791332 4.1998134 4.1366457 4.0390517 3.5909940 3.8225598 3.8921270 3.7505455 3.3350793 4.0001333 4.3958553 4.1628933 3.5944961 3.8852974 3.1681795 2.8615485 3.6245121 2.9540956 3.7838999 2.8620924 3.3436494 3.8486666 3.7878577 2.9877161 3.8947394 3.5598028 4.0655062 2.7575481 3.7657125 4.1125792 4.1082286 3.9599847 4.0758723 3.6835194 3.5888377 3.6050359 4.1841625 4.5832608 3.6507904 3.5736614 3.7263594 3.7461271 3.9640551 3.4052646 3.2399389 3.8351909 3.3319400 3.2433918 2.7614508 3.4795354 2.7997887 3.1077390 3.9109901 3.6654149 3.5855568 2.8902280 2.5335924 2.6813823 3.3645410 2.7348094 3.5824581 3.9763165 3.5755593 3.4950100 4.0440514 4.2703722 2.7072330 3.5097994 3.6772364 3.9801360 3.8829528 3.0976619 4.5055758 3.1695565 3.7135874 3.7301585 3.7047269 3.7172605 3.5948619 3.8569296 3.5208355 4.0238392 4.0271108 3.4998041 4.1750399 3.6105549 3.7912708 2.1896373 2.8920650 3.2562913 3.9999998 3.5010224 4.1306499 3.4958448 3.7219439 2.7238410 4.1439702 3.9882373 3.4506785 3.7223474 3.6397217 2.4273437 3.6129247 2.2981094 2.3741175 3.0564832 4.0165445 3.7282510 3.6083678 3.1066902 3.9223672 4.2358713 3.5600489 3.1163777 4.5134764 3.7281489 3.8520655 4.3152075 4.4063006 3.7078055 3.4888359 4.0927718 3.6824348 3.8778056 4.3610068 2.7264344 3.5811886 3.2439977 3.5811234 3.7522553 3.9945023 4.2361904 4.6215453 4.0721992 4.3625227 2.9211983 4.0656333 3.5504974 3.2660917 3.1877543 4.2077044 3.3374109 2.3717139 3.4876786 3.3837211 3.9805429 3.3445420 2.3903632 3.8153461 3.6450986 3.6384206 3.8155840 4.0047833 3.6595507 2.7073152 2.4075564 3.9088687 2.7368014 3.6422917 3.0895543 3.2496272 2.3507434 2.2119765 3.6828234 3.3943049 2.8688035 3.0715349 2.8947693 3.9086509 3.9378607 3.2520485 3.1047169 4.0867814 3.6728127 3.4084719 2.3018104 4.3638891 2.9751846 3.9590279 3.4091877 3.9455712 3.1464526 3.0460153 3.8029883 3.5023969 3.4003211 3.5561295 3.9807848 4.3802155 3.1810936 3.4482258 4.3983550 3.9975624 4.4869446 3.9779240 3.9743913 4.1619975 4.2349340 3.9314756 3.5465234 3.7652650 4.1536792 3.5841960 3.2458935 4.2613377 3.6619595 3.6402683 3.7971293 4.3111459 3.4364460 3.6126036 3.5808174 3.3406235 2.8297992 3.6232258 3.7478730 3.3761682 4.3638821 4.3612035 3.2476015 4.1782223 3.2166813 3.7666642 3.3883019 3.2486453 3.5349219 4.2334902 3.2885931 3.4255566 3.2127520 4.0933983 3.3550437 3.4417431 4.1241482 4.1904478 3.5598362 3.5843432 3.5686964 4.4097366 3.6706724 3.6850038 3.2954202 3.6357607 4.1650249 4.6817789 3.3299090 3.5616486 4.1810777 3.5248856 3.3608864 3.3296666 4.0723469 3.4170025 3.6447542 3.8788780 3.6270669 3.5889934 3.3996361 3.0119642 3.8033059 2.9067384 3.4625343 3.1648930 3.5701736 3.7535657 3.8488488 3.5329098 3.2857802 3.4811216 3.3641481 3.6641202 3.7611714 3.5425738 3.5602474 4.1909431 4.0501062 3.3483006 3.7326060 3.2937212 2.7764367 3.1191225 3.6233414 3.8520075 3.4425403 3.5209830 3.6177496 3.7074967 3.6438093 3.2036885 3.8393832 3.4221209 3.3639155 3.1215302 4.2419721 4.0887021 4.2146835 3.1773179 3.4369639 3.1383324 4.0490869 3.1031226 3.2012246 2.9702598 3.0251190 3.8984499 4.1827576 4.6139426 3.6692739 3.0162960 3.0984358 3.7902334 3.8021792 3.7067221 3.2621146 3.4105123 4.1913459 3.5165830 6.7406681 6.3861600 6.8564368 5.4983369 5.8095663 6.3002641 6.8928345 6.1434755 6.5626006 6.8811143 6.9666681 6.6172686 6.8805460 7.4057955 6.6419150 4.4739185 6.1367696 8.0089374 6.2165202 6.7859597 6.6049942 4.8670139 6.8087086 4.1651288 4.6071019 7.5584931 6.6825947 6.7613605 7.5280572 6.6187086 7.5566235 6.5359135 6.2716034 7.0518361 6.2671554 7.1586398 5.5624674 5.3493236 8.1414176 6.1500864 7.4441538 7.0794854 6.7894207 5.7643817 7.4662843 5.4669922 6.0171499 5.7419108 6.7635938 5.1259930 5.8690762 
EP00267_Zea_mays_P030864_XP_008662637.1_probable_serine_threonine-protein_kinase_At1g09600_isoform_X1_Zea_mays                                                                                                                                                 3.5395438 3.7915501 3.4824454 1.3164995 1.0593816 3.4737540 1.0427080 3.2166832 2.3263952 0.8514470 3.4934111 0.9604403 0.0000000 1.1256976 1.0757419 3.3468306 3.6380527 3.1897876 3.4411537 3.0455630 3.7137528 4.3326217 3.4382388 2.7654857 3.5636229 3.7237842 4.1149922 3.1520838 2.4326789 3.9218022 3.9652295 3.1601088 4.0405183 3.1376414 3.7476682 3.8571960 3.7990045 3.9035197 3.6951839 3.7479593 2.9716176 2.7194484 3.9122584 2.6408683 4.0532828 2.8332149 3.2423647 3.1114064 3.5834840 3.7792201 3.9511743 2.8513399 3.7030385 2.5640584 3.3472261 3.4619562 4.2057568 2.9946694 3.9985787 3.1607313 3.3434614 3.2502572 2.8271507 2.7536441 3.5341660 3.9314771 4.5556198 4.2712988 3.4925434 3.4424120 3.6160749 3.2752213 3.3195197 2.9240322 4.0680586 4.2740936 3.4998957 3.5801668 3.5945147 2.6819625 3.1007176 4.2244763 3.2756249 3.4395100 4.1258099 2.4453278 3.8868864 2.8940983 2.6842720 3.9475016 3.6656544 3.2418022 4.4777222 0.9965339 3.8226672 3.4998502 1.2201931 1.8206212 1.9742209 2.5487809 1.0106612 0.3869874 1.5984130 3.3753761 1.4233055 3.3743075 3.3135681 4.3396704 2.9639307 3.1986639 3.0596688 4.1635854 3.2171346 2.9794647 3.2236759 3.5036776 3.7500138 3.8294217 2.7618665 3.9294829 3.9051924 3.7102353 3.8077973 4.0876121 3.8777319 4.2177963 4.3136623 3.7379923 4.0717549 3.6747358 3.7836482 3.2332782 4.2494942 4.4328509 4.1762658 3.9537786 3.6459894 3.6529139 3.2423108 3.7413018 3.3693669 3.7670229 2.8097509 3.5238508 4.0439870 3.8599523 3.0918651 3.8819958 3.6389669 4.1332532 3.1793287 3.7945691 3.8932780 4.1142283 3.8096103 4.1150421 3.4956774 3.5358719 3.5232106 4.4297384 4.2181958 3.4569145 3.9559296 3.3926410 3.6860464 4.2916293 3.5276051 3.5166799 4.1010488 3.5248559 3.4063471 3.0300362 3.5531546 2.7812092 3.2420373 4.0397973 3.9162208 3.4953898 3.0985464 2.6999795 2.7781465 3.3384027 2.7935773 3.2070149 3.7371044 3.8659481 3.6625971 3.8859377 4.0927926 2.8543510 3.3280929 3.6636883 4.1972930 3.4760423 3.2408586 4.7807979 3.1289156 3.7928373 3.7741531 3.9012403 3.6174670 3.6309500 4.0383440 3.4248390 4.2081617 4.0900055 3.5881057 4.0228029 3.4437417 3.9337312 2.3674349 3.0574090 3.2350488 4.3205820 3.4006169 4.3454038 3.3132320 3.8892698 2.6651265 4.2117240 4.2103700 3.5872800 3.8646570 3.8615930 2.4122331 3.5060114 2.5027556 2.4757346 3.0051871 4.0079617 3.9132253 3.7279145 2.9024047 4.5084757 3.9285224 3.6589910 3.3515515 4.6649225 3.8805751 4.1364009 4.0781366 4.5620913 3.7306711 3.7827744 3.9660319 3.7504073 3.8775511 4.2680390 2.7721523 3.4865411 3.3895393 3.8725494 3.5568946 4.2444772 4.1425654 4.7994876 4.3496471 4.2510050 2.8147698 4.0169857 3.8676166 3.4957858 3.0803563 4.0506316 3.5358205 2.4845066 3.6707435 3.7229704 4.2230862 3.5864338 2.6901697 3.8691896 3.7179058 3.7959687 4.0473513 4.0397450 3.6969607 2.8955912 2.6005760 3.6503039 2.8531148 3.7371454 3.2815517 3.4300355 2.5550787 2.5302855 4.0675883 3.4994455 3.2524175 3.2221896 3.1159597 3.8657848 4.2638942 3.7434659 3.3055055 4.0664112 4.0272947 3.4823216 2.7850041 4.9524395 3.4250012 3.9911055 3.2289802 4.0355304 3.4494015 2.9710012 3.8072817 3.9085816 3.7846785 3.5140269 3.8254330 4.2563196 3.4590966 3.7956547 4.9619931 3.8863469 4.9572136 3.7460331 3.9439201 3.8439499 4.3996711 3.9906968 3.6060173 3.6514076 4.2659704 3.6470577 3.6090535 4.7499061 3.8478033 3.9299060 3.7178467 4.6700886 3.5698172 3.6581977 3.8655282 3.5336822 3.1919523 3.7422886 3.8777091 3.6496515 4.3608134 4.3909754 3.4157350 4.1136705 3.4885341 3.9436761 3.2629333 3.4715188 3.7299587 4.1914882 3.4977772 3.7321523 3.4749356 4.1011532 3.4043496 3.6948706 4.0978224 4.1805448 3.6614400 3.6487504 3.7110106 4.4580768 3.4325965 3.8125801 3.2865873 3.6092850 3.9751264 4.6920192 3.2930253 3.7784596 3.8312758 3.4330672 3.3366933 3.2242706 3.9148769 3.3756218 3.8362822 3.8628812 3.6655001 3.3299447 3.4228434 3.0938529 3.5928632 3.0605346 3.2626941 3.2573141 3.7849416 3.9422066 3.8303592 3.4339608 3.3413358 3.3045316 3.2061698 3.7790150 3.9157057 3.4878600 3.4004761 4.0611639 4.1679199 3.2913058 3.7844644 3.4336121 2.8171097 3.3920176 3.7874254 4.1248276 3.6184165 3.4000556 3.3356207 3.9018432 4.0934531 3.1487229 3.8202488 3.2995794 3.0750588 3.4203169 4.5083575 4.1969638 4.2159360 3.3792167 3.6698053 3.2714689 3.6479910 3.1459657 3.2770386 3.0560788 3.1524338 4.1429533 4.3485118 4.7689015 3.6831103 3.2025592 3.2668842 3.8767991 3.7697612 3.5928918 3.5673631 3.6054138 4.1861370 3.5467050 7.2234419 6.2932171 6.6031348 6.0669817 5.9264657 6.5647274 7.3861635 6.3896029 6.4315446 6.6399963 7.0190254 6.5489673 7.0283578 7.5785643 6.6517389 5.0645789 7.0638101 7.0727548 5.6015847 6.7289880 6.3918952 4.4508052 6.1529934 4.4439928 4.9269149 6.5973085 6.4335019 6.2315971 6.6064836 5.7794917 7.5347838 6.6363518 6.2182302 7.1956764 6.0534181 7.0542023 5.5961245 5.3765192 7.5505244 6.0811957 6.8495400 7.1884320 6.5770575 5.7112665 7.2674014 5.4530263 5.7387915 5.9799062 5.9775716 5.1109463 6.3443222 
EP00267_Zea_mays_P035139_XP_008670639.1_probable_serine_threonine-protein_kinase_At1g54610_Zea_mays                                                                                                                                                            3.6620337 3.7453981 3.4669588 0.7155802 0.4086342 3.4426598 0.2173123 3.1376949 2.0142094 1.1890842 3.3031383 0.8121070 1.1256976 0.0000000 0.7348803 3.5382225 3.7295348 3.3890258 3.1353348 3.1617450 3.7609177 3.9475478 3.2413488 2.5209249 3.4785630 3.4266641 3.6691617 3.0643371 2.2220191 3.7008959 3.7928486 3.1484360 3.4543135 2.9318600 3.5161031 3.8031139 3.7343086 3.3677515 3.2134734 2.9953690 3.2058710 2.5641511 3.7259400 2.3667063 3.8458479 2.8275596 3.0665634 2.8351533 3.5151423 3.5472167 3.9075325 2.5747636 3.6791551 2.2117232 3.1376544 3.1600357 3.9079766 2.6195193 3.9869436 2.8623550 2.9928915 2.9059685 2.5027487 2.4646546 3.4185163 3.9646644 4.2031104 4.1904732 3.0162914 3.1603077 3.6982389 2.7031227 2.9431375 2.9505269 4.0613783 3.5213458 3.6497023 3.3413554 3.3725478 2.5601468 2.7094257 3.7472582 3.4529954 3.2359128 3.7877901 2.0812987 3.6886760 2.3563272 2.5858485 3.8044347 3.5565470 3.2711085 4.2733474 0.7303565 3.6565077 3.3234289 1.1588181 1.4928354 1.7326087 2.1953479 0.8568393 1.0891521 1.2325111 3.4597282 1.0080274 3.3984716 3.0071122 3.9975810 2.7659529 3.0459321 2.9381746 3.8294181 2.6545966 2.4189897 2.5829604 3.1635610 3.4508657 3.4639774 2.4525735 3.7824693 3.6414358 3.5690834 3.9185352 3.4395957 4.2042074 3.8792787 3.9631640 3.3938408 3.8113601 3.6278821 3.4898503 2.8949426 4.1027354 4.2500522 3.9541063 3.8051238 3.7870844 3.1056525 3.1766263 3.6242443 2.9553295 3.6114375 2.9151761 3.3320893 3.6857765 3.7451004 2.6354457 3.8073355 3.3595213 3.8793204 2.6788013 3.5621099 3.9836672 3.8685700 3.6283658 3.8551857 3.6614889 3.4924861 3.7268625 4.0818227 4.4282840 3.5142266 3.5473126 3.3826018 3.5062732 4.0634373 3.2200447 3.3437128 3.7233093 3.1656076 3.0489050 2.5861873 3.8018642 2.6191467 2.9754412 4.1782850 3.6750954 3.2824453 2.8735879 2.5867777 2.4716431 3.2087270 2.5515902 3.4848662 3.7952362 3.5431944 3.2617455 4.2022586 3.8174763 2.6711355 3.3385925 3.1412608 3.7831124 3.7157591 2.8719217 4.3908689 2.8733000 3.5343388 3.5588228 3.3726877 3.7151049 3.4933420 3.9628408 3.4428244 3.7557687 3.7866678 3.3137051 4.1425273 3.7759659 3.7798838 1.9938924 2.6235830 2.8636334 4.2474279 3.1787604 4.2044573 3.0982178 3.7427044 2.3833387 3.8137665 4.0161048 3.1560702 3.8164098 3.7322342 2.3538395 3.3351625 2.1743925 2.1146048 2.6546034 3.9778015 3.3483401 3.6803823 2.8662053 3.8270988 4.1410625 3.6064874 2.8227071 4.2281884 3.4898675 4.0017977 4.0871900 4.0167822 3.5872058 3.5990015 3.8002019 4.0535349 3.7382823 4.1089204 2.5672865 3.4586959 3.0868110 3.5640961 3.7097112 3.9814552 3.9741066 4.2012071 4.0512067 3.8060180 2.6823001 4.0401507 3.5188318 2.7725648 3.0345426 3.9856200 3.3191457 2.4143383 3.1818798 3.3853808 3.9599383 3.1227900 2.4980750 3.4362689 3.3520509 3.3021834 3.6488168 4.0654107 3.8887968 2.4687211 2.0693896 3.6164110 2.6421618 3.4448439 3.0437803 3.4044292 2.0202698 2.2563224 3.7206707 3.5697533 2.6388290 2.9016524 2.6015244 3.9278188 3.9231133 3.0720832 2.9624115 3.9713264 3.6394555 3.3392605 2.1915233 4.2760330 3.1511232 4.0288651 2.9208139 4.1311001 2.9773372 2.7683037 3.7279259 3.6729776 3.3633404 3.5999529 4.0850763 4.2657787 3.0433131 3.6029960 4.3756285 4.1619726 4.6457622 3.3778799 3.3880912 3.6492200 3.9124952 3.8483736 3.3717561 3.6745408 3.8982775 3.3371117 3.1315443 4.2835336 3.6694760 3.4835592 3.5369230 4.2046013 3.5565464 3.5109079 3.5331973 3.2899885 3.0060546 3.8336566 3.6653211 3.3644988 3.9841811 4.0008653 3.1814345 4.1092248 3.2547116 3.9835312 3.2145037 3.2408546 3.6876224 4.1866939 3.2303937 3.3026689 3.2081315 3.8956823 3.3867603 3.3894203 4.0854618 3.9077577 3.4445865 3.2045380 3.4849766 4.1581483 3.7109717 3.6790918 3.1518930 3.4669907 3.9924660 4.5110010 3.1448627 3.3879106 3.8854890 3.5152904 3.2752498 3.0151972 3.7990057 3.0739623 3.8204278 3.6505151 3.1383965 3.5020510 3.2127679 2.7301433 3.8457275 2.8423307 3.4276106 2.8892950 3.3751052 3.7370444 3.3572669 3.5517992 3.2577025 3.2110284 3.1448269 3.4016813 3.6144430 3.4504135 3.6326508 3.8556951 3.3368298 3.0393477 3.5712521 3.1104661 2.6755405 3.2760125 3.7458100 3.8014530 3.3900500 3.3635095 3.5005200 3.5218686 3.4413487 3.0635365 3.6757136 3.0537354 2.7232613 3.2414258 4.1529003 3.8158316 3.7812326 2.8885240 3.1437660 2.8866177 3.7124620 2.7669329 2.9220764 2.9025205 2.9732603 3.4896871 3.9138704 4.5859576 3.3314548 2.8968804 3.1187188 3.6750190 3.3269713 3.3054951 3.1572690 3.0218143 4.0808077 3.1381595 6.7542825 6.2915460 6.3266074 5.6867375 5.4394771 6.8145450 6.8554392 6.1286952 6.5895490 6.4533370 7.3049730 6.7868215 6.8513478 7.6373332 6.9501553 4.6045303 6.3244325 7.6833711 5.4983899 6.5253675 6.1584461 4.4485302 6.4070856 4.4111968 4.4065222 7.6916872 6.7430545 6.2968327 6.7142241 6.8664270 7.4642042 6.8755619 6.4515573 6.8828928 6.6189724 6.4619254 4.8856022 4.8696763 7.7805820 5.6966860 6.5248358 6.7329629 5.9632778 5.4762110 6.8337668 5.7464059 5.9322089 5.6602520 6.4703941 4.4884539 5.3936508 
EP00267_Zea_mays_P052231_XP_020405267.1_uncharacterized_protein_LOC100279958_isoform_X1_Zea_mays                                                                                                                                                               3.6508099 3.6537086 3.4066433 0.9040207 0.6812160 3.6169961 0.6473432 3.3448550 2.0271238 1.1149106 3.4253686 0.7393963 1.0757419 0.7348803 0.0000000 3.4365132 3.7854776 3.2057215 3.2546541 2.9565113 3.7894853 4.1132111 3.2516680 2.5742194 3.3297284 3.3865373 3.8280631 3.2093600 2.3122559 3.5388230 3.7772167 3.0720157 3.4508356 3.0611205 3.5802570 3.9535494 3.7213176 3.4792349 3.3808469 3.1578187 3.0296028 2.5963897 3.8309672 2.4046725 3.9145415 2.8400678 2.9004730 2.8035389 3.5677369 3.5560783 3.9446869 2.6396704 3.5396355 2.3891639 3.3832764 3.2093113 3.9920840 2.5909970 4.0530805 3.0095516 2.9797748 2.9127305 2.4123173 2.3846260 3.5987144 3.8968400 4.3741556 4.1271324 3.3990741 3.2694942 3.7664679 2.9714352 3.0046072 2.9179730 4.2588168 4.0235784 3.7382377 3.5245441 3.6704193 2.5442584 2.7310981 4.0787594 3.3702476 3.3652044 3.9163094 2.1634184 3.6054510 2.4829666 2.5896601 3.8777565 3.4138394 3.4001569 4.4285046 0.7196892 4.0052904 3.5117600 1.0066312 1.6247130 1.9136556 2.3093921 0.7567057 1.1503774 1.2738121 3.5631447 0.9341179 3.6970335 3.0546885 4.3434229 2.7618351 3.1419485 3.0204212 4.1639563 2.7112490 2.6907996 2.6590359 3.3928012 3.5378294 3.8362989 2.6534329 3.7016806 3.9518806 4.0027561 3.9246524 3.7616864 3.8816037 4.2537404 3.7727728 3.6953743 3.8920492 4.0804737 3.6618517 3.1313795 4.1661658 4.2707227 3.9601197 3.7532587 4.0462522 3.2741651 3.2032023 3.5899745 3.1287840 3.7297236 2.9341556 3.4918513 3.5373542 3.9647475 2.8620673 4.0220631 3.6095539 4.1265001 2.9678294 3.4633649 4.0888311 4.1597032 4.0329857 4.3344758 3.5804368 3.5936287 3.5844351 4.1268032 4.4439952 3.2495957 3.4945748 3.5802340 3.5066827 3.8217167 3.3353780 3.3629187 3.8363856 3.2753367 3.1992371 2.7252256 3.7225518 2.6141669 3.0979011 4.0969622 3.3271894 3.3888037 3.0724310 2.5875787 2.4452001 3.2716670 2.7766932 3.4863192 3.9587118 3.5624118 3.3455604 4.2466938 3.9110058 2.6469379 3.4098613 3.3984521 3.9780602 3.5426121 2.9781848 4.5967036 2.9137792 3.7826539 3.7725190 3.6259793 3.5820437 3.4277647 4.0406571 3.4914953 3.8347715 3.8468477 3.6648109 3.8275266 3.5744706 3.9219999 2.1827845 2.8997505 3.2566627 4.1368172 3.4079637 4.1858546 3.5575028 3.6747013 2.5901373 4.0239117 4.0655011 3.0899396 3.9294239 3.5029006 2.2555051 3.5220141 2.4217506 2.3049888 2.7971822 4.1249066 3.5106975 3.5716941 2.9986967 3.9231138 4.2331487 3.3024868 2.9762775 4.3119134 3.5490042 4.0022313 4.4409148 4.3077450 3.6330871 3.6320799 3.7581524 3.9365245 3.8815278 4.3226395 2.6991201 3.4869979 3.3180478 3.7436215 3.3428765 3.8548671 3.9338588 4.3353135 4.0494094 3.8720774 2.9357461 4.2006114 3.6224794 2.9696764 3.0532248 3.9412048 3.3400503 2.3499347 3.4290240 3.4514137 4.1930065 3.2618991 2.4563900 3.5677224 3.6210167 3.6457107 3.8202627 4.1737401 3.6438390 2.5488089 2.2873878 3.4273161 2.8272758 3.5529934 3.0244802 3.1962906 2.0077124 2.1176241 3.6385648 3.5639157 2.7317187 3.0598806 2.8510258 3.8967846 4.0392110 3.2328914 2.8591743 3.9763120 3.5100602 3.3088308 2.3121126 4.2481378 3.2163152 4.1812913 3.2823182 4.0889804 2.9939852 2.8453211 3.6324599 3.8069561 3.3391043 3.6253270 3.8265057 4.4516855 3.3586889 3.5026877 4.5864438 4.0203786 4.5875124 3.8704203 3.7538402 3.9502951 4.1528244 3.6231621 3.5314761 3.6373170 4.1483714 3.6483270 3.1571691 4.3070882 3.4828564 3.5027886 3.5140443 4.3900447 3.5644040 3.6346252 3.8038071 3.1841150 3.2076761 3.6226533 3.7248871 3.4283152 4.5272431 4.3941644 3.2763886 4.1768067 3.4415594 3.8245263 3.1388850 3.4312617 3.4634411 4.1655836 3.2691503 3.4200806 3.2876373 3.9831886 3.0381425 3.6328447 4.2603122 4.1512284 3.6153034 3.3826235 3.3717315 4.2633801 3.3824474 3.8099974 3.4115851 3.4853162 3.7368254 4.4856624 3.3299249 3.4626941 3.8331849 3.4904783 3.2034571 2.9800139 3.8139141 3.0334371 3.5101964 3.6658551 3.1152057 3.4891300 3.2425156 2.6216135 3.7130122 2.8258420 3.4621996 2.8900576 3.3475464 3.7880526 3.5111803 3.6212788 2.9975519 3.1470801 3.1743482 3.5031926 3.6607221 3.5420134 3.5609941 3.9228137 3.8075929 3.2337477 3.6168266 3.0934867 2.6542194 3.0627905 3.6004373 3.8432454 3.2498410 3.4958303 3.0886944 3.9469466 3.5489603 3.0021692 3.6413428 3.0314236 2.8486249 3.0384579 4.3544864 3.9613447 3.9209081 2.9234602 3.2883716 2.9755772 3.6758385 2.8084254 2.9617114 2.8335219 2.9286139 3.8845107 4.0725351 4.2209209 3.5569580 2.8410357 3.0160950 3.3776366 3.6366656 3.4806264 3.1990863 3.0531244 3.9736499 3.1069006 6.7968628 6.5660009 6.9186146 5.6844278 5.9453259 7.0911866 6.6029760 6.2720042 6.5564227 6.7462372 7.2425830 6.6094252 7.1041072 8.0180390 6.8297991 4.7676052 6.5969336 8.1391816 5.6775790 6.8011347 6.2361174 4.9888737 6.5264072 4.3624885 4.3162287 7.2055970 6.7298779 6.5153884 6.4897544 6.4930400 7.5685864 7.2031895 6.4615637 6.8599893 6.4840068 7.5841368 5.3635795 4.9699900 7.9724979 6.0087470 7.4131923 7.2671611 6.3596294 6.1750455 7.5628236 5.8946598 6.1664487 5.8701542 6.7652433 5.1767406 6.3401168 
EP00144_Saccharomyces_cerevisiae_P003152_NP_012783.1_cyclin-dependent_serine_threonine_protein_kinase_CTK1_Saccharomyces_cerevisiae_S288C                                                                                                                      3.3286079 3.5529275 3.7644526 3.7247311 3.4440422 3.2413241 2.9341518 3.1574504 2.5875081 3.5663336 3.2578697 3.5886551 3.3468306 3.5382225 3.4365132 0.0000000 4.0666740 3.3889569 3.4810441 3.2552945 3.5574574 4.4011569 3.5326850 2.9963391 3.6420374 3.4306651 3.5351010 3.7618862 2.7564584 4.2676797 3.6710231 2.8937898 3.4885673 3.1423463 3.5236525 3.8070082 3.9699540 4.0180086 3.1721441 3.2564278 3.3806212 2.7602646 3.7851088 3.2616698 3.8132970 2.9485376 3.3100773 2.7014417 3.0540549 3.4642346 3.5435335 2.5797174 3.4013326 2.7526257 2.6292978 3.0825896 3.6147201 2.9193596 3.1630072 3.2673469 3.0825577 3.0730223 2.7240327 2.5738903 3.2731056 3.8938425 4.0103991 3.2013673 3.6386786 3.0246103 3.7859813 2.6088262 2.8026506 2.9584860 4.0391882 3.7389415 3.5622965 3.2396808 3.5040224 2.7774085 3.0870035 3.9565256 3.7274603 3.4572387 3.6033192 2.8309904 4.2208955 2.6882262 2.6485989 3.2842646 4.1290852 2.9338132 4.4707710 3.5679253 3.4631116 3.2670549 3.5790695 3.7392378 3.6908758 2.9215360 3.6490072 3.2493635 3.9038590 3.4248629 3.7944862 3.3033954 3.1207769 3.9504114 2.9977068 3.3265162 3.0545927 4.1261252 2.9002204 3.1788387 2.7726112 3.6862392 4.1502882 3.5664086 2.6914993 4.0539003 3.7537964 4.0344958 3.5223562 3.3523738 3.8339161 4.0325473 4.1840513 3.4435081 4.1725788 3.6469986 3.9616810 3.2399541 3.5706337 3.2454203 4.2437801 4.3420612 4.2964596 3.2513913 2.8008313 3.6019321 2.8506117 3.5647815 3.1701081 3.2512169 3.2543231 3.8685474 2.9568382 3.9759017 3.5144689 4.2413375 2.8544877 3.4602342 3.4481191 3.5335216 3.3254909 4.2565785 3.2023124 3.0686764 3.0507775 3.7317141 4.1069213 2.8073008 3.5510195 3.2286540 3.6135838 4.1452123 3.0590066 2.8936691 3.3273290 3.5043109 3.1141353 3.0619869 3.5946079 3.1421554 3.1339299 4.2616397 3.6060824 3.5848907 3.0753209 2.6531563 2.8241199 3.1298374 2.7896275 3.6130699 3.2749689 3.4384856 3.2431707 4.0614743 3.7059043 2.9820571 3.1651228 3.1246723 3.9999818 3.2425712 2.6984647 4.5855968 2.5148491 3.5495527 3.6492033 3.6151279 3.3006445 3.5073553 3.6509183 3.3132203 3.2664013 3.2459185 3.3451813 4.0243298 3.4739266 3.7079089 2.4821285 2.8237218 3.8116610 4.2040287 3.5383194 4.4247151 3.2837887 3.6964005 3.0400403 4.4097927 3.9043765 3.1088467 3.5772186 3.4367957 2.8500360 3.2761015 2.8668696 2.8674324 2.8653433 3.4685052 3.1883583 4.0483606 2.9315563 3.9094428 3.6732544 3.7766750 2.8553833 4.0257061 3.3677163 4.1940286 3.7779094 3.7613277 3.6107723 3.4088531 3.9605991 3.3552795 3.2551161 3.8398123 3.0412562 3.4193949 3.1302375 3.3931901 3.3465975 3.9371429 3.8680786 3.9661382 4.0601088 3.7314760 3.3685284 3.8696298 3.3849652 2.9721485 3.2188491 3.8808530 2.9394247 2.6727729 3.8229536 3.7325050 3.6741478 3.0589250 2.5763795 3.2670027 3.4681004 3.4707422 3.2833318 3.2409687 3.6772596 2.7369245 2.5610047 3.5323448 2.6985795 3.3196392 3.2555806 3.6422990 2.5733809 2.3818781 3.3282805 3.1782163 3.0267476 2.9364345 2.5173052 3.3970820 3.5467247 2.9547234 2.7194550 3.2465610 3.3156684 2.5935690 2.8918251 4.4512470 3.6691169 3.8603530 3.3355877 4.2377026 3.3281716 2.7226895 3.3168259 3.1127408 3.6378798 3.6527917 3.6605769 4.3042171 2.4774510 3.7711208 3.0542019 4.3568519 3.0109778 4.0822869 2.0928975 3.6660856 2.6173743 3.7598156 1.7515064 0.8124331 4.3532473 2.6071551 3.5673410 4.5963993 3.5043067 2.5534928 2.7485497 3.8264488 2.4813010 3.5263214 3.8352249 2.4405255 3.3813206 4.0060746 2.3124596 3.9312648 4.1384592 3.8734412 3.2703017 3.6995768 2.3443457 3.9671867 3.4738321 2.4117510 3.4542322 3.6437318 2.6911557 2.7880375 2.3908971 3.9751747 3.6999496 2.8532740 3.6173889 3.5907570 2.7122830 3.0482785 2.7828339 4.1173054 3.2008661 3.4395685 3.6557128 3.1623516 3.8971432 4.3779252 2.9453930 3.6574033 3.7613783 3.6461514 3.0984186 2.8118531 3.8522075 3.0001325 4.2070874 3.8752322 3.4668504 3.3058536 3.1172554 3.1274975 3.6048650 2.6580979 3.6128630 2.9653149 4.1586543 3.5936666 3.6252232 3.6108319 3.8353352 3.2291916 3.4274173 3.3590237 3.3769327 3.9117310 3.6415486 3.7348983 3.7287671 3.6018377 3.1294720 3.0468717 3.1121641 3.0373207 3.1933517 3.8935951 3.3252775 3.4263025 3.5480644 3.7679136 3.3741000 3.5909702 3.5953735 2.9173510 3.0616020 3.1658629 4.3765604 3.7371295 3.7725733 3.0388770 3.2577819 2.9875079 3.4872607 2.9813042 3.0757216 3.0680368 3.1627182 3.1754325 3.7481819 3.8107236 3.2666593 3.1215964 3.0386302 3.5304294 3.6887081 3.4793701 3.8895068 3.1414797 3.9311525 3.1490504 6.6513033 6.2899359 6.3263257 6.2839781 5.6103558 6.4072826 6.7486217 7.1250324 6.7920913 6.7953139 7.1446014 7.3331476 7.0681326 7.5896518 6.7193353 4.7370456 7.7798747 7.9323873 5.5926528 6.5821544 6.4587591 4.4834220 7.0069177 4.0007298 5.2212077 7.1780523 7.0237301 7.1604804 6.2061317 5.5678466 6.5464494 8.5582930 7.3604507 7.0903646 7.5041561 7.4293371 5.1189403 6.3197592 6.8974692 6.6604677 6.8319033 6.8547784 6.1633201 6.0195404 6.8283021 6.8035887 6.8373778 5.7153250 7.1597623 5.0110449 5.7324017 
EP01134_Creolimax_fragrantissima_P007094_CFRG7094T1                                                                                                                                                                                                            3.1842240 1.7826907 2.9533629 3.7308554 3.6344704 3.0650767 3.6061693 3.0645789 2.9875841 3.6152320 3.0448942 3.7865338 3.6380527 3.7295348 3.7854776 4.0666740 0.0000000 3.5058013 3.7409787 3.5536554 2.8664355 1.8269414 3.5198096 3.0845373 3.3951410 3.5073708 2.9994487 1.5449127 2.7795426 1.9904666 3.6266744 2.9105723 3.3592178 3.2321852 3.2762923 2.9179167 3.1062709 3.2698396 3.4353419 3.7445974 2.7535409 2.9038209 2.7243696 3.4067273 3.1544792 2.7645378 3.0188458 2.9851597 3.3908377 3.6689228 3.0837688 3.1077894 3.1409594 3.0565024 3.7196623 2.7698746 3.0988648 3.3053107 3.3461969 2.7149939 3.1138617 3.3191335 3.1857841 3.1399764 2.9893416 3.2376641 2.4258321 3.2346089 2.9542563 3.3450537 3.1264507 3.3041189 3.7347627 3.2154224 3.5238778 3.5733838 3.1555329 3.0063632 3.3230908 3.1017872 2.9999679 4.0256268 3.3323596 3.3562070 3.1467140 3.3737773 3.5222419 3.0002629 3.2958011 3.2136988 3.7899813 2.9941953 3.1371628 3.7606082 2.8685050 2.8944918 4.0206250 3.5429208 3.6890559 2.9295062 3.6141278 3.4976187 3.8680966 3.0532185 3.6732810 3.0491340 3.0066610 2.5512276 3.8189000 3.3879814 2.9026997 3.1763926 3.5869669 3.1841986 3.0472562 3.9209147 2.9026216 2.7701151 3.0258512 1.7391118 3.0181812 3.3762827 3.2613992 3.6066440 2.6869392 3.9913147 3.1323998 3.0809858 2.4727420 3.5926838 3.2728997 3.1046687 3.1659414 4.1023841 3.2794025 3.5424243 3.5730731 3.3383724 3.1083038 3.1021872 3.1773715 3.1402949 3.1800343 3.5604789 3.6258590 3.2793115 2.7959617 1.6043519 3.8424903 3.1359134 2.8188634 3.6825826 3.4921336 3.2201701 3.3577737 1.7228620 3.3754338 3.4506241 3.3501455 3.8889941 3.6938835 3.0756952 3.3669736 2.9350185 3.3521528 3.8969233 3.2350350 3.0373098 3.2108287 3.6581720 3.5527115 3.0100922 2.9762203 3.1840783 3.3778773 1.6235193 3.3888349 3.3164664 3.3657749 2.7242028 2.6210203 2.9403341 2.8114440 3.6288755 3.7443640 3.4980293 3.2510317 4.2651460 3.3676628 2.9741598 2.8283500 3.2775350 3.3756866 3.4472520 3.1185861 3.1535876 3.4525735 3.1774328 3.1706618 3.7255278 3.3850794 3.4462841 3.1833094 3.4403588 2.9293644 3.5007714 3.4581104 3.3421513 3.5494133 3.2080725 2.9624165 3.1325006 2.8131599 1.8308247 2.8275460 3.4958885 3.2967953 3.6933470 3.5387502 3.2152938 3.6125182 3.2331927 2.7946924 3.3231763 2.9306874 2.6935501 2.9479195 3.0622254 3.2891812 3.7607932 3.0671500 3.7887382 3.0819253 3.4010589 3.3501785 3.6851959 3.3171025 3.7417030 3.3797290 3.5982799 3.7253383 3.2668288 3.1789600 3.6124792 3.4238479 3.7190726 3.1682553 3.8284355 3.3278730 2.9332553 3.8438239 3.1919847 3.4605191 2.9078366 3.5391103 3.6401731 3.6193970 3.5404576 3.2264212 2.6219650 3.3783527 2.8011937 3.3753031 3.1765187 3.8650313 2.9005762 3.1680025 3.2218479 3.4972340 3.2488641 3.2483993 3.0041805 2.8112718 3.0957143 2.9056206 3.2973697 3.9302063 3.1359372 2.8059050 2.9075771 3.3131385 3.3207540 2.7364924 3.0889236 3.0403169 2.8869744 2.9282532 3.0659235 2.7511868 3.1895317 2.9405093 3.0857163 3.2070088 3.0496144 3.7857459 3.6423790 3.4892591 3.3692232 3.1071844 4.0798260 3.4330967 3.4993358 2.9007484 1.9653945 3.4318875 3.4981167 3.6988395 3.7895109 3.3560208 3.3792520 3.3092023 3.5830038 3.6595338 3.9571222 3.4663802 2.2071647 3.4177617 3.6148367 3.7618208 3.6555271 4.2811285 3.4583341 4.0940796 4.0550404 3.8661867 3.5419571 3.4923422 3.1566635 3.2823007 3.4325890 3.5661162 4.0006481 3.8792511 3.7336429 3.3008512 3.6666166 2.9697475 2.4187351 3.1583272 3.4065825 4.1624861 3.6444660 3.2114346 3.1972285 3.2464102 3.7315012 3.0480849 3.3865380 3.5840049 3.0703779 3.2684436 3.8907272 3.5758768 3.0539890 3.4331740 3.4350200 3.8742898 3.9699405 3.2130865 3.4512692 3.2243193 3.4658922 3.4281332 2.2816938 3.5115242 3.2966235 3.0911977 3.0835198 3.1832862 3.6467157 3.3133775 3.8008151 3.1669680 3.3832628 3.9525948 3.3400403 3.7030406 3.2317508 3.1631355 3.7511356 3.4993774 3.0315836 4.3417010 2.9375419 3.7564109 3.5071584 3.6885885 3.7752796 3.9727255 3.4844981 3.5944903 3.4766340 3.2938338 3.5009422 3.4811583 4.1416816 3.5436136 3.5511026 3.7150597 3.5319540 3.4305156 3.4524195 2.9467602 3.2489456 3.7314777 2.6901622 3.5869962 3.3679282 3.5263020 3.9050375 3.3280709 3.5864803 3.4505948 3.3956994 3.5796656 3.2856925 2.4298007 3.9724939 2.8666073 3.3541059 3.2030635 3.3133701 2.8487121 3.4178945 3.3177748 3.3811180 3.3620010 3.3157383 3.9927452 3.2386648 3.2280998 3.3852720 3.5271450 3.1544508 3.7217358 3.1916718 3.6338070 3.4118331 3.3347703 3.3633132 7.0712369 5.6302278 5.4008320 4.6028613 5.7999047 5.6698673 6.0344139 6.2826772 6.2823927 7.2626620 5.5593410 6.3658594 5.6541110 7.1439384 6.3255866 4.5704340 6.8105413 6.0879215 5.9002890 6.3850755 6.2033350 4.5134210 5.6736839 3.6696321 4.7875585 5.8234798 6.3542606 5.5598283 6.2139364 5.6561383 6.9880003 7.3715574 5.4391289 6.7909962 6.2699693 6.1728958 4.6082853 6.0764112 7.6400605 6.4799118 5.6222600 6.3584256 5.5676744 6.4018317 6.0554986 5.3751347 4.9970010 5.1459509 6.4591448 4.7746677 4.6935754 
EP00057_Strongylocentrotus_purpuratus_P026799_XP_011681273.1_PREDICTED_cyclin-dependent_kinase_10_Strongylocentrotus_purpuratus                                                                                                                                2.4888858 3.3409684 2.3891742 3.3899798 3.1384769 2.1748966 2.8450009 2.0309359 2.9745502 3.2054771 2.0572582 3.3196039 3.1897876 3.3890258 3.2057215 3.3889569 3.5058013 0.0000000 3.1720034 0.8885857 2.1439089 3.8183415 3.4727837 3.4920474 1.1434672 3.4811973 2.3244404 3.1851615 3.2735288 3.3957622 2.6988197 2.9007679 4.0040427 3.1867487 2.4812478 2.9846511 2.3970206 3.7845650 4.0848229 3.7960416 2.1909557 3.1165362 2.4452010 3.5350510 2.7793140 3.6167853 3.2375228 3.2261177 3.7084368 3.4388631 2.7319407 3.4573415 4.1613439 2.9461791 3.6638842 3.2794731 4.1466463 3.2546614 2.4783588 3.3194050 3.0101092 3.1727171 2.8976140 2.8423426 2.4675046 2.3797203 3.9535919 2.6996855 3.1951489 3.6429425 2.5921285 3.1744795 2.9292042 3.2951467 2.9424875 3.7466903 2.8248053 2.3907429 3.6674455 2.9981314 3.0163851 4.4499798 2.2801911 3.2578324 2.5861521 3.3264689 3.0182829 2.9500138 3.3562338 2.3441445 2.3290725 1.8630886 4.1571312 3.0956566 2.9435992 2.3889333 3.3370341 3.4923224 3.5479629 3.1421911 3.1845096 3.1261186 3.6961980 2.3249014 3.4842382 2.0489957 3.3417967 3.4899089 3.4639695 3.5953275 3.1792132 3.7932983 3.4363902 3.3100670 3.1060535 2.5188253 2.7584343 2.6321171 3.1341984 3.3229711 2.7062604 2.6753612 3.0359146 3.5086213 3.6759742 3.7648036 3.2154672 3.3701260 3.5659471 3.7350453 3.5470379 3.0417558 2.6228726 3.9777959 3.0170194 3.9564364 4.5469466 3.5723104 3.4704225 2.5475757 3.3871811 2.9983258 3.4221254 3.9899810 4.0545158 2.9762945 2.9712330 3.7158454 3.6386935 3.9999342 3.7297177 3.6539108 3.8391021 3.9139652 3.6341565 3.7089489 3.3418796 3.4818159 3.7176081 4.1675700 4.2070880 3.1434993 3.4419376 3.9358828 3.4949544 2.6687576 3.1156054 3.4262455 3.5954070 3.5918704 3.3299856 3.0777393 2.8313129 3.1946637 3.5235221 3.6638243 2.3730705 3.4494949 3.5922168 3.2529609 2.6094902 1.7864861 3.2271261 2.6169009 3.5938804 4.1139732 3.5589882 3.8059318 2.8020788 3.3525355 3.1007128 3.3171807 3.4676702 2.1086013 3.0452509 4.1366510 3.1293434 2.5731986 2.7264233 3.7912092 3.3901144 3.0350043 2.7341450 2.5262901 2.2933390 3.7367657 3.4276074 4.2286952 3.6429910 2.5358587 2.8783061 2.7357597 3.4299917 3.7963014 3.5764067 3.9224644 3.3011035 2.6424813 3.1522954 2.9288431 2.6169686 3.5603663 2.6012086 3.9333941 2.8602820 1.9520993 2.8905287 2.9047647 3.3655313 2.7945868 3.3788249 2.5267606 3.2989405 2.8001301 3.6981229 2.4945565 3.3635712 3.0156467 3.3916834 3.0444346 3.3275226 2.5255640 3.5208094 3.6849448 2.8087271 2.6835004 3.1109545 4.1245455 3.1843621 2.2028583 3.1554253 3.7432976 1.8688585 3.5028738 2.7260201 4.2522460 4.0362718 3.6776411 3.1361039 3.6073418 3.4671891 3.4655728 3.2420777 2.7162958 3.4783283 2.6903707 3.7892344 2.6166403 4.5194134 3.5985717 2.9685610 3.1798474 2.1534131 3.5755296 2.1838323 2.6827805 2.2501060 3.1144501 2.9670377 1.9493323 3.5134236 2.6341647 3.5176431 2.2831354 2.9811724 3.2636880 2.4529668 3.1745566 2.6821425 3.1857408 2.7705925 2.6453540 2.6118180 3.3317927 3.0125219 3.4248893 3.0725206 3.3945412 3.4697709 4.4501951 3.6042089 4.2841480 3.3820472 3.7016133 3.4966388 3.1157125 3.5353681 4.0665688 1.8507829 3.9603821 3.9516000 3.8455211 3.1482553 3.3115365 4.0197845 3.7164733 3.6940083 3.9913618 3.8623029 3.4267229 3.9856025 3.3273854 3.8626337 3.4319308 4.2121686 3.6447083 3.6420587 3.7957797 3.9850521 3.1245371 3.3816064 4.5810457 3.2138566 3.8022180 3.8450179 3.2103806 3.3890180 3.6426041 3.1213680 3.7328235 4.1599154 2.6180547 3.5354827 2.7513831 3.1209533 3.9473536 2.0701980 3.1626919 2.5032624 3.8702246 3.1071631 3.5582347 2.8935786 3.5981442 3.0460036 3.7798617 3.7636834 3.7806625 3.4074525 3.5536229 3.2815371 4.1032441 3.5965150 2.7137976 3.6450308 4.1966265 2.5657695 4.2490462 3.7289575 3.5687760 2.3033370 3.5165649 3.8271112 3.3390077 3.7628974 3.4670404 2.2964674 2.7329777 3.7813545 3.8998156 3.6935108 3.4800582 3.7366585 3.2553676 3.8158710 3.8106354 3.1087122 3.9125541 3.2783059 3.3929247 1.4241840 3.7256417 3.4353611 3.4158767 3.4451379 3.8487342 3.4780939 2.3682834 3.9664713 4.0164516 3.7518244 3.3060995 3.3326336 3.4812539 3.8795860 2.5085493 4.1026887 3.3403603 3.9630111 4.1010171 3.7216011 4.0266442 2.2557405 3.2356477 3.9805391 3.4768726 4.2698528 3.6514492 2.4260929 3.5001638 3.9250617 3.6969847 2.1097667 3.5486970 3.5807594 3.4804926 3.4751722 4.1201981 3.6777237 3.6508563 3.8588003 3.6100291 3.5189718 3.9834790 3.7912859 2.2538417 3.8851341 3.6987375 2.2606847 3.4984217 6.9043743 6.4349049 5.9128307 5.0963132 5.2911956 6.6452578 5.9846200 6.7684810 6.3059288 7.1463428 6.4625083 6.8705367 6.2052278 8.2988597 6.5769005 4.7954655 7.0290298 7.9075331 5.9909906 6.6436608 6.8315326 4.2748977 6.0470128 3.7099979 4.4397961 6.3985290 6.8534126 6.5996275 6.5410153 6.7305549 7.3776617 7.1609971 5.8490697 7.5609740 6.5595785 6.8399935 5.2642021 5.4926062 8.0355341 5.5476982 6.4603208 6.2372587 6.4755544 6.0588699 6.8567786 5.4401900 6.2147312 5.7061613 6.3948421 5.8862255 6.2271842 
EP00057_Strongylocentrotus_purpuratus_P035243_XP_798269.1_PREDICTED_cyclin-dependent_kinase_9_Strongylocentrotus_purpuratus                                                                                                                                    3.4122935 3.5924886 3.5927808 3.3155250 3.2233696 3.6792673 3.0518828 3.5751648 2.5568392 3.6206809 3.6168152 3.2862879 3.4411537 3.1353348 3.2546541 3.4810441 3.7409787 3.1720034 0.0000000 3.1709729 3.9400932 4.1980685 0.7040255 2.7259539 3.3887575 0.6543220 4.1380348 3.3517188 2.4687780 3.3550887 3.8689192 2.7910254 3.7429917 2.5288200 3.7341661 3.5240321 3.6213763 2.9612432 3.0573595 3.1039844 3.3903960 3.0148694 3.7761854 3.1258672 3.6628311 2.9915740 2.9731428 2.9564248 3.5339306 3.0252062 3.6030081 2.5448077 3.4981104 2.3975659 2.5065288 2.7893250 3.3110806 2.7381970 3.3163484 2.5341863 3.0539041 2.9509109 2.5267186 2.6293751 3.5197206 3.5653969 3.6503697 3.8365131 2.6326023 3.5535551 3.7705639 2.5259425 2.5090079 2.9135904 3.9642633 3.6453184 3.5257984 3.5068966 3.7899347 3.0832371 2.8248962 3.5491286 3.6550390 3.3668398 4.0660459 2.4702235 3.5826232 2.5788797 3.1649663 3.5342949 3.6100157 3.5261832 4.0301282 3.3010222 3.2211078 3.5483186 3.6021726 3.3739113 3.3825193 2.4654320 3.2998856 3.4827367 3.7725599 3.6471648 3.4865765 3.3089068 2.6355336 3.2699439 2.8653496 2.9838943 2.9544196 4.0951085 2.7553761 2.7916704 2.4854212 3.3232009 3.8481011 3.6720272 2.5631802 3.6992226 3.8198440 3.4520860 3.2339201 2.9635978 3.5846307 3.4997653 3.6851464 3.1905609 3.1241812 3.2449755 2.7973035 2.7461977 3.5938125 3.5520474 3.9858277 3.8969943 3.9135637 3.1941057 2.8360024 3.5741010 2.5629668 3.7107068 2.8035971 3.3432995 3.7036022 3.5319390 2.5768917 3.9834941 3.4399464 4.2129021 2.8256212 3.8079981 3.5794570 3.4931815 3.1336246 3.9951500 3.2401920 3.3033228 3.0204906 3.3777487 3.6235142 3.2838754 3.3382479 4.0732469 3.4065921 3.8058103 2.9535295 3.2415047 3.2433837 3.2378257 3.2474811 2.6379026 3.7958204 3.2782253 2.8261957 3.8452892 3.5530309 3.3530254 2.7949704 2.6086778 2.6800984 3.0767303 2.4340792 3.9485989 3.4487465 3.2441282 3.0566797 3.4449095 3.7890138 3.2104420 2.8993898 3.1654312 3.9651182 3.3027801 2.7050663 4.3906095 2.5092954 3.4976899 3.9204893 3.4887402 3.1928494 3.0464276 3.5710840 3.3086050 3.5495476 3.2573186 3.2811635 3.7420858 3.1795692 3.3558498 2.3952660 3.0759752 3.3351920 4.3044514 2.7175136 3.6456870 3.0219238 3.8800644 2.6570484 3.8789558 3.8493963 2.7885947 3.7297568 3.3743265 2.3603719 3.5362652 2.3858489 2.7786615 2.8594685 3.3602930 3.0739961 3.9425810 3.1102822 3.9559508 3.5577660 3.4310302 2.9699442 4.0490278 3.7132088 3.7874426 3.6696852 3.5048819 3.2234352 3.2078957 3.7943900 3.5625499 3.2846244 3.8989972 3.2848769 3.7086053 3.1205184 3.2964547 3.3439404 3.8953409 3.4789528 3.8930067 3.7053955 3.2273449 3.0478619 3.5804715 3.0836777 3.6048349 2.9823143 4.1395313 3.1193797 2.6151970 3.0187673 3.7184209 3.8662853 3.0141758 2.9232331 3.0222743 3.7436643 3.1620195 3.7840363 3.4667163 3.6631808 2.5071909 2.1302406 3.3855027 2.6988076 3.6120747 2.9946123 3.2550911 2.4070965 2.5856364 3.6492860 3.4432217 2.4490682 2.6113886 2.4977645 3.5008392 3.4336492 2.5135129 2.8503440 3.3481266 2.9981649 2.9753785 2.9711017 3.5390127 3.0044667 3.5862867 2.9734386 3.8518948 3.2004129 2.9142049 3.2403468 3.3985641 3.3344436 3.6382916 3.6158531 3.3015577 3.2030618 3.2839509 3.7062525 3.8515664 3.5180709 3.0727306 3.5082189 3.3846155 3.7513508 3.0341691 3.9936400 3.3160432 3.8262243 3.4092542 2.8151083 4.3284037 2.8096688 3.1758355 3.2652207 3.4386214 3.1179979 2.7615271 2.8330232 3.4540983 2.4051599 3.2216271 3.7802191 3.1414399 3.6107658 3.5605431 2.7929679 3.8454727 3.0236061 3.1351497 3.0669153 3.1588355 3.7528123 2.8097118 3.0206384 3.9065673 3.2493685 4.0507178 2.6885487 3.5835874 3.0713954 3.2937031 3.3680038 2.5835142 3.1847281 3.1950860 3.6573416 3.5149766 2.3299503 3.0117625 3.6560313 4.3949650 3.0085413 2.5847219 3.9006145 2.5239233 3.2021070 2.9221614 3.0455459 2.9281499 3.7892978 3.7464989 2.6386069 2.7260226 3.1546026 2.7989128 3.0231085 3.1279500 2.7106038 3.2194665 2.9030563 2.9263435 2.6745981 2.6553407 3.3295315 2.8495020 2.4322489 3.3361027 3.4095848 3.1607833 3.0235163 3.6105394 3.3648390 2.7123719 3.4750428 2.7323968 2.0597613 2.7404703 3.6453288 3.5878343 3.2071798 2.7059223 3.5364376 3.4872422 2.7458506 2.7964899 3.4889993 2.7767119 3.3290811 2.5691606 3.9041582 3.1784025 3.7666563 2.6646450 2.9235973 2.7186989 3.9296734 2.7895307 2.7220885 2.7409056 2.7513378 3.0589529 1.9580737 3.8722573 1.7321840 2.8064279 2.7081455 3.4260470 1.2825244 3.6817145 2.8852301 2.8592302 3.7837448 2.9149846 7.6482456 6.1607322 6.0906934 5.1602612 5.1705738 6.9418840 6.6746319 7.0416066 6.9087652 7.3646311 6.8289710 6.3618416 7.1990975 6.9082943 6.6804855 5.0201213 7.8532555 7.1084828 6.7502254 6.5022583 6.4361617 4.5702809 6.0490827 3.9426129 4.6485782 5.9153406 6.0555406 6.9606099 6.6398391 5.7734945 7.1577100 5.7578593 6.2098502 6.3501893 6.7189566 6.7659158 4.9591584 5.3303340 7.8697308 6.2016271 6.4999183 6.6695760 6.6387216 5.8776618 7.3810962 5.8177738 5.9533969 6.2857482 7.2321274 4.9378680 5.7968792 
EP00074_Homo_sapiens_P044383_NP_443714.3_cyclin-dependent_kinase_10_isoform_a_Homo_sapiens                                                                                                                                                                     2.2597374 3.4764435 2.3973935 3.0354369 2.9845119 2.1196194 2.6588515 1.9698054 2.8606500 3.0632529 1.9862931 3.2002769 3.0455630 3.1617450 2.9565113 3.2552945 3.5536554 0.8885857 3.1709729 0.0000000 2.1786742 3.5772811 3.5843967 3.3816793 1.1989256 3.5060424 2.3012857 3.0155329 2.9136584 3.4631685 2.8414708 3.1262140 3.6453863 3.1350452 2.4190156 2.8411306 2.2917805 3.6366757 3.5062505 3.5019453 2.1492222 3.0053749 2.3070498 3.4056402 2.4386433 3.6444814 3.4018284 3.0433556 3.5558617 3.6622160 2.5078760 3.2017251 3.7785653 2.8419011 3.3462774 2.9730720 3.7179863 2.9822715 2.5372433 3.2875183 2.8058757 3.4721024 2.9590380 3.1140229 2.3739726 2.4512127 3.7373369 2.8247856 2.9976744 3.4213941 2.2478404 2.9275957 3.0243693 2.9538162 2.7843009 3.4385240 2.6148392 2.4043055 3.2798926 2.5659762 2.8302362 4.5539237 2.5809826 2.9733127 2.5661828 3.1976521 3.0505747 2.6705236 3.1583695 2.2738422 2.1319955 1.8686719 4.0557669 2.9764788 2.7878335 2.2027030 3.1810224 3.1730241 3.5804289 2.9416767 3.0978837 3.1465299 3.3949813 2.3315560 3.2089013 2.0468746 3.1570315 3.3684058 3.0920718 3.4001688 3.1500227 3.5495053 3.0961237 3.0520962 2.7901339 2.4273202 2.6310109 2.4405220 2.8373547 3.2455891 2.6323947 2.7525696 2.9093113 3.5042622 3.4631720 4.0677863 2.9227184 3.1467154 3.5084957 3.5450838 3.3547971 3.1242224 2.4734148 3.9568655 2.8211970 4.0804797 4.3069424 3.5748488 3.3729891 2.5256201 3.2657410 2.7551904 3.3286282 3.6543910 3.8406330 3.0877367 3.0122226 3.3339364 3.4788270 4.0092345 3.1572696 3.7590768 3.6508538 3.6377063 3.1694100 3.6097539 3.2842602 3.5106063 3.3293523 4.2640135 4.0644837 3.4499021 3.1579757 3.8719424 3.4863338 2.3350558 2.9805419 3.3428543 3.4022426 3.3257431 3.1335446 2.8889089 2.5059904 2.9644444 3.2883272 3.3469285 2.2829642 3.2869257 3.6214855 3.0404966 2.6019751 1.6108790 2.9796703 2.4817080 3.3931803 3.9542892 3.5242893 3.8061123 2.7416008 3.4827741 3.0944674 3.3572874 3.1878370 2.0575122 2.6855784 4.6143420 2.8367715 2.5034027 2.6889737 3.5352314 3.1356279 3.2716680 2.7089080 2.3446292 2.0704458 3.7552549 3.0931634 4.1580357 3.5075961 2.3126895 2.7329776 2.5393401 3.3037361 3.5344207 3.2589231 3.6362835 3.2506652 2.7974902 2.9329053 3.0278275 2.6422374 3.2570640 2.5609468 3.9299989 2.7135564 1.8355422 2.8219862 2.6905376 3.1727177 2.6570358 3.1577330 2.4528319 3.2063052 2.8935706 3.2473528 2.1513711 3.1155874 2.7298263 3.1468338 2.8497867 3.3582271 2.5384583 3.3645442 3.4876367 2.5424159 2.5608407 3.1557535 3.5756674 3.3584032 2.0195722 3.1942625 3.4941559 1.7147194 3.3491128 2.7197200 4.3134068 4.1031040 3.7934356 3.4277995 3.4726263 3.2562136 3.5002193 3.1939498 2.4140214 3.4741335 2.5641104 3.7108277 2.5900837 4.3578793 3.7950215 2.9464767 3.1397226 2.3419849 3.1672468 2.0559553 2.7773013 2.1720943 3.0709312 2.7681085 2.0428507 3.3562235 2.3990841 3.3776558 2.2264342 2.7167282 2.8891715 2.2568469 2.9360326 2.9564491 2.9561623 2.6858272 2.5860475 2.3483492 3.2683405 2.9240251 3.7883182 3.0106434 3.1483989 3.0971959 4.1668599 3.5034414 3.9844485 3.4516002 3.8312691 3.4717200 3.2428635 3.6372902 3.9115844 2.0181466 3.8975691 3.9783925 3.6893762 3.1677335 3.1684440 4.0833457 3.5829648 3.8961978 3.7012910 3.8738720 3.3621620 4.1371824 3.3560404 3.8726597 3.4033492 3.8893901 3.8334988 3.5184593 3.5893415 3.7730238 3.3701015 3.5111359 4.4437400 3.5769905 3.6431539 3.5902300 3.1397060 3.2978265 3.5591600 3.6113715 3.6882094 4.0855850 2.8344564 3.4173105 2.3043783 3.2088719 3.8073100 1.9097166 3.2506610 2.6096163 3.7349617 3.3407357 3.5171986 3.2342558 3.3962946 2.9466120 3.7969336 3.6806157 3.6512766 3.4766743 3.4783171 3.1219007 4.0558682 3.4820044 2.6808045 3.2359525 4.0590031 2.5009519 4.3265511 3.7629885 3.4114807 2.2587249 3.2654685 3.6974215 3.3532713 3.5387862 3.3562627 2.2698026 2.7321830 3.4429725 3.5226421 3.4442823 3.5215656 3.6909375 3.1022171 3.5438829 3.7461723 2.8099617 3.9680998 3.4766276 3.3569354 1.5661975 3.7359058 3.5632788 3.3556836 3.4508045 4.0539649 3.4191357 2.3828492 4.0125877 3.8931070 3.6756893 3.1687337 3.2860317 3.4294520 3.8303181 2.5522922 4.0170893 3.2971977 3.7473182 3.8559985 3.5242597 3.8187707 2.2841363 3.1433754 3.7202461 2.9542306 4.0682380 3.7063440 2.2326270 3.2899189 3.6871021 3.4568558 2.1386227 3.2633456 3.3080001 3.2290794 3.2676943 4.1889525 3.6804780 3.3339581 3.9876101 3.4405167 3.2722702 3.5510991 3.7932312 2.3277205 3.5987323 3.5490394 2.1240319 3.6099248 7.0818911 6.1841822 5.8896196 4.8061088 5.1313623 6.4416198 6.0170939 6.4252497 5.9456496 7.0093442 6.2711459 6.7548215 6.1816136 8.3292941 6.4858743 4.7341872 7.1249099 7.0863720 5.6565859 6.6350261 6.5472830 3.9840709 5.7365615 3.8669558 4.3114561 6.2378752 6.4667935 6.5497597 6.0120652 5.9512323 6.9326595 6.6089112 5.7439500 7.7767703 6.2741812 6.4545286 4.8899471 5.0310486 7.5544590 5.2968505 5.6979970 5.7952838 6.3343425 6.1465792 7.1576829 5.1987051 6.5842181 5.4208043 6.1855600 5.7453496 6.1805387 
EP00074_Homo_sapiens_P110391_XP_024306952.1_cyclin-dependent_kinase_11B_isoform_X9_Homo_sapiens                                                                                                                                                                1.8894023 2.8992059 2.2643677 3.9172560 3.4783011 1.5113160 3.4989196 1.4967366 3.0580199 3.7680165 1.4810820 3.9371825 3.7137528 3.7609177 3.7894853 3.5574574 2.8664355 2.1439089 3.9400932 2.1786742 0.0000000 3.3728784 4.0296594 3.6430359 2.1347813 3.9771409 0.6888840 2.7798025 3.1098718 3.3491124 2.3750421 3.3122450 3.8375449 3.2367012 2.1652692 3.0538820 2.0670577 3.8707564 4.0061443 3.9921697 1.6047875 2.8659388 1.8188497 3.9879700 2.7843589 3.6471854 3.4016802 3.1233899 3.6042771 3.8808333 2.0672939 3.1353079 3.9712938 2.9045575 3.7823386 3.5388137 3.4858956 3.4909456 1.6930996 3.2014173 3.3572476 3.2783900 3.2277499 3.1575165 1.9897869 2.0082958 3.8462683 2.1137166 3.1140347 3.6584942 2.4432279 3.2224794 3.2077847 3.0833829 2.3915904 3.7822007 2.3321128 1.8697591 3.4657442 3.0007104 3.3351555 4.3866864 2.4773608 3.2096445 1.9499394 3.5210456 2.8960086 3.1709755 3.1317066 1.8378137 2.6822981 1.4199748 4.1546706 3.6277005 2.3345356 1.7343402 3.7333418 3.9082041 4.4008362 3.1010098 4.0555070 3.7135586 4.1276890 1.4751572 4.0971828 1.6695983 3.3716870 3.4888593 3.6034299 3.5714296 3.1739800 3.0635191 3.4169862 3.1733874 3.1530226 3.0220250 2.4631417 2.0180569 3.1817480 3.2068548 2.2227447 2.9939572 3.7529932 4.1174523 3.5635131 4.2238002 2.6315274 3.6406120 3.3696769 3.4326943 3.4867572 3.1611398 2.3327809 4.4364004 2.9489517 4.2535204 4.5406526 3.8712620 3.5859791 2.5677636 3.5144529 2.2870010 3.3499654 3.7862107 4.3882627 3.2689695 3.2433466 3.2198954 3.6382551 3.6395437 3.5818719 3.9768741 3.6962499 3.7884739 3.6455885 3.3644685 3.5917646 3.8803691 3.5361865 4.6287934 4.3071557 3.4311781 3.4910233 3.6501652 3.7418907 2.8692189 3.4446752 3.3346515 3.5689471 3.6707776 3.3557552 3.1517602 1.8585172 3.4229238 3.3714883 3.2920631 2.6550056 3.6636030 3.4783468 3.4199755 3.0733276 2.2006956 3.0669599 2.9451202 3.9059503 3.8826273 3.5971250 3.8913560 2.5331315 3.5017123 3.0436784 3.4814167 3.2100005 2.6787874 3.2528309 4.2436371 3.2150370 1.9913852 2.2447723 3.6814872 3.8201463 3.1575341 2.9293318 2.4963144 2.1690664 3.9818407 3.3743323 4.1437924 3.9286931 2.2103731 3.2372744 2.9657541 3.4581471 3.6124711 3.1430108 3.6849262 3.4657221 2.9861810 3.3413020 3.0596445 3.0903725 3.2601023 1.8020508 4.0542127 3.0200045 1.4862601 3.0276420 2.9118341 3.2541752 3.0534381 3.7973733 2.9310071 3.2082019 3.1495941 3.7998239 2.6746466 3.2359178 3.2040762 4.3623024 3.1185497 2.6629100 2.8861497 3.2709465 3.9639872 2.8050785 3.0084662 3.7046519 3.9447138 3.2342212 1.6785517 3.5008443 3.2460463 2.2183629 3.3620849 3.1841662 3.8287908 4.3965096 4.1546729 3.6081300 3.5339817 3.3961463 3.7196234 3.7168494 2.9047408 3.6954397 2.6627623 3.9626377 2.0828939 4.1496622 3.6266823 2.9518365 3.8411861 2.6142930 3.4545063 1.9205623 2.4101013 2.9193760 3.1144973 2.9583567 2.3482686 3.6843593 2.1353236 3.1465352 2.4141134 3.0966199 3.0783648 1.6964716 3.0523213 2.9095122 3.6378944 3.0840390 2.0407876 2.1082553 3.6595389 3.4776241 3.7853373 3.1575722 3.3494961 3.5216049 4.4340472 4.1699261 4.2475305 3.5070885 3.2299791 3.6074081 3.2116134 3.9449235 4.0922291 2.4009216 3.8757605 3.6038245 3.7023446 3.6728618 3.6488565 4.6407366 3.3285073 4.4940196 3.8220274 3.8910322 3.8661536 4.8236534 3.3751683 3.9718716 3.9208056 3.8733644 3.7545430 3.5413269 2.9373674 3.6586629 3.7673185 3.7023567 4.5784598 3.7482561 3.6903535 3.6832407 3.3374047 3.3663938 3.4915748 3.8524538 3.6529390 4.1267285 3.2814725 3.3593745 1.9564917 3.5640809 3.6771898 2.3326414 3.5636812 3.0332043 3.4987886 3.8676807 3.7191136 3.7008179 3.6334475 3.3417948 3.9431157 3.9082867 4.0310453 3.7275478 3.4048560 3.7042932 4.2368703 3.8329704 3.0118775 4.2314073 4.0368466 1.7369050 4.0053901 3.6943891 4.1639799 1.7101946 3.9345116 3.6934447 3.5137827 4.4220722 3.4340842 2.6282005 1.7187874 4.2775377 3.5994564 4.2353773 3.9900339 4.4524964 3.1375090 4.0825968 3.7368826 3.6016720 3.8162277 3.5570512 3.9018374 2.5382194 4.3321265 3.7870013 3.6109555 3.7424250 4.6301847 3.7431027 1.4223884 4.2616534 4.2463477 3.8628188 3.4864202 3.9145411 3.8933970 4.0101377 1.9114286 3.6770235 3.8046245 3.8521772 4.0524523 3.5629457 4.0799343 2.5747984 3.4217651 3.6218750 3.3032905 4.3659377 4.2277275 0.8375652 3.9065001 3.9238877 4.0165249 0.1571626 3.6845926 3.8413123 3.7635241 3.7659526 3.9664593 4.6296900 2.4901564 4.1310042 3.6004059 3.6951386 4.1630629 3.9089198 0.7299622 3.6953903 4.1626624 0.9187792 3.6708264 6.7363979 6.0875467 5.8799557 4.9580411 5.1808430 7.3069744 6.5730012 7.1499873 6.4421545 7.2995535 6.9461967 7.2406903 6.0353861 7.7655663 7.3436212 4.9029345 7.7801086 6.8001836 5.7146859 6.6009744 7.1638315 4.0559049 7.0241714 3.8553833 4.2721664 6.7856177 7.2481190 6.6154762 6.3699929 6.0350722 6.7414688 7.3457306 6.5156413 8.6337327 6.8327138 6.5951979 5.8405963 4.8825704 8.1092171 6.1439739 7.0740125 6.5422694 6.3244652 6.8692030 7.1189770 5.3258352 6.7088707 5.2737188 6.3903825 5.9208437 6.5674645 
EP00099_Drosophila_melanogaster_P013890_NP_476797.1_Cyclin-dependent_kinase_1_Drosophila_melanogaster                                                                                                                                                          3.6529958 1.7228352 3.1019766 4.2277208 4.2113046 3.3727154 4.0335278 3.4089189 3.3369828 4.1720286 3.3847089 4.0826073 4.3326217 3.9475478 4.1132111 4.4011569 1.8269414 3.8183415 4.1980685 3.5772811 3.3728784 0.0000000 4.1841936 3.8809441 3.7431681 4.0870914 3.2570289 1.3433658 3.3555098 2.0964487 3.5444481 3.1921248 3.6417615 3.6540642 3.3144117 3.3332850 3.0709794 3.6836915 3.4956379 4.0859170 2.9340966 3.5349339 2.9782488 3.6373929 3.4176960 3.2844806 3.4464211 3.2659079 3.8192187 4.0333444 3.3848745 3.4777463 4.0007597 3.2663465 3.9479642 3.4997919 3.3463160 3.7027749 3.3003030 3.3318273 3.4556160 3.7405137 3.2763531 3.3265742 3.4146010 3.2772885 2.8751329 3.4207457 3.2215520 3.6952556 3.3769532 3.4788072 3.6839325 3.4606825 3.9865042 4.0962082 3.8301836 3.3825070 3.8312245 3.5162971 3.4251737 4.8159203 3.8789441 3.5764489 3.4752085 3.6224839 3.5298458 3.2334293 3.7146598 3.2569963 3.7281649 3.1865907 3.5433496 4.1597089 3.3342227 3.2810760 4.2245615 3.7052533 4.0468374 3.2017951 4.0368822 4.2042127 4.3008274 3.4141320 3.9387220 3.4189601 3.3832860 3.2913617 4.2185884 3.8655391 3.3938213 3.4822392 3.7884520 3.2062443 3.1815531 3.9674165 2.9545549 3.1242098 3.3719804 1.6573836 3.5738926 3.9871235 4.2615032 4.3934811 2.3094590 5.1338547 3.4506939 3.8583776 2.3368473 4.0278190 3.9970667 3.5555614 3.5344825 4.3579927 3.6929277 3.9913992 3.9107480 3.8494205 3.5443257 3.4261240 3.5473224 3.4212492 3.4794207 3.5700238 4.0708864 3.5631848 3.7251912 1.4664066 4.3249229 3.7670363 3.4090848 3.6989412 3.9413226 3.6130483 3.8517288 1.7363325 3.8530620 3.9806975 3.9064733 4.3394297 4.1368083 3.6156386 4.1581468 3.6766771 4.1875308 3.8555795 3.1619969 3.6195531 3.3233626 3.7876209 4.0552431 3.3293570 3.0905046 3.5469443 3.5810088 1.6660318 3.3145160 4.1130622 3.9730573 3.2638264 3.2881907 3.0086843 3.4782153 4.2119416 4.1776311 3.8676538 3.5939704 4.2004090 3.1909259 3.5444365 3.3198948 3.8871388 3.7045056 3.4719957 3.2314120 3.3068833 3.7185300 3.3875203 3.5044767 3.6754974 4.2890142 4.1873715 3.9373612 3.4693855 3.3520378 3.9526678 3.7153184 3.6231993 4.1319197 3.0116488 3.3441106 2.9578000 3.2309234 1.4657335 2.9672969 3.7996032 3.7580745 3.9561327 3.5227958 3.2942607 3.5375680 3.7682203 3.3513420 3.9367700 3.8091778 3.2197263 3.1540659 3.3984559 3.6713747 3.8869533 3.7827251 4.2210341 3.0660004 3.6583835 3.6180566 3.9683090 3.6415105 4.4725436 4.0126339 3.4374161 4.6148293 3.5633066 3.2745699 3.9743335 3.7624927 4.0485322 4.0871728 4.5099337 3.5867040 3.3063821 3.4955935 3.2430354 3.3162978 3.1114717 4.0301047 3.7232734 3.8025671 4.0323929 4.0078683 2.5257872 3.5381872 3.7091800 3.5920315 3.5986013 3.7794735 3.2591136 3.8034740 3.6448869 4.0831009 3.8817999 3.3914918 3.5520457 3.1292483 3.6175402 3.0785250 3.5435289 3.8515911 3.4135561 3.4064284 3.1157945 3.5702113 3.4725074 3.2110425 3.1626479 3.2020011 3.4656228 3.3553402 3.5451332 3.2527284 3.4393446 3.2934657 3.3518724 3.3493905 3.3374707 3.8004336 4.3390214 3.1801781 3.3546825 3.3649271 4.1492492 4.2579769 4.0607217 3.6050543 2.3139206 3.9296207 3.6567071 4.2749444 4.3731108 3.7286673 3.8751903 4.2641932 3.9365613 3.9956899 4.0272137 4.2026316 2.1758065 3.8545905 4.0649317 4.1553235 4.0953265 4.3180153 4.1069231 4.4796726 4.1223636 4.3151670 3.8042139 3.8372671 3.2086842 3.7285252 3.7297783 4.0766291 4.5400892 4.0663855 3.6671761 3.6852382 3.8918146 3.3755170 2.2112554 3.7786042 3.8889289 4.0868904 3.6165159 3.5104800 3.3419719 3.9331078 3.9469776 3.5892856 4.0669888 4.2412840 4.0566742 3.8976774 3.9912991 3.7631385 3.9215206 3.7221501 3.7312823 4.4210730 4.3200836 3.7316441 3.5629847 3.7738247 3.9029116 4.2694447 2.2988452 4.3167803 4.1330942 3.4222905 3.7320112 3.2471960 4.3764761 3.4227890 4.4035578 3.9061004 3.4037208 4.3016490 3.3477697 3.8702301 3.4690842 3.5943183 4.3468950 4.0991161 3.2933909 4.9964834 3.4234482 4.2077477 3.8781739 4.4460154 4.5257180 4.2366561 4.3986166 3.9404258 3.8699159 3.9303784 3.4993681 3.8967118 4.8685196 3.8800969 3.9741889 4.2801808 4.0798862 3.7260912 4.0778625 3.7984043 3.7722099 3.8639184 3.3001870 3.7235979 4.4223465 3.9800170 3.9409661 4.1301154 3.8808051 3.8916529 3.5736264 4.2846729 3.5796515 2.7590132 4.3788843 3.1849980 3.7245384 3.6310588 3.8613761 3.4734646 4.0013523 3.8975526 3.8749598 3.9117558 3.9800676 4.5476154 3.6716375 3.8733209 4.0279180 3.8800403 3.4059510 4.4463208 3.3650589 3.9000406 3.6597604 3.4807355 3.7752584 7.0578161 5.2056903 5.5830541 5.3456908 4.9735038 5.9807297 5.6086557 5.9032307 5.9006420 6.8842377 5.8297518 6.4444891 5.5807708 7.7356554 6.3900722 5.2398972 6.9931428 6.4799516 5.5516946 6.1702420 6.1542178 4.7200785 6.1848107 3.8106840 4.5594193 6.2183331 6.8650476 6.7090616 5.4381798 6.1664628 7.7868467 7.1483275 6.5005242 7.9334485 6.4685085 6.6605933 4.9061107 5.8500467 7.5709740 6.1856863 6.0081513 6.5414426 5.5502894 6.6906974 6.5247934 5.6067107 5.9382027 5.3258280 6.1051433 4.3435034 4.4123060 
EP00099_Drosophila_melanogaster_P014238_NP_477226.2_Cyclin-dependent_kinase_9_Drosophila_melanogaster                                                                                                                                                          3.7313216 3.6660152 3.7009411 3.5671581 3.3325898 3.8425160 3.2074717 3.6834051 2.5529307 3.6235915 3.6784183 3.4293538 3.4382388 3.2413488 3.2516680 3.5326850 3.5198096 3.4727837 0.7040255 3.5843967 4.0296594 4.1841936 0.0000000 2.6972340 3.5520785 0.6759622 3.7466793 3.1699399 2.5474764 3.5266023 4.1778731 2.7526687 3.8441901 2.5375008 3.6836160 3.4813461 3.6842583 3.0802735 3.1938322 3.3629999 3.4016474 2.9280157 3.6474600 3.3273911 3.8899407 3.0951929 3.1646763 2.8619963 3.4319755 3.6783132 3.7930104 2.7243058 3.6475910 2.5701212 2.6388390 3.1262836 3.3359433 2.8559027 3.6544064 2.4985409 3.4630720 3.1419631 2.8879512 2.8748952 3.5216672 3.7100822 3.5918364 3.6052595 2.6653874 3.3652067 3.7676934 2.4753112 2.6681635 2.9643303 3.6559105 3.3418255 3.6540226 3.6339612 3.8161800 3.1570866 2.9457863 3.5739438 3.8993507 3.2065919 4.0871156 2.5620471 3.7106278 2.6619656 3.2595421 3.6590983 3.7489701 3.6369489 4.1332813 3.4363412 3.4167447 3.6118376 3.5792216 3.3500729 3.3641632 2.6132099 3.4189269 3.4347321 3.7772592 3.8116037 3.5899117 3.6284611 2.7346927 3.4968593 2.9472657 2.9410323 3.0140174 3.8171274 3.1246587 3.0488404 2.7111700 3.3410140 3.7741338 3.3831136 2.5419811 3.6994974 3.8667007 3.7049464 3.3193752 3.1174816 3.4186112 3.5784905 3.8139994 3.1858824 3.1421470 3.1323501 3.1574517 2.7062459 3.7542597 3.7682681 4.1141819 3.8442932 3.9087562 3.2182168 2.7522201 3.6636045 2.7225535 3.8741031 2.6920445 3.3251052 3.7896074 3.8220769 2.5276637 3.7761464 3.4334699 4.2554375 2.9612538 3.9817441 3.4889664 3.4958920 3.1231104 3.8638015 3.3398012 3.2947454 3.0857694 3.5751808 3.5183341 3.4890897 3.1218037 3.9615613 3.1706318 3.9582162 3.0526519 3.1730087 3.1454764 3.3014532 3.3063704 2.6809580 3.8042769 3.4238668 2.9341180 3.9591055 3.7302262 3.5281778 2.9196149 2.7041549 2.6963382 3.1339415 2.5980702 4.0622908 3.6856397 3.4341876 3.2298840 3.5806155 3.8368313 3.1802269 2.9658686 3.6225735 3.7983681 3.3839868 2.5897288 4.0312735 2.5197483 3.5754389 3.6857528 3.7286311 3.2488144 3.0107406 3.9119910 3.7395954 3.3531324 3.4614596 3.0703138 3.6923710 3.2152750 3.5346850 2.3616494 3.0566084 3.3708158 4.1211000 2.8000294 3.8399035 3.2109792 4.1100457 2.7945242 3.9876335 3.9139751 3.0363688 3.7754348 3.4719903 2.3248807 3.5999483 2.6599973 2.6899986 2.6700082 3.4080984 3.0529829 4.0753337 3.4636547 4.0904320 3.1440941 3.8307805 3.1350992 4.0973014 3.8039566 4.1400214 3.6931593 3.5391890 3.2277704 3.2791122 4.0141970 3.6015879 3.3072911 3.7455110 3.4857318 4.0194959 3.1706610 3.4861159 3.4196481 3.7743308 3.8304538 3.4564701 3.5496692 3.3705175 2.9392803 3.5696648 2.9835720 3.5396258 3.0619719 4.2450511 3.4966517 2.7251082 3.1689158 3.6791939 3.8064113 3.2318838 3.0598661 3.0120469 3.7245404 3.2310246 3.5549949 3.3192151 4.0530502 2.5825986 2.3544834 3.6286744 2.8222614 3.5906085 2.8353814 3.5798818 2.5235396 2.7234015 3.7103700 3.3710948 2.5917978 2.6594952 2.6095529 3.6617996 3.6021864 2.5868271 2.7954869 3.6306090 3.0761673 3.0486378 2.9907336 4.0173762 3.0677356 3.5484466 2.7176699 3.6714535 3.1082358 3.0000558 3.4871826 3.5058629 3.5334907 3.6199733 3.5213020 3.4328591 3.4575518 3.4659103 3.8979870 3.8809945 3.7602066 3.2115529 3.4065332 3.4246724 3.9064889 3.3002934 4.2348168 3.3242514 3.6872662 3.5846288 3.1039325 4.4450346 2.7612772 3.4134787 3.2208879 3.4704005 3.1928843 2.9011844 2.9515122 3.5389345 2.6150923 3.2448819 3.7031018 3.2655998 3.9991692 3.9558682 2.9056368 3.8541609 3.1469330 3.1156013 3.1311161 3.2516015 3.7216135 2.9358275 3.1660375 3.8113442 3.5665340 4.0272356 3.0010117 3.8070294 3.1939959 3.2288837 3.4079924 2.6036553 3.1282587 3.7328807 3.5517534 3.7099977 2.8002147 2.9286367 3.6631777 4.1422281 3.0811419 2.8463841 3.9662282 2.6545631 2.9987382 2.9530363 3.2634474 2.9404431 4.0610769 4.0240309 2.6204727 2.7239454 3.1844476 2.8844747 3.1566232 3.2771678 2.6383178 3.2788766 2.9703573 2.9423791 3.0339960 2.5171086 3.6509205 3.0304065 2.6638150 3.1141059 3.3144703 3.3048386 3.2520458 3.7570437 3.2213295 3.0782812 3.4787592 2.6981600 2.1244557 2.6073852 3.7734797 3.6908664 3.2660193 2.8756002 3.6527802 3.5502801 2.7883579 2.7560231 3.9467865 3.0144320 3.2255107 2.6261276 3.9490941 3.4579273 3.7282288 2.7627417 2.9410565 2.9028084 3.8813018 2.6915366 2.7721828 2.8349410 2.7992791 3.0844479 1.9432079 3.7229832 1.5638987 2.8176815 2.7555461 3.1512410 1.2667576 3.5053274 3.0650486 2.8880543 3.6828780 2.9750362 8.1937551 6.4904912 6.6050263 5.5276091 5.3685236 7.7280239 7.6986862 7.7412224 7.4767773 7.5838607 7.2048844 6.7256292 7.4694534 7.0993512 7.0452372 5.3210385 7.4658582 7.2038152 7.1604303 6.2011025 6.1260249 4.2138706 6.2527848 4.2160882 4.9301538 6.4107608 6.5575731 6.7533973 6.5713407 5.8714016 7.1561224 5.9671617 6.1877679 7.1743318 7.3465224 6.8732448 5.1515576 5.8032400 7.6805535 6.2185587 6.6526209 6.7979417 6.4259565 6.5585568 7.3948325 6.0765392 6.1976764 6.3501090 7.4567953 5.5906753 6.4357562 
EP00110_Nematostella_vectensis_P003152_XP_001620553.1_hypothetical_protein_NEMVEDRAFT_v1g147788_partial_Nematostella_vectensis                                                                                                                                 2.9603742 3.4393023 3.4068349 2.7572564 2.4651474 2.8361917 2.4103761 2.8479499 2.0096815 2.7051192 2.8716538 2.8205407 2.7654857 2.5209249 2.5742194 2.9963391 3.0845373 3.4920474 2.7259539 3.3816793 3.6430359 3.8809441 2.6972340 0.0000000 3.5507566 2.5948285 3.4663740 2.9408135 0.1712530 3.6761224 3.5015955 2.5921215 3.1601170 2.1472760 3.1797402 3.3867846 3.2689460 2.7074858 3.0484595 3.2110847 2.9652371 2.3517167 2.9998676 2.5916415 3.2565182 2.1939457 2.8114783 2.6797012 3.3814434 2.8600111 3.2082696 2.1270276 3.3804990 1.9678306 2.3741544 2.3419976 2.3167531 2.3783296 3.7559767 2.3562382 2.8564827 2.3201487 2.0607665 2.2583373 3.3330393 3.1707878 3.2981990 3.0596287 2.4512844 2.9277458 3.2226788 2.4201193 2.5261027 2.3286833 3.6101689 3.0125307 3.4264012 3.0159389 3.0102148 1.9898045 2.3864023 3.4229445 3.2846662 2.4514516 3.3964527 2.0261978 3.2996696 2.1852705 2.2896166 3.0512829 3.1861330 2.7166426 3.7968558 2.8219633 3.1256190 2.8762369 3.1008144 3.0677515 3.0443073 1.9980657 2.7895813 2.7155316 2.8832915 2.7591893 2.9018514 2.8228875 2.5682062 3.6437723 2.3520737 2.8319099 2.2969904 3.9040769 2.3637423 2.1091175 2.2619064 3.3685456 3.1894265 2.8904883 2.4622408 3.3892578 2.8768035 3.6707020 2.8990346 3.1329316 3.8281321 3.5936076 3.0759693 2.9246857 3.9318041 2.9251399 3.1189033 2.9335290 3.2018327 3.5764953 3.9830845 3.0224549 3.2283037 2.9099933 2.4551410 3.1196015 2.2103216 3.3822428 2.2088779 2.7243512 3.5540407 3.0662630 2.5323875 3.3808204 3.3134353 3.5789882 2.0045468 3.4155179 3.0400294 3.3064611 3.0571392 3.5024053 2.5019321 2.4445394 2.6525127 2.9080554 2.9656964 2.7966047 2.8737188 3.2346854 2.8742919 3.3032983 2.7960703 2.5504970 2.5389533 2.3534209 2.4867575 2.3736900 3.5162048 2.8527953 2.5458889 3.1263424 3.1025031 2.9533610 2.4757328 2.1687621 2.4631723 2.7995518 2.0853899 3.3052694 3.0169393 3.1307587 2.9703937 3.2622379 3.0811932 2.6902289 2.8025971 2.7801080 3.8504568 3.1396558 2.6486037 3.9709151 1.7838943 3.0105776 3.0546842 3.1585030 2.9155590 3.1117414 3.3662370 2.6386071 3.1171239 2.9067967 2.8812650 2.6446553 2.5434516 2.9717235 1.6865722 2.3790734 2.7540872 3.5962053 2.6460563 3.3537302 2.7366730 3.1359140 2.2607949 3.5685371 3.3880763 2.2346033 2.8173216 3.1550984 2.0148413 2.7006285 2.3158619 2.0035879 2.3395865 3.1182115 3.1345178 3.1697411 2.8886658 3.5769190 3.1612908 3.5845656 2.1717805 4.0796777 3.1600279 4.0043037 3.7842066 3.7319459 3.0890831 3.0547603 3.2256553 2.8621854 2.8408798 3.2302157 2.8937262 2.8592405 2.8900674 2.8947637 2.8494060 3.7327279 3.4400812 3.3351286 3.1322202 3.0389710 2.7305372 3.5842631 2.7870927 3.1168814 2.4744215 3.4218352 3.1434400 2.0589345 3.2848790 3.1505011 3.5529839 3.3143178 1.9682535 2.5467163 3.0529565 2.8373134 3.1986338 3.2741180 3.4880392 1.9751890 1.8184501 3.0286613 1.9197940 3.6022405 2.3295822 3.1896725 1.7276227 1.7891859 3.2480044 3.1937003 2.2806576 2.4161880 2.6568149 3.2305221 2.9035267 2.3832674 2.5571218 3.0825500 2.8339312 2.5026154 2.5597830 3.4241663 2.7191491 3.2189740 2.6560718 3.3704742 2.6036223 2.8249473 2.8121499 3.0559601 3.6414150 3.3861364 3.1307242 3.1367785 3.0032202 3.4102355 2.9488832 3.7526392 2.8163787 3.0288907 2.8850165 3.0879739 3.3748151 3.4492096 2.9812300 2.8518429 3.5439358 2.6739903 3.0915373 3.3734050 2.9048189 2.4580446 2.3907478 3.7034673 2.8550398 2.9644237 2.9295784 2.7711882 2.7173483 3.7108357 3.0224308 3.1440001 4.0862673 3.8987896 2.4149349 3.3153830 2.5624855 3.0098384 3.3433866 2.5609741 4.0866732 2.6506370 2.8571740 3.1012419 2.5694489 3.5546548 3.1362334 2.7307223 3.2289583 3.5673276 2.6055873 3.2212220 2.5557920 3.6274719 2.9078101 3.3443339 2.8611015 1.8222137 3.7174358 3.9132714 1.8085620 2.9353615 3.6485794 3.0919108 1.4970800 1.7697436 3.3713838 1.6314424 3.8018495 3.9191540 1.8480116 3.1235778 2.4049458 1.9904965 3.2327110 1.7791090 3.5039723 2.0372893 3.0134409 3.1692377 2.9241725 3.1581219 3.3253398 2.0036854 3.0250706 2.3713728 2.3823721 3.1946284 2.6773784 3.7460200 3.1267575 3.0920076 2.2205005 2.6924558 2.1751403 2.6142251 2.6481474 3.7281512 2.4779647 2.9583894 1.8316016 3.3197828 2.6373457 3.2972380 3.3056789 2.1610844 2.0099475 2.4323051 3.7979059 3.2113535 3.5971915 0.7231014 1.0249260 0.9196108 3.6313828 0.8442694 0.9342113 0.8794107 0.8707930 1.7436946 3.0153268 3.5764322 1.9638521 1.1322250 0.9286272 1.3522745 2.9955958 3.5444473 1.4835586 1.1861951 3.8204247 1.4926424 7.7999533 6.5242515 5.8813620 5.1668333 4.7515117 7.1644531 7.2346479 6.1954117 7.1636837 7.1972295 7.9020990 6.6031456 7.0902592 7.0745485 6.7092650 4.1271987 7.8352958 7.7020681 6.7409069 6.5025717 5.9859345 3.9136565 6.7060454 3.8329124 4.0336778 6.9772389 6.8140087 7.0272101 5.9919761 5.5766816 7.3187850 7.1515384 6.2147916 6.7132135 7.1905987 6.6736914 5.1097453 5.8686198 7.2798405 5.7055130 7.0296769 5.9393498 6.4673280 6.9421696 8.3805227 5.7884003 5.2536850 6.0646555 6.8458024 5.5802799 5.6297422 
EP00110_Nematostella_vectensis_P004694_XP_001622095.1_predicted_protein_Nematostella_vectensis                                                                                                                                                                 2.3952858 3.0293435 2.1013951 3.5878136 3.1652060 2.1521202 3.1253631 2.0275248 3.1323301 3.2680883 2.0769218 3.3682899 3.5636229 3.4785630 3.3297284 3.6420374 3.3951410 1.1434672 3.3887575 1.1989256 2.1347813 3.7431681 3.5520785 3.5507566 0.0000000 3.7388060 2.4223075 3.1297677 3.1121457 3.5171388 2.8163358 3.2192381 4.0064506 3.5768600 2.4745585 2.6955761 2.1953796 4.1752987 3.7986236 3.6086801 2.1520234 3.1742327 2.6227069 3.6048445 2.5064200 3.5527518 3.4792173 3.3562577 3.8685067 3.5084238 2.5253766 3.6255722 4.0575374 2.9210638 3.7373872 3.2981695 3.7316104 3.4449827 2.3008084 3.4625909 3.0128802 3.6036511 3.1541113 2.9459597 2.6134918 2.3290844 3.8585740 2.8921137 3.2363080 3.6002185 2.2505110 3.2634387 3.2600935 3.1365940 2.8336274 3.8048741 2.5161159 2.3692036 4.1819052 3.0262484 3.2152175 4.3331015 2.4801728 3.6100967 2.4644395 3.3297166 2.8573148 3.0986813 3.2768442 2.4695716 2.1475833 2.0310672 4.1276792 3.1903359 2.8378627 2.3670782 3.4474270 3.5540693 3.9175384 3.2217707 3.3434349 3.5170533 3.7632950 2.1881811 3.3554726 2.0798370 3.2262911 3.4213093 3.5825533 3.9797871 3.3330447 3.4779837 3.5685199 3.0558581 3.1749389 2.5476179 2.7351494 2.6321646 3.2713070 3.4449316 2.7718569 2.7289879 3.0099979 3.9212803 3.7081477 4.1389827 2.8075529 3.5245910 3.5284570 3.6857806 3.5616163 3.0727681 2.9030169 4.1365643 2.8349773 3.9369416 4.3495342 4.0132511 3.6938846 2.2887787 3.2664956 3.0915843 3.3834392 3.7665982 4.4201880 2.9596939 3.0704123 3.6758558 3.6557223 3.7916240 3.1637651 3.6052517 3.7435995 3.7857143 3.5068402 3.4852056 3.5855445 3.5660656 3.8077324 4.3624778 4.1124555 3.3355526 3.0888197 3.7755496 3.3076442 2.5643106 3.3215430 3.4343599 3.3703791 3.7174328 3.6359780 3.1150103 2.8897774 3.2869998 3.3272139 3.3467388 2.2111198 3.5576695 3.8562087 3.3643478 2.6682444 1.7893979 3.1832802 2.1870876 3.6856997 3.7032835 3.3795489 4.4826448 3.0169658 3.6739586 3.1244878 3.6394970 3.1679589 2.0743925 2.9319911 4.3562389 3.1659713 2.4293269 2.8955069 3.5768369 3.5978480 3.3400026 2.7207082 2.3082288 2.1064485 4.2403265 3.3461016 4.0394485 3.4468788 2.4650296 3.2495000 2.8581332 3.3177750 3.8339014 3.7434601 4.0539646 3.5349901 2.6467495 3.3740746 2.8044376 2.6684245 3.8188686 2.6035864 3.8261478 2.9629342 1.8715131 2.8533557 3.1469465 3.4707636 2.5410468 3.2233947 2.2824863 3.3767575 2.9145243 3.6620011 2.3754958 3.1505344 2.7769158 3.2341557 2.8902846 3.2642698 2.6586645 3.6646293 3.5073382 2.8265308 2.6511176 3.2993197 3.6705723 3.4136755 2.2233465 3.4555659 3.8564440 1.8891492 3.3388742 2.8054599 4.0908173 4.1816448 3.8780684 3.4277281 3.5766664 3.3632631 3.6194146 3.4272540 2.8167324 3.5028251 3.0145618 3.6642188 2.3810584 4.6077839 3.4957736 3.0065534 3.2373918 2.1865624 3.6718916 2.0401610 2.7099723 2.1269065 3.2059399 3.2043868 2.1440059 3.6381881 2.3735392 3.1703663 2.1633209 3.1450700 3.2261695 2.0945583 2.8525004 2.8407131 3.1914060 3.0480871 2.4486646 2.5873923 3.7345090 3.3022816 3.4761480 3.1150587 3.2427150 3.7068977 4.6162006 3.6747560 4.5839817 3.6941529 3.4769468 3.5655873 3.2185605 3.9329116 3.9382736 2.0514017 3.9609537 3.8983851 3.5551917 3.3069980 3.0139402 4.2552031 3.6846423 3.8351843 3.6355379 4.0370783 3.2727804 3.9794526 3.3564964 3.6220770 3.8502710 4.1186251 3.3976288 3.3839413 3.6154332 3.4607179 3.3969353 3.3931693 4.5015061 3.6657387 3.5752629 3.4765992 3.2954771 2.8136266 3.5776110 2.7554848 3.5265890 4.2321876 2.6565648 3.0201751 2.6211128 3.2264479 3.6952647 1.9241829 3.0759283 2.6303018 3.7770640 3.3098453 3.9448793 3.1846830 3.5168083 2.7359204 3.7630788 3.7511975 3.6652621 3.5302423 3.3724954 3.1277833 4.0336146 3.5931756 2.3846891 3.7821186 3.7944134 2.7310952 3.8964796 3.8854358 3.9608473 2.2957083 3.6912534 3.7682702 3.3899463 4.0060530 3.3152857 2.2972108 2.7601194 3.4333627 3.7222733 3.8425737 3.4351815 3.8228737 3.1556701 3.7970114 3.8916592 3.4700267 3.6815117 3.4565275 3.7448736 1.4283146 4.0381866 3.5888376 3.6554620 3.4342654 4.2797195 3.4793830 2.3017433 4.1011581 3.8975821 3.9195799 3.2634080 3.5220712 3.3629600 3.9013582 2.5428725 4.0844887 3.7150122 3.4705590 3.9313671 3.5187309 4.0678274 2.1023431 3.4420546 3.7961537 3.0669892 4.4245426 4.0273487 2.2488748 3.5744328 3.9191235 3.7375227 2.0646515 3.5513486 3.4683334 3.4436086 3.4357535 4.0017718 3.7432375 3.1838831 3.6583590 3.5582748 3.7427046 3.5150382 4.0318343 2.1820716 3.6897071 3.7739491 2.1505894 3.5104904 6.7028479 6.1966980 5.4680025 4.6785059 4.9693302 6.5406898 6.1093879 6.1345476 6.1330204 6.5041182 5.8907374 6.8207280 6.1961767 7.5754098 7.0292113 4.3467814 7.1352031 7.0939099 5.5662033 6.5704545 6.7569024 3.9349815 6.4599761 3.6516885 4.6284763 6.5089730 6.2158204 5.8286458 6.3933345 6.3370547 6.8168743 6.9581262 5.4187319 7.7671341 6.2549257 6.3782038 5.3588389 5.2834234 7.8669120 5.1947087 6.4874621 6.2959142 6.3715682 6.4399692 6.9257275 5.0804259 5.8256743 5.6265196 5.9541388 5.2618489 5.5641548 
EP00110_Nematostella_vectensis_P009464_XP_001626865.1_predicted_protein_Nematostella_vectensis                                                                                                                                                                 3.5430757 3.6174815 3.9530484 3.5965088 3.4915499 4.0454906 3.2119970 3.9043700 2.6643959 3.7581848 3.8745479 3.3468562 3.7237842 3.4266641 3.3865373 3.4306651 3.5073708 3.4811973 0.6543220 3.5060424 3.9771409 4.0870914 0.6759622 2.5948285 3.7388060 0.0000000 4.0506927 3.3404808 2.3901042 3.5168569 4.0280459 2.7455635 3.9727835 2.5874553 3.8683474 3.4652399 3.7755005 3.2755263 3.3577224 3.0927388 3.5530250 3.1111274 3.6049345 3.2299551 3.4662660 3.1532159 3.0577752 3.0328612 3.6348608 3.3680251 3.6732587 2.6979791 3.6861734 2.3418943 2.7239397 2.9340738 3.3313288 2.7130384 3.6851611 2.6265041 3.5494300 3.0317457 2.9223994 2.8288085 3.7352920 3.5730882 3.6639569 3.7386003 2.8426286 3.2653114 3.5306762 2.5264617 2.5414641 2.7915994 3.7192171 3.4778352 3.5161468 3.8480076 3.8265950 3.0224739 2.8139575 3.7772842 3.8404748 3.1841613 4.1135612 2.4185841 3.7896091 2.5200159 3.2607239 3.7412742 3.4629521 3.9081549 3.9877586 3.4120506 3.6657710 3.8316567 3.7086408 3.6155932 3.8291431 2.6093428 3.4370694 3.7355133 3.9830646 3.8072712 3.8519028 3.8770585 2.9976890 3.5567619 2.7191479 2.9937951 2.9166197 4.0769673 2.9958578 2.8576561 2.5437572 3.2644499 3.6296876 3.6177114 2.4715757 3.8894122 3.7242579 3.7733535 3.3323855 3.2432036 3.2589040 3.8149712 3.8440429 3.2761686 3.4466275 3.3123402 2.9202311 2.9094361 3.8487307 3.8152562 4.3223352 3.8965772 3.8592690 3.1553330 2.8195659 3.4482390 2.6474961 3.8640160 2.7850194 3.2083753 3.8085587 3.6127276 2.3797787 4.0143868 3.5751118 4.1706257 2.7499969 3.7491992 3.5241083 3.4224540 3.2260814 4.1680865 3.2971375 3.3059347 2.9652941 3.3756557 3.5911500 3.1231123 3.3553569 4.0196962 3.2126415 3.8779412 2.8220657 3.3090988 3.2731344 3.3166710 3.0936498 2.7058698 3.9943917 3.1764490 2.9784884 3.8071733 3.5195922 3.4540027 2.9962760 2.5817640 2.5004817 3.2537979 2.4081179 3.8751587 3.6803246 3.5447626 3.1186561 3.8096812 3.7875493 3.1435757 2.9474940 3.3812530 3.8929308 3.2926143 2.7177090 3.9371230 2.4669781 3.7080874 4.0111997 3.5892609 3.2975295 3.0596975 3.8723661 3.5943659 3.4962121 3.2892639 3.2112899 3.8402218 3.1301189 3.4633503 2.3887761 3.2518662 3.0515283 4.2683048 2.7375907 3.6925520 3.1829498 4.2751675 2.9401176 4.2787131 3.9221606 2.9456076 3.8533744 3.3722854 2.5135447 3.7745266 2.5607014 2.6465933 2.6210953 3.3629814 3.1552484 3.8624696 3.2597748 4.1214751 3.4098105 3.6876087 3.0089309 3.6658930 3.5616468 3.9347576 3.7486945 3.7615823 3.2388877 3.3413303 3.9996471 3.4202855 3.5473827 3.8039068 3.2678679 4.0545878 3.3736520 3.4680932 3.4470147 3.6401351 3.6585420 3.4982234 3.6360216 3.1755453 2.9142372 3.6673344 2.9911959 3.6795154 3.0969436 4.1741873 3.3046898 2.6840820 3.1847800 3.8300901 3.9426140 3.0727006 2.9826666 2.9607338 3.9873093 3.4640132 3.7904478 3.2238885 3.8284101 2.6136095 2.3620078 3.6261968 2.8140801 3.7857034 2.8935454 3.3468809 2.3100650 2.7605782 3.7765047 3.4699703 2.5854616 2.9109232 2.9369894 4.0541275 3.8640050 2.6392243 3.0506258 3.7380082 2.8149657 3.0009395 2.8900763 3.9833520 3.1017501 3.7262766 2.9933952 3.8166446 3.2062350 3.1440467 3.3737990 3.7356635 3.7131484 3.9034938 3.7859892 3.7374394 3.3264591 3.3834745 3.9785318 3.8241593 3.8723707 3.3486074 3.4243023 3.4908811 3.8406543 3.5336523 3.9909709 3.1225325 3.8693247 3.4094395 3.1878253 4.2899561 2.8102974 3.3944356 3.1457140 3.6649974 3.2466947 3.0634707 2.9595827 3.5439211 2.5523536 3.5163223 3.6882810 3.5645643 3.5381054 3.7792467 2.9665661 3.7975351 3.2898126 3.1219639 3.2993495 3.4086191 3.7953886 2.9290773 3.1978331 3.8923013 3.3054955 3.8870575 3.0631446 3.8112715 3.0091782 3.5609374 3.2936833 2.6560970 3.1147646 3.6712253 3.4311956 3.6516800 2.5573477 2.9208847 3.8031746 4.1465341 2.9788091 2.8170697 4.0785545 2.6298534 3.1660357 3.0639973 3.1029553 3.1368819 3.9990253 3.9274404 2.6516578 2.6140156 3.1693603 2.9419869 3.0381528 3.0614392 2.7350526 3.2731355 3.0508719 3.2477106 3.2329994 2.6690424 3.7462979 3.0791130 2.7852314 3.3558339 3.3252323 3.1331358 3.4222315 4.0229068 3.1161364 3.0621798 3.4812982 3.0476857 1.9609920 3.0314237 3.6929099 3.9668884 3.2895719 2.7149012 3.6854054 3.5154964 2.9803189 2.8076315 3.7058671 2.7912546 3.3513630 2.7284727 4.0939146 3.3175662 4.0378490 2.5669069 2.8569792 2.8120357 3.8820750 2.7447674 2.8042217 2.8327892 2.7811509 3.1368273 2.0953169 3.7868374 1.8055785 2.6072413 2.6377541 3.2293426 1.1557311 3.6656951 3.1073356 2.9552268 3.7268157 2.8815939 7.7519477 6.7230283 5.7501228 5.4835766 4.8247726 7.1030305 6.8036070 7.0807722 7.5082689 7.8982594 6.7190794 6.8183167 6.7815608 7.5462333 7.0268181 5.1921959 8.4498941 7.3466367 7.0464018 6.4813875 5.9600529 4.4375112 6.5933934 4.3145286 5.1591383 6.1943805 6.5700034 6.9129633 6.6233258 5.7099135 7.8143876 6.2648283 6.7649008 7.1908550 7.0405550 7.0365774 5.4251137 5.4929186 8.1274180 6.0955310 6.5845767 7.7914275 7.0496381 6.3633744 7.7537506 5.9504719 6.5007358 6.2662234 7.8540062 5.4568514 6.4179353 
EP00110_Nematostella_vectensis_P015503_XP_001632904.1_predicted_protein_partial_Nematostella_vectensis                                                                                                                                                         2.1333218 2.9395872 2.5663145 4.0316720 3.5845300 1.8111949 3.3944721 1.6792317 3.3465761 3.7297889 1.6748583 4.1275077 4.1149922 3.6691617 3.8280631 3.5351010 2.9994487 2.3244404 4.1380348 2.3012857 0.6888840 3.2570289 3.7466793 3.4663740 2.4223075 4.0506927 0.0000000 2.7819286 2.9481368 3.5757912 2.5614462 3.4050214 4.0024691 3.3299525 2.2821149 3.0772808 2.3030197 4.2145471 3.8251908 4.2016341 1.4730629 2.8781542 1.8560006 4.1304004 3.0086525 3.9457406 3.3858928 3.2394359 3.5492984 3.7175835 2.1336164 3.3387036 4.1176981 3.1455153 3.7317287 3.4203686 3.4791881 3.5376715 1.8045576 3.4694497 3.7925191 3.3864803 3.3718770 3.1769797 2.2561238 2.0390566 4.0851949 2.1956398 3.0618767 3.6553379 2.4617454 3.2601392 3.3433617 3.0036330 2.4781463 3.5953952 2.5459000 1.8817347 3.6644936 3.1438326 3.2798585 4.6606345 2.7319733 3.1868087 2.0460273 3.4920119 2.8735125 3.2183751 3.1442336 1.9977126 2.7171435 1.5561799 4.2781451 3.6838329 2.4209975 1.9502819 3.8840288 4.1785520 4.4275063 3.3384089 4.0210888 4.0887494 4.0584380 1.8356812 3.9706828 1.9051083 3.3799490 3.5076159 3.6868456 3.8332137 3.4456245 3.0757026 3.4703604 3.0472774 3.3669720 3.0237170 2.4061653 2.0421711 3.2699571 3.2900548 2.2863600 3.0907243 3.7775632 4.3056261 3.4872446 4.2864385 2.6426774 3.8634554 3.3672796 3.5545165 3.5205482 3.3927616 2.1126688 4.2598073 3.0962192 4.5309359 4.5862310 3.8596511 3.3423444 2.8223073 3.3253239 2.2456218 3.4236497 3.6886003 4.2033539 3.2942930 3.5854230 3.3028240 3.5404555 3.7672946 3.4302184 3.9953560 3.7035587 3.9251186 3.7029266 3.3219253 3.4944781 3.5222226 3.6928642 4.6707168 4.5009049 3.4639910 3.7981527 3.6728266 4.1741336 2.9965379 3.6497440 3.3189844 3.6864250 3.4564816 3.2408476 3.3050332 2.0514744 3.4199954 3.3625442 3.1504983 2.7220269 3.4309105 3.8482351 3.3452646 3.2795925 2.2189865 3.2360601 2.9071243 3.7086228 3.8078977 3.6658541 4.0606487 2.7476575 3.6834596 3.3232371 3.5402794 3.3287286 2.7281475 3.4332427 4.2670939 3.3710691 1.9090062 2.2759530 4.0147310 3.6997150 3.3757788 3.1940468 2.6061310 2.0496146 4.1508140 3.6870400 4.3069853 4.0484173 2.3064057 3.0625495 2.7575814 3.3197979 3.6588596 3.1862680 3.8810866 3.4024977 3.1174432 3.3363093 3.2888741 3.1493978 3.2889951 2.0757703 4.1556402 3.0736302 1.5686541 3.0854478 2.9033151 3.5970280 3.1966931 3.7871136 3.1307192 3.4003485 3.3689745 3.6458525 3.1028594 3.3513251 3.3294747 4.1345257 3.3442343 2.6572193 2.9493758 3.2249573 4.0777365 2.7825902 3.0602203 3.7415732 4.1173538 3.5147948 1.8436814 3.7783250 3.3898848 2.3629955 3.7450538 3.4327860 4.2749216 4.5870812 4.2864344 3.5022399 3.6731214 3.6515705 3.5877838 3.5789293 2.8753779 3.4070592 2.9023986 3.9157564 2.1811584 4.3442379 3.7614500 2.9653135 4.1813240 2.8857529 3.6502622 1.8322257 2.3431165 2.7505734 3.2176425 3.0028406 2.5212184 3.8564676 2.2965996 3.2712633 2.4463115 3.2800477 3.1652169 1.8382547 3.0656036 2.9777037 3.6070582 3.1658629 1.9853594 2.0619250 3.8031285 3.3479498 4.1675021 3.3111283 3.3120272 3.6665946 4.7149685 4.2568091 4.1251717 3.4358241 3.4711719 3.6676702 3.2442634 3.9587385 3.9637310 2.5614706 3.9812692 3.9035529 3.6790268 3.9347227 3.9040355 4.7559893 3.6403020 4.7322710 3.9777618 3.9429980 4.1425786 4.8148120 3.7873072 3.9423558 3.6642752 4.4320417 3.9998092 3.6157230 2.9857596 3.9188452 3.7346053 3.5686390 4.7220875 3.7581466 3.5761485 3.8505189 3.4836820 3.3225456 3.4631450 3.9841533 3.7103984 3.7922733 3.2999321 3.4017308 2.0648818 3.5191707 3.7609077 2.4871668 3.5531690 3.3290900 3.9286435 3.8543879 3.5857718 4.1007368 3.7323731 3.3543922 3.8162422 3.7278921 4.0745042 3.9478200 3.4159017 3.6723186 4.3476761 3.8635549 3.1712225 4.2781288 3.9570605 1.7478807 4.1345371 3.7914558 4.1875280 1.8283413 3.9282344 3.7595080 3.4780893 4.4030040 3.3512878 2.8378444 1.8418914 4.0954731 3.6300804 4.1833326 4.1004393 4.6034835 3.0861490 4.2645361 3.7996150 3.6203138 4.0158739 3.5213470 3.9307753 2.6019587 4.2923563 3.7242549 3.8544254 3.8702016 4.6385310 3.7845874 1.5252122 4.4228867 4.4276974 4.0503944 3.5291714 3.9526998 3.9701181 4.1248762 2.0104638 3.8307960 3.8177877 4.0750761 4.1571267 3.5079548 4.1224339 2.7865512 3.5340151 3.4937299 3.3528188 4.4475656 4.6858139 0.8465247 4.0563732 3.8202013 4.1380073 0.6497587 3.8271054 3.9019111 3.8211290 3.7838245 4.1266228 4.6434822 2.6346467 4.2766947 3.8151900 3.8311417 4.4841466 4.0201310 0.8360036 3.9743097 4.2645192 1.1252304 3.8120552 6.7652255 6.1920891 5.5625188 5.2548833 4.9865125 7.0392402 6.3939582 6.4216945 6.2714721 6.4109069 7.1859127 8.0246218 6.1265281 7.6778767 7.5336594 5.0629296 8.0025068 7.0912637 5.9966620 6.7496494 6.9599617 4.3305676 6.7920010 3.6537521 4.6169713 6.6476199 7.0465923 6.5866049 5.8819289 6.0962368 7.0334822 7.6227280 6.2935835 8.1325960 6.8962475 6.7810349 5.9769583 5.1215355 7.3780992 6.4750568 6.6154862 6.1149231 5.9691631 6.9983424 6.8123968 5.1823386 6.3216583 5.3190064 6.6862783 5.9169004 6.4468689 
EP00110_Nematostella_vectensis_P016065_XP_001633466.1_predicted_protein_Nematostella_vectensis                                                                                                                                                                 3.1083673 1.2108051 2.5015505 3.2116916 3.0319851 2.7292412 3.0232193 2.5516186 2.5516870 3.1806652 2.6642488 3.0242446 3.1520838 3.0643371 3.2093600 3.7618862 1.5449127 3.1851615 3.3517188 3.0155329 2.7798025 1.3433658 3.1699399 2.9408135 3.1297677 3.3404808 2.7819286 0.0000000 2.5730229 1.8259385 3.1274632 2.6218346 3.2369281 3.0848371 3.0279531 2.6875996 2.7053644 2.9396990 3.0838889 3.4446242 2.3963274 2.7135799 2.6876523 3.2389609 2.9330674 2.9855903 3.0728853 3.2670087 3.3907632 3.6920934 2.8221830 2.7389404 3.2380628 2.8264318 3.1640818 2.6824475 2.7668655 2.9705429 2.7597020 2.5290650 2.9323298 3.0663595 2.6195914 2.8655666 2.7776412 2.8659824 2.4546401 2.7373037 2.5687185 2.8549792 2.7201619 2.8555473 3.1486698 3.1017863 3.2566679 3.3720365 2.9595102 2.7057196 3.0238400 2.6535744 3.1838291 4.0264742 3.0064662 2.9506055 2.9329973 2.9416954 2.9368431 2.6415803 3.1046912 2.6833277 3.4288292 2.5801163 2.7909136 3.1532725 2.6743228 2.6454695 3.5809466 3.0515847 3.2173802 2.5079344 2.9696206 3.2420173 3.2597718 2.7507845 2.9521037 2.7052986 2.9641577 2.7957579 3.4217865 3.1024655 2.9158004 2.8448528 2.9613559 2.5117199 2.7133715 2.9674114 2.7414587 2.7819415 2.6230998 1.2884499 3.0114849 3.0248915 3.2011681 3.7437819 2.1186111 4.0240264 3.6575496 3.4712831 2.1106264 3.6261220 3.2235261 2.8668515 3.0141089 3.2677751 3.2928167 3.4073890 3.3784690 3.3758202 3.1159692 3.2484051 2.9529428 3.1084337 2.8479133 3.4310106 3.8563482 3.1885387 2.8571152 1.0977805 3.8089399 2.9568250 2.9219104 3.3647015 3.2976197 3.2163811 3.5712667 1.2814903 2.9907717 3.4083574 3.2367893 3.6171953 3.4770304 2.9472779 3.3466628 2.9363529 3.6887110 3.0072043 3.1952742 2.9288978 3.3396080 3.1274716 3.1737333 2.9669631 2.8541217 3.3447966 3.4887173 1.3666214 2.8579776 3.6679697 2.9915953 2.5438820 3.1050220 2.3364862 2.7319208 3.1268693 3.2850766 3.6146813 3.1778400 3.8693728 2.7663977 3.2560003 2.7354924 3.3200592 3.1904027 2.9659024 2.8896406 2.7876887 2.9964606 2.7319570 2.9388220 3.4368315 3.2549387 3.3215805 3.2659220 2.9884482 2.9259808 3.4561055 2.8996722 3.1393608 3.6231036 2.5939700 2.7155871 2.5841393 2.6267855 1.1812285 2.5131086 2.7988024 3.1984155 3.1006438 2.9915219 2.7467929 2.9683422 3.0477715 2.5416349 3.2372287 3.1644067 2.5731133 2.4786224 2.8586804 2.7418579 3.4110953 3.0088872 3.1390707 2.6803655 3.1088653 3.2236628 3.1065646 3.1845281 3.6748019 3.3782670 3.1069612 4.0013432 3.0762861 3.2270061 3.6127810 2.8398461 3.5386619 3.5451426 3.6070925 3.0230650 2.6321429 2.8842619 3.1613491 2.7529749 2.7960269 3.5411697 3.2521881 3.1821862 3.7303130 3.1405667 1.9592576 3.1779846 2.8071587 3.0394750 2.8938003 3.2150654 2.7231464 2.9331723 2.9246891 3.5463339 3.2551808 2.9560364 3.0071751 2.6433635 3.1884909 2.7714476 3.1298761 3.4487742 2.8146503 2.6784481 2.5975759 2.8454907 3.1198262 2.7185626 2.6694293 2.7627290 2.6248854 2.7567652 2.8909214 2.5835643 3.1434478 2.7443226 2.8018198 3.1246332 2.7709182 3.2375278 3.4304701 2.9531618 2.8516618 2.8498987 3.5148039 3.4265667 3.3066604 3.0104063 1.9333597 3.2904738 3.1387022 3.9194422 3.9591544 2.8431032 3.2640915 3.1684562 3.5983580 3.1256187 3.8663563 3.5078818 1.8458967 3.5080095 3.3546976 3.6177385 3.5552475 3.8719329 3.5845475 3.8483668 3.6967438 3.7213315 3.4087139 3.3174204 3.0621155 3.0548855 3.2896759 3.4738176 3.5001717 3.4499959 3.2438720 3.3632880 3.6515372 2.9604487 1.7665815 3.3210077 3.2660899 4.0276171 3.3826639 3.1384830 2.8255850 3.2254097 3.5556046 2.9936822 3.3727270 3.5568782 3.4646692 3.3938202 3.5049465 3.1125336 2.9152129 3.0862997 3.2249576 3.4024862 3.4658776 3.1183034 3.1367089 3.1117267 3.3396432 3.4330054 1.9741927 3.4616800 3.7342994 3.2803867 3.0076785 3.1067461 3.6582238 3.1825675 3.6025609 3.3091893 2.9116126 3.4878672 2.7915305 3.3932213 2.9374576 3.0104730 3.4724945 3.1905350 2.9307964 3.9864510 2.9408307 3.6024090 3.4182091 3.9018943 3.7292020 3.7285744 3.7012302 3.3874645 3.2582433 3.0963549 3.1769735 3.4688837 4.1057678 3.3326530 3.5305626 3.3802473 3.6136969 3.3431925 3.5161599 3.0399695 2.8814001 3.3800214 2.7542781 3.1821055 3.6497722 3.3807995 3.6412642 3.3379359 3.3590148 3.0876251 3.2169643 3.4159513 2.9924588 2.3527721 3.9034345 2.8184079 3.0494102 3.1126659 3.1178502 2.8017732 3.1968513 3.1206808 3.1272183 3.0987205 3.3998953 3.7526518 3.5722142 3.2878133 3.0890874 3.2199370 3.0889502 3.5828203 2.7934401 3.1583859 3.2440045 3.1486372 3.3461096 6.9811573 4.9329306 5.7905428 4.4248565 4.1842885 6.3046875 6.1668714 6.1490583 5.8493265 7.2919933 6.0991093 5.8682705 5.8415795 6.8904524 5.6911658 4.4954478 5.9439182 5.9652319 5.0779113 5.7985433 5.3262484 4.2231226 5.7044245 2.9992093 4.1457345 5.7644272 6.6570076 5.6132566 5.6234346 5.5162729 6.3626799 6.4642197 5.8022577 6.3571608 5.7939301 5.7275209 5.0333648 5.0372327 7.0105548 5.3159020 5.9500638 5.3038968 5.5918275 6.1474922 5.4950058 5.4092112 5.4240302 4.8431912 5.4093699 4.6588346 4.7069800 
EP00110_Nematostella_vectensis_P020835_XP_001638236.1_predicted_protein_Nematostella_vectensis                                                                                                                                                                 2.9167225 3.0638457 3.2372640 2.4250318 2.2507446 2.6084299 2.0816292 2.4445612 1.8132944 2.3923067 2.4608328 2.4886550 2.4326789 2.2220191 2.3122559 2.7564584 2.7795426 3.2735288 2.4687780 2.9136584 3.1098718 3.3555098 2.5474764 0.1712530 3.1121457 2.3901042 2.9481368 2.5730229 0.0000000 3.3414462 3.1687262 2.3346856 2.8819876 1.9544169 3.0205659 2.9384730 2.9796924 2.4748752 2.6113365 2.5114058 2.7422177 2.0836955 2.7370560 2.5549842 3.0244724 2.1524035 2.3727371 2.4205928 2.9841643 2.6796249 3.1335020 1.7545586 3.0493984 1.5918413 1.9913043 2.0451042 2.1311011 2.1628198 3.4061509 2.0382057 2.5409165 2.1970049 1.7871856 1.9744471 2.8914719 2.9399897 3.2585749 2.8363557 2.2114905 2.4481774 2.8330280 1.9961447 2.2930689 2.1836299 3.2029261 2.5663073 3.1163797 2.7093907 2.4660986 1.7703546 2.0450690 2.9967988 3.1538979 2.3165752 3.0138750 1.7801219 3.0642847 1.8201150 2.0254610 2.8673801 2.7106065 2.4648635 3.3870526 2.4743071 2.6877167 2.5087463 2.7084450 2.6787298 2.7434038 1.7749335 2.4587024 2.3573620 2.6747905 2.3956971 2.6646573 2.4733780 2.2333964 3.1463401 2.0485458 2.4048232 2.0641972 3.3707616 2.1887612 1.9807522 1.9105026 3.0128388 2.8905254 2.6707876 1.9718428 2.9431081 2.8427723 3.3113559 2.5314298 2.9639364 3.4288214 3.3812926 2.7962069 2.8303685 3.2909013 2.5169894 2.7291818 2.4774889 3.0028892 3.4466052 3.4144079 3.0799251 3.1175844 2.5074955 2.5618931 2.9673373 2.2229733 2.9196534 2.2492776 2.4758275 3.1318582 2.8620216 2.1650940 2.9862552 2.9428937 3.3404115 1.5983567 3.0591183 2.7959071 2.7643725 2.6357894 2.8866419 2.3114991 2.2775260 2.4527139 2.6756244 2.8133940 2.2392203 2.7190119 2.8931974 2.7609575 2.8568739 2.2905410 2.3567424 2.1576137 2.1488932 2.2253441 2.1253220 3.1684767 2.6032015 2.2595850 2.7964124 2.8478611 2.7352049 2.3184141 1.7724416 2.1338099 2.5508356 1.8467257 3.0518166 2.7023325 2.5874258 2.5670417 3.1202804 2.7253826 2.4354390 2.4876771 2.5324216 3.0944894 2.8134986 2.1861324 3.7246338 1.6677089 2.7179339 2.8906078 2.8333526 2.5502913 2.7734063 2.8788896 2.4696992 2.6606953 2.7983654 2.4108685 2.3362624 2.3763127 2.6372481 1.5641159 2.0978095 2.5814662 3.2594663 2.2730256 3.1092194 2.4474609 2.9760746 1.8907141 3.1836280 2.8241998 2.1774966 2.5515549 3.0419908 1.8093175 2.2653218 1.9793243 1.6725363 2.0122775 2.8190333 2.4933865 2.9683903 2.6538388 3.1814372 2.9318705 3.0335456 1.8370311 3.6171308 2.6230880 3.6843424 3.6414234 3.1803970 2.6988188 3.0013340 2.9097668 2.7995785 2.6580880 3.0060359 2.6459660 2.4891046 2.4841717 2.5550717 2.5858859 3.0454999 2.9320236 2.9318084 3.0302672 2.7723990 2.6471188 3.2551394 2.3685790 2.7445771 2.3206991 3.1019232 2.5750311 1.6896899 2.6942423 2.8458578 3.0580282 2.5921153 1.6485859 2.4652080 2.7251050 2.5000122 2.7915287 2.9987210 3.1894050 1.6306938 1.4339961 2.7827940 1.6429412 3.0893446 2.0482005 2.9862348 1.4574318 1.6535513 2.7852008 2.8405373 1.8813309 2.1086022 2.2664042 2.7209080 2.7444552 2.1904678 2.1295293 3.1768999 2.6434029 2.2123552 1.9223808 2.9661119 2.5281959 2.7400482 2.2114418 3.2190541 2.1829577 2.6340207 2.5368711 2.9461071 3.2133680 2.9456883 2.8144263 2.7888374 2.5662724 3.0708634 2.7023805 3.3423247 2.5754507 2.6898657 2.5238905 2.7605227 2.9102709 3.0975243 2.8091097 2.5585160 3.1985489 2.3112684 2.7823407 3.1622334 2.5794798 2.1572285 2.2620474 3.4817294 2.4884427 2.7281296 2.7965672 2.4795590 2.5575304 3.3387424 2.4895664 2.7490348 3.3828478 3.5682561 2.3582638 2.8447542 2.1768343 2.8785579 3.0111114 2.1756896 3.5991335 2.5319815 2.4146591 2.6254369 2.2916180 3.3330444 2.6585406 2.3207838 3.2751272 3.0248002 2.3075043 2.8157426 2.1313579 3.0064242 2.7636669 3.0524404 2.5643125 1.7012151 3.2388805 3.6435650 1.6437054 2.8093559 3.1457908 2.8856697 1.4239409 1.4597095 2.9558690 1.4242200 3.3415284 3.3414330 1.6077175 2.7542218 2.1826528 1.8583794 3.0280264 1.5303628 3.0411551 1.7938564 2.7730302 3.2027353 2.8659632 2.8371550 3.0937789 1.6379845 2.7739297 2.1369163 2.1399745 2.9698174 2.5872218 3.1537434 2.8190522 2.7619949 1.8681808 2.6908339 1.9638549 2.4662110 2.4542084 3.3008384 2.0929207 2.7851921 1.8017274 3.1821417 2.4506835 2.9144832 2.9962698 1.6986641 1.8622728 2.1991451 3.4324570 2.9704540 3.0574616 0.5432246 0.8202928 0.6547250 3.0140744 0.6384045 0.6721724 0.6498813 0.6408801 1.4391844 2.7478463 3.2032958 1.7188985 1.1175502 0.7857454 1.0448467 2.6756041 2.9906167 1.2602021 0.9480506 3.2556876 1.2374725 7.0961382 5.5495498 5.5730127 4.8449135 4.0570801 6.4862002 6.5654619 5.9108205 7.0493530 6.7516826 6.4566773 5.7996857 6.5890433 7.2015456 5.8684760 3.9518895 6.9179489 6.4019941 5.8524278 5.4916336 5.6559643 3.6566701 5.6113136 3.4879099 3.8570329 6.1936400 6.4040567 6.5215591 5.6301895 5.4092526 6.7799823 6.9866328 5.6211392 6.0048103 6.1510384 5.7802430 4.5321440 4.7406639 6.9541777 5.6583511 6.1483794 5.6436082 5.8263610 6.4229245 7.0254617 5.2098342 5.1167518 5.2254743 5.8404027 4.7069935 4.8179983 
EP00110_Nematostella_vectensis_P024082_XP_001641483.1_predicted_protein_Nematostella_vectensis                                                                                                                                                                 3.5030973 1.9917178 2.9193066 3.8101307 3.5951932 3.2121106 3.4346086 3.3726426 2.9499295 3.9121344 3.2572140 3.5874229 3.9218022 3.7008959 3.5388230 4.2676797 1.9904666 3.3957622 3.3550887 3.4631685 3.3491124 2.0964487 3.5266023 3.6761224 3.5171388 3.5168569 3.5757912 1.8259385 3.3414462 0.0000000 3.4448232 2.9630804 3.6892028 3.3378769 3.5446397 3.1337535 3.2054966 3.4399633 3.2835441 3.7212914 3.2300483 2.9414658 3.2375558 3.3215542 3.2766656 3.2429431 3.5756987 3.1087953 3.5050883 3.4164895 3.4405734 3.4115378 3.2809486 2.9564757 3.8084857 3.4109381 3.4276339 3.2877700 3.6208987 2.9625318 3.0556823 3.4870141 2.9530075 3.2698572 3.3659108 3.4745252 2.6396611 3.4880499 2.9039473 3.0151457 3.3206766 3.0166493 3.0925302 3.2386326 3.7160081 3.8563659 3.5335226 3.3153836 3.2414265 3.1614432 3.2035188 4.1759406 3.6573550 2.9967428 3.5248785 3.3266130 3.3768326 2.7861795 3.3510016 3.3103000 3.5814374 3.2153251 3.4521903 3.6109245 3.3844986 3.0562915 3.9852743 3.3344236 3.7716517 3.0111781 3.4893767 3.7550776 3.7230334 3.2962078 3.6501190 3.0362885 3.4344237 3.1175493 3.7243888 3.6573446 3.0556731 3.4393708 3.1824999 3.2822103 2.7683051 3.6231034 2.8565837 3.0326370 2.7873347 1.4578834 3.3779374 4.0616538 3.5061512 3.8439700 2.7250356 4.1667416 3.7486793 3.5414606 2.2927648 4.0746065 3.5469439 3.6537424 3.3643683 3.8255370 3.4974104 3.7430187 3.8585991 3.4133490 3.3036948 3.4542983 3.1719583 3.5251007 3.2982266 4.2183683 3.6466706 3.7569385 3.1257143 1.8599069 3.7987513 3.4461171 3.3276638 3.6740361 3.9403952 3.8389571 3.7773512 1.5547835 3.4699449 3.9837674 3.7541211 4.2037170 4.6601184 3.4504894 3.1397997 3.0217666 3.6030998 3.5342085 3.1085104 3.3752616 3.6749602 3.9575176 3.9560395 3.2161401 3.2643821 3.4709899 3.6098660 1.4394654 3.3576427 3.8132136 3.6395669 2.8396211 2.9534794 2.7494922 3.2646320 3.6566554 3.8976758 3.4798834 3.0982512 4.2240566 3.4901729 3.3988934 3.3791597 3.5470222 3.2555279 3.1745320 2.8880967 3.0819093 3.2656157 3.3462926 3.2466386 3.7339871 3.7137707 3.7439731 3.2819336 3.3471561 3.4090492 3.5482102 3.8216457 3.2414071 3.6653352 3.1052771 2.9051623 3.0430238 3.1432839 1.9449744 2.8146911 3.2836339 3.0447954 3.7353976 3.2246571 3.2859136 3.4016274 3.2967279 3.2207097 3.5789776 3.0007279 2.9714654 3.0670649 3.1203979 2.9862144 3.7521214 3.6025351 3.3527320 3.1741012 3.6694617 3.7556469 3.5175985 3.6091523 3.5335548 3.6536331 3.6185581 3.9060291 3.2559727 3.2207935 4.0493176 3.4485026 3.7228340 3.6217477 3.8647687 3.5677250 3.2247178 3.8636833 3.1724198 3.0287518 2.7840630 3.1334485 3.9475478 4.2485796 3.8169149 3.7354382 2.2688225 3.4295259 3.1710742 3.5413698 3.5169913 3.5638850 2.7964675 3.2777036 3.7480952 3.8789003 3.7464494 3.1745594 3.6024454 2.8514818 3.6151459 3.4107705 3.5181333 3.5153686 3.0000359 2.9981888 2.9207191 3.3100818 3.4467270 3.1627006 3.3108823 2.9930197 3.0776997 3.3537111 3.4342792 3.2669430 3.3644430 3.1156482 3.2147901 3.3950871 3.2175315 3.4877624 3.7077325 3.1493608 3.2690395 3.0355340 4.2536613 3.9340404 3.6389797 3.2590251 2.8030774 3.2594832 3.5727441 3.7249471 4.2991960 3.1901935 4.1935394 3.8883194 3.7393948 3.7311925 3.9397002 4.0596862 1.5868148 4.0788341 3.9378212 4.3359119 4.0348097 4.0993687 3.8115741 4.1588507 4.0377702 4.2343328 3.4408148 3.7480751 3.3469449 3.3939218 3.2641287 3.5516985 4.1758550 3.7303163 3.8816891 3.7617880 3.4743057 3.2605600 2.4279104 3.1897747 3.5373105 4.5560887 3.7939161 3.5142059 3.1903849 3.7081756 3.7246118 3.3318749 3.8362301 3.4490330 3.5501279 3.1693887 3.9144356 3.3070411 3.5784538 3.5036167 3.3984889 4.1643972 4.1084875 3.2202098 3.5118330 3.1254858 4.0171326 3.2587415 1.7803168 4.2281001 4.0368617 3.4467333 3.2091890 3.8066516 4.2533239 3.9568912 4.1355136 3.8135066 3.4385092 4.3109726 3.3801700 3.6333349 3.2696575 3.3927861 4.1833549 4.0417252 3.3236039 4.2579491 3.3601592 4.2310787 4.0152482 4.3593380 3.5998218 4.4005869 4.0973184 3.3433917 3.8756525 3.8471016 3.3902695 3.7621473 4.3520022 3.5557381 3.6535782 4.0085281 4.0489266 3.5118278 3.7010207 2.9434144 3.6000215 3.6728733 3.0482519 3.4508782 3.8720479 4.0206901 3.8236298 3.6263830 3.4075413 4.0241037 3.4654951 3.7677009 3.3888077 2.1036492 4.3870621 3.3293643 3.6775020 3.5483312 3.7255365 3.3415550 3.7770295 3.7731211 3.7414349 3.7118516 3.7466043 3.9832963 3.5054856 4.0289174 3.3655116 3.7456542 3.5405805 3.8603641 3.6060864 3.4273049 3.6858833 3.6956020 3.7793781 6.7451965 5.4100187 5.8689257 4.2390545 5.3372159 6.3196475 5.7634544 6.9633769 6.1528767 7.3665353 5.5463092 5.5529299 5.8219279 7.3380027 5.4491369 3.9966005 7.0874258 6.1550007 5.6979821 5.8197584 6.5268500 4.8802148 5.6166895 3.5434925 4.7497673 5.6991942 6.5456648 6.1081003 6.2448826 6.0389155 6.9233966 6.3708370 6.1068555 6.3052422 6.5270095 6.2672285 5.0962221 6.1380702 8.1719606 5.6462455 6.3386592 7.0126858 6.1779198 6.5767466 6.0149109 5.8327699 5.4556739 5.5317341 6.3496788 5.0119375 5.2294711 
EP00002_Diphylleia_rotans_P010275_TRINITY_DN2069_c0_g1_i5.p1_TRINITY_DN2069_c0_g1_TRINITY_DN2069_c0_g1_i5.p1_ORF_type_5prime_partial_len_585_score_151.53_TRINITY_DN2069_c0_g1_i5_39-1793                                                                      2.5299252 3.6865998 2.9483785 3.7485444 3.4603339 2.2288051 3.2028111 2.0567893 3.1632928 3.9347230 2.1706774 4.1278870 3.9652295 3.7928486 3.7772167 3.6710231 3.6266744 2.6988197 3.8689192 2.8414708 2.3750421 3.5444481 4.1778731 3.5015955 2.8163358 4.0280459 2.5614462 3.1274632 3.1687262 3.4448232 0.0000000 3.4754304 3.8084811 3.5420518 2.4358630 3.7284255 2.0235171 4.0252825 3.7893155 4.2568914 2.2162830 3.0550259 2.2243147 3.5501332 3.5655144 3.3021881 3.2819172 3.5463452 3.7307954 3.5246406 2.6528968 3.6081069 4.8777980 3.2061583 3.6460121 3.6952213 3.4917631 3.3947168 2.1283104 3.5254680 3.5028193 3.2725382 3.1053764 2.8281945 2.5613953 2.3832208 3.7031990 2.9414292 3.4331397 3.2960179 2.9074441 3.1438866 2.9088598 3.1070810 2.8634241 3.9304197 2.6468150 2.3989683 4.2334883 2.9881728 3.4295737 4.9318528 3.0975869 3.5448083 2.6463441 3.4653149 3.4371182 3.2851450 3.4463664 2.7318871 3.2409713 2.0493558 4.8167482 3.8109585 2.9117591 2.2564450 4.0807594 3.9113442 4.3000291 3.3072151 4.1791960 3.8452221 4.2477862 2.1651957 3.7865230 2.3382451 3.2592536 3.8708523 3.5544585 3.4908085 3.0951934 4.0861285 3.3343689 3.3921186 3.3885760 3.3437850 2.7361393 2.5150424 3.5758304 3.7135411 2.5189208 3.7608241 3.7303769 3.7736580 3.9044683 4.0516008 2.9728836 3.7653243 3.7259633 3.8346191 3.5552027 3.2769299 2.6221417 4.0858348 3.3295344 4.1924470 4.2091246 3.6431704 3.2251409 3.3164917 3.5256365 2.6441838 3.5899217 4.4090148 4.9088732 3.6575644 3.4239538 4.1125036 3.9822552 4.7598835 3.7217382 3.8503945 4.1540375 3.8293808 3.6804938 3.6857620 3.2239350 3.3806067 3.5683800 4.9512602 4.6717113 3.6689827 3.8152240 3.9161255 4.2033895 3.3124376 3.6206053 3.6507924 3.8089435 3.5728789 3.4998642 2.9787933 2.7473146 3.2090046 3.4328887 3.6297814 3.3463691 3.3770635 3.4308874 3.0745945 2.9786102 3.0333180 3.4222954 3.1713124 3.4177721 4.2469574 3.6318342 3.8860127 2.6757729 3.4474228 3.2528140 3.5748011 3.3567004 2.8268161 3.2468457 5.0718786 3.0179281 2.4531155 2.4214746 3.5341037 3.4989340 3.2962246 3.5594310 3.0896979 2.4991499 3.4885936 3.8949872 3.7097114 3.5858129 2.3881965 3.0714718 3.1329400 3.3641808 3.8964052 3.5700540 3.8501137 3.6624712 3.4641197 3.4395482 3.6315244 3.6230201 3.6136346 2.2899750 4.0106171 2.9757221 2.2462336 3.0176369 3.2146948 3.6452380 3.7468837 4.1557686 3.2309409 3.0096458 3.6310445 3.7679684 3.6979727 3.6286884 3.5380972 4.0110409 3.4743258 2.4646654 3.7786114 3.8187797 4.0345233 3.4774715 3.0739353 3.6079979 4.0020067 3.5342370 2.4492119 3.7010166 3.5391321 2.7539648 3.6854488 3.1313173 4.4811929 4.3518166 4.2079944 3.3977631 3.9590210 3.9366980 3.9561926 3.3245461 3.3794392 3.7743741 3.0930853 4.2110110 2.5376378 4.8730685 4.4407142 3.1130872 3.8604785 3.4702532 3.4434076 2.3424872 2.3300667 3.2038032 3.3391890 3.1743545 3.0943427 3.2955105 2.6524782 3.3827414 2.6214656 3.3475621 2.9449095 2.4584366 3.2455013 3.2419260 3.5601031 3.2226167 2.5645137 2.6629436 3.6418077 3.7294596 4.0999212 3.4504184 3.4024238 3.6960428 4.8894807 3.7144550 4.3476871 3.5343944 3.8753078 3.8368643 3.1916306 4.0685164 4.0243560 2.7177524 4.1225203 4.7517420 4.1597900 3.0798497 3.6683909 4.7313158 3.9038331 4.6176763 4.2066286 3.6287870 3.8934549 4.2020221 4.0252147 3.7205381 3.9015507 4.6552264 3.7651638 3.5604373 3.2241956 3.9377409 3.9389058 3.8459843 4.3271151 3.5060509 3.4310359 4.0296491 3.0545884 3.5144859 4.0335238 3.9892032 4.0734543 4.4139194 3.7008396 3.6017517 2.7838819 3.7858625 4.0567738 2.8175246 3.7428042 3.2319199 4.0814627 4.1111301 4.0050532 3.5313214 4.3868886 3.4441844 3.9659338 4.3686247 3.9027781 3.7746279 3.9455183 3.5244067 4.5427516 3.8471924 3.7148585 3.5073140 4.2607013 2.7036719 4.7823133 3.9015013 3.6617655 2.6645170 3.5368294 3.4205878 3.7842106 4.1252763 3.8386365 3.2353930 2.6765535 4.2028902 3.6084815 4.5066386 4.0357064 4.0534060 3.3541174 3.8536909 3.6351572 3.9492546 3.8475848 4.0689685 3.5055690 3.0581212 3.8050778 3.5027688 3.8530473 3.9697664 3.8183227 3.5609960 2.7138224 3.9665780 4.1887948 4.2071199 3.8741428 3.6974987 3.8053774 3.8874217 2.7053038 3.4620275 3.5073550 3.9108144 3.9949353 3.9400341 4.0711904 3.0222869 3.6294654 3.8932811 3.6506062 4.3031274 4.0805031 2.8342309 3.7994939 4.0111491 3.9210195 2.2947950 3.7719561 3.8077526 3.6718156 3.7674982 4.1889083 4.6622734 3.4404640 4.1085678 3.8108314 3.4512055 4.2148874 3.9600896 2.5151838 3.7623218 3.8159725 2.5335700 3.8145692 6.5260651 5.9935320 5.8124531 5.7751058 5.5348359 6.2982546 6.2772924 6.1929929 6.0196726 7.7652134 6.6232272 7.6993662 5.8475423 8.5911115 7.2669472 4.8769023 7.3408324 7.8766918 5.9438411 7.2857819 6.8379754 4.2964170 6.5373563 4.0694955 5.0830019 6.2430168 6.7016972 5.8903722 6.8579400 5.8139895 7.8302826 7.6245777 6.9876386 6.5609610 7.5840852 7.0675074 5.9170440 5.8194181 7.9485297 6.4742088 6.0711114 7.4645380 6.6088114 6.7393044 7.4759817 5.2821624 6.2665279 6.2837982 6.5432910 6.3207741 7.3652095 
EP00002_Diphylleia_rotans_P016147_TRINITY_DN3137_c0_g1_i4.p1_TRINITY_DN3137_c0_g1_TRINITY_DN3137_c0_g1_i4.p1_ORF_type_complete_len_370_score_84.25_TRINITY_DN3137_c0_g1_i4_121-1230                                                                            2.8646072 2.8020238 2.8668197 3.3274986 2.9214873 3.2725753 2.7549122 3.1688202 1.9571607 3.1072693 3.1948408 3.0545127 3.1601088 3.1484360 3.0720157 2.8937898 2.9105723 2.9007679 2.7910254 3.1262140 3.3122450 3.1921248 2.7526687 2.5921215 3.2192381 2.7455635 3.4050214 2.6218346 2.3346856 2.9630804 3.4754304 0.0000000 3.2028895 2.4445171 3.1510317 3.3045810 3.3299244 2.7457605 2.6716004 2.9140209 3.0324106 2.0815518 2.9858524 2.5015107 3.1644489 2.7043142 2.6104489 2.3688859 3.0408781 2.6385666 2.9553680 2.2076036 3.1292222 2.0142575 2.1398602 2.4611993 2.5786693 2.1792813 3.3161204 2.2538960 2.6624716 2.3372417 2.4726277 2.1474925 3.1462290 3.1486522 3.3624981 3.0271762 2.4047367 2.4862829 3.2736162 2.2985439 2.3754789 2.6031336 3.0734671 2.8822174 3.1531659 3.1688232 2.6764113 1.9377050 2.3729558 3.5203361 3.4542727 2.7155161 3.3951458 2.2700605 3.2971276 2.1347570 2.3759802 3.3946433 3.2399477 3.0720901 3.2343024 2.9647162 3.2010113 2.9861678 2.9041038 3.3817820 3.3122664 2.0671525 3.0361050 2.9424410 3.1873154 3.4045070 3.0690368 3.0320705 2.3726974 3.0552691 2.5820464 2.7445679 2.4749523 3.2436837 2.2768755 2.2501850 2.1796805 3.5200693 2.8129082 2.7738946 2.3576351 2.9823299 2.9709877 3.5715301 2.8068428 3.1314791 3.7718122 3.3130202 3.2463934 2.8442710 3.7936913 2.8617522 3.0186934 2.7341516 3.2271778 3.7579689 3.3923185 3.1134179 3.2416372 2.6090132 2.4815460 3.3285386 2.3528462 3.2491038 2.4135312 2.7390824 3.1325477 3.6342701 2.7384041 3.2470314 3.4660003 2.9609491 2.1746102 3.1404950 2.8030060 2.9936057 2.9829503 3.2924576 2.7886355 2.9557150 3.1250997 2.9403464 3.6144347 2.5855947 2.8598413 2.8149417 3.2153238 3.1433094 3.0166227 2.3013733 2.9680439 2.8338714 2.8390002 2.2441871 3.3291884 2.8987311 2.7285173 2.7589414 3.0783333 3.0744743 2.4199766 2.5263030 2.4681326 3.0662108 2.1224403 3.2117873 3.3403290 3.0458533 2.8849761 3.5872127 3.0960946 2.3155013 2.5419882 2.8800481 3.3324958 2.5691384 2.4751914 3.2344785 2.4315455 3.0565212 3.0129059 3.0630685 3.3408647 3.0468290 3.0834830 2.8412123 3.4617914 3.0103419 2.8739345 3.0121147 2.9137024 2.8179219 2.1162686 2.6245588 3.1865895 2.9952683 2.8517224 3.0044489 2.7733739 3.4722969 2.2460040 3.2050409 3.2941165 2.1131583 2.7134859 2.9039401 2.2398989 3.2965868 2.2688069 2.3238323 2.4472666 2.9860717 2.4924312 2.9812566 2.8911788 3.1608039 2.6882639 3.3386548 2.4133532 4.2120574 3.3476345 3.6600864 3.8955486 3.2788119 2.9149439 2.9204519 3.3462981 3.0590220 2.7320004 3.1301853 2.3943468 3.1753667 2.6372676 2.7261536 2.7748155 2.8735492 3.3512759 3.2996257 3.1071066 3.1898597 2.5495911 3.2352967 3.1601675 2.3255830 2.1875186 3.0497390 2.9775883 1.9914354 2.5636203 3.1986128 2.9920496 2.7838022 1.9129984 2.9698957 3.1137542 2.7550290 2.9532783 3.7079576 3.2598613 1.9373840 2.0699291 3.1217140 2.5013448 3.1920505 2.1316713 2.8472282 2.0655149 2.0207800 3.0737746 2.8699217 2.0789663 2.6777661 2.7796335 3.0586377 3.2215501 2.4710070 2.6180980 2.8855027 2.7551234 2.8780758 2.3304731 3.6240346 3.0182635 3.7385981 2.9579189 2.8542157 2.9948383 2.5177624 2.5366498 2.8344767 3.2677026 3.5726137 3.4405923 3.0087204 2.7857700 2.9883744 3.0601667 2.7917898 2.9027129 3.3962506 2.8572618 3.5879369 3.0197392 3.3048487 3.2709923 2.8197562 3.9025136 2.6070182 3.0069473 3.3300263 2.6834276 2.4279533 2.3420130 3.4287271 2.5349155 2.8525331 3.2376889 2.7632698 2.3309334 2.9133246 2.7035799 2.9320066 3.4470389 3.1648679 2.7212159 3.4611506 2.4245637 2.9814762 3.2491441 2.4932658 3.3693304 2.6539137 2.3949230 3.2245464 2.4536372 2.8829848 3.1212750 2.6479856 3.2480243 3.2843029 2.5034944 3.0617039 2.5089412 3.4742039 2.8544862 2.9994629 3.2516564 2.9354898 3.4685679 3.3863130 2.6270933 3.3983754 3.5631115 3.1308458 2.5459995 2.5636158 3.5134192 2.4576466 3.4388499 3.5358951 2.4389440 3.2389651 2.8284062 2.7579627 3.3665275 2.3018331 3.5177050 2.9377458 3.2278877 3.3277459 3.1297470 3.3013661 3.3166584 2.8277994 2.8917365 2.8320911 2.8462514 3.6761973 3.0035606 3.3959040 3.1224151 3.0800209 2.5829511 3.0055218 2.2461203 2.8083540 3.1193155 3.2278052 2.7407172 3.3908047 2.5945160 3.4995357 2.6973440 2.8085878 3.1763162 2.5180087 3.1106375 2.1248226 3.1712611 3.4629315 3.2526740 2.5428706 2.8743333 2.8260601 3.2734173 2.6551738 2.7080607 2.6987411 2.6747503 2.7839225 3.0581398 3.6078011 3.0854984 2.7336097 2.4379521 2.6392215 3.0143064 3.4103436 2.8586084 2.7054165 3.3496753 2.6336713 6.0063501 5.6604691 5.3881068 4.5964363 4.3468600 6.2238149 5.2742368 5.3144450 5.8870396 6.9757056 6.6583643 6.0518599 5.7885531 6.5290948 5.6848694 4.2970183 7.1409244 7.1222702 5.7132971 5.3480020 5.5566812 4.1008568 5.5896999 3.7703865 4.2139715 5.8957024 6.1534275 6.1414446 6.3516585 5.2767539 6.3886862 7.5046044 5.6037113 6.0373989 6.8172673 6.1548942 4.6778211 5.2637802 7.2648001 5.5156768 5.7043315 5.8150815 6.0342700 5.6042082 6.6676613 5.6669366 5.0275096 5.5439562 5.9119720 5.1951341 5.3953827 
EP00002_Diphylleia_rotans_P021586_TRINITY_DN419_c1_g2_i2.p1_TRINITY_DN419_c1_g2_TRINITY_DN419_c1_g2_i2.p1_ORF_type_complete_len_553_score_113.76_TRINITY_DN419_c1_g2_i2_36-1694                                                                                3.5208504 4.0297928 3.7733233 3.5103829 3.3367321 3.5137071 3.0281303 3.3793907 2.7656325 3.6478839 3.3957989 3.6007894 4.0405183 3.4543135 3.4508356 3.4885673 3.3592178 4.0040427 3.7429917 3.6453863 3.8375449 3.6417615 3.8441901 3.1601170 4.0064506 3.9727835 4.0024691 3.2369281 2.8819876 3.6892028 3.8084811 3.2028895 0.0000000 3.0097112 3.8252294 3.4649414 3.7423915 2.8778777 3.5164156 3.0891941 3.2119689 3.0500269 3.6203875 3.5829708 4.7361827 3.3006320 3.3984298 3.5087242 3.4918962 3.5113208 3.6331470 3.2309492 3.5926290 3.1259599 3.5508313 3.1609488 3.4811689 3.3108100 4.0584917 3.0897937 3.5431496 3.3623290 2.9515688 3.2197479 3.8632307 3.8513108 3.4345881 3.8932138 3.0523693 3.8873268 3.7146030 2.9851806 3.4566927 3.1760119 3.7477603 3.6042105 3.8581007 3.6207049 3.7952410 2.8831418 3.4739600 4.0849970 4.1646472 3.3633433 3.7956898 3.4396946 3.8692742 3.1582821 3.3108645 3.5724943 3.8555406 3.3323841 4.3145090 3.5695411 3.5080283 3.1193694 3.5931604 3.7460102 3.9169662 3.0381613 3.6182034 3.8379873 3.9845660 3.6297755 3.5169911 3.5037742 3.3041645 4.2128065 3.3326173 3.7150652 3.3442507 4.2845291 3.5020524 3.2069738 3.2402935 4.0257510 4.0139697 4.0462065 3.2512705 3.4346273 4.1261014 4.4717199 3.0630594 3.5289314 3.6973302 4.5388211 3.8216355 3.4900074 3.7499751 3.3002953 3.4081248 3.3444530 3.9934100 4.0082827 4.2395609 4.4401869 4.4914689 3.3499923 3.0830893 3.7289263 3.0414087 3.6859722 2.9374148 3.4561128 3.8635197 3.5501508 3.0492680 3.6077215 3.9749211 4.0947668 3.1106643 3.9860524 3.9383748 3.9410596 3.5834639 3.8188621 3.5713810 3.5621255 3.6209879 3.6499799 4.4748727 3.6937257 3.5694953 4.0151017 4.0588611 3.7985095 3.5743523 3.2727055 3.8060128 3.5722264 3.6884540 3.2128323 3.7093212 3.6413440 3.4097212 3.5945085 3.6327731 3.6470576 3.3226167 3.3453506 3.3662922 3.5713772 3.3501415 3.9852097 3.9139343 3.6435001 3.5302723 3.7567786 4.0289642 3.6011321 3.2774753 4.0939841 4.2401843 3.6711286 3.4475928 4.4295340 3.1125197 3.3352428 3.3031318 3.7447399 4.1446215 3.6597602 4.0173566 3.9684089 3.5953999 3.4596549 3.4290502 3.8046029 3.3363881 3.5754566 3.0628130 3.1701325 3.6003341 3.7710510 3.1616440 3.7453427 3.9787345 3.9091140 2.9485554 4.6352108 3.6457826 3.3293687 3.3649878 3.7926993 3.1239858 3.8091465 3.0684024 2.9964632 3.1850921 4.0188001 3.9685753 4.0691970 3.5013236 4.4146463 3.5250302 3.6059297 3.1693712 3.9787936 4.0255828 4.4830977 4.0030043 4.2296465 3.3295902 2.8526624 3.7902077 3.4894414 2.9262035 3.4714772 3.4033657 3.3509995 3.7664563 3.5762137 3.4054017 3.7461254 3.9436869 3.9534628 4.2130043 3.9274913 3.8696369 3.5807471 3.5993351 3.5761114 3.0176196 3.9190057 3.9849390 3.0485095 3.4696637 3.6606288 3.8238239 3.4074629 2.9679452 3.8289499 3.7766138 3.0925387 3.7782082 3.1180945 3.3787433 2.8526826 3.0303034 3.9936549 3.3197433 3.8218503 3.0345222 3.8885502 3.0014518 3.0373957 3.7602939 3.2646993 3.0913664 3.5143156 3.4648141 3.4197907 3.7040372 3.0809080 3.5926509 3.4037262 4.4350762 3.7317080 3.3948897 4.3737705 3.2003649 3.7345746 3.0234606 3.8602393 3.0830919 3.3546500 3.9087200 4.0217549 4.1125838 4.3315472 4.2327843 4.0522907 4.2084291 3.8890642 4.4243391 3.5415321 4.2777272 3.9286740 4.1212148 3.7638191 4.4761224 4.0089483 4.0023711 3.6479341 4.1323108 3.8447323 3.6684755 3.9574350 3.5013803 4.1842216 3.6997726 3.7924958 4.1046451 3.0010180 3.5479849 3.5140612 3.1864823 3.9965751 4.9076032 3.3529842 3.8201708 4.4850938 3.1189816 3.8649127 3.7056785 3.4594843 3.8234009 3.8703794 4.2267271 4.2351127 3.9667702 4.5242224 3.9978997 3.5506757 3.8343310 3.9659664 4.0846631 3.9750926 3.7002833 4.0087853 3.9732386 4.4829661 3.8853246 3.6269070 3.7292121 4.4923549 4.1934679 3.5375275 3.6842005 3.6565966 3.7029886 3.8226963 3.5343575 3.3395260 3.9006163 3.1873705 4.0897215 3.9944222 3.9471909 3.4738329 3.7101342 3.6563655 3.5233658 3.3113430 4.2651953 3.7149844 3.7737054 3.5990893 3.6339837 3.8097405 3.7039757 3.9216710 4.0154639 3.7691683 3.9019326 4.0493138 3.7811895 4.3263179 4.5180547 3.4179544 3.7408951 3.7750424 3.1408676 3.5953656 3.7649401 3.5885145 3.4564613 3.9045824 3.6400305 4.4452060 3.8967696 3.9173919 4.0147956 3.7291370 4.0162998 3.2020713 4.1513455 3.4898893 3.9150083 3.6347270 3.6395173 3.6788092 3.7053388 3.3036770 3.5421305 3.5109110 3.4559154 3.7137079 4.0275878 3.6969256 3.9497700 3.5839000 3.4871169 4.2117098 3.8338582 3.6225972 3.6009918 3.5101403 3.5498095 3.8720592 6.7823706 6.5645820 5.6677874 5.4763333 5.2988381 5.8991152 5.8454356 5.8179413 5.7566758 5.9772206 6.2705403 6.8343160 5.9164958 7.1516535 6.5415245 5.6391516 7.2641429 8.4351371 5.7322933 6.2515868 6.7058521 4.5080577 7.3068174 4.3877891 4.6849579 6.3234382 6.2198109 6.7250045 6.4238806 5.7858211 6.9422057 7.4330620 6.2666753 6.8200260 6.8607926 6.9468438 5.8214442 5.4397059 7.8222207 5.9706157 7.5137985 6.5130352 7.0871812 6.0991204 6.7139064 6.0346537 6.1118750 5.6162022 6.0518992 5.0025065 5.8114657 
EP00003_Mantamonas_plastica_P002604_TRINITY_DN119_c0_g1_i1.p1_TRINITY_DN119_c0_g1_TRINITY_DN119_c0_g1_i1.p1_ORF_type_complete_len_782_score_217.70_TRINITY_DN119_c0_g1_i1_15-2360                                                                              2.8340130 3.3732298 3.0265627 3.4060815 2.8952899 2.9805013 2.5702946 2.8842916 1.6647705 3.0547669 2.9749556 3.2147192 3.1376414 2.9318600 3.0611205 3.1423463 3.2321852 3.1867487 2.5288200 3.1350452 3.2367012 3.6540642 2.5375008 2.1472760 3.5768600 2.5874553 3.3299525 3.0848371 1.9544169 3.3378769 3.5420518 2.4445171 3.0097112 0.0000000 3.1422224 3.2572832 3.2010640 2.6188861 2.9015020 3.0974031 3.2272286 1.8894620 3.1449567 2.2093170 3.8088714 2.4106897 2.8046940 2.1281764 3.4300332 2.9213183 3.0755281 2.0600990 3.1225427 1.6992187 2.4986845 2.2402899 2.6282788 2.0186950 3.3336774 1.9771536 2.6911090 2.3765521 2.0064474 2.2762472 3.0587969 3.4249145 3.5530536 3.1820591 2.5434497 2.5941721 3.3526932 2.0368076 2.1767111 2.4975963 3.4008951 2.9651710 3.3989948 3.0276684 2.7671678 1.8764165 2.2176146 3.1882164 3.1916544 2.6046236 3.3602439 2.1186432 3.4315106 2.0535637 2.2753391 3.2409951 3.4806243 2.6894985 3.8656269 3.1148652 2.9798635 2.7787899 3.2368212 3.2212629 3.1481066 1.8075619 3.1400268 2.9027619 3.4709855 2.8664268 3.4098640 2.8618446 2.3776024 3.0598964 2.2387965 2.4718986 2.0639004 3.4995119 2.5746546 2.0819499 1.9066993 3.3411409 3.4341216 3.1626140 1.8120804 3.3444153 3.2765644 3.3121450 2.9237161 2.8882718 3.4838253 3.6777922 3.6697348 3.1213025 3.2187987 2.7491509 2.8025172 2.5641388 3.2972589 3.4578768 3.5459291 3.2902484 3.3044865 2.0405372 2.2474152 3.4952483 2.0069608 3.1167344 2.2454682 3.1848061 3.0933297 3.5106244 2.5330012 3.5452067 3.0229095 4.0735201 2.3031462 3.3960733 3.0205084 3.1849458 2.6280320 3.3645573 2.6539463 2.6459548 2.6620293 3.1170732 3.5654286 2.3739479 2.9986067 3.0614511 3.2373079 3.6409985 2.9387240 2.4470533 2.7242715 2.8118098 2.8384450 2.1895398 3.3035186 2.7325739 2.4999240 3.4434682 3.4946873 3.0150215 2.4629010 2.1138384 2.0620935 3.0088858 1.8633929 3.4268503 3.1314527 2.7373076 2.7103549 3.5541328 3.3251541 2.2051462 2.4262993 2.7516023 3.5654315 2.9769180 2.2677745 3.8708252 2.0096133 3.1540248 3.0389726 2.9289978 2.9971880 2.5865526 3.4991653 3.3621995 2.9631518 3.0277343 2.8590738 3.1004110 2.9892694 3.1633682 1.8595006 2.4014944 3.2338637 3.7899604 2.9475813 3.3153477 2.6269222 3.7293779 1.9545478 4.1619050 3.7371963 2.3127619 3.0638937 2.8243310 2.0348098 2.8782652 2.2788616 1.6376264 1.9195411 3.1800939 2.8358716 3.6305001 2.7340856 3.2604470 3.3092990 3.5628430 2.2955407 3.4671604 2.9805801 3.9535155 3.7578510 3.8505075 2.7091789 2.7983764 3.7577456 3.1688535 2.9715158 3.4642698 2.5681751 3.1081770 2.4020183 3.1120167 2.7255698 3.5720111 3.1257082 3.7533601 3.5497873 3.0372630 2.5059067 3.6443548 2.6718186 3.0325037 2.4712347 3.1217683 2.8080500 1.8538647 3.4288679 3.6821970 3.6623389 3.0298915 1.9084402 3.0161047 3.1656055 2.4671449 3.2370965 3.5302967 3.5153250 1.7474170 1.6338729 2.9510383 2.1819203 3.1839125 2.3769447 3.0191912 1.6764638 1.7355278 3.3806637 3.0388505 2.2000422 2.0743807 2.4951195 3.2491687 3.2125531 2.3486519 2.2096716 3.2595381 3.2287407 3.0188615 2.3287572 3.2821259 2.6093416 2.7231496 2.1935176 3.6762371 2.1784899 2.4300720 3.1831320 3.0983225 3.7895453 3.5125434 3.5958084 2.9978598 3.0616491 3.1779678 3.5780076 3.4385476 3.3697942 3.3481073 3.0305976 3.4368162 3.5698363 3.2234010 3.4414640 3.0312426 3.5309437 2.6083019 2.9258166 3.7896679 2.8096623 2.7259009 2.9769002 3.3837543 3.0782275 2.5687896 2.6289255 2.5386088 2.2310087 3.5575283 3.4837680 2.7258304 3.5457068 3.9340366 2.3951788 3.5697338 2.6128523 2.9582120 3.2359383 2.6253663 3.6726118 2.7410175 2.9096199 3.0942788 2.9295222 3.2522675 2.6119767 2.9694653 2.9222486 3.1187279 3.2242472 2.4368899 2.7030040 3.4044964 3.3639804 3.2576281 2.8747202 2.5959460 3.4205749 3.9079202 2.6072427 2.8890350 3.3677621 2.6375627 2.6984691 2.6034601 3.0591462 2.4575547 3.6686640 3.4050650 2.4909835 2.8454275 3.0136784 2.3253956 3.3181515 2.3918891 3.1867101 2.6709446 2.7980716 2.9869620 2.8951148 2.9629336 3.4228442 2.4446853 2.8021938 2.8210085 3.1504586 3.5731378 3.1379530 3.7155159 3.3525067 2.8701020 2.8496872 2.9987834 1.9796549 2.7556193 2.8472166 3.4438571 2.3094266 2.7516161 2.7897043 3.2983199 2.8735019 2.5991054 3.7178602 2.1410701 2.4438322 2.4096377 3.9124355 3.0405170 3.4710547 2.5733595 2.6033020 2.4946393 3.1710807 2.4977522 2.6081021 2.5929776 2.5747010 2.3884155 3.3070690 3.5924543 2.6581079 2.2570789 2.5469713 2.9284230 2.6936414 3.0518183 2.7946531 2.3652568 3.3405124 2.4487580 7.8378300 5.6164642 5.4119694 5.1242478 4.9278540 6.4716645 7.0551192 6.1849274 6.8525512 7.1661044 7.7300457 6.6509567 6.5216243 7.0056198 6.5353308 5.1637637 7.0802464 7.9850063 5.9106933 6.4654677 6.4364712 4.0000810 6.6917558 4.0028150 4.2075700 5.9683952 6.2676777 5.8908003 5.6638839 5.9154106 6.3214731 7.5849538 5.9852912 6.8789507 6.3627442 6.2602335 4.7694479 4.7851927 7.3816119 6.1068314 7.4380489 6.7458968 5.9086192 6.0703062 6.7002210 5.9727421 5.8575051 6.2061626 5.9967806 5.4845822 6.6826658 
EP00003_Mantamonas_plastica_P007602_TRINITY_DN1644_c0_g1_i3.p1_TRINITY_DN1644_c0_g1_TRINITY_DN1644_c0_g1_i3.p1_ORF_type_5prime_partial_len_400_score_125.27_TRINITY_DN1644_c0_g1_i3_27-1226                                                                    2.3285453 2.9683939 2.6124134 3.9473402 3.2448124 1.8904717 3.3539402 1.9766479 2.9665900 3.8109479 1.8641230 3.5953182 3.7476682 3.5161031 3.5802570 3.5236525 3.2762923 2.4812478 3.7341661 2.4190156 2.1652692 3.3144117 3.6836160 3.1797402 2.4745585 3.8683474 2.2821149 3.0279531 3.0205659 3.5446397 2.4358630 3.1510317 3.8252294 3.1422224 0.0000000 2.9940783 2.2403007 3.9935835 3.5349974 3.9265040 2.1441428 3.0878337 1.7525776 3.5445167 3.1982708 3.2923414 3.2196479 2.9346968 3.8730899 3.4930481 2.3552141 3.1059410 3.7828855 2.9478670 3.7188496 3.3821552 3.2641276 3.2179584 2.5106947 3.3732669 3.2047433 3.1657336 3.0283818 3.0576294 2.0364696 2.2219666 3.3656462 2.6782031 2.9410228 3.4339005 2.7740433 2.8097125 2.8446160 2.8607609 2.4440357 3.7149466 2.4204075 2.1516924 3.8453663 2.9135978 3.4813775 4.3673942 2.9354131 3.4699197 2.4669919 3.3178856 3.3327230 3.0451178 3.0785236 2.2809549 3.0683689 1.9708007 3.6447944 3.3724421 2.3230420 2.0069063 3.9462393 3.6494780 4.2529640 2.9613499 3.5728396 3.6432880 4.1545388 1.8075289 3.5096523 2.0771313 2.9238157 3.5835912 3.8248386 3.3605356 3.1790491 3.4592959 2.8568126 2.7917118 3.0158120 3.4961347 2.5827387 2.1862084 3.1831701 3.3710311 2.5389070 3.5485191 3.5019559 3.6427808 3.0062141 3.9443322 2.5687582 3.4964597 3.5402498 3.2988954 3.2864766 3.1985346 2.2734341 3.9632049 2.5840533 3.9994526 4.1616163 3.6016271 3.2645644 3.1181524 3.0736073 2.5479604 3.4169557 3.8696003 4.4462445 3.0922559 3.2408308 3.2557486 3.3967388 3.7617367 3.1999296 4.0347786 3.9140909 3.6648662 3.5444819 3.4526562 3.6382212 3.7708191 3.7599461 4.3593697 3.7278662 3.5512542 3.7583331 3.6370977 3.6660476 3.4227088 3.4885357 3.1101122 3.4300038 3.4818916 3.6511662 2.7713449 2.3768537 3.0867718 3.2100898 3.1840342 2.7730963 3.2552689 3.1650160 3.1035056 2.7089552 2.6762246 2.9717594 3.1752532 3.4777940 3.4427440 3.5757660 3.7021439 2.4893631 3.2401311 2.8006336 3.2961054 3.2869136 2.4891500 3.0938787 4.0658591 2.7462940 2.2968132 2.0790162 3.6104190 3.6309016 3.3919078 3.3086282 2.9988103 1.9196150 3.8727905 3.0446647 3.7604476 3.5911769 2.0982010 3.1581913 2.8870856 3.0883836 3.5408100 3.0610760 3.5156371 3.2894051 3.3845228 3.0995871 3.2256402 2.9757995 3.0679474 2.2441320 3.8978393 2.9490016 2.0604827 2.8475555 3.0218109 3.3228301 3.0307519 3.7827319 3.0684444 3.2135827 3.3368019 3.4136023 3.1800368 3.0655123 3.4549677 3.5175044 3.1454171 2.8971223 2.8684581 3.3335569 3.5364021 3.1544319 2.8431410 3.1884511 3.9455741 3.0851634 2.1516424 3.3158116 3.0460177 2.5279331 3.0774592 3.3021435 3.9932976 3.7102192 3.9049942 3.0615662 3.5624186 3.4312712 3.5872720 3.4544433 3.1069096 3.5192171 2.8072628 4.0344264 2.1976369 4.4864538 3.6666601 2.8798211 3.5894364 2.9240939 3.2514512 1.9180141 2.4960400 3.3971819 3.3659871 3.0506923 2.6728277 3.4144555 2.2957430 3.4041027 2.9689850 3.0794129 3.0915416 2.2416349 2.8479461 2.8160721 3.1311353 3.0476725 2.4823519 2.4803352 3.1703927 3.2942992 3.6895615 3.3124071 3.2247749 3.2387490 4.3710100 3.5619473 3.8550047 3.1713235 3.5961053 3.6960171 3.1823558 3.8970136 3.4874232 2.6335948 3.8308000 3.6798592 3.7247015 3.4776373 3.3326140 4.0239719 3.3665482 4.0579081 3.3232814 3.7983732 3.2772159 4.3847430 3.2483475 4.1398927 3.6650291 3.6569225 3.7004582 3.3601093 3.1881584 3.4613862 3.1746900 3.4021388 3.7206933 3.6370709 3.4116652 3.5827088 3.0923851 3.1410606 3.5742084 3.5607848 3.5717233 3.9046139 3.3383645 3.2182346 2.4774711 3.2736825 3.5472515 2.5626646 3.3646487 3.2833170 3.6992410 3.4687886 3.2773303 3.5112912 3.6075907 3.4189564 3.6262845 3.9985845 4.1143829 3.6534231 3.6435082 3.4597132 3.7304955 3.8514862 3.0488693 3.4184077 4.1115197 2.4803169 3.7499550 3.4312177 3.7359182 2.5778011 3.5413691 3.4925728 3.1617023 3.6501147 3.0080435 2.8680002 2.4463407 3.3276245 3.7203736 3.5356608 3.2332258 3.7729379 3.3388963 3.5434895 3.5200044 3.6814881 3.1448777 3.9895184 3.5370891 2.5710191 3.7448591 3.8005928 3.3334831 3.6472166 3.6911278 3.3648404 2.5448855 4.2820676 3.6094095 3.5377528 3.0268803 3.5954110 3.3683643 3.7619807 2.4468834 3.7044242 3.7882107 3.7238011 3.5109319 3.2419786 3.6824591 2.9188593 3.7343371 3.6493403 3.0204341 4.2264461 3.8856662 1.9992845 3.6603377 3.4912609 3.7493917 2.1108879 3.5805523 3.6692119 3.4846070 3.5054848 3.7820519 4.2512669 2.8869876 3.7496513 3.7257637 3.4324322 3.7261361 4.0201021 2.0558601 3.4458909 3.5632369 2.1579615 3.5223449 6.3277130 7.3038280 5.4565446 5.3683346 4.8948486 6.7686614 6.5442108 6.2577861 6.1785243 6.1358067 6.3431604 7.4891186 6.2371793 7.3139848 7.2771771 4.8339710 7.6383376 7.2396497 5.9227012 6.6745023 7.0057630 4.4912775 7.0691558 3.9181177 4.3391101 6.4319679 6.2267168 6.2718053 6.4392565 5.7340475 7.9595145 7.8884869 6.5663719 7.4154488 7.0292520 7.5447083 5.2088899 5.1975968 7.7604814 5.6853613 6.6453186 6.8149686 6.4685646 6.4656184 7.7266497 5.6331672 6.9680143 5.5498261 6.5846583 5.4727370 5.8914076 
EP00003_Mantamonas_plastica_P033201_TRINITY_DN9385_c2_g1_i3.p1_TRINITY_DN9385_c2_g1_TRINITY_DN9385_c2_g1_i3.p1_ORF_type_complete_len_608_score_183.08_TRINITY_DN9385_c2_g1_i3_208-2007                                                                         3.0352910 3.1206156 2.5231394 3.8092175 3.6467117 3.2326184 3.1947754 3.2099477 3.0432428 3.9788919 3.1104993 3.6613019 3.8571960 3.8031139 3.9535494 3.8070082 2.9179167 2.9846511 3.5240321 2.8411306 3.0538820 3.3332850 3.4813461 3.3867846 2.6955761 3.4652399 3.0772808 2.6875996 2.9384730 3.1337535 3.7284255 3.3045810 3.4649414 3.2572832 2.9940783 0.0000000 2.9912915 3.6577098 4.0205011 3.5855631 2.5538896 2.9479812 3.1636384 3.2495842 3.0239278 3.4555356 3.3815472 3.0189576 3.6363087 3.5186637 2.9114191 2.8810673 3.8138654 3.0176776 3.2274270 2.8725975 3.4553121 3.2032827 2.9084193 2.9111860 3.2980401 3.4646418 3.5106838 3.2593870 2.8470690 2.8464044 3.3770716 3.0753178 3.1742315 3.7428513 2.5946053 3.0265668 3.1510184 3.1943024 3.4393722 3.7191253 3.1842691 3.1660812 3.4315818 2.7479108 3.2106184 4.1273744 2.7085516 3.1350241 3.3123296 3.0706569 3.3192866 3.2197522 3.1178928 3.0775524 2.7760107 3.0167281 3.9875473 4.1917144 3.0242246 2.9233293 4.0340506 4.3926354 4.2188280 3.1126884 3.6488968 4.1852490 4.2696886 2.9469993 3.9773323 3.1551924 3.5624382 3.4005557 3.3435147 3.1664319 3.2402075 3.1563737 3.3489024 3.2904763 2.9150413 3.1257953 3.3894354 3.3109767 2.8374060 3.1390700 3.4298927 2.7565726 3.1978067 3.3042416 3.3609149 3.6851215 3.2775034 3.2437704 3.0548934 3.2519025 3.3043689 3.1771288 3.1812684 3.3934024 3.6178633 3.5997561 3.7569854 3.3228891 3.0740703 2.4039415 3.2583288 3.3964984 3.4625318 3.7273772 3.8760487 2.9912209 3.0682081 3.0248820 3.1358701 3.1405597 2.8174547 3.9633452 3.0127376 3.3731848 3.2795615 3.0790643 3.3616154 3.5895128 3.8197429 4.0681721 4.1514419 3.4365194 3.4232103 3.3268282 3.6013684 3.1136991 3.3691097 3.3161228 3.2382708 3.6292164 3.3425031 3.1690740 2.8859082 3.2808817 3.4011608 3.4211651 2.8501546 3.3556730 3.2203632 3.1533623 2.9288434 2.3493338 3.0928060 3.1218787 3.8505709 3.5651478 3.3937022 3.9885352 3.5037050 3.2883029 3.2669272 3.7002565 3.3632856 2.5687477 2.9910401 3.9061480 3.4382007 3.2228837 2.5860640 3.4542325 3.7736758 3.4232328 2.9053768 2.6268982 2.7042302 3.5394847 2.7770984 3.5096622 3.2939998 3.1680715 2.7496851 2.9994638 3.1397354 3.4969680 3.2080565 3.6663252 3.1356490 3.1823768 2.9845878 3.2024593 3.0375132 3.4652274 3.3392986 3.7255295 2.8060845 3.0788667 3.2043913 3.0764909 2.9366904 2.6659975 3.3914954 2.5376359 2.7030224 2.9349643 2.8511136 3.2710666 2.9357861 3.3383188 3.3452025 3.3419006 3.6985906 2.8520953 2.9883852 3.2887772 3.0471020 3.0611417 3.3779435 3.8394515 3.4536316 3.1054641 3.2855911 3.4042378 2.6800062 3.1459185 3.1688533 4.3516395 4.1357393 3.8981857 3.6986016 3.4898544 3.5325282 3.9676437 2.8997595 2.9794838 3.3306016 2.7959955 3.6913423 3.1513551 4.1541259 3.2759802 3.1639366 3.5333578 2.7835434 2.9263329 2.6816147 3.1387204 2.5232003 3.1649115 3.0218719 2.8691106 3.2628800 2.8873065 2.8336993 2.7528033 2.8925612 3.2164526 2.6646913 3.2679776 2.9236503 3.0527822 3.1054017 2.8588709 3.0630867 3.5118726 3.4002422 3.3735372 3.3685529 3.0721068 3.1608535 3.8942298 2.9425950 3.8457071 3.2603956 3.0886406 3.1346111 3.1614253 3.7248360 3.8791220 2.7182524 3.7640450 3.6366019 3.8630008 3.6280807 3.4963233 4.0587201 3.4981366 3.9857286 3.7413931 3.5174179 3.7499294 4.4616235 3.5360018 3.9617771 3.9106167 3.6128293 3.4015800 3.9174822 3.6581785 3.4387413 3.4572294 3.6669742 3.7632663 3.5330715 3.4717958 3.2571346 3.1531282 2.9263879 3.3842222 3.2813599 3.6752778 3.9961423 2.9366721 3.0128367 3.2424236 3.5143538 3.2168087 2.5685315 3.4532915 2.7966926 3.8743976 2.9955199 3.8341353 3.3347189 2.9820367 3.4386557 3.3810776 3.7767742 3.9288215 3.7101892 3.5482565 3.3294035 3.8828526 3.6357967 3.1458712 3.5637414 3.8835849 3.2784112 3.7008408 3.8711416 3.4199377 3.6261956 3.3538143 3.7093751 3.6743941 3.7458831 3.6266890 3.0149008 3.1590187 3.9720913 3.6538299 4.0638062 3.9772088 3.5655784 3.1881022 4.0307385 3.7762750 3.2799720 3.0655218 3.2904624 3.7323041 2.9808530 3.6822425 3.4667145 3.8706820 4.0192194 3.7645542 3.9065050 3.3572292 4.3911864 3.7032381 3.8941918 3.6574827 3.0456646 3.6554154 3.6577130 3.2293633 3.8410045 3.5049943 3.8351695 3.5295572 4.3614240 3.5508529 2.8690808 3.5082984 3.3868947 2.7448978 3.7654709 3.7709053 3.2654360 3.8768503 3.9508751 3.8342464 3.1005144 3.6274984 3.8862476 3.7432353 3.8577968 3.4966541 3.7880996 3.4627184 3.7343639 3.5394106 3.7149706 4.0168475 3.5504843 3.0294284 4.1057996 3.9045352 3.0355158 3.6617747 6.4202061 5.8884027 5.5570121 5.5485575 6.3882237 6.5230242 6.2900793 6.2594762 5.9439177 6.9896505 5.8118054 7.2934056 6.0079486 7.2847359 7.5893621 5.2005312 7.2051963 7.0362206 5.7133178 6.9441149 6.9139448 4.0822595 6.6709535 3.5428984 4.9975520 6.8421675 6.9454651 6.5815611 6.3574178 6.3147226 7.0348042 6.4646311 6.0849075 7.4567962 6.0658255 6.1141415 5.4675181 5.2584098 7.4271405 5.8823206 5.9517062 6.6543866 6.6524832 5.8856370 6.7219464 5.3080316 6.3884339 6.2197683 6.3983895 5.1711211 5.4961172 
EP00004_Rigifila_ramosa_P012335_TRINITY_DN2665_c0_g2_i2.p1_TRINITY_DN2665_c0_g2_TRINITY_DN2665_c0_g2_i2.p1_ORF_type_internal_len_445_score_125.87_TRINITY_DN2665_c0_g2_i2_3-1334                                                                               2.1652301 3.2672483 2.5949668 3.6832301 3.6078450 1.9761162 3.5238562 1.9357009 3.0692766 3.7060104 1.9888601 3.6173922 3.7990045 3.7343086 3.7213176 3.9699540 3.1062709 2.3970206 3.6213763 2.2917805 2.0670577 3.0709794 3.6842583 3.2689460 2.1953796 3.7755005 2.3030197 2.7053644 2.9796924 3.2054966 2.0235171 3.3299244 3.7423915 3.2010640 2.2403007 2.9912915 0.0000000 3.8799727 3.6129857 4.2737029 1.9349663 3.2932873 2.0990273 3.8468299 2.6652845 3.3326772 3.5711237 3.1304202 3.2849502 3.6896632 1.9443887 3.3935055 4.3140784 3.0558249 3.6996187 3.1231547 3.0981803 3.4601436 2.2505534 3.2592532 3.1506324 3.2491317 3.0354925 3.0344722 2.2334214 2.3213988 3.3894910 2.5185206 3.1085157 3.7653001 2.4944639 3.5288563 3.3307211 3.4128891 2.5975730 3.7784272 2.2510497 2.1194659 3.7505181 3.0338311 3.4126018 4.7882467 2.5185609 3.2754123 2.3055172 3.5397228 2.9708119 3.2397973 3.0553623 2.2311714 2.7586020 1.9039758 3.7589635 3.4646277 2.6015872 2.1539440 3.7560674 3.4610924 3.7341679 3.1425197 3.6970070 3.8234774 3.9697573 2.1051604 3.4504989 2.0982600 3.2505277 3.2523793 3.6061840 3.5355462 3.3816307 3.3380364 2.9064196 2.8898118 3.1497706 2.9605888 2.3477441 2.0642883 3.1432765 2.9859209 2.2637963 3.0834597 3.3330400 3.9435383 3.5513829 4.1957310 2.6859230 3.8337068 3.4011774 3.7789657 3.4523168 3.0025926 2.5325712 4.0387145 2.8886015 4.1156401 4.2560889 3.6254889 3.6827513 2.8296581 3.3753964 2.4937916 3.1907818 3.8260885 4.3745939 3.0859987 3.0002932 3.2746017 3.5872599 3.9106870 3.2548029 3.9443768 3.9761130 3.8932368 3.3234389 2.9750398 3.5731010 3.3920760 3.6161061 4.7515967 4.4070021 3.6315494 3.4751657 3.7438565 3.5854469 2.5797293 3.2989698 3.8161991 3.7312213 3.5741478 3.4419531 2.9797047 2.3272267 3.2330515 3.2204406 2.9628598 2.5845656 3.5226851 3.4498331 3.1737906 2.8612625 2.2282338 3.3786947 2.8015743 3.6226252 4.1221030 3.3537738 4.0816657 2.6344999 3.4957649 3.2736840 3.6910338 3.0483557 2.3894491 3.1270062 3.9275316 3.3885142 2.1190376 2.5157713 3.6163554 3.6065033 3.3362750 3.0538385 2.6684636 2.1385137 4.0692969 3.8644371 3.7720243 3.6174761 2.1114568 3.3707614 3.2634925 2.9513774 3.5543295 3.2110353 3.3067789 3.4678613 2.8159162 3.7929495 3.0785608 2.4789400 3.4847515 2.4383602 3.7774307 3.0567105 1.9480998 3.3303402 2.9950045 3.2700356 3.3087734 3.7624235 2.6891496 2.9435244 2.8855322 3.2948902 2.7838116 3.2049613 3.3712815 3.8356963 3.3951976 2.8432529 3.2509664 3.6135280 3.8117778 2.9088857 2.9419314 3.5760921 3.9429287 3.0965997 2.0378604 3.3714428 3.3760909 2.1863029 3.2388989 3.0839059 4.3353340 4.4322921 4.2578382 3.4046899 3.2564807 3.3632382 3.7144574 3.2887376 3.0067630 3.7323901 2.8401522 3.9256865 2.3589799 4.9488213 3.8336602 3.3848461 3.6435543 2.8263056 3.8028504 1.8865484 2.4471692 2.6326714 3.4639495 3.3105248 2.3679536 3.2832375 2.0646187 3.2729581 2.5785686 3.0497453 3.2453199 1.7276360 2.7080285 3.0880347 3.4909187 3.1014213 2.4718486 2.4461945 3.6254452 3.7227128 4.3843462 3.6332440 3.3738123 3.7587342 3.9184043 4.1429459 3.9255368 3.3412352 3.6034711 3.6161113 3.2617503 3.9461431 4.1539042 2.6935903 4.0035690 4.4200342 3.8261754 3.2819452 3.5204147 4.0914527 3.1358765 3.8749567 3.4953098 3.7428074 3.5383290 3.9734276 3.7628058 3.7227462 4.0568591 3.9777964 3.6419613 3.3876755 3.3133868 3.4285423 3.6726942 3.8304655 4.0068722 3.9894044 3.2916516 3.9830570 3.5129115 3.1186599 3.4235281 3.6443996 3.5908249 4.0511989 3.3628238 3.2595181 2.3863604 3.8098739 3.6298676 2.5203392 3.8050430 3.0898326 3.8325650 3.9405392 3.7582657 3.5038017 3.5556768 3.2595245 3.5047554 4.0545015 3.9421549 3.6996683 3.3729907 3.5964296 4.1443974 3.5414401 2.9513372 3.4914791 4.0683744 2.4258303 4.0512200 3.6327328 3.7939987 2.2224958 3.5374344 3.6267195 3.6696758 3.7680623 3.3409365 2.9301119 2.1822913 3.3832452 3.3572586 3.8632859 3.5987898 4.2865129 3.2267509 3.9270913 3.8049349 3.3547811 3.4207757 3.7574443 3.7721192 2.3777215 3.7413729 3.9305830 3.6342917 3.7444205 4.1306775 3.8303347 2.3016371 4.5894611 4.1274468 4.0999889 3.7445969 3.3068588 3.8058138 4.0230624 2.2560889 3.9488473 3.5222925 3.6039239 3.7837361 3.9648076 3.8854842 2.7032731 3.3566947 3.6675194 3.2118532 4.0955622 3.8594613 2.3071579 3.9744171 3.6939815 3.8076761 2.0309469 3.7674367 3.6897525 3.6915911 3.6978385 4.4218921 3.9192627 3.1390332 4.0841149 3.6549183 3.6222694 4.0836541 3.8140119 2.1604650 3.8597241 3.7340027 2.1266817 3.6086587 6.4778026 5.8452100 5.5131814 5.2336697 5.4316381 5.7134361 6.0259830 5.9560232 5.7437106 6.8296387 6.1499453 7.4539130 6.1264132 7.5082528 6.9726123 4.9824656 7.5536889 7.2592064 6.0167354 7.2772907 6.4753285 4.0058156 6.6524838 3.7954481 4.3387992 5.4577526 6.1624097 5.4608415 6.0964263 5.3467258 7.4048612 7.2965367 6.3308683 6.6884530 6.5080528 6.5930717 4.9083456 5.4044932 7.7104977 5.1933091 6.3638454 7.1047582 6.3919264 6.4755463 7.2121483 5.6265218 6.6089951 5.9146074 6.7211910 5.6972850 6.3977981 
EP00004_Rigifila_ramosa_P024593_TRINITY_DN717_c0_g1_i4.p1_TRINITY_DN717_c0_g1_TRINITY_DN717_c0_g1_i4.p1_ORF_type_5prime_partial_len_568_score_105.21_TRINITY_DN717_c0_g1_i4_29-1732                                                                            3.6372459 3.8250166 3.5568389 3.7169035 3.3967187 3.7959870 3.0875008 3.8585183 2.7030525 3.9446140 3.8634365 3.5881676 3.9035197 3.3677515 3.4792349 4.0180086 3.2698396 3.7845650 2.9612432 3.6366757 3.8707564 3.6836915 3.0802735 2.7074858 4.1752987 3.2755263 4.2145471 2.9396990 2.4748752 3.4399633 4.0252825 2.7457605 2.8778777 2.6188861 3.9935835 3.6577098 3.8799727 0.0000000 3.3167659 3.5045234 3.5531184 2.8092810 3.5245436 2.8218930 4.0204632 3.3782204 3.3073387 3.2506416 3.6292415 3.2450498 3.5510405 3.0461500 3.5640182 2.6226265 3.2640908 3.0094128 3.5258659 2.7133967 3.6107451 2.8556320 3.3148944 2.8891391 2.9169521 2.9251365 3.7544489 3.4349006 3.7231319 4.0093058 2.5750514 3.5002341 3.8914582 2.5443462 3.0011875 2.8580134 4.1244549 3.9043281 3.5059623 3.9099388 3.4817116 2.7905327 3.0052615 3.7310686 4.2431126 3.1113063 4.1266650 3.1169165 3.7791346 3.4042139 2.9315210 4.0932175 3.9792557 3.5983979 4.1892901 3.6376639 3.6735062 3.6337916 3.6495818 4.0253487 3.5662729 2.7696761 3.6481634 3.9935797 3.6648972 3.8188680 3.9685406 3.6917292 3.1249118 3.7260351 3.4188027 2.9732744 2.9595373 3.8516521 2.9435938 2.8570390 3.0091394 3.7493642 3.9477740 3.6752545 2.7703196 3.6573713 3.8838475 3.5787617 3.7818057 3.7728802 3.6154230 4.0729812 3.6058086 3.7161854 3.5817907 3.5118749 3.7839199 3.0711960 3.5962210 4.7116786 4.2690695 3.9565973 3.9606205 2.8975362 2.7785738 3.9219331 3.0256709 3.9725432 2.5559795 3.4833939 3.5672949 3.8523611 3.0993260 3.5656500 3.8089186 3.6487937 3.1032447 4.0941006 3.4821932 3.2837900 3.4236077 3.9508754 3.5767141 3.8240963 3.4708582 3.8279573 4.5545383 3.4466594 3.6659511 3.6545716 3.7610226 3.9902277 3.7099225 3.5003233 3.8881205 3.5716143 3.5256980 3.0789220 3.5914962 3.5422980 3.6433125 3.7139340 4.0373064 3.7360231 2.9034408 3.0021640 2.8304244 3.3473829 3.0451385 4.2570434 3.8928351 3.5129133 3.4559549 4.0125673 4.0864567 3.1904660 2.7107641 3.6849148 4.4347838 3.1836761 2.9627689 3.9199394 2.6024308 3.4641368 3.2860633 4.0026234 3.9157059 3.4000094 3.8323704 3.5842631 3.8407682 3.6410219 3.0179637 3.5678756 3.5285274 3.9103699 2.5536841 3.3168214 2.9428200 3.9850805 2.9129859 3.6397552 3.4275060 3.9669015 2.6426998 4.1794646 4.0602285 3.0418912 3.5817944 3.4899463 2.7421207 3.6953617 2.9271659 2.6895103 2.9610559 3.6100993 3.5236394 3.8817091 3.4942167 4.1159707 3.5383891 3.8184160 3.1442409 4.1923432 3.9455173 4.1916611 4.1409312 3.9668945 3.3460732 3.4070600 4.0256035 3.8602605 3.7611937 4.3586280 3.2283837 3.6958697 2.7860575 3.6048518 3.7933150 3.8482297 3.6608182 4.4402505 4.7715572 3.5286084 3.2974248 3.5895787 3.2691699 3.4232200 3.0438727 3.3095160 3.5781801 2.6718078 3.1328765 3.6892761 4.0876698 3.5820346 2.7303721 3.1651990 3.8245184 3.4013010 3.6853021 4.0177135 3.6536681 2.9084385 2.6845336 3.7039698 2.9225583 3.6052298 2.7962477 3.6435212 2.4335803 3.0243191 3.8882980 3.5777409 2.9529393 3.1831473 2.7749707 3.7619115 3.8942550 2.8878773 3.2870707 3.6824595 3.9682727 3.7976000 3.6455174 4.1521587 2.9627473 3.3895690 3.4538461 3.3784720 3.1913510 2.8242707 3.6377657 4.0846316 3.8493133 4.3795550 3.7980035 3.3448827 3.5534106 3.8532400 4.0561162 3.6918827 4.0606202 3.6444413 3.9038441 3.6220834 3.9583114 3.4288466 4.0354950 4.1938782 4.0148602 3.4664453 3.2065257 4.2233476 3.1157224 3.5378400 3.3711110 3.9734113 3.9322464 3.1019631 3.3290739 3.7490072 2.6468645 3.3379450 4.3252448 3.3183121 4.0530188 4.3445225 3.1401238 4.1873774 3.8336158 3.3064563 3.3681384 3.7153709 3.6962936 3.3738073 3.3872870 3.9727456 3.7383410 3.9045713 3.2133775 3.8590005 3.6597901 3.1369364 3.5090945 3.6099943 3.5494648 3.9020089 3.9155279 3.7658167 3.3749560 3.6878203 3.9420322 3.7842319 3.4941255 3.4003984 3.9132386 3.3484055 3.5073736 3.1477987 3.6294781 3.0830085 3.9533447 3.8932490 3.3305495 3.5445498 3.6196563 3.0149161 3.8215358 3.4670208 3.7050210 3.5866203 3.1614455 2.7939820 3.3118852 3.5644519 4.0019192 3.4947924 3.1815949 3.4702982 3.7498214 4.0876970 3.3605048 3.9926404 3.9633305 3.3575114 3.4267974 3.3227053 2.9148870 3.1071881 3.6040451 3.7811077 3.4840660 3.5003827 3.7962481 3.4301801 3.3428723 3.3093016 3.5322134 3.3706785 3.1715989 3.1026000 4.0898395 3.4435190 3.8742116 3.3293821 3.2573544 3.2140658 3.7614166 3.3473697 3.0999021 3.1268215 3.1694138 3.3840220 3.8320734 4.1385693 3.7205475 3.1010281 3.2017287 3.6966434 3.0153998 3.6599828 3.4557481 3.3323915 3.7874820 3.5825812 7.2273589 6.5452998 5.7730126 5.9069563 5.2043676 6.4969093 5.8287664 6.5367890 6.3072572 6.9862531 7.5508331 7.3198236 6.3775913 7.4880048 7.2258278 5.3091912 7.9826011 8.3139108 6.7710841 7.5947076 7.1485518 4.9524360 6.7232450 4.2219485 4.9362114 6.6242422 6.5943645 6.6017076 6.2616617 6.4947012 7.2455554 6.9395004 6.6224377 7.1367661 7.6165622 6.8169231 5.1218328 6.1783112 8.9761447 6.1247146 6.6908438 7.2012998 7.6338010 6.6045395 7.0724956 5.9457909 5.7572950 6.3075157 6.4363550 5.6743686 6.6261114 
EP00005_Dracoamoeba_jomungandri_P010940_CAMPEP_0174276926_NCGR_PEP_ID_MMETSP0439-20130205_60653_1_TAXON_ID_0_ORGANISM__Stereomyxa_ramosa_Strain_Chinc5__LENGTH_1643_DNA_ID_CAMNT_0015369203_DNA_START_256_DNA_END_5186_DNA_ORIENTATION_-                       3.4135894 3.3216289 3.5034941 3.5788466 3.1341288 3.4518977 2.7657955 3.5309119 2.4992008 3.6522550 3.4539253 3.5284792 3.6951839 3.2134734 3.3808469 3.1721441 3.4353419 4.0848229 3.0573595 3.5062505 4.0061443 3.4956379 3.1938322 3.0484595 3.7986236 3.3577224 3.8251908 3.0838889 2.6113365 3.2835441 3.7893155 2.6716004 3.5164156 2.9015020 3.5349974 4.0205011 3.6129857 3.3167659 0.0000000 3.3086131 3.3621949 2.6651587 3.5964349 2.2882235 4.0251474 2.9845124 3.0650680 2.3388848 3.2614268 3.1488965 3.4830640 2.4563949 3.5795550 2.4761730 2.6988608 2.9410035 3.5338864 2.7031931 3.6170932 3.0538590 3.2659300 2.7924158 2.9330879 2.5514495 3.3360951 3.7367237 3.5667453 3.5092069 3.0951204 3.4601588 3.6417266 2.4277414 2.7483702 2.8276116 4.0356348 3.6507743 3.3142446 3.5793333 3.3281987 2.8473929 2.9877783 3.6800968 3.6104847 2.9701711 3.6103512 2.8734660 3.6615273 2.8855408 2.6725754 3.8311298 3.6460354 3.4083249 4.1130342 3.2853040 3.7462314 3.2291999 3.5456872 3.6850883 3.7526930 2.6181182 3.5168098 3.5353444 3.9430733 3.7801067 3.4829553 3.5717076 2.8179779 3.5563210 2.9422833 2.8464900 2.8716043 3.8558377 2.9117591 2.5686495 2.6098047 3.7447960 3.6462305 3.3480183 2.5296723 3.4774457 3.2925223 4.0683248 3.6771538 3.5174448 3.9478593 4.4674722 3.8201503 3.7881362 3.4931427 3.7061302 3.7382615 2.9750288 3.3653949 3.5939520 3.9736617 4.0497590 4.1106604 2.7690697 2.7358129 3.7079003 2.5013704 3.3439012 2.7240793 3.3355089 3.5827213 3.2508689 3.2174596 3.7549398 3.2042793 3.8721216 2.8463957 3.2602571 3.9451274 3.7590105 3.4182270 3.6568864 3.0752877 3.1076713 3.0030197 3.8327594 4.3702688 3.0506009 3.4125888 3.7706177 3.4077835 3.9754237 3.2392346 3.2634811 3.6426813 3.7153058 3.4231036 2.6871424 3.8506311 2.8681512 3.1262598 3.5057544 3.3702452 3.5225201 2.7191004 2.4395756 2.6692742 3.6094661 2.8014767 3.5786613 3.2699302 3.6100619 3.4567635 3.7599762 3.8688092 2.7368250 2.7729860 3.0805903 3.8340962 3.2318096 2.7091118 4.0595170 2.5035472 3.4970164 3.6122241 3.3190202 3.5447158 3.7678002 3.9940360 3.3884471 3.6791565 3.8389880 3.6586174 4.0332357 3.4360719 3.5914755 2.5352753 2.6596547 3.6235909 3.9088598 3.4159540 2.9611751 3.0890211 3.5453275 2.9166881 4.3756753 4.3214444 2.8936126 3.5973889 3.0591494 2.4411282 3.8132575 3.0415786 2.6956580 2.9227188 3.7810588 3.7527239 3.6445599 2.4936795 3.9900403 3.9096811 3.6394104 2.6819185 3.9514105 3.3971756 3.7647091 3.4979649 3.8314113 3.0819984 3.3826958 4.2682572 3.6839610 3.5560765 3.9805484 2.7812335 3.4744020 2.9919260 3.5096935 3.3243255 3.8267824 3.7203482 3.8640426 4.2555894 3.8044816 3.1055411 3.5314131 3.2045020 3.0895220 3.0232595 3.4823909 3.1410438 2.5310319 3.3508901 3.5044240 4.0748436 3.2670704 2.3917215 3.3581766 3.5457654 3.2716551 3.6017594 3.5635742 3.4577342 2.4973019 2.2811311 3.6686617 2.8434242 3.5006568 2.8218543 3.6760228 2.3230582 2.3801593 3.6450037 2.7513369 2.3849502 2.7114977 2.6023283 3.4245704 3.4345198 2.6253633 2.5708169 3.4942287 3.4006942 2.9843896 2.8516305 4.0818893 3.1074709 3.9084988 3.1786782 3.6819547 2.9318685 2.8703959 3.5721149 3.1839219 3.8540526 4.0275051 3.8053490 3.9265237 3.5879343 3.8666132 3.8334367 3.5681029 3.8007137 3.5933758 3.1467359 3.6323734 3.9904388 3.9168489 3.3105918 3.2107961 4.2690548 2.8349560 3.3301499 3.7815164 3.4596058 3.6103535 3.3992654 3.9890773 3.4386331 3.4889457 3.9216612 2.9397153 2.7903415 3.7803158 3.5418218 3.2060615 4.2701428 4.5151212 3.0955240 3.9803767 3.0279017 4.0500489 3.2361839 2.9957202 3.6165254 3.5663285 2.8912215 3.6567691 3.1126140 3.9565330 3.6898252 3.3094021 3.4842755 3.3644417 3.2414126 3.6127383 3.0267336 4.2641642 3.0907457 3.3558308 3.1574459 3.4248865 4.1110512 3.8305261 3.1627030 3.1663665 3.6008137 3.4033247 3.2855548 3.2064121 3.3965716 3.1068834 3.9036502 3.9040741 3.2898577 3.0828571 3.6635843 3.0944145 3.8603081 2.8498762 3.7272415 2.9573427 3.1856809 2.8623287 3.1988243 3.6066378 3.9203526 3.1437309 3.4848551 3.4027851 3.4344952 3.6675836 3.1555626 4.3863123 3.7106629 2.8997543 3.2671203 3.3159778 2.8968040 2.6472650 3.7673502 3.5138201 2.9264262 3.8301010 3.3469451 3.9722067 3.2949349 3.1123770 3.5940350 3.1644634 3.1722879 2.7589895 4.0001300 3.8445952 3.7119456 3.2458249 3.1914535 3.3501909 3.9435798 3.0151138 3.1101501 3.1137469 3.1572267 3.2641153 3.8585997 4.0242059 3.2283650 3.1351733 3.0132862 3.6618928 3.4699889 3.4287027 3.3014533 3.0346248 3.8926066 3.0793185 7.5149718 6.2275700 5.5925547 5.2268630 4.6686703 6.1514543 5.7611900 6.4170583 6.2173600 6.9083552 6.5638729 6.9812019 5.9956982 7.2386366 6.5234175 4.7899535 7.7747508 7.7576548 5.8728843 6.0006400 6.6926469 4.5202506 7.2850380 4.5952900 4.7256517 6.0560231 6.5363470 5.8911032 6.3275279 5.7358162 6.9480077 7.5504381 6.8756997 6.9429500 6.9232064 7.6736435 5.1258926 5.8404919 7.7044684 5.9840070 7.7226225 7.1178925 6.0642637 6.7262065 6.7546249 6.0335065 6.1916182 5.6720971 6.8136515 4.8117301 5.4631141 
EP00006_Acanthamoeba_castellanii_P008988_ELR20378_pep_supercontig_Acastellanii.strNEFF_v1_scf7180000084746_213998_216468_1_gene_ACA1_186870_transcript_ELR20378_gene_biotype_protein_coding_transcript_biotype_protein_coding_description_protein_kinase_domai 3.6225662 3.6995461 4.1564609 3.0922607 3.1240202 3.5458404 2.9620455 3.4595711 2.4491425 3.5258013 3.4235338 3.1292336 3.7479593 2.9953690 3.1578187 3.2564278 3.7445974 3.7960416 3.1039844 3.5019453 3.9921697 4.0859170 3.3629999 3.2110847 3.6086801 3.0927388 4.2016341 3.4446242 2.5114058 3.7212914 4.2568914 2.9140209 3.0891941 3.0974031 3.9265040 3.5855631 4.2737029 3.5045234 3.3086131 0.0000000 3.3911415 2.4309477 3.9505858 3.4679029 4.8115815 2.9151818 2.9585360 3.5067214 3.7975876 3.2913950 3.7295212 2.8506834 2.5568658 2.4024631 2.7904908 2.6326082 3.5692624 2.9080680 3.8754861 3.0991244 3.0880077 2.5861362 2.7530015 2.6955262 3.7317780 3.7341805 3.8951411 3.6625194 2.8632463 3.0212749 3.8340711 2.9269321 3.3154210 3.1502102 3.8648416 3.5784138 3.3020908 3.8453088 3.5775476 2.6453826 2.7732251 2.3276904 4.2606526 3.1973313 3.9645597 2.7912971 4.1802839 2.8482477 3.1928889 3.9138859 3.8362944 3.4990531 3.9961684 3.2400481 3.8869664 3.3206793 3.1361355 3.7099219 3.2581851 2.5825528 3.0239866 3.5652445 3.3454527 3.8328916 3.2970653 3.4764214 3.0978467 4.4119673 3.0810005 3.0539566 3.2554774 3.5419366 2.7197101 2.7737670 2.7823660 3.6577130 3.7854672 3.8104979 2.6833180 3.8193615 3.8042617 4.6616452 3.2384680 3.2950765 4.1811884 3.6029272 3.8540078 3.4017649 4.1144638 3.1009613 3.4996468 2.9993736 3.7774951 4.4675598 4.1821278 3.9726443 4.1048615 3.0725845 3.1223114 4.2956682 2.8718334 3.9737154 2.8612784 3.7605346 3.8712534 4.0522493 2.6443200 3.9692722 3.5715699 3.8844258 2.5748928 3.5628459 3.1732643 3.2415081 2.8620312 4.3335525 3.4610560 3.3586189 3.2562165 3.5002047 4.4420871 3.2965572 3.0878897 3.7323078 3.6097931 3.5997515 3.4064006 2.9260487 3.9663254 3.4014742 3.5989727 3.0443499 3.4719685 3.4930931 3.0299302 3.8419280 3.8652922 4.0366677 3.0468869 2.9115159 3.0867107 3.4321153 2.7024679 3.9513536 3.4051110 3.7859969 3.0575044 3.6719419 3.8301223 3.0222770 3.0437708 3.3981281 3.8434601 3.6119898 2.8640020 4.2055992 3.0520427 3.5718825 3.4475905 3.8260632 3.7525174 3.2466462 3.7180345 3.8444671 4.0361238 3.4450996 2.7367052 3.8217535 2.8826346 3.5452403 2.7541621 2.8728969 2.9272724 4.2702110 3.0209594 3.6937534 3.4097745 3.8267991 2.4578303 4.3805048 3.9828307 3.2014349 3.6638581 3.3914565 2.7970138 3.8420328 2.6260257 2.6148211 2.9478343 3.6423768 3.2961124 3.8721660 3.3598542 4.3676638 3.0745252 3.6183579 2.7379628 4.0087846 3.8355808 3.6604604 4.5801298 4.4228453 3.2873569 3.5151432 4.7740197 4.1275733 3.0034648 3.7594023 2.9736965 3.4693871 3.9121627 3.0926755 3.4049079 4.0065275 4.3926076 4.2315540 4.4121676 3.7819618 2.9177771 4.1041908 3.5594704 3.3833297 3.1989970 4.0335425 3.3847738 2.6306417 1.4231299 4.4027457 1.9412122 1.2671635 2.6487329 3.5969012 3.7308879 3.2238766 3.8659470 3.5298731 3.9113113 2.6342168 2.5496690 3.8725123 2.9133942 3.7405626 2.6401722 4.0982695 2.4109849 2.6140218 3.9953563 3.3280738 2.7190977 3.2187090 3.3568720 3.6392008 3.7740769 2.9393750 2.9693269 3.5451905 3.7892280 3.3777328 3.1690747 4.1031444 2.9873783 3.8516151 3.3991579 3.7868250 3.2700011 3.2715555 3.0607318 3.3134652 3.8793233 4.0379249 3.8440364 3.8367251 3.5367539 3.6854812 3.6271491 3.3876092 3.5421343 4.1555157 3.3030192 3.8596696 3.6014400 3.9720727 3.2352280 3.4915059 4.5472398 2.7836134 3.8700014 4.3828509 3.4661501 3.0198763 3.0959084 3.7316710 3.3233608 3.3234774 3.3624409 2.8973097 3.1799175 3.8874323 4.1393203 3.4982014 3.4710554 4.8462140 3.0507088 4.2954226 3.0548979 3.7403533 4.1241963 3.0516841 4.4905209 3.8764714 3.3341891 3.4070980 2.8726088 3.3263245 3.7033883 3.1560942 3.6720528 4.0360453 2.8971402 3.4172909 2.9040912 4.0223891 3.2240916 3.5254582 4.1539187 3.4872039 4.2604509 4.0918189 3.2279412 3.7054816 4.0854982 3.9385567 2.9937111 3.0922589 4.0122296 3.1552032 3.7369345 4.0971713 3.1635965 3.9697050 3.4746119 3.4293393 3.9252730 2.9815184 3.9804977 3.2240315 3.1673148 3.5661760 3.4084896 4.0997411 3.9149340 3.6452658 3.5058070 3.5278032 3.4990724 3.9281555 3.3269853 4.1007313 3.5437917 3.1308988 3.2373664 3.0910099 2.7088690 3.1926031 3.8125217 4.3680098 3.4088241 3.9622717 3.0528938 3.9431542 3.3343628 3.2668311 3.5569489 3.1699940 3.3857971 2.2937068 4.4319634 4.0391578 4.1204098 3.0262285 3.0807007 3.2702186 3.8420825 3.2221460 3.3109355 3.1883934 3.0985106 3.2435306 3.8062029 3.8796125 3.5108751 2.8662046 2.9424589 3.2634124 3.5563193 3.7314462 3.1741542 3.1414884 4.0971450 3.6025965 6.3145731 6.9607923 5.8560518 5.6163176 4.7977767 6.3018754 5.4681869 6.3864145 6.9335736 7.2180653 6.2062750 5.6968883 5.9872085 7.7295761 5.7646581 4.5528589 7.4328455 8.2237102 6.5184223 6.7340694 6.9884237 4.7863499 7.3053763 3.8335733 4.6035680 7.0842091 7.1116504 6.6016666 7.0800318 6.2146591 7.7984040 6.6559790 5.9300615 7.0702295 7.1775079 7.6202660 5.1653663 5.6308396 8.9350784 6.1750014 8.4498171 7.7797598 8.1417558 6.3722913 8.1661779 6.2700110 6.0512429 5.7866272 6.5518681 5.2015512 5.7542585 
EP00007_Cunea_sp_BSH-02190019_P005637_CAMPEP_0174234916_NCGR_PEP_ID_MMETSP0417-20130205_4528_1_TAXON_ID_242541_ORGANISM__Mayorella_sp_Strain_BSH-02190019__LENGTH_520_DNA_ID_CAMNT_0015313345_DNA_START_57_DNA_END_1619_DNA_ORIENTATION_-                      1.9260947 3.0345013 2.0615281 3.2400775 2.8283737 1.5273433 2.8618300 1.4341036 2.7529600 3.1787803 1.5247550 2.9513996 2.9716176 3.2058710 3.0296028 3.3806212 2.7535409 2.1909557 3.3903960 2.1492222 1.6047875 2.9340966 3.4016474 2.9652371 2.1520234 3.5530250 1.4730629 2.3963274 2.7422177 3.2300483 2.2162830 3.0324106 3.2119689 3.2272286 2.1441428 2.5538896 1.9349663 3.5531184 3.3621949 3.3911415 0.0000000 2.8254813 1.6758474 3.4498717 2.4868073 3.6440531 3.2637079 3.1064071 3.5463379 3.4067989 1.8933078 2.8166428 3.7564107 3.0227743 2.8089156 2.9238859 3.6156541 3.3135546 1.8511731 2.8930504 3.1120279 3.0715614 2.6703226 2.7975886 1.8132770 1.9164268 3.4114572 2.1639619 3.3524013 2.9963424 2.3411803 2.7525947 3.2058801 2.6706809 2.4019742 3.3966670 2.2051732 1.6465053 3.1249945 2.7546167 2.8173676 4.5695959 2.1185416 2.8410165 1.7847014 3.0418166 2.9499902 2.6308430 3.1255104 1.7496300 2.4034859 1.4902134 3.7978856 3.0943339 2.3201243 1.6635321 3.2562941 3.3038773 3.4111609 2.8690772 2.9809430 3.0198594 3.4070965 1.6407867 3.1625575 1.6090446 3.1035310 3.2572324 3.4103452 3.1217073 2.8182015 3.2793136 3.1917482 2.7689019 2.7181559 2.7494430 1.9554422 1.7565185 2.6776071 2.6872544 2.1289790 2.5787559 3.3302670 3.3845680 3.4442700 3.6391568 2.7396647 3.0851643 3.3180124 3.4003943 2.8560203 3.0023091 2.1259035 4.0195616 2.3777765 3.7026108 4.1002463 3.3272255 3.2173563 2.2845061 3.3095621 2.1794034 3.1348835 3.5517110 3.9939907 2.9869228 2.9439472 2.7347850 3.3400910 3.8018990 3.1398636 3.5312679 3.3046247 3.4498468 3.2503885 2.7430522 3.1797130 3.3322643 3.3373512 3.7052258 3.6974195 3.1352849 3.1954900 3.8452422 3.5537327 2.4298120 3.0989844 3.2711428 3.5275343 3.6542379 3.3090608 3.0219530 2.0900877 3.1897820 3.0463904 2.9057796 2.1227744 3.2020379 3.4077776 2.8689885 2.7642920 1.7730099 2.8620670 2.5727950 3.2453653 4.0971085 3.1705731 3.4044732 2.3568795 3.0567061 2.7863663 2.8293544 2.8042871 2.1890809 2.5474078 4.0732249 2.7802792 2.2522851 2.3750836 3.4452342 3.1568821 3.0841510 2.8362105 2.0540714 1.8368622 3.3109397 3.2230802 4.0589353 4.0316883 2.0590989 2.7330127 2.6309242 3.0124545 2.9128847 3.1296818 3.6182642 2.8437411 2.6606637 2.7641859 2.5645854 2.5344664 3.2128897 1.8301761 3.6618918 2.7514598 1.6354375 2.6549457 2.8091099 2.8421077 3.0719429 3.5448247 2.5173544 2.9567987 2.8720629 3.2015823 2.4818708 2.8974580 3.1903883 3.4301798 3.0008688 2.6208876 2.4394136 2.9131689 3.7016459 2.4664458 2.9894946 3.4085516 3.4206608 3.1059931 1.7591858 3.2379222 3.0818473 1.8953875 2.9379366 2.8532884 3.6872059 3.7868262 3.7440173 3.2958181 2.9666421 3.2447385 3.0382131 3.1896105 2.5781780 3.2050704 2.7726367 3.5587783 2.1105686 3.9531849 3.4084328 2.8163071 3.3625893 2.2270769 3.2044619 1.4284492 2.3012946 2.4264876 3.1445580 2.7234177 2.1721345 3.0987505 1.9076368 3.0754561 2.3087816 2.7702744 2.5601987 1.3635985 2.6551937 2.7371121 3.1524284 2.4553363 1.8477528 1.9708293 3.2705147 2.9341295 3.5512679 2.8706100 2.7941584 2.5582412 3.8700913 3.2335200 3.7849931 3.1749789 2.9662226 3.3034030 2.8999664 3.9169269 3.5155077 1.9930611 3.5473083 3.4461469 3.7775838 3.2120240 3.1371122 4.2438388 3.2009317 3.9591295 3.6540774 3.5942052 3.6532685 4.3978447 3.2176946 3.7594473 3.3039502 3.7292231 3.9260690 3.3355984 2.9587451 3.5623117 3.1997152 3.2673472 4.3525165 3.5267166 3.4646232 3.5334339 3.2658747 3.1011921 2.9759429 2.8810746 3.5008525 3.7022758 2.9489961 3.3791747 1.7346541 2.9668756 3.8392840 2.1987460 2.9684889 2.7454387 3.5430421 3.6004690 3.6020043 3.1519612 3.1753018 2.9253530 3.4207252 3.4604302 3.3686957 3.5527330 3.2496830 3.3385742 3.4683005 3.4928229 2.7287180 3.2662211 4.1252800 1.8694291 4.2083744 3.5074732 3.3879465 2.0681387 3.3701359 3.3354204 3.2079793 3.3761783 3.1894811 2.7107001 2.0097350 3.5916641 3.3112954 3.6199532 3.4509883 3.3867745 3.1809046 3.4531575 3.5467510 3.4078973 3.8232586 3.6460574 3.1859779 2.6026967 3.7606034 3.1577323 3.5147810 3.5393651 3.3533336 3.6463741 1.8863023 3.7060725 3.6293095 3.5419873 3.4333585 3.2642474 3.3997813 3.7123971 1.9296672 3.5801952 3.2143089 3.7251539 3.4339500 3.2425818 3.4073174 2.5540996 3.2613841 3.5635814 3.0083307 3.6647513 3.6726373 1.7245729 3.3669729 3.6209188 3.1166964 1.6144752 3.2201077 3.1696243 3.1948421 3.0694080 3.5275990 3.8567215 2.6094460 3.3818091 3.5227171 3.3753624 3.6212372 3.2261880 1.5190739 3.5504690 3.4818460 1.7251298 3.6118884 7.1298213 5.4398570 5.6325026 4.6077772 5.2686332 6.3876796 6.7618812 6.9663150 6.4223948 7.1926110 6.9725121 7.8141492 5.8763055 8.0928393 7.4100336 4.9435732 6.9941299 6.9738115 5.8295923 6.3807517 6.1473632 3.9511777 5.6179809 3.6060515 4.6266099 6.8338787 6.8313083 5.8882091 6.8103501 6.1873733 6.9842157 7.0300677 6.9452738 7.1830168 6.5390067 6.4385043 5.2653004 5.0072550 7.0086306 5.4100536 5.5499725 5.8391789 6.5194267 6.0367591 6.3777798 4.7068768 6.1128518 5.1529010 6.5756741 5.5984807 5.8306084 
EP00008_Paramoeba_atlantica_P011471_CAMPEP_0201477610_NCGR_PEP_ID_MMETSP0151_2-20130828_2604_1_ASSEMBLY_ACC_CAM_ASM_000257_TAXON_ID_200890_ORGANISM__Paramoeba_atlantica_Strain_621_1__CCAP_1560_9__LENGTH_548_DNA_ID_CAMNT_0047858393_DNA_START_1_DNA_END_163 2.9607859 3.1205988 2.5067532 2.9170343 2.5873883 2.5154856 2.2225290 2.5479554 1.6862446 2.8775214 2.5503624 2.6461550 2.7194484 2.5641511 2.5963897 2.7602646 2.9038209 3.1165362 3.0148694 3.0053749 2.8659388 3.5349339 2.9280157 2.3517167 3.1742327 3.1111274 2.8781542 2.7135799 2.0836955 2.9414658 3.0550259 2.0815518 3.0500269 1.8894620 3.0878337 2.9479812 3.2932873 2.8092810 2.6651587 2.4309477 2.8254813 0.0000000 2.8680795 2.4340728 3.1959327 2.5074636 2.5168647 2.2700043 2.8059202 2.9491989 3.0861516 1.9610905 2.5263482 1.5869975 2.3283162 2.1847036 2.4886993 1.8431288 2.7546252 2.0658728 2.0670651 2.3174984 1.9898425 1.9930865 2.8659968 3.2417772 3.8015562 3.0348714 2.2426713 2.2429764 2.9831428 1.9117194 2.2334567 2.3294741 3.0999629 2.5901659 2.8756869 2.7942073 2.1151120 1.8192764 1.9397470 3.0408297 2.9326463 2.5199122 2.9393789 1.9381732 3.1644214 1.7455888 2.3284550 2.9207954 2.7173720 2.5820602 3.3217414 2.6521708 3.2636239 2.3789686 2.5373549 2.9248744 2.8389489 1.8680124 2.6576222 2.6841794 2.7894715 2.7213940 2.8359609 2.7091536 2.4340975 2.7021418 2.3572443 2.4965761 2.0363362 3.0573386 2.3837052 1.8503957 2.0122530 3.1528275 2.6012399 2.6387504 1.7875857 2.8643037 2.8987931 3.0882651 2.5321154 2.5067260 3.5368790 3.1336112 3.2509660 2.6009849 3.3576109 2.5927756 2.7028642 2.4709296 2.5765530 3.3618656 3.1446579 3.1805278 3.4149448 2.2604173 2.3775000 3.2436223 2.0894705 2.9329080 2.5138026 2.8905928 2.8296207 3.5038940 2.2773271 2.9469905 2.8472110 3.2097909 2.4098083 2.9193578 3.1039872 3.0531490 2.6893115 2.9292981 2.4424918 2.4876165 2.7773617 3.1218127 3.3383608 2.2832988 2.9278686 2.8596796 3.2063315 3.0468613 2.6430549 2.2024522 2.6900560 2.6331425 2.5400572 2.2198518 2.9355400 2.6760485 2.3573142 3.0269929 3.1720897 2.9062698 2.2525811 1.9350067 1.9276527 2.2890827 1.7096198 3.0673321 2.8183633 2.6731289 2.5596639 3.4580024 2.9987204 2.0185234 2.6718953 2.6360577 2.9576217 2.8072994 1.8996117 3.5144853 2.0196683 2.6427691 2.6758215 2.7903229 2.6534021 2.4589675 2.7536862 2.5725468 2.7688046 2.8378082 2.4777405 3.1817757 3.0893401 2.5620207 1.6458384 2.0883391 2.8883423 3.3413356 2.3991251 3.1211875 2.2944092 3.2089873 1.8489576 3.2510548 3.0283230 2.2194879 2.7198414 2.7298560 1.9540716 2.7577492 2.0522107 1.7164965 1.8248825 3.1395338 2.5949231 2.9235677 2.4208883 3.1687230 3.2231001 2.8281772 2.2760026 3.1381357 2.8573121 3.4460049 3.2592156 2.9229839 2.6106999 2.8275188 3.0803060 2.9094377 2.8297728 3.3452494 2.3173699 2.7701512 2.5996357 2.9323073 2.6233686 3.0117351 3.0151730 3.0540089 3.3740696 3.4367775 2.2933687 3.2051378 2.3636591 2.4082246 2.3273169 2.9188344 2.6129287 1.9534426 2.5450602 3.0315062 3.4184605 2.5557160 1.7801462 2.7754660 2.7367029 2.4831566 2.7509024 3.3669863 3.0450448 1.9321722 1.7559853 2.6880682 2.1208596 2.7584388 2.1912942 2.5541538 1.8067135 1.7354655 2.9209156 2.8856580 2.1440041 2.1994939 2.3861350 2.5866214 2.8522842 2.5413039 2.1967169 3.4516135 3.1180987 2.3610518 1.9860390 2.8508980 2.6267049 2.8623591 2.2112971 3.1128918 2.4028116 2.3427031 2.5276555 2.6620694 2.9345475 3.2319374 2.7742458 3.0063366 2.4244309 2.7753220 2.9697623 2.9895160 3.0339565 3.0077415 2.5793406 3.2054006 2.9531910 3.0097003 2.7118478 2.8882808 3.6087861 2.7251598 2.7782986 3.3584854 2.7860620 2.5905724 2.5745291 3.4802522 2.8509962 2.8129594 2.8440686 2.4682810 2.4230911 3.1499592 2.7985917 2.5769160 3.2546399 3.2769130 2.6548044 2.9636308 2.2580759 3.1461081 2.7657819 2.3276778 2.8614275 2.6832718 2.4474945 2.7699918 2.3874301 3.0391576 2.4481135 2.6330828 3.4595718 2.9870948 2.7611662 2.6028815 2.4822119 3.2211283 2.4903419 2.9330901 3.1079321 2.7423658 2.8714671 3.3795640 2.3719353 2.9716788 2.8544172 3.1044107 2.5725342 2.3735316 3.2815036 2.3221778 3.0539436 3.2962863 2.3839444 3.1062909 2.6627709 2.3923251 3.2307745 2.0386281 3.0612465 2.6054686 2.8385880 3.2020707 3.0748161 3.0546485 3.3068943 2.3370872 2.6137301 2.9055209 2.7481629 3.5253623 2.7525097 2.8458423 3.1087438 3.0140892 2.4687771 2.7055617 2.3887258 2.5902673 2.5892308 3.0809936 2.1675532 2.8585693 2.8765295 3.0558115 2.7570464 2.9466517 3.2829155 2.1926686 2.2780922 2.3536562 3.2205996 3.2303990 2.8236942 2.2981730 2.8237511 2.4147376 2.8339138 2.4749866 2.5163584 2.4731583 2.5424622 2.6327942 3.4600101 3.5122746 3.1205609 2.4741051 2.5561314 2.7899570 3.1079383 2.8143012 2.8257334 2.4499271 3.2617981 2.7127614 6.3247028 4.7252731 5.7598289 4.7800000 5.2691750 6.0487786 5.9966610 5.9993039 6.0046902 7.7000594 6.2010474 6.0567358 5.7166492 7.0882321 5.9949735 4.4747388 6.7748831 6.2810596 5.3075440 6.1206286 5.5992683 3.4481770 5.4041268 3.7369502 4.8563329 6.5486421 7.1056492 5.9824498 6.4788475 5.8863312 6.7761824 6.5283763 5.8919083 6.1179722 6.6117304 6.7379965 4.4487587 5.0000661 7.1315711 5.7805798 6.3070688 6.6131106 6.0697481 6.3445921 7.5726139 5.6905232 5.6770081 5.0897809 5.8945364 5.8712216 6.0109112 
EP00009_Paramoeba_aestuarina_P003898_CAMPEP_0201516558_NCGR_PEP_ID_MMETSP0161_2-20130828_7858_1_ASSEMBLY_ACC_CAM_ASM_000251_TAXON_ID_180227_ORGANISM__Neoparamoeba_aestuarina_Strain_SoJaBio_B1-5_56_2__LENGTH_566_DNA_ID_CAMNT_0047913735_DNA_START_1_DNA_END 2.0407938 2.8921094 2.3684948 3.8094721 3.5078396 2.0273880 3.4256139 1.9158896 3.0155964 3.7310058 1.9387890 3.7729667 3.9122584 3.7259400 3.8309672 3.7851088 2.7243696 2.4452010 3.7761854 2.3070498 1.8188497 2.9782488 3.6474600 2.9998676 2.6227069 3.6049345 1.8560006 2.6876523 2.7370560 3.2375558 2.2243147 2.9858524 3.6203875 3.1449567 1.7525776 3.1636384 2.0990273 3.5245436 3.5964349 3.9505858 1.6758474 2.8680795 0.0000000 3.3304885 2.6996050 3.5233299 3.3091376 2.9262950 3.4566637 3.6685582 2.0471879 2.8635174 3.6484105 3.0914160 3.5878263 3.3318849 3.5639891 3.1067684 1.9587673 3.0381936 3.1218574 3.2921079 3.0487607 3.0095437 2.2569363 2.2061942 3.9284953 2.2234966 3.1513459 3.1462875 2.5408371 2.8051823 2.9890148 2.7122852 2.4823500 3.7016529 2.4451066 1.9906116 3.7124600 2.8712486 3.1468415 4.2275581 2.6784071 3.4660382 2.2655043 3.2665538 2.9660822 3.1161451 3.0004752 2.1981342 2.5677076 1.7606376 4.0979958 3.6786139 2.4117320 1.7849338 3.9661539 3.9832667 4.5122779 3.0136359 3.8505241 3.7359687 4.2668908 1.8943022 3.7151011 1.9335315 3.1545683 3.4406071 3.5615433 3.1683754 2.7376037 3.5815714 3.0170589 3.0725478 3.1297465 3.1563274 2.1901833 1.9961854 3.0496867 3.3692471 2.1792448 3.1678958 3.5271643 3.8872018 3.2275706 3.8409041 2.3736101 3.4197058 3.3536110 3.5093972 3.6811050 2.8582847 2.1900112 3.9495077 2.9076218 4.0830643 4.1471188 3.7409778 3.6090786 2.9774460 3.2823304 2.4099551 3.3114521 3.5631284 4.2551853 2.9227748 3.2260020 3.1497397 3.2584321 3.8538961 3.3550343 3.8577627 4.2371746 3.7873197 3.7903123 3.1711429 3.1339371 3.4105020 3.2147221 4.2318727 3.9470860 3.2032486 3.4015718 3.5596917 3.4209336 3.1067446 3.3551187 3.3529242 3.6433020 3.5435450 3.3825762 3.0644950 2.1457515 3.2248837 3.2206909 3.0098867 2.4660793 3.3790178 3.1398570 3.0415615 2.6053587 2.3307168 3.0228899 2.9611602 3.3281702 3.7545765 3.6450250 4.4586467 2.3660442 3.0596279 2.7446678 3.0967526 3.3712248 2.3626401 3.0425494 4.4404498 2.7829807 2.2880719 2.0827615 3.3915617 3.2393095 3.4425261 3.0939620 2.7906378 1.9374709 3.9595211 3.3370527 3.9189420 3.4938020 2.2025327 2.8130784 2.8484401 3.2974773 3.3427593 3.0074271 3.5709957 3.3823028 3.0266689 3.2424386 2.8440842 2.8570752 3.1679960 2.0560198 3.6264144 2.8388475 1.7797207 3.0087665 2.9164743 3.2662209 2.9491961 3.5121745 2.8298336 3.2488939 3.3449143 3.4519763 2.9929682 3.1417638 3.4449545 3.6495601 3.3966181 2.7688174 2.7411224 3.2180216 3.8732735 3.0092908 2.9293454 3.2891367 3.7822933 3.1325595 1.8797651 3.0906067 3.4151897 2.3419458 3.1739991 3.2344128 4.0139014 3.9377506 4.0215908 3.5872081 3.5212919 3.3492317 3.0486127 3.4955859 2.7104884 3.5720081 2.5806623 3.8736482 2.1956331 4.2779014 3.2497998 2.8385528 3.7729881 2.3802964 3.1361336 1.6455614 2.2861073 3.0543898 2.9481599 2.7881560 2.4329458 3.2833476 2.0789598 3.1427468 2.7021827 2.7460493 3.0691806 1.6695415 2.9118606 2.8914869 3.4409992 2.7323750 2.1352268 2.2562817 3.1626268 3.3472206 4.1115273 3.3208741 3.0488786 3.0317707 4.0659534 3.5415552 4.2179350 3.2956589 3.2121720 3.4812572 3.1896938 3.8892442 3.5535540 2.7510478 4.1557545 4.0471204 3.6897858 3.1802191 3.4845191 3.8609416 3.5303245 3.8879824 3.6215081 3.7664237 3.6726060 4.7072382 3.2500265 3.9121812 3.6280836 3.8684121 3.5618102 3.4657596 2.7869700 3.3246397 2.9629151 3.3912964 4.0282077 3.5392752 3.6537792 3.5978795 3.1673990 3.0514999 3.6283338 3.5505794 3.6286779 4.4386593 3.3133736 3.1023111 2.0709667 3.1025925 3.6598120 2.1412331 2.9657677 3.1909101 3.7848525 3.3438134 3.2627315 3.2217416 3.8334097 3.1798262 3.8792723 4.0165585 3.9793966 3.4477361 3.3223486 3.1724064 3.8185360 3.5763667 3.0457726 3.3147411 3.8852257 2.1243021 3.7994506 3.3135938 3.6009597 1.9949125 3.5223387 3.5691999 2.9394795 3.4699944 3.0328124 3.0627962 2.1429491 3.6245279 3.1989141 3.5746875 3.6205856 3.7335641 3.3664894 3.6599156 3.3856043 3.4299153 3.4969294 4.3584280 3.2940992 2.6693506 3.9374222 3.5859682 3.6932698 3.8625304 3.7029471 3.4057842 2.1743540 4.1158363 3.6361869 3.8992701 3.4896601 3.4246106 3.3887680 3.8658345 2.1681831 3.3894184 3.7536694 3.4654627 3.5543169 3.6670892 3.4794543 2.9301410 3.1960133 3.5366334 3.1196949 3.9460665 3.8982440 1.9943597 3.5817269 3.6467051 3.7386699 1.7307383 3.6697451 3.6553390 3.6711576 3.6551314 3.8465814 4.5350951 2.9723892 3.6420282 3.5177988 3.4179096 3.9510236 4.0166142 1.8960013 3.6990473 3.5789090 1.7292375 3.5661981 6.8020513 6.1953631 5.2887104 4.8836683 4.5737924 6.6030702 6.5909404 7.0323993 6.7244871 6.8110704 6.6559292 7.9395742 6.1294654 8.1888171 7.6292946 4.7937375 7.2791001 6.7011078 5.6079381 6.5955916 6.5335976 4.3932622 6.3178684 3.5534821 4.4720656 5.9616087 6.9077056 6.1488644 5.5810292 6.3449072 8.2761843 6.9404425 6.0266141 7.0959019 6.4721776 6.9801939 4.8412826 4.9809861 7.2709996 5.8060532 6.1692061 6.9407737 5.8204511 6.2832492 7.5760167 5.0674653 6.4185471 5.1908214 5.9463878 5.3780413 5.9360809 
EP00011_Vannellida_sp_DIVA3-517-6-12_P003096_CAMPEP_0114632990_NCGR_PEP_ID_MMETSP0168-20121206_15216_1_TAXON_ID_95228_ORGANISM__Vannella_sp._Strain_DIVA3_517_6_12__NCGR_SAMPLE_ID_MMETSP0168_ASSEMBLY_ACC_CAM_ASM_000044_LENGTH_495_DNA_ID_CAMNT_0001844611_D 3.0335450 3.4708466 3.3983971 2.6012204 2.3219134 3.4565170 2.1695132 3.2913726 2.1123207 2.7760890 3.2614645 2.4310425 2.6408683 2.3667063 2.4046725 3.2616698 3.4067273 3.5350510 3.1258672 3.4056402 3.9879700 3.6373929 3.3273911 2.5916415 3.6048445 3.2299551 4.1304004 3.2389609 2.5549842 3.3215542 3.5501332 2.5015107 3.5829708 2.2093170 3.5445167 3.2495842 3.8468299 2.8218930 2.2882235 3.4679029 3.4498717 2.4340728 3.3304885 0.0000000 3.3670581 2.5591730 2.9249067 1.8064955 3.1846307 3.3675684 3.3754545 2.3862933 3.3305640 2.0737537 2.5926354 2.5694758 3.2583759 2.4268436 3.2702044 2.5952191 2.4647084 2.5775294 2.4722624 2.4206810 3.3415028 3.7755178 3.3507492 3.6622950 2.8920128 2.5188024 3.5735049 2.3394627 2.3266242 2.5348297 3.5769298 3.3782110 3.7839219 3.2191311 3.1046729 2.0904087 2.2803840 3.3013061 3.1501475 2.6223759 3.8793877 2.3786637 3.3706545 2.2100049 2.5001227 3.5801084 3.3683085 3.2753128 3.7763924 2.5396022 4.0123489 3.4620410 2.5470748 3.0034002 3.1153816 2.2213960 2.4493629 2.4860368 2.5889853 3.4942684 2.4959723 3.3867728 2.7455574 3.7767631 2.6437432 2.3996285 2.4017357 3.5931616 2.5288067 2.4323628 2.4307983 3.3523087 3.7403593 3.5729530 2.4536522 3.3657439 3.4651232 3.5887292 3.2339907 2.7739308 3.5883470 3.5095700 3.6909742 2.6369798 3.4383788 3.0992849 3.5681002 2.9775242 3.7131538 3.3635973 3.5504405 3.5330279 3.4355283 2.5337946 2.6664312 3.5170996 2.4555603 3.7638064 2.6834707 2.8827701 3.4100135 3.6326392 2.6832197 3.4849907 3.4118556 4.0852386 2.9564513 3.4734998 3.4548206 3.4554487 3.3438677 3.6843797 2.8321683 2.8318621 3.0597863 3.8755950 4.1531514 2.9783434 3.0524252 3.0215649 3.2341590 3.9293707 2.8442286 2.9738748 2.9811860 3.0911089 3.3054649 2.7819500 3.5229940 2.9231552 2.7061962 3.5112725 3.7447744 3.0483191 2.6021781 2.5783255 2.2902917 3.1342682 2.2680084 3.6806541 2.9892560 3.1162693 3.3282361 3.3273652 3.6771098 2.0707325 3.1886063 2.4289163 3.6496512 3.3703399 2.6045124 3.9706791 2.4893787 3.5169428 3.3444747 3.0786695 3.2060507 3.1720136 3.5644530 3.3456633 3.6996543 2.9445529 2.6845040 2.9936084 2.9846855 3.3123827 2.0354333 2.5201986 2.9590296 3.7571314 2.8324107 3.9823007 2.9736598 3.4542130 2.5438512 3.7860648 3.6404130 2.6102607 3.4106994 3.2635100 2.1913413 3.6600027 2.4221984 2.1420860 2.5076709 3.7230171 3.2197052 3.4987846 2.6960943 3.4075687 3.8336379 3.2233888 2.8169923 3.5849625 2.9282002 3.2138558 3.3854641 3.1227036 2.8920157 3.5042592 3.5617822 3.3039031 2.7548282 3.1958724 2.8142157 3.5315795 2.9621350 3.5551968 3.3090212 3.5242546 3.6495093 4.0656207 3.4076574 3.7903158 2.5810220 3.5547891 2.6411478 2.6683586 2.7414215 3.6979567 2.8324384 2.5975782 3.2990317 3.8184088 3.9054371 3.4183537 2.2417833 2.9906846 3.4050578 2.9407984 3.5467092 3.8011702 3.6723692 2.2531884 2.2014886 3.2866974 2.3321117 3.1985938 2.4816008 2.9384093 2.1079737 2.1795966 3.4742944 3.3811116 2.6029198 2.5666316 2.4731218 3.3505285 3.4975562 2.8263454 2.6804566 3.2744209 3.0373228 3.0323866 2.3900341 3.6290203 2.7252474 3.6824864 2.7751740 3.4948962 2.8127527 2.7100314 3.2248014 2.9225036 3.5462848 3.5048699 3.2890685 3.3591752 2.9558077 3.2471241 3.4362437 3.3385946 3.3619220 3.4651019 3.1939997 3.3628505 3.4768062 3.1860298 3.3727379 3.0538399 3.9495635 2.9371533 3.2881506 3.9848558 3.2904297 3.0844873 2.9712822 3.8923461 3.2339117 3.4365932 3.1279845 2.7187071 3.0182309 3.1524178 3.2539953 3.3435881 4.0479705 3.9791573 2.6730212 3.5844626 2.6561280 3.3937509 3.1554784 2.8568493 3.4205221 3.3175511 2.7834469 3.4512284 2.7125207 4.0238001 2.7025936 3.2064993 3.8625331 3.4981502 3.1549438 3.0033484 2.9398151 3.4289490 3.1050088 3.0716899 2.8221821 3.1516050 3.6978439 4.5251250 2.8547813 3.3545356 3.7813596 2.8053841 3.0826462 2.6123097 3.5139763 2.9560349 3.5371229 4.0958783 2.6924892 3.3729502 2.8553006 2.4198984 3.6672153 2.7311056 3.4165494 2.5411577 2.8456141 2.7731809 3.0532520 3.3993636 3.6256652 2.9985416 3.0513984 2.9096300 2.9524796 2.9722320 2.8902018 4.0519051 3.0019328 2.9411147 2.9548622 3.1390076 2.3318916 2.7123776 3.0982626 3.5831972 2.8796232 3.3369852 3.0690084 3.2357173 3.0819761 2.7104784 3.7792607 2.8392920 2.8286311 2.8736799 3.4361040 3.1924934 3.9495285 2.6082658 2.9091154 2.6720345 3.8536047 2.7092553 2.8346140 2.7270158 2.6985448 2.6871896 3.7581471 3.7935336 3.4542079 2.8574044 2.6956339 2.9036084 3.2666539 3.8937972 2.8578930 2.7522199 4.0309343 2.9367371 6.1030665 5.2677047 6.0613516 5.0563029 4.7569469 5.9317340 5.7861988 5.9729959 6.2275460 6.1111693 6.6091186 6.3305441 6.0201563 6.9051228 6.2622503 5.0761618 6.6351695 6.3318947 5.2314145 6.6613083 6.0904931 4.3094099 6.1181687 3.7302662 4.7690999 5.8262533 5.9940317 6.4524348 6.3455879 5.8121747 6.7527386 6.6511955 5.4300515 6.4826104 6.4512694 5.9826472 4.2354602 4.8396042 6.4008105 5.0992388 6.1642766 6.6357625 5.5703529 5.6309091 6.6934267 5.4495360 5.3618017 4.6930661 5.7957564 4.5114018 5.1735469 
EP00011_Vannellida_sp_DIVA3-517-6-12_P004660_CAMPEP_0114606650_NCGR_PEP_ID_MMETSP0168-20121206_1673_1_TAXON_ID_95228_ORGANISM__Vannella_sp._Strain_DIVA3_517_6_12__NCGR_SAMPLE_ID_MMETSP0168_ASSEMBLY_ACC_CAM_ASM_000044_LENGTH_874_DNA_ID_CAMNT_0001817525_DN 2.5253492 3.1156541 2.4345869 3.7411771 3.7374361 2.8611743 3.4402828 2.9007539 3.5742542 3.9032480 2.8552514 4.0725106 4.0532828 3.8458479 3.9145415 3.8132970 3.1544792 2.7793140 3.6628311 2.4386433 2.7843589 3.4176960 3.8899407 3.2565182 2.5064200 3.4662660 3.0086525 2.9330674 3.0244724 3.2766656 3.5655144 3.1644489 4.7361827 3.8088714 3.1982708 3.0239278 2.6652845 4.0204632 4.0251474 4.8115815 2.4868073 3.1959327 2.6996050 3.3670581 0.0000000 3.9238749 4.0212907 3.6145424 4.0581565 3.5216996 2.5184719 3.6980094 4.0689154 3.3011694 3.9337922 3.5371406 3.6706296 3.2051153 2.7273910 3.3214058 3.4679237 3.6397441 3.7586395 3.4305717 2.6648790 2.6080393 3.8554192 2.9765014 3.3146185 4.0268122 2.5040767 3.7295803 3.5143911 3.4575155 3.0988209 4.0058197 2.3340361 3.0611668 4.6414778 3.5822117 3.8661580 4.6111796 2.3202814 3.0230343 2.9144951 3.7772024 2.8187164 3.7212785 3.7483056 2.7850689 2.6229167 2.9251960 4.1943718 3.9396565 3.0119202 2.6217568 3.8636333 3.9279620 4.1485028 3.5520755 4.0280646 4.0886985 3.7030512 2.9633692 4.0915884 2.8862171 3.8320296 4.1064992 3.7016894 3.8165900 3.5826897 3.2531404 3.2951749 3.4565362 3.0536270 2.6971031 3.1889273 2.7306239 3.5126954 3.4069643 2.9754877 2.8020864 3.6989202 4.5559499 3.9635102 4.3182521 3.3775267 4.1137197 3.4468633 3.7865017 3.7645354 4.0683090 3.1224392 4.3607722 3.4578146 4.2499591 4.1519936 3.8428355 4.0370758 3.2057909 3.9727736 2.9796334 3.0146858 3.6715968 4.5735925 3.0771340 3.2137553 3.6748239 3.5778234 3.6529160 3.4116069 4.0443478 4.1713815 4.1220916 4.3483400 3.7323535 3.5961488 4.1958532 3.7664154 4.6073641 4.4449301 3.4989618 3.3710182 3.2695968 3.8033208 2.7720432 3.5164150 3.4114911 3.6598588 3.8681589 3.5305273 3.2382206 2.6801476 3.6880707 3.6898065 3.0930545 2.6094858 3.9278923 3.7601223 3.3967719 3.3349166 2.3973144 3.4838491 2.9084848 4.0947463 3.6356722 3.7229029 4.3024317 3.5933409 3.5999777 3.5432764 4.0775259 3.5622188 2.9107365 3.7923470 4.5270761 3.9487644 2.3182447 2.9880076 3.9241910 4.0217670 3.9440605 3.4003144 2.5924767 2.9940661 4.7679588 4.1219581 4.2174502 3.9380415 2.7420062 3.4108696 3.4355136 3.2904992 3.7295910 3.5299017 4.0124955 4.0358173 2.5718101 3.8500303 2.7826104 2.7235360 3.8913809 2.8215532 3.6232113 3.6999442 2.7710866 3.2175422 3.2857424 3.6643821 3.2394532 3.5947068 2.8513665 3.4606718 2.8074920 4.4390813 3.1042290 3.5848253 3.1283276 3.8469248 2.8276738 3.2108000 3.1161719 4.0651082 4.2151638 2.7734149 3.1867701 3.7998752 4.2780184 4.3224446 2.6548209 3.6691357 3.6379808 2.3838893 3.7101290 3.3343938 4.3214823 4.2707388 4.0394916 3.5012845 3.2697230 4.2055430 3.6819791 3.6376937 3.3928145 3.9984992 2.9643754 3.9869023 3.1101421 4.5480637 4.0441654 3.4620403 3.7798245 2.7999313 3.7896673 2.5287025 3.1428734 2.8380679 3.5900957 3.3898698 2.2647831 3.8087564 2.8662065 3.8003544 2.2128580 3.0835752 3.7026037 2.7604662 3.0889816 3.4622511 3.7962068 3.4954133 2.9062804 3.0748863 3.7022925 3.8929129 3.9373617 3.6531934 3.6136508 3.9043150 5.1868397 4.2359836 4.6574436 4.1208718 3.7345410 4.5601381 3.3093166 4.1470975 4.3954367 2.7327249 4.6386342 4.6930775 3.8648758 3.9056573 4.2426384 4.2409089 3.2525510 4.1551866 4.3532361 4.1252403 4.1489807 4.3480851 4.3058037 3.5896888 3.9404341 4.7154363 3.5928562 4.0103462 3.5378556 3.4395553 3.0847161 3.5786328 4.2690325 3.4573473 3.8130219 4.1903117 3.6701830 3.2613780 3.0601953 3.9480879 3.9248880 4.5656569 3.1569064 3.5621238 2.8262318 3.6940797 3.7720128 2.6318060 3.8607459 3.1072197 4.2786668 3.7440004 4.0068994 3.6721747 3.4311184 3.9844327 3.9407692 4.0411927 4.1368208 3.5100691 3.7567800 3.5358728 4.1722439 3.9105607 2.7939364 4.0159839 3.6843171 3.6529514 4.2390221 3.9907530 4.4597190 3.4347194 4.0054622 3.4611728 3.7440647 4.4961754 3.5685538 3.0391782 3.3127011 3.4528190 3.7519594 4.0060784 3.4567877 4.3441022 3.0962719 4.4274973 3.9452073 3.7739575 3.9425351 4.1899149 4.2449735 2.5532663 4.2087665 4.1317677 3.8283627 3.7299013 4.3276703 3.7844221 2.6568325 4.6112745 4.7436940 4.4083501 4.2563595 3.6495089 3.9285626 4.9019632 3.1756754 4.0235621 4.3053194 3.4996930 4.1481479 4.2664949 4.3871863 2.4089032 3.8547432 3.6366738 3.4706040 4.1057859 4.4530748 3.0466513 3.9342499 4.0138546 3.8873502 2.6892825 3.8464632 3.8257157 3.8443823 3.8489061 4.3246258 4.3176432 3.6953275 4.1601253 3.4351141 3.5933514 4.2054616 4.1672586 2.9605302 3.7336711 4.0478944 3.0091232 3.9482516 6.3902424 6.4891544 5.8450031 5.9006463 4.7331337 6.2604305 6.4717904 6.3971347 6.8088794 7.6465337 6.6544350 6.5001590 6.2155442 8.0594869 6.5104847 4.7787135 7.1513045 8.5465976 6.0370862 7.0490134 5.2846815 4.2583011 6.1653670 3.2048317 5.2774476 6.3929549 6.8507081 6.1984636 6.1877655 6.1160550 7.8805499 6.7709096 5.4014570 7.0586673 5.9514526 7.3178495 5.9194703 5.7908837 8.0187766 5.8642187 6.9965290 7.3454944 6.5225615 6.0795993 8.0062311 5.1205755 5.5400211 5.8526600 6.6211511 5.5678157 6.0388768 
EP00011_Vannellida_sp_DIVA3-517-6-12_P013572_CAMPEP_0114622616_NCGR_PEP_ID_MMETSP0168-20121206_9829_1_TAXON_ID_95228_ORGANISM__Vannella_sp._Strain_DIVA3_517_6_12__NCGR_SAMPLE_ID_MMETSP0168_ASSEMBLY_ACC_CAM_ASM_000044_LENGTH_580_DNA_ID_CAMNT_0001833837_DN 3.4907455 3.0796086 3.6277899 2.7590901 2.6543204 3.5616800 2.4407047 3.4107950 2.0955151 3.0527714 3.4728772 2.9005630 2.8332149 2.8275596 2.8400678 2.9485376 2.7645378 3.6167853 2.9915740 3.6444814 3.6471854 3.2844806 3.0951929 2.1939457 3.5527518 3.1532159 3.9457406 2.9855903 2.1524035 3.2429431 3.3021881 2.7043142 3.3006320 2.4106897 3.2923414 3.4555356 3.3326772 3.3782204 2.9845124 2.9151818 3.6440531 2.5074636 3.5233299 2.5591730 3.9238749 0.0000000 2.2237137 2.4537096 3.3941043 2.9698992 3.6915811 2.3344789 2.6484313 2.0400752 2.9118473 2.3928296 3.2712604 2.2760103 3.6292869 2.6154614 2.6088930 2.6180629 2.3597498 2.2115125 3.4100234 3.6888702 3.2594259 3.8942760 2.7958604 2.8994017 3.7082080 2.6231943 2.6032625 2.7069773 4.0011731 3.5991502 3.4906481 3.4389748 2.8655704 2.4895256 2.7122172 3.0855051 3.6376824 3.2808776 3.7939546 2.5594547 3.9051323 2.5689862 2.4879691 3.9703049 3.7384742 3.4641338 3.6564758 2.7982332 3.8680185 3.4905833 2.7632331 2.8634490 3.0862021 2.4375965 2.9675013 2.6380392 3.3408956 3.6846632 2.9316419 3.4464679 2.3904887 3.1062227 2.7289227 2.6082653 2.3357601 3.5586882 2.7497451 2.4409043 2.3523824 4.0029794 3.7629637 3.4259301 2.2609144 2.8773777 3.6872874 3.7828522 3.2241371 3.0191002 3.3719316 3.5521649 3.5027552 3.2236195 3.4274711 2.8689501 3.0522200 2.8570804 3.8608544 3.4160066 3.9747880 3.6224356 3.6199039 2.8283172 2.4421018 3.5725315 2.3636601 3.4749900 2.5030164 2.8686733 3.3352449 3.5716077 2.2049008 3.1265369 3.0457151 3.5917255 2.3853269 3.3566221 3.0140395 3.0325717 2.7032165 2.9956111 3.1840828 2.7779081 2.9006449 3.1688754 3.7334560 2.5657060 2.9842073 2.8674947 3.2452285 3.8253676 2.8205293 2.5979055 2.7352944 3.1570196 2.9976586 2.3425293 3.5464122 2.7644314 2.9727576 3.2041598 3.5735777 2.7276280 2.4394834 2.2166170 2.6475307 3.4412935 2.2311158 3.4559468 3.2027006 2.8871860 2.5645092 3.7272618 3.4705474 2.5283839 2.6975736 3.0938281 3.5484645 3.1552937 2.4970185 3.9252700 2.4203858 3.7446668 3.7585205 3.3467354 3.4927261 2.9886705 3.6271492 3.4691608 3.2188144 3.4406322 3.0428700 3.0304663 3.0205698 3.5678036 2.0754748 2.4542441 2.9241082 3.4868605 2.8198439 3.4451217 2.8384584 3.6540855 2.5709206 4.3098435 3.7897113 2.6497247 3.4703480 3.3638305 2.3131510 3.5453895 2.3905779 2.2523233 2.3625675 3.7032832 2.9282361 3.8401185 2.3571557 3.7962589 3.3701420 3.9441454 2.3302698 3.9079541 3.0377675 3.9231963 3.7720861 3.6185585 2.9915565 3.0559292 3.8863150 3.4540088 2.7005780 3.4548186 2.6076477 3.7493762 2.8221208 3.2994454 3.4711202 3.1899182 3.6583952 3.6224102 3.4182433 3.1324313 2.9114846 3.2035789 2.8337022 2.7418188 2.6469972 3.9318904 2.8588624 2.2619837 2.6538159 3.3916373 3.0561766 2.6791375 2.3576275 3.0829186 3.1400059 2.6478060 3.4430231 3.6825964 3.6474608 2.2618313 2.1512993 3.4789939 2.2046920 3.5001825 2.7969332 3.3232853 2.0603534 2.1394957 3.6496618 3.4110962 2.4622288 2.6364481 2.5687771 3.7829546 3.8136565 2.6232812 2.5801899 3.3647666 3.2261956 2.7616684 2.5099710 3.8127044 2.7312415 3.2796296 2.5119859 3.0234696 2.6330986 2.6895655 3.0089867 2.6254041 3.3513606 3.2875283 3.8521669 3.9181871 2.5904939 3.3960937 3.3174703 3.2629411 3.1442453 3.5085396 2.3718127 3.2948804 2.9734629 3.3599453 3.0619609 2.9848078 3.8572107 2.7787191 3.2351415 4.5088973 3.2586386 3.0678317 2.9158348 3.8310160 3.1922014 3.0107127 3.1591503 2.8061475 2.8229748 3.6046881 2.9842414 2.8867076 3.9565897 3.9105431 2.9374611 4.0875319 2.8409253 3.6167763 3.5802360 2.8691274 3.5798038 3.2706705 2.6650084 2.8288310 2.5157069 3.4479631 2.9287904 2.7688173 3.5740815 3.4468006 3.2465054 3.1636621 2.7650235 3.7978562 3.1357904 3.4249523 2.8541501 3.0391521 3.8406663 3.9549208 2.5468213 2.8783930 4.0636958 3.2760094 2.8180092 2.6188385 3.5994777 2.7035451 4.2030689 3.8336522 2.7465406 3.0693710 3.1577114 2.7324887 3.5649236 2.4737499 3.1656120 2.6053684 3.5495503 2.9276605 3.3130996 3.1493790 3.6531933 2.7950874 3.0924215 2.8998654 2.9552960 3.4093890 2.9168653 4.3678259 3.6039855 3.4368085 3.0994262 3.2092082 2.1630457 2.6069440 3.2596985 3.5986135 2.8597820 3.0037055 2.8427082 3.2609279 3.1878923 2.7793096 3.4604540 2.3635808 2.8936242 2.7192050 3.5947104 3.5976184 4.0855039 2.5972128 2.8628582 2.7640502 3.6460442 2.6030445 2.7082247 2.6455919 2.6250068 2.9625386 3.6894032 3.7728122 3.1263447 2.8611124 2.8207392 3.2320936 3.1766372 3.8662790 2.8317134 2.5346859 3.7576363 2.7673359 6.3384813 5.4309339 5.2660519 5.3620722 5.4410996 5.7255543 5.9120496 6.2485115 6.4792447 6.7353339 6.4283715 5.7644259 5.7562155 6.9325421 5.5619321 5.0472787 6.5242267 7.0067532 5.7907709 5.5311949 5.5499125 4.1173393 7.0298734 4.3928638 4.3777015 6.4798215 6.0729661 6.5082114 6.6456047 5.2759315 7.1484979 7.0223372 6.0203431 5.1516985 6.3495033 6.2484208 5.1085451 5.2116830 7.1838173 5.5003292 5.9687285 6.9837515 5.8634547 6.0235162 6.9330598 5.9012308 5.1634195 5.0506006 5.8762815 4.2980460 5.0915623 
EP00012_Vannella_robusta_P000114_CAMPEP_0206188836_NCGR_PEP_ID_MMETSP0166-20121206_3815_1_ASSEMBLY_ACC_CAM_ASM_000260_TAXON_ID_95228_ORGANISM__Vannella_robusta_Strain_DIVA3_518_3_11_1_6__LENGTH_503_DNA_ID_CAMNT_0053604647_DNA_START_287_DNA_END_1798_DNA_O 3.1334792 3.2214682 3.1643729 3.1896300 2.9178886 3.1811370 2.9070985 3.1696807 2.1345366 3.2588046 3.1240409 3.0768879 3.2423647 3.0665634 2.9004730 3.3100773 3.0188458 3.2375228 2.9731428 3.4018284 3.4016802 3.4464211 3.1646763 2.8114783 3.4792173 3.0577752 3.3858928 3.0728853 2.3727371 3.5756987 3.2819172 2.6104489 3.3984298 2.8046940 3.2196479 3.3815472 3.5711237 3.3073387 3.0650680 2.9585360 3.2637079 2.5168647 3.3091376 2.9249067 4.0212907 2.2237137 0.0000000 2.4756455 3.0903827 3.3645606 3.3414972 2.4406347 2.9491896 2.2294508 3.1818437 2.4250454 2.9130165 2.6810974 3.4134236 2.5585419 2.7922711 2.7001660 2.5738414 2.3907983 3.5459836 3.4354410 3.5844103 3.7018700 2.8524491 3.3260277 3.6242513 2.9370912 2.7104346 2.8302442 3.4055381 3.7685785 3.2626673 3.4467539 3.3534231 2.6316674 2.9460945 3.3835787 3.3378798 3.2521059 3.9271754 2.5870796 3.8581944 2.7151369 2.7888367 3.6972807 3.6155601 3.0933197 3.7667751 2.9103101 3.5751446 3.1768792 2.9371050 3.2397425 3.1162720 2.4993886 3.0030459 3.2756776 3.5908060 3.2420319 2.9911767 3.4434355 2.6981010 3.4299747 2.7131568 2.7744754 2.6646380 3.5205936 2.9156123 2.4344845 2.6055092 3.6939853 3.3688377 3.1749600 2.5774143 3.2905652 3.0378373 3.6920415 3.3570055 2.9143585 3.2452834 3.6680756 3.3777985 3.2338390 3.4901922 3.1424593 2.7841403 2.6417029 3.3610533 3.6868517 3.9589523 3.7981189 3.9616010 2.3844428 2.2800123 3.1793068 2.5187440 2.9370720 2.7595607 2.9171974 3.6753573 3.5275777 2.5322147 3.5702813 2.9364606 4.1107269 2.6267863 3.3264103 3.4270142 3.1608162 3.3426880 3.6263626 3.2288497 3.0910569 3.1747178 3.5052131 3.7408998 2.7200745 3.0509901 3.0789057 3.1018117 3.5420755 2.6645108 2.5712879 3.1768359 3.0594637 3.2111138 2.8816061 3.2583000 2.6205319 2.8859154 3.4793933 3.3994042 3.2021166 2.9916047 2.6034258 2.3896664 3.1828829 2.6488666 3.3469679 3.3459092 3.0425626 2.8403944 3.3864088 3.4779853 2.4045022 2.8820559 2.8521454 3.4151625 3.2248108 2.9919148 3.7505844 3.0623544 3.4644269 3.3004093 3.5043054 3.4356549 2.7308791 3.4509354 3.1264630 3.4996760 3.3026728 3.3494260 3.8173061 2.5263915 3.4557113 2.3136095 2.7442740 3.1444185 3.6649256 3.1873122 3.4079498 3.1620316 3.8722042 2.8437969 4.1913731 3.8963930 2.8899692 3.4330590 3.0647214 2.3931636 2.8555064 2.5556033 2.5338350 2.6334047 3.3623020 3.3697550 3.6827833 2.7875001 3.9978152 3.6652760 3.4262623 2.8182768 3.6461514 3.4872534 3.6264893 3.6720180 3.3811500 2.8887693 3.5619595 3.5127671 3.2861229 2.9620937 3.7419256 3.0577645 3.3331853 3.2807586 3.4555267 3.2753487 3.4662504 3.5244264 3.6168068 3.6484538 3.3276016 2.7743446 3.6438257 2.9959582 2.9110408 2.9285739 3.9687510 2.9108436 2.3799252 3.2534902 3.0702367 3.5681477 3.2269376 2.2582256 3.1889000 3.2514125 2.8544863 3.1692626 3.2784888 3.5837979 2.3060027 1.9920075 3.4580803 2.7939127 3.4468916 2.4507234 3.0693129 2.4274989 2.4261220 3.4779259 3.3103980 2.3632197 2.6845695 3.0471833 3.3256788 3.2592208 3.0843858 3.0223526 3.8027530 3.7021044 3.0713147 2.6577647 3.9522433 2.8297183 3.3360533 2.6195945 3.2840727 2.5651881 2.8681657 3.1324847 3.0010567 3.5602252 3.3957725 3.5465559 3.7328434 3.1302592 3.5394217 3.7105464 3.4107471 3.8190014 3.7253424 3.2813271 3.5623761 3.3499873 3.3497516 3.3873556 3.3652278 4.4300650 3.1475776 3.3589264 3.8038282 3.3638131 3.3895440 3.1760210 3.6660876 3.3775044 3.0921648 3.5092738 3.0880749 2.7814025 3.6087927 3.6625612 3.2004112 3.6609471 3.5334437 3.1097219 3.6082047 3.0075500 3.7396003 3.2508979 2.9907606 3.9407196 3.2852865 2.9420447 3.1539465 2.9828860 3.6997870 3.2217350 3.6914495 3.7006903 3.6205809 3.1769966 3.2802124 3.1268513 3.6092496 3.4188917 3.2681539 3.1378435 2.8762647 3.3574561 3.6700922 2.8417401 2.9650840 3.5713863 3.5512746 2.6737857 2.6890061 3.7476761 2.9946708 3.5700677 3.4724986 2.9501913 3.2320872 3.3453442 2.7618634 3.8996388 2.8550668 3.1965889 2.8889605 3.2506246 3.6094494 3.1590228 3.3842055 3.4635856 2.7820728 3.0912046 3.0498674 2.9829804 3.4609745 2.8933945 3.6480832 3.8336722 3.0887116 3.2610462 2.9895682 2.5956976 2.6499614 3.4194941 3.4260632 2.8300758 3.5381708 3.3008334 3.6012707 3.3077944 2.9673679 3.4214875 2.9665315 2.8395859 2.6666489 3.8808620 3.6531898 3.4453219 2.5981931 2.8011931 2.8155199 3.3688496 2.7224641 2.7809273 2.6981464 2.7176727 3.1027067 3.4194734 3.6058145 3.0123281 2.7186621 2.5782137 3.3071112 3.2003109 3.2153491 3.0860490 2.7592386 3.3326152 2.8841181 6.8612012 6.2422932 5.5135871 5.7479438 5.0399378 6.0051356 6.1628306 6.3718878 6.2919133 7.0685274 6.9396689 6.8571662 5.7804349 7.4947432 6.3689947 4.9984134 6.7513108 7.6959315 5.6283079 6.3905234 6.3696202 4.5548783 6.8956505 4.4972623 4.3700304 6.4182752 6.3562826 7.3519880 6.3926876 5.6872605 7.3126164 7.1061774 6.5837049 6.3507472 7.1673624 6.7583173 4.9896680 5.4171615 7.9784302 6.2358527 5.9024784 6.8603537 6.5505019 6.5142342 7.4333562 5.0443148 5.8838303 5.2704605 6.2790899 4.8869604 5.5948326 
EP00012_Vannella_robusta_P001909_CAMPEP_0206186066_NCGR_PEP_ID_MMETSP0166-20121206_2190_1_ASSEMBLY_ACC_CAM_ASM_000260_TAXON_ID_95228_ORGANISM__Vannella_robusta_Strain_DIVA3_518_3_11_1_6__LENGTH_530_DNA_ID_CAMNT_0053601397_DNA_START_1_DNA_END_1589_DNA_ORI 2.8267582 3.1121978 3.4724514 3.0871196 2.7550220 3.0953182 2.7604782 2.9701149 2.0646427 2.9462620 3.0063537 2.9187078 3.1114064 2.8351533 2.8035389 2.7014417 2.9851597 3.2261177 2.9564248 3.0433556 3.1233899 3.2659079 2.8619963 2.6797012 3.3562577 3.0328612 3.2394359 3.2670087 2.4205928 3.1087953 3.5463452 2.3688859 3.5087242 2.1281764 2.9346968 3.0189576 3.1304202 3.2506416 2.3388848 3.5067214 3.1064071 2.2700043 2.9262950 1.8064955 3.6145424 2.4537096 2.4756455 0.0000000 2.7917628 3.2724658 3.2007796 2.1206801 3.1485413 1.9521990 2.6504790 2.5599604 2.5589409 2.2848657 2.7454884 2.4018706 2.7553702 2.2014497 2.5862635 2.3604295 3.3604428 3.2513059 2.7665095 3.2433437 2.4758740 2.5088717 3.2667143 2.2758859 2.2015562 2.3340980 3.2411380 3.2896994 3.2344114 3.3161720 2.8077961 2.0968961 2.5354106 3.9217107 3.2133343 2.4147955 3.3996671 2.4777838 3.3832204 2.0664558 2.0561174 3.3453759 3.4733951 3.0979017 3.5978430 2.7249343 2.9363292 2.8185594 2.6613624 3.0078486 2.9765640 2.1032781 2.9110489 3.0440424 3.2013206 2.9990256 2.9350632 2.9777958 2.4472293 3.2860058 2.6881711 2.5682611 2.3944070 3.4133806 2.5792492 2.3844120 2.4117685 3.2475525 3.3809393 2.9994527 2.3522123 3.3755010 3.1251481 3.5019638 3.4744007 3.2160340 3.1020913 3.3787200 3.2507779 2.6719735 3.1318721 2.9195555 2.9223075 2.7957477 2.9747982 3.3986538 3.4263078 3.3776221 3.6833452 2.3206793 2.4902915 3.3973323 2.4416057 3.3518941 2.2708050 3.1791563 3.2095583 3.1274786 2.6820626 3.5633971 2.9678018 3.6617588 2.4410758 3.3878870 3.0881269 3.0061502 3.2002601 3.5753282 2.5154335 2.5777937 2.5868089 3.4324044 3.6635777 2.8740115 2.9507038 2.9351386 2.9645011 3.8693770 2.6168075 2.8516980 3.1771119 2.6897971 3.0094705 2.3449901 3.0033866 2.7470658 2.5844028 3.0948205 3.7003131 2.8599705 2.4703088 2.3503649 2.1299549 3.0955753 2.0291243 3.3403958 2.9550475 2.8485758 2.9364925 3.2626155 3.2657823 2.3313473 2.7367944 2.4340277 3.8692432 3.1028051 2.2998491 3.5237142 2.5750811 3.0484314 2.9036850 3.1368085 2.6391995 3.1447515 3.2476049 3.5894170 3.2003461 2.9304852 2.7523764 3.3176219 2.6555304 3.2779836 2.0416909 2.2825216 3.1147771 3.4843844 2.9360448 3.5574485 2.6754277 3.6703050 2.4824589 3.8382223 3.5593938 2.5351525 3.2845189 3.1624707 2.2709108 3.1159944 2.5012718 1.9642381 2.5798933 3.5121471 3.1492414 3.4898665 2.6361540 3.5726110 3.4678297 3.4125865 2.5140951 3.8702978 3.0335082 3.3486040 3.4853562 3.2839964 3.0220948 3.0374699 3.6352467 3.0340289 2.7010623 3.4465839 2.4361584 3.1826819 2.7062297 2.9559417 2.9606970 3.4077334 3.4667394 3.4151134 3.5401460 3.6035279 2.5989592 3.3146940 2.7257944 2.9274677 2.3919948 3.4202745 2.6786665 2.2619781 3.3831730 3.3343024 3.7627797 3.4756688 2.2190594 3.0221685 3.4187849 3.0072047 3.2274379 3.2401350 3.6408982 2.2126366 2.2126907 3.1230940 2.6192546 3.0949243 2.4894253 3.2773652 2.2403513 2.3016232 3.2045157 2.8564960 2.5252977 2.6126415 2.7116313 3.0731518 3.3635716 2.5850909 2.6251443 3.4889131 3.0632572 2.9007939 2.5808807 3.7640427 2.6390826 3.5494351 2.6444295 3.5544346 2.8815080 2.4710433 2.9521891 3.0842354 3.7964747 3.3976122 3.1959604 3.1391933 3.1870121 3.1510383 3.3601840 3.1680603 3.3719782 3.3525785 2.9453820 3.3016483 3.1569420 3.1928966 3.1387257 2.7751488 3.5560844 2.5667644 3.2344135 3.9437313 2.9421101 2.6808175 2.9296062 3.5523033 2.8636251 3.0541212 3.0563065 2.6486852 2.4166548 3.3000244 3.2011961 2.9162086 4.2361372 4.1936953 2.2673554 3.4727830 2.7770719 2.8378968 2.9475229 2.7700826 3.3384117 2.7104566 2.7254524 2.9275726 2.9406665 3.3750369 2.9840607 2.9984583 3.3982740 3.3398780 2.8501220 3.0986455 2.7166187 3.4095511 3.3106810 3.3347340 3.1093352 3.1211050 3.2166943 3.8751698 2.5771374 3.0881341 3.5779472 2.9971114 2.8227108 2.4729084 3.4284059 2.6385648 3.7000359 3.5317875 2.7051323 3.4071382 2.8842899 2.3165270 3.7372000 2.3866106 3.5394216 2.8117406 2.9189429 3.0437855 2.9727332 3.4481466 3.2709527 2.5937111 3.1475303 2.7180679 2.6827859 3.2793854 3.0227848 2.9903561 3.0269775 3.0228867 2.7223104 2.7376076 2.5211922 2.5674676 3.0340864 2.9481937 2.3086377 3.2389729 2.6913323 3.4494081 2.9919729 3.1408571 3.5821416 2.6596701 2.5232420 2.5525708 3.6864379 3.1357052 3.1108043 2.6905099 2.7619696 2.7408424 3.0684604 2.7384456 2.7383978 2.6442844 2.6615908 3.0762300 3.3982519 3.1874997 2.8562918 2.6624789 2.7739019 2.8590707 3.2213517 3.0055802 2.8719920 2.5278446 3.3102224 2.8128073 6.6528088 5.9857770 6.0630011 4.9408440 4.5967850 6.0546543 6.0868321 5.6902874 6.4540453 7.5444104 5.9066224 5.6467663 5.9039451 7.4284261 5.8094097 4.4131147 6.7969642 6.4490887 5.2014733 5.8809910 6.6333950 4.3012646 6.3686261 3.4851433 4.2674169 5.5639483 5.7968242 5.7506549 5.9510310 5.3795811 6.8067654 6.6412748 5.8271212 6.9800478 6.3769043 6.7283328 4.0288534 5.3175890 7.5507317 6.2912260 7.1784115 6.7507560 6.1706240 6.5203042 6.5678711 5.2413203 5.7483592 5.8497860 5.8669382 4.9662608 5.1731012 
EP00014_Entamoeba_dispar_P002501_EDR23991.1_cyclin-dependent_kinase_C-2_putative_Entamoeba_dispar_SAW760                                                                                                                                                       3.7505584 3.3974308 3.5214824 3.7160130 3.4292350 3.6373535 3.2756488 3.3618107 2.7266589 3.4818709 3.4283541 3.6887048 3.5834840 3.5151423 3.5677369 3.0540549 3.3908377 3.7084368 3.5339306 3.5558617 3.6042771 3.8192187 3.4319755 3.3814434 3.8685067 3.6348608 3.5492984 3.3907632 2.9841643 3.5050883 3.7307954 3.0408781 3.4918962 3.4300332 3.8730899 3.6363087 3.2849502 3.6292415 3.2614268 3.7975876 3.5463379 2.8059202 3.4566637 3.1846307 4.0581565 3.3941043 3.0903827 2.7917628 0.0000000 3.4372755 3.7658730 2.9838910 3.9057924 2.9154694 2.8888824 3.1577196 3.2056062 3.3286747 3.6714404 3.4485136 3.2176457 3.4257678 3.3266975 3.1575598 3.7390788 4.0837440 3.9086960 3.7630503 3.1162808 3.4085040 3.3752525 3.4028775 3.2858647 3.2736234 3.3845286 3.6168017 3.4628447 3.5668368 3.7998868 3.4199507 3.3784270 4.0282167 3.7232965 3.8245293 3.7940102 3.2679592 3.9318627 3.4328248 3.0083084 3.1770898 4.0793625 3.1380903 3.8009813 3.6189262 3.2919103 3.2761153 3.6817039 3.7412037 3.6558202 2.7459865 3.6233200 3.5504466 3.8570071 3.6527121 3.7654753 3.5235126 3.2243773 3.4020447 3.4950622 3.5929488 3.0529602 3.5778685 3.2084853 3.0246321 3.1085103 3.8108239 3.9455950 3.1987351 3.1678089 3.6330112 3.2795661 4.0494708 3.5010881 3.5445934 3.8118857 3.8194307 3.6191166 3.5707040 3.5342857 3.7281131 3.5568084 3.1944991 3.3006298 4.1899094 3.6276225 3.8901150 3.8786566 2.8631414 2.6114587 3.9968020 2.9441978 3.2677371 2.7104909 3.2727291 3.4023862 3.6868159 3.2302496 3.8616725 3.3008742 3.9022335 3.1421899 3.4243036 3.0574852 2.9270060 3.2882631 3.8202823 3.5966633 3.4449141 3.6090681 3.7816508 3.9915358 3.3850345 3.3337444 3.2649821 3.7334560 3.8998708 3.3904832 3.0209763 3.2415962 3.3033738 3.3515452 3.3085452 3.1667737 3.1110429 2.9665353 3.8966564 3.8891832 3.1194544 3.6568787 3.0401665 2.8528961 3.4979141 2.9372626 3.6800531 3.5234617 3.4246530 3.7637361 3.5195281 3.2808777 2.7008299 3.4286767 3.4992032 3.9338394 3.6401355 3.3688983 3.9545135 3.4480619 3.0191794 3.4757068 3.8349590 3.7536864 3.4868276 3.8776433 3.6659852 3.8438852 3.5369683 3.0871988 3.1357160 2.8888624 3.2028908 2.8587907 3.5154949 3.7353235 3.7365157 3.1280229 3.5282796 3.5575463 3.8033214 3.4629156 3.9522797 3.8560485 3.6963594 3.5337296 3.4587100 3.1939891 3.3869099 3.2849582 2.9436122 3.1707191 3.5604408 3.1980068 4.0510000 3.4939755 3.8982808 3.6119567 3.8026280 3.2535248 3.9368817 3.5448566 3.7612827 3.2491668 3.8253607 3.4870843 3.5869221 3.8024883 3.5851821 3.0584168 3.6497271 3.3571761 3.5262166 3.4835579 3.4467144 3.5001780 3.6757285 4.1242794 3.9183804 3.8683815 3.6316421 3.0617343 3.5557784 3.3256749 3.5531238 3.1264913 3.5511589 3.6185237 3.0100743 3.3853973 3.9213996 3.7645428 3.4599695 3.2028141 3.3355110 3.9086199 3.0200067 3.2920367 3.5733285 3.7920075 2.9075119 3.1105433 3.7034935 3.2808054 3.4974877 2.8684994 3.3743837 3.0006455 2.9486306 3.5975670 2.9179271 2.8823306 3.2153109 3.3138703 3.2662943 3.9003336 2.9918480 3.0441343 3.7446799 3.6823235 2.9914673 3.1732055 4.4189337 3.6983529 4.1136250 3.3284216 3.9234170 3.2754169 2.9948522 3.3201211 3.5131709 3.7430695 3.5543984 3.5556293 3.0231221 3.5407832 3.7325097 3.6972420 3.4571467 3.6097800 3.4555329 3.1765726 3.3215755 3.4101474 3.8552871 3.1690917 3.1770445 4.4670274 3.2372451 3.6806609 3.6736594 3.1072044 3.3298916 3.3602763 4.3960245 3.0143695 3.5871091 3.6248945 3.1379221 3.0242153 4.0081691 3.3934694 3.2429683 3.9204760 4.5070190 2.7805005 3.1279760 2.6930919 3.2108367 3.2479135 2.7337266 4.1899239 3.4594703 3.3815056 3.6197800 3.3350557 3.6619657 3.6111927 3.7611081 4.1136549 3.7288938 3.0190036 3.4189097 3.0181584 4.0571199 3.4391041 3.6117872 3.9426384 3.5024837 3.3723717 4.2930810 3.7712522 3.8240635 3.7573236 3.7951255 3.2192918 3.0349062 4.1712521 2.8706661 4.1321585 3.5871818 3.3830626 3.9643260 3.9252353 3.3879676 4.0568652 3.1132121 4.0823208 3.2882228 3.2554038 3.7931390 3.7552646 3.7746177 4.0596670 3.3340023 3.7803571 3.6215229 3.5955682 3.7649036 3.1854017 3.6902003 3.3696986 3.5865999 3.2797756 3.4824203 3.4872533 2.8260661 3.3827113 3.8331027 3.3431014 4.0348277 3.5109073 4.3222296 3.2075128 3.3561411 4.1284680 3.4055165 3.2138319 3.1964316 3.5381303 3.9613523 3.4961723 3.3393485 3.5798608 3.3653316 3.5730800 3.2926964 3.4457798 3.2949137 3.2087436 3.8101141 4.0508389 3.7644803 3.5556238 3.4189579 3.2912903 3.6125932 4.1123243 3.3362569 3.2695182 3.8278864 3.6183378 3.4364125 7.0555462 5.6387765 7.0368173 4.6384921 5.0341983 6.2269493 6.7804093 6.6051592 6.8001419 7.0521002 7.0347960 5.9921383 6.2696940 6.5619387 6.0023172 4.9328120 6.4722646 7.4337226 5.9414257 5.8981027 6.4034228 4.3556646 6.1141358 3.7697465 4.4680232 5.1555385 6.2738921 6.1998613 5.6674469 5.2163368 8.0056638 7.0744557 5.5520456 7.1116474 6.6492277 7.1072638 4.5446451 5.6844935 7.3395407 6.2530672 6.5006893 6.7175891 5.6218439 6.9503557 6.7433527 5.7212640 5.3071594 5.4659228 6.2334974 5.4252183 5.9096037 
EP00020_Sapocribrum_chincoteaguense_P013996_CAMPEP_0170735354_NCGR_PEP_ID_MMETSP0437-20130122_3054_1_TAXON_ID_0_ORGANISM__Sexangularia_sp.__LENGTH_390_DNA_ID_CAMNT_0011073679_DNA_START_1_DNA_END_1169_DNA_ORIENTATION_                                       3.3810128 3.6529470 3.6928004 3.6483715 3.3611377 3.6424818 3.2609822 3.5769599 2.5802958 3.8742623 3.7129144 3.4509661 3.7792201 3.5472167 3.5560783 3.4642346 3.6689228 3.4388631 3.0252062 3.6622160 3.8808333 4.0333444 3.6783132 2.8600111 3.5084238 3.3680251 3.7175835 3.6920934 2.6796249 3.4164895 3.5246406 2.6385666 3.5113208 2.9213183 3.4930481 3.5186637 3.6896632 3.2450498 3.1488965 3.2913950 3.4067989 2.9491989 3.6685582 3.3675684 3.5216996 2.9698992 3.3645606 3.2724658 3.4372755 0.0000000 3.7003495 2.6826392 3.7946656 2.5809390 2.6535766 3.0051212 3.3958946 2.7043659 3.6835990 3.0547371 2.8341536 2.7572137 2.7076884 2.6564263 3.5962742 3.5493598 3.7167593 4.1516304 2.8935883 3.1113358 3.4618364 2.5640162 2.8169672 2.8658910 3.4508001 3.5233411 3.3303215 3.5734761 3.2113024 2.7660944 3.0699363 3.7236269 3.2932800 3.2363830 3.6076885 2.4699522 3.4831326 2.6300207 2.8666558 3.9560950 3.6793548 3.6729328 4.3518436 3.5831987 3.5486996 3.5533989 3.9418952 3.9584515 3.7082428 2.6600100 3.4046172 3.5922017 3.8286220 3.7396240 3.7421235 3.4446801 3.0655500 3.7268617 3.1971894 3.2089817 3.0217721 3.5446969 2.8819078 3.1427281 2.4899694 3.6806939 3.6313847 3.5294689 2.5338973 3.6181084 3.4859986 3.7016857 3.7626860 3.2372292 4.2113772 3.7918167 3.8852668 3.4798510 3.4747361 3.0411480 3.4223626 3.3563523 3.4660183 3.6002825 3.5232548 3.7607131 3.2392344 3.1020145 2.8153882 3.6832647 2.6966083 3.4755477 3.2982891 3.8856871 3.5764896 3.4841431 3.0763415 3.8246545 2.9350911 4.3504175 2.8167412 3.4015395 3.7562765 3.4292173 3.4054394 3.9293150 2.8583255 3.0233559 2.9193750 3.3771534 3.6575703 2.9905206 3.3204978 3.0889136 3.3029787 3.4558841 3.3341270 2.4979958 2.8700886 2.8753874 3.1239042 2.6067346 3.4938699 3.3869558 3.0995654 3.8223550 3.7065433 3.3361129 2.6818516 2.5650620 2.8682385 3.4028790 2.9214044 3.5249103 2.8847599 2.7379407 3.3404940 3.8580034 3.8187202 3.1572547 3.0084525 3.0350202 3.5366678 3.3689040 2.6136976 4.0023205 2.5699886 3.4311517 3.5092827 3.3008184 3.0378769 3.3353711 3.4135950 3.1881665 3.7196726 3.4775508 3.3532917 3.6219569 3.6771100 3.6676099 2.5321905 3.1847608 3.4380891 3.8854211 2.9402181 3.8816977 2.7635106 3.6164887 2.7631343 4.2042557 3.8188650 3.0132482 3.4925091 3.0162593 2.5471063 3.5452269 2.5245690 2.8995617 2.5645145 3.6631722 2.7300383 3.8952947 3.0518843 3.7058026 3.3049904 3.4077879 2.7161042 3.7958393 3.3252930 3.5746733 3.9068364 3.4773329 3.4131732 3.3333422 3.7696263 3.2229697 3.1733291 3.8881939 3.0137024 3.8148294 2.9359542 3.0717838 3.3587094 3.3152330 3.6527291 3.9060687 3.7555469 3.3621675 3.4753865 3.8422787 3.1460816 3.2834079 2.9654783 3.7637057 3.0432727 2.7069238 3.0542880 3.3433694 3.8739857 3.3641005 2.7775793 3.3481222 3.3814314 3.2231138 3.2922627 3.4530502 3.7905818 2.4899069 2.5306354 3.3278544 2.7920549 3.6941271 2.9738073 3.8042868 2.4159996 2.8829803 3.5500049 3.2249932 2.4540521 2.9631876 2.7688739 3.6276976 4.0369523 2.5008210 3.2097857 3.5713973 3.5258551 3.0863504 3.4721803 4.5314801 2.8895448 3.5149399 2.8766283 3.6174310 3.2250325 3.2856195 2.8792605 3.7581553 3.4255678 3.9553598 3.6424917 3.7879748 3.2418613 3.8567400 3.3071263 3.5711785 3.1358690 3.9479382 3.1669213 4.0804346 3.3090324 3.8979983 3.2479440 3.2252570 4.3445730 2.9186465 3.7297815 3.6820500 3.3099595 3.0564833 3.1635708 4.2414498 2.9739855 3.8014863 3.5465972 3.1565895 3.2299720 3.9937234 3.2727265 3.8516129 4.0464580 4.1162478 3.7614275 3.8227698 2.8665160 3.1291100 3.6358659 2.8381472 3.6694311 3.5748057 2.9972212 3.1001686 2.6760062 3.8377897 3.5150229 3.0403494 4.0286988 3.3313680 2.8216316 3.6643538 2.7145745 3.6458966 3.5771860 3.4242112 3.1704262 3.5842461 3.3176955 4.0141360 3.3486907 3.2229210 3.8112470 3.2940065 3.3138173 2.8100348 3.5432692 3.0304713 3.9581869 3.7272624 2.9820185 3.1058221 3.1613085 3.0302583 3.4764383 2.8514763 3.5775965 3.0861414 3.2403716 3.4368611 3.2920138 3.0906097 3.4326831 3.4552637 3.4196418 3.0292970 2.8870418 3.4222648 3.5487736 3.5948163 3.3925209 3.3699439 3.4701390 3.3111137 3.1210505 3.3120582 3.2526646 3.7873730 2.9241516 3.0560403 2.9270866 3.2768116 3.6504138 3.4830513 3.6951189 2.6605543 3.0640169 3.6098575 4.0413369 3.4474235 3.9310014 2.9309387 3.3548695 3.0615680 3.9099460 2.9533617 3.0038914 2.9235115 2.9354066 3.0771313 3.4466775 3.5110525 3.2457568 3.0235402 3.2555398 3.3909676 3.4409739 3.5095572 3.5278770 3.3178977 3.5680754 3.1932584 6.5253083 6.4971452 6.1275468 5.7538408 5.3590444 6.8957475 6.1708402 6.0359182 6.7752491 7.4232454 7.3184813 6.4668917 6.5156125 7.4141916 6.1508533 4.9077368 7.0864462 7.8797851 5.7983273 7.3244629 6.4042338 5.2154832 6.2031686 3.9051971 5.0057779 6.1872804 5.9252388 5.7863448 6.3390941 5.5810875 7.0373322 6.9170009 5.5022651 6.5180101 6.9122688 7.2207913 6.0014858 6.6084850 7.5659361 6.6291846 6.5591962 6.7309123 6.4632131 6.4132384 6.9834015 5.6466804 5.1540485 5.8348119 5.9858341 5.2302509 6.1986189 
EP00022_Cavenderia_fasciculata_P006062_XP_004358551.1_putative_protein_serine_threonine_kinase_Cavenderia_fasciculata                                                                                                                                          0.8168579 3.3693860 2.1337240 3.8121612 3.6219760 2.0380016 3.3638341 1.9052422 2.8091114 3.9335842 1.8729950 3.8025973 3.9511743 3.9075325 3.9446869 3.5435335 3.0837688 2.7319407 3.6030081 2.5078760 2.0672939 3.3848745 3.7930104 3.2082696 2.5253766 3.6732587 2.1336164 2.8221830 3.1335020 3.4405734 2.6528968 2.9553680 3.6331470 3.0755281 2.3552141 2.9114191 1.9443887 3.5510405 3.4830640 3.7295212 1.8933078 3.0861516 2.0471879 3.3754545 2.5184719 3.6915811 3.3414972 3.2007796 3.7658730 3.7003495 0.0000000 2.8347029 4.0420989 2.8095826 3.1644162 2.9288185 3.4266882 3.5406078 2.1989699 2.9402407 3.0897020 3.3853715 3.1029763 3.3200922 2.0299324 2.4397277 3.6214740 2.2949678 3.3063963 2.9973757 2.5801589 2.9357533 3.0180040 2.9662616 2.5629293 3.6045314 2.9488425 2.1024368 3.3170837 2.8540657 3.1572499 4.1728023 2.5400588 3.0707238 2.3499027 3.4436534 3.3245180 3.2425224 2.7806086 1.8926041 2.5982894 1.8572983 3.9991269 3.7682999 2.5236646 1.9904132 3.9682941 3.8846084 4.1409683 2.8801834 3.7094773 3.8783869 3.8921159 2.1023889 3.7797545 1.8912661 2.9166204 3.0723205 3.3908630 3.1964778 3.1139438 3.0610158 3.0624782 2.9775964 3.1635560 3.1131558 2.2412030 2.0944195 2.8978695 3.0514289 2.2659111 3.1337212 3.3334218 3.3899447 3.5041385 3.9779509 2.9917854 3.2351579 3.4127112 3.1260336 3.2481636 3.1025121 2.5582517 4.6241796 2.9925158 4.1526996 4.3570260 3.6516767 2.9519528 2.7886079 2.9794344 2.3339072 3.4464064 3.4290619 4.2478911 3.2378304 3.2514308 3.0769298 3.3197971 4.0594784 2.9955060 3.8037907 3.4680669 3.3664882 3.1697645 3.1803182 3.0387590 3.4608014 3.2678690 3.8352966 3.5987159 3.2551544 3.7277105 3.3259503 3.3424512 2.7467030 3.1798838 3.3254968 3.2035365 3.8217996 3.2612713 3.0628120 2.3378384 3.1217260 3.1006242 3.3207918 2.7166636 3.2578713 3.5340812 3.3152680 2.6695987 2.1831052 3.1080166 2.7163431 3.4774719 3.8964527 3.3582973 3.7958344 2.6048290 3.1299460 2.8713190 3.2568040 3.1220427 2.3519991 2.8339333 4.2199276 2.9501930 2.2118232 2.7123764 3.3573658 3.1650882 3.2972943 2.9755985 2.3242263 1.8746730 3.3750827 3.5293841 3.8489551 3.5910678 2.1590010 2.8049443 2.7182617 3.2787599 3.4106988 3.1806607 3.5897284 2.9920189 3.2091045 3.1651591 3.0881710 2.5432659 2.9881581 2.1569276 3.6334009 3.1091950 1.9301054 3.0072322 2.8616251 3.0612566 2.9709624 3.0728929 2.8739157 3.1914161 2.8910016 3.3846299 3.1736158 2.9320397 3.9024985 3.3225743 3.2451898 3.1948361 3.1198914 3.0802697 3.0971002 2.8786091 2.9046221 3.2344677 3.6403384 3.1128632 2.1322070 3.1700034 2.8595771 2.2934329 2.8931823 3.0376788 3.5539265 3.3877035 3.8088924 3.5461465 3.3238827 3.3127004 3.2645362 3.5579891 2.9682018 3.5765586 2.7672973 3.8648876 2.3703782 3.7426832 3.4116512 2.8978936 3.1175626 2.2646976 3.0856596 1.5245562 2.2165872 2.6234018 3.2069065 2.9613757 2.5505405 3.1287025 1.8101604 3.1637826 2.3293226 2.8692074 3.0628466 1.4398371 2.8668545 2.9965216 2.9623010 2.6613425 2.1632870 2.1855210 3.1263530 3.1340731 3.7037525 3.3028963 2.9789021 2.8736287 3.6741566 3.2794684 4.0051032 3.2007108 3.4101812 3.6462952 2.9756052 3.9534695 3.6797495 2.5056732 3.8192768 4.0348945 3.9198842 3.1814921 3.5159065 3.9864075 3.0961091 3.9223360 3.7582659 3.5895750 3.8922435 4.1687403 3.6716548 3.6584919 3.6745414 4.0291392 3.5851983 3.4981306 2.8424885 3.3790158 3.4637954 3.5685021 4.2073022 3.6966070 3.6418932 3.8540766 3.7073025 3.4055371 3.1399201 3.1826340 3.9024180 3.8127875 2.9806300 3.2566811 1.9095843 3.3697796 3.7992009 2.3172171 3.3384466 2.8613432 3.2075186 3.4287328 3.6362241 3.6110884 3.4574454 3.1648638 3.5174509 3.9229776 3.7546413 3.5921905 3.3614597 3.7204179 3.6379482 3.4448120 2.8355892 3.5382995 4.1545950 2.3289188 4.2970934 3.5630721 3.5516481 2.1353199 3.4557611 3.8411618 3.4079135 4.0730665 3.7994000 3.1412401 2.3724987 3.6398237 3.5916358 3.7481716 3.9262980 3.8312969 3.2987103 3.7811978 3.6194645 3.6904787 3.4836412 3.6176845 3.7342708 2.7466097 3.5466813 3.5601119 3.5788603 3.4796653 3.7950447 3.6846059 2.3466135 3.6639820 3.8026052 3.9455140 3.5056536 3.4593684 3.7039010 4.0221546 2.4612717 3.7440518 3.5033161 3.7826218 3.8574397 3.5343654 3.6900625 3.1758959 3.2916819 3.6495247 3.3350850 4.1461545 3.7260665 2.1037228 3.8146484 4.0426054 3.8488320 1.9384419 3.7640917 3.7610925 3.7575873 3.7373384 3.6771336 3.8277748 3.2192408 4.0047871 3.8149114 3.7252651 3.9912027 3.5026063 2.1056652 3.8079636 3.8869659 2.1091357 3.5009106 7.6553922 6.2996581 5.2287739 5.3807633 5.4016259 6.2247569 6.2233703 6.3438383 5.8845240 7.1218446 6.8575208 7.5306755 5.9625651 7.4709759 6.9942785 5.0139334 7.0113544 8.0776145 6.9946697 7.9078559 6.7536582 4.2568197 6.8494454 3.7125656 5.0275477 6.3860721 6.9984791 6.4556325 6.9034026 6.1498349 7.1229196 8.0711675 6.8983844 7.3326527 7.5622099 7.5206471 5.1733890 5.5863628 7.2068588 6.6503507 6.4077299 6.5336477 6.9499025 6.0956216 7.0010108 6.1490459 6.5962425 5.8256100 6.9335827 5.7753197 6.0919683 
EP00023_Dictyostelium_discoideum_P010152_XP_644477.1_hypothetical_protein_DDB_G0273721_Dictyostelium_discoideum_AX4                                                                                                                                            2.5864948 2.8513730 3.2936455 2.7807374 2.5149421 2.9133701 2.3746098 2.9540250 1.5877419 2.8381589 2.9713900 2.6884725 2.8513399 2.5747636 2.6396704 2.5797174 3.1077894 3.4573415 2.5448077 3.2017251 3.1353079 3.4777463 2.7243058 2.1270276 3.6255722 2.6979791 3.3387036 2.7389404 1.7545586 3.4115378 3.6081069 2.2076036 3.2309492 2.0600990 3.1059410 2.8810673 3.3935055 3.0461500 2.4563949 2.8506834 2.8166428 1.9610905 2.8635174 2.3862933 3.6980094 2.3344789 2.4406347 2.1206801 2.9838910 2.6826392 2.8347029 0.0000000 2.6836857 1.6463765 2.4259905 2.2850822 2.7741772 1.8394542 3.3380596 2.1810831 2.7417341 2.2739312 2.1537358 2.0619622 3.4068002 2.9531553 3.3299114 3.2334664 2.3690307 2.4059328 3.1333312 2.0126340 1.9150338 2.1338707 3.3688077 3.0772989 3.1342538 3.1790292 2.8510202 1.8069526 2.5462168 3.0576588 3.4214958 2.6823281 3.3881168 1.6570955 3.6818324 2.0045600 1.9339343 3.3008091 3.5801755 2.7020669 4.1252008 2.5943991 2.8046983 2.6829727 2.7553064 3.0928624 3.0977658 1.7672277 2.7229155 2.7759120 3.2544707 2.9414152 2.9787506 2.9678548 2.0168537 3.1811849 2.1933929 2.2369843 1.9538049 3.5064835 2.1698905 1.8260689 1.7648730 3.6016974 3.5294544 2.9664643 1.6464745 3.5876754 2.9825741 3.8551082 2.9058675 3.2109187 3.3266147 3.3068551 3.4764184 3.1756690 3.1613962 2.8155045 2.9973447 2.5098862 3.5676685 3.6672399 3.8075249 3.4950396 3.4455011 2.5449741 2.1763438 3.5189222 2.0128988 3.3559761 2.4073313 2.5681462 3.2278679 3.2928096 2.3585418 3.4346526 3.0154125 3.7335810 1.9952701 3.2592177 2.9426762 2.8376111 2.7187691 3.8867670 2.5606224 2.5431398 2.8229856 2.9921922 3.7470295 2.2021118 2.8430884 2.9222819 2.9147902 3.7507474 2.7718530 2.4942169 2.7313346 2.8513520 2.8412621 2.1176751 3.1203392 2.4341829 2.6685041 3.5361904 3.1603480 2.9493092 2.0512457 1.8187827 2.1205083 3.1241853 1.7044748 3.0025601 2.7949800 2.7620850 2.6170897 3.7894003 3.0568524 1.9948045 2.1199719 2.7875805 3.6737217 3.1478498 2.1405892 4.1566165 1.8765185 3.2345226 3.1379297 3.1782163 2.7207236 2.8384571 3.7054818 3.2333781 3.1768570 3.2970435 2.9666357 3.3532441 2.7098543 3.1785693 1.5687260 2.2060311 2.9779188 3.5293641 2.3954272 3.4529530 2.5301547 3.6291467 1.9636143 3.7489203 3.5658099 2.2751413 3.1685776 2.8410396 1.8261044 2.7807806 1.8952035 1.7291320 1.9570788 3.3334978 2.5324213 3.4848327 2.6062232 4.0131891 3.0496605 3.5912370 1.9603442 3.8758097 3.1303471 3.3811710 3.2656252 3.5798238 2.8621313 2.7441188 3.6854281 3.1442379 2.7226263 3.5144322 2.5205896 2.7540087 2.5652245 3.0250608 3.0135685 3.2145401 3.3516503 3.5951497 3.3274561 3.1200625 2.6170058 3.3398456 2.7260293 2.1614651 2.5400102 3.7809954 2.7829899 1.6157105 2.9326545 2.9880577 3.5039263 2.6000705 1.6652171 2.7440049 2.9469667 2.5397182 3.1090925 3.1000541 3.3752384 1.7540988 1.3544511 3.5579493 1.9316780 3.0158394 1.8985473 3.0655271 1.2992768 1.8357467 3.0566764 2.9460661 1.8785740 2.0455027 2.1740003 2.9552695 3.0015674 2.3293769 1.9992004 3.0571331 2.8965911 2.5387033 1.3083030 3.6665314 2.5160160 3.2679988 2.6164704 3.3048045 2.5084700 2.2648052 3.0559462 2.9475111 3.3817791 3.5004557 3.1918254 3.3925154 3.1089344 2.9903098 3.6370121 3.4817963 3.4678290 3.3251421 2.6890544 3.2572709 3.3735441 3.1328664 2.7489925 2.5654086 3.9718835 2.4662272 2.7793284 3.4591349 2.5448124 2.9769737 2.9943456 3.5053425 2.5692191 2.7715210 2.5723477 2.5423241 2.1739962 3.5207153 2.8768431 2.6275459 3.3196717 3.6438513 2.4473735 3.6322212 2.5524230 2.9001280 2.8928541 2.6249841 3.4967337 2.8282540 2.5431877 3.3035193 2.7107072 3.6936620 2.8139313 3.2167965 3.0281420 2.9257761 2.8071630 2.7435761 2.6755049 3.6274112 3.2281999 3.4659009 2.8766694 2.6894628 3.1222776 3.6840575 2.3656739 3.0723217 3.2720334 2.9977557 2.4665962 2.1777169 3.2426968 2.4417791 4.0652323 3.3878835 2.4839829 2.8548712 2.9756405 2.5894906 3.3017083 2.1747571 3.1417398 2.5365742 2.9698785 3.1482549 3.3251623 2.9707214 3.2027985 2.4044908 2.9188795 2.7518840 2.7010338 3.0236031 2.9770838 3.6762719 2.7107004 2.6099205 3.0820281 2.5728380 2.0787364 2.4307658 3.3904044 3.2604335 2.3765279 3.0777997 2.6731219 3.5683909 2.7001129 2.7976115 3.7866450 2.3702302 2.4895314 2.0411766 3.5070924 3.1466317 3.4836105 2.3385864 2.4080069 2.2990769 3.1030187 2.2095844 2.3688337 2.2011668 2.2682692 2.5216139 2.9406454 3.5583448 2.7154720 2.4911449 2.2321538 2.9354289 3.2033187 3.2082894 2.3774053 2.4626958 3.3386230 2.4457464 6.7095903 6.5191136 5.0381826 4.8591069 4.8858806 5.7861310 6.6634246 6.0072251 6.3725492 6.5321619 6.7250457 6.2859535 6.1430834 6.6890635 6.1418011 4.5609500 6.6544982 7.7505350 5.6517867 5.9142475 6.2032966 3.7278340 6.6845460 3.6110195 4.1546246 6.2834927 6.8021886 6.7286169 6.2571463 5.7304382 7.2897279 6.2605299 6.0947305 6.0107690 6.5092363 6.8294901 4.9433754 5.2957158 7.0893045 6.2934692 7.1912741 6.9944369 6.0969492 5.7850517 7.5750207 5.5583134 5.6226722 5.4428948 6.2976689 4.6183375 5.2504266 
EP00026_Physarum_polycephalum_P006526_Phypoly_transcript_06573.p1_GENE.Phypoly_transcript_06573_Phypoly_transcript_06573.p1_ORF_type_complete_len_400_score_15.16_Phypoly_transcript_06573_148-1347                                                            3.7287926 3.3348614 4.2642370 3.7543417 3.6712716 3.6418185 3.4622122 3.6081028 2.7785027 3.5459624 3.5251880 3.5696102 3.7030385 3.6791551 3.5396355 3.4013326 3.1409594 4.1613439 3.4981104 3.7785653 3.9712938 4.0007597 3.6475910 3.3804990 4.0575374 3.6861734 4.1176981 3.2380628 3.0493984 3.2809486 4.8777980 3.1292222 3.5926290 3.1225427 3.7828855 3.8138654 4.3140784 3.5640182 3.5795550 2.5568658 3.7564107 2.5263482 3.6484105 3.3305640 4.0689154 2.6484313 2.9491896 3.1485413 3.9057924 3.7946656 4.0420989 2.6836857 0.0000000 2.4104263 3.1511894 2.8764536 3.4522652 2.7135944 3.3721634 3.1703188 3.0048670 3.4115288 3.1542954 3.0483647 4.0594407 3.8974008 3.5489455 3.6877355 2.8278872 3.3181045 3.6500468 2.9590587 3.0473224 3.0920382 3.9283613 3.9167017 3.6061571 3.9073231 3.1177539 2.9966976 3.2749139 2.5131207 4.3783592 3.3493245 4.2589753 2.8521766 4.2542773 2.5620071 2.8188786 3.9031962 4.1189534 3.7326976 4.1249526 3.3763374 3.6494779 3.2811488 3.3951234 3.4362275 3.5917179 2.9055048 3.5718833 3.7054075 3.7284225 3.7814124 3.7158958 3.7658206 3.1503580 3.5674851 3.2057948 3.1120544 3.0536590 3.4733958 3.1444966 2.9033129 2.7792737 3.6729731 3.9777052 3.5752464 3.0444581 3.5565748 3.7125785 3.9508378 3.6657115 3.6509873 3.4834819 4.0599383 3.5365808 3.6854919 3.8157092 3.2874131 3.8989987 3.3344522 3.8418310 4.2321285 4.3464172 4.0893895 3.9305076 3.3703210 3.2512093 3.7345013 3.3110805 3.9983410 3.1027002 3.8705540 3.8177334 3.7726869 3.1903895 3.4960061 3.6426871 3.6565343 3.4372348 4.1268455 3.7486182 3.7201724 3.2530461 3.8294732 3.6169698 3.8564115 3.8162696 4.3145884 4.1125225 3.3765791 3.7284375 3.5778274 3.8670257 3.8912793 3.2134908 3.4007197 4.0054266 3.8396813 3.9200469 3.0807801 3.7229281 3.5274059 3.3029901 3.5221371 3.8114449 3.9174687 2.9076670 2.9647104 3.1447750 3.5941539 2.5498822 4.2059165 4.2599578 3.3897618 3.2227121 3.7737874 3.6474883 2.7017433 3.3009588 3.4415223 4.0405496 3.7827144 2.6586045 4.3630572 2.5869768 3.7362390 3.4410041 3.7314399 3.8516278 3.3967746 3.9963880 4.0948379 3.6880584 3.6841316 3.3034762 3.9223345 3.4184432 3.4853607 2.6745811 3.0509964 3.1018195 3.5957144 2.8174155 3.5164556 3.5401630 4.1236147 2.6895330 4.1163993 3.9407267 3.2787201 3.6537412 4.2603917 2.8457516 3.7255611 2.6135718 2.8494304 3.0517794 3.9456805 3.4961811 3.8377594 3.2494630 4.3683671 3.6917556 3.8924444 3.3714674 4.2354132 4.0634382 4.2535473 4.1210455 3.9565062 3.8899826 3.8575352 4.3794469 3.7894726 3.3846824 3.6359500 3.2189508 3.5431523 3.1943099 3.3056466 3.8096445 3.4686352 3.9610826 3.9400896 4.1990027 3.5484513 2.8758490 3.5885118 3.3640267 3.5676813 3.5069216 4.3812238 3.6427115 2.5622513 2.5006207 3.7126922 2.9192240 2.6024367 2.8039900 3.5820150 3.7314010 3.0572002 3.9589571 3.7746085 4.0146465 2.8145204 2.4024135 3.7727078 2.9741238 3.9675916 3.0061276 4.1161376 2.5507014 2.7005603 3.4782902 3.1252865 2.8319816 2.8738166 2.8390976 3.7787739 3.9813940 3.1398248 3.4927746 3.7020425 3.5056681 3.5886774 2.2791400 3.9206548 3.6009651 3.7353180 3.6782719 3.3641871 3.3099420 3.1459761 3.6266909 3.5127946 3.6619836 4.4246525 4.1273589 4.2298695 3.5036566 3.6660364 3.9404417 2.8924136 4.1179467 3.7612469 3.7021194 3.8645292 4.2662463 3.2849401 3.5608230 3.3021260 4.2043342 3.6088118 3.4999929 3.6289135 3.2483240 3.1767788 3.6687022 3.4007432 3.8593251 3.3922797 3.1778547 2.9067300 3.1901877 3.4406368 3.4459491 3.4738004 3.9677263 4.9005197 3.1245617 3.7503093 3.4974165 3.7436851 3.7928417 3.6484347 4.2456554 3.9508262 2.9261981 3.5214134 3.0638708 3.3366623 2.9719586 3.7826451 4.1989071 4.1932646 3.6414646 3.3152885 3.1190257 3.4525633 3.3809349 3.5035001 3.8940843 3.0795773 3.8462218 3.5803626 3.2253425 3.8628374 3.7917656 3.9457263 3.2209916 2.7235148 3.9451004 3.1495430 3.8835658 4.3991575 2.9143371 3.8227729 3.4336471 3.2590651 4.0565518 2.9835772 4.1005464 3.3836213 3.6275817 3.7460562 3.9934761 3.4571124 3.7312458 3.1561383 3.4059807 3.2925641 3.4012128 4.1226689 3.6759447 4.4838323 4.0063805 3.7726606 3.4156271 2.9665824 2.8705969 3.3551600 3.8909474 3.9458817 3.4676214 3.9898515 3.6569973 3.6405975 3.7302228 3.8638319 3.7158123 3.6408379 3.3266523 3.1416848 3.5117534 4.0504747 3.9077942 3.3774485 3.2330777 3.4750488 3.9072118 3.4465558 3.4544296 3.3025593 3.3025550 3.1492341 3.8568448 3.9508464 3.8507434 3.3360801 3.2646540 3.5073597 3.8558070 3.6745815 3.2959798 3.2670920 4.0166886 3.2591965 8.0030151 6.1176583 6.2206146 5.7837233 5.5176988 7.2010168 6.8211585 7.0840283 6.8590810 7.4955601 6.6525076 6.6340815 7.0038036 7.8706502 6.3174632 5.0639562 6.7810393 7.5080015 6.1004708 6.9327773 6.4686853 4.7173469 6.2032406 4.3082166 5.2711834 7.6534924 7.2573263 7.0468609 6.9565699 6.0191793 6.7182885 6.6634197 6.4042474 6.5838181 7.1922117 6.0616132 5.2995771 5.6713204 7.1951533 6.3037535 6.4797566 7.0100424 5.5881923 6.5108530 6.8112764 5.5049076 5.5662679 5.1367614 6.4029825 5.2977430 5.5357391 
EP00027_Filamoeba_sp_ATCC50430_P002737_CAMPEP_0168543950_NCGR_PEP_ID_MMETSP0413-20121227_2165_1_TAXON_ID_136452_ORGANISM__Filamoeba_nolandi_Strain_NC-AS-23-1__LENGTH_641_DNA_ID_CAMNT_0008573949_DNA_START_1_DNA_END_1925_DNA_ORIENTATION_                    2.4983626 3.0171816 2.8661701 2.5752951 2.2664142 2.6411357 1.9838100 2.7426351 1.0888364 2.6455374 2.7923994 2.5146706 2.5640584 2.2117232 2.3891639 2.7526257 3.0565024 2.9461791 2.3975659 2.8419011 2.9045575 3.2663465 2.5701212 1.9678306 2.9210638 2.3418943 3.1455153 2.8264318 1.5918413 2.9564757 3.2061583 2.0142575 3.1259599 1.6992187 2.9478670 3.0176776 3.0558249 2.6226265 2.4761730 2.4024631 3.0227743 1.5869975 3.0914160 2.0737537 3.3011694 2.0400752 2.2294508 1.9521990 2.9154694 2.5809390 2.8095826 1.6463765 2.4104263 0.0000000 2.2078379 2.0400414 2.5026468 1.6456543 3.1221424 1.8626832 2.1366252 1.9191352 1.7910059 1.8171487 3.0409563 3.0700474 3.7325545 2.8500921 2.0118913 2.0586499 3.0121702 1.7955972 1.9495258 2.2819098 3.2761957 2.8035732 2.8387273 3.0226655 2.3224142 1.6595600 1.8841683 2.8526164 3.1249805 2.4629926 3.2012100 1.5387997 3.3225273 1.6219285 2.0541483 3.0662586 2.9568730 2.6905570 3.6047941 2.4118546 3.1000028 2.7758233 2.5172913 2.8259838 2.7483322 1.2276393 2.4917003 2.4385333 2.6916970 2.7496077 2.6459902 2.7600181 1.9788472 2.7844319 1.8075099 2.0171755 1.8913385 3.0669021 2.0291622 1.7588700 1.5546602 2.8870035 3.0511330 2.6932571 1.5113346 3.1098296 2.9912521 3.2567409 2.7980519 2.9068820 3.3071771 3.4491673 3.4088700 2.9366654 3.1104007 2.6630554 2.7041838 2.3797573 2.9550838 3.1666705 3.2603761 3.2546016 3.1542622 2.0521138 2.1099261 3.0988254 1.9463873 2.9726147 1.9520594 2.7523939 3.0101763 3.2801735 2.0490933 3.5398691 3.0634603 3.4592254 1.7633428 3.0362361 2.6960637 2.6090701 2.2269998 3.3415567 2.2604814 2.2883897 2.4027944 3.0567896 3.2951012 2.4206632 2.5765248 2.6671282 2.7404708 3.3038986 2.5170595 2.2316240 2.4322557 2.3384633 2.4770835 1.5294265 2.9473660 2.3851550 2.2155879 3.1765190 3.1567648 2.6527589 1.9631879 1.8655067 1.5468230 2.5579953 1.6309207 3.1005874 2.8099339 2.4873799 2.4877721 3.2209476 3.3807843 1.9694974 2.4638772 2.6527092 3.1831028 2.8185211 1.9980520 3.5459655 1.7666044 2.9309854 3.0366072 3.0000973 2.8225562 2.5125504 2.8862556 2.8222264 2.6972479 2.7896677 2.5467679 2.9890324 2.4995335 2.9937875 1.2889556 2.0700262 2.5236739 3.3757804 2.2438842 3.0669922 2.2948654 3.4702433 1.6476743 3.6717635 3.1937602 2.1143420 2.8494590 2.7042882 1.5999183 2.7285719 1.5459281 1.2802809 1.6909612 2.8727098 2.6805339 3.4951366 2.5149474 3.2211290 3.1010691 3.2025083 1.6810341 3.6449262 2.6959903 3.5171276 3.3724319 3.5666511 2.5369691 2.5260751 3.2576102 2.6345675 2.4438919 3.1193692 2.0551575 2.9988915 2.3821513 2.4105250 2.8860107 3.0662685 3.2039175 3.6572686 3.2634091 2.6575018 2.3336425 3.4206511 2.3063875 2.3474066 2.2255998 3.2813547 2.5552301 1.2582382 2.4414479 3.1028733 3.1253286 2.4356301 1.5051894 2.4807527 2.9212046 2.5152168 2.8082914 2.9860882 3.1150419 1.3156350 1.0970060 3.0026601 1.5890132 2.8612057 1.9512252 2.9064005 1.0526530 1.2911153 2.9615078 2.7758514 1.8723434 1.6909954 1.9541164 2.8503789 3.0841470 1.9845341 2.0813030 3.0318730 2.6635511 2.5359547 1.8167494 2.9097455 2.0372223 2.9866971 1.9910156 3.3071659 2.2012966 2.5262079 2.7741619 2.6056340 3.0870504 3.4109319 3.3001254 2.9785356 2.6872604 2.6162184 3.0278363 2.9483158 3.0409380 2.8596642 2.5374040 3.0270213 2.9517828 2.8329626 2.8978702 2.6243740 3.2846664 2.3206747 2.5168162 3.5925352 2.5936393 2.5941236 2.4332458 3.4725752 2.4384738 2.4976344 2.5879407 1.9908162 2.1095888 3.1062343 2.7216763 2.5438790 3.1355017 3.4044723 2.3500809 3.2538549 2.2126936 2.7057179 2.6842756 2.2620188 3.1420492 2.6778152 2.3116956 2.6435586 2.1854573 3.1161249 2.4616065 2.7497596 3.2446170 2.6951880 2.4947009 2.3656026 2.1708563 3.3820849 2.6222221 2.6802649 2.6278127 2.5830446 3.1538368 3.7171631 2.4022816 2.7039144 3.1139697 2.6200471 2.4150007 2.1976366 2.9063374 2.1642965 3.4740310 3.1151527 2.1904739 2.6625800 2.7833241 2.2603492 3.1960912 2.0022553 2.6518911 2.1468111 2.7107632 2.8088150 2.7383274 2.5772526 2.8946100 2.2296432 2.5373626 2.3550773 2.5290839 3.1057372 2.5374738 3.3333926 3.0195274 2.4660085 2.4263240 2.5540142 1.7808631 2.4208873 2.7530801 3.4641293 1.9488091 2.7885707 2.5396093 3.0654837 2.5091514 2.4433976 3.1111423 2.1626851 2.1730916 2.1180401 3.4289549 3.1038923 3.1586769 2.0496110 2.1759133 2.0904734 2.8527404 1.9324117 2.0515576 1.9835616 2.0116526 2.4315183 2.9166737 3.4309464 2.6021314 1.9089896 2.0937180 2.6735462 2.4644151 2.8869054 2.4086615 2.2206621 2.9681816 2.3272718 6.4862304 5.9861623 5.4144212 4.7935722 4.2382707 5.9171624 6.3568092 5.4950641 6.5336102 6.6814995 6.8074982 6.1710904 6.0331343 7.3486678 6.0630607 4.7440245 6.6059900 7.8049535 5.7164008 6.1677351 6.0447316 3.9220619 6.6632923 3.7300114 4.2315208 6.5786885 6.6862845 6.0972340 6.0414931 5.9023451 6.9584301 6.4847941 5.4411255 5.8106278 6.9431450 6.4348381 4.6087904 4.9648893 7.3831045 6.1731461 7.0573797 6.5678985 6.0623774 5.6058324 7.2452147 6.3465043 5.3463300 5.0610114 5.6268029 4.6152370 5.7988877 
EP00029_Vermamoeba_vermiformis_P001118_TRINITY_DN11288_c0_g1_i1.p1_TRINITY_DN11288_c0_g1_TRINITY_DN11288_c0_g1_i1.p1_ORF_type_complete_len_718_score_183.99_TRINITY_DN11288_c0_g1_i1_65-2155                                                                   2.8179616 3.7791313 3.7258062 3.3828366 2.7131837 3.4306201 2.9125027 3.3004563 2.2683158 3.5657678 3.3515052 3.5250580 3.3472261 3.1376544 3.3832764 2.6292978 3.7196623 3.6638842 2.5065288 3.3462774 3.7823386 3.9479642 2.6388390 2.3741544 3.7373872 2.7239397 3.7317287 3.1640818 1.9913043 3.8084857 3.6460121 2.1398602 3.5508313 2.4986845 3.7188496 3.2274270 3.6996187 3.2640908 2.6988608 2.7904908 2.8089156 2.3283162 3.5878263 2.5926354 3.9337922 2.9118473 3.1818437 2.6504790 2.8888824 2.6535766 3.1644162 2.4259905 3.1511894 2.2078379 0.0000000 3.1036559 3.0945829 2.5456301 3.0766027 2.5563942 2.9118175 2.7254909 2.7490850 2.3611455 3.2747480 2.9187945 3.5428149 3.4040486 2.5724007 3.2356571 3.3485877 2.3159945 2.5107030 2.6784908 3.2716787 3.7934125 3.2072523 3.3031773 3.3887167 2.5683110 2.6830238 3.4989205 3.5495957 2.7789936 3.8950649 2.3520776 3.4589340 2.2924354 2.3087808 3.6129461 3.9869524 3.4161225 3.7284956 3.4166706 3.5859786 3.1536648 3.3528069 3.3669710 3.4939925 2.3298978 3.5165246 3.2687618 3.6722147 3.3611398 3.6779295 3.5564986 2.8044225 3.6932090 2.8042144 2.8876598 2.5375625 3.3317280 2.7215158 2.8563277 2.2912242 3.2835985 3.0452224 3.0552782 2.3908455 3.9719498 2.8803283 3.7889518 3.0853474 3.1842936 3.9797754 3.5976946 3.5977350 3.3048991 3.2348722 2.8771819 3.1370808 3.1016242 3.2680205 3.5783198 3.8990820 3.9376280 4.0586421 2.8398183 2.6002327 3.4453750 2.9110174 3.1734962 2.5737484 3.0893948 3.5808105 3.4525729 2.6484852 4.0205295 3.0964917 4.3096799 2.4306172 3.0574184 3.3854822 3.0495445 3.0494685 4.0702338 2.6860729 2.7731968 2.7222651 3.0576917 3.5905318 2.8868825 3.1796408 3.1039065 3.3346084 3.3268803 2.9319112 2.7365265 3.4362822 2.4272818 2.4872831 2.4143102 3.6932563 3.2119060 2.8537074 3.7314400 3.4438178 3.4443612 2.7148352 2.6585937 2.7111729 3.1010613 2.5589342 3.4988292 3.0032313 2.9391954 3.2801058 3.4382329 3.1473105 2.7236241 2.9540367 3.1379789 4.1242065 3.3086069 2.4604490 3.6820875 2.3355391 2.8556350 3.1010836 3.3347397 2.9987075 3.2903728 3.8541637 3.1357484 3.4460520 3.0198314 2.9092852 3.2573760 3.0040947 3.2949329 2.0389856 2.7266945 3.4799296 4.1356618 2.9261846 3.5241229 3.1617964 3.5777623 2.2838983 4.3178458 4.0277228 2.9456878 2.9056766 3.1390775 2.4402158 3.4095118 2.5926414 2.3613836 2.5408384 2.9388522 2.9475272 3.7493347 2.9341998 3.7958441 3.2134575 3.7913167 2.2535780 3.9695070 3.3954545 3.6905112 3.5627657 3.7588148 3.3003710 2.9459952 3.6194028 3.3834121 3.4055787 3.0794569 2.8586874 3.3504221 2.8724770 3.5300316 3.1190058 3.5285635 4.0472691 3.8690163 3.6944072 3.4308411 3.2465453 3.9706242 2.7420882 3.2333076 2.8271086 3.4093705 2.8766738 2.3045826 2.9845718 3.4894326 3.5259014 3.1420408 1.9008818 3.2250357 3.4851960 3.0541906 3.1702938 3.1156130 3.1189760 2.2756357 2.0610914 3.4744766 2.2461827 3.6363485 2.4648031 3.7661620 2.0249715 2.3689752 3.3731242 2.5577597 1.9141127 2.4292162 2.5248388 3.4973676 3.9039374 2.7429575 2.6810420 3.3321215 3.3066714 2.7460984 2.9930588 3.8329733 2.6298671 3.4409835 3.1233553 3.7626846 3.3032403 2.9046187 3.4021566 3.0239599 4.2159384 3.7238950 3.1850628 3.1043663 3.6718185 3.5591550 3.3945421 3.5231350 3.2928759 3.6867264 2.9989542 3.8969293 3.1676667 3.9853030 3.5361047 2.6587325 4.0986842 2.7949643 3.0522080 3.6272520 2.7579651 2.7821199 2.9055709 3.5649360 2.9167613 2.8687636 3.4968860 2.8246061 2.9229363 3.3471664 3.4218953 2.7529458 3.9510242 4.4072871 2.7379766 3.8394413 2.8087464 3.0129083 3.6582583 2.8526274 4.2931742 3.0766919 2.8040850 3.7144462 3.0134647 3.5160182 3.4296878 3.4071717 3.1392224 3.3040644 3.0054443 3.0552231 2.8164507 3.9247379 2.9804259 3.8426122 3.6060416 2.8492510 3.5210150 4.1427125 3.1289927 3.1342325 3.7533801 3.2818029 2.5222260 2.7977335 3.3788941 2.5866696 3.8796052 3.5598760 2.8651615 3.1216730 3.3820866 3.0189262 3.6445539 2.4163262 4.0629353 2.8077618 3.1108547 3.1029619 3.2230599 3.8117871 3.8898884 3.0828351 2.9708896 3.0236490 2.9645044 3.7474129 3.0449453 3.6055381 3.3992316 3.1340002 3.1224512 2.9513626 2.7173827 3.2141525 3.2874819 3.8785987 2.7353951 3.4416732 2.9738457 4.0709865 3.1050315 3.4800193 3.4185580 2.6534563 2.6574748 2.6784349 3.8423680 3.5814352 3.5945223 2.7346694 2.4914362 2.6700286 3.8508449 2.6586050 2.4927923 2.6036852 2.6200172 2.8007416 3.1966649 3.9776563 2.8190372 2.3057758 2.3628051 3.0141679 3.0260765 3.5027293 2.8886975 2.8116684 3.7978185 3.0994812 7.3700151 7.4021304 6.1666257 5.5206552 5.0655007 7.0237960 6.2708049 5.9558408 6.2139751 7.4407247 7.8137923 6.6563178 6.6981960 7.1994540 6.6667818 5.3108124 7.9002565 8.9999989 7.1760709 7.0525227 6.4153003 4.2802465 6.6104214 3.4103081 4.8226885 6.7586141 6.6500422 6.0238743 6.5484054 5.7464997 6.7484488 7.0130691 6.8197114 6.8266646 7.6132286 7.7365761 4.7087837 6.4044443 8.9999984 6.8507058 6.8166362 6.6579436 7.3788535 6.8921296 6.9382097 6.3947937 6.1027887 6.4029571 7.0378003 5.5354561 6.3772557 
EP00031_Thecamonas_trahens_P000130_XP_013752700.1_CMGC_CDK_protein_kinase_Thecamonas_trahens_ATCC_50062                                                                                                                                                        2.9246654 2.8164558 3.0282333 3.1900628 2.9718443 3.2354958 2.9219303 3.0589041 2.2265152 3.6750752 3.0574064 3.4434479 3.4619562 3.1600357 3.2093113 3.0825896 2.7698746 3.2794731 2.7893250 2.9730720 3.5388137 3.4997919 3.1262836 2.3419976 3.2981695 2.9340738 3.4203686 2.6824475 2.0451042 3.4109381 3.6952213 2.4611993 3.1609488 2.2402899 3.3821552 2.8725975 3.1231547 3.0094128 2.9410035 2.6326082 2.9238859 2.1847036 3.3318849 2.5694758 3.5371406 2.3928296 2.4250454 2.5599604 3.1577196 3.0051212 2.9288185 2.2850822 2.8764536 2.0400414 3.1036559 0.0000000 2.6857521 2.2742325 3.5167880 2.5277783 2.4348724 2.5195601 2.3124883 2.4793377 3.2122609 3.3999099 3.3431823 3.3450253 2.6294111 3.0673527 3.4127213 2.5111947 2.6853954 2.7363378 3.4702978 3.1163624 3.1077586 3.2823465 3.0270061 2.0405803 2.4368597 3.2829876 3.2194718 2.9782274 3.3666879 2.4365420 3.4789539 2.4011377 2.4389116 3.4693380 3.3790480 3.0802155 3.5687602 3.2656868 3.4714255 2.9452711 3.2758280 3.4585502 3.2068299 2.4114293 3.1942320 3.3528833 3.4241619 3.2225432 3.2059465 3.1801458 2.2948445 3.6370408 2.5032313 2.5740533 2.5421150 3.4091410 2.5000103 2.3965215 2.1558588 3.1025208 3.5070495 3.2206168 2.1656701 2.9824563 3.2418812 2.9921097 2.8859666 3.5921652 3.5462515 3.7151595 3.7491022 3.2998210 3.3593173 3.0251381 2.7123022 2.6387287 3.2658235 3.3490374 3.8615232 3.5648678 3.2334237 2.6037918 2.5241487 3.4470178 2.4206701 3.4276878 2.2474878 3.1366994 3.2455311 3.1955735 2.3682494 2.9629196 3.1393689 3.5380612 2.2097730 3.4722639 3.1743633 2.9548427 2.6212003 3.1991428 2.2517713 2.5997655 2.7517111 3.2547494 3.8319820 2.6612764 2.8527083 2.9911791 2.8976549 2.9170028 2.9030551 2.5822177 2.8892269 3.0527789 2.7682048 2.5032432 3.4500133 2.7569592 2.7504922 3.2399178 3.2865766 2.9035188 2.4947043 2.1922407 2.4373698 2.8392537 2.1584691 3.1276192 2.7458797 2.9866657 2.9505193 3.2499384 3.5942815 2.6393842 2.7477244 2.7228416 3.7589836 3.3058102 2.8272911 3.8968898 2.5076569 3.1602436 3.4581154 2.9790778 2.7133446 2.9713217 3.1505578 3.0413326 2.9621814 3.3691399 2.6452826 3.4622386 2.8462319 3.5012370 2.0022773 2.2988279 2.7206573 3.6548690 2.7010797 3.5736896 3.0656551 3.5525128 2.1677044 3.4398599 3.3425221 2.4256524 2.9029585 2.8653867 2.2107599 3.1132503 2.4794406 1.9368498 2.2097934 3.1129689 2.9756457 3.4029335 2.8766685 3.4407082 3.1334529 3.0372911 2.2265656 3.6356978 3.3760254 3.3240016 3.8068720 3.2889841 2.7066203 2.8037328 3.5379900 2.9749810 2.9972838 3.6309136 2.7956472 3.2556796 2.5070137 3.1063424 2.9923395 3.8141741 3.8443722 3.6058352 3.6504748 2.8101532 2.7450904 3.4221016 3.0169030 2.8550321 2.4863234 3.1472269 3.0790274 2.2050939 2.5849574 3.3876304 3.2067444 2.7552810 2.4292918 2.9979143 3.2783482 3.0060560 2.9328878 3.6801390 2.7705140 2.4288852 2.2038197 3.2465926 2.4109143 3.1570812 2.3477778 3.0481356 2.0844246 2.0400060 3.6108532 3.2348052 2.4341247 2.6061902 2.5509376 3.1310978 3.3569610 2.3227998 2.1842668 3.0730005 3.3209789 3.1765355 2.7100928 3.3552729 2.6569247 3.4612568 2.8117916 3.6004869 2.6870166 2.8115660 3.1155659 3.1709465 3.0831424 3.4793256 3.3856053 3.0701655 2.9988152 3.3282808 3.3971812 3.2361635 3.3799655 2.9029609 2.8985661 3.2933923 3.3619359 3.1454475 3.0661561 3.1085143 3.7894064 3.0098403 3.0558589 3.9162803 3.2348632 3.2000767 2.9885125 3.4421256 3.4001638 2.8425752 3.1813528 2.8740480 2.4293396 3.4612358 3.4964482 3.0134460 3.6072947 3.5588182 2.9814301 4.0754909 2.9310117 3.1630094 2.9390536 2.9213088 3.5062634 3.4570415 2.7555516 3.3879273 2.7458987 2.8554235 3.1195512 3.2961201 3.3482185 3.1354484 3.1265931 3.2745898 2.9107086 3.4579704 2.8560155 3.2816238 2.7516705 2.9360371 3.8836095 3.6716753 2.6217677 2.9424934 3.3732095 2.9945844 2.8701240 2.7874058 2.9484903 2.5560959 3.4948284 3.5511927 2.6577124 3.2053487 2.8483293 2.6403222 3.1775086 2.4044843 3.3496428 2.9379720 2.6124838 2.9572368 2.5610554 2.8406818 3.2248910 2.8557116 2.7656693 3.4091766 3.3469728 3.2408161 2.9182766 4.0375443 3.7037401 2.7831465 2.9795724 2.8609581 2.1872196 2.6037220 2.8346425 3.4423811 2.8640442 2.9737158 3.1293038 2.9966059 3.1711714 3.0115529 3.1708028 2.5293198 2.7890501 2.4554207 3.9222258 3.3496309 3.6165609 2.5777449 3.0160282 2.7314626 3.4528362 2.8270085 2.8158267 2.6792256 2.6504143 3.1451892 2.9780316 3.9111119 3.0423116 2.6629321 2.7252660 3.4118680 3.0480864 3.6080397 3.1006787 2.7524144 3.6324434 2.8882071 5.4455803 5.6936159 4.7915548 4.8574043 4.6592220 5.9932637 5.4295831 5.3257495 5.9777916 6.6573123 7.2174171 7.0529080 5.4219664 6.5098450 6.3927505 4.5743838 6.6806989 6.9792381 5.7963919 6.9918520 5.7680688 3.6548439 6.4061905 4.3375403 4.1047272 5.6158091 5.5587507 5.4718109 5.2117025 5.1197715 6.5339902 7.1086974 6.1954645 5.7765371 6.2443716 6.2887446 4.9096593 4.9391098 6.7769985 5.5018510 6.3931741 5.7010976 6.3283064 6.4325229 7.0501064 5.5159212 5.2890793 5.6318247 6.3318636 4.6684276 5.6195764 
EP00031_Thecamonas_trahens_P006331_XP_013758901.1_hypothetical_protein_AMSG_11804_Thecamonas_trahens_ATCC_50062                                                                                                                                                3.1540928 3.2184431 2.8638572 3.9566828 3.9172041 3.5667598 3.1737658 3.5171711 2.4335952 4.1638090 3.4644249 3.7819395 4.2057568 3.9079766 3.9920840 3.6147201 3.0988648 4.1466463 3.3110806 3.7179863 3.4858956 3.3463160 3.3359433 2.3167531 3.7316104 3.3313288 3.4791881 2.7668655 2.1311011 3.4276339 3.4917631 2.5786693 3.4811689 2.6282788 3.2641276 3.4553121 3.0981803 3.5258659 3.5338864 3.5692624 3.6156541 2.4886993 3.5639891 3.2583759 3.6706296 3.2712604 2.9130165 2.5589409 3.2056062 3.3958946 3.4266882 2.7741772 3.4522652 2.5026468 3.0945829 2.6857521 0.0000000 2.9484339 3.1318437 2.4340657 2.9391674 2.9112574 2.6045958 2.9591103 3.1729443 3.5460451 3.6580904 3.5936749 2.8457185 3.0097013 3.4398366 2.4883568 2.4716111 2.7342107 3.7870719 3.1530662 3.3704183 3.5416280 2.9149972 2.4742480 2.7713094 3.6748546 3.3418646 3.2667989 3.2886562 2.9848737 3.2725406 2.7658846 2.8509236 3.5745819 3.4674213 3.3998589 3.6773914 3.9264314 3.5555019 3.3969911 3.9512256 3.8841570 4.1731351 2.7256321 3.7328818 3.8851031 3.8291340 3.6863895 3.8938283 3.5759551 2.7416301 2.7903646 2.9693482 2.8938086 2.6845290 3.3169574 2.7172104 2.5656636 2.7715116 3.4257742 3.4628477 3.4377011 2.8265207 2.9624564 3.7721189 3.4643197 3.4055550 3.7580718 3.5132856 4.3717465 3.8965190 3.1176344 3.2236406 3.4146771 3.1186714 3.2856888 3.5832004 3.8011441 3.8848168 3.7249306 4.0849591 2.9033154 2.5997098 3.4649840 2.4709572 3.2743958 3.2021611 3.3976466 3.8952685 4.1214031 3.0729975 3.2502735 3.4411468 3.5792101 2.8794071 3.6130875 3.8621073 3.7558861 3.3619318 3.3069582 3.2760205 3.1820280 3.3345974 3.6594041 3.5321499 2.8539324 3.3338550 3.5828363 3.6381910 3.5812467 3.4469245 3.6555181 3.3621048 2.9288031 2.9055891 2.7490635 3.4319598 2.8778555 3.1171120 3.5405894 3.2253534 3.1442008 3.0853694 2.1450346 2.6150727 3.1090797 2.5769567 4.0129538 3.3862195 3.5223349 3.0745674 3.6228070 3.5208190 2.9886638 3.1081756 2.7871746 3.8299012 3.5027660 2.3175610 3.8069249 2.5580021 3.3089156 3.3907284 3.3712213 3.2545728 3.2603071 3.6784753 3.6103259 3.2053261 3.4145541 2.9547836 3.1271122 3.2971050 3.3213894 2.3468942 2.9740567 3.0375987 3.6915396 2.9374470 3.5802564 2.5049726 3.5949742 2.7966210 3.9440733 3.4112187 2.8918733 3.2453179 2.8489285 3.0446812 3.5664544 2.5306219 2.4771567 2.7721211 3.5761737 3.2141741 3.9112485 3.0179134 3.1608281 3.6456986 3.6513161 2.8375809 3.9664213 3.4431282 3.6361757 3.2140081 3.6071562 3.1794646 3.2975991 3.7189708 3.4319441 3.2406323 3.6512857 3.1048831 3.8898592 2.9926976 3.1172528 3.2602602 3.1820414 3.2691824 3.3637599 3.6166173 3.7092467 3.0041962 3.3145554 2.8001094 3.0369218 2.5262888 3.4411901 3.1397604 2.8629676 3.6997154 3.4352388 4.0067752 3.5280085 2.7091167 3.2886888 3.4609647 3.4590501 3.0894086 4.0897127 4.1916531 2.7830481 2.6755110 3.3812898 3.1616381 3.2196901 2.8423205 3.1061293 2.8177594 2.7289648 3.2738168 3.4976153 2.6947178 2.8584849 2.7479180 3.2626408 3.4931122 2.9859911 2.7870960 3.5035148 3.5945598 3.0679348 2.8668721 3.7853161 3.6530772 3.8313800 3.4942251 3.2031562 3.0276453 2.8980000 3.3889327 3.4796319 3.9467859 3.8970351 3.6985159 3.3442529 3.0395679 3.6029171 3.6326116 3.6852502 3.6041858 3.5654608 3.4495357 3.9904852 3.5632067 3.6661838 3.8363615 3.6617338 4.1809407 3.4935802 3.4376850 3.8012091 3.2510444 3.4499843 3.5099466 4.1480047 3.7749950 3.4984169 3.6434278 3.2558623 3.2735126 3.6284990 3.4693747 3.7411254 4.2634848 3.6718647 3.6189338 3.8048583 3.3049820 3.4600614 3.3297383 3.2583064 3.6863950 3.7737070 3.4504823 3.4042104 2.9986181 3.4985763 3.3663030 3.1567285 3.5815810 3.6788171 3.8946872 3.1226520 3.2861480 3.6604565 3.2802879 3.5096798 3.4720011 3.1346268 3.5538256 4.1290329 2.8509320 3.6087504 3.9101104 3.6660152 2.8150951 2.8692238 4.3237626 2.6182080 4.0779932 3.7236040 2.9629866 3.4684612 2.9303278 2.8453482 4.1389176 2.6703396 3.5867462 2.8416182 3.4572826 3.4537173 3.3232671 3.8882567 3.8607900 2.9442713 3.2508426 3.6390291 3.3680844 4.1575426 3.6664090 3.6523717 4.1541300 3.8433070 3.2309990 4.0130406 3.0506457 3.1827031 3.2841459 3.6028956 3.0458735 3.4460992 3.2705011 3.9251906 3.9883689 3.5768095 3.9413477 2.8538170 2.9657552 2.9413820 3.9409365 3.8786261 3.8670222 2.7905701 2.8978102 3.0473032 3.4967745 3.1081481 3.0305705 3.0395173 3.1101320 2.8221892 3.8272869 3.9294638 3.2289606 2.9859643 2.7811559 3.5514068 3.3547613 3.6167350 3.0778342 2.9525182 3.8789439 2.9338519 5.3919843 5.7049328 4.8542060 5.0150624 4.9670887 6.0066359 6.7294562 5.2052473 5.6993800 6.5084600 6.6223449 7.3280741 6.0093748 6.5695815 6.8729217 5.5018212 6.9066346 7.3824618 5.9493703 6.9465869 5.9077099 4.7260593 6.0149160 4.3482883 5.2304072 6.1728701 5.9291137 6.6197550 5.6847200 5.3582296 6.5755392 7.7627230 6.1892123 6.1425758 6.2746892 6.1639647 5.3106943 5.6242063 7.6022225 5.8126552 5.8868789 5.7143605 5.5359905 7.1064121 6.9567938 5.2972014 5.9099901 5.8220783 5.8841644 4.2245209 4.8486558 
EP00033_Pygsuia_biforma_P001141_GCRY01001298.1.p1_GENE.GCRY01001298.1_GCRY01001298.1.p1_ORF_type_3prime_partial_len_457_score_76.45_GCRY01001298.1_237-1604                                                                                                    3.2164430 3.0620178 3.2580253 2.8489053 2.4346244 2.9425764 2.2111825 2.8547648 1.7473701 2.9585999 2.9520358 2.6430333 2.9946694 2.6195193 2.5909970 2.9193596 3.3053107 3.2546614 2.7381970 2.9822715 3.4909456 3.7027749 2.8559027 2.3783296 3.4449827 2.7130384 3.5376715 2.9705429 2.1628198 3.2877700 3.3947168 2.1792813 3.3108100 2.0186950 3.2179584 3.2032827 3.4601436 2.7133967 2.7031931 2.9080680 3.3135546 1.8431288 3.1067684 2.4268436 3.2051153 2.2760103 2.6810974 2.2848657 3.3286747 2.7043659 3.5406078 1.8394542 2.7135944 1.6456543 2.5456301 2.2742325 2.9484339 0.0000000 3.3854882 2.1821300 2.1611060 2.3486424 2.0189359 1.9679132 3.0802175 3.1114867 3.9952469 3.1622177 2.4184826 2.5288032 3.2975579 1.9828448 2.1848925 2.4604255 3.4251418 3.2501544 3.2826467 2.9393367 2.5910827 2.1556451 2.0665578 3.4359288 3.2765497 2.6431744 3.1759858 1.8257893 3.5139233 1.9869958 2.3425622 3.2497962 3.4555499 2.7009013 3.8654181 2.6185392 3.1110353 2.8435776 2.7510019 2.9648556 3.1431473 1.8916082 2.6734916 2.7942936 3.0968023 2.9909653 2.8794462 2.8900065 2.2808576 3.3715810 2.3838728 2.5092724 2.0333277 3.4265855 2.1359228 1.9547188 1.7337472 3.4327282 3.1747516 3.0106069 1.8232963 3.4482558 3.1320750 3.1991639 2.8524482 2.7627924 3.4468040 3.3583605 3.4594165 2.9353974 3.5033395 3.0137508 2.9732915 2.5695258 3.1957250 3.5276771 3.4824678 3.6004981 3.3927356 2.4694641 2.4752443 3.3502427 1.9030821 3.1170574 2.3491915 2.6034221 2.7916366 3.3729127 2.2132359 3.2709765 2.6777075 3.7393546 1.8151039 3.0567107 2.6134408 2.3215316 2.3915465 3.5859250 2.5415250 2.7507440 2.7915230 3.0004792 3.5902342 2.5833995 2.9660719 2.7099353 2.8399175 3.5307672 2.6365561 2.4614271 2.5013237 2.5059192 2.5690885 1.7969705 3.1069582 2.8996595 2.3494638 3.6457017 3.4305558 3.3081209 2.3779800 2.2057876 2.1762551 2.8440499 2.1279190 3.6436792 2.9736638 2.7189909 2.3543842 3.3613048 3.3258957 2.0995589 2.6581378 2.9353712 3.1278324 2.9185637 2.0842677 3.6295599 1.9951160 3.2111399 2.8856961 2.7741000 2.7507105 2.6366893 3.3523620 2.9949813 3.0450788 3.1416084 2.6958560 3.1602771 2.8564763 3.0297272 1.6117617 2.2758466 3.0359134 3.3428254 2.8394269 3.2799860 2.5571745 3.7328462 1.8512436 3.4808788 3.3303655 2.2040667 3.3315857 3.0270994 1.7971649 2.8145369 2.0205368 1.9017027 1.7800055 3.3570413 2.4983572 3.4788412 2.5927461 3.1958466 3.0591057 3.6522098 1.8519892 3.6900046 2.9071562 3.9233427 3.8440734 3.3995118 2.8534139 2.7422010 3.6532841 3.2105905 2.6711853 3.2683812 2.4627941 2.9364500 2.2803812 3.2739516 2.8377828 3.4120811 3.3030823 3.4897132 3.5670435 3.1257078 2.7721667 3.5043654 2.3034103 2.6319261 2.6729493 3.0544655 2.4530250 1.9354263 2.6653120 3.4508953 3.4734660 2.7616151 2.1499525 3.0548606 2.9803327 2.5077177 2.9196791 3.4680256 3.4638254 1.9760020 1.5910423 3.2512289 2.1073808 2.9762408 2.4768873 3.3306635 1.6658272 1.8141677 3.1365552 3.2033350 2.1355498 2.1336339 2.3047326 3.1495298 3.1163757 2.5460927 2.2181017 3.2828819 2.9234922 2.4531571 2.0347225 3.4801479 2.5934098 2.7948847 2.3957198 3.3387846 2.3410158 2.2518996 2.8504976 2.7967845 3.1117642 3.5369175 3.5037111 3.4421722 2.7667159 2.6357294 3.1603206 3.4714415 3.0091285 3.0490324 2.7371377 3.2611706 2.9656732 2.8249864 2.8616330 2.9599611 3.8273161 2.9885843 2.4955377 3.7523823 2.5706371 2.8626379 2.8356521 3.5410862 2.5958664 2.8702449 2.8700140 2.7227913 1.9783548 3.2823940 3.0621622 2.5949121 3.3229551 3.6016200 2.4338671 3.4413312 2.5696325 3.1020073 3.0202664 2.6563262 3.2665828 2.6859183 2.5683536 2.8464475 2.6537199 3.3481802 2.5486866 3.1013406 3.0298125 3.1160731 2.9730306 2.4448086 2.5874488 3.3392333 3.0967003 3.3905845 2.8576251 2.7233779 3.1080432 3.8442163 2.6341032 2.6542694 3.4861395 2.6705257 2.7593144 2.1384766 3.0489075 2.5111786 3.5782145 3.2416316 2.3737079 2.4937761 2.9155738 2.5202014 3.2265601 2.3275121 2.9858593 2.6633517 2.9100953 2.8472793 3.1051968 2.6434547 3.4893750 2.4905725 2.7256007 2.5504355 2.9040434 3.0955770 2.9477660 3.5121315 3.2819317 2.9687772 2.7219729 2.5823786 2.1204780 2.4801049 2.7309844 3.2763582 2.5699761 2.6952609 2.7982653 3.0818502 3.1321407 2.5623972 3.6935714 2.4390754 2.3521772 2.4640967 3.7112862 3.3822626 3.5083626 2.4555602 2.7229506 2.5041397 3.3489163 2.3260460 2.3878484 2.3819076 2.3195176 2.5672657 3.1228531 3.4808146 2.7211811 2.4291890 2.6787619 2.7146301 3.0753781 3.5110598 2.4587428 2.4772498 3.4425141 2.5234467 6.3851935 5.8378327 5.3443565 5.8856526 4.7331894 5.8549031 6.6999444 6.1084791 6.4371183 6.4689214 6.5054922 6.3955013 6.5384842 7.2653486 5.9437033 4.9360960 7.1666160 7.0527405 5.4178989 6.3451079 5.8650460 4.6808327 6.8458060 4.0943906 4.8149072 6.1942750 6.8451590 6.1695578 5.7280532 5.2753975 6.4650042 7.0734683 6.0994957 5.7046505 6.1674674 6.9087500 4.8495937 5.3457859 6.8778650 5.6336807 6.7893271 7.4956055 6.0710077 5.8091280 6.8403791 6.1201817 5.5189479 5.1581736 6.1693351 5.0416406 5.9671477 
EP00033_Pygsuia_biforma_P001454_GCRY01001642.1.p1_GENE.GCRY01001642.1_GCRY01001642.1.p1_ORF_type_complete_len_500_score_50.95_GCRY01001642.1_190-1689                                                                                                          2.0501912 3.2891721 2.4051989 4.0672396 3.7598305 2.1243822 3.3411346 1.8048068 2.9078650 3.8719246 1.7851678 3.9173926 3.9985787 3.9869436 4.0530805 3.1630072 3.3461969 2.4783588 3.3163484 2.5372433 1.6930996 3.3003030 3.6544064 3.7559767 2.3008084 3.6851611 1.8045576 2.7597020 3.4061509 3.6208987 2.1283104 3.3161204 4.0584917 3.3336774 2.5106947 2.9084193 2.2505534 3.6107451 3.6170932 3.8754861 1.8511731 2.7546252 1.9587673 3.2702044 2.7273910 3.6292869 3.4134236 2.7454884 3.6714404 3.6835990 2.1989699 3.3380596 3.3721634 3.1221424 3.0766027 3.5167880 3.1318437 3.3854882 0.0000000 2.9569130 3.0772299 3.4487970 2.8302052 2.8956917 2.3089691 2.3838874 3.9377106 2.4213606 3.3004722 3.3795902 2.3661222 3.0271204 3.1840561 3.0490949 3.0474764 3.5629383 2.7086342 2.0030079 3.3248135 3.1527740 3.0718176 4.6073014 2.4447441 3.0455219 2.3298648 3.4928306 3.0582539 2.8838330 2.9497731 1.9726750 2.6652205 1.7905882 3.8653392 3.8951012 2.6147389 1.9883698 3.8939746 3.6831969 4.1669252 3.0663873 3.9604748 3.9026868 4.1373508 2.1067694 3.9826532 1.9351695 3.1351605 3.2936788 3.5690954 3.2830173 3.1576982 2.7925154 3.2958137 3.1718922 3.2763293 2.8251249 2.2787337 2.2612424 3.2773124 3.2060574 2.4625609 2.9182320 3.7045381 3.8903396 3.5098018 3.8618621 2.9447017 3.5729219 3.2245966 3.5879820 3.3089184 3.2471971 2.3867811 3.7594656 2.9974043 4.4604528 4.6587046 4.0496438 3.4385074 2.6190741 3.4158351 2.4991811 3.4274255 3.8367338 4.3761841 3.1745657 3.3193343 3.3497616 3.5651982 4.0025817 3.5980838 3.7425154 3.7732417 3.5731787 3.5023991 3.2765563 3.3878992 3.6786969 3.4191370 4.5285780 4.0910776 3.6650149 3.9120390 3.5100960 3.8166410 2.9809936 3.2236051 3.3114294 3.4273227 3.9886097 3.5469222 3.1351379 2.2008272 3.2381044 3.7435930 3.1521003 2.6762399 3.5030901 3.4335935 3.3286994 2.9534425 2.1831164 2.8900951 3.0504059 3.2755165 3.5198992 3.5049873 3.9473524 2.5931385 3.3390999 2.9169073 3.0712913 3.1473220 2.1940334 2.9172293 3.8578923 3.1834968 2.4183371 2.5934622 3.8992060 3.6096838 3.2427401 2.7051053 2.6332565 1.9751146 3.6617820 3.6176976 3.9781177 4.0059174 2.3506463 3.0659647 2.5732093 3.3535159 3.4543614 3.0909958 3.6314756 3.3619217 3.0561541 3.1960119 2.9482564 2.7429159 3.1625349 2.3046299 3.7315795 3.2637705 1.8540095 2.7373307 2.9772843 3.2570712 3.0995102 3.7926839 2.8441383 3.3525317 2.7322070 3.8642940 2.9699332 3.4247186 3.3788863 3.4124081 3.0183694 2.4108015 2.6167740 3.4569880 3.8413238 2.9017145 3.0079347 3.7050199 3.6759608 3.2790308 2.1153102 3.2794145 3.7211373 2.1306325 3.0853902 2.9091807 3.2796861 3.5778980 3.9215153 3.4013263 3.2091971 3.2000337 3.2060812 3.8803727 2.7287333 3.3698364 3.0050601 4.0904828 1.9941608 4.3849864 3.6302409 2.9352567 3.6170886 2.7834127 3.4067871 1.6955521 2.1402741 2.7827659 3.2570751 2.9694247 2.5142503 3.4708898 2.0116355 3.5357281 2.4992436 3.2166646 3.0825250 1.7623608 3.0091812 3.1257822 3.2206107 2.7849194 2.1609900 2.3320224 3.3926926 3.3577148 3.5944105 3.0443720 3.1093850 3.0972833 3.9101523 3.9558015 3.8961618 3.6639037 2.8956922 3.6901853 3.1841095 3.9634724 4.0407759 2.3859583 3.8278982 4.0261919 3.9815643 3.1071962 3.4575238 4.1521947 3.3209284 4.0659584 3.9805582 3.6960451 3.7281778 4.3132881 3.4777759 4.0500097 3.1497756 4.0385606 3.8200997 3.4166363 2.8286141 3.7490698 3.6212801 3.8918535 4.4878827 3.4872702 3.6287825 3.7775975 3.5846806 3.5337370 3.2132261 3.3515186 4.0252947 4.3024139 3.1893216 3.3605071 2.1577498 3.8541512 3.9377192 2.2920253 3.8679269 2.7468287 3.6638948 4.1021727 3.6329788 3.5523484 3.2272820 3.1270307 3.7784235 4.0358596 4.0372441 3.8262664 3.5424777 3.4625427 3.8560184 3.6466564 2.8796679 3.5043428 4.0317418 1.9482308 4.1992465 3.8258141 3.5515433 1.8049782 3.1184576 3.7049859 3.4460063 4.1769450 3.2888024 2.9770714 2.1294199 3.9862308 3.3942032 3.5219102 3.7712680 4.1525144 3.5720333 3.8643998 3.8077677 3.9402216 3.5104638 3.7310037 3.7258748 2.7902207 3.9963982 3.5124397 3.9865585 3.9077849 3.9183934 3.6187701 2.1254897 4.1551534 4.2739811 3.9743920 3.6205738 3.6037473 3.3809387 4.1254183 2.0089690 3.5360006 3.5767712 4.2128130 3.6632458 3.8839108 3.7086811 2.9199488 3.0077328 4.0149588 3.4447855 4.2081862 3.9399328 1.9722166 4.0029122 3.9463429 3.9711347 1.6709255 3.8074449 4.0283397 3.9421340 4.0260202 4.1458936 4.5367065 3.0209325 3.6753664 4.0990464 3.6909832 4.3904814 3.6219534 1.6860849 4.0935153 4.1680448 1.7636492 3.6178346 6.7619997 5.5019140 5.6501776 5.3476282 5.0964792 7.0394489 6.4443002 7.6774876 6.4991810 7.2486055 6.8289464 7.7336346 6.4258985 7.8764053 7.7404530 5.0996440 6.8486119 7.0769847 6.0338808 6.7561621 6.5034480 4.6858178 6.2938012 4.0496817 4.8722637 6.6737727 6.6846443 6.4857526 6.3146415 6.7504535 7.1534132 7.7277600 6.8484339 8.0090736 7.3903974 6.7003801 4.9893470 5.4418861 7.6296885 5.6914243 5.9417701 6.1905156 5.8870731 6.0616458 6.3004494 5.3846287 6.5880054 6.2158088 6.6447410 6.3438912 6.3371343 
EP00163_Fabomonas_tropica_P012244_TRINITY_DN234_c0_g3_i2.p1_TRINITY_DN234_c0_g3_TRINITY_DN234_c0_g3_i2.p1_ORF_type_complete_len_547_score_137.57_TRINITY_DN234_c0_g3_i2_414-2054                                                                               3.0590267 2.8395717 2.7873872 3.1885526 2.6959682 2.9937025 2.6011902 2.7916071 1.7292123 2.9743216 2.8361672 2.8891526 3.1607313 2.8623550 3.0095516 3.2673469 2.7149939 3.3194050 2.5341863 3.2875183 3.2014173 3.3318273 2.4985409 2.3562382 3.4625909 2.6265041 3.4694497 2.5290650 2.0382057 2.9625318 3.5254680 2.2538960 3.0897937 1.9771536 3.3732669 2.9111860 3.2592532 2.8556320 3.0538590 3.0991244 2.8930504 2.0658728 3.0381936 2.5952191 3.3214058 2.6154614 2.5585419 2.4018706 3.4485136 3.0547371 2.9402407 2.1810831 3.1703188 1.8626832 2.5563942 2.5277783 2.4340657 2.1821300 2.9569130 0.0000000 2.6124138 1.9671126 2.0249866 1.9068474 3.3374430 2.9623849 3.5224675 3.1458216 2.4667702 2.7406058 3.3729636 2.5622386 2.3514343 2.7226561 3.1445995 3.1771857 3.2672138 3.0047330 3.0234841 2.0776332 2.4517282 3.3781005 3.2024260 2.4993069 3.4757885 2.0466584 3.3082017 2.3014130 2.4782513 3.2842512 3.2603215 2.8377312 3.8968775 3.0913620 2.8334937 2.5621343 3.0362272 3.2872329 3.3165743 1.9063295 2.8384623 3.1326625 3.3368087 2.9324473 2.9898236 2.8603735 2.4169498 3.1824280 2.1281805 2.5629099 2.5146275 3.3830043 2.4741012 2.1979070 2.0771073 2.8544079 2.9887243 2.8157290 1.9197880 3.2756738 2.9153688 3.0884093 3.2804713 2.9461684 3.3378992 3.7605469 3.1779692 2.7014945 2.8365820 2.8387011 2.7881506 2.5380993 3.2980556 3.3691273 3.3292268 3.4481303 3.8125886 2.6006932 2.3797913 3.3613406 2.1959358 3.2768649 2.3777112 3.2027764 3.3209841 3.5558998 2.2842675 3.1245233 3.0166423 3.3785302 2.2663585 3.5724499 3.0534581 3.0144820 3.1361026 3.1893680 2.4760584 2.6144617 2.6737620 3.0510418 3.9791255 2.8853903 2.8483689 3.0414812 2.9389997 3.2901543 2.7237498 2.4681960 2.8499787 2.5477122 2.7100125 2.2190005 3.1616939 2.6918376 2.7035605 2.9521663 3.3387710 3.3336539 2.5961840 1.8578617 2.2317627 2.8737461 2.2307644 3.2035772 2.7508753 2.6090672 2.6528807 3.3645056 3.4291353 2.4749428 2.7867760 2.8703562 3.5020802 3.0289634 2.3546425 4.0266538 2.5531155 2.8305154 2.8987237 3.2936069 2.7836550 2.8971382 3.7921506 2.9843202 3.1468324 2.6673424 2.6699754 2.9774993 2.5554141 2.9537874 1.7649636 2.2514661 3.0117304 3.5169401 2.8597415 3.5590514 2.6368688 3.9603525 2.1798438 3.6413445 3.6280842 2.5083616 2.8781691 3.0149956 2.0649440 2.8669842 2.1336730 1.7635633 2.1767201 3.0696954 3.0151121 3.4961248 2.8007464 3.1847328 3.0140215 3.4891233 2.4263225 3.7134795 3.2932118 3.9360744 3.3063221 3.3521272 2.7311991 3.1632153 3.6200509 3.5642379 2.5433520 3.4624342 2.4921427 2.9034208 2.9358211 2.6366928 2.9230878 3.3923828 3.4581847 3.5705831 3.4505156 3.1303520 2.5932885 3.3167738 2.9326387 2.7499399 2.4402964 3.3177851 3.0594665 1.8738467 2.8628061 3.3940421 3.5550780 3.2421184 2.0681284 3.0904294 3.3110105 3.0715774 3.1632998 3.4991243 3.3457643 1.9508828 1.8035196 3.0555446 2.2552713 3.2131991 2.0806380 2.8000321 1.8278709 2.1490675 3.1396934 2.9100495 2.2284844 2.7374723 2.8395611 3.1796807 3.1842518 2.6041810 2.7874809 3.2369021 2.8516856 3.0000523 2.4323557 3.4768383 2.5863384 3.1022204 2.6841257 3.2249988 2.7119839 2.3410317 3.1481106 3.3348733 3.3656876 3.3582265 3.1719814 3.1729814 3.1074585 2.9813121 3.5837221 3.1857451 3.3254339 3.5091689 3.0561716 3.3869668 3.5904997 3.4578926 3.0657656 3.1495273 3.5988846 2.6996955 2.9891310 3.8263736 2.6263033 2.9019174 2.7575012 3.4524116 2.9556760 2.7536122 2.5420585 2.7579750 2.2281952 3.0791517 3.0648056 2.6394877 3.8421251 3.7449136 2.7797561 3.6555742 2.5501791 3.1298707 2.7800695 2.5508184 3.1659653 2.9387163 2.7924272 3.0676654 3.0886053 3.1275786 2.9004520 3.2338460 2.9733923 2.8677274 2.7313062 2.9143915 2.4046579 3.1665541 3.2801434 3.1830976 2.9185904 2.8161027 3.3251882 3.6901391 2.5016361 3.1903672 3.4881988 2.9669462 2.6529460 2.4416101 3.1975210 2.6696764 3.8502932 3.2630389 2.8333826 3.1330451 3.0312728 2.5581643 3.4381916 2.2394462 3.1912188 2.9509429 3.0781768 3.0197248 3.0429186 3.0681302 3.2207021 2.8280297 2.7519305 2.6655294 2.6401436 3.2984029 2.9723137 3.4877933 3.4538948 3.0181922 2.8527914 2.8268083 2.0732053 2.4087752 2.8845988 3.2575726 2.4882178 3.2805311 2.6913161 3.3312624 3.0927903 3.0400846 3.2667237 2.3197300 2.8461954 2.4232990 3.5593648 2.9945781 3.4582518 2.5280940 2.5962681 2.7938806 3.1680911 2.5685536 2.7197567 2.6740008 2.6666148 2.7215211 3.2021470 3.5590404 2.8343273 2.3650223 2.3622207 2.8170169 2.9283701 3.2272688 2.5972943 2.4713029 3.4251619 2.7388844 6.3298424 6.5432872 5.3847690 5.3294017 4.8172954 6.2874764 6.5481159 6.0750022 6.2759714 6.7245980 7.4765218 6.7914477 6.2480823 6.7855877 6.5172395 4.9543527 6.9349481 7.5415980 6.1918935 6.4902652 6.6192774 4.1557257 6.1391326 3.7167656 4.5079286 5.6479845 6.4216575 6.3502456 6.0356990 5.8146701 6.9055796 6.6065572 5.6336569 6.6791212 6.7750051 6.5294136 4.6781147 4.9473861 8.1085478 6.5740741 7.0984205 6.4154429 6.6406163 6.4770621 7.2448893 5.6889035 6.1232019 6.1127437 6.0451789 4.9499926 5.7275228 
EP00165_Cyanidioschyzon_merolae_P003365_XP_005538128.1_cyclin_dependent_kinase_C-type_Cyanidioschyzon_merolae_strain_10D                                                                                                                                       3.0391514 3.2462663 3.1645240 3.0357297 2.8618586 3.1011797 2.6949583 2.9950039 2.3158402 3.1888403 3.0181877 2.9144853 3.3434614 2.9928915 2.9797748 3.0825577 3.1138617 3.0101092 3.0539041 2.8058757 3.3572476 3.4556160 3.4630720 2.8564827 3.0128802 3.5494300 3.7925191 2.9323298 2.5409165 3.0556823 3.5028193 2.6624716 3.5431496 2.6911090 3.2047433 3.2980401 3.1506324 3.3148944 3.2659300 3.0880077 3.1120279 2.0670651 3.1218574 2.4647084 3.4679237 2.6088930 2.7922711 2.7553702 3.2176457 2.8341536 3.0897020 2.7417341 3.0048670 2.1366252 2.9118175 2.4348724 2.9391674 2.1611060 3.0772299 2.6124138 0.0000000 2.0724366 2.1626382 2.0840582 3.3053190 3.1418002 3.8342277 3.2424497 2.3373693 2.9960918 3.2655576 2.6013358 2.3125328 2.3517878 2.6504500 3.6362911 2.5241527 3.2533528 3.2553750 2.5217475 2.4409160 3.5965480 3.1700526 2.9459368 3.5492503 2.4667873 3.7795231 2.5335886 2.6059172 3.4441057 3.5049447 2.9465002 3.8040722 2.8902308 3.1477318 2.8047549 2.8479034 3.0602136 3.0728362 2.3909587 2.7867696 3.2371056 3.3101466 3.1943937 3.1444051 3.0644964 2.7516052 3.7720726 3.1511976 2.9486900 2.5011383 3.0888377 2.4817042 2.6998654 2.1034294 3.1018489 3.2096479 3.0030540 2.1105894 3.5801137 2.9899719 3.1963444 3.6941781 4.1321341 3.7559257 3.3861245 3.6394503 3.4806075 3.6273269 3.1714299 3.2565644 2.9008695 3.0992298 3.4742556 3.5429871 3.6942387 3.9882191 2.6378825 2.7974399 3.4948735 2.6279087 3.6397691 2.5575459 3.5538884 3.3285896 3.4452737 2.7388754 3.6570250 3.2204524 3.7011590 2.4285328 3.0149629 2.9314241 3.1585272 3.0278628 4.0045219 2.9716778 2.9551423 3.0831598 3.3583219 4.1472212 3.1969030 2.8298617 3.0621082 3.1638988 3.6098711 3.0085635 2.6711875 3.2966405 2.9226362 3.0838853 2.5727581 2.7669167 3.1879600 2.7886409 3.2605183 3.1838508 3.4198344 2.5502051 2.8249534 2.3770317 2.9132251 2.4438130 3.6459795 3.2524493 3.2675320 3.0956725 3.5572804 3.6400544 2.4580379 3.3706070 3.1709762 4.0762247 3.3172822 2.7148065 3.7278119 2.3907759 2.6494504 2.8147602 3.4091400 3.3242401 3.3604999 3.3391817 3.1350004 3.0771413 3.8535310 3.2490610 3.9239677 2.9233161 2.9240553 2.3613817 2.0894536 2.9892670 3.6837640 2.7531571 3.1886800 3.1117932 3.2293606 2.4375837 3.6083488 3.2110281 2.5255730 2.9240322 2.8182454 2.2297911 3.1121164 2.6785375 2.1430456 2.2646011 3.5942371 2.9215208 3.6596166 2.9878224 3.3475770 3.2832807 3.2538763 2.4843630 3.6318145 3.1000438 3.3711060 3.4929887 3.7877675 2.9045181 2.9135967 3.4119674 3.0486440 3.5595319 4.2963355 3.0648004 3.0097022 3.3678382 3.5861689 3.0012500 3.5190093 3.8726744 3.6781513 3.8527934 3.6033999 2.8629664 3.9479193 3.0600195 2.7307870 2.7963820 3.5298102 2.9854864 2.1953441 3.1729952 3.3465724 3.7640461 3.0077067 2.1176584 3.5322464 3.6216392 3.5469326 3.0772555 3.5764597 3.4395962 2.4743969 2.3669633 3.2342543 2.4718385 3.4242523 2.8039940 3.1647505 2.0007444 2.2024250 3.1489349 3.2509073 2.5723761 2.9017047 3.1011954 2.9834799 3.5728103 3.0021940 2.6390936 3.5118431 3.2445649 3.2042886 2.9322220 3.8836964 3.1332845 3.7440581 3.4046477 3.4810659 3.2084481 2.9394149 3.0341217 3.3470781 3.0285797 3.7482323 3.8160701 3.3052521 2.8896574 3.4538615 3.1726132 3.0615471 3.1581488 3.7439057 2.7654469 3.6294623 3.0285516 3.3718306 2.8188337 3.0110764 3.7155169 2.4932277 3.2552410 3.9807237 3.1124430 2.2923283 2.4567716 3.5531316 2.8480681 3.3360517 3.7729078 2.3301284 2.7555891 3.4931031 3.0999746 3.0172855 3.9299864 3.8113985 2.9831208 3.4343820 2.5919428 3.3116719 3.1481958 2.8407918 3.1349775 3.5281449 2.6350876 3.0939833 2.2599488 3.3875326 2.8766551 2.7141710 3.8088618 3.6862192 2.2533801 3.1922503 2.8563176 3.5116943 2.8701488 3.0818879 3.4754456 3.2372205 3.0603331 3.8594164 3.5562053 3.6498293 3.3255048 3.3736197 3.2318587 2.8239849 3.7410922 3.0515172 3.4784329 3.0755619 2.8440774 3.3524566 3.2441631 2.8174508 3.3756213 2.4670587 3.8485937 2.9309416 3.1345365 2.8595081 3.1576823 3.5862833 2.9597444 3.3187066 3.4425381 3.0136160 3.3699846 3.7959979 2.8855856 3.7162330 4.0485731 3.3332842 2.9885130 3.3996569 2.6565371 2.8506004 3.0751839 3.3394396 2.7082496 3.6791824 3.0498839 3.4124523 3.6328670 3.4658221 2.9708764 2.8117436 2.7005345 2.5611192 3.7544099 3.9093778 3.6608149 3.0211812 3.3934785 3.1364016 3.2835686 3.2573601 3.3144343 3.2360411 3.2216875 3.2119435 3.3596007 3.8252730 3.7567339 2.9295856 2.9743876 3.3132027 3.9042461 3.6117363 2.9860596 3.2612478 3.5435541 3.4385659 5.5271675 5.8022927 5.2524613 5.0357631 4.5222207 5.3850013 5.1731351 5.5453954 5.9555513 7.2452870 6.2529577 5.7908953 5.3235531 7.0676695 5.5433332 4.7049295 6.5492433 7.1281012 5.2244984 6.5320200 6.2589739 4.5320252 7.2140616 3.7469253 4.8484003 5.8346379 6.0759631 5.8637428 5.8151751 5.1855787 6.4284232 6.5294775 5.2751633 6.1204678 6.3068618 7.0948824 4.7977126 4.9449504 7.6571992 5.5806391 6.7231121 7.6197306 6.4859033 5.7456389 7.0251915 4.8164940 5.4346519 5.1044727 5.5210047 5.2047595 5.8324329 
EP00169_Porphyra_umbilicalis_P007489_OSX75503.1_hypothetical_protein_BU14_0234s0030_Porphyra_umbilicalis                                                                                                                                                       3.1568002 3.3317702 3.5119316 3.0780572 2.8833763 2.9202427 2.4825316 2.8479841 1.8192961 3.1910325 2.9379560 2.8610981 3.2502572 2.9059685 2.9127305 3.0730223 3.3191335 3.1727171 2.9509109 3.4721024 3.2783900 3.7405137 3.1419631 2.3201487 3.6036511 3.0317457 3.3864803 3.0663595 2.1970049 3.4870141 3.2725382 2.3372417 3.3623290 2.3765521 3.1657336 3.4646418 3.2491317 2.8891391 2.7924158 2.5861362 3.0715614 2.3174984 3.2921079 2.5775294 3.6397441 2.6180629 2.7001660 2.2014497 3.4257678 2.7572137 3.3853715 2.2739312 3.4115288 1.9191352 2.7254909 2.5195601 2.9112574 2.3486424 3.4487970 1.9671126 2.0724366 0.0000000 1.5430954 1.6771987 3.2505957 3.3621840 3.8573195 3.4393373 2.5175546 2.5579877 3.8282730 2.1672478 2.2209021 2.5704043 3.3050263 3.2176856 3.0473180 3.0113100 2.8150607 2.1865923 2.2255181 3.2241915 3.4554433 2.9346346 3.7467312 2.2284732 3.5081754 2.3292882 2.2719452 3.3716503 3.7762800 2.8381732 4.0568984 2.7359677 3.2986782 3.0586531 2.9532903 3.2346711 2.8339222 1.9056790 2.8129258 3.0013749 3.1181176 3.0165355 3.0370472 2.9124032 2.3397409 3.1310647 2.4981953 2.7242547 2.3111689 3.6516330 2.2015677 2.1059985 2.0683409 3.7529986 3.1099701 3.0484533 2.0604259 3.4086655 2.9884959 3.8445740 3.3657440 3.5188284 3.4008764 4.1097285 3.5373087 3.4617270 3.7619117 2.9422249 3.3693701 2.8460994 3.0881649 4.1426103 3.8779370 3.2842193 3.1430103 2.6801979 2.3139733 3.6304557 2.2938752 3.1694178 2.6861458 3.2573512 3.3520608 3.8400469 2.5306844 3.3232399 3.0473587 3.6180901 2.4414849 3.5970313 3.2528306 3.1506612 3.0107273 3.8085425 2.6675572 2.8577680 3.1451650 3.0643705 3.6109684 3.0093190 2.9347611 3.3012608 3.3651887 3.6490646 2.9113994 2.6121654 2.8656969 2.3838037 2.9048820 2.1398067 2.8306316 2.7387296 2.6273232 3.7260383 3.4864361 3.1188957 2.3696395 1.9933195 2.2888225 3.0957981 2.3573365 3.6338335 3.0787284 3.5203359 2.5878346 3.7002217 3.8513484 2.3049961 2.7485013 2.7277886 3.4434132 3.0784312 2.4408748 3.5433300 1.8274855 3.0888822 3.2646046 3.1579582 2.9723593 2.6145911 3.4920742 3.6712850 2.9135118 3.7178766 2.8980775 3.6087870 3.3426836 3.3159964 1.7531965 2.0884896 2.8851689 3.7754342 2.7709153 3.1629239 2.6399264 3.7092496 2.3512724 3.8935549 3.6569787 2.3415266 3.1456175 3.0915263 1.8264763 2.8660873 2.1653582 1.9889455 2.0874680 3.7146671 2.8596189 3.7054208 2.5141829 3.4039685 3.4193274 3.5002232 2.1904229 3.7648358 3.4109596 4.2323941 3.6663807 3.6370577 2.6986929 3.1277777 3.8519363 3.5237921 3.3687432 3.6887382 2.5548335 3.0411470 2.6762149 2.9815839 3.2250034 3.4778695 4.0349436 3.2621689 3.2367247 3.2868894 2.5673503 3.8988851 2.9207611 2.7741883 2.6720764 3.7919061 2.7243025 2.0476625 2.9184110 3.5210587 3.5086230 3.0026496 2.1464578 3.5542320 3.3836731 2.7531067 3.0866331 3.9854080 3.8387417 1.9888953 1.9682091 3.3431205 2.2074101 3.3458342 2.4578694 3.3137006 1.8382990 2.1410988 3.4449742 3.3700004 2.5305158 2.7162609 2.7855442 3.2329440 3.1695520 2.7854062 2.3149492 3.4645744 3.1099260 2.7422727 2.6453594 3.6715888 2.6948926 3.3926603 2.7932928 3.5667907 2.8427408 2.4347223 2.7652830 3.1368539 3.4547972 3.0095512 3.3715569 2.9200165 2.3882204 3.0951409 3.3777963 3.6593436 2.9911706 3.9648502 2.5485711 3.7380103 3.0703617 3.0730678 2.7549468 3.0030581 3.9653694 2.7107739 2.9296121 4.2181282 2.7349199 2.6753293 2.7892631 3.1305025 2.9467793 2.6974600 3.0212773 2.5864353 2.5265405 3.7801586 3.0187737 3.2792913 3.1559613 4.1574719 3.0985415 3.8976249 2.7543235 3.2045891 3.3390731 2.8650693 3.4774258 2.9627094 2.8848997 2.7659567 2.4434980 3.3139909 2.9312634 2.8276316 2.8689023 2.6845261 2.5931324 3.1165364 2.5886617 3.1169143 3.0030889 3.3534400 3.2341837 3.1298210 3.1868566 3.6378591 2.8609975 3.2370243 3.3811038 3.0527474 2.6963673 2.6564813 3.7992901 2.7904941 3.8427128 3.1476890 2.7646284 3.5021714 2.8693745 2.7772379 3.5808201 2.4147517 3.6535510 2.5356130 3.2321688 3.1081584 3.2035596 3.5068058 3.4773527 2.8770725 2.9616132 2.4981336 2.7972884 3.9265242 3.3086993 3.5740641 3.5151259 3.2785659 2.8984116 3.1768284 2.1488314 3.0699263 2.7398923 3.3052146 2.7076540 3.2620707 3.0335422 3.5269951 3.1678917 2.7668070 3.5549918 2.3389775 2.5117790 2.4679266 4.1330801 3.9038454 3.6453993 2.5784009 2.9174613 2.8182051 3.1869608 2.7502331 2.8806789 2.7285624 2.7165219 2.8598292 3.7244787 3.4621134 3.3905901 2.7768409 2.6694616 2.9196733 3.0260842 3.3330826 2.7478331 2.5182095 3.1010469 2.7836967 5.7758523 5.8555413 5.5249614 5.8544304 4.8725901 6.0795555 5.7627493 6.5928079 6.2889213 6.8203508 7.1421644 6.3842177 5.7476476 6.9855596 6.0484645 4.8724335 6.4330220 6.3525113 5.4494820 6.2140546 5.2400334 4.3804488 6.5381036 3.8523413 5.0352009 6.0368918 6.7630420 6.6807941 6.0210589 5.0878685 6.4835183 6.6709131 5.7687588 6.0740371 6.5062869 7.0740940 5.5798719 5.6272740 7.5786352 5.2331059 6.6202450 5.8861310 6.0517080 6.3462390 6.6536329 5.3823979 5.2045322 5.1729411 5.5038320 4.8052854 5.3446505 
EP00183_Erythrolobus_madagascarensis_P004410_CAMPEP_0185858198_NCGR_PEP_ID_MMETSP1354-20130828_29891_1_TAXON_ID_708628_ORGANISM__Erythrolobus_madagascarensis_Strain_CCMP3276__LENGTH_610_DNA_ID_CAMNT_0028560479_DNA_START_1_DNA_END_1833_DNA_ORIENTATION_-   2.8502263 2.9968790 3.2244862 2.6787076 2.4414092 2.7014404 2.2412197 2.5016943 1.7378736 2.6666416 2.5299922 2.6579609 2.8271507 2.5027487 2.4123173 2.7240327 3.1857841 2.8976140 2.5267186 2.9590380 3.2277499 3.2763531 2.8879512 2.0607665 3.1541113 2.9223994 3.3718770 2.6195914 1.7871856 2.9530075 3.1053764 2.4726277 2.9515688 2.0064474 3.0283818 3.5106838 3.0354925 2.9169521 2.9330879 2.7530015 2.6703226 1.9898425 3.0487607 2.4722624 3.7586395 2.3597498 2.5738414 2.5862635 3.3266975 2.7076884 3.1029763 2.1537358 3.1542954 1.7910059 2.7490850 2.3124883 2.6045958 2.0189359 2.8302052 2.0249866 2.1626382 1.5430954 0.0000000 1.0667747 3.5960636 2.9813690 3.4340733 2.9263549 2.5799431 2.4335592 3.2163348 2.2399902 2.2890925 2.3832576 3.1330156 3.2022763 2.8375063 2.8916930 3.0563443 2.0888619 2.1976625 3.3923114 3.3191897 2.4255906 3.5146190 1.8844829 3.4577553 1.9662432 2.1745258 3.0304952 3.1648254 2.5619467 3.7828901 2.6407521 2.9902464 2.4138224 2.9010931 2.8962620 2.8599993 1.7354207 2.5768138 2.7716726 3.1124778 2.7251655 2.5551004 2.6143839 2.0635262 3.3964423 2.1272121 2.6473827 2.1321843 3.2104357 2.3009193 2.0007823 1.7264754 2.7752844 3.1706645 3.0386508 1.9819835 2.8112479 3.0670554 3.3261138 3.2529506 3.0356681 3.5778274 3.6365301 2.9594591 3.0440844 3.2742428 2.8866582 2.7108787 2.6979414 2.9651276 3.3288085 3.6917492 3.1903429 3.6941859 2.6486430 2.2333504 3.2871375 2.2199126 2.9631941 2.3319915 3.1996305 3.0429031 2.9643833 2.7279880 3.2617605 2.8848437 3.7989836 2.2143531 3.0616160 3.2245713 3.3359032 2.9567902 3.0969402 2.2729550 2.7521031 2.5197336 3.1615391 3.6610363 2.2899045 2.5025992 2.6306088 3.1170039 3.2284022 2.8238449 2.2156145 2.8930520 2.4878548 2.5036461 2.1922943 2.8461608 2.3597386 2.2636397 2.6750341 2.9928577 3.1205568 2.3006112 1.7535848 2.1895241 2.9118557 2.2530735 3.0515577 2.5905442 2.7407229 2.6008848 3.2458287 3.1989991 2.3789751 2.7591964 2.8228154 3.4567088 2.6582401 2.4310828 3.9906120 2.0007493 2.9052371 2.9049484 2.7590337 2.8584327 2.6858788 3.4256000 3.0512058 3.1283498 2.9513476 3.0028806 3.4708173 2.6941149 2.7047577 1.8288750 1.6696952 3.0301770 3.4020585 2.9736558 3.3967129 2.9422854 3.2579931 1.8883721 3.5610515 3.2657148 2.3521343 2.9140255 2.8015057 1.6748617 2.6682775 1.9085628 1.6853971 2.1415366 3.3990921 2.7478420 3.3303589 2.7348493 3.3020191 3.0519139 3.3125562 2.3977295 3.8566757 3.1918969 3.4020277 3.5014294 3.5560543 2.9272662 2.7787335 3.1739173 3.0621701 3.2112148 3.8678359 2.5794963 2.6431916 2.4398898 2.9751474 2.5412201 3.5335014 3.3570228 3.2616464 3.3536982 3.3370596 2.5303595 3.1663475 2.9158047 2.8247472 2.5589432 3.2228258 2.3887399 1.8600957 3.0312124 3.2783573 3.6408757 2.8890465 1.8638355 3.3828374 3.2840089 2.4967806 2.9447722 3.3399024 2.8616981 1.8249934 1.6989290 3.0092802 1.9490044 3.1247491 2.1194210 2.8044468 1.6470645 1.7153878 2.8391085 2.6410795 2.2794957 2.5462291 2.7525119 2.5697996 2.7765049 2.5635172 2.3052363 3.3399128 2.6220940 2.5522263 2.2985912 3.6453939 2.5159949 3.2993842 2.4858863 3.0191907 2.3492850 2.3933174 2.8787912 3.2547662 3.0255503 3.1389998 3.2690778 3.3250251 2.6752781 2.9793810 3.4588442 2.9947404 3.3552514 3.1514931 2.7731503 3.2408597 3.0123795 3.1890219 2.8166283 2.8719577 4.0837913 2.7101570 2.7047638 3.8461643 2.8979417 2.5912588 2.7077506 3.4194921 2.7971642 2.8288140 3.2484548 2.2282092 2.3878569 3.2714123 3.2299997 2.9618723 3.8558126 3.8218536 2.6020250 3.4865179 2.6949217 2.8515574 2.8390280 2.6880755 3.0852787 3.0867238 2.5757746 2.8327650 2.6935013 3.2764134 2.8198627 2.6792742 3.3997933 3.0252515 2.7534417 3.3366126 2.3723065 3.9428121 2.9191872 3.1273246 3.0033804 2.3308119 3.4627953 3.8140517 2.3579896 3.4106575 3.3339370 3.1275848 2.2905038 2.3144209 3.7352075 2.2048485 3.1614882 3.1795610 2.3591472 3.2820862 3.0149918 2.4027316 3.3534355 2.1078308 3.6322883 2.5781773 2.9742595 2.8959864 2.9128658 3.1107431 2.6939904 2.5124295 3.2299930 2.7859066 2.7711866 3.5693432 2.9812889 3.4523999 3.3154631 2.7355632 2.8144938 2.5612496 2.2167045 2.6689202 2.8707682 3.1132307 1.9874850 3.6009471 2.5194297 3.2802681 2.6820051 2.8634646 3.1894736 1.9873822 2.4745038 2.2882245 3.4449417 3.4975756 3.4092247 2.4636742 2.4171288 2.4846523 3.1530128 2.4770605 2.4842238 2.4473376 2.4383864 2.6554830 3.4539433 3.0865682 2.9791571 2.3139688 2.1786607 2.5749721 3.2628913 2.9279860 2.5326572 2.2701505 3.3302243 2.4524866 6.2976270 5.9757147 5.6632959 4.9099734 4.2911302 6.3979512 5.4613875 6.1855734 6.1682077 6.5397683 6.6483622 6.6473778 6.0716525 7.4397377 6.6088272 4.6467323 6.9711638 7.1206568 5.9905155 6.7285601 6.1428486 4.2669984 6.7219225 3.6790123 4.1693695 5.8120214 6.7441740 6.4237641 6.3147888 5.5755535 6.5967625 6.6555209 5.8659866 6.6103880 7.4895630 7.1667308 4.9801714 5.5089896 8.7447955 6.1918710 7.4540903 6.5414618 6.9597795 6.5803117 6.8287106 6.3776943 5.6631818 6.1540518 6.2808432 5.6920200 6.1855888 
EP00185_Porphyridium_purpureum_P006653_POR0651..scf227_4                                                                                                                                                                                                       3.2582849 3.1263603 3.2788721 2.7596608 2.4371790 2.7414049 2.1563224 2.4967716 1.8123055 2.7763220 2.5418424 2.5662195 2.7536441 2.4646546 2.3846260 2.5738903 3.1399764 2.8423426 2.6293751 3.1140229 3.1575165 3.3265742 2.8748952 2.2583373 2.9459597 2.8288085 3.1769797 2.8655666 1.9744471 3.2698572 2.8281945 2.1474925 3.2197479 2.2762472 3.0576294 3.2593870 3.0344722 2.9251365 2.5514495 2.6955262 2.7975886 1.9930865 3.0095437 2.4206810 3.4305717 2.2115125 2.3907983 2.3604295 3.1575598 2.6564263 3.3200922 2.0619622 3.0483647 1.8171487 2.3611455 2.4793377 2.9591103 1.9679132 2.8956917 1.9068474 2.0840582 1.6771987 1.0667747 0.0000000 3.4032663 3.1380798 3.7012378 3.2048580 2.5960218 2.2489890 3.3830751 2.1617230 2.2050528 2.4755248 3.0223886 3.0997672 3.1157704 2.8620230 2.7143712 1.9426167 2.0700776 3.4998295 3.4871151 2.5641506 3.3275174 1.8487185 3.0325973 1.8766766 2.1032372 3.1519805 3.1877784 2.5963793 3.6355282 2.3706963 2.8529195 2.5996283 2.5296055 2.7365691 2.7007927 1.8924347 2.5015554 2.5659138 2.7894034 2.6753284 2.5468216 2.6048056 1.9944720 3.4810447 1.9984969 2.5939135 2.2424487 3.1660392 2.3145879 2.0349969 1.8108637 3.1113249 3.0531842 2.9029134 1.8405159 3.1163312 2.8343069 3.3338390 2.7056495 3.0040938 3.4274020 3.4598312 3.2896577 3.2738570 3.7098126 2.8473485 2.6583343 2.5461680 3.0853575 3.6565818 3.4619329 3.5378080 3.5966799 2.4689175 2.4752128 3.2177057 2.1453308 2.9165568 2.4267537 3.0535263 2.9560220 3.0039245 2.4724590 3.3572512 2.5014257 4.1282636 1.9686885 2.9127107 2.9891932 3.0490009 2.8093686 3.3870972 2.7601170 2.8020030 2.8530685 2.9819507 3.3903839 2.5433166 2.8942764 2.7842850 3.2751747 3.1341646 2.5726855 2.2120772 2.8188334 2.3870145 2.5227010 2.3024930 2.7660177 2.5114071 2.4244505 3.2017938 3.1593540 2.9665311 2.1455863 2.0912358 2.1918667 2.5590741 2.0284871 3.3186405 2.8671688 2.8077548 2.5804850 3.5800427 3.2977958 2.1567737 2.7809352 2.6829571 2.9702135 2.4324426 2.1810790 3.6525791 1.9953532 2.9743217 3.0430343 3.0111985 3.2349129 2.7814652 3.0684727 2.8464546 2.8611348 3.0701609 2.9469168 3.0419885 2.8301111 2.9681496 1.7026198 1.6687355 2.9816220 3.5217918 2.7381631 3.1980163 2.5739042 3.2981598 1.9604058 3.5062127 3.1323037 2.5525520 2.9992360 2.9939325 1.5910360 2.7051428 2.0565860 1.6893582 1.8794294 3.3410618 2.3647686 3.2017531 2.6682237 2.9829231 3.0165530 3.3513383 2.1341569 3.6430694 2.9323435 3.6657732 3.5285309 3.4337626 2.6671149 3.0612313 2.9315269 3.2844039 2.9541582 3.6987796 2.3607530 2.8008425 2.4778994 3.1219037 2.7082843 3.2765533 3.1416302 3.4131369 3.1125677 3.2473094 2.5505049 3.4048577 2.4947288 2.7594364 2.5883659 3.2795683 2.2748589 1.7667675 2.7372549 3.2149151 3.5376256 2.7170992 1.8458018 3.2987595 3.3414094 2.4719684 2.8212952 3.1484472 3.1991340 1.6523808 1.5884083 2.8921875 2.0119477 2.9051894 2.1465712 3.0734032 1.6136333 1.8727501 2.9338159 2.7636070 1.7810273 2.3133291 2.6875848 2.8374887 3.1110252 2.6619859 2.3723937 3.1702117 2.6477994 2.5214283 2.3012206 3.5485250 2.2243966 2.9171982 2.2913012 3.1624163 2.3705390 2.3768381 2.7368152 3.0361755 2.8643321 3.1387184 3.5677000 3.2112881 2.6306050 2.8122855 2.9479394 3.1729840 2.9094494 2.8888527 2.5868683 3.0160258 2.7628963 3.0127012 2.6690950 2.5238627 3.7171617 2.6820881 2.4876505 3.7878074 2.7105813 2.6643681 2.7547728 3.0619407 2.5453605 2.6004703 3.1555224 2.3985080 2.3783629 3.2097346 2.8857044 2.8597073 3.4504748 3.5192408 2.5978386 3.3503351 2.3894570 3.0985303 2.8300176 2.4687366 3.0203114 2.7694502 2.5970051 2.9172006 2.5091079 3.3853701 2.5316810 2.6380173 3.3497817 3.0497023 2.5298266 2.9726328 2.2358580 3.0760830 2.6122580 2.8721282 2.9501212 2.7217270 3.1814216 3.7622034 2.5788008 3.1366276 3.4303924 2.9802376 2.4038170 2.1627216 3.1109282 2.3480846 3.3979538 3.1811177 2.5005517 3.0144194 2.8242581 2.4276530 3.4398421 2.1327554 3.4695366 2.5197375 3.3215092 3.1053021 3.0737942 2.9211100 2.9785269 2.4581087 2.8177926 2.3381601 2.4155818 3.4777797 2.8399173 2.8828444 3.2454731 2.9663542 2.4563165 2.6072113 2.3808827 2.5580967 2.7601619 3.2949279 2.2558201 3.2050432 2.5174869 3.2684890 2.8462805 2.7799151 3.0650981 2.0899115 2.6432961 2.4499114 3.2066554 3.5427425 3.2649726 2.2783834 2.4324192 2.3658796 3.1241338 2.3024007 2.3214239 2.2595609 2.3052608 2.2633807 3.1745281 3.1813475 2.8513273 2.5583632 2.3963183 2.2086661 3.2639614 3.0124984 2.3300335 2.3192583 3.0174888 2.4111874 6.2041011 5.3787720 5.3734547 5.0420733 4.3855174 6.1921671 5.3736304 6.2945649 6.1013799 6.8017499 6.2996194 6.1385979 5.5260052 7.6132205 6.0645037 4.8875247 6.3388365 6.9121591 5.7351275 6.2389087 5.6190973 4.5249849 6.7961808 3.9758298 4.2974316 6.4458377 6.2508401 6.4992311 6.3621785 5.7157804 6.3610755 7.2781263 5.7847540 5.7219958 7.1097677 6.8327276 4.8714505 5.5226240 7.8346933 5.6781889 6.8920316 6.7743304 5.8013984 6.2855261 6.7821496 6.0576285 5.2339072 5.1822204 6.0474228 4.7300471 5.0667787 
EP00187_Rhodella_violacea_P008653_CAMPEP_0174894414_NCGR_PEP_ID_MMETSP0167-20121228_9055_1_TAXON_ID_38298_ORGANISM__Rhodella_maculata_Strain_CCMP736__LENGTH_541_DNA_ID_CAMNT_0016133491_DNA_START_1_DNA_END_1626_DNA_ORIENTATION_                             2.3972583 2.9619215 2.6673023 3.5572960 3.1543895 1.8040623 3.2043905 1.8394827 3.0613027 3.4826939 1.8956066 3.5826187 3.5341660 3.4185163 3.5987144 3.2731056 2.9893416 2.4675046 3.5197206 2.3739726 1.9897869 3.4146010 3.5216672 3.3330393 2.6134918 3.7352920 2.2561238 2.7776412 2.8914719 3.3659108 2.5613953 3.1462290 3.8632307 3.0587969 2.0364696 2.8470690 2.2334214 3.7544489 3.3360951 3.7317780 1.8132770 2.8659968 2.2569363 3.3415028 2.6648790 3.4100234 3.5459836 3.3604428 3.7390788 3.5962742 2.0299324 3.4068002 4.0594407 3.0409563 3.2747480 3.2122609 3.1729443 3.0802175 2.3089691 3.3374430 3.3053190 3.2505957 3.5960636 3.4032663 0.0000000 1.4026841 3.2177602 1.9933488 2.9611335 3.6711781 2.6852265 3.2253333 3.3264422 3.0966564 2.2763020 3.8961437 2.1208968 2.1801355 3.9150591 3.0988075 3.3376649 4.5439627 2.7220039 3.1133289 2.1754466 3.0849308 3.2728544 3.2267773 3.2869319 2.2333177 2.9726495 1.9170692 3.9779319 3.5357659 2.2794400 1.7737874 3.5056579 3.6988325 3.9679013 3.0206387 3.3532019 3.7105348 3.9561793 1.8907157 3.6101388 1.8941836 3.3562267 3.7133121 3.4824447 3.4197489 3.2128434 3.1845128 3.2903752 3.1441112 2.7486677 2.8188477 2.7154042 1.9346086 3.0968076 3.3902924 2.2823252 2.8727673 3.4820496 3.7382818 3.6821676 4.0497633 2.5274366 3.5093065 3.5379007 3.3468651 3.3238735 3.6078737 2.3335796 4.0206371 2.8191425 3.2446094 3.5473091 3.2977627 3.1592477 2.9372711 3.2783217 2.2920076 2.6768048 3.5523911 4.4232650 3.1320140 3.0508105 3.0934869 3.5654050 3.3924435 3.0473380 3.7598275 3.6834593 3.4802822 3.2504006 3.4457562 3.0346731 3.7893261 3.5829329 4.2638349 4.3546446 3.5587400 3.3690356 3.7134402 3.9185917 3.0443829 3.7400622 2.9234859 3.2637019 3.3037458 3.3763519 3.1185468 1.8569100 3.2375562 3.2877282 2.8990754 2.7857761 3.5574760 3.4153782 2.9055560 2.9618850 2.3728284 2.8674971 2.5779606 3.7553593 3.6665733 3.5564108 3.6484647 2.8931533 3.3531088 3.3748134 3.7478149 3.3750963 2.8628586 3.3707528 4.2252110 3.2923872 2.1413717 2.2963770 3.7883772 3.5268611 3.4609339 3.5615418 2.6565566 2.2542631 3.9773002 3.0989200 3.7236804 3.1568854 2.0087592 3.0399166 3.0996306 3.2729220 3.1487123 2.9780736 3.4936714 3.4025339 2.7519262 3.1673385 3.1850643 2.9350703 3.4822379 1.9860278 3.7930284 3.0851834 1.9452252 2.8866905 2.8019087 3.0261851 2.9677137 3.7642208 2.8765937 3.3318486 2.9399986 3.1544103 3.1875138 3.0366506 3.3927457 3.6427669 3.1819787 2.5860094 3.4812236 3.1218174 3.4480064 3.0190504 2.9958086 3.4123046 3.7478930 3.4718365 2.1151578 3.1658911 3.1975870 2.4554132 3.8990805 3.1818213 4.5155117 4.4505699 3.9101477 3.3327614 3.7614438 4.0605578 3.8544198 3.1265131 3.3368485 3.9846496 2.8337829 3.4435181 2.2210010 3.8345486 3.3744391 3.1161317 3.1951513 2.9757328 3.4439453 2.0039774 2.4651355 2.8536534 3.3307020 3.1128041 2.5142549 3.2908951 2.4257985 3.1042193 2.5707384 2.7881498 3.1562836 2.1085344 2.6330260 2.7806043 3.5667475 2.9913263 2.3979873 2.2328101 3.4486499 3.3246428 3.6335821 3.5998451 3.3223388 3.3991961 4.5151370 3.9267129 4.3545866 3.4022542 3.8110419 3.7148242 3.2910999 4.0180284 3.5778972 2.4982787 4.3105988 3.9862319 3.5641184 3.8597802 3.5835371 4.0360318 3.2633608 3.9966437 3.9179826 4.0414243 3.9177322 4.2459213 3.5352487 4.0560051 3.3019009 4.0660665 3.4583878 3.3417467 3.0318893 2.9333073 3.0133175 3.0007324 4.0500169 3.0345364 3.2295629 3.7537768 2.8571456 3.2725544 3.5562228 3.9210034 3.2271731 4.4435321 3.6021509 3.2606850 2.4429140 3.4028678 3.5973343 2.5813652 3.6656985 2.8698114 3.7662267 3.3434500 3.7280256 3.2683002 3.3330546 3.5483359 3.4909050 3.5812102 3.7650560 3.2425612 3.7912727 3.3671961 3.9594049 3.8091206 2.7447525 3.6934299 3.7312898 2.7106315 4.2751016 3.4693055 3.4920602 2.3549624 3.5627334 3.3739163 3.4089763 3.7720864 3.3366734 2.9108024 2.1260550 3.5322519 3.3832879 3.9044906 3.5431331 3.7325575 3.4215868 3.9126656 3.3316808 3.3149974 3.3471985 3.3251491 3.6015874 2.6504481 3.9895419 3.6129624 3.5606445 3.6246753 3.9778777 3.4087234 2.3203408 4.1105355 4.1325745 4.0023588 3.4297001 3.3518768 3.2756879 4.1723701 2.4830639 3.4275341 3.7289748 3.4423374 3.5608426 3.3896747 3.3995530 2.5860284 3.5641679 3.6373155 3.1430578 3.9722658 4.0314909 2.3182801 3.7182787 3.6897546 3.6119178 1.9477594 3.5373146 3.4616922 3.4570583 3.4482259 3.7642202 3.8909531 3.0633596 3.9541583 3.1351898 3.3164064 4.0385773 3.6328884 1.8507260 3.7888350 3.8018975 2.1348542 3.5771482 5.3492866 6.5135240 5.0318798 4.8405228 4.2081283 5.7199184 5.5261883 5.5188037 5.4792853 6.3682973 5.6844305 5.9034800 5.1236640 7.2384701 5.7169097 4.5192046 7.4660374 7.9109855 6.0248963 6.6043166 6.1748268 3.9820107 7.2050277 3.0046675 4.3778745 5.7272586 6.2984768 5.4313880 6.2425615 5.5923319 7.3534344 7.0411828 5.6010040 7.5437828 6.2639515 6.6552357 5.2810454 5.5150930 7.8719104 5.2894180 6.7932796 7.0144074 6.3370978 6.0998884 7.2071556 5.9096940 6.3155236 4.7355419 6.2095011 5.6146892 6.0071096 
EP00188_Purpureofilum_apyrenoidigerum_P004205_Plantae.Rhodophyta-Purpureofilum_apyrenoidigerum.ctg46337.p1_GENE.Plantae.Rhodophyta-Purpureofilum_apyrenoidigerum.ctg46337_Plantae.Rhodophyta-Purpureofilum_apyrenoidigerum.ctg46337.p1_ORF_type_5prime_partial 2.5277798 3.5557090 2.5202074 3.7994148 3.6512772 1.8251353 3.4224673 1.7020269 3.0673418 3.9604352 1.7606226 3.7529153 3.9314771 3.9646644 3.8968400 3.8938425 3.2376641 2.3797203 3.5653969 2.4512127 2.0082958 3.2772885 3.7100822 3.1707878 2.3290844 3.5730882 2.0390566 2.8659824 2.9399897 3.4745252 2.3832208 3.1486522 3.8513108 3.4249145 2.2219666 2.8464044 2.3213988 3.4349006 3.7367237 3.7341805 1.9164268 3.2417772 2.2061942 3.7755178 2.6080393 3.6888702 3.4354410 3.2513059 4.0837440 3.5493598 2.4397277 2.9531553 3.8974008 3.0700474 2.9187945 3.3999099 3.5460451 3.1114867 2.3838874 2.9623849 3.1418002 3.3621840 2.9813690 3.1380798 1.4026841 0.0000000 3.7767543 2.1781435 3.2138047 3.5140710 2.4227143 3.2123987 3.3472300 3.0945527 2.4324313 3.5954018 2.2952312 2.1133765 3.8001340 3.3466163 2.8931828 4.2905031 2.4988761 3.6351574 2.1991492 3.0419884 3.1612503 3.0117952 3.4487981 2.2187232 2.4256556 1.6720470 3.8613023 3.7461097 2.2134247 1.7980993 3.9107770 3.7373970 4.4044230 3.2260849 3.8479269 3.8242828 3.9751166 1.7841835 3.9402112 1.8618953 3.3712201 3.4214447 3.7178520 3.5070245 2.6768302 3.7069850 3.3214490 3.1412304 2.6771475 2.8757072 2.1163479 2.0228429 3.0507219 3.0254140 2.3353215 2.6360248 3.3788541 3.8077670 3.5791846 3.9365671 2.6382567 3.3499261 3.2496555 3.5182465 3.3959128 3.2806267 2.1985833 4.3944552 2.4269574 4.0370415 4.4874275 3.6448116 3.2658506 2.6954883 3.2409687 2.2087282 3.1668293 3.6636275 4.1794519 3.3909114 3.2950020 3.3634468 3.4458178 3.9052831 3.4437303 4.1143481 3.6291149 3.5264680 3.1635723 3.2579217 3.6946484 4.2151063 3.8261159 4.1733602 4.0071055 3.5703851 3.5238380 3.4557010 3.7457643 3.0262816 3.2870462 3.2738265 3.4037793 3.2364119 3.2208767 2.9323904 2.0031933 3.5488331 3.5233838 3.4477291 2.6769202 3.9922159 3.4255016 3.0410986 2.8301982 2.1449715 3.3064386 3.0927841 3.8989039 3.2562723 3.4728305 3.9329386 2.5725281 3.4750601 2.9537900 3.3086409 3.1229101 2.5559381 2.8404189 3.9842943 2.9970922 2.2510733 2.4215772 3.8857072 3.5754392 2.9611375 3.0868937 2.5179128 1.6202618 3.8463048 3.0528814 3.8975476 3.6586746 2.1073521 2.8927164 2.8175154 3.6766423 3.9459612 3.2057823 3.6252519 3.3947919 3.0346073 3.1772813 3.0501006 2.9037380 3.5779564 1.8694947 3.8649787 3.0399828 1.8432835 2.6844241 3.0073416 3.2630545 2.7327907 3.3209423 3.1273615 3.0347217 2.9618639 3.2262685 2.8680572 3.1623524 3.2556077 3.9748460 3.4101924 2.6363364 2.9152960 3.3130065 3.6076018 2.8086538 3.0002108 3.7326656 3.6673044 3.4250344 2.1041998 3.2893277 3.3520946 2.3670113 3.4039404 3.1948441 4.3626198 4.1731276 3.7269119 3.6503201 3.6574933 3.1947720 3.6590897 3.2752192 3.0737396 3.3996597 3.0675294 3.7111246 2.3582425 4.0932005 3.3382902 3.2951645 3.4704572 2.5943216 3.1072415 1.7506837 2.9434033 2.8751702 3.1552738 2.9460129 2.5226314 3.4778346 2.4118343 3.7016980 2.7195641 2.8009757 3.1721104 1.9806315 3.0060381 2.9187312 3.1963883 2.6535323 2.7436639 2.5307172 3.4507710 3.3108809 3.3519104 3.2447267 3.2332508 3.2615216 4.1234945 3.8765000 4.3146409 3.4671846 3.5094975 3.7316187 3.2874007 4.1798949 4.0047758 2.3654746 4.3975935 4.2649804 4.1312344 3.7040146 3.2179601 4.3361963 3.5850669 4.1378145 3.5788474 3.8981693 3.6684036 4.5134564 3.4124044 4.1075367 3.6161355 3.6618041 4.4057852 3.2574698 3.0951895 3.7043973 3.6934514 3.6393905 4.3668141 3.5371129 3.5820741 4.0576375 3.7752636 3.1589296 3.6919932 3.4248862 3.2620326 4.0335963 3.1212637 3.6855383 2.4182557 3.2485192 3.7248966 2.6231757 3.3748889 3.0244577 3.5652491 4.1039807 3.7104860 3.1484996 3.4376251 3.2130541 3.6595778 3.4385431 3.7959874 3.5987903 3.2920933 3.4981955 3.8451819 3.9004906 3.0432524 3.6881274 3.8489735 2.2479119 4.0108871 3.6347882 3.4878452 2.3425038 3.7887213 3.4776420 3.3574833 3.9684434 3.6995129 3.0597843 2.0538613 3.6664346 3.2842186 3.8626471 3.7583175 3.7320049 3.2210605 3.6282732 3.6268960 3.7763359 3.8081567 3.2746289 3.5011217 2.7681178 4.0172158 3.6012693 3.3538381 3.4386314 4.2245682 3.6381695 2.0563106 4.1651324 4.2900226 3.9990707 3.6631551 3.3049439 3.7352772 4.0006451 2.4219267 4.0442680 3.2959858 3.8196684 3.6306887 3.5310609 3.6430213 2.5378989 3.4658332 3.6444408 3.0554187 4.2178680 4.0725724 2.2159134 3.3711497 3.5005688 3.5944402 2.0226820 3.5226478 3.5339442 3.5346479 3.5318313 3.7406583 4.0703052 3.1092391 3.6471865 3.5472378 3.4869849 3.7000154 3.4858806 1.9886671 3.9392324 3.6219248 1.9618190 3.6107351 6.1958145 6.4116604 5.4796525 5.1323767 5.2076984 7.1597873 6.4831092 6.4854888 6.8022748 7.9014571 7.1144228 8.0885370 6.5460750 8.4882588 7.8179763 5.1142149 6.7080075 8.4204219 6.7683414 7.2087162 7.7398244 3.6927782 6.5481979 3.9789644 4.7772972 5.9892815 6.5878883 6.4927772 6.9560141 7.6009301 6.9022917 7.9931682 7.2359970 6.9415735 7.6214789 6.0690098 5.4408126 5.3316304 7.1510508 6.0286986 6.7248255 6.4391337 6.3729221 6.2405798 6.6216510 5.8966489 7.9160469 6.0801684 6.6005203 5.6506938 6.2101163 
EP00190_Bangiopsis_sp_CCMP1999_P006058_CAMPEP_0198726946_NCGR_PEP_ID_MMETSP1475-20131203_3837_1_TAXON_ID_ORGANISM__Unidentified_sp._Strain_CCMP1999__NCGR_SAMPLE_ID_MMETSP1475_ASSEMBLY_ACC_CAM_ASM_001111_LENGTH_366_DNA_ID_CAMNT_0044488927_DNA_START_1_DNA_ 3.5599900 2.5156368 3.1142356 4.2047009 4.2915606 3.5053862 3.6179113 3.3102285 3.6266099 4.5637929 3.2954659 4.0150121 4.5556198 4.2031104 4.3741556 4.0103991 2.4258321 3.9535919 3.6503697 3.7373369 3.8462683 2.8751329 3.5918364 3.2981990 3.8585740 3.6639569 4.0851949 2.4546401 3.2585749 2.6396611 3.7031990 3.3624981 3.4345881 3.5530536 3.3656462 3.3770716 3.3894910 3.7231319 3.5667453 3.8951411 3.4114572 3.8015562 3.9284953 3.3507492 3.8554192 3.2594259 3.5844103 2.7665095 3.9086960 3.7167593 3.6214740 3.3299114 3.5489455 3.7325545 3.5428149 3.3431823 3.6580904 3.9952469 3.9377106 3.5224675 3.8342277 3.8573195 3.4340733 3.7012378 3.2177602 3.7767543 0.0000000 3.6095964 3.1769622 4.1858919 3.4499480 3.1802502 3.4987338 3.3659618 4.0715107 4.0281523 3.3248033 3.6349613 3.3853453 3.4653422 3.6408497 4.5283491 3.6247671 3.2981640 3.4434293 3.8331396 4.0164073 3.3026188 4.0152518 3.5032865 3.6660250 3.1569411 3.4828588 4.3589942 3.4440045 3.2314752 4.2037149 4.3724554 4.3408328 3.8346324 4.1359881 4.2231308 4.4601859 3.4127176 4.0372636 3.4154429 4.0212473 3.7012716 3.8599580 3.4417776 3.3077912 3.6524678 3.4283233 3.6349035 3.6536719 4.1602815 3.3907555 3.5458080 3.3086833 2.7027795 3.5162667 3.4936640 3.9162101 3.7564640 2.8166609 4.6738425 4.2073184 3.3624213 3.0030711 4.2173935 3.8534506 3.4428646 3.4464463 3.9546888 3.7564006 3.8138939 4.1131358 3.4301737 3.5376292 3.1190875 3.7858261 3.6971280 3.2741570 3.6306392 3.6807033 3.7954374 3.3771611 2.5086725 3.3779214 3.5147648 3.3905335 3.6979951 4.6919943 4.1319149 3.7991862 2.3468620 4.1232363 3.8179724 4.0668819 4.4730764 4.3695913 3.8198437 3.9602355 4.2902639 3.9235796 3.5814165 3.2942037 4.0228883 4.5305761 4.4030463 3.7722360 3.8209967 3.4985999 3.7434531 3.8198457 2.7040124 3.5883612 3.6536322 3.3469014 3.4773473 3.3170894 3.2175065 3.7217371 3.4626724 4.2563256 3.9755320 3.8156674 4.0243897 3.6968681 3.9875496 3.2839228 3.4684475 3.5096866 3.1687297 3.3817881 3.9146794 3.4545356 3.5465533 3.7111561 4.2365312 4.2243459 3.9705230 3.6682481 3.3371661 2.9187694 3.2824161 3.3578883 4.3195543 4.0652640 3.1541101 3.5932580 3.4565326 3.4076623 2.7247076 3.2903591 3.3496177 3.4715834 4.0057440 3.9196732 4.0163598 4.0917535 3.9661714 3.2714335 3.5879077 3.7405787 3.4558492 3.4652526 3.7398553 3.6183709 3.6078811 3.3462703 3.4902117 3.2345104 3.8550471 3.6297054 3.6956378 3.7939465 3.5561311 3.6267425 3.3666466 3.8907259 3.1829337 3.6950777 3.9260819 3.7893504 3.3417455 3.8736390 3.7126322 3.7008166 3.4885902 3.7461534 3.4135345 3.5512804 3.4316821 3.8846429 4.1448121 4.4185365 4.4562643 3.6212221 2.6286186 3.4927616 4.0553948 3.5013972 3.2138809 3.9223269 3.6259099 3.9388027 3.4022946 3.9736748 3.6424851 3.5884622 3.3430631 3.5299064 4.0357259 3.5148328 3.5915665 3.7627968 3.7037732 3.6377690 3.5748642 3.4095224 3.7817625 3.5925625 3.3866816 3.4509093 3.4220545 3.2250935 3.3737332 3.5351900 3.5114004 3.3624170 3.5780812 3.7594464 3.1694139 4.0760539 3.6006586 3.9841585 3.5459673 3.6287298 4.2688379 3.7350676 4.0831873 3.3083929 3.0152544 3.8609812 3.6330055 4.2690850 3.6792560 4.0737757 4.3557968 4.1849031 4.5966049 3.7054362 4.3748154 4.9030292 2.9992279 4.5433537 4.1934508 4.0544853 4.2993661 3.8494350 4.4057044 4.6048675 4.1928650 3.8939916 3.6655419 3.9374040 4.0175031 3.7757024 4.4782950 3.9735276 4.0594877 4.3488773 4.0319497 4.0814226 3.5739801 3.5586938 3.8122769 3.5469056 3.8305052 4.6717582 3.6471946 4.2919880 3.7594634 3.6950620 3.8375412 3.4536413 3.7642851 4.0890781 4.0938220 3.9681400 3.6077429 3.7629179 3.5105468 3.6687641 4.0336916 3.9939778 4.4410122 4.1678222 3.6810893 3.5523020 4.0499800 3.7992454 3.3769623 4.0798486 4.4288188 4.0312575 3.3688895 3.6884644 3.5846165 3.9276169 3.5146485 4.0904695 3.9773752 4.1802977 3.7666956 4.0801148 3.9423569 3.7573718 3.4978059 3.4846066 3.7915032 4.0921916 4.0361917 3.8883222 3.8984843 3.7543121 3.5497339 4.0027312 3.8860342 4.2999888 4.0510573 3.9940717 3.9220918 4.0080566 3.8138810 4.2152017 4.0066055 3.9912811 3.4244658 4.1827892 3.8996002 3.4213766 3.2588788 4.2687104 3.5180935 3.9410847 3.4371928 4.0648157 4.0259575 3.8138689 3.6316511 4.6333274 3.8374029 4.0722196 3.6911477 3.2689325 3.7588523 3.8743886 3.8403394 4.1149162 4.0475322 3.7053313 4.2480497 4.2740108 4.1178223 4.0949920 3.6388661 4.1604280 4.1639074 3.7690931 3.3659246 3.7325314 4.2699330 3.4444609 3.8640671 3.7237286 3.8881907 3.8351682 3.7293631 6.4419978 5.1051754 5.4377386 6.0957756 6.6364795 4.9741363 5.7397700 6.1739088 4.7359050 6.3926088 5.8002280 5.9419928 5.6762037 6.7319895 6.0501081 5.2477859 6.8994527 6.6332930 5.4821900 5.1679970 5.5356199 4.5673214 5.9677748 4.6602317 5.0729248 5.2409129 5.5450259 5.5573411 6.5984003 5.7548856 6.2343085 6.8011438 5.9633423 5.9915934 6.5446869 5.9711056 5.4075064 6.1173229 7.6989597 5.5410230 6.5430589 6.7617885 5.3171387 6.3523800 6.5881907 5.6552344 5.6317257 5.1974608 5.7933218 5.0583644 5.1620294 
EP00191_Tetraselmis_sp_GSL018_P011791_CAMPEP_0177599618_NCGR_PEP_ID_MMETSP0419_2-20121207_13099_1_TAXON_ID_582737_ORGANISM__Tetraselmis_sp._Strain_GSL018__LENGTH_545_DNA_ID_CAMNT_0019092383_DNA_START_1_DNA_END_1637_DNA_ORIENTATION_                        2.3228759 3.0255489 2.5407978 4.1851192 4.0664492 1.8327084 3.6155703 1.8769328 3.0161870 4.1229461 1.8562250 4.0887036 4.2712988 4.1904732 4.1271324 3.2013673 3.2346089 2.6996855 3.8365131 2.8247856 2.1137166 3.4207457 3.6052595 3.0596287 2.8921137 3.7386003 2.1956398 2.7373037 2.8363557 3.4880499 2.9414292 3.0271762 3.8932138 3.1820591 2.6782031 3.0753178 2.5185206 4.0093058 3.5092069 3.6625194 2.1639619 3.0348714 2.2234966 3.6622950 2.9765014 3.8942760 3.7018700 3.2433437 3.7630503 4.1516304 2.2949678 3.2334664 3.6877355 2.8500921 3.4040486 3.3450253 3.5936749 3.1622177 2.4213606 3.1458216 3.2424497 3.4393373 2.9263549 3.2048580 1.9933488 2.1781435 3.6095964 0.0000000 3.2605039 3.5688666 2.7745006 3.1869189 3.3381785 3.2619256 1.9385807 3.5216304 2.3340284 1.7432948 3.7970178 3.1372947 3.2526473 4.4546696 2.8263916 3.1856410 2.0629211 3.4638002 2.9333976 2.8893976 3.2615342 1.8319596 2.8090903 1.6823407 4.0048386 4.1631474 2.0723589 1.6568110 4.0421434 3.9299954 4.1467884 3.0880099 3.9953783 4.1165745 4.2839437 1.9347736 4.0412706 1.8961635 3.4361963 3.7228462 3.5099585 3.4174455 2.9318478 3.4997699 3.3390276 3.0372550 2.8871889 2.7870775 2.4410238 2.2712414 3.1967832 3.1709473 2.5092202 2.8339735 3.5240994 3.7970151 3.8886556 4.0887095 2.6450528 3.1750879 3.2770702 3.4261777 3.5640149 3.5722918 2.5303549 4.0138212 3.0264542 4.1829665 4.4315178 3.3850733 3.4107414 3.0286044 3.2163157 2.3917869 3.3337362 3.5162463 4.2415698 3.3299771 3.2219533 3.0643456 3.7917327 3.8583260 3.3924233 4.0257928 3.7851492 3.7782861 3.3465533 2.9987108 3.4388348 3.8190857 3.6572414 4.4635807 4.4170456 3.1916021 4.0286536 3.5913220 4.3650543 3.2327338 3.6875394 3.4193959 3.6770270 3.8028822 3.4855596 3.1237428 2.2041612 3.7165485 3.0919410 3.2944889 2.8365175 3.9786709 3.4706100 3.0971007 2.8735792 2.2778806 3.2413249 3.0965332 3.7325576 4.0967670 3.6067901 4.3595066 2.7141633 3.3420557 3.2333201 3.6507618 2.8827536 2.3407316 3.0861126 4.2441915 3.1851275 2.0915085 2.2203109 3.3644591 4.0598714 3.2091570 3.4115494 2.8728898 2.0765561 3.6117623 3.5892814 4.1950536 3.4936982 2.0899805 2.9515688 2.7183155 3.4916884 3.6971036 3.2040046 3.7086340 3.4988728 2.6775415 3.4624202 2.8378004 2.6084409 3.1309628 1.7173603 3.8083215 3.1543991 1.8003423 3.1974425 3.2384867 3.3661497 3.1449932 3.3409878 3.1047226 3.3295888 2.8395735 3.5618845 3.0673633 3.3784270 3.2918443 3.5835172 3.1145674 3.0149674 3.2903327 3.1322602 3.9000646 3.0493585 3.2884108 3.2751138 3.5788746 3.4657397 1.9670722 2.9868758 3.7092257 2.4639709 3.7124850 3.2377291 3.9823114 4.3112204 3.9392657 3.8087258 3.5141415 3.5085259 3.4610095 3.0587472 2.8216009 3.4602297 2.8228649 4.0711575 2.6930962 4.2933277 3.5631421 3.0500087 3.9068827 2.4796682 3.2921882 2.0285835 2.7953207 2.8420072 3.0334186 2.8253528 2.3201102 3.3320091 2.2912470 3.5669664 2.5658883 2.7882866 3.0003494 2.2897560 3.0401763 2.9356044 3.3390926 2.6789745 2.3778870 2.3495766 3.4966413 3.3418208 3.5950297 3.5167124 3.1796882 3.2045869 4.3536835 3.7910398 3.9008049 3.2972472 3.3672815 3.5992624 3.2335222 4.0678592 3.9090370 2.8350728 4.4788532 4.2761561 3.9182698 3.7192357 4.1475766 4.0746102 3.1902952 3.7854883 3.9251197 3.6359951 3.6356317 4.5151769 3.7696599 3.7991580 3.5602302 4.2560744 3.5884177 3.6701426 2.8189207 3.6371949 3.3458639 3.4850889 4.3992661 3.6580644 3.5583165 4.0170550 3.1153769 3.3867705 3.5337808 3.6036677 3.9285344 4.3846106 3.3926883 3.4733636 2.3308622 3.2014602 4.0729019 2.4953676 3.1675044 3.2090879 3.8975817 3.4915185 3.5918730 3.2982387 3.7102321 3.2440468 3.7367582 3.6377334 3.7670070 3.5438927 3.4738824 3.3967370 4.4009982 3.2638301 2.7553573 3.7670832 3.8038709 2.5783029 3.8791612 3.4194392 3.8636210 2.6867496 3.7215498 3.5647745 3.3893688 3.9997219 3.2872883 2.8025314 2.8921011 3.4788123 3.6840842 4.0249245 3.8735465 4.0774112 3.4136781 3.8772449 3.7706680 3.8798888 3.9141872 3.6302755 3.5601223 2.8520373 3.7426564 3.5913923 3.5011662 3.7268947 4.0650786 3.5194630 2.7006039 4.2346768 3.7933113 3.4349164 3.9310935 3.2302469 3.4000441 4.0566743 2.5411694 3.8537751 3.8772130 3.7834568 3.9240832 3.8653480 3.5847589 3.3207363 3.5192453 3.4514977 3.0056123 4.3187879 3.9492678 2.1120092 3.4641280 3.5329399 3.6337124 2.0169192 3.5829183 3.5106924 3.4172406 3.3727622 3.6740235 4.0755684 3.0425962 3.8619530 3.3504192 3.2031979 3.8432879 3.9132209 2.0632737 3.6953795 3.7744619 2.3244885 3.5077672 7.2431520 6.6240237 6.4070916 5.4180683 5.0404358 6.5442232 6.5839286 6.3490264 6.4207060 7.4807855 6.7987653 7.5174070 5.9269127 8.4602873 7.2920768 4.7423210 7.7104350 7.5840672 5.7703940 6.6487017 6.9224343 4.1625315 6.6483525 3.8677241 5.2590112 5.9210802 7.1215505 6.3424776 6.3666554 6.6624016 7.2102873 7.9117391 6.3198403 7.9404188 6.7895457 6.7649368 4.7315992 5.4099662 8.2242964 6.2017832 6.3164837 6.6053999 6.9089074 6.8804924 6.5981809 5.9366816 6.7556875 6.2347595 6.4871992 6.1191054 6.2101968 
EP00192_Tetraselmis_astigmatica_P005365_CAMPEP_0117668258_NCGR_PEP_ID_MMETSP0804-20121206_11445_1_TAXON_ID_1074897_ORGANISM__Tetraselmis_astigmatica_Strain_CCMP880__LENGTH_528_DNA_ID_CAMNT_0005476121_DNA_START_269_DNA_END_1849_DNA_ORIENTATION_            3.0741734 3.0918962 2.7983490 3.4086800 3.1432372 2.9025581 2.5538345 2.8701700 2.1888389 3.4248515 2.8781527 3.1746923 3.4925434 3.0162914 3.3990741 3.6386786 2.9542563 3.1951489 2.6326023 2.9976744 3.1140347 3.2215520 2.6653874 2.4512844 3.2363080 2.8426286 3.0618767 2.5687185 2.2114905 2.9039473 3.4331397 2.4047367 3.0523693 2.5434497 2.9410228 3.1742315 3.1085157 2.5750514 3.0951204 2.8632463 3.3524013 2.2426713 3.1513459 2.8920128 3.3146185 2.7958604 2.8524491 2.4758740 3.1162808 2.8935883 3.3063963 2.3690307 2.8278872 2.0118913 2.5724007 2.6294111 2.8457185 2.4184826 3.3004722 2.4667702 2.3373693 2.5175546 2.5799431 2.5960218 2.9611335 3.2138047 3.1769622 3.2605039 0.0000000 2.7568326 3.3035619 2.2299985 2.4233992 2.5635008 3.4938458 3.0549399 3.1620743 3.1900412 2.8135379 2.3073046 2.3125278 3.2781817 3.2452446 2.9409971 3.4117540 2.4166765 3.4530013 2.4450546 2.3457259 3.1723850 3.2178405 2.9079243 3.5489433 3.2279339 3.3828719 2.8611884 3.4979880 3.3979180 3.3001781 2.4054533 3.2448415 3.2717692 3.3640323 3.3722968 3.1574517 2.7319452 2.5458874 2.7614809 2.9790659 2.4349900 2.3764089 2.9965011 2.6452873 2.3614213 2.3002498 2.9990488 3.0204629 2.9303625 2.1792729 2.8630179 3.1946850 3.0182156 2.6927933 2.9722212 3.2529908 3.2335615 3.2462829 3.0734191 2.7641994 2.5793056 3.0202859 2.5530827 3.0759855 3.0993035 3.5310666 3.5036007 3.3445785 2.9038409 3.0638485 3.2601583 2.6174772 3.3212743 2.6356535 3.3277918 3.4443497 3.2352668 2.5622146 2.9084083 2.7481142 3.1761352 2.5716732 3.9525715 2.8942472 2.7074016 2.3769676 2.7763794 2.9267569 2.9003672 3.0107202 3.4882686 3.3835389 2.9356523 3.0034992 2.9989482 3.2227233 3.2383753 2.6687538 2.8442095 2.7490099 2.9399039 2.4736490 2.4378058 3.2706617 2.8138619 3.0550206 3.2038989 3.3591927 3.0327160 2.4599939 2.4135369 2.0401711 2.7707318 2.2420132 3.2004292 3.2414054 2.8083928 2.8123236 3.4370743 3.2579491 2.7321520 2.3990744 2.8504314 3.1742382 2.8652258 1.9173146 3.5244814 2.0903633 2.7875165 2.9086854 3.4228150 2.8771598 2.6791665 3.2725566 3.0436784 2.8425638 3.2244375 2.1283873 2.9961648 2.8665806 2.8256308 2.0029953 2.5535506 1.9425802 3.1783270 1.0056039 3.0355786 2.2915978 3.5980470 2.0155287 3.2668071 3.5086664 2.5720443 3.0602015 2.8920769 2.4977636 2.9464906 2.3897692 2.3024233 2.4077830 3.3972555 2.9901755 3.3116662 2.8166271 3.1466932 3.2454420 3.5652383 2.6194419 3.3503302 3.3243035 3.4603437 3.8040865 3.2803087 2.7379097 3.0051446 3.2164450 3.2403603 2.7735252 3.2164540 2.7874429 3.0191371 2.5183283 2.7836592 3.2628285 3.2766236 3.5652320 3.2670315 3.3085830 3.2080364 2.6561917 3.1359081 2.3686933 2.6978604 2.6493062 3.2657643 2.8071308 2.5837152 2.4581724 3.1660161 3.1755833 2.5723353 2.3160225 2.7625694 2.9208433 2.9784396 3.0600342 3.3137907 3.4495046 2.3530380 2.0011597 2.8719436 2.7308820 3.3718494 2.6778383 3.1155820 2.1580232 2.5592178 3.0969123 3.1836377 2.5941342 2.4873798 2.3534996 3.0682497 3.1147264 2.4751340 2.6294716 3.1878118 3.0198958 2.5682854 2.5280683 3.7741770 2.5230660 3.0385972 2.4604947 2.8865290 2.6452372 2.7501231 3.4118718 2.9139669 3.0106047 3.9156696 3.4317840 3.4380270 3.0947435 3.2857395 3.4500770 3.0683939 3.2317591 3.1117877 2.9307339 3.2945146 3.3473461 3.2627666 3.4390019 3.6280188 3.6740433 3.1188940 2.9374925 3.7374596 2.9869486 3.0153516 3.1811665 3.8916657 3.1182672 3.3450867 3.2523782 2.8817660 2.5422560 3.2404514 3.0459176 2.8931193 3.7620065 3.8754365 3.1057197 3.5265867 2.5959653 3.3538935 3.0131859 2.6874331 3.1906198 3.2583714 2.7251767 3.1637578 2.6558245 3.4326082 3.0250867 2.9435282 3.4257073 3.0156116 3.0519743 2.7364627 2.6035124 3.7859159 3.2707384 2.8720340 3.1528953 3.1743607 3.0339502 3.3091553 2.8383428 3.2605173 3.2642951 3.4458209 3.2091291 2.5411521 4.0052190 2.8261290 3.6479580 3.0778885 2.8210162 3.4750493 2.9954446 2.6790549 3.4124954 2.6723321 3.6272420 2.9492955 2.7793965 2.9098893 3.1080924 3.4554581 3.4359873 2.6951764 3.0252073 2.9368950 2.9541262 3.4979575 2.9097715 3.0984976 3.6854770 2.9496936 2.8904787 3.0169924 2.6634548 2.7527253 3.2093281 3.1827106 3.0175481 2.9969511 3.3070140 2.9852167 3.3095106 2.6624718 3.2592650 2.7654933 2.8145401 2.7484898 3.7523327 3.6670783 3.2304680 2.7575549 2.8918706 2.8400407 3.0736281 2.8149649 2.8764099 2.8487547 2.8904312 2.8772948 3.3132767 3.3594974 2.9701506 2.8407486 2.9301889 3.2027067 2.6766721 3.0804556 3.0694247 2.7485265 3.0280712 3.0120880 6.3410960 4.7261753 4.8258075 4.9603380 4.6014120 5.7772120 5.9366839 5.1975002 5.6944728 6.2575536 5.5337078 5.6017985 5.2878863 6.8786610 5.8950400 4.8299244 6.9276445 6.5074813 5.2483184 5.5854951 6.2072103 3.5960072 5.6670905 3.6375958 5.1379358 5.9151353 5.6884326 5.4681106 6.5824871 5.5092908 6.4624324 6.3739689 5.7841809 6.0298007 5.6547525 5.9520345 4.5239415 4.5261099 6.3182119 5.4626506 5.9081979 6.0874691 6.0830160 5.5812444 6.2263824 5.4226440 5.0537968 5.1976459 5.8523324 4.5147478 5.0594435 
EP00192_Tetraselmis_astigmatica_P008345_CAMPEP_0117673332_NCGR_PEP_ID_MMETSP0804-20121206_14413_1_TAXON_ID_1074897_ORGANISM__Tetraselmis_astigmatica_Strain_CCMP880__LENGTH_635_DNA_ID_CAMNT_0005482057_DNA_START_1_DNA_END_1907_DNA_ORIENTATION_              2.8644744 3.3734245 3.4032241 3.4737386 3.1716716 3.4512808 2.6865157 3.2257543 1.9905781 3.3475405 3.2392331 3.5420914 3.4424120 3.1603077 3.2694942 3.0246103 3.3450537 3.6429425 3.5535551 3.4213941 3.6584942 3.6952556 3.3652067 2.9277458 3.6002185 3.2653114 3.6553379 2.8549792 2.4481774 3.0151457 3.2960179 2.4862829 3.8873268 2.5941721 3.4339005 3.7428513 3.7653001 3.5002341 3.4601588 3.0212749 2.9963424 2.2429764 3.1462875 2.5188024 4.0268122 2.8994017 3.3260277 2.5088717 3.4085040 3.1113358 2.9973757 2.4059328 3.3181045 2.0586499 3.2356571 3.0673527 3.0097013 2.5288032 3.3795902 2.7406058 2.9960918 2.5579877 2.4335592 2.2489890 3.6711781 3.5140710 4.1858919 3.5688666 2.7568326 0.0000000 3.6540469 2.1566478 2.0998419 1.9425392 3.6103685 3.0569947 3.3004388 3.0571805 2.6125914 2.3567408 2.5913856 3.6791727 3.8746507 3.0407684 4.1634211 2.4423063 3.3888905 2.2223168 2.2352443 3.7042439 3.6565865 3.0067807 4.3445472 3.3151159 3.5467507 3.1765690 3.2293366 3.1517441 3.4598142 2.1444087 3.3822741 3.2049519 3.4822899 3.2609402 3.5952330 3.2714131 2.6610714 3.7430120 2.5212415 2.8588135 2.4749951 3.7062879 2.7747917 2.5795851 2.6203932 3.4799567 3.2095679 3.2515612 2.3067415 3.4221613 3.2257590 4.2676863 3.6910033 3.4708389 3.4466786 3.8695118 3.6847863 3.4294291 3.1346481 3.5197494 3.5517695 3.0056109 3.2968557 3.7555506 3.8660064 3.7086636 3.6930661 3.2613640 2.4859546 3.8235443 2.8350126 3.1727319 2.9617965 3.7931864 3.7447473 3.9532536 2.9673363 4.0404122 2.9141614 4.2158234 2.6418952 3.4800720 3.0222378 3.0789012 3.0763575 4.0087173 3.0707816 3.0161665 3.3516077 3.6719653 4.3767781 2.7551336 3.4461726 2.9209798 3.5936965 3.7426565 3.0546262 2.9184864 3.4901905 3.4029478 2.8118872 2.7453442 3.2173469 2.9321493 3.1480708 3.6843382 3.3950441 3.5236413 2.5635541 2.3481671 2.5705847 3.2849901 2.5977545 3.4606961 3.5296706 3.7534583 2.7236531 3.8066527 3.6934354 2.8097632 2.8632937 2.9872995 4.1011642 3.0326067 2.0341522 4.0524689 2.2081656 3.1400346 3.3445151 3.6731941 3.2351978 3.1415815 3.6535029 3.5929473 3.4778442 3.4671128 3.2701249 3.6498275 3.6070278 3.2520669 1.8829277 2.5560842 2.9346573 3.7166147 2.7546749 3.7761674 2.3510385 3.8375000 2.1250403 4.2616568 3.9090739 2.6400378 3.1864878 2.9443683 2.3186281 3.4973824 2.3259299 1.9829747 2.5341797 3.6656335 3.4003529 3.8931355 3.0098080 4.1651332 3.4302513 3.9678015 2.9029782 3.7437321 3.1487351 3.4821586 3.5299722 4.2212707 3.3577428 3.2459652 4.0732791 3.4950154 3.1621025 3.8141011 2.8735574 3.3380705 2.3983018 2.8606719 3.5613283 3.6119542 4.0143701 4.3778816 3.9956566 3.7808205 2.9996259 3.6145855 3.0949577 2.6729911 3.0370954 3.6531307 2.8485048 2.1526487 3.4271580 3.4677128 3.6488829 3.4871927 2.2713648 3.4172123 3.4911861 3.3098037 3.3298691 3.4788332 3.0953658 2.5522126 2.2890968 3.8329172 2.9807689 3.3654282 2.5306413 3.5460202 2.1895718 2.2453415 3.3853436 3.3915753 2.5791517 2.6955010 2.5245076 3.2923460 3.6485022 3.5930110 2.8277706 3.7548087 3.6071767 3.0082828 2.7040222 4.5365341 3.3346192 4.4121205 3.2893318 3.1694026 3.1830432 3.2123260 3.3329305 3.5200205 3.3559910 3.5941435 3.4112382 3.9191058 3.3402076 3.6377184 3.8372064 3.2893661 3.8401485 4.0970973 2.7094765 4.0815625 3.3045541 3.7125605 2.9091937 2.8789245 4.2313020 2.7746768 3.3582086 3.8386259 3.2334847 3.1744292 2.9993288 4.3641832 2.9327078 3.1458618 3.3443242 2.3876157 3.0550751 3.0612041 3.2473693 3.3494802 3.6570415 4.3045833 2.9576509 3.6565255 2.8442567 3.0487977 2.9414873 2.8480039 3.5187270 3.6556580 2.9413940 3.2137502 2.8686447 3.7141338 3.4849709 3.2564535 3.7813644 3.9447882 2.9450022 3.4885291 2.9051744 4.0955873 2.8876628 3.1645576 3.7951080 3.0001286 3.3385023 3.8835606 2.9320994 3.6430421 3.5817630 3.5096088 3.0587501 3.0940070 3.9398872 3.0713837 4.2482782 3.7773118 3.1192199 3.7683378 3.2189420 2.9991069 3.9346907 2.8303988 3.6243307 2.8064453 3.4200089 3.7121078 3.9582375 3.6438190 3.4545914 2.9443863 3.5971836 3.4599059 3.6464647 4.1069350 3.4426934 3.8346043 3.7347808 3.2224262 3.5504495 3.2722786 2.7656304 3.4257957 3.3247365 3.7641532 3.1615064 3.8552697 3.3502040 3.9969536 3.2889461 2.9927596 4.0825594 2.8175838 2.8396571 2.8724979 3.7542559 4.5359526 3.9293058 2.9322762 2.8477811 2.8125010 3.5727350 2.7935437 2.9525702 2.7849997 2.7383676 3.3172137 4.0923866 3.6267340 3.5183733 2.8798472 2.8417872 3.5199093 3.5109972 3.7656991 3.1708837 2.9800888 3.5528104 3.2782480 7.1149659 7.0315312 4.9293704 5.7599127 5.3178097 5.9249945 5.8444787 5.6209306 6.5405115 7.1814617 6.6157022 6.2628250 6.0491341 7.8577909 6.5470383 4.7325808 6.9166410 7.5916002 5.7304194 6.4595517 6.8793576 5.0873832 6.7087533 4.0637462 5.1854503 6.6495141 7.4301267 6.5514350 6.2286645 6.2026186 6.3795273 6.5531013 6.0794260 6.0729815 7.2392624 7.1071622 5.7867012 6.0496537 7.8957398 6.1380871 6.6684317 6.9867219 7.4278448 6.5812970 6.1730096 6.1712304 5.8946540 5.6530546 6.8164744 5.7135400 6.8003072 
EP00193_Tetraselmis_chui_P017484_CAMPEP_0177789578_NCGR_PEP_ID_MMETSP0491_2-20121128_22837_1_TAXON_ID_63592_ORGANISM__Tetraselmis_chuii_Strain_PLY429__LENGTH_519_DNA_ID_CAMNT_0019311477_DNA_START_1_DNA_END_1557_DNA_ORIENTATION_                            2.6558869 3.1493160 2.3939413 3.5116964 3.5930938 2.2742789 3.2199209 2.2772688 3.0453064 3.8602680 2.2933462 3.4305027 3.6160749 3.6982389 3.7664679 3.7859813 3.1264507 2.5921285 3.7705639 2.2478404 2.4432279 3.3769532 3.7676934 3.2226788 2.2505110 3.5306762 2.4617454 2.7201619 2.8330280 3.3206766 2.9074441 3.2736162 3.7146030 3.3526932 2.7740433 2.5946053 2.4944639 3.8914582 3.6417266 3.8340711 2.3411803 2.9831428 2.5408371 3.5735049 2.5040767 3.7082080 3.6242513 3.2667143 3.3752525 3.4618364 2.5801589 3.1333312 3.6500468 3.0121702 3.3485877 3.4127213 3.4398366 3.2975579 2.3661222 3.3729636 3.2655576 3.8282730 3.2163348 3.3830751 2.6852265 2.4227143 3.4499480 2.7745006 3.3035619 3.6540469 0.0000000 3.2351982 3.3885687 2.7952936 2.7229144 3.3309185 2.5049049 2.6084982 3.7552853 3.2560872 3.0155798 4.0761981 2.1460727 3.4897292 2.7857577 3.4448708 2.4464347 3.0197591 3.5023742 2.4348210 1.7594076 2.2863705 3.9641873 3.5887065 2.6166007 2.4157834 3.8152776 3.6213748 4.4404495 3.0974114 3.5429149 3.6291732 4.0852358 2.4457057 3.6046073 2.3270107 3.7267193 3.5622592 3.9655821 3.6993945 3.0761156 3.1356719 3.2826163 3.2953060 2.9702740 2.5840060 2.8371974 2.5019801 2.9209816 3.0788446 2.9689488 2.5012972 3.2884831 4.0700177 3.5324504 4.2902187 3.0348165 3.9337683 3.2944920 3.5177733 3.2010556 3.2370261 2.9398191 3.6689435 2.9466578 4.1244366 3.8318470 3.8479950 3.6180306 2.5121180 3.0150371 2.8904278 3.4804408 3.3991048 3.8161097 2.8078236 3.1318843 3.0137007 3.4910452 3.5782112 2.7668626 3.5381577 3.7238404 3.5131833 3.3409739 3.3514266 3.7709513 3.8876391 3.8403414 3.9232276 3.8214510 3.1496137 3.3135236 3.6859220 3.9343780 2.4930383 2.9016257 3.4242470 3.0586418 3.4792034 3.1173982 2.9889971 2.6258436 3.4010607 3.4358180 3.4050406 2.2836755 3.4620873 3.8101221 3.2923818 2.9788163 1.6720281 3.2218629 2.4945491 3.7768520 3.5824027 3.5693126 3.8324618 2.6763964 3.1145457 2.9943553 3.5037357 2.6756897 2.1055469 2.9456723 3.6439779 2.7863358 2.5727482 2.7558140 3.6804202 3.7798069 2.9313263 2.9183595 2.1197239 2.3397769 4.0912241 3.0599400 4.0491482 3.4990603 2.6085660 3.0680404 2.7526619 3.5204200 3.7178224 3.3500544 3.4917696 3.6769624 1.9395588 3.5802219 2.2806487 1.5139265 3.5389143 2.5390893 3.5892439 3.3502522 2.1988674 3.2479489 3.0067799 3.3201239 2.5788424 3.2346317 2.3839173 3.3148342 2.5016291 3.7717625 2.5462363 2.7886047 2.9350419 3.4664032 2.6479179 2.9067234 2.2853834 3.7816308 3.6016641 2.5098340 2.6874404 3.4907767 3.7370971 3.4268159 2.3991746 3.3637791 3.6657995 1.9491341 3.1984622 3.2715951 3.9986373 4.1186216 3.6539890 3.6998720 3.6819711 3.1715112 3.4025811 3.2702720 2.3710230 3.4060466 2.8839397 3.7624063 2.5267008 3.7191644 3.2444526 2.9157899 3.5062505 2.3508412 3.7233089 2.0901118 2.7694729 2.6482681 2.8044742 3.0873458 2.0338654 3.3557571 2.6894784 3.3019449 2.4604468 2.6277943 3.0516503 2.3412592 2.6121105 2.8418797 3.1332373 2.7671056 2.7175136 2.8566898 3.1950392 3.2594562 3.5745802 3.1875781 3.3290075 3.2233011 4.2663242 3.4305412 3.9886004 3.3120762 3.5907299 3.6946657 3.2213298 3.9531236 3.8401395 2.2533888 3.8012865 3.7789092 3.8017754 3.2810879 3.5978890 4.3463432 3.6208787 4.5061017 3.9827344 3.6911749 3.9534997 4.4868304 3.8683116 4.0199793 3.7717755 4.3543273 3.8075360 3.7155663 3.2927194 3.5061085 3.6785297 4.1199419 4.2806084 3.7138970 3.8399780 3.7085618 3.1998366 3.2785427 3.7631223 3.3508149 3.5488907 3.8008303 2.9829271 3.4296751 2.3340545 3.5666080 3.7010291 2.1559755 3.5854538 2.9889726 3.9264315 3.5177042 3.9650311 3.3035668 3.4234079 3.4190108 3.9182407 4.2718505 3.9301204 4.0347980 3.3441373 3.7976500 4.1318889 3.9711421 2.7339777 3.6660682 4.1013086 2.7545522 3.8943085 3.8821221 3.5571946 2.5953782 3.9210113 3.5507852 3.2357673 4.0192840 3.2307925 2.6254440 2.6843261 3.7151712 3.3322869 4.0475922 3.6479511 4.0627385 3.3948138 3.7938401 3.5196397 3.5151969 4.1269629 4.0773700 3.7764253 2.2270238 4.1002023 3.7919405 3.9185288 3.8341391 4.0957110 4.1500485 2.7456115 3.9709275 3.8407073 3.7686923 3.8718668 3.6124311 3.3787761 4.0568577 2.8746760 3.9262793 3.6918747 3.7396044 3.8444596 4.1957795 4.2381542 2.5196330 3.1563174 3.8369276 3.3537903 4.2946536 4.1661884 2.7083962 3.6814937 3.8309841 3.6446686 2.4210645 3.7293796 3.7240547 3.6645670 3.5775323 3.9801466 4.3268806 3.8790400 3.5055203 3.5720100 3.9144382 4.2001041 3.7184674 2.6025691 3.4163763 3.7683646 2.4956528 3.7284134 7.4699280 6.4725044 5.8926543 5.2746399 4.6716852 6.3355940 7.1887530 6.0693671 6.5422868 6.5714808 6.6089843 7.6719368 7.0286032 7.2906659 7.4595078 4.8667642 7.1607048 8.1618492 6.3807456 6.5030856 6.8234290 4.0884135 6.5491028 3.6270416 5.1946858 6.2621026 6.1765777 5.8634625 5.7236224 6.2361413 7.3897307 8.1309301 6.0480773 6.7335326 6.6820458 6.7139649 5.1716978 5.3455704 8.1397352 5.5437466 5.9401630 6.3174470 6.1239978 6.4773130 6.9899342 5.5894504 6.4004662 4.9823767 6.6213297 5.2639638 5.7372258 
EP00195_Chlamydomonas_chlamydogama_P004051_CAMPEP_0202917948_NCGR_PEP_ID_MMETSP1392-20130828_72242_1_ASSEMBLY_ACC_CAM_ASM_000868_TAXON_ID_225041_ORGANISM__Chlamydomonas_chlamydogama_Strain_SAG_11-48b__LENGTH_595_DNA_ID_CAMNT_0049610853_DNA_START_1_DNA_EN 2.5596848 3.2111868 3.1177739 2.8963570 2.7607838 3.2382748 2.4814860 3.1061589 1.5339185 2.9616435 3.0258887 3.0676348 3.2752213 2.7031227 2.9714352 2.6088262 3.3041189 3.1744795 2.5259425 2.9275957 3.2224794 3.4788072 2.4753112 2.4201193 3.2634387 2.5264617 3.2601392 2.8555473 1.9961447 3.0166493 3.1438866 2.2985439 2.9851806 2.0368076 2.8097125 3.0265668 3.5288563 2.5443462 2.4277414 2.9269321 2.7525947 1.9117194 2.8051823 2.3394627 3.7295803 2.6231943 2.9370912 2.2758859 3.4028775 2.5640162 2.9357533 2.0126340 2.9590587 1.7955972 2.3159945 2.5111947 2.4883568 1.9828448 3.0271204 2.5622386 2.6013358 2.1672478 2.2399902 2.1617230 3.2253333 3.2123987 3.1802502 3.1869189 2.2299985 2.1566478 3.2351982 0.0000000 0.9532728 1.4238390 2.8883946 2.6320401 2.7149855 3.2264411 2.5601064 1.8439909 2.0424538 3.4115677 3.4826563 2.2829098 3.1959682 1.9909456 3.3261178 1.8047087 1.9679696 3.3540426 3.3639346 3.1956255 4.0248588 2.9042669 3.0548422 2.7066197 3.2026228 3.0779015 3.1677669 1.6527017 3.0346527 3.3407503 3.3366612 3.2192687 3.1801449 2.9913934 2.1291294 3.0626099 2.3101464 2.5124611 2.3952154 3.7456590 2.2643519 2.1364490 2.1170663 3.0783365 3.1418048 2.9066656 2.0021065 3.2595356 2.6923736 3.5828423 2.7997982 3.0096826 3.4054457 3.4001011 3.0774703 3.0741694 3.0646396 2.8570786 2.8031027 2.5679148 3.0317547 3.4301485 3.5832605 3.1222812 3.4837727 2.5260575 2.3579608 3.5326707 2.3519551 3.0185554 2.4620498 2.9842765 3.2505463 3.1267719 2.4995287 3.2192725 2.8280440 3.4609979 2.1673891 3.1708969 3.1033771 3.0520935 2.8557140 3.5767250 2.6640277 2.7112416 2.4996978 2.9762301 3.3468263 2.2447676 2.8099423 3.0505372 3.0763293 3.4552282 2.6090410 2.6270321 2.8469054 2.7715033 2.6853471 2.1429565 3.1202252 2.7409434 2.5968821 3.1901378 3.2974987 3.2085799 2.1136274 2.2072155 1.9486202 2.9479175 1.9459488 3.4766909 2.7610943 2.7554395 2.5883573 3.3725666 3.2421601 2.5321152 2.2543375 2.7045216 3.7270687 2.9893353 1.4729242 3.9541927 0.5674563 2.7850215 2.6220789 2.9242514 2.6484276 2.8443905 3.2736319 3.1639786 3.2948223 3.0313007 2.7534587 3.5955471 2.9340837 3.0414901 1.6526041 2.3065627 2.6461773 3.3864930 2.3388630 3.6398248 1.5849935 3.7317573 1.5040046 3.6793969 3.5252714 1.9479070 2.8619994 2.7506906 2.0156328 3.1534168 1.7890484 1.7381047 2.1398078 3.0857797 3.0891811 3.5206386 2.7461788 3.5209307 2.9586390 3.6819813 2.1111317 3.4985115 2.7711573 3.6582701 3.5117275 3.5284960 2.9203658 2.6771051 3.4785946 2.8423463 2.8484924 3.4437406 2.3995014 3.1428043 1.8961932 2.2902302 2.8431520 3.1938378 3.2517971 3.2380449 3.4346002 3.1703250 2.4149043 3.2304863 2.8205035 2.7613469 2.6955645 3.0072074 2.5773815 1.9036579 2.8723096 3.0093513 3.2738810 2.6894619 1.8417264 2.9219377 3.6247207 2.4926768 3.0306555 3.0763639 3.3129414 1.9983872 1.7961963 3.3836790 2.3876442 3.0837193 2.0450930 3.1234129 1.7765757 1.9625643 2.8793408 2.8813432 1.8586836 2.4417992 2.1215124 2.8395601 2.8643646 2.3311395 2.4889995 3.3031654 2.9742404 2.4244796 2.4584417 3.2785836 2.6665867 3.4221664 2.8505165 3.0714375 2.9941768 2.7291910 3.1918016 2.8609812 3.1215690 3.6260766 3.0820700 3.2576196 2.6285357 3.1436004 3.1495459 3.1669498 3.0744606 3.2333204 2.7655765 3.2822276 3.3539509 3.2262259 2.9539832 2.4462684 3.4812574 2.5216043 2.9187428 3.4803680 2.8008600 2.5442481 2.7299389 3.3730270 2.5844916 2.9869623 2.8627360 2.3272624 2.6709291 2.8191063 3.0399897 3.0481396 3.4728495 3.8898196 2.7385126 3.4328698 2.5156706 2.9227081 2.5685604 2.6727295 3.2997960 2.8813168 2.4175708 2.7810569 2.6525299 3.3455554 3.0596055 3.0567555 3.5254865 3.2922816 2.5387108 2.6811128 2.4810807 3.6480124 2.9615146 3.1062177 2.7097800 2.7999988 3.3294475 3.9473935 2.3926743 2.9248732 3.3658752 2.7236721 2.6097182 2.3773935 3.1484377 2.3015901 3.8171881 3.2842913 2.5452551 3.0228843 3.1400189 2.5425362 3.4920838 2.2160735 3.1981730 2.6458564 2.7365809 2.7795147 2.9308803 3.1835534 3.2482688 2.7125690 3.0336281 2.8423863 2.9955666 3.4217867 3.1928909 3.3574884 3.3737157 2.9078088 2.6791456 2.8316380 2.4422863 2.8409039 2.8909499 2.8730944 2.4888399 3.4120945 2.9129407 3.2912347 2.8514769 2.7097309 3.4881241 2.4939770 2.4735832 2.4445213 3.3749891 3.1152807 3.0755757 2.5385889 2.6652143 2.6153553 3.1659562 2.5489445 2.4791541 2.4901450 2.4456424 2.7078831 3.0970493 3.3333971 2.6555825 2.3520806 2.1838323 3.0574321 2.7241199 2.9788407 2.6380349 2.6137393 3.2091275 2.5991162 6.2123435 5.6005600 5.1259471 3.9142198 4.3185099 5.8080669 6.1676313 5.5418096 5.7668147 6.7630947 6.4665161 6.1993011 5.6128166 7.4120164 6.1645028 4.6000534 6.5684426 7.1812797 5.4872226 6.3416289 5.7148105 3.9014109 6.5066883 3.3378731 4.1792729 6.0897333 5.7571661 5.8080766 5.3173859 5.1302217 6.3333322 5.9737435 5.7061116 6.5636609 6.0646861 6.0373254 4.7333719 5.0053653 7.1177237 5.7094485 6.3135695 6.0148565 5.9002902 5.8880203 5.7910863 5.4710167 5.7235683 5.5651891 5.8362571 5.0359215 5.8725455 
EP00199_Chlamydomonas_sp_CCMP681_P002123_CAMPEP_0119117774_NCGR_PEP_ID_MMETSP1180-20130426_53025_1_TAXON_ID_3052_ORGANISM__Chlamydomonas_cf_sp_Strain_CCMP681__NCGR_SAMPLE_ID_MMETSP1180_ASSEMBLY_ACC_CAM_ASM_000741_LENGTH_421_DNA_ID_CAMNT_0007107067_DNA_ST 2.8589056 3.3877897 3.4011466 3.1013380 2.9948355 3.3538617 2.6123150 3.1809386 1.9195551 3.0138175 3.1301185 3.1205906 3.3195197 2.9431375 3.0046072 2.8026506 3.7347627 2.9292042 2.5090079 3.0243693 3.2077847 3.6839325 2.6681635 2.5261027 3.2600935 2.5414641 3.3433617 3.1486698 2.2930689 3.0925302 2.9088598 2.3754789 3.4566927 2.1767111 2.8446160 3.1510184 3.3307211 3.0011875 2.7483702 3.3154210 3.2058801 2.2334567 2.9890148 2.3266242 3.5143911 2.6032625 2.7104346 2.2015562 3.2858647 2.8169672 3.0180040 1.9150338 3.0473224 1.9495258 2.5107030 2.6853954 2.4716111 2.1848925 3.1840561 2.3514343 2.3125328 2.2209021 2.2890925 2.2050528 3.3264422 3.3472300 3.4987338 3.3381785 2.4233992 2.0998419 3.3885687 0.9532728 0.0000000 1.5709397 3.1386885 2.8452063 2.9931514 3.3144696 2.5369531 1.8831998 2.3735076 3.3798385 3.2702129 2.6041985 3.3253936 2.1335362 3.4369590 1.8613882 2.1698020 3.0644208 3.3605228 3.0015264 4.1427139 2.7344916 3.2022717 2.9063125 3.0084051 3.0063306 3.1566316 1.9232265 3.0263991 3.2178259 3.2769585 3.2538248 3.1319014 2.9705713 2.2277687 3.1999946 2.5006160 2.4328520 2.3394546 3.4476297 2.2560357 2.0344143 2.1950287 3.0846149 3.1264647 3.0818690 2.0232441 3.1217846 2.7181175 3.4101641 2.8867369 2.8638766 3.4966029 3.5579554 3.5871403 3.0361129 3.2383481 3.0211824 2.7220623 3.0477525 3.2626562 3.1163248 3.9667366 3.4089388 3.5117179 2.7619338 2.4864606 3.5333969 2.2404002 3.0138864 2.9303638 3.1701141 3.4062264 3.2085629 2.4550863 3.6552145 3.0043247 3.5031744 2.4787970 3.5454742 3.2540064 3.1736547 2.8362870 3.6348744 2.6447021 2.7023902 2.7900448 2.9625298 3.3589781 2.4563953 2.9160479 3.0510092 3.1046229 3.3903824 2.4039586 2.4917730 2.5156450 2.9050862 2.7971313 2.2338343 2.9541949 2.7757472 2.6821280 3.5261590 3.4406592 3.0176869 2.4062749 2.1624797 2.0155802 3.0732645 2.0642545 3.4335548 3.1932445 2.8080523 2.5854913 3.3313223 3.0190334 2.3965295 2.6131765 2.5728062 3.6755058 2.8084806 1.5864741 3.8769029 0.8441571 2.9891228 2.5742868 2.6665023 2.8829071 2.8148924 3.2843898 3.2033051 3.2720369 3.1874250 2.8262831 3.4595814 3.0160276 2.8343682 1.8055506 2.1869859 2.9473129 3.7376829 2.4231496 3.8036831 1.6566997 3.3929908 1.6897239 3.7551859 3.2685136 2.1687143 3.1690817 2.5619278 1.9859542 3.0609778 2.0865685 1.9358944 2.1776044 3.3588352 3.2448537 3.2952525 2.7573387 3.2673724 3.2842667 3.3299819 2.6030555 3.5236538 2.8499205 3.4616512 3.3400653 3.1848925 2.7075164 2.7648541 3.3723754 3.0615558 2.8626827 3.5502341 2.3485694 3.0071597 2.2912863 2.6823922 2.7755772 3.0481309 3.2821545 3.0989698 3.1811290 3.0368120 2.5591077 3.1879846 2.5639490 2.6819529 2.6811869 3.2238260 2.7796970 1.9922318 3.2389913 3.2084434 3.6710014 3.0684961 1.8606936 2.8670079 3.3358102 2.7343977 3.1237123 3.0236902 3.4301491 2.2004623 1.9245141 3.1254685 2.3021482 3.1954461 2.1626911 3.0625988 1.9556848 2.3187071 3.0250701 3.2139335 1.7724972 2.0720113 2.1401210 3.0722037 2.9840122 2.5403693 2.1898361 3.4546195 2.9270658 2.4430993 2.4222621 3.5766402 2.7968453 3.4023217 3.0615571 3.4083803 3.1876673 2.7353990 3.1783663 3.0456562 3.0416084 3.4629497 3.1947628 3.4039916 2.6130515 3.1566680 2.8056660 3.3490657 2.7433334 3.3831700 2.4752934 3.4317961 2.9538910 3.0166762 2.7853802 2.4623012 3.5069842 2.5271983 3.0754785 3.5158690 2.6470210 2.6027500 2.7591176 3.4880366 2.4724424 3.3436581 2.8861027 2.2359101 2.9563915 2.9483485 2.6349119 3.2380872 3.7558530 3.8195053 2.7363330 3.5060993 2.5080110 3.1843828 2.9010541 2.5939940 3.0198493 3.0512757 2.4715395 2.7501308 2.3432937 3.9916687 3.2533101 2.9510681 3.5083188 3.6924801 2.7276949 2.9787833 2.3362254 3.3855735 3.2622655 3.3258520 2.7691898 2.9610156 2.7932718 4.0366190 2.7443872 3.0896768 3.2451250 2.9696727 2.8285369 2.3355634 3.5130867 2.4117960 3.7880974 3.0928453 2.6968648 3.1186602 2.7502148 2.7387771 3.6295888 2.5180499 3.1226326 2.9111083 2.9025215 2.9341158 3.1981007 3.2059879 2.9402796 2.8375367 3.2180345 2.5751746 2.6698084 3.4599646 3.4455208 3.3344839 3.1323673 3.1499288 2.6474409 2.9101268 2.4846027 2.9736113 2.8194342 2.9830922 2.5284656 3.1860614 3.0253535 3.4132461 3.2120920 2.8900553 3.5190239 2.5626126 2.5758145 2.8013840 3.3639194 3.2031650 3.2993721 2.5222038 2.8206928 2.7847891 3.1971856 2.7417602 2.7254240 2.6352489 2.6068319 2.7697021 3.0418206 3.3601673 2.5890758 2.6065323 2.3689761 2.8800034 2.8421904 3.1170250 2.8813351 2.5919997 3.1921968 2.6196673 6.4286609 5.9018697 5.5548304 4.2975760 4.2504237 6.3825160 6.2818398 5.6539478 6.4129364 7.6466613 6.8426835 6.4069009 6.4317641 8.0678491 6.1819400 4.5833466 6.4475298 6.9004138 5.3050504 6.4229026 5.4361825 4.4699452 6.4324330 3.3180412 4.5468005 5.5590993 6.0873573 6.2933973 5.2935099 4.8897213 6.3872985 6.6585906 6.2598279 6.5358159 6.3431764 5.9038472 5.0957983 5.3702949 7.5062461 5.8583433 6.2231063 6.6285518 6.1103734 5.8391358 5.8426806 5.2490462 6.0738252 6.0539228 5.5795825 4.4575852 5.3641834 
EP00201_Polytomella_parva_P023180_CAMPEP_0175041798_NCGR_PEP_ID_MMETSP0052_2-20121109_2145_1_TAXON_ID_51329_ORGANISM__Polytomella_parva_Strain_SAG_63-3__NCGR_SAMPLE_ID_MMETSP0052_2_ASSEMBLY_ACC_CAM_ASM_000194_LENGTH_412_DNA_ID_CAMNT_0016304413_DNA_START_ 2.7201758 3.4460822 3.1287274 3.0855622 2.9601166 3.1413011 2.6767965 2.9421908 2.1289189 2.8231130 2.9727568 2.9170032 2.9240322 2.9505269 2.9179730 2.9584860 3.2154224 3.2951467 2.9135904 2.9538162 3.0833829 3.4606825 2.9643303 2.3286833 3.1365940 2.7915994 3.0036330 3.1017863 2.1836299 3.2386326 3.1070810 2.6031336 3.1760119 2.4975963 2.8607609 3.1943024 3.4128891 2.8580134 2.8276116 3.1502102 2.6706809 2.3294741 2.7122852 2.5348297 3.4575155 2.7069773 2.8302442 2.3340980 3.2736234 2.8658910 2.9662616 2.1338707 3.0920382 2.2819098 2.6784908 2.7363378 2.7342107 2.4604255 3.0490949 2.7226561 2.3517878 2.5704043 2.3832576 2.4755248 3.0966564 3.0945527 3.3659618 3.2619256 2.5635008 1.9425392 2.7952936 1.4238390 1.5709397 0.0000000 3.3064848 2.7995474 3.1567098 3.2952464 2.6270818 2.3397179 2.4147516 3.4729461 3.3696955 2.5119531 2.9373193 2.3357385 3.3695477 2.1337651 2.1706354 3.1528774 3.1951758 2.8298219 3.9136139 2.8049271 2.9975871 2.7387015 3.1559028 2.8041135 3.2898451 2.1187105 2.9186813 2.8107400 3.1563391 3.0346365 3.1521835 2.9198442 2.1859309 3.5177625 2.4088708 2.6180062 2.2625705 3.7883330 2.4155996 2.0696728 2.4703905 3.3610234 2.7388856 2.8415888 2.3527018 3.2056837 2.6685819 3.7089094 3.0633769 3.2574862 3.4327889 3.4269849 3.2138208 2.9836524 3.1062662 2.9470133 3.0902746 2.9802390 3.3560838 3.4249604 3.7044154 3.2287905 3.1921714 3.1552532 2.4588390 3.3230770 2.6087253 3.2631915 2.9110672 3.2208206 3.3742461 3.5913538 2.6804603 3.3946834 2.9280689 3.4294690 2.7204604 3.5791167 3.3594705 3.1558888 3.1912246 3.7934603 3.1489957 3.2688976 3.3637439 3.1377685 3.5092258 2.8332120 3.0171625 3.0623777 3.0981938 3.7394011 3.0205294 2.6164175 2.7864379 3.3272450 3.4536796 2.7041298 3.1961724 2.9573224 2.8754261 3.5684225 3.1678207 3.3372709 2.7952608 2.1428915 2.1982559 2.8446402 2.1990909 3.3780000 3.1380311 3.2976586 2.7356618 3.6296642 3.0492471 2.6354183 2.6721401 2.4584044 3.4474177 2.8396707 1.6284529 3.7798217 1.4444920 2.8982745 2.7141806 3.2454980 3.0529434 2.6811649 3.1751527 3.1513818 3.2322659 3.1379093 2.8106694 3.6413101 3.1036822 2.8080013 1.8322081 2.5117272 2.7604529 3.5840931 2.3653450 3.5991554 1.9068178 3.6373072 2.0327365 3.2908592 3.3532997 2.2526303 3.0284125 2.9625340 2.1663248 3.0135414 2.1619158 2.0509181 2.4854086 3.4547337 3.1236197 3.1359698 3.0517011 3.7677368 3.1624964 3.3852050 2.7796013 4.2837959 2.9114911 3.6389530 3.8660661 3.1171683 2.7062710 2.5825360 3.3910202 3.2181409 3.0804624 3.4483577 2.2612855 2.7427976 2.2693848 2.2164115 2.7480695 2.9791646 3.4310722 3.3170667 3.5673273 3.1114220 2.7945693 3.1737536 2.7117243 2.7971103 2.9015057 3.4829689 2.8500506 2.4212614 3.0594960 3.0647294 3.5787767 2.9657035 2.2828085 2.8426655 3.0778061 2.7245119 2.8449627 3.2418375 3.4048860 2.5618470 2.2776608 3.2260775 2.6883836 3.3177158 2.3075183 3.1916785 2.1739290 2.3113047 2.7541610 3.6313615 2.2880737 2.7589175 2.2758819 3.0198469 3.1116901 2.8792758 2.8234488 3.2164263 3.2024788 2.7333349 2.3114657 3.6809899 2.9216777 3.3620351 3.0723755 3.3946970 2.8059190 2.8327578 3.2271675 3.3462854 3.5091615 3.5937641 3.1932120 3.4121791 3.0531771 2.8501110 3.0788423 3.1199704 3.1058858 3.2668964 2.9340497 3.5726280 3.3071367 3.1682838 2.8986742 2.7598662 3.8909104 3.1214346 2.7507225 3.4490613 2.5773327 2.9699129 3.0793600 3.6559279 3.2769862 3.1916200 2.7253074 2.5868798 2.5409964 3.3465608 2.8439501 3.1766975 3.7480260 4.2102590 2.6761843 2.9977840 3.0167413 2.7977409 2.8319988 3.0313590 3.3000521 2.9466722 2.5960933 2.9943185 2.8076628 3.9342918 2.6920639 2.9907030 3.5917932 3.6380931 2.7259124 2.9163081 2.5786296 3.3521937 3.2105907 3.3737574 2.8108067 2.9493797 2.6525655 3.5452135 2.8830395 3.2121694 2.9202902 2.8260609 3.0170815 2.7718660 3.6721647 2.8930321 3.6907841 3.3740740 2.9799265 3.1087560 3.0304060 2.9931061 3.4092468 2.4860192 3.1379728 2.8296045 2.8015078 3.4081640 3.2194988 3.2976825 3.0852744 3.1445344 3.0815456 2.8191445 2.9521606 3.3748021 3.4289324 3.2509452 3.5476656 3.4588275 3.0771179 3.3207061 2.5197884 3.1759852 3.0514492 3.0621429 3.0400946 3.1812407 3.0635549 3.3641446 3.2564445 3.2983685 3.6032529 2.9541414 2.8337866 2.6632600 3.5391868 3.6789800 2.9243130 2.7444245 2.8722452 2.7658899 3.0094426 2.7960004 2.6684562 2.6909173 2.5995264 3.2342114 3.5506915 3.4750019 2.6338903 2.9791742 2.5304475 3.1502622 3.3478806 3.0634712 2.9123902 2.7426734 2.9926534 2.8869838 6.2713304 6.3770664 6.0029447 4.0535967 5.1254249 6.1259233 6.7742257 5.7745127 6.1238754 6.9393553 6.7673051 6.6868970 6.0787342 7.0313012 6.3000197 4.7381730 6.6540654 6.1304435 5.7955318 6.5211149 6.5940504 4.1286935 6.2884345 3.6387937 4.0966805 6.1584172 5.8625802 6.0469066 6.2387155 5.4102326 6.0073015 6.6350404 7.0975156 7.4569054 6.3359549 5.8198142 4.5837264 5.0070049 6.8878721 6.1876072 6.4583409 5.6648054 6.3085795 6.1139147 6.1836706 6.3831389 6.8159147 5.8458832 5.8500282 5.1746258 5.9693668 
EP00204_Picochlorum_oklahomense_P000995_CAMPEP_0118801808_NCGR_PEP_ID_MMETSP1161-20130426_3234_1_TAXON_ID_249345_ORGANISM__Picochlorum_oklahomensis_Strain_CCMP2329__LENGTH_529_DNA_ID_CAMNT_0006729787_DNA_START_84_DNA_END_1673_DNA_ORIENTATION_-            2.4394292 3.6582076 2.6343529 4.0855627 3.9455625 2.2554227 3.6488752 2.1953819 3.1860732 3.8259221 2.1641077 3.9902907 4.0680586 4.0613783 4.2588168 4.0391882 3.5238778 2.9424875 3.9642633 2.7843009 2.3915904 3.9865042 3.6559105 3.6101689 2.8336274 3.7192171 2.4781463 3.2566679 3.2029261 3.7160081 2.8634241 3.0734671 3.7477603 3.4008951 2.4440357 3.4393722 2.5975730 4.1244549 4.0356348 3.8648416 2.4019742 3.0999629 2.4823500 3.5769298 3.0988209 4.0011731 3.4055381 3.2411380 3.3845286 3.4508001 2.5629293 3.3688077 3.9283613 3.2761957 3.2716787 3.4702978 3.7870719 3.4251418 3.0474764 3.1445995 2.6504500 3.3050263 3.1330156 3.0223886 2.2763020 2.4324313 4.0715107 1.9385807 3.4938458 3.6103685 2.7229144 2.8883946 3.1386885 3.3064848 0.0000000 3.3767100 2.1352742 2.1906234 3.7213764 3.2358719 3.0243044 4.5014219 2.7110848 3.7907975 2.4302891 3.7059580 3.2544648 3.1819533 3.3861236 2.0562463 2.6415311 2.1434517 4.1113746 3.6833439 2.7896016 1.9368368 3.7715580 3.8963570 4.2561149 3.5255739 3.8059778 3.9502023 4.0263348 2.3095087 4.1735592 2.1914628 3.6028640 3.7014091 3.9286902 3.6013573 2.7787412 3.6184525 3.4021672 3.0895957 2.9378853 2.9622180 2.4091667 2.4572492 2.8737324 3.2571336 2.5592363 2.8798539 3.4061382 3.5622789 4.0527541 3.7713095 2.6262967 3.3285080 3.7770103 3.2802428 3.3603744 3.3060090 2.5570877 4.1543378 2.7692096 3.5886235 4.2064864 3.4778785 3.2835035 2.9824489 3.4204162 2.6461977 3.5955844 3.5686377 4.1770723 3.4725077 3.2876270 3.6202026 3.6092181 3.8362577 3.4904110 3.6508789 4.1224178 3.7396597 3.6055865 3.2584698 3.4661297 3.4351578 3.6380431 3.8067674 3.8467008 3.5188497 3.7554102 3.4388205 4.0813990 3.1605715 3.4129774 3.4308798 3.5024238 3.6848634 3.8717456 3.4122619 2.5438671 3.5683568 3.1417161 3.6890148 2.8484335 3.2675991 3.6745784 3.5592029 3.0792366 2.4609357 3.6108300 2.9612175 3.7012972 3.6696884 3.6133515 4.3251251 2.5437994 3.3637391 3.0759519 3.6519104 2.9389747 2.5747120 2.9285207 4.0430725 2.8818487 2.0138124 2.0357057 3.4480217 3.6820905 3.1879923 3.3364335 2.9746491 2.3136416 3.6509990 3.6355909 4.2036108 3.4714721 2.0479287 3.1414866 2.7820089 3.6432917 4.1085058 3.2818858 3.7286265 3.4653380 3.0855769 3.3785526 3.0567739 3.2502723 3.2629365 1.7064602 3.9002120 3.1964171 2.1886915 3.1936035 3.2880361 3.0967023 3.5287180 3.3483411 3.0356923 3.3658808 2.8513507 3.3143691 3.3379310 3.2979854 3.1661331 3.2585799 3.2235766 2.7458779 3.0749847 3.3126305 3.3744716 2.9117991 3.0046702 3.3338280 3.3783795 3.1868000 2.2504670 3.4812747 3.5387860 2.6409484 3.0918049 3.1459728 3.9076662 4.0499737 3.6365881 3.6227088 3.8472403 3.4541397 3.3129123 3.1770495 2.7598878 3.8101015 3.0340109 3.9883276 2.7510055 4.5697825 3.8816369 3.1156644 3.6280991 2.6495004 3.4638269 2.2702740 3.2746705 3.2039477 3.1028030 2.9776829 2.6490162 3.6268100 2.4419984 3.3173474 2.8149336 3.1376825 3.5084682 2.2406614 3.1377850 2.9314909 3.4270715 2.8768562 2.4513456 2.7613880 3.5102723 3.3527577 3.4745362 3.5409651 3.0961871 3.2981523 4.6485123 3.5320469 3.9728364 3.1915526 3.8216709 3.4362947 3.0818736 4.1918309 3.8642326 2.7651485 4.1558458 4.1216205 3.6670092 3.7049265 3.4799803 4.3258251 3.6344242 4.1490706 3.7894092 4.0517589 3.5505121 4.7648582 3.6279075 4.4221092 4.2558596 3.9552775 3.4137057 3.3902994 3.0352063 3.6572110 3.6380672 3.8540336 3.8656206 4.0818384 4.1084296 4.1257137 3.3506506 3.5668781 3.8640174 3.6683815 3.3742065 4.1609906 3.2760039 3.5439837 2.3567088 3.0260953 4.1257829 2.6217304 3.2233217 2.9389661 4.0124923 3.7345550 3.8843859 3.2770081 3.3962553 3.2319156 3.7879565 3.9505560 4.1126966 3.6811454 3.2613667 3.5249187 3.8424567 3.4716076 3.1741648 3.7205278 4.2314297 2.4772455 3.7300307 3.7784723 3.8862616 2.7684539 3.7162719 3.9885547 3.5207080 4.0132156 3.7988084 3.1212000 2.7103766 3.7904573 3.6447268 4.3191795 3.9841644 4.1006334 3.2463102 4.2323546 3.7464751 3.9638578 3.8213682 3.3811769 3.7839888 3.1060141 4.0450950 3.5430861 3.9371203 3.9811074 3.9050457 3.9134560 2.4583486 4.3243224 4.3084400 3.7908063 3.7858628 3.4696882 3.3368850 4.2137191 2.7083833 3.8050749 3.9143177 3.8718223 3.7797125 3.9798798 3.8803439 2.9682921 3.8913436 3.6389036 3.4690284 4.2627595 4.3009988 2.5806322 3.7240308 3.8548218 3.8058045 2.2636816 3.9076111 3.9755887 3.8040093 3.7644778 3.7386483 3.8356753 3.2078924 4.0999298 3.5479631 3.5801591 3.9646423 3.9085084 2.4201281 3.8104446 3.7184605 2.7228460 3.7243839 6.2669404 5.6860166 6.1771090 5.6337972 4.9179611 6.3348509 6.7325011 6.4958609 6.4173362 7.1801279 6.5031944 7.0900486 6.1470707 7.6684639 6.6043753 5.4432458 7.0921323 6.7326546 5.5356946 6.3759406 6.2118970 3.3763867 6.1595125 3.8918086 4.9738689 6.2262577 7.0952988 5.3994111 6.7092100 5.8645948 6.3456403 7.4413966 6.4512548 6.5557031 5.8656975 6.5655452 4.9675038 5.0745824 6.8622473 5.7745269 6.3561319 6.0256596 5.7552267 5.7484632 6.5480185 4.8720905 6.8505289 4.8636559 5.7062507 5.2695091 5.6778282 
EP00205_Picochlorum_sp_RCC944_P001745_CAMPEP_0182605090_NCGR_PEP_ID_MMETSP1330-20130603_68_1_TAXON_ID_464278_ORGANISM__Picochlorum_sp._Strain_RCC944__LENGTH_729_DNA_ID_CAMNT_0024823035_DNA_START_18_DNA_END_2202_DNA_ORIENTATION_-                           3.4335742 3.7992309 3.6701706 4.2042133 3.9173152 3.3714944 3.4987695 3.4558949 2.7677852 4.1121855 3.4019326 3.9733611 4.2740936 3.5213458 4.0235784 3.7389415 3.5733838 3.7466903 3.6453184 3.4385240 3.7822007 4.0962082 3.3418255 3.0125307 3.8048741 3.4778352 3.5953952 3.3720365 2.5663073 3.8563659 3.9304197 2.8822174 3.6042105 2.9651710 3.7149466 3.7191253 3.7784272 3.9043281 3.6507743 3.5784138 3.3966670 2.5901659 3.7016529 3.3782110 4.0058197 3.5991502 3.7685785 3.2896994 3.6168017 3.5233411 3.6045314 3.0772989 3.9167017 2.8035732 3.7934125 3.1163624 3.1530662 3.2501544 3.5629383 3.1771857 3.6362911 3.2176856 3.2022763 3.0997672 3.8961437 3.5954018 4.0281523 3.5216304 3.0549399 3.0569947 3.3309185 2.6320401 2.8452063 2.7995474 3.3767100 0.0000000 3.2160281 3.3886542 3.0718835 2.6392171 2.8476671 4.2119503 3.9925799 3.0039032 3.5434182 3.3151073 3.5576725 3.2055183 2.9249685 3.5805919 3.5966384 3.1873796 4.6279188 3.6542671 3.6355212 3.0210324 4.5281442 4.2289982 3.9686420 3.0025804 3.9225055 4.2982996 4.3524248 3.6911570 4.0717733 3.3829885 3.0543876 3.5786014 3.4838900 3.2551156 3.3747521 3.6444163 2.8820657 2.7428579 2.7965554 3.4974542 3.5284228 3.6979859 2.6605909 3.9731613 3.7645010 4.0020137 3.7507545 3.9727477 4.1602057 4.2190084 4.1979652 3.7952725 3.5001578 3.5867280 3.5575411 3.3874754 4.2842079 3.5439427 4.1612226 4.1235332 3.9549287 3.1204522 3.4776231 4.0243420 3.1172420 3.5435751 3.0962714 4.1038466 4.0780319 3.5437420 2.8669762 4.3221550 3.7725250 4.0793837 2.8997758 4.0469325 3.8833877 3.9012415 3.2107305 4.2972281 3.5217093 3.0996677 3.7808143 3.4157827 4.0643401 3.6778644 3.3139910 3.4726709 3.6265310 4.0178343 3.6450959 3.3651893 3.4851673 3.9307999 3.4007101 3.1825431 3.2987971 3.8102319 3.1954731 4.0240736 3.3815909 3.9483932 3.2503423 3.0397666 3.0524404 3.4629782 2.9156905 4.0343373 3.6168386 3.9422315 3.6513992 4.6187547 4.0243713 3.3887126 3.3638010 3.7636299 4.0521769 3.6118416 3.1276816 4.6028959 2.5712224 2.9647110 3.2686337 3.8926869 3.8255471 3.2298575 3.5599073 3.6861613 3.4572907 3.7657638 3.5625921 4.4288220 3.8448164 3.2383049 2.7451889 3.1182143 3.5183371 4.2299525 3.3691151 3.8785218 3.1797814 4.1445441 2.6963145 4.0084303 3.7887422 2.4557400 3.2570150 3.3230971 3.1685923 3.2783388 2.5912620 2.9113229 2.7498168 3.6163207 3.4696233 3.9562258 3.8750214 3.5829827 3.6813185 4.3178717 2.8034633 3.9558015 3.8449518 4.1704009 3.8367673 4.0683457 3.5475294 3.4964442 3.6592509 3.3035516 3.5899114 4.1149704 3.4785041 3.4789746 3.0440061 3.3407880 3.5579802 3.7642834 4.3885257 3.8049596 3.7099157 3.5729002 3.1998168 4.3731973 3.8360049 3.6168617 3.2310014 3.3695516 3.5353484 3.0789233 3.6597116 3.7861283 4.0369758 3.4807110 3.0514501 3.7198188 3.6259265 3.8402195 3.4077259 3.8395363 3.6522420 3.0152512 3.0725726 3.5925251 3.1477963 3.9369950 2.9287269 3.3934762 2.7468751 3.0882619 3.7669745 3.7591697 2.9762356 2.8242827 3.1163627 3.5926502 3.7110071 3.0706076 3.0787290 3.7945155 3.9448464 3.7046052 3.5430366 4.1015194 3.5035945 4.1773849 3.6220431 4.0621869 3.7775208 3.1705746 4.0771343 3.6394745 3.9436652 4.4456840 4.1362909 3.9164955 3.4205280 3.5672062 4.4038533 3.7859123 4.0674139 3.8779523 3.4599557 3.8384990 4.3094421 4.0460286 3.9641353 4.0100340 4.4071257 3.0591762 4.2414878 4.4556856 3.7191514 3.7245178 3.5841914 4.7227736 3.6508506 3.3731411 4.2474236 3.1794114 3.0374782 3.8293422 4.0026536 3.5905397 4.2810916 4.1138416 3.5864695 3.9714952 3.5646605 3.5754181 3.6911726 3.4772195 3.7266911 4.3659049 3.5546586 3.6647221 3.0475588 4.1579381 3.8972887 3.5233863 4.2146073 3.9752887 3.3019018 3.6736807 3.6532062 4.3376264 3.4481956 3.4339464 3.7515956 3.4989369 3.8288585 4.3798800 3.2353982 4.0337230 3.6833874 3.8121987 3.3479185 3.3151423 4.5126802 3.1728986 3.8850014 3.6790609 3.4353890 4.1968726 3.6301740 3.5484228 3.8810692 2.9719585 3.7733622 3.3453467 3.1830972 3.4625928 3.9372813 4.0073232 3.4497413 3.6434561 4.1279401 3.3841736 3.3752419 3.7090135 3.5917413 3.7206911 4.0770097 3.5791174 4.0425524 3.4317898 2.9772985 3.4868055 3.6641199 3.6985236 3.1459655 4.2725045 3.6590419 3.6993452 3.8489014 3.7981113 3.6897245 3.5448925 3.3907425 3.1818126 4.3518870 3.1638505 3.7441354 3.5786925 3.7293506 3.6297860 3.5715599 3.4715899 3.6773097 3.5286358 3.4228495 3.4630264 3.8329066 4.1379356 3.5082913 3.4691938 3.4980463 3.8901771 3.5757036 3.5898032 3.6433363 3.4799059 3.8030623 3.8375783 7.2786776 7.1118275 6.0417442 5.3046720 4.9142844 6.1149924 6.2349377 6.4870158 7.0215672 7.8079772 6.8819103 6.7210954 6.2410616 7.5412665 6.9225492 4.8199472 7.7632635 7.9806870 6.3282537 6.4436904 6.3287883 4.3248055 7.3174600 4.7481109 4.9405584 6.0851389 6.6987955 6.8727619 6.3764489 6.7195836 8.1079020 8.0202753 7.2977618 7.0256589 7.0405794 6.6848396 5.7692318 5.9204523 8.9999988 7.2175675 8.1781182 7.5763447 7.7664272 5.9927473 8.0372926 6.2598666 6.3243278 5.4905576 7.0264763 5.2043023 6.1844899 
EP00207_Helicosporidium_sp_ATCC50920_P004574_KDD75737.1_protein_kinase_Helicosporidium_sp._ATCC_50920                                                                                                                                                          2.9234036 3.1263894 2.6000089 3.7188561 3.6485816 1.9045280 3.1814948 1.8787025 2.9529658 3.7318874 1.9386611 3.4216747 3.4998957 3.6497023 3.7382377 3.5622965 3.1555329 2.8248053 3.5257984 2.6148392 2.3321128 3.8301836 3.6540226 3.4264012 2.5161159 3.5161468 2.5459000 2.9595102 3.1163797 3.5335226 2.6468150 3.1531659 3.8581007 3.3989948 2.4204075 3.1842691 2.2510497 3.5059623 3.3142446 3.3020908 2.2051732 2.8756869 2.4451066 3.7839219 2.3340361 3.4906481 3.2626673 3.2344114 3.4628447 3.3303215 2.9488425 3.1342538 3.6061571 2.8387273 3.2072523 3.1077586 3.3704183 3.2826467 2.7086342 3.2672138 2.5241527 3.0473180 2.8375063 3.1157704 2.1208968 2.2952312 3.3248033 2.3340284 3.1620743 3.3004388 2.5049049 2.7149855 2.9931514 3.1567098 2.1352742 3.2160281 0.0000000 2.0569268 3.5624820 2.9845913 2.8055676 4.4032881 2.7384723 3.1530468 2.1627911 3.5342576 3.0784454 2.9212103 3.1981157 2.1796947 2.6310533 1.9578042 3.6044006 3.2671242 2.6251456 1.9965181 3.7806022 3.5603375 3.6163483 3.0654325 3.4787933 3.6206623 3.9109335 2.0241529 3.5662940 1.9378932 2.8412686 3.3611332 3.6309179 3.3032632 3.0234804 3.7866762 2.9855562 3.0221108 2.5782733 2.9059332 2.0726654 2.0544219 2.9110589 3.0641044 2.2743213 2.8369397 3.2249608 3.6833160 4.1265369 3.7857469 2.8671062 3.3802033 3.8017451 3.0856455 2.8784004 3.3024068 2.5864623 3.9773243 2.8231017 3.4975372 3.5171756 3.0316401 3.4527423 2.8543659 3.2781722 2.6845164 3.4201745 3.4957170 3.4457989 3.0758168 3.1570544 3.2605857 4.1763779 3.5752725 3.2599138 3.7899033 3.6377068 3.4369079 3.1844017 3.1920708 4.0306810 3.9990185 3.8252623 4.0949641 4.0298211 3.3647035 3.7497935 3.5627343 3.6967135 2.8509264 3.3233282 3.1484909 3.4702805 3.4519917 3.0926898 3.0751587 2.2939762 3.4480501 3.3644492 3.1522518 2.8504970 3.2097063 3.8334293 3.3673977 2.9969461 2.2350768 3.0891132 2.9245137 4.0492102 3.6847039 3.6134978 3.5548815 2.7845033 3.4215505 3.1000434 3.3266141 3.0733021 2.4731352 2.9421985 3.8103514 2.7095361 1.9926505 2.2875418 3.4859084 3.8965479 3.3703103 3.1759295 2.6762985 2.3122398 3.9860712 3.3093567 3.8385991 3.1794512 1.7997760 3.0744846 2.6424285 2.8551673 3.4151004 3.1834933 3.3802389 3.0933358 2.7834755 3.1718982 2.7107457 2.6129359 3.2728339 1.6777293 3.1167273 3.0888959 1.9812747 3.0635248 3.1233619 2.9959804 3.7726321 3.4051548 2.6186627 3.5786453 2.7913457 3.7050207 2.9085602 3.0105749 2.9862059 3.6254678 3.1958621 2.4916896 3.0830616 2.9264001 3.4924011 2.6934613 3.3208840 2.9504012 3.5467876 3.3655672 2.2363466 3.4119266 3.4039052 2.5000230 3.1439095 3.0468989 3.7160856 4.0658534 3.6983352 3.5852738 3.1837366 3.4519980 3.2510589 3.2241561 2.5873995 3.5520656 2.6250946 3.3845977 2.5194335 4.1235561 3.6812003 3.3492198 3.3696700 2.7514233 3.4480350 2.3524482 2.9644225 3.0495795 3.0054227 2.9852015 2.4846031 3.1842022 2.4734404 3.5418030 2.7396127 2.8948860 2.9408562 2.2576162 3.3053856 3.0083352 3.2236291 2.8768666 2.3984690 2.6690594 3.2071031 3.3190829 3.8966321 3.7952520 3.5206978 3.3719971 4.3270677 3.6110066 4.0081624 3.3164283 3.5544647 3.6854896 3.3339569 3.7275679 3.3891389 2.9023035 3.9457710 3.9870785 3.4593376 3.0172120 3.1761399 3.5415151 3.3352330 3.6669672 3.6648030 3.1696071 3.6174446 3.8226907 3.4540955 3.5468934 3.6105319 3.8612199 2.7408340 3.6082247 3.4857878 3.2762837 3.1459846 3.1430846 3.9669781 3.2385271 3.4688502 3.9551295 2.8819600 3.2631848 3.6048615 3.5148981 3.2987506 3.9765901 3.1835657 3.5556588 2.6621997 2.9481159 4.0462463 3.1431715 3.1711343 3.3612402 4.0031494 3.4490616 3.0197418 2.5655946 3.4936468 2.8839726 2.9491020 4.0184243 3.7696365 3.0043248 3.4123860 3.2752347 3.7812560 3.2824935 3.0490506 3.3020971 3.7759204 2.4819169 3.6944769 3.5543832 3.5914445 2.5447779 3.6018610 3.3823906 3.1957839 3.8047178 3.0306716 3.1290144 2.5138267 2.9459861 3.4025442 3.3472178 3.2788856 3.7798097 2.9360617 3.8074861 3.2618342 3.7852554 3.5262161 3.7642680 3.4173418 2.7996798 3.2473138 3.5791806 3.5270367 3.4886618 3.6804678 3.4750221 2.5931570 3.8902750 3.8389190 3.2635902 3.7380948 3.4070902 3.6099185 3.6867673 2.5663556 3.4508208 3.4497407 3.8108647 3.6596074 3.5812480 3.5103156 3.1574976 3.2153924 3.2339827 3.5967618 4.1592902 3.8486604 2.5366627 3.2945756 3.6424577 3.3773638 2.4187855 3.4854400 3.4592751 3.4742637 3.3949571 3.4497388 3.9824209 3.3129281 3.6209325 3.1475022 3.3585465 3.5885025 3.5434529 2.6325677 3.6262787 3.5086553 2.6381573 3.4472574 6.6409458 6.1725949 6.2610104 4.8978872 4.7941853 6.2563484 6.8672523 7.3590957 6.7326235 7.8582559 6.4853661 6.9544239 5.8690861 8.0824134 6.8943523 5.4596456 7.3962021 8.0269953 5.6086274 6.7193739 5.9046054 4.0300693 6.6378755 3.8697093 5.1298736 5.7576559 7.1411305 5.9926243 6.1853437 6.3589455 6.9425686 7.4508755 6.2928469 6.8812658 6.5912315 7.5165983 4.9047112 5.1336812 7.6101814 5.9055517 5.5219663 6.7718963 6.5927739 5.9134236 7.3106665 5.3267579 6.1787099 5.5382990 6.6717140 5.7618736 5.9906973
[truncated: 2,138,725 more chars]
