# Supplementary material for: Evolution of promoter-proximal pausing enabled a new layer of transcription control
Source: bioRxiv. 2024 Oct 12:2023.02.19.529146. Preprint. [Version 2] doi: 10.1101/2023.02.19.529146 (PMC11482795; doi:10.1101/2023.02.19.529146)
Supplement: Supplement 1 [file media-1.zip › Other Supplemental Materials/CDK9/CDKs_preliminaryfinal.mafft.trimalgappyout.LGC20G.splits.nex]

#nexus

BEGIN Taxa;
DIMENSIONS ntax=491;
TAXLABELS
[1] 'EP00023_Dictyostelium_discoideum_P005532_XP_639135.1_hypothetical_protein_DDB_G0283279_Dictyostelium_discoideum_AX4'
[2] 'EP00023_Dictyostelium_discoideum_P010614_XP_644979.1_p34-cdc2_protein_Dictyostelium_discoideum_AX4'
[3] 'EP00023_Dictyostelium_discoideum_P012621_XP_647110.1_hypothetical_protein_DDB_G0268480_Dictyostelium_discoideum_AX4'
[4] 'EP00260_Arabidopsis_thaliana_P002950_NP_001117490.1_Protein_kinase_superfamily_protein_Arabidopsis_thaliana'
[5] 'EP00265_Oryza_sativa_P001147_NP_001043043.1_Os01g0367700_Oryza_sativa_Japonica_Group'
[6] 'EP00265_Oryza_sativa_P004959_NP_001047355.1_Os02g0602100_Oryza_sativa_Japonica_Group'
[7] 'EP00265_Oryza_sativa_P007471_NP_001050108.1_Os03g0349200_partial_Oryza_sativa_Japonica_Group'
[8] 'EP00265_Oryza_sativa_P010111_NP_001053147.1_Os04g0488000_Oryza_sativa_Japonica_Group'
[9] 'EP00265_Oryza_sativa_P012133_NP_001055436.1_Os05g0389700_Oryza_sativa_Japonica_Group'
[10] 'EP00265_Oryza_sativa_P022641_NP_001067590.1_Os11g0242500_Oryza_sativa_Japonica_Group'
[11] 'EP00267_Zea_mays_P018879_NP_001333835.1_cyclin-dependent_kinase_G-2-like_Zea_mays'
[12] 'EP00267_Zea_mays_P022862_XP_008648016.1_uncharacterized_protein_LOC100381525_isoform_X1_Zea_mays'
[13] 'EP00267_Zea_mays_P030864_XP_008662637.1_probable_serine_threonine-protein_kinase_At1g09600_isoform_X1_Zea_mays'
[14] 'EP00267_Zea_mays_P035139_XP_008670639.1_probable_serine_threonine-protein_kinase_At1g54610_Zea_mays'
[15] 'EP00267_Zea_mays_P052231_XP_020405267.1_uncharacterized_protein_LOC100279958_isoform_X1_Zea_mays'
[16] 'EP00144_Saccharomyces_cerevisiae_P003152_NP_012783.1_cyclin-dependent_serine_threonine_protein_kinase_CTK1_Saccharomyces_cerevisiae_S288C'
[17] 'EP01134_Creolimax_fragrantissima_P007094_CFRG7094T1'
[18] 'EP00057_Strongylocentrotus_purpuratus_P026799_XP_011681273.1_PREDICTED_cyclin-dependent_kinase_10_Strongylocentrotus_purpuratus'
[19] 'EP00057_Strongylocentrotus_purpuratus_P035243_XP_798269.1_PREDICTED_cyclin-dependent_kinase_9_Strongylocentrotus_purpuratus'
[20] 'EP00074_Homo_sapiens_P044383_NP_443714.3_cyclin-dependent_kinase_10_isoform_a_Homo_sapiens'
[21] 'EP00074_Homo_sapiens_P110391_XP_024306952.1_cyclin-dependent_kinase_11B_isoform_X9_Homo_sapiens'
[22] 'EP00099_Drosophila_melanogaster_P013890_NP_476797.1_Cyclin-dependent_kinase_1_Drosophila_melanogaster'
[23] 'EP00099_Drosophila_melanogaster_P014238_NP_477226.2_Cyclin-dependent_kinase_9_Drosophila_melanogaster'
[24] 'EP00110_Nematostella_vectensis_P003152_XP_001620553.1_hypothetical_protein_NEMVEDRAFT_v1g147788_partial_Nematostella_vectensis'
[25] 'EP00110_Nematostella_vectensis_P004694_XP_001622095.1_predicted_protein_Nematostella_vectensis'
[26] 'EP00110_Nematostella_vectensis_P009464_XP_001626865.1_predicted_protein_Nematostella_vectensis'
[27] 'EP00110_Nematostella_vectensis_P015503_XP_001632904.1_predicted_protein_partial_Nematostella_vectensis'
[28] 'EP00110_Nematostella_vectensis_P016065_XP_001633466.1_predicted_protein_Nematostella_vectensis'
[29] 'EP00110_Nematostella_vectensis_P020835_XP_001638236.1_predicted_protein_Nematostella_vectensis'
[30] 'EP00110_Nematostella_vectensis_P024082_XP_001641483.1_predicted_protein_Nematostella_vectensis'
[31] 'EP00002_Diphylleia_rotans_P010275_TRINITY_DN2069_c0_g1_i5.p1_TRINITY_DN2069_c0_g1_TRINITY_DN2069_c0_g1_i5.p1_ORF_type_5prime_partial_len_585_score_151.53_TRINITY_DN2069_c0_g1_i5_39-1793'
[32] 'EP00002_Diphylleia_rotans_P016147_TRINITY_DN3137_c0_g1_i4.p1_TRINITY_DN3137_c0_g1_TRINITY_DN3137_c0_g1_i4.p1_ORF_type_complete_len_370_score_84.25_TRINITY_DN3137_c0_g1_i4_121-1230'
[33] 'EP00002_Diphylleia_rotans_P021586_TRINITY_DN419_c1_g2_i2.p1_TRINITY_DN419_c1_g2_TRINITY_DN419_c1_g2_i2.p1_ORF_type_complete_len_553_score_113.76_TRINITY_DN419_c1_g2_i2_36-1694'
[34] 'EP00003_Mantamonas_plastica_P002604_TRINITY_DN119_c0_g1_i1.p1_TRINITY_DN119_c0_g1_TRINITY_DN119_c0_g1_i1.p1_ORF_type_complete_len_782_score_217.70_TRINITY_DN119_c0_g1_i1_15-2360'
[35] 'EP00003_Mantamonas_plastica_P007602_TRINITY_DN1644_c0_g1_i3.p1_TRINITY_DN1644_c0_g1_TRINITY_DN1644_c0_g1_i3.p1_ORF_type_5prime_partial_len_400_score_125.27_TRINITY_DN1644_c0_g1_i3_27-1226'
[36] 'EP00003_Mantamonas_plastica_P033201_TRINITY_DN9385_c2_g1_i3.p1_TRINITY_DN9385_c2_g1_TRINITY_DN9385_c2_g1_i3.p1_ORF_type_complete_len_608_score_183.08_TRINITY_DN9385_c2_g1_i3_208-2007'
[37] 'EP00004_Rigifila_ramosa_P012335_TRINITY_DN2665_c0_g2_i2.p1_TRINITY_DN2665_c0_g2_TRINITY_DN2665_c0_g2_i2.p1_ORF_type_internal_len_445_score_125.87_TRINITY_DN2665_c0_g2_i2_3-1334'
[38] 'EP00004_Rigifila_ramosa_P024593_TRINITY_DN717_c0_g1_i4.p1_TRINITY_DN717_c0_g1_TRINITY_DN717_c0_g1_i4.p1_ORF_type_5prime_partial_len_568_score_105.21_TRINITY_DN717_c0_g1_i4_29-1732'
[39] 'EP00005_Dracoamoeba_jomungandri_P010940_CAMPEP_0174276926_NCGR_PEP_ID_MMETSP0439-20130205_60653_1_TAXON_ID_0_ORGANISM__Stereomyxa_ramosa_Strain_Chinc5__LENGTH_1643_DNA_ID_CAMNT_0015369203_DNA_START_256_DNA_END_5186_DNA_ORIENTATION_-'
[40] 'EP00006_Acanthamoeba_castellanii_P008988_ELR20378_pep_supercontig_Acastellanii.strNEFF_v1_scf7180000084746_213998_216468_1_gene_ACA1_186870_transcript_ELR20378_gene_biotype_protein_coding_transcript_biotype_protein_coding_description_protein_kinase_domai'
[41] 'EP00007_Cunea_sp_BSH-02190019_P005637_CAMPEP_0174234916_NCGR_PEP_ID_MMETSP0417-20130205_4528_1_TAXON_ID_242541_ORGANISM__Mayorella_sp_Strain_BSH-02190019__LENGTH_520_DNA_ID_CAMNT_0015313345_DNA_START_57_DNA_END_1619_DNA_ORIENTATION_-'
[42] 'EP00008_Paramoeba_atlantica_P011471_CAMPEP_0201477610_NCGR_PEP_ID_MMETSP0151_2-20130828_2604_1_ASSEMBLY_ACC_CAM_ASM_000257_TAXON_ID_200890_ORGANISM__Paramoeba_atlantica_Strain_621_1__CCAP_1560_9__LENGTH_548_DNA_ID_CAMNT_0047858393_DNA_START_1_DNA_END_163'
[43] 'EP00009_Paramoeba_aestuarina_P003898_CAMPEP_0201516558_NCGR_PEP_ID_MMETSP0161_2-20130828_7858_1_ASSEMBLY_ACC_CAM_ASM_000251_TAXON_ID_180227_ORGANISM__Neoparamoeba_aestuarina_Strain_SoJaBio_B1-5_56_2__LENGTH_566_DNA_ID_CAMNT_0047913735_DNA_START_1_DNA_END'
[44] 'EP00011_Vannellida_sp_DIVA3-517-6-12_P003096_CAMPEP_0114632990_NCGR_PEP_ID_MMETSP0168-20121206_15216_1_TAXON_ID_95228_ORGANISM__Vannella_sp._Strain_DIVA3_517_6_12__NCGR_SAMPLE_ID_MMETSP0168_ASSEMBLY_ACC_CAM_ASM_000044_LENGTH_495_DNA_ID_CAMNT_0001844611_D'
[45] 'EP00011_Vannellida_sp_DIVA3-517-6-12_P004660_CAMPEP_0114606650_NCGR_PEP_ID_MMETSP0168-20121206_1673_1_TAXON_ID_95228_ORGANISM__Vannella_sp._Strain_DIVA3_517_6_12__NCGR_SAMPLE_ID_MMETSP0168_ASSEMBLY_ACC_CAM_ASM_000044_LENGTH_874_DNA_ID_CAMNT_0001817525_DN'
[46] 'EP00011_Vannellida_sp_DIVA3-517-6-12_P013572_CAMPEP_0114622616_NCGR_PEP_ID_MMETSP0168-20121206_9829_1_TAXON_ID_95228_ORGANISM__Vannella_sp._Strain_DIVA3_517_6_12__NCGR_SAMPLE_ID_MMETSP0168_ASSEMBLY_ACC_CAM_ASM_000044_LENGTH_580_DNA_ID_CAMNT_0001833837_DN'
[47] 'EP00012_Vannella_robusta_P000114_CAMPEP_0206188836_NCGR_PEP_ID_MMETSP0166-20121206_3815_1_ASSEMBLY_ACC_CAM_ASM_000260_TAXON_ID_95228_ORGANISM__Vannella_robusta_Strain_DIVA3_518_3_11_1_6__LENGTH_503_DNA_ID_CAMNT_0053604647_DNA_START_287_DNA_END_1798_DNA_O'
[48] 'EP00012_Vannella_robusta_P001909_CAMPEP_0206186066_NCGR_PEP_ID_MMETSP0166-20121206_2190_1_ASSEMBLY_ACC_CAM_ASM_000260_TAXON_ID_95228_ORGANISM__Vannella_robusta_Strain_DIVA3_518_3_11_1_6__LENGTH_530_DNA_ID_CAMNT_0053601397_DNA_START_1_DNA_END_1589_DNA_ORI'
[49] 'EP00014_Entamoeba_dispar_P002501_EDR23991.1_cyclin-dependent_kinase_C-2_putative_Entamoeba_dispar_SAW760'
[50] 'EP00020_Sapocribrum_chincoteaguense_P013996_CAMPEP_0170735354_NCGR_PEP_ID_MMETSP0437-20130122_3054_1_TAXON_ID_0_ORGANISM__Sexangularia_sp.__LENGTH_390_DNA_ID_CAMNT_0011073679_DNA_START_1_DNA_END_1169_DNA_ORIENTATION_'
[51] 'EP00022_Cavenderia_fasciculata_P006062_XP_004358551.1_putative_protein_serine_threonine_kinase_Cavenderia_fasciculata'
[52] 'EP00023_Dictyostelium_discoideum_P010152_XP_644477.1_hypothetical_protein_DDB_G0273721_Dictyostelium_discoideum_AX4'
[53] 'EP00026_Physarum_polycephalum_P006526_Phypoly_transcript_06573.p1_GENE.Phypoly_transcript_06573_Phypoly_transcript_06573.p1_ORF_type_complete_len_400_score_15.16_Phypoly_transcript_06573_148-1347'
[54] 'EP00027_Filamoeba_sp_ATCC50430_P002737_CAMPEP_0168543950_NCGR_PEP_ID_MMETSP0413-20121227_2165_1_TAXON_ID_136452_ORGANISM__Filamoeba_nolandi_Strain_NC-AS-23-1__LENGTH_641_DNA_ID_CAMNT_0008573949_DNA_START_1_DNA_END_1925_DNA_ORIENTATION_'
[55] 'EP00029_Vermamoeba_vermiformis_P001118_TRINITY_DN11288_c0_g1_i1.p1_TRINITY_DN11288_c0_g1_TRINITY_DN11288_c0_g1_i1.p1_ORF_type_complete_len_718_score_183.99_TRINITY_DN11288_c0_g1_i1_65-2155'
[56] 'EP00031_Thecamonas_trahens_P000130_XP_013752700.1_CMGC_CDK_protein_kinase_Thecamonas_trahens_ATCC_50062'
[57] 'EP00031_Thecamonas_trahens_P006331_XP_013758901.1_hypothetical_protein_AMSG_11804_Thecamonas_trahens_ATCC_50062'
[58] 'EP00033_Pygsuia_biforma_P001141_GCRY01001298.1.p1_GENE.GCRY01001298.1_GCRY01001298.1.p1_ORF_type_3prime_partial_len_457_score_76.45_GCRY01001298.1_237-1604'
[59] 'EP00033_Pygsuia_biforma_P001454_GCRY01001642.1.p1_GENE.GCRY01001642.1_GCRY01001642.1.p1_ORF_type_complete_len_500_score_50.95_GCRY01001642.1_190-1689'
[60] 'EP00163_Fabomonas_tropica_P012244_TRINITY_DN234_c0_g3_i2.p1_TRINITY_DN234_c0_g3_TRINITY_DN234_c0_g3_i2.p1_ORF_type_complete_len_547_score_137.57_TRINITY_DN234_c0_g3_i2_414-2054'
[61] 'EP00165_Cyanidioschyzon_merolae_P003365_XP_005538128.1_cyclin_dependent_kinase_C-type_Cyanidioschyzon_merolae_strain_10D'
[62] 'EP00169_Porphyra_umbilicalis_P007489_OSX75503.1_hypothetical_protein_BU14_0234s0030_Porphyra_umbilicalis'
[63] 'EP00183_Erythrolobus_madagascarensis_P004410_CAMPEP_0185858198_NCGR_PEP_ID_MMETSP1354-20130828_29891_1_TAXON_ID_708628_ORGANISM__Erythrolobus_madagascarensis_Strain_CCMP3276__LENGTH_610_DNA_ID_CAMNT_0028560479_DNA_START_1_DNA_END_1833_DNA_ORIENTATION_-'
[64] 'EP00185_Porphyridium_purpureum_P006653_POR0651..scf227_4'
[65] 'EP00187_Rhodella_violacea_P008653_CAMPEP_0174894414_NCGR_PEP_ID_MMETSP0167-20121228_9055_1_TAXON_ID_38298_ORGANISM__Rhodella_maculata_Strain_CCMP736__LENGTH_541_DNA_ID_CAMNT_0016133491_DNA_START_1_DNA_END_1626_DNA_ORIENTATION_'
[66] 'EP00188_Purpureofilum_apyrenoidigerum_P004205_Plantae.Rhodophyta-Purpureofilum_apyrenoidigerum.ctg46337.p1_GENE.Plantae.Rhodophyta-Purpureofilum_apyrenoidigerum.ctg46337_Plantae.Rhodophyta-Purpureofilum_apyrenoidigerum.ctg46337.p1_ORF_type_5prime_partial'
[67] 'EP00190_Bangiopsis_sp_CCMP1999_P006058_CAMPEP_0198726946_NCGR_PEP_ID_MMETSP1475-20131203_3837_1_TAXON_ID_ORGANISM__Unidentified_sp._Strain_CCMP1999__NCGR_SAMPLE_ID_MMETSP1475_ASSEMBLY_ACC_CAM_ASM_001111_LENGTH_366_DNA_ID_CAMNT_0044488927_DNA_START_1_DNA_'
[68] 'EP00191_Tetraselmis_sp_GSL018_P011791_CAMPEP_0177599618_NCGR_PEP_ID_MMETSP0419_2-20121207_13099_1_TAXON_ID_582737_ORGANISM__Tetraselmis_sp._Strain_GSL018__LENGTH_545_DNA_ID_CAMNT_0019092383_DNA_START_1_DNA_END_1637_DNA_ORIENTATION_'
[69] 'EP00192_Tetraselmis_astigmatica_P005365_CAMPEP_0117668258_NCGR_PEP_ID_MMETSP0804-20121206_11445_1_TAXON_ID_1074897_ORGANISM__Tetraselmis_astigmatica_Strain_CCMP880__LENGTH_528_DNA_ID_CAMNT_0005476121_DNA_START_269_DNA_END_1849_DNA_ORIENTATION_'
[70] 'EP00192_Tetraselmis_astigmatica_P008345_CAMPEP_0117673332_NCGR_PEP_ID_MMETSP0804-20121206_14413_1_TAXON_ID_1074897_ORGANISM__Tetraselmis_astigmatica_Strain_CCMP880__LENGTH_635_DNA_ID_CAMNT_0005482057_DNA_START_1_DNA_END_1907_DNA_ORIENTATION_'
[71] 'EP00193_Tetraselmis_chui_P017484_CAMPEP_0177789578_NCGR_PEP_ID_MMETSP0491_2-20121128_22837_1_TAXON_ID_63592_ORGANISM__Tetraselmis_chuii_Strain_PLY429__LENGTH_519_DNA_ID_CAMNT_0019311477_DNA_START_1_DNA_END_1557_DNA_ORIENTATION_'
[72] 'EP00195_Chlamydomonas_chlamydogama_P004051_CAMPEP_0202917948_NCGR_PEP_ID_MMETSP1392-20130828_72242_1_ASSEMBLY_ACC_CAM_ASM_000868_TAXON_ID_225041_ORGANISM__Chlamydomonas_chlamydogama_Strain_SAG_11-48b__LENGTH_595_DNA_ID_CAMNT_0049610853_DNA_START_1_DNA_EN'
[73] 'EP00199_Chlamydomonas_sp_CCMP681_P002123_CAMPEP_0119117774_NCGR_PEP_ID_MMETSP1180-20130426_53025_1_TAXON_ID_3052_ORGANISM__Chlamydomonas_cf_sp_Strain_CCMP681__NCGR_SAMPLE_ID_MMETSP1180_ASSEMBLY_ACC_CAM_ASM_000741_LENGTH_421_DNA_ID_CAMNT_0007107067_DNA_ST'
[74] 'EP00201_Polytomella_parva_P023180_CAMPEP_0175041798_NCGR_PEP_ID_MMETSP0052_2-20121109_2145_1_TAXON_ID_51329_ORGANISM__Polytomella_parva_Strain_SAG_63-3__NCGR_SAMPLE_ID_MMETSP0052_2_ASSEMBLY_ACC_CAM_ASM_000194_LENGTH_412_DNA_ID_CAMNT_0016304413_DNA_START_'
[75] 'EP00204_Picochlorum_oklahomense_P000995_CAMPEP_0118801808_NCGR_PEP_ID_MMETSP1161-20130426_3234_1_TAXON_ID_249345_ORGANISM__Picochlorum_oklahomensis_Strain_CCMP2329__LENGTH_529_DNA_ID_CAMNT_0006729787_DNA_START_84_DNA_END_1673_DNA_ORIENTATION_-'
[76] 'EP00205_Picochlorum_sp_RCC944_P001745_CAMPEP_0182605090_NCGR_PEP_ID_MMETSP1330-20130603_68_1_TAXON_ID_464278_ORGANISM__Picochlorum_sp._Strain_RCC944__LENGTH_729_DNA_ID_CAMNT_0024823035_DNA_START_18_DNA_END_2202_DNA_ORIENTATION_-'
[77] 'EP00207_Helicosporidium_sp_ATCC50920_P004574_KDD75737.1_protein_kinase_Helicosporidium_sp._ATCC_50920'
[78] 'EP00208_Stichococcus_sp_RCC1054_P004921_CAMPEP_0206144366_NCGR_PEP_ID_MMETSP1473-20131121_23867_1_ASSEMBLY_ACC_CAM_ASM_001109_TAXON_ID_1461547_ORGANISM__Stichococcus_sp_Strain_RCC1054__LENGTH_901_DNA_ID_CAMNT_0053540177_DNA_START_164_DNA_END_2869_DNA_ORI'
[79] 'EP00210_Caulerpa_lentillifera_P005802_g5548.t1'
[80] 'EP00211_Chloroparvula_japonica_P002851_CAMPEP_0119128772_NCGR_PEP_ID_MMETSP1310-20130426_6792_1_TAXON_ID_464262_ORGANISM__Genus_nov._species_nov._Strain_RCC2339__LENGTH_510_DNA_ID_CAMNT_0007119145_DNA_START_1_DNA_END_1533_DNA_ORIENTATION_-'
[81] 'EP00211_Chloroparvula_japonica_P003045_CAMPEP_0119124048_NCGR_PEP_ID_MMETSP1310-20130426_3781_1_TAXON_ID_464262_ORGANISM__Genus_nov._species_nov._Strain_RCC2339__LENGTH_532_DNA_ID_CAMNT_0007113935_DNA_START_1_DNA_END_1593_DNA_ORIENTATION_-'
[82] 'EP00211_Chloroparvula_japonica_P006421_CAMPEP_0119118418_NCGR_PEP_ID_MMETSP1310-20130426_311_1_TAXON_ID_464262_ORGANISM__Genus_nov._species_nov._Strain_RCC2339__LENGTH_401_DNA_ID_CAMNT_0007107781_DNA_START_275_DNA_END_1480_DNA_ORIENTATION_-'
[83] 'EP00211_Chloroparvula_japonica_P007110_CAMPEP_0119131052_NCGR_PEP_ID_MMETSP1310-20130426_9325_1_TAXON_ID_464262_ORGANISM__Genus_nov._species_nov._Strain_RCC2339__LENGTH_385_DNA_ID_CAMNT_0007121603_DNA_START_1_DNA_END_1157_DNA_ORIENTATION_-'
[84] 'EP00216_Chloropicon_sp_CCMP2111_P002562_CAMPEP_0198238312_NCGR_PEP_ID_MMETSP1446-20131203_3992_1_TAXON_ID_1461542_ORGANISM__Unidentified_sp_Strain_CCMP2111__NCGR_SAMPLE_ID_MMETSP1446_ASSEMBLY_ACC_CAM_ASM_001112_LENGTH_430_DNA_ID_CAMNT_0043920705_DNA_STAR'
[85] 'EP00223_Ostreococcus_mediterraneus_P001863_CAMPEP_0179716882_NCGR_PEP_ID_MMETSP0938-20121108_2102_1_TAXON_ID_548131_ORGANISM__Ostreococcus_mediterraneus_Strain_clade-D-RCC1107__NCGR_SAMPLE_ID_MMETSP0938_ASSEMBLY_ACC_CAM_ASM_000576_LENGTH_1240_DNA_ID_CAMN'
[86] 'EP00227_Mantoniella_beaufortii_P019194_CAMPEP_0197575730_NCGR_PEP_ID_MMETSP1326-20131121_1024_1_TAXON_ID_1155430_ORGANISM__Genus_nov._species_nov._Strain_RCC2288__LENGTH_1014_DNA_ID_CAMNT_0043138545_DNA_START_104_DNA_END_3148_DNA_ORIENTATION_-'
[87] 'EP00228_Micromonas_bravo_P001339_CAMPEP_0203004448_NCGR_PEP_ID_MMETSP1401-20130829_2398_1_ASSEMBLY_ACC_CAM_ASM_000894_TAXON_ID_38833_ORGANISM__Micromonas_pusilla_Strain_CCAC1681__LENGTH_386_DNA_ID_CAMNT_0049746055_DNA_START_1_DNA_END_1159_DNA_ORIENTATION'
[88] 'EP00236_Picocystis_salinarum_P002674_CAMPEP_0183828986_NCGR_PEP_ID_MMETSP0807_2-20130328_3077_1_TAXON_ID_88271_ORGANISM__Picocystis_salinarum_Strain_CCMP1897__LENGTH_884_DNA_ID_CAMNT_0026074193_DNA_START_1_DNA_END_2648_DNA_ORIENTATION_-'
[89] 'EP00237_Pycnococcus_provasolii_P015449_CAMPEP_0205949550_NCGR_PEP_ID_MMETSP1459-20131121_1664_1_ASSEMBLY_ACC_CAM_ASM_001120_TAXON_ID_41880_ORGANISM__Pycnococcus_provasolii_Strain_RCC931__LENGTH_555_DNA_ID_CAMNT_0053321109_DNA_START_1_DNA_END_1667_DNA_ORI'
[90] 'EP00238_Polyblepharides_amylifera_P013317_CAMPEP_0196580830_NCGR_PEP_ID_MMETSP1081-20130531_30880_1_TAXON_ID_36882_ORGANISM__Pyramimonas_amylifera_Strain_CCMP720__LENGTH_869_DNA_ID_CAMNT_0041900829_DNA_START_133_DNA_END_2742_DNA_ORIENTATION_'
[91] 'EP00241_Pyramimonas_parkeae_P016596_CAMPEP_0114280036_NCGR_PEP_ID_MMETSP0059-20121206_2221_1_TAXON_ID_36894_ORGANISM__Pyramimonas_parkeae_Strain_CCMP726__LENGTH_440_DNA_ID_CAMNT_0001400405_DNA_START_1_DNA_END_1323_DNA_ORIENTATION_'
[92] 'EP00249_Psilotum_nudum_P019351_c27209_g1_i1_orf_3-2654'
[93] 'EP00252_Welwitschia_mirabilis_P006235_TRINITY_DN1705_c0_g1_i2.p1_TRINITY_DN1705_c0_g1_TRINITY_DN1705_c0_g1_i2.p1_ORF_type_complete_len_433_score_92.07_TRINITY_DN1705_c0_g1_i2_379-1677'
[94] 'EP00252_Welwitschia_mirabilis_P018751_TRINITY_DN4185_c0_g3_i1.p1_TRINITY_DN4185_c0_g3_TRINITY_DN4185_c0_g3_i1.p1_ORF_type_complete_len_848_score_172.28_TRINITY_DN4185_c0_g3_i1_527-3070'
[95] 'EP00257_Ricinus_communis_P006992_XP_002522951.1_cyclin-dependent_kinase_G-2_Ricinus_communis'
[96] 'EP00258_Populus_trichocarpa_P026398_XP_024442417.1_cyclin-dependent_kinase_G1_Populus_trichocarpa'
[97] 'EP00259_Arabidopsis_lyrata_P038823_XP_020891539.1_probable_serine_threonine-protein_kinase_At1g09600_Arabidopsis_lyrata_subsp._lyrata'
[98] 'EP00261_Vitis_vinifera_P035672_XP_019076915.1_PREDICTED_probable_serine_threonine-protein_kinase_At1g54610_isoform_X1_Vitis_vinifera'
[99] 'EP00263_Brachypodium_distachyon_P002271_XP_003560470.3_probable_serine_threonine-protein_kinase_At1g54610_Brachypodium_distachyon'
[100] 'EP00263_Brachypodium_distachyon_P005335_XP_003565105.2_ribosomal_RNA-processing_protein_12_Brachypodium_distachyon'
[101] 'EP00263_Brachypodium_distachyon_P010336_XP_003573290.2_uncharacterized_protein_LOC100834933_Brachypodium_distachyon'
[102] 'EP00263_Brachypodium_distachyon_P012677_XP_003576969.2_probable_serine_threonine-protein_kinase_At1g09600_Brachypodium_distachyon'
[103] 'EP00264_Hordeum_vulgare_P090188_HORVU5Hr1G020060.7_pep_chromosome_IBSC_v2_chr5H_90280282_90284295_-1_gene_HORVU5Hr1G020060_transcript_HORVU5Hr1G020060.7_gene_biotype_protein_coding_transcript_biotype_protein_coding_description_Predicted_protein_Source_Un'
[104] 'EP00264_Hordeum_vulgare_P150613_HORVU6Hr1G054600.5_pep_chromosome_IBSC_v2_chr6H_345638911_345642122_1_gene_HORVU6Hr1G054600_transcript_HORVU6Hr1G054600.5_gene_biotype_protein_coding_transcript_biotype_protein_coding'
[105] 'EP00267_Zea_mays_P024922_XP_008651752.1_uncharacterized_protein_LOC100383830_isoform_X1_Zea_mays'
[106] 'EP00268_Persea_americana_P052295_TRINITY_DN584_c0_g1_i1.p1_TRINITY_DN584_c0_g1_TRINITY_DN584_c0_g1_i1.p1_ORF_type_complete_len_771_score_169.99_TRINITY_DN584_c0_g1_i1_658-2970'
[107] 'EP00288_Rhodomonas_lens_P016896_CAMPEP_0177710428_NCGR_PEP_ID_MMETSP0484_2-20121128_11330_1_TAXON_ID_354590_ORGANISM__Rhodomonas_lens_Strain_RHODO__LENGTH_489_DNA_ID_CAMNT_0019222109_DNA_START_89_DNA_END_1558_DNA_ORIENTATION_'
[108] 'EP00293_Proteomonas_sulcata_P002275_CAMPEP_0184325030_NCGR_PEP_ID_MMETSP1049-20130417_138163_1_TAXON_ID_77928_ORGANISM__Proteomonas_sulcata_Strain_CCMP704__LENGTH_382_DNA_ID_CAMNT_0026646961_DNA_START_1_DNA_END_1148_DNA_ORIENTATION_-'
[109] 'EP00294_Goniomonas_avonlea_P006260_CAMPEP_0114556010_NCGR_PEP_ID_MMETSP0114-20121206_9061_1_TAXON_ID_31324_ORGANISM__Goniomonas_sp_Strain_m__LENGTH_460_DNA_ID_CAMNT_0001741187_DNA_START_1_DNA_END_1378_DNA_ORIENTATION_'
[110] 'EP00297_Palpitomonas_bilix_P003248_CAMPEP_0113875972_NCGR_PEP_ID_MMETSP0780_2-20120614_5227_1_TAXON_ID_652834_ORGANISM__Palpitomonas_bilix__LENGTH_561_DNA_ID_CAMNT_0000861997_DNA_START_322_DNA_END_2008_DNA_ORIENTATION__assembly_acc_CAM_ASM_000599'
[111] 'EP00299_Pterocystis_sp_00344_P002333_c1260_g1_i1.p1_GENE.c1260_g1_i1_c1260_g1_i1.p1_ORF_type_5prime_partial_len_528_score_111.97_c1260_g1_i1_88-1671'
[112] 'EP00299_Pterocystis_sp_00344_P013221_c6457_g1_i2.p1_GENE.c6457_g1_i2_c6457_g1_i2.p1_ORF_type_5prime_partial_len_351_score_38.96_c6457_g1_i2_29-1081'
[113] 'EP00303_Exanthemachrysis_gayraliae_P006830_CAMPEP_0206004256_NCGR_PEP_ID_MMETSP1464-20131121_3864_1_ASSEMBLY_ACC_CAM_ASM_001124_TAXON_ID_119497_ORGANISM__Exanthemachrysis_gayraliae_Strain_RCC1523__LENGTH_501_DNA_ID_CAMNT_0053377659_DNA_START_1_DNA_END_15'
[114] 'EP00306_Pavlova_sp_CCMP459_P003807_CAMPEP_0185179304_NCGR_PEP_ID_MMETSP1139-20130426_31944_1_TAXON_ID_298111_ORGANISM__Pavlova_sp._Strain_CCMP459__LENGTH_717_DNA_ID_CAMNT_0027745137_DNA_START_1_DNA_END_2153_DNA_ORIENTATION_'
[115] 'EP00312_Isochrysidales_sp_CCMP1244_P030129_CAMPEP_0202803998_NCGR_PEP_ID_MMETSP1388-20130828_103417_1_ASSEMBLY_ACC_CAM_ASM_000864_TAXON_ID_37098_ORGANISM__Isochrysis_sp_Strain_CCMP1244__LENGTH_653_DNA_ID_CAMNT_0049473989_DNA_START_1_DNA_END_1965_DNA_ORIE'
[116] 'EP00315_Gephyrocapsa_oceanica_P030732_CAMPEP_0185406888_NCGR_PEP_ID_MMETSP1365-20130426_985_1_TAXON_ID_38817_ORGANISM__Gephyrocapsa_oceanica_Strain_RCC1303__LENGTH_418_DNA_ID_CAMNT_0028009281_DNA_START_1_DNA_END_1250_DNA_ORIENTATION_'
[117] 'EP00315_Gephyrocapsa_oceanica_P037077_CAMPEP_0185428106_NCGR_PEP_ID_MMETSP1365-20130426_15882_1_TAXON_ID_38817_ORGANISM__Gephyrocapsa_oceanica_Strain_RCC1303__LENGTH_537_DNA_ID_CAMNT_0028032275_DNA_START_1_DNA_END_1607_DNA_ORIENTATION_'
[118] 'EP00316_Scyphosphaera_apsteinii_P020181_CAMPEP_0119348174_NCGR_PEP_ID_MMETSP1333-20130426_108905_1_TAXON_ID_418940_ORGANISM__Scyphosphaera_apsteinii_Strain_RCC1455__LENGTH_674_DNA_ID_CAMNT_0007360743_DNA_START_140_DNA_END_2165_DNA_ORIENTATION_-'
[119] 'EP00325_Prymnesiales_sp_UTEX-LB-985_P010033_CAMPEP_0174703314_NCGR_PEP_ID_MMETSP1094-20130205_7303_1_TAXON_ID_156173_ORGANISM__Chrysochromulina_brevifilum_Strain_UTEX_LB_985__LENGTH_690_DNA_ID_CAMNT_0015901221_DNA_START_1_DNA_END_2072_DNA_ORIENTATION_'
[120] 'EP00325_Prymnesiales_sp_UTEX-LB-985_P032406_CAMPEP_0174721620_NCGR_PEP_ID_MMETSP1094-20130205_36727_1_TAXON_ID_156173_ORGANISM__Chrysochromulina_brevifilum_Strain_UTEX_LB_985__LENGTH_495_DNA_ID_CAMNT_0015922343_DNA_START_66_DNA_END_1548_DNA_ORIENTATION_'
[121] 'EP00327_Prymnesium_parvum_P015890_CAMPEP_0113256698_NCGR_PEP_ID_MMETSP0008_2-20120614_14908_1_TAXON_ID_97485_ORGANISM__Prymnesium_parvum__LENGTH_631_DNA_ID_CAMNT_0000105069_DNA_START_1_DNA_END_1895_DNA_ORIENTATION__assembly_acc_CAM_ASM_000153'
[122] 'EP00327_Prymnesium_parvum_P017318_CAMPEP_0113284650_NCGR_PEP_ID_MMETSP0008_2-20120614_30131_1_TAXON_ID_97485_ORGANISM__Prymnesium_parvum__LENGTH_418_DNA_ID_CAMNT_0000135515_DNA_START_1_DNA_END_1253_DNA_ORIENTATION__assembly_acc_CAM_ASM_000153'
[123] 'EP00331_Platyophrya_macrostoma_P009541_CAMPEP_0176411158_NCGR_PEP_ID_MMETSP0127-20121128_3455_1_TAXON_ID_938130_ORGANISM__Platyophrya_macrostoma_Strain_WH__LENGTH_521_DNA_ID_CAMNT_0017790731_DNA_START_105_DNA_END_1670_DNA_ORIENTATION_'
[124] 'EP00333_Tetrahymena_thermophila_P000966_XP_001008246.2_cyclin-dependent_kinase-like_Serine_Threonine_kinase_family_protein_Tetrahymena_thermophila_SB210'
[125] 'EP00333_Tetrahymena_thermophila_P011113_XP_001021452.2_cyclin-dependent_kinase-like_protein_Tetrahymena_thermophila_SB210'
[126] 'EP00333_Tetrahymena_thermophila_P020140_XP_001470879.1_cyclin-dependent_kinase-like_Serine_Threonine_kinase_family_protein_Tetrahymena_thermophila_SB210'
[127] 'EP00336_Pseudocohnilembus_persalinus_P001955_KRX00029.1_Protein_kinase-like_domain_Pseudocohnilembus_persalinus'
[128] 'EP00336_Pseudocohnilembus_persalinus_P010808_KRX08882.1_Protein_kinase-like_domain_Pseudocohnilembus_persalinus'
[129] 'EP00340_Litonotus_pictus_P008940_CAMPEP_0170516056_NCGR_PEP_ID_MMETSP0209-20121228_2401_1_TAXON_ID_665100_ORGANISM__Litonotus_pictus_Strain_P1__NCGR_SAMPLE_ID_MMETSP0209_ASSEMBLY_ACC_CAM_ASM_000301_LENGTH_305_DNA_ID_CAMNT_0010800825_DNA_START_1_DNA_END_9'
[130] 'EP00345_Euplotes_harpa_P010170_CAMPEP_0168339852_NCGR_PEP_ID_MMETSP0213-20121227_13712_1_TAXON_ID_151035_ORGANISM__Euplotes_harpa_Strain_FSP1.4__LENGTH_662_DNA_ID_CAMNT_0008345971_DNA_START_129_DNA_END_2119_DNA_ORIENTATION_-'
[131] 'EP00347_Sterkiella_histriomuscorum_P012577_403368034'
[132] 'EP00347_Sterkiella_histriomuscorum_P018810_403344087'
[133] 'EP00390_Vitrella_brassicaformis_P007974_CEM02536.1_unnamed_protein_product_Vitrella_brassicaformis_CCMP3155'
[134] 'EP00397_Hematodinium_sp_SG-2012_P031849_GEMP01033852.1.p1_GENE.GEMP01033852.1_GEMP01033852.1.p1_ORF_type_complete_len_394_score_73.27_GEMP01033852.1_177-1358'
[135] 'EP00403_Amphidinium_massartii_P013252_CAMPEP_0178415990_NCGR_PEP_ID_MMETSP0689_2-20121128_23832_1_TAXON_ID_160604_ORGANISM__Amphidinium_massartii_Strain_CS-259__LENGTH_511_DNA_ID_CAMNT_0020037319_DNA_START_1_DNA_END_1534_DNA_ORIENTATION_'
[136] 'EP00405_Crypthecodinium_cohnii_P016876_CAMPEP_0206458808_NCGR_PEP_ID_MMETSP0324_2-20121206_23795_1_ASSEMBLY_ACC_CAM_ASM_000836_TAXON_ID_2866_ORGANISM__Crypthecodinium_cohnii_Strain_Seligo__LENGTH_632_DNA_ID_CAMNT_0053930227_DNA_START_1_DNA_END_1897_DNA_O'
[137] 'EP00411_Alexandrium_monilatum_P019214_CAMPEP_0175233122_NCGR_PEP_ID_MMETSP0093-20121207_26310_1_TAXON_ID_311494_ORGANISM__Alexandrium_monilatum_Strain_CCMP3105__LENGTH_661_DNA_ID_CAMNT_0016526997_DNA_START_1_DNA_END_1982_DNA_ORIENTATION_-'
[138] 'EP00457_Paulinella_chromatophora_P008370_gb_GEZN01008401.1_.p1_GENE.gb_GEZN01008401.1_gb_GEZN01008401.1_.p1_ORF_type_internal_len_478_score_112.20_gb_GEZN01008401.1_2-1432'
[139] 'EP00462_Mataza_sp_D1_P024265_CAMPEP_0175129004_NCGR_PEP_ID_MMETSP0087-20121206_5234_1_TAXON_ID_136419_ORGANISM__Unknown_Unknown_Strain_D1__LENGTH_498_DNA_ID_CAMNT_0016411111_DNA_START_28_DNA_END_1519_DNA_ORIENTATION_'
[140] 'EP00466_Bigelowiella_natans_P015891_jgi_Bigna1_51976_estExt_Genewise1Plus.C_40249'
[141] 'EP00468_Gymnochlora_sp_CCMP2014_P004232_CAMPEP_0167748328_NCGR_PEP_ID_MMETSP0110_2-20121227_4778_1_TAXON_ID_629695_ORGANISM__Gymnochlora_sp._Strain_CCMP2014__LENGTH_543_DNA_ID_CAMNT_0007633333_DNA_START_1_DNA_END_1632_DNA_ORIENTATION_-'
[142] 'EP00472_Partenskyella_glossopodia_P000309_CAMPEP_0197543602_NCGR_PEP_ID_MMETSP1318-20131121_68331_1_TAXON_ID_552666_ORGANISM__Partenskyella_glossopodia_Strain_RCC365__LENGTH_641_DNA_ID_CAMNT_0043102955_DNA_START_1_DNA_END_1924_DNA_ORIENTATION_'
[143] 'EP00473_Plasmodiophora_brassicae_P001092_CEO95756_pep_supercontig_pbe3.h15_scaffold_13_198022_202155_1_gene_PBRA_004469_transcript_CEO95756_gene_biotype_protein_coding_transcript_biotype_protein_coding_description_hypothetical_protein'
[144] 'EP00473_Plasmodiophora_brassicae_P007698_CEP01903_pep_supercontig_pbe3.h15_scaffold_59_37558_39185_-1_gene_PBRA_008846_transcript_CEP01903_gene_biotype_protein_coding_transcript_biotype_protein_coding_description_hypothetical_protein'
[145] 'EP00473_Plasmodiophora_brassicae_P008856_CEP02506_pep_supercontig_pbe3.h15_scaffold_67_17059_18838_-1_gene_PBRA_009090_transcript_CEP02506_gene_biotype_protein_coding_transcript_biotype_protein_coding_description_hypothetical_protein'
[146] 'EP00484_Ammonia_sp_Unknown_P015070_CAMPEP_0197080858_NCGR_PEP_ID_MMETSP1384-20130603_214340_1_TAXON_ID_29189_ORGANISM__Ammonia_sp.__LENGTH_545_DNA_ID_CAMNT_0042519749_DNA_START_41_DNA_END_1678_DNA_ORIENTATION_-'
[147] 'EP00499_Haloplacidia_sp_CaronLabIsolate_P004089_CAMPEP_0196770020_NCGR_PEP_ID_MMETSP1104-20130614_877_1_TAXON_ID_33652_ORGANISM__Cafeteria_sp._Strain_Caron_Lab_Isolate__LENGTH_772_DNA_ID_CAMNT_0042140125_DNA_START_166_DNA_END_2482_DNA_ORIENTATION_'
[148] 'EP00499_Haloplacidia_sp_CaronLabIsolate_P007831_CAMPEP_0196778488_NCGR_PEP_ID_MMETSP1104-20130614_5827_1_TAXON_ID_33652_ORGANISM__Cafeteria_sp._Strain_Caron_Lab_Isolate__LENGTH_457_DNA_ID_CAMNT_0042148657_DNA_START_1_DNA_END_1371_DNA_ORIENTATION_-'
[149] 'EP00500_Bicosoecida_sp_ms1_P006121_CAMPEP_0203827030_NCGR_PEP_ID_MMETSP0115-20131106_57930_1_ASSEMBLY_ACC_CAM_ASM_000227_TAXON_ID_33651_ORGANISM__Bicosoecid_sp_Strain_ms1__LENGTH_395_DNA_ID_CAMNT_0050736085_DNA_START_1_DNA_END_1182_DNA_ORIENTATION_-'
[150] 'EP00500_Bicosoecida_sp_ms1_P006166_CAMPEP_0203829290_NCGR_PEP_ID_MMETSP0115-20131106_63192_1_ASSEMBLY_ACC_CAM_ASM_000227_TAXON_ID_33651_ORGANISM__Bicosoecid_sp_Strain_ms1__LENGTH_420_DNA_ID_CAMNT_0050738353_DNA_START_1_DNA_END_1259_DNA_ORIENTATION_-'
[151] 'EP00501_MAST-03F_sp_TOSAG23-6_P000050_GSMAST32.ASY1.ANO1.51.1_assembled_CDS'
[152] 'EP00510_Aplanochytrium_minuta_P006077_CAMPEP_0184010976_NCGR_PEP_ID_MMETSP0954-20121128_3553_1_TAXON_ID_627963_ORGANISM__Aplanochytrium_sp_Strain_PBS07__LENGTH_365_DNA_ID_CAMNT_0026290707_DNA_START_126_DNA_END_1223_DNA_ORIENTATION_'
[153] 'EP00513_Hondaea_fermentalgiana_P004680_GBG28154.1_Cyclin-dependent_kinase_C-1_Hondaea_fermentalgiana'
[154] 'EP00514_Thraustochytrium_sp_LLF1b_P004068_CAMPEP_0184516256_NCGR_PEP_ID_MMETSP0198_2-20121128_4934_1_TAXON_ID_1112570_ORGANISM__Thraustochytrium_sp._Strain_LLF1b__LENGTH_755_DNA_ID_CAMNT_0026906569_DNA_START_1_DNA_END_2268_DNA_ORIENTATION_-'
[155] 'EP00515_Schizochytrium_aggregatum_P006147_CAMPEP_0202071536_NCGR_PEP_ID_MMETSP0964-20121228_1847_1_ASSEMBLY_ACC_CAM_ASM_000500_TAXON_ID_4773_ORGANISM__Schizochytrium_aggregatum_Strain_ATCC28209__LENGTH_1184_DNA_ID_CAMNT_0048638503_DNA_START_1_DNA_END_354'
[156] 'EP00541_Cyclophora_tenuis_P002944_CAMPEP_0116547716_NCGR_PEP_ID_MMETSP0397-20121206_3933_1_TAXON_ID_216820_ORGANISM__Cyclophora_tenuis_Strain_ECT3854__LENGTH_501_DNA_ID_CAMNT_0004072281_DNA_START_1_DNA_END_1505_DNA_ORIENTATION_-'
[157] 'EP00569_Conticribra_weissflogii_P017485_CAMPEP_0171448830_NCGR_PEP_ID_MMETSP0881-20121228_39803_1_TAXON_ID_67004_ORGANISM__Thalassiosira_weissflogii_Strain_CCMP1336__LENGTH_654_DNA_ID_CAMNT_0011973263_DNA_START_762_DNA_END_2728_DNA_ORIENTATION_'
[158] 'EP00588_Corethron_pennatum_P008161_CAMPEP_0194298500_NCGR_PEP_ID_MMETSP0169-20130528_60199_1_TAXON_ID_218684_ORGANISM__Corethron_pennatum_Strain_L29A3__LENGTH_468_DNA_ID_CAMNT_0039048495_DNA_START_204_DNA_END_1610_DNA_ORIENTATION_'
[159] 'EP00592_Proboscia_alata_P026152_CAMPEP_0194442580_NCGR_PEP_ID_MMETSP0176-20130528_126212_1_TAXON_ID_216777_ORGANISM__Proboscia_alata_Strain_PI-D3__LENGTH_502_DNA_ID_CAMNT_0039268699_DNA_START_454_DNA_END_1962_DNA_ORIENTATION_'
[160] 'EP00602_Paraphysomonas_sp_CaronLab_P003311_CAMPEP_0185020032_NCGR_PEP_ID_MMETSP1103-20130426_2623_1_TAXON_ID_36769_ORGANISM__Paraphysomonas_bandaiensis_Strain_Caron_Lab_Isolate__LENGTH_468_DNA_ID_CAMNT_0027550671_DNA_START_94_DNA_END_1500_DNA_ORIENTATION'
[161] 'EP00606_Chrysophyceae_sp_TOSAG23-5_P001100_GSChrysophyteH2.ASY1.ANO1.1094.1_assembled_CDS'
[162] 'EP00609_Ectocarpus_siliculosus_P009836_CBN73841.1_conserved_unknown_protein_Ectocarpus_siliculosus'
[163] 'EP00611_Tribonema_gayanum_P009190_TRINITY_DN1894_c0_g1_i1.p1_TRINITY_DN1894_c0_g1_TRINITY_DN1894_c0_g1_i1.p1_ORF_type_5prime_partial_len_781_score_135.44_TRINITY_DN1894_c0_g1_i1_3-2345'
[164] 'EP00612_Vaucheria_litorea_P004366_CAMPEP_0171461502_NCGR_PEP_ID_MMETSP0945-20130129_5924_1_TAXON_ID_109269_ORGANISM__Vaucheria_litorea_Strain_CCMP2940__LENGTH_458_DNA_ID_CAMNT_0011987861_DNA_START_291_DNA_END_1664_DNA_ORIENTATION_'
[165] 'EP00612_Vaucheria_litorea_P004711_CAMPEP_0171470010_NCGR_PEP_ID_MMETSP0945-20130129_11667_1_TAXON_ID_109269_ORGANISM__Vaucheria_litorea_Strain_CCMP2940__LENGTH_640_DNA_ID_CAMNT_0011999347_DNA_START_1_DNA_END_1922_DNA_ORIENTATION_'
[166] 'EP00616_Rhizochromulina_sp_CCMP1243_P006486_CAMPEP_0118966492_NCGR_PEP_ID_MMETSP1173-20130426_3956_1_TAXON_ID_1034831_ORGANISM__Rhizochromulina_marina_cf_Strain_CCMP1243__LENGTH_448_DNA_ID_CAMNT_0006915283_DNA_START_1_DNA_END_1343_DNA_ORIENTATION_'
[167] 'EP00616_Rhizochromulina_sp_CCMP1243_P008961_CAMPEP_0118962686_NCGR_PEP_ID_MMETSP1173-20130426_927_1_TAXON_ID_1034831_ORGANISM__Rhizochromulina_marina_cf_Strain_CCMP1243__LENGTH_742_DNA_ID_CAMNT_0006910975_DNA_START_39_DNA_END_2268_DNA_ORIENTATION_'
[168] 'EP00617_Octactis_speculum_P020583_CAMPEP_0185752626_NCGR_PEP_ID_MMETSP1174-20130828_11420_1_TAXON_ID_35687_ORGANISM__Dictyocha_speculum_Strain_CCMP1381__LENGTH_613_DNA_ID_CAMNT_0028430161_DNA_START_1_DNA_END_1840_DNA_ORIENTATION_'
[169] 'EP00621_Florenciella_sp_RCC1693_P013365_CAMPEP_0182523344_NCGR_PEP_ID_MMETSP1323-20130603_986_1_TAXON_ID_236787_ORGANISM__Florenciella_parvula_Strain_RCC1693__LENGTH_682_DNA_ID_CAMNT_0024731695_DNA_START_1_DNA_END_2045_DNA_ORIENTATION_-'
[170] 'EP00629_Pelagomonadales_sp_RCC1024_P017033_CAMPEP_0119270450_NCGR_PEP_ID_MMETSP1329-20130426_7442_1_TAXON_ID_114041_ORGANISM__Genus_nov._species_nov._Strain_RCC1024__LENGTH_585_DNA_ID_CAMNT_0007270471_DNA_START_1_DNA_END_1754_DNA_ORIENTATION_-'
[171] 'EP00634_Sargassococcus_sp_CCMP2135_P012649_CAMPEP_0198661888_NCGR_PEP_ID_MMETSP1467-20131203_44666_1_TAXON_ID_1462469_ORGANISM__unid._sp._Strain_CCMP2135__LENGTH_370_DNA_ID_CAMNT_0044398359_DNA_START_1_DNA_END_1113_DNA_ORIENTATION_'
[172] 'EP00639_Heterosigma_akashiwo_P008032_CAMPEP_0194603046_NCGR_PEP_ID_MMETSP0292-20121207_30014_1_TAXON_ID_39354_ORGANISM__Heterosigma_akashiwo_Strain_CCMP2393__LENGTH_500_DNA_ID_CAMNT_0039465409_DNA_START_1_DNA_END_1507_DNA_ORIENTATION_-'
[173] 'EP00639_Heterosigma_akashiwo_P031403_CAMPEP_0194671056_NCGR_PEP_ID_MMETSP0295-20121207_5580_1_TAXON_ID_39354_ORGANISM__Heterosigma_akashiwo_Strain_CCMP2393__LENGTH_483_DNA_ID_CAMNT_0039554417_DNA_START_1_DNA_END_1452_DNA_ORIENTATION_'
[174] 'EP00646_Phytophthora_ramorum_P011992_Phyra77638_pep_supercontig_ASM14973v1_scaffold_25_501276_502936_1_gene_Phyra77638_transcript_Phyra77638_gene_biotype_protein_coding_transcript_biotype_protein_coding_gene_symbol_fgenesh1_pg.C_scaffold_25000159'
[175] 'EP00648_Phytopythium_vexans_P002994_EPrPV00000016076_pep_supercontig_pve_scaffolds_v1_pve_scaffold_118_45366_47823_1_gene_maker-pve_contig_118-snap-gene-0.25_transcript_EPrPVT00000016076_gene_biotype_protein_coding_transcript_biotype_protein_coding_descr'
[176] 'EP00650_Pythium_arrhenomanes_P000722_EPrPR00000013804_pep_supercontig_par_scaffolds_v1_par_scaffold_46_20476_23060_-1_gene_maker-par_contig_46-fgenesh-gene-0.8_transcript_EPrPRT00000013804_gene_biotype_protein_coding_transcript_biotype_protein_coding_des'
[177] 'EP00653_Aphanomyces_invadans_P019312_XP_008880109.1_CMGC_CDK_protein_kinase_Aphanomyces_invadans'
[178] 'EP00654_Saprolegnia_diclina_P007213_XP_008610896.1_CMGC_CDK_CRK7_protein_kinase_Saprolegnia_diclina_VS20'
[179] 'EP00656_Telonema_subtile_P055198_TRINITY_DN847_c0_g1_i3.p1_TRINITY_DN847_c0_g1_TRINITY_DN847_c0_g1_i3.p1_ORF_type_complete_len_429_score_57.41_TRINITY_DN847_c0_g1_i3_317-1603'
[180] 'EP00698_Gefionella_okellyi_P001193_TRINITY_DN1111_c0_g1_i2.p1_TRINITY_DN1111_c0_g1_TRINITY_DN1111_c0_g1_i2.p1_ORF_type_complete_len_530_score_95.26_TRINITY_DN1111_c0_g1_i2_70-1659'
[181] 'EP00735_Rhodelphis_limneticus_P015373_TRINITY_DN9605_c0_g1_TRINITY_DN9605_c0_g1_i1_g.12177_m.12177_TRINITY_DN9605_c0_g1_TRINITY_DN9605_c0_g1_i1_g.12177_ORF_type_complete_len_526_score_36.08_sp_Q5JK68_CDKC2_ORYSJ_49.22_1e-137_Pkinase_PF00069.20_2e-74_Pkin'
[182] 'EP00741_Cyanophora_paradoxa_P025593_tig00000383_g24697.t1'
[183] 'EP00743_Colponemidia_sp_Colp-15_P001567_GILK01001712.1.p1_GENE.GILK01001712.1_GILK01001712.1.p1_ORF_type_complete_len_845_score_150.63_GILK01001712.1_357-2891'
[184] 'EP00750_Incisomonas_marina_P023648_INCI5049.10.p1_GENE.INCI5049.10_INCI5049.10.p1_ORF_type_complete_len_412_score_52.81_INCI5049.10_620-1855'
[185] 'EP00751_Fragilariopsis_kerguelensis_P035648_CAMPEP_0170938122_NCGR_PEP_ID_MMETSP0735-20130129_21020_1_TAXON_ID_186038_ORGANISM__Fragilariopsis_kerguelensis_Strain_L26-C5__LENGTH_688_DNA_ID_CAMNT_0011342991_DNA_START_360_DNA_END_2426_DNA_ORIENTATION_-'
[186] 'EP00752_Nemacystus_decipiens_P003347_g3096.t1'
[187] 'EP00753_Platysulcus_tardus_P000371_PLAT10381.1.p1_GENE.PLAT10381.1_PLAT10381.1.p1_ORF_type_complete_len_445_score_131.21_PLAT10381.1_746-2080'
[188] 'EP00756_Hemistasia_phaeocysticola_P015263_Hpha_TRINITY_DN15396_c6_g11_TRINITY_DN15396_c6_g11_i1_g.88938_m.88938_K08819_CDK12_13_cyclin-dependent_kinase_12_13'
[189] 'EP00761_Pharyngomonas_kirbyi_P009007_gb_GECH01009022.1_.p1_GENE.gb_GECH01009022.1_gb_GECH01009022.1_.p1_ORF_type_complete_len_476_score_102.37_gb_GECH01009022.1_1-1428'
[190] 'EP00761_Pharyngomonas_kirbyi_P009498_gb_GECH01009514.1_.p1_GENE.gb_GECH01009514.1_gb_GECH01009514.1_.p1_ORF_type_3prime_partial_len_434_score_86.08_gb_GECH01009514.1_1-1299'
[191] 'EP00761_Pharyngomonas_kirbyi_P013721_gb_GECH01013750.1_.p1_GENE.gb_GECH01013750.1_gb_GECH01013750.1_.p1_ORF_type_5prime_partial_len_560_score_96.71_gb_GECH01013750.1_1-1680'
[192] 'EP00762_Andalucia_godoyi_P007594_ANDGO_00843.mRNA.1_Cyclin-dependent_kinase_C-1'
[193] 'EP00770_Monocercomonoides_exilis_P008599_MONOS_8556.1-p1_transcript_MONOS_8556.1_gene_MONOS_8556_organism_Monocercomonoides_exilis_PA203_gene_product_Cyclin-dependent_kinase_transcript_product_Cyclin-dependent_kinase_location_Mono_scaffold00325_45369-476'
[194] 'EP00771_Trimastix_marina_P002214_gnl_Trimastix_PCT_3336.p1_GENE.gnl_Trimastix_PCT_3336_gnl_Trimastix_PCT_3336.p1_ORF_type_internal_len_381_score_90.63_gnl_Trimastix_PCT_3336_3-1142'
[195] 'EP00775_Hariotina_reticulata_P007659_gene7659-7862_t'
[196] 'EP00793_Prasinoderma_coloniale_P000249_PRCOL_00005759-RA'
[197] 'EP00798_Chlamydomonas_sp_ICE-L_P024420_gene24421-10019_t'
[198] 'EP00799_Chlamydomonas_eustigma_P008056_GAX80600.1_hypothetical_protein_CEUSTIGMA_g8035.t1_Chlamydomonas_eustigma'
[199] 'EP00803_Ostreobium_quekettii_P002820_evm.model.scf_1241.3_EVM.evm.TU.scf_1241.3_scf_1241_25688-30444'
[200] 'EP00813_Pythium_oligandrum_P011159_TMW66078.1_hypothetical_protein_Poli38472_003843_Pythium_oligandrum'
[201] 'EP00815_Leptocylindrus_aporus_P002665_CAMPEP_0116068712_NCGR_PEP_ID_MMETSP0322-20121206_11834_1_TAXON_ID_163516_ORGANISM__Leptocylindrus_danicus_var._apora_Strain_B651__LENGTH_504_DNA_ID_CAMNT_0003555895_DNA_START_266_DNA_END_1780_DNA_ORIENTATION_'
[202] 'EP00818_Percolomonas_sp_WS_P000198_CAMPEP_0117443088_NCGR_PEP_ID_MMETSP0759-20121206_4506_1_TAXON_ID_63605_ORGANISM__Percolomonas_cosmopolitus_Strain_WS__LENGTH_557_DNA_ID_CAMNT_0005235035_DNA_START_1_DNA_END_1672_DNA_ORIENTATION_'
[203] 'EP00820_Chromera_velia_P005969_Cvel_18663.t1-p1_transcript_Cvel_18663.t1_gene_Cvel_18663_organism_Chromera_velia_CCMP2878_gene_product_Cyclin-dependent_kinase_11B_putative_transcript_product_Cyclin-dependent_kinase_11B_putative_location_Cvel_scaffold1560'
[204] 'EP00823_Brevimastigomonas_motovehiculus_P008120_TRINITY_DN7393_c0_g1_i1.p1_TRINITY_DN7393_c0_g1_TRINITY_DN7393_c0_g1_i1.p1_ORF_type_complete_len_471_score_157.11_TRINITY_DN7393_c0_g1_i1_1560-2972'
[205] 'EP00824_Muranothrix_gubernata_P008451_TRINITY_DN2084_c0_g2_i1.p1_TRINITY_DN2084_c0_g2_TRINITY_DN2084_c0_g2_i1.p1_ORF_type_internal_len_418_score_53.33_TRINITY_DN2084_c0_g2_i1_2-1252'
[206] 'EP00825_Cyclidium_porcatum_P032730_TRINITY_DN3491_c0_g5_i1.p1_TRINITY_DN3491_c0_g5_TRINITY_DN3491_c0_g5_i1.p1_ORF_type_internal_len_505_score_78.56_TRINITY_DN3491_c0_g5_i1_1-1512'
[207] 'EP00826_Nyctotherus_ovalis_P021682_TRINITY_DN17041_c0_g1_i2.p1_TRINITY_DN17041_c0_g1_TRINITY_DN17041_c0_g1_i2.p1_ORF_type_complete_len_346_score_97.66_TRINITY_DN17041_c0_g1_i2_418-1455'
[208] 'EP00830_Metopus_es_P014924_TRINITY_DN4131_c0_g1_i1.p1_TRINITY_DN4131_c0_g1_TRINITY_DN4131_c0_g1_i1.p1_ORF_type_5prime_partial_len_477_score_87.70_TRINITY_DN4131_c0_g1_i1_269-1699'
[209] 'EP00830_Metopus_es_P021388_TRINITY_DN8926_c0_g1_i1.p1_TRINITY_DN8926_c0_g1_TRINITY_DN8926_c0_g1_i1.p1_ORF_type_internal_len_435_score_79.35_TRINITY_DN8926_c0_g1_i1_3-1304'
[210] 'EP00852_Chlamydomonas_schloesseri_P003416_KAG2434353.1_hypothetical_protein_HYH02_012369_Chlamydomonas_schloesseri'
[211] 'EP00854_Cymbomonas_tetramitiformis_P021700_gene21700-26101_t'
[212] 'EP00871_Galdieria_phlegrea_P000395_jgi_Galph1_1356_GphlegSOOS_G5971.1'
[213] 'EP00873_Tetraselmis_striata_P014501_jgi_Tetstr1_434765_TSEL_023816.t1'
[214] 'EP00873_Tetraselmis_striata_P033335_jgi_Tetstr1_453599_TSEL_040556.t1'
[215] 'EP00873_Tetraselmis_striata_P039961_jgi_Tetstr1_460225_TSEL_005540.t1'
[216] 'EP00873_Tetraselmis_striata_P046266_jgi_Tetstr1_466530_TSEL_011035.t3'
[217] 'EP00881_Raphidocelis_subcapitata_P008337_GBF95626.1_cyclin-dependent_kinase-like_Raphidocelis_subcapitata'
[218] 'EP00883_Tetradesmus_obliquus_P011113_jgi_Sobl393_1_3863_SZX67862.1'
[219] 'EP00884_Botryococcus_braunii_P017451_jgi_Botrbrau1_438_Bobra.110_2s0087.1'
[220] 'EP00885_Auxenochlorella_protothecoides_P001742_RMZ53747.1_hypothetical_protein_APUTEX25_003886_Auxenochlorella_protothecoides'
[221] 'EP00886_Chlorella_sorokiniana_P004108_PRW45621.1_gamma-tocopherol_methyltransferase_Chlorella_sorokiniana'
[222] 'EP00887_Chlorella_sp_A99_P000009_scaffold16.g9.t1'
[223] 'EP00888_Micractinium_conductrix_P007282_PSC74284.1_cyclin-dependent_kinase_G-2-like_isoform_X1_Micractinium_conductrix'
[224] 'EP00892_Ulva_mutabilis_P005090_jgi_Ulvmu1_2953_UM149_0036.1'
[225] 'EP00893_Bathycoccus_prasinos_P007650_XP_007515678.1_predicted_protein_Bathycoccus_prasinos'
[226] 'EP00895_Klebsormidium_nitens_P013072_GAQ90625.1_Protein_kinase_PITSLRE_and_related_kinases_Klebsormidium_nitens'
[227] 'EP00896_Chara_braunii_P016339_GBG74215.1_hypothetical_protein_CBR_g17928_Chara_braunii'
[228] 'EP00899_Mesostigma_viride_P008078_jgi_Mesvir1_17271_Mv07679-RA.1'
[229] 'EP00900_Chrysochromulina_parva_P020511_jgi_Chrpa1_3093_Chrysochromulina_OHIO_Genome00007093-RA'
[230] 'EP00901_Cardiosporidium_cionae_P003798_KAF8819336.1_putative_cell-cycle-associated_protein_kinase_Cardiosporidium_cionae'
[231] 'EP00903_Cladosiphon_okamuranus_P006726_g6563.t1'
[232] 'EP00904_Undaria_pinnatifida_P008272_jgi_Undpi1_4575_HiC_scaffold_18.g07929.m1'
[233] 'EP00906_Rhabdomonas_costata_P008328_RCo011868'
[234] 'EP00908_Phaeocystis_cordata_P008345_Transcript_1900.p1_GENE.Transcript_1900_Transcript_1900.p1_ORF_type_5prime_partial_len_475_score_144.69_Transcript_1900_22-1446'
[235] 'EP00924_Labyrinthula_sp_SR-Ha-C_P004582_augustus_masked-scaffold_1-processed-gene-5.48-mRNA-1_protein_AED_0.03_eAED_0.03_QI_0_-1_0_1_-1_1_1_0_422'
[236] 'EP00928_Gymnodinium_smaydae_P006326_TRINITY_DN12232_c0_g1_i2.p1_TRINITY_DN12232_c0_g1_TRINITY_DN12232_c0_g1_i2.p1_ORF_type_5prime_partial_len_430_score_97.36_TRINITY_DN12232_c0_g1_i2_1-1290'
[237] 'EP00941_MAST-03F_sp_MAST-3F-sp1_P005995_g5995.t1'
[238] 'EP00949_MAST-11_sp_MAST-11-sp1_P003421_g3421.t1'
[239] 'EP00980_Cylindrotheca_fusiformis_P030912_scaffold25626_cov137-Cylindrotheca_fusiformis.AAC.3'
[240] 'EP00981_Chlorochromonas_danica_P010692_scaffold3341_cov165-Ochromonas_danica.AAC.7'
[241] 'EP00999_Lentomonas_sp_LEN2_P000117_NODE_1111_length_1009_cov_80.001134_g1066_i0.p1_GENE.NODE_1111_length_1009_cov_80.001134_g1066_i0_NODE_1111_length_1009_cov_80.001134_g1066_i0.p1_ORF_type_internal_len_337_score_45.82_NODE_1111_length_1009_cov_80.001134'
[242] 'EP01006_Ploeotia_vitrea_P023820_TRINITY_DN56468_c0_g1_i2.p1_TRINITY_DN56468_c0_g1_TRINITY_DN56468_c0_g1_i2.p1_ORF_type_internal_len_447_score_271.38_TRINITY_DN56468_c0_g1_i2_1-1338'
[243] 'EP01006_Ploeotia_vitrea_P034699_TRINITY_DN65790_c14_g2_i1.p1_TRINITY_DN65790_c14_g2_TRINITY_DN65790_c14_g2_i1.p1_ORF_type_complete_len_629_score_293.03_TRINITY_DN65790_c14_g2_i1_59-1690'
[244] 'EP01006_Ploeotia_vitrea_P061134_TRINITY_DN77310_c0_g1_i1.p1_TRINITY_DN77310_c0_g1_TRINITY_DN77310_c0_g1_i1.p1_ORF_type_internal_len_472_score_-27.03_TRINITY_DN77310_c0_g1_i1_2-1414'
[245] 'EP01012_Entosiphon_sulcatum_P020764_TRINITY_DN2563_c2_g3_i1.p1_TRINITY_DN2563_c2_g3_TRINITY_DN2563_c2_g3_i1.p1_ORF_type_internal_len_482_score_109.10_TRINITY_DN2563_c2_g3_i1_2-1444'
[246] 'EP01016_Furgasonia_blochmanni_P000636_TRINITY_DN10177_c0_g2_i1.p1_TRINITY_DN10177_c0_g2_TRINITY_DN10177_c0_g2_i1.p1_ORF_type_complete_len_404_score_103.10_TRINITY_DN10177_c0_g2_i1_61-1212'
[247] 'EP01016_Furgasonia_blochmanni_P011265_TRINITY_DN1502_c0_g1_i1.p1_TRINITY_DN1502_c0_g1_TRINITY_DN1502_c0_g1_i1.p1_ORF_type_5prime_partial_len_624_score_92.71_TRINITY_DN1502_c0_g1_i1_3-1874'
[248] 'EP01016_Furgasonia_blochmanni_P049828_TRINITY_DN7610_c0_g1_i7.p1_TRINITY_DN7610_c0_g1_TRINITY_DN7610_c0_g1_i7.p1_ORF_type_5prime_partial_len_666_score_110.87_TRINITY_DN7610_c0_g1_i7_82-2079'
[249] 'EP01018_Ginkgo_biloba_P002117_Gb_06096_translate_table_standard'
[250] 'EP01018_Ginkgo_biloba_P031573_Gb_15103_translate_table_standard'
[251] 'EP01024_Parvocaulis_polyphysoides_P006994_TRINITY_DN12099_c0_g2_i5.p1_TRINITY_DN12099_c0_g2_TRINITY_DN12099_c0_g2_i5.p1_ORF_type_5prime_partial_len_431_score_43.95_TRINITY_DN12099_c0_g2_i5_3-1295'
[252] 'EP01025_Chloroclados_australasicus_P020859_TRINITY_DN2195_c1_g1_i1.p1_TRINITY_DN2195_c1_g1_TRINITY_DN2195_c1_g1_i1.p1_ORF_type_complete_len_529_score_73.05_TRINITY_DN2195_c1_g1_i1_163-1749'
[253] 'EP01027_Heterolobosea_sp_BB2_P016531_GEZU01023529.1.p1_GENE.GEZU01023529.1_GEZU01023529.1.p1_ORF_type_3prime_partial_len_491_score_113.29_GEZU01023529.1_3-1472'
[254] 'EP01027_Heterolobosea_sp_BB2_P016876_GEZU01023960.1.p1_GENE.GEZU01023960.1_GEZU01023960.1.p1_ORF_type_complete_len_448_score_89.12_GEZU01023960.1_89-1432'
[255] 'EP01029_Cantina_marsupialis_P027796_TRINITY_DN774012_c0_g1_i1.p1_TRINITY_DN774012_c0_g1_TRINITY_DN774012_c0_g1_i1.p1_ORF_type_5prime_partial_len_409_score_76.95_TRINITY_DN774012_c0_g1_i1_191-1417'
[256] 'EP01036_Dinobryon_divergens_P028295_gene28295-37226_t'
[257] 'EP01038_Epipyxis_sp_PR26KG_P007682_gene7682-10452_t'
[258] 'EP01041_Mallomonas_annulata_P002975_gene2975-5835_t'
[259] 'EP01069_Polyplicarium_translucidae_P005597_Polyplicarium_translucidae_DN2814_c1_g1_i1.p1'
[260] 'EP01071_Lankesteria_metandrocarpae_P011565_Lankesteria_metandrocarpae_DN5452_c0_g2_i1.p1'
[261] 'EP01080_Neovahlkampfia_damariscottae_P005390_gene5390-9203_t'
[262] 'EP01083_Nonionella_stella_P036554_99734_1'
[263] 'EP01083_Nonionella_stella_P091893_257008_1'
[264] 'EP01083_Nonionella_stella_P114276_337696_1'
[265] 'EP01084_Bolivina_argentea_P002235_4128_1'
[266] 'EP01087_Luapelamoeba_hula_P008092_TRINITY_DN2009_c0_g1_i1.p1_TRINITY_DN2009_c0_g1_TRINITY_DN2009_c0_g1_i1.p1_ORF_type_5prime_partial_len_560_score_143.06_TRINITY_DN2009_c0_g1_i1_669-2348'
[267] 'EP01087_Luapelamoeba_hula_P008366_TRINITY_DN2091_c0_g1_i6.p1_TRINITY_DN2091_c0_g1_TRINITY_DN2091_c0_g1_i6.p1_ORF_type_complete_len_682_score_136.37_TRINITY_DN2091_c0_g1_i6_227-2272'
[268] 'EP01087_Luapelamoeba_hula_P023174_TRINITY_DN8472_c0_g1_i1.p1_TRINITY_DN8472_c0_g1_TRINITY_DN8472_c0_g1_i1.p1_ORF_type_internal_len_414_score_67.57_TRINITY_DN8472_c0_g1_i1_1-1239'
[269] 'EP01088_Endostelium_zonatum_P003967_TRINITY_DN1517_c0_g2_i3.p1_TRINITY_DN1517_c0_g2_TRINITY_DN1517_c0_g2_i3.p1_ORF_type_3prime_partial_len_593_score_170.94_TRINITY_DN1517_c0_g2_i3_2-1777'
[270] 'EP01089_Gocevia_fonbrunei_P020402_TRINITY_DN7606_c0_g1_i3.p1_TRINITY_DN7606_c0_g1_TRINITY_DN7606_c0_g1_i3.p1_ORF_type_5prime_partial_len_488_score_77.04_TRINITY_DN7606_c0_g1_i3_238-1701'
[271] 'EP01090_Pellita_catalonica_P019383_TRINITY_DN6577_c0_g1_i2.p1_TRINITY_DN6577_c0_g1_TRINITY_DN6577_c0_g1_i2.p1_ORF_type_complete_len_541_score_52.84_TRINITY_DN6577_c0_g1_i2_212-1834'
[272] 'EP01091_Cochliopodium_minus_P008877_TRINITY_DN2088_c0_g1_i4.p1_TRINITY_DN2088_c0_g1_TRINITY_DN2088_c0_g1_i4.p1_ORF_type_complete_len_799_score_258.12_TRINITY_DN2088_c0_g1_i4_79-2475'
[273] 'EP01095_Lingulamoeba_sp_RSL-Kostka_P006926_TRINITY_DN2199_c0_g1_i1.p1_TRINITY_DN2199_c0_g1_TRINITY_DN2199_c0_g1_i1.p1_ORF_type_3prime_partial_len_395_score_89.11_TRINITY_DN2199_c0_g1_i1_74-1255'
[274] 'EP01095_Lingulamoeba_sp_RSL-Kostka_P016315_TRINITY_DN7945_c2_g3_i1.p1_TRINITY_DN7945_c2_g3_TRINITY_DN7945_c2_g3_i1.p1_ORF_type_complete_len_631_score_179.95_TRINITY_DN7945_c2_g3_i1_19-1911'
[275] 'EP01098_Paradermamoeba_levis_P007180_TRINITY_DN2975_c0_g1_i2.p1_TRINITY_DN2975_c0_g1_TRINITY_DN2975_c0_g1_i2.p1_ORF_type_internal_len_594_score_148.54_TRINITY_DN2975_c0_g1_i2_2-1780'
[276] 'EP01100_Stratorugosa_tubuloviscum_P007037_TRINITY_DN2969_c0_g2_i1.p1_TRINITY_DN2969_c0_g2_TRINITY_DN2969_c0_g2_i1.p1_ORF_type_internal_len_387_score_113.05_TRINITY_DN2969_c0_g2_i1_1-1158'
[277] 'EP01100_Stratorugosa_tubuloviscum_P009819_TRINITY_DN4133_c0_g1_i1.p1_TRINITY_DN4133_c0_g1_TRINITY_DN4133_c0_g1_i1.p1_ORF_type_internal_len_361_score_167.95_TRINITY_DN4133_c0_g1_i1_2-1081'
[278] 'EP01102_Stenamoeba_stenopodia_P019612_TRINITY_DN7451_c0_g1_i1.p1_TRINITY_DN7451_c0_g1_TRINITY_DN7451_c0_g1_i1.p1_ORF_type_5prime_partial_len_646_score_120.45_TRINITY_DN7451_c0_g1_i1_61-1998'
[279] 'EP01103_Thecamoeba_quadrilineata_P009466_TRINITY_DN1922_c0_g1_i1.p1_TRINITY_DN1922_c0_g1_TRINITY_DN1922_c0_g1_i1.p1_ORF_type_complete_len_566_score_85.10_TRINITY_DN1922_c0_g1_i1_14-1711'
[280] 'EP01104_Vermistella_antarctica_P018854_TRINITY_DN7156_c0_g1_i1.p1_TRINITY_DN7156_c0_g1_TRINITY_DN7156_c0_g1_i1.p1_ORF_type_complete_len_437_score_66.13_TRINITY_DN7156_c0_g1_i1_62-1312'
[281] 'EP01104_Vermistella_antarctica_P019388_TRINITY_DN757_c0_g5_i1.p1_TRINITY_DN757_c0_g5_TRINITY_DN757_c0_g5_i1.p1_ORF_type_complete_len_830_score_334.01_TRINITY_DN757_c0_g5_i1_447-2936'
[282] 'EP01105_Mastigella_eilhardi_P017360_TRINITY_DN398_c0_g3_i1.p1_TRINITY_DN398_c0_g3_TRINITY_DN398_c0_g3_i1.p1_ORF_type_5prime_partial_len_521_score_143.10_TRINITY_DN398_c0_g3_i1_147-1709'
[283] 'EP01107_Rhizomastix_libera_P012487_TRINITY_DN3141_c0_g2_i1.p1_TRINITY_DN3141_c0_g2_TRINITY_DN3141_c0_g2_i1.p1_ORF_type_internal_len_498_score_87.73_TRINITY_DN3141_c0_g2_i1_3-1493'
[284] 'EP01109_Acytostelium_subglobosum_P009759_XP_012757300.1_hypothetical_protein_SAMD00019534_025480_Acytostelium_subglobosum_LB1'
[285] 'EP01113_Clastostelium_recurvatum_P042735_TRINITY_DN6949_c0_g1_i1.p1_TRINITY_DN6949_c0_g1_TRINITY_DN6949_c0_g1_i1.p1_ORF_type_5prime_partial_len_625_score_149.17_TRINITY_DN6949_c0_g1_i1_3-1877'
[286] 'EP01116_Phalansterium_solitarium_P000656_TRINITY_DN1049_c0_g1_i6.p1_TRINITY_DN1049_c0_g1_TRINITY_DN1049_c0_g1_i6.p1_ORF_type_complete_len_690_score_137.65_TRINITY_DN1049_c0_g1_i6_123-2192'
[287] 'EP01118_Nematostelium_gracile_P002232_TRINITY_DN1246_c0_g1_i1.p1_TRINITY_DN1246_c0_g1_TRINITY_DN1246_c0_g1_i1.p1_ORF_type_complete_len_488_score_132.10_TRINITY_DN1246_c0_g1_i1_77-1540'
[288] 'EP01120_Amphizonella_sp_Union-15-10_P011051_TRINITY_DN4589_c0_g3_i1.p1_TRINITY_DN4589_c0_g3_TRINITY_DN4589_c0_g3_i1.p1_ORF_type_5prime_partial_len_810_score_126.29_TRINITY_DN4589_c0_g3_i1_195-2624'
[289] 'EP01122_Echinamoeba_exundans_P007395_TRINITY_DN2268_c0_g1_i1.p1_TRINITY_DN2268_c0_g1_TRINITY_DN2268_c0_g1_i1.p1_ORF_type_complete_len_520_score_90.29_TRINITY_DN2268_c0_g1_i1_680-2239'
[290] 'EP01125_Pyxidicula_operculata_P002932_TRINITY_DN1288_c0_g1_i6.p1_TRINITY_DN1288_c0_g1_TRINITY_DN1288_c0_g1_i6.p1_ORF_type_complete_len_566_score_84.25_TRINITY_DN1288_c0_g1_i6_717-2414'
[291] 'EP01125_Pyxidicula_operculata_P007410_TRINITY_DN251_c1_g2_i1.p1_TRINITY_DN251_c1_g2_TRINITY_DN251_c1_g2_i1.p1_ORF_type_complete_len_840_score_194.96_TRINITY_DN251_c1_g2_i1_24-2543'
[292] 'EP01125_Pyxidicula_operculata_P012914_TRINITY_DN4251_c1_g3_i6.p1_TRINITY_DN4251_c1_g3_TRINITY_DN4251_c1_g3_i6.p1_ORF_type_complete_len_695_score_205.51_TRINITY_DN4251_c1_g3_i6_236-2320'
[293] 'EP01126_Amoeba_proteus_P042322_TRINITY_DN4595_c0_g1_i10.p1_TRINITY_DN4595_c0_g1_TRINITY_DN4595_c0_g1_i10.p1_ORF_type_5prime_partial_len_765_score_157.60_TRINITY_DN4595_c0_g1_i10_1-2295'
[294] 'EP01127_Copromyxa_protea_P009203_TRINITY_DN2151_c0_g1_i2.p1_TRINITY_DN2151_c0_g1_TRINITY_DN2151_c0_g1_i2.p1_ORF_type_5prime_partial_len_504_score_65.26_TRINITY_DN2151_c0_g1_i2_10-1521'
[295] 'EP01128_Nolandella_sp_AFSM9_P003286_TRINITY_DN139_c1_g6_i2.p1_TRINITY_DN139_c1_g6_TRINITY_DN139_c1_g6_i2.p1_ORF_type_complete_len_558_score_129.46_TRINITY_DN139_c1_g6_i2_35-1675'
[296] 'EP01129_Flabellula_baltica_P005202_TRINITY_DN1863_c1_g1_i1.p2_TRINITY_DN1863_c1_g1_TRINITY_DN1863_c1_g1_i1.p2_ORF_type_complete_len_434_score_73.50_TRINITY_DN1863_c1_g1_i1_1363-2664'
[297] 'EP01129_Flabellula_baltica_P013811_TRINITY_DN6495_c0_g1_i1.p1_TRINITY_DN6495_c0_g1_TRINITY_DN6495_c0_g1_i1.p1_ORF_type_complete_len_574_score_78.31_TRINITY_DN6495_c0_g1_i1_6-1727'
[298] 'EP01130_Rhizamoeba_saxonica_P006006_TRINITY_DN2379_c0_g1_i1.p1_TRINITY_DN2379_c0_g1_TRINITY_DN2379_c0_g1_i1.p1_ORF_type_complete_len_757_score_151.81_TRINITY_DN2379_c0_g1_i1_45-2291'
[299] 'EP01133_Synstelium_polycarpum_P015260_gene15260-18066_t'
[300] 'EP01138_Halocafeteria_seosinensis_P008899_gb_GECG01009095.1_.p1_GENE.gb_GECG01009095.1_gb_GECG01009095.1_.p1_ORF_type_complete_len_513_score_51.47_gb_GECG01009095.1_1-1539'
[301] 'EP01155_Anaeramoeba_flamelloides_P050448_Anaeramoba_flamelloidesc41997_g2_i1.p1_GENE.c41997_g2_i1_c41997_g2_i1.p1_ORF_type_3prime_partial_len_475_score_96.49_c41997_g2_i1_2-1423'
[302] 'EP01156_Anaeramoeba_ignava_P003163_Anaeramoba_ignava_a221048_224.p1_GENE.a221048_224_a221048_224.p1_ORF_type_complete_len_579_score_133.95_a221048_224_91-1827'
[303] 'EP01156_Anaeramoeba_ignava_P007147_Anaeramoba_ignava_a350787_231.p1_GENE.a350787_231_a350787_231.p1_ORF_type_3prime_partial_len_441_score_90.55_a350787_231_2-1321'
[304] 'EP01156_Anaeramoeba_ignava_P018614_Anaeramoba_ignava_a92326_30.p1_GENE.a92326_30_a92326_30.p1_ORF_type_complete_len_344_score_89.09_a92326_30_257-1288'
[305] 'EP01156_Anaeramoeba_ignava_P022804_Anaeramoba_ignava_c21058_g1_i1.p1_GENE.c21058_g1_i1_c21058_g1_i1.p1_ORF_type_3prime_partial_len_432_score_89.54_c21058_g1_i1_51-1295'
[306] 'EP00129_Allomyces_macrogynus_P000561_KNE54563.1_CMGC_CDK_protein_kinase_Allomyces_macrogynus_ATCC_38327'
[307] 'EP00129_Allomyces_macrogynus_P004767_KNE58769.1_CMGC_CDK_CRK7_protein_kinase_Allomyces_macrogynus_ATCC_38327'
[308] 'EP00130_Batrachochytrium_dendrobatidis_P000281_XP_006675155.1_hypothetical_protein_BATDEDRAFT_18173_Batrachochytrium_dendrobatidis_JAM81'
[309] 'EP00131_Spizellomyces_punctatus_P003613_XP_016607437.1_CMGC_CDK_protein_kinase_Spizellomyces_punctatus_DAOM_BR117'
[310] 'EP00131_Spizellomyces_punctatus_P007706_XP_016611530.1_CMGC_CDK_protein_kinase_Spizellomyces_punctatus_DAOM_BR117'
[311] 'EP00131_Spizellomyces_punctatus_P008535_XP_016612359.1_CMGC_CDK_protein_kinase_Spizellomyces_punctatus_DAOM_BR117'
[312] 'EP00132_Gonapodya_prolifera_P010528_KXS19289.1_Pkinase-domain-containing_protein_Gonapodya_prolifera_JEL478'
[313] 'EP00132_Gonapodya_prolifera_P011767_KXS20528.1_Pkinase-domain-containing_protein_Gonapodya_prolifera_JEL478'
[314] 'EP00134_Neurospora_crassa_P003101_XP_955995.3_serine_threonine-protein_kinase_bur-1_Neurospora_crassa_OR74A'
[315] 'EP00135_Aspergillus_nidulans_P008186_XP_681459.1_hypothetical_protein_AN8190.2_Aspergillus_nidulans_FGSC_A4'
[316] 'EP00137_Aspergillus_oryzae_P011106_EIT83343.1_protein_kinase_Aspergillus_oryzae_3.042'
[317] 'EP00138_Coccidioides_posadasii_P004809_XP_003069808.1_kinase_domain_containing_protein_Coccidioides_posadasii_C735_delta_SOWgp'
[318] 'EP00139_Candida_albicans_P002457_XP_714883.2_cyclin-dependent_serine_threonine_protein_kinase_Candida_albicans_SC5314'
[319] 'EP00139_Candida_albicans_P005254_XP_721698.1_cyclin-dependent_serine_threonine_protein_kinase_Candida_albicans_SC5314'
[320] 'EP00140_Debaryomyces_hansenii_P002333_XP_457963.1_DEHA2C06358p_Debaryomyces_hansenii_CBS767'
[321] 'EP00141_Yarrowia_lipolytica_P001718_XP_501225.1_YALI0B22528p_Yarrowia_lipolytica_CLIB122'
[322] 'EP00141_Yarrowia_lipolytica_P003580_XP_503170.1_YALI0D22935p_Yarrowia_lipolytica_CLIB122'
[323] 'EP00142_Kluyveromyces_lactis_P003352_XP_454497.1_uncharacterized_protein_KLLA0_E12145g_Kluyveromyces_lactis'
[324] 'EP00143_Candida_glabrata_P000816_XP_445501.1_uncharacterized_protein_CAGL0D02002g_Candida_glabrata'
[325] 'EP00144_Saccharomyces_cerevisiae_P005587_NP_015487.1_cyclin-dependent_serine_threonine_protein_kinase_SGV1_Saccharomyces_cerevisiae_S288C'
[326] 'EP00145_Schizosaccharomyces_pombe_P002885_NP_594393.1_P-TEFb-associated_cyclin-dependent_protein_kinase_Lsk1_Schizosaccharomyces_pombe'
[327] 'EP00145_Schizosaccharomyces_pombe_P003979_NP_595616.1_P-TEFb-associated_cyclin-dependent_protein_kinase_Cdk9_Schizosaccharomyces_pombe'
[328] 'EP00145_Schizosaccharomyces_pombe_P004095_NP_595739.1_serine_threonine_protein_kinase_Ppk23_Schizosaccharomyces_pombe'
[329] 'EP00146_Coprinopsis_cinerea_P009026_XP_001839002.2_CMGC_CDK_CDK9_protein_kinase_Coprinopsis_cinerea_okayama7_130'
[330] 'EP00146_Coprinopsis_cinerea_P012266_XP_002911207.1_CMGC_CDK_CRK7_protein_kinase_Coprinopsis_cinerea_okayama7_130'
[331] 'EP00149_Cryptococcus_neoformans_P005457_XP_012051597.1_CMGC_CDK_CRK7_protein_kinase_Cryptococcus_neoformans_var._grubii_H99'
[332] 'EP00149_Cryptococcus_neoformans_P007509_XP_012053649.1_CMGC_CDK_protein_kinase_Cryptococcus_neoformans_var._grubii_H99'
[333] 'EP00150_Ustilago_maydis_P005256_XP_011391244.1_hypothetical_protein_UMAG_04925_Ustilago_maydis_521'
[334] 'EP00150_Ustilago_maydis_P005273_XP_011391261.1_hypothetical_protein_UMAG_04950_Ustilago_maydis_521'
[335] 'EP00151_Rhizophagus_irregularis_P013725_XP_025177769.1_kinase-like_domain-containing_protein_Rhizophagus_irregularis_DAOM_181602_DAOM_197198'
[336] 'EP00151_Rhizophagus_irregularis_P023077_XP_025187121.1_Pkinase-domain-containing_protein_Rhizophagus_irregularis_DAOM_181602_DAOM_197198'
[337] 'EP00152_Rhizopus_delemar_P008522_EIE83819.1_hypothetical_protein_RO3G_08524_Rhizopus_delemar_RA_99-880'
[338] 'EP00152_Rhizopus_delemar_P013487_EIE88784.1_hypothetical_protein_RO3G_13495_Rhizopus_delemar_RA_99-880'
[339] 'EP00154_Conidiobolus_coronatus_P002931_KXN67471.1_Pkinase-domain-containing_protein_Conidiobolus_coronatus_NRRL_28638'
[340] 'EP00154_Conidiobolus_coronatus_P008286_KXN72826.1_kinase-like_protein_Conidiobolus_coronatus_NRRL_28638'
[341] 'EP00157_Rozella_allomycis_P001800_EPZ32541.1_Protein_kinase_catalytic_domain-containing_protein_Rozella_allomycis_CSF55'
[342] 'EP00158_Paraphelidium_tribonemae_P008144_Partr_v1_DN28488_c0_g1_i1_m41257_putative_Cyclin-Dependent_Kinase'
[343] 'EP00833_Pecoramyces_ruminatium_P000786_jgi_Orpsp1_1_1174818_evm.model.c7180000051557.1'
[344] 'EP00839_Anaeromyces_robustus_P001797_ORX67343.1_Pkinase-domain-containing_protein_Anaeromyces_robustus'
[345] 'EP00839_Anaeromyces_robustus_P012663_ORX88099.1_Pkinase-domain-containing_protein_Anaeromyces_robustus'
[346] 'EP00842_Homolaphlyctis_polyrhiza_P000987_jgi_Hompol1_188_HPOL_005251-RA'
[347] 'EP00844_Piromyces_finnis_P005710_ORX50038.1_Pkinase-domain-containing_protein_Piromyces_finnis'
[348] 'EP00844_Piromyces_finnis_P006529_ORX51800.1_Pkinase-domain-containing_protein_Piromyces_finnis'
[349] 'EP00845_Rhizoclosmatium_globosum_P002460_ORY32464.1_kinase-like_protein_Rhizoclosmatium_globosum'
[350] 'EP00845_Rhizoclosmatium_globosum_P004899_ORY38418.1_Pkinase-domain-containing_protein_Rhizoclosmatium_globosum'
[351] 'EP00845_Rhizoclosmatium_globosum_P007979_ORY42537.1_Pkinase-domain-containing_protein_partial_Rhizoclosmatium_globosum'
[352] 'EP00847_Piptocephalis_cylindrospora_P000207_RKP11421.1_kinase-like_domain-containing_protein_Piptocephalis_cylindrospora'
[353] 'EP00848_Thamnocephalis_sphaerospora_P003556_RKP07913.1_kinase-like_domain-containing_protein_Thamnocephalis_sphaerospora'
[354] 'EP00848_Thamnocephalis_sphaerospora_P004083_RKP08440.1_CMGC_CDK_CDK7_protein_kinase_Thamnocephalis_sphaerospora'
[355] 'EP00856_Taphrina_deformans_P002553_CCG83119.1_Serine_threonine-protein_kinase_cdk9_Taphrina_deformans_PYCC_5710'
[356] 'EP00856_Taphrina_deformans_P004174_CCG84770.1_protein_of_unknown_function_Taphrina_deformans_PYCC_5710'
[357] 'EP00857_Cystobasidium_minutum_P000662_jgi_Rhomi1_139373_e_gw1.1.883.1'
[358] 'EP00858_Microbotryum_lychnidis-dioicae_P001885_KDE03944.1_CMGC_CDK_protein_kinase_Microbotryum_lychnidis-dioicae_p1A1_Lamole'
[359] 'EP00858_Microbotryum_lychnidis-dioicae_P004784_KDE06843.1_CMGC_CDK_CRK7_protein_kinase_Microbotryum_lychnidis-dioicae_p1A1_Lamole'
[360] 'EP00860_Wallemia_mellicola_P000201_XP_006955834.1_Pkinase-domain-containing_protein_Wallemia_mellicola_CBS_633.66'
[361] 'EP00863_Basidiobolus_meristosporus_P005750_ORX90871.1_Pkinase-domain-containing_protein_Basidiobolus_meristosporus_CBS_931.73'
[362] 'EP00870_Mitosporidium_daphniae_P001182_XP_013237536.1_CMGC_CDK_protein_kinase_Mitosporidium_daphniae'
[363] 'EP00160_Parvularia_atlantis_P005539_Unigene14771_Nuclearia_a_m.44402_Unigene14771_Nuclearia_a_g.44402_ORF_Unigene14771_Nuclearia_a_g.44402_Unigene14771_Nuclearia_a_m.44402_type_5prime_partial_len_416_Unigene14771_Nuclearia_a_2-1249'
[364] 'EP00160_Parvularia_atlantis_P021036_Unigene894_Nuclearia_a_m.2875_Unigene894_Nuclearia_a_g.2875_ORF_Unigene894_Nuclearia_a_g.2875_Unigene894_Nuclearia_a_m.2875_type_5prime_partial_len_380_Unigene894_Nuclearia_a_28-1167'
[365] 'EP00035_Acanthoeca_spectabilis_P002495_m.87922_g.87922_ORF_g.87922_m.87922_type_complete_len_640_comp11596_c0_seq4_323-2242'
[366] 'EP00035_Acanthoeca_spectabilis_P004489_m.104043_g.104043_ORF_g.104043_m.104043_type_complete_len_688_comp12599_c0_seq3_787-2850'
[367] 'EP00035_Acanthoeca_spectabilis_P016217_m.328030_g.328030_ORF_g.328030_m.328030_type_5prime_partial_len_627_comp16499_c0_seq1_1194-3074'
[368] 'EP00038_Savillea_parva_P002291_m.112819_g.112819_ORF_g.112819_m.112819_type_complete_len_342_comp10789_c0_seq8_3512-4537'
[369] 'EP00039_Didymoeca_costata_P010635_m.143759_g.143759_ORF_g.143759_m.143759_type_complete_len_803_comp14905_c0_seq3_2834-5242'
[370] 'EP00039_Didymoeca_costata_P011162_m.154901_g.154901_ORF_g.154901_m.154901_type_complete_len_588_comp15085_c0_seq16_341-2104'
[371] 'EP00040_Diaphanoeca_grandis_P039406_m.258965_g.258965_ORF_g.258965_m.258965_type_complete_len_735_comp37392_c0_seq1_155-2359'
[372] 'EP00041_Stephanoeca_diplocostata_P006503_m.87352_g.87352_ORF_g.87352_m.87352_type_complete_len_725_comp16399_c1_seq1_238-2412'
[373] 'EP00041_Stephanoeca_diplocostata_P029395_m.866203_g.866203_ORF_g.866203_m.866203_type_complete_len_775_comp23552_c0_seq6_4870-7194'
[374] 'EP00042_Codosiga_hollandica_P035095_m.257087_g.257087_ORF_g.257087_m.257087_type_5prime_partial_len_830_comp54562_c0_seq6_156-2645'
[375] 'EP00042_Codosiga_hollandica_P044988_m.450983_g.450983_ORF_g.450983_m.450983_type_5prime_partial_len_504_comp56910_c2_seq3_511-2022'
[376] 'EP00042_Codosiga_hollandica_P049239_m.567264_g.567264_ORF_g.567264_m.567264_type_complete_len_941_comp57836_c0_seq5_104-2926'
[377] 'EP00044_Salpingoeca_rosetta_P003141_XP_004990574.1_CMGC_CDK_CDK10_protein_kinase_Salpingoeca_rosetta'
[378] 'EP00045_Choanoeca_perplexa_P012417_m.135459_g.135459_ORF_g.135459_m.135459_type_complete_len_555_comp15994_c0_seq2_1368-3032'
[379] 'EP00047_Mylnosiga_fluctuans_P024373_m.159919_g.159919_ORF_g.159919_m.159919_type_5prime_partial_len_1182_comp9844_c0_seq2_130-3675'
[380] 'EP00048_Salpingoeca_helianthica_P007548_m.111980_g.111980_ORF_g.111980_m.111980_type_5prime_partial_len_630_comp14364_c1_seq3_33-1922'
[381] 'EP00048_Salpingoeca_helianthica_P010711_m.153825_g.153825_ORF_g.153825_m.153825_type_5prime_partial_len_556_comp15122_c0_seq2_2-1669'
[382] 'EP00048_Salpingoeca_helianthica_P010785_m.154818_g.154818_ORF_g.154818_m.154818_type_complete_len_926_comp15138_c7_seq1_56-2833'
[383] 'EP00049_Salpingoeca_infusionum_P025832_m.22052_g.22052_ORF_g.22052_m.22052_type_complete_len_587_comp8345_c0_seq4_391-2151'
[384] 'EP00050_Salpingoeca_kvevrii_P000507_m.149803_g.149803_ORF_g.149803_m.149803_type_5prime_partial_len_825_comp10136_c1_seq1_242-2716'
[385] 'EP00050_Salpingoeca_kvevrii_P011221_m.13672_g.13672_ORF_g.13672_m.13672_type_5prime_partial_len_661_comp3318_c0_seq2_47-2029'
[386] 'EP00051_Salpingoeca_urceolata_P011388_m.140966_g.140966_ORF_g.140966_m.140966_type_5prime_partial_len_415_comp17100_c2_seq4_1-1245'
[387] 'EP00051_Salpingoeca_urceolata_P015553_m.202103_g.202103_ORF_g.202103_m.202103_type_3prime_partial_len_439_comp18434_c1_seq2_1-1317'
[388] 'EP00052_Salpingoeca_macrocollata_P021223_m.181373_g.181373_ORF_g.181373_m.181373_type_5prime_partial_len_390_comp21483_c0_seq1_1-1170'
[389] 'EP00053_Salpingoeca_punica_P006236_m.59611_g.59611_ORF_g.59611_m.59611_type_5prime_partial_len_491_comp13597_c0_seq1_261-1733'
[390] 'EP00053_Salpingoeca_punica_P016330_m.153618_g.153618_ORF_g.153618_m.153618_type_internal_len_594_comp16944_c2_seq2_2-1786'
[391] 'EP00054_Salpingoeca_dolichothecata_P019113_m.118562_g.118562_ORF_g.118562_m.118562_type_complete_len_417_comp23131_c0_seq4_32-1282'
[392] 'EP00054_Salpingoeca_dolichothecata_P024556_m.167599_g.167599_ORF_g.167599_m.167599_type_3prime_partial_len_515_comp25051_c3_seq3_415-1962'
[393] 'EP00054_Salpingoeca_dolichothecata_P026092_m.185174_g.185174_ORF_g.185174_m.185174_type_complete_len_488_comp25559_c0_seq3_48-1511'
[394] 'EP00055_Hartaetosiga_balthica_P004122_m.10231_g.10231_ORF_g.10231_m.10231_type_5prime_partial_len_805_comp3634_c0_seq1_2-2416'
[395] 'EP00056_Hartaetosiga_gracilis_P003359_m.63023_g.63023_ORF_g.63023_m.63023_type_5prime_partial_len_871_comp11427_c0_seq1_1822-4434'
[396] 'EP00056_Hartaetosiga_gracilis_P012374_m.197127_g.197127_ORF_g.197127_m.197127_type_3prime_partial_len_595_comp13680_c0_seq33_1-1785'
[397] 'EP00120_Capsaspora_owczarzaki_P000792_XP_004343309.1_galactosyltransferase-associated_protein_kinase_Capsaspora_owczarzaki_ATCC_30864'
[398] 'EP00120_Capsaspora_owczarzaki_P007835_XP_011270016.1_hypothetical_protein_CAOG_08444_Capsaspora_owczarzaki_ATCC_30864'
[399] 'EP00123_Amoebidium_parasiticum_P014219_comp22400_c0_seq1_m.33451_comp22400_c0_seq1_g.33451_ORF_comp22400_c0_seq1_g.33451_comp22400_c0_seq1_m.33451_type_3prime_partial_len_1281_comp22400_c0_seq1_3-3842'
[400] 'EP00123_Amoebidium_parasiticum_P021592_comp7013_c0_seq1_m.2748_comp7013_c0_seq1_g.2748_ORF_comp7013_c0_seq1_g.2748_comp7013_c0_seq1_m.2748_type_3prime_partial_len_427_comp7013_c0_seq1_3-1280'
[401] 'EP00124_Ichthyophonus_hoferi_P000139_Ihof_evm3s5_gene_Ihof_evmTU3s5'
[402] 'EP00125_Sphaeroforma_arctica_P010371_XP_014153446.1_CMGC_CDK_protein_kinase_Sphaeroforma_arctica_JP610'
[403] 'EP00126_Sphaerothecum_destruens_P006681_Sdes_comp19479_c0_seq1m10958'
[404] 'EP00127_Corallochytrium_limacisporum_P003476_Clim_evm104s149_gene_Clim_evmTU104s149'
[405] 'EP00127_Corallochytrium_limacisporum_P004159_Clim_evm104s157_gene_Clim_evmTU104s157'
[406] 'EP00128_Syssomonas_multiformis_P000719_Colp12_sorted_trinity150504_noHs_16072'
[407] 'EP00128_Syssomonas_multiformis_P007243_Colp12_sorted_trinity150504_noHs_32849'
[408] 'EP00729_Bicosta_minor_P001944_gene1944-22106_t'
[409] 'EP00730_Choanoeca_flexa_P005520_TRINITY_DN11964_c0_g8_i1.p1_TRINITY_DN11964_c0_g8_TRINITY_DN11964_c0_g8_i1.p1_ORF_type_complete_len_701_score_94.44_TRINITY_DN11964_c0_g8_i1_166-2268'
[410] 'EP00730_Choanoeca_flexa_P020373_TRINITY_DN9954_c0_g1_i7.p1_TRINITY_DN9954_c0_g1_TRINITY_DN9954_c0_g1_i7.p1_ORF_type_complete_len_556_score_106.50_TRINITY_DN9954_c0_g1_i7_169-1836'
[411] 'EP01134_Creolimax_fragrantissima_P000399_CFRG0399T1'
[412] 'EP01134_Creolimax_fragrantissima_P008108_CFRG8108T1'
[413] 'EP01134_Creolimax_fragrantissima_P008204_CFRG8204T1'
[414] 'EP01135_Chromosphaera_perkinsii_P001686_Nk52_evm63s208_gene_Nk52_evmTU63s208'
[415] 'EP01136_Pigoraptor_vietnamica_P003875_Opistho-1_new_33654'
[416] 'EP01137_Pigoraptor_chileana_P031722_Opistho-2_19996'
[417] 'EP01147_Barroeca_monosierra_P005733_gene5733-217_t'
[418] 'EP01147_Barroeca_monosierra_P006493_gene6493-9366_t'
[419] 'EP00057_Strongylocentrotus_purpuratus_P018770_XP_011673244.1_PREDICTED_cyclin-dependent_kinase_11B_Strongylocentrotus_purpuratus'
[420] 'EP00057_Strongylocentrotus_purpuratus_P032902_XP_789337.1_PREDICTED_cyclin-dependent_kinase_12_isoform_X1_Strongylocentrotus_purpuratus'
[421] 'EP00059_Ciona_intestinalis_P006921_XP_002131391.1_cyclin-dependent_kinase_12_isoform_X1_Ciona_intestinalis'
[422] 'EP00067_Danio_rerio_P017906_XP_003200579.2_cyclin-dependent_kinase_12_Danio_rerio'
[423] 'EP00067_Danio_rerio_P030754_XP_009302607.1_cell_division_protein_kinase_11_isoform_X1_Danio_rerio'
[424] 'EP00067_Danio_rerio_P051633_XP_687417.4_cyclin-dependent_kinase_13_Danio_rerio'
[425] 'EP00074_Homo_sapiens_P039183_NP_057591.2_cyclin-dependent_kinase_12_isoform_1_Homo_sapiens'
[426] 'EP00074_Homo_sapiens_P091491_XP_016868240.1_cyclin-dependent_kinase_13_isoform_X2_Homo_sapiens'
[427] 'EP00076_Gallus_gallus_P047715_XP_418864.6_cyclin-dependent_kinase_13_Gallus_gallus'
[428] 'EP00081_Caenorhabditis_elegans_P005461_NP_001254914.1_Cyclin-dependent_kinase_12_Caenorhabditis_elegans'
[429] 'EP00081_Caenorhabditis_elegans_P013800_NP_492906.2_Probable_cyclin-dependent_kinase_9_Caenorhabditis_elegans'
[430] 'EP00081_Caenorhabditis_elegans_P026278_NP_509746.2_Cyclin-Dependent_Kinase_family_Caenorhabditis_elegans'
[431] 'EP00090_Calanus_glacialis_P020896_TRINITY_DN3224_c0_g1_i2.p1_TRINITY_DN3224_c0_g1_TRINITY_DN3224_c0_g1_i2.p1_ORF_type_complete_len_582_score_176.99_TRINITY_DN3224_c0_g1_i2_135-1880'
[432] 'EP00096_Caligus_rogercresseyi_P002346_TRINITY_DN14454_c0_g1_i1.p1_TRINITY_DN14454_c0_g1_TRINITY_DN14454_c0_g1_i1.p1_ORF_type_complete_len_659_score_159.23_TRINITY_DN14454_c0_g1_i1_790-2766'
[433] 'EP00099_Drosophila_melanogaster_P009427_NP_001262167.1_Cyclin-dependent_kinase_12_isoform_C_Drosophila_melanogaster'
[434] 'EP00114_Trichoplax_sp_H2_P001111_RDD36874.1_Cyclin-dependent_kinase_12_Trichoplax_sp._H2'
[435] 'EP00114_Trichoplax_sp_H2_P002907_RDD38670.1_Cyclin-dependent_kinase_9_Trichoplax_sp._H2'
[436] 'EP00114_Trichoplax_sp_H2_P005475_RDD41238.1_Cyclin-dependent_kinase_11B_Trichoplax_sp._H2'
[437] 'EP00115_Mnemiopsis_leidyi_P008346_ML09462a-PA_pep_supercontig_MneLei_Aug2011_ML0946_6536_13029_1_gene_ML09462a_transcript_ML09462a-RA_gene_biotype_protein_coding_transcript_biotype_protein_coding'
[438] 'EP00118_Oscarella_pearsei_P029116_m.3693_g.3693_ORF_g.3693_m.3693_type_complete_len_946_comp9713_c0_seq1_130-2967'
[439] 'EP00119_Amphimedon_queenslandica_P006366_XP_011407163.2_PREDICTED_cyclin-dependent_kinase_11B-like_Amphimedon_queenslandica'
[440] 'EP00119_Amphimedon_queenslandica_P016814_XP_019857233.1_PREDICTED_cyclin-dependent_kinase_12-like_isoform_X1_Amphimedon_queenslandica'
[441] 'Archaea_MVQB01000060.1_163_160357_161649_-1_ID_60_163_partial_00_start_type_ATG_rbs_motif_GGA/GAG/AGG_rbs_spacer_5-10bp_gc_cont_0.636'
[442] 'Archaea_DAZI01000013.1_2_1962_5627_1_ID_57_2_partial_00_start_type_TTG_rbs_motif_GGAG/GAGG_rbs_spacer_5-10bp_gc_cont_0.400'
[443] 'Archaea_JAAEES010000023.1_12_10529_11860_-1_ID_49_12_partial_00_start_type_ATG_rbs_motif_None_rbs_spacer_None_gc_cont_0.559'
[444] 'Archaea_WJJM01000029.1_13_13401_15530_1_ID_15_13_partial_00_start_type_ATG_rbs_motif_GGA/GAG/AGG_rbs_spacer_5-10bp_gc_cont_0.299'
[445] 'Archaea_JACQMZ010000107.1_9_9179_11497_1_ID_65_9_partial_00_start_type_GTG_rbs_motif_None_rbs_spacer_None_gc_cont_0.488'
[446] 'Archaea_DAFR01000052.1_6_5597_6721_1_ID_85_6_partial_00_start_type_ATG_rbs_motif_AGGAG_G_/GGAGG_rbs_spacer_13-15bp_gc_cont_0.647'
[447] 'Archaea_JADFDO010000002.1_98_86733_89201_-1_ID_22_98_partial_00_start_type_ATG_rbs_motif_None_rbs_spacer_None_gc_cont_0.551'
[448] 'Archaea_CP077107.1_533_579334_580602_1_ID_1_533_partial_00_start_type_ATG_rbs_motif_None_rbs_spacer_None_gc_cont_0.444'
[449] 'Archaea_CAIKOD010000063.1_1_2_2350_1_ID_63_1_partial_10_start_type_Edge_rbs_motif_None_rbs_spacer_None_gc_cont_0.530'
[450] 'Archaea_NC_014507.1_1318_1349245_1350963_-1_ID_1_1318_partial_00_start_type_TTG_rbs_motif_GGA/GAG/AGG_rbs_spacer_5-10bp_gc_cont_0.447'
[451] 'Archaea_NC_016051.1_771_695980_699123_1_ID_1_771_partial_00_start_type_ATG_rbs_motif_GGA/GAG/AGG_rbs_spacer_5-10bp_gc_cont_0.482'
[452] 'Archaea_NZ_SNUU01000001.1_3_3810_7037_1_ID_1_3_partial_00_start_type_TTG_rbs_motif_AGxAGG/AGGxGG_rbs_spacer_3-4bp_gc_cont_0.423'
[453] 'Archaea_NZ_JAGGKR010000001.1_50_51304_53874_-1_ID_1_50_partial_00_start_type_ATG_rbs_motif_None_rbs_spacer_None_gc_cont_0.616'
[454] 'Archaea_NZ_JAGGMM010000003.1_206_224376_226214_-1_ID_3_206_partial_00_start_type_TTG_rbs_motif_GGA/GAG/AGG_rbs_spacer_5-10bp_gc_cont_0.433'
[455] 'Archaea_NZ_LT900021.1_1691_1561326_1565069_1_ID_1_1691_partial_00_start_type_ATG_rbs_motif_GGAGG_rbs_spacer_5-10bp_gc_cont_0.474'
[456] 'Bacteria_HE978655.1_16_27098_28738_1_ID_5_16_partial_00_start_type_ATG_rbs_motif_None_rbs_spacer_None_gc_cont_0.263'
[457] 'Bacteria_LNEE01000019.1_61_65882_68275_-1_ID_19_61_partial_00_start_type_ATG_rbs_motif_AGGAG_rbs_spacer_5-10bp_gc_cont_0.663'
[458] 'Bacteria_MEYC01000017.1_2_1718_6172_-1_ID_17_2_partial_00_start_type_ATG_rbs_motif_GGA/GAG/AGG_rbs_spacer_5-10bp_gc_cont_0.628'
[459] 'Bacteria_MGWR01000039.1_32_34051_35313_-1_ID_39_32_partial_00_start_type_ATG_rbs_motif_GGA/GAG/AGG_rbs_spacer_5-10bp_gc_cont_0.618'
[460] 'Bacteria_MNVA01000033.1_1_343_2025_-1_ID_36_1_partial_00_start_type_ATG_rbs_motif_None_rbs_spacer_None_gc_cont_0.402'
[461] 'Bacteria_DDYF01000017.1_52_55363_57066_-1_ID_15_52_partial_00_start_type_ATG_rbs_motif_GGA/GAG/AGG_rbs_spacer_5-10bp_gc_cont_0.732'
[462] 'Bacteria_NVVL01000008.1_17_20830_22296_1_ID_72_17_partial_00_start_type_ATG_rbs_motif_None_rbs_spacer_None_gc_cont_0.316'
[463] 'Bacteria_DIYL01000061.1_45_43704_46832_1_ID_4_45_partial_00_start_type_ATG_rbs_motif_GGAG/GAGG_rbs_spacer_5-10bp_gc_cont_0.430'
[464] 'Bacteria_NYWD01000169.1_2_1288_2541_1_ID_169_2_partial_00_start_type_ATG_rbs_motif_None_rbs_spacer_None_gc_cont_0.522'
[465] 'Bacteria_PASJ01000045.1_8_8514_9731_1_ID_45_8_partial_00_start_type_GTG_rbs_motif_AGGAG_rbs_spacer_5-10bp_gc_cont_0.302'
[466] 'Bacteria_PFUL01000047.1_16_25969_28392_-1_ID_32_16_partial_00_start_type_ATG_rbs_motif_GGAGG_rbs_spacer_5-10bp_gc_cont_0.657'
[467] 'Bacteria_PFUL01000117.1_7_7653_10001_1_ID_127_7_partial_00_start_type_ATG_rbs_motif_None_rbs_spacer_None_gc_cont_0.633'
[468] 'Bacteria_BEIM01000057.1_4_4311_5762_1_ID_57_4_partial_00_start_type_ATG_rbs_motif_None_rbs_spacer_None_gc_cont_0.577'
[469] 'Bacteria_DMEZ01000018.1_159_159427_160710_1_ID_76_159_partial_00_start_type_ATG_rbs_motif_None_rbs_spacer_None_gc_cont_0.696'
[470] 'Bacteria_DONH01000076.1_4_2163_3194_1_ID_19_4_partial_01_start_type_ATG_rbs_motif_None_rbs_spacer_None_gc_cont_0.474'
[471] 'Bacteria_QGON01000059.1_12_9671_12046_-1_ID_4_12_partial_00_start_type_ATG_rbs_motif_GGAG/GAGG_rbs_spacer_5-10bp_gc_cont_0.530'
[472] 'Bacteria_SDZD01000005.1_94_98370_100010_-1_ID_202_94_partial_00_start_type_ATG_rbs_motif_None_rbs_spacer_None_gc_cont_0.597'
[473] 'Bacteria_SYKU01000189.1_53_58685_60034_-1_ID_125_53_partial_00_start_type_TTG_rbs_motif_AGGA/GGAG/GAGG_rbs_spacer_11-12bp_gc_cont_0.591'
[474] 'Bacteria_SBGP01000046.1_72_92545_93666_1_ID_40_72_partial_00_start_type_ATG_rbs_motif_GGAGG_rbs_spacer_3-4bp_gc_cont_0.676'
[475] 'Bacteria_SKKK01000389.1_3_747_2471_-1_ID_504_3_partial_00_start_type_ATG_rbs_motif_GGA/GAG/AGG_rbs_spacer_5-10bp_gc_cont_0.613'
[476] 'Bacteria_VMRY01000009.1_49_47918_50305_-1_ID_79_49_partial_00_start_type_ATG_rbs_motif_AGGA_rbs_spacer_5-10bp_gc_cont_0.497'
[477] 'Bacteria_AP019860.1_325_474332_478705_1_ID_1_325_partial_00_start_type_ATG_rbs_motif_AGGAG_rbs_spacer_5-10bp_gc_cont_0.389'
[478] 'Bacteria_AP019860.1_498_718175_720334_-1_ID_1_498_partial_00_start_type_ATG_rbs_motif_AGGAG_rbs_spacer_5-10bp_gc_cont_0.418'
[479] 'Bacteria_AP019860.1_3591_4891185_4895447_-1_ID_1_3591_partial_00_start_type_ATG_rbs_motif_None_rbs_spacer_None_gc_cont_0.372'
[480] 'Bacteria_WHSN01000181.1_3_2536_5424_1_ID_94_3_partial_00_start_type_GTG_rbs_motif_AGxAG_rbs_spacer_5-10bp_gc_cont_0.681'
[481] 'Bacteria_JAADYX010000187.1_1_1_2289_-1_ID_85_1_partial_10_start_type_ATG_rbs_motif_GGAGG_rbs_spacer_5-10bp_gc_cont_0.657'
[482] 'Bacteria_DSXZ01000318.1_2_591_2486_-1_ID_10_2_partial_00_start_type_ATG_rbs_motif_GGAG/GAGG_rbs_spacer_5-10bp_gc_cont_0.576'
[483] 'Bacteria_JAAYGU010000041.1_9_6406_8091_1_ID_149_9_partial_00_start_type_GTG_rbs_motif_GGAG/GAGG_rbs_spacer_5-10bp_gc_cont_0.473'
[484] 'Bacteria_JAAYCS010000018.1_6_3715_5001_1_ID_208_6_partial_00_start_type_GTG_rbs_motif_GGAG/GAGG_rbs_spacer_5-10bp_gc_cont_0.634'
[485] 'Bacteria_JABDQZ010000355.1_10_9504_11840_-1_ID_316_10_partial_00_start_type_ATG_rbs_motif_GGA/GAG/AGG_rbs_spacer_5-10bp_gc_cont_0.476'
[486] 'Bacteria_JACAER010000002.1_53_57270_58421_-1_ID_69_53_partial_00_start_type_ATG_rbs_motif_AGGA_rbs_spacer_5-10bp_gc_cont_0.601'
[487] 'Bacteria_JABABI010000039.1_50_59056_60264_-1_ID_332_50_partial_00_start_type_ATG_rbs_motif_GGA/GAG/AGG_rbs_spacer_5-10bp_gc_cont_0.551'
[488] 'Bacteria_WJJU01000923.1_12_14894_16273_1_ID_797_12_partial_00_start_type_GTG_rbs_motif_AGGAGG_rbs_spacer_5-10bp_gc_cont_0.561'
[489] 'Bacteria_JACZJV010000114.1_64_66360_67613_-1_ID_164_64_partial_00_start_type_ATG_rbs_motif_None_rbs_spacer_None_gc_cont_0.612'
[490] 'Bacteria_JADFXJ010000013.1_11_8942_10276_-1_ID_114_11_partial_00_start_type_ATG_rbs_motif_GGA/GAG/AGG_rbs_spacer_5-10bp_gc_cont_0.464'
[491] 'Bacteria_JADFXJ010000013.1_12_10375_12615_-1_ID_114_12_partial_00_start_type_ATG_rbs_motif_None_rbs_spacer_None_gc_cont_0.460'
;
END; [Taxa]

BEGIN Splits;
DIMENSIONS ntax=491 nsplits=3591;
FORMAT labels=no weights=yes confidences=no intervals=no;
MATRIX
	100	 2,
	100	 28,
	24	 2 28,
	100	 22,
	100	 214,
	98	 22 214,
	100	 148,
	24	 22 148 214,
	82	 2 22 28 148 214,
	100	 17,
	100	 304,
	92	 17 304,
	100	 67,
	90	 17 67 304,
	81	 2 17 22 28 67 148 214 304,
	100	 30,
	100	 316,
	100	 417,
	100	 316 417,
	96	 30 316 417,
	100	 364,
	9	 30 316 364 417,
	100	 120,
	100	 156,
	100	 176,
	100	 156 176,
	83	 120 156 176,
	7	 30 120 156 176 316 364 417,
	100	 260,
	98	 30 120 156 176 260 316 364 417,
	98	 2 17 22 28 30 67 120 148 156 176 214 260 304 316 364 417,
	100	 129,
	87	 2 17 22 28 30 67 120 129 148 156 176 214 260 304 316 364 417,
	100	 125,
	100	 338,
	97	 125 338,
	100	 2 17 22 28 30 67 120 125 129 148 156 176 214 260 304 316 338 364 417,
	100	 93,
	100	 196,
	100	 93 196,
	100	 216,
	97	 93 196 216,
	100	 112,
	100	 254,
	100	 354,
	99	 254 354,
	41	 112 254 354,
	100	 93 112 196 216 254 354,
	100	 108,
	99	 93 108 112 196 216 254 354,
	100	 150,
	100	 368,
	100	 150 368,
	100	 93 108 112 150 196 216 254 354 368,
	100	 464,
	98	 93 108 112 150 196 216 254 354 368 464,
	100	 2 17 22 28 30 67 93 108 112 120 125 129 148 150 156 176 196 214 216 254 260 304 316 338 354 364 368 417 464,
	100	 4,
	100	 10,
	100	 13,
	100	 102,
	100	 13 102,
	100	 10 13 102,
	100	 97,
	93	 10 13 97 102,
	100	 12,
	100	 101,
	100	 12 101,
	94	 10 12 13 97 101 102,
	100	 15,
	69	 10 12 13 15 97 101 102,
	100	 94,
	92	 10 12 13 15 94 97 101 102,
	100	 98,
	100	 99,
	100	 98 99,
	100	 103,
	100	 105,
	100	 103 105,
	91	 98 99 103 105,
	98	 10 12 13 15 94 97 98 99 101 102 103 105,
	98	 4 10 12 13 15 94 97 98 99 101 102 103 105,
	100	 5,
	98	 4 5 10 12 13 15 94 97 98 99 101 102 103 105,
	100	 7,
	100	 14,
	98	 7 14,
	100	 4 5 7 10 12 13 14 15 94 97 98 99 101 102 103 105,
	100	 9,
	100	 100,
	100	 9 100,
	100	 249,
	100	 9 100 249,
	100	 227,
	99	 9 100 227 249,
	100	 86,
	100	 225,
	100	 86 225,
	100	 211,
	77	 86 211 225,
	100	 228,
	77	 86 211 225 228,
	47	 9 86 100 211 225 227 228 249,
	100	 4 5 7 9 10 12 13 14 15 86 94 97 98 99 100 101 102 103 105 211 225 227 228 249,
	100	 181,
	100	 399,
	95	 181 399,
	73	 4 5 7 9 10 12 13 14 15 86 94 97 98 99 100 101 102 103 105 181 211 225 227 228 249 399,
	100	 80,
	84	 4 5 7 9 10 12 13 14 15 80 86 94 97 98 99 100 101 102 103 105 181 211 225 227 228 249 399,
	100	 57,
	100	 180,
	63	 57 180,
	100	 60,
	88	 57 60 180,
	100	 61,
	100	 212,
	69	 61 212,
	100	 62,
	100	 63,
	100	 64,
	100	 63 64,
	94	 62 63 64,
	97	 61 62 63 64 212,
	73	 57 60 61 62 63 64 180 212,
	62	 4 5 7 9 10 12 13 14 15 57 60 61 62 63 64 80 86 94 97 98 99 100 101 102 103 105 180 181 211 212 225 227 228 249 399,
	100	 52,
	100	 299,
	100	 52 299,
	100	 190,
	100	 281,
	100	 285,
	25	 281 285,
	76	 190 281 285,
	54	 52 190 281 285 299,
	100	 54,
	100	 266,
	100	 271,
	100	 286,
	71	 271 286,
	68	 266 271 286,
	100	 278,
	100	 279,
	83	 278 279,
	66	 266 271 278 279 286,
	75	 54 266 271 278 279 286,
	77	 52 54 190 266 271 278 279 281 285 286 299,
	100	 58,
	100	 115,
	100	 119,
	100	 229,
	100	 119 229,
	100	 115 119 229,
	73	 58 115 119 229,
	41	 52 54 58 115 119 190 229 266 271 278 279 281 285 286 299,
	54	 4 5 7 9 10 12 13 14 15 52 54 57 58 60 61 62 63 64 80 86 94 97 98 99 100 101 102 103 105 115 119 180 181 190 211 212 225 227 228 229 249 266 271 278 279 281 285 286 299 399,
	100	 16,
	100	 324,
	100	 16 324,
	100	 323,
	100	 16 323 324,
	100	 319,
	100	 321,
	100	 319 321,
	99	 16 319 321 323 324,
	100	 339,
	70	 16 319 321 323 324 339,
	100	 315,
	100	 317,
	100	 315 317,
	100	 326,
	100	 356,
	100	 326 356,
	100	 315 317 326 356,
	100	 330,
	100	 333,
	100	 359,
	48	 333 359,
	55	 330 333 359,
	100	 331,
	99	 330 331 333 359,
	91	 315 317 326 330 331 333 356 359,
	2	 16 315 317 319 321 323 324 326 330 331 333 339 356 359,
	100	 336,
	100	 353,
	75	 336 353,
	100	 361,
	50	 336 353 361,
	90	 16 315 317 319 321 323 324 326 330 331 333 336 339 353 356 359 361,
	100	 307,
	100	 313,
	100	 345,
	100	 348,
	100	 345 348,
	27	 313 345 348,
	7	 307 313 345 348,
	100	 352,
	91	 307 313 345 348 352,
	88	 16 307 313 315 317 319 321 323 324 326 330 331 333 336 339 345 348 352 353 356 359 361,
	100	 308,
	100	 351,
	95	 308 351,
	75	 16 307 308 313 315 317 319 321 323 324 326 330 331 333 336 339 345 348 351 352 353 356 359 361,
	100	 363,
	100	 16 307 308 313 315 317 319 321 323 324 326 330 331 333 336 339 345 348 351 352 353 356 359 361 363,
	100	 24,
	100	 29,
	100	 24 29,
	100	 420,
	90	 24 29 420,
	100	 421,
	100	 422,
	100	 425,
	100	 422 425,
	100	 424,
	100	 426,
	100	 427,
	100	 426 427,
	0	 424 426 427,
	100	 422 424 425 426 427,
	98	 421 422 424 425 426 427,
	100	 433,
	88	 421 422 424 425 426 427 433,
	98	 24 29 420 421 422 424 425 426 427 433,
	100	 438,
	99	 24 29 420 421 422 424 425 426 427 433 438,
	100	 428,
	100	 432,
	99	 428 432,
	97	 24 29 420 421 422 424 425 426 427 428 432 433 438,
	100	 440,
	84	 24 29 420 421 422 424 425 426 427 428 432 433 438 440,
	100	 434,
	100	 437,
	99	 434 437,
	99	 24 29 420 421 422 424 425 426 427 428 432 433 434 437 438 440,
	100	 366,
	100	 373,
	100	 366 373,
	100	 369,
	100	 366 369 373,
	100	 386,
	96	 366 369 373 386,
	100	 384,
	100	 394,
	100	 395,
	100	 394 395,
	100	 409,
	87	 394 395 409,
	61	 384 394 395 409,
	81	 366 369 373 384 386 394 395 409,
	100	 379,
	100	 381,
	100	 382,
	97	 381 382,
	100	 379 381 382,
	100	 392,
	98	 379 381 382 392,
	83	 366 369 373 379 381 382 384 386 392 394 395 409,
	94	 24 29 366 369 373 379 381 382 384 386 392 394 395 409 420 421 422 424 425 426 427 428 432 433 434 437 438 440,
	100	 374,
	100	 376,
	100	 374 376,
	98	 24 29 366 369 373 374 376 379 381 382 384 386 392 394 395 409 420 421 422 424 425 426 427 428 432 433 434 437 438 440,
	100	 188,
	100	 401,
	7	 188 401,
	100	 405,
	100	 415,
	2	 405 415,
	100	 414,
	1	 405 414 415,
	53	 188 401 405 414 415,
	52	 24 29 188 366 369 373 374 376 379 381 382 384 386 392 394 395 401 405 409 414 415 420 421 422 424 425 426 427 428 432 433 434 437 438 440,
	100	 50,
	100	 55,
	83	 50 55,
	100	 170,
	100	 171,
	100	 170 171,
	92	 50 55 170 171,
	53	 24 29 50 55 170 171 188 366 369 373 374 376 379 381 382 384 386 392 394 395 401 405 409 414 415 420 421 422 424 425 426 427 428 432 433 434 437 438 440,
	100	 407,
	71	 24 29 50 55 170 171 188 366 369 373 374 376 379 381 382 384 386 392 394 395 401 405 407 409 414 415 420 421 422 424 425 426 427 428 432 433 434 437 438 440,
	47	 16 24 29 50 55 170 171 188 307 308 313 315 317 319 321 323 324 326 330 331 333 336 339 345 348 351 352 353 356 359 361 363 366 369 373 374 376 379 381 382 384 386 392 394 395 401 405 407 409 414 415 420 421 422 424 425 426 427 428 432 433 434 437 438 440,
	43	 4 5 7 9 10 12 13 14 15 16 24 29 50 52 54 55 57 58 60 61 62 63 64 80 86 94 97 98 99 100 101 102 103 105 115 119 170 171 180 181 188 190 211 212 225 227 228 229 249 266 271 278 279 281 285 286 299 307 308 313 315 317 319 321 323 324 326 330 331 333 336 339 345 348 351 352 353 356 359 361 363 366 369 373 374 376 379 381 382 384 386 392 394 395 399 401 405 407 409 414 415 420 421 422 424 425 426 427 428 432 433 434 437 438 440,
	100	 42,
	100	 81,
	100	 88,
	98	 81 88,
	100	 175,
	100	 200,
	100	 175 200,
	23	 81 88 175 200,
	95	 42 81 88 175 200,
	42	 4 5 7 9 10 12 13 14 15 16 24 29 42 50 52 54 55 57 58 60 61 62 63 64 80 81 86 88 94 97 98 99 100 101 102 103 105 115 119 170 171 175 180 181 188 190 200 211 212 225 227 228 229 249 266 271 278 279 281 285 286 299 307 308 313 315 317 319 321 323 324 326 330 331 333 336 339 345 348 351 352 353 356 359 361 363 366 369 373 374 376 379 381 382 384 386 392 394 395 399 401 405 407 409 414 415 420 421 422 424 425 426 427 428 432 433 434 437 438 440,
	100	 70,
	100	 72,
	100	 197,
	100	 72 197,
	100	 73,
	100	 72 73 197,
	100	 74,
	100	 72 73 74 197,
	100	 195,
	100	 217,
	100	 195 217,
	100	 72 73 74 195 197 217,
	100	 252,
	35	 72 73 74 195 197 217 252,
	99	 70 72 73 74 195 197 217 252,
	100	 251,
	79	 70 72 73 74 195 197 217 251 252,
	100	 76,
	100	 222,
	99	 76 222,
	100	 79,
	100	 219,
	98	 79 219,
	87	 76 79 219 222,
	100	 70 72 73 74 76 79 195 197 217 219 222 251 252,
	100	 192,
	100	 224,
	94	 192 224,
	94	 70 72 73 74 76 79 192 195 197 217 219 222 224 251 252,
	100	 89,
	73	 70 72 73 74 76 79 89 192 195 197 217 219 222 224 251 252,
	100	 113,
	100	 114,
	100	 113 114,
	59	 70 72 73 74 76 79 89 113 114 192 195 197 217 219 222 224 251 252,
	100	 84,
	100	 107,
	100	 109,
	100	 107 109,
	100	 110,
	89	 107 109 110,
	100	 149,
	100	 152,
	100	 174,
	100	 178,
	100	 174 178,
	97	 152 174 178,
	29	 149 152 174 178,
	100	 162,
	100	 265,
	100	 162 265,
	100	 167,
	100	 239,
	100	 167 239,
	100	 162 167 239 265,
	99	 149 152 162 167 174 178 239 265,
	75	 107 109 110 149 152 162 167 174 178 239 265,
	52	 84 107 109 110 149 152 162 167 174 178 239 265,
	89	 70 72 73 74 76 79 84 89 107 109 110 113 114 149 152 162 167 174 178 192 195 197 217 219 222 224 239 251 252 265,
	10	 4 5 7 9 10 12 13 14 15 16 24 29 42 50 52 54 55 57 58 60 61 62 63 64 70 72 73 74 76 79 80 81 84 86 88 89 94 97 98 99 100 101 102 103 105 107 109 110 113 114 115 119 149 152 162 167 170 171 174 175 178 180 181 188 190 192 195 197 200 211 212 217 219 222 224 225 227 228 229 239 249 251 252 265 266 271 278 279 281 285 286 299 307 308 313 315 317 319 321 323 324 326 330 331 333 336 339 345 348 351 352 353 356 359 361 363 366 369 373 374 376 379 381 382 384 386 392 394 395 399 401 405 407 409 414 415 420 421 422 424 425 426 427 428 432 433 434 437 438 440,
	100	 32,
	100	 263,
	96	 32 263,
	100	 262,
	94	 32 262 263,
	100	 138,
	100	 139,
	99	 138 139,
	100	 141,
	57	 138 139 141,
	100	 243,
	100	 138 139 141 243,
	100	 143,
	100	 144,
	80	 143 144,
	100	 145,
	76	 143 144 145,
	78	 138 139 141 143 144 145 243,
	77	 32 138 139 141 143 144 145 243 262 263,
	100	 39,
	100	 44,
	100	 48,
	99	 44 48,
	96	 39 44 48,
	69	 32 39 44 48 138 139 141 143 144 145 243 262 263,
	68	 4 5 7 9 10 12 13 14 15 16 24 29 32 39 42 44 48 50 52 54 55 57 58 60 61 62 63 64 70 72 73 74 76 79 80 81 84 86 88 89 94 97 98 99 100 101 102 103 105 107 109 110 113 114 115 119 138 139 141 143 144 145 149 152 162 167 170 171 174 175 178 180 181 188 190 192 195 197 200 211 212 217 219 222 224 225 227 228 229 239 243 249 251 252 262 263 265 266 271 278 279 281 285 286 299 307 308 313 315 317 319 321 323 324 326 330 331 333 336 339 345 348 351 352 353 356 359 361 363 366 369 373 374 376 379 381 382 384 386 392 394 395 399 401 405 407 409 414 415 420 421 422 424 425 426 427 428 432 433 434 437 438 440,
	100	 34,
	100	 111,
	100	 283,
	85	 111 283,
	100	 289,
	100	 294,
	100	 295,
	75	 294 295,
	77	 289 294 295,
	100	 290,
	100	 291,
	100	 290 291,
	75	 289 290 291 294 295,
	100	 297,
	100	 298,
	99	 297 298,
	96	 289 290 291 294 295 297 298,
	87	 111 283 289 290 291 294 295 297 298,
	1	 34 111 283 289 290 291 294 295 297 298,
	2	 4 5 7 9 10 12 13 14 15 16 24 29 32 34 39 42 44 48 50 52 54 55 57 58 60 61 62 63 64 70 72 73 74 76 79 80 81 84 86 88 89 94 97 98 99 100 101 102 103 105 107 109 110 111 113 114 115 119 138 139 141 143 144 145 149 152 162 167 170 171 174 175 178 180 181 188 190 192 195 197 200 211 212 217 219 222 224 225 227 228 229 239 243 249 251 252 262 263 265 266 271 278 279 281 283 285 286 289 290 291 294 295 297 298 299 307 308 313 315 317 319 321 323 324 326 330 331 333 336 339 345 348 351 352 353 356 359 361 363 366 369 373 374 376 379 381 382 384 386 392 394 395 399 401 405 407 409 414 415 420 421 422 424 425 426 427 428 432 433 434 437 438 440,
	100	 183,
	100	 259,
	100	 183 259,
	86	 4 5 7 9 10 12 13 14 15 16 24 29 32 34 39 42 44 48 50 52 54 55 57 58 60 61 62 63 64 70 72 73 74 76 79 80 81 84 86 88 89 94 97 98 99 100 101 102 103 105 107 109 110 111 113 114 115 119 138 139 141 143 144 145 149 152 162 167 170 171 174 175 178 180 181 183 188 190 192 195 197 200 211 212 217 219 222 224 225 227 228 229 239 243 249 251 252 259 262 263 265 266 271 278 279 281 283 285 286 289 290 291 294 295 297 298 299 307 308 313 315 317 319 321 323 324 326 330 331 333 336 339 345 348 351 352 353 356 359 361 363 366 369 373 374 376 379 381 382 384 386 392 394 395 399 401 405 407 409 414 415 420 421 422 424 425 426 427 428 432 433 434 437 438 440,
	100	 46,
	100	 47,
	100	 46 47,
	100	 274,
	97	 46 47 274,
	100	 56,
	72	 46 47 56 274,
	100	 179,
	72	 46 47 56 179 274,
	72	 4 5 7 9 10 12 13 14 15 16 24 29 32 34 39 42 44 46 47 48 50 52 54 55 56 57 58 60 61 62 63 64 70 72 73 74 76 79 80 81 84 86 88 89 94 97 98 99 100 101 102 103 105 107 109 110 111 113 114 115 119 138 139 141 143 144 145 149 152 162 167 170 171 174 175 178 179 180 181 183 188 190 192 195 197 200 211 212 217 219 222 224 225 227 228 229 239 243 249 251 252 259 262 263 265 266 271 274 278 279 281 283 285 286 289 290 291 294 295 297 298 299 307 308 313 315 317 319 321 323 324 326 330 331 333 336 339 345 348 351 352 353 356 359 361 363 366 369 373 374 376 379 381 382 384 386 392 394 395 399 401 405 407 409 414 415 420 421 422 424 425 426 427 428 432 433 434 437 438 440,
	100	 123,
	100	 247,
	100	 123 247,
	100	 124,
	100	 206,
	100	 124 206,
	100	 128,
	100	 124 128 206,
	100	 126,
	100	 248,
	21	 126 248,
	98	 124 126 128 206 248,
	99	 123 124 126 128 206 247 248,
	100	 130,
	100	 207,
	100	 209,
	6	 207 209,
	100	 208,
	6	 207 208 209,
	100	 130 207 208 209,
	100	 131,
	99	 130 131 207 208 209,
	100	 123 124 126 128 130 131 206 207 208 209 247 248,
	100	 132,
	100	 123 124 126 128 130 131 132 206 207 208 209 247 248,
	100	 288,
	97	 123 124 126 128 130 131 132 206 207 208 209 247 248 288,
	100	 147,
	100	 157,
	100	 159,
	100	 201,
	99	 159 201,
	99	 157 159 201,
	100	 185,
	100	 157 159 185 201,
	100	 158,
	100	 157 158 159 185 201,
	93	 147 157 158 159 185 201,
	100	 160,
	100	 161,
	100	 256,
	100	 257,
	100	 256 257,
	100	 161 256 257,
	100	 244,
	100	 161 244 256 257,
	100	 160 161 244 256 257,
	100	 258,
	98	 160 161 244 256 257 258,
	100	 300,
	99	 160 161 244 256 257 258 300,
	97	 147 157 158 159 160 161 185 201 244 256 257 258 300,
	100	 151,
	100	 237,
	100	 151 237,
	100	 187,
	85	 151 187 237,
	100	 153,
	100	 154,
	100	 153 154,
	100	 155,
	100	 153 154 155,
	100	 235,
	100	 153 154 155 235,
	83	 151 153 154 155 187 235 237,
	100	 163,
	100	 165,
	100	 163 165,
	100	 164,
	100	 186,
	100	 164 186,
	100	 231,
	97	 164 186 231,
	98	 163 164 165 186 231,
	100	 168,
	100	 169,
	100	 168 169,
	100	 172,
	98	 168 169 172,
	98	 163 164 165 168 169 172 186 231,
	95	 151 153 154 155 163 164 165 168 169 172 186 187 231 235 237,
	100	 147 151 153 154 155 157 158 159 160 161 163 164 165 168 169 172 185 186 187 201 231 235 237 244 256 257 258 300,
	85	 123 124 126 128 130 131 132 147 151 153 154 155 157 158 159 160 161 163 164 165 168 169 172 185 186 187 201 206 207 208 209 231 235 237 244 247 248 256 257 258 288 300,
	72	 4 5 7 9 10 12 13 14 15 16 24 29 32 34 39 42 44 46 47 48 50 52 54 55 56 57 58 60 61 62 63 64 70 72 73 74 76 79 80 81 84 86 88 89 94 97 98 99 100 101 102 103 105 107 109 110 111 113 114 115 119 123 124 126 128 130 131 132 138 139 141 143 144 145 147 149 151 152 153 154 155 157 158 159 160 161 162 163 164 165 167 168 169 170 171 172 174 175 178 179 180 181 183 185 186 187 188 190 192 195 197 200 201 206 207 208 209 211 212 217 219 222 224 225 227 228 229 231 235 237 239 243 244 247 248 249 251 252 256 257 258 259 262 263 265 266 271 274 278 279 281 283 285 286 288 289 290 291 294 295 297 298 299 300 307 308 313 315 317 319 321 323 324 326 330 331 333 336 339 345 348 351 352 353 356 359 361 363 366 369 373 374 376 379 381 382 384 386 392 394 395 399 401 405 407 409 414 415 420 421 422 424 425 426 427 428 432 433 434 437 438 440,
	100	 19,
	100	 23,
	100	 26,
	100	 23 26,
	100	 435,
	100	 23 26 435,
	100	 19 23 26 435,
	100	 429,
	100	 19 23 26 429 435,
	100	 431,
	100	 19 23 26 429 431 435,
	100	 403,
	98	 19 23 26 403 429 431 435,
	100	 365,
	100	 372,
	100	 365 372,
	100	 370,
	37	 365 370 372,
	100	 408,
	92	 365 370 372 408,
	100	 375,
	100	 380,
	98	 375 380,
	100	 390,
	100	 375 380 390,
	100	 383,
	100	 396,
	78	 383 396,
	100	 418,
	100	 383 396 418,
	100	 410,
	100	 383 396 410 418,
	100	 385,
	64	 383 385 396 410 418,
	80	 375 380 383 385 390 396 410 418,
	99	 365 370 372 375 380 383 385 390 396 408 410 418,
	100	 393,
	100	 365 370 372 375 380 383 385 390 393 396 408 410 418,
	100	 387,
	100	 389,
	100	 387 389,
	99	 365 370 372 375 380 383 385 387 389 390 393 396 408 410 418,
	100	 388,
	100	 365 370 372 375 380 383 385 387 388 389 390 393 396 408 410 418,
	100	 400,
	100	 402,
	100	 411,
	100	 402 411,
	100	 412,
	99	 402 411 412,
	99	 400 402 411 412,
	97	 365 370 372 375 380 383 385 387 388 389 390 393 396 400 402 408 410 411 412 418,
	100	 404,
	99	 365 370 372 375 380 383 385 387 388 389 390 393 396 400 402 404 408 410 411 412 418,
	98	 19 23 26 365 370 372 375 380 383 385 387 388 389 390 393 396 400 402 403 404 408 410 411 412 418 429 431 435,
	100	 306,
	100	 312,
	90	 306 312,
	100	 310,
	100	 311,
	100	 310 311,
	100	 341,
	100	 362,
	99	 341 362,
	99	 310 311 341 362,
	100	 314,
	100	 355,
	96	 314 355,
	100	 327,
	94	 314 327 355,
	100	 318,
	100	 320,
	100	 318 320,
	100	 325,
	100	 318 320 325,
	100	 322,
	100	 318 320 322 325,
	100	 340,
	79	 318 320 322 325 340,
	89	 314 318 320 322 325 327 340 355,
	100	 335,
	100	 337,
	99	 335 337,
	95	 314 318 320 322 325 327 335 337 340 355,
	100	 329,
	100	 334,
	100	 357,
	100	 358,
	100	 357 358,
	100	 334 357 358,
	97	 329 334 357 358,
	100	 332,
	95	 329 332 334 357 358,
	95	 314 318 320 322 325 327 329 332 334 335 337 340 355 357 358,
	100	 343,
	100	 346,
	100	 343 346,
	100	 350,
	100	 343 346 350,
	94	 314 318 320 322 325 327 329 332 334 335 337 340 343 346 350 355 357 358,
	100	 360,
	93	 314 318 320 322 325 327 329 332 334 335 337 340 343 346 350 355 357 358 360,
	97	 310 311 314 318 320 322 325 327 329 332 334 335 337 340 341 343 346 350 355 357 358 360 362,
	99	 306 310 311 312 314 318 320 322 325 327 329 332 334 335 337 340 341 343 346 350 355 357 358 360 362,
	96	 19 23 26 306 310 311 312 314 318 320 322 325 327 329 332 334 335 337 340 341 343 346 350 355 357 358 360 362 365 370 372 375 380 383 385 387 388 389 390 393 396 400 402 403 404 408 410 411 412 418 429 431 435,
	100	 416,
	96	 19 23 26 306 310 311 312 314 318 320 322 325 327 329 332 334 335 337 340 341 343 346 350 355 357 358 360 362 365 370 372 375 380 383 385 387 388 389 390 393 396 400 402 403 404 408 410 411 412 416 418 429 431 435,
	72	 1 2 3 6 8 11 17 18 20 21 22 25 27 28 30 31 33 35 36 37 38 40 41 43 45 49 51 53 59 65 66 67 68 69 71 75 77 78 82 83 85 87 90 91 92 93 95 96 104 106 108 112 116 117 118 120 121 122 125 127 129 133 134 135 136 137 140 142 146 148 150 156 166 173 176 177 182 184 189 191 193 194 196 198 199 202 203 204 205 210 213 214 215 216 218 220 221 223 226 230 232 233 234 236 238 240 241 242 245 246 250 253 254 255 260 261 264 267 268 269 270 272 273 275 276 277 280 282 284 287 292 293 296 301 302 303 304 305 309 316 328 338 342 344 347 349 354 364 367 368 371 377 378 391 397 398 406 413 417 419 423 430 436 439 441 442 443 444 445 446 447 448 449 450 451 452 453 454 455 456 457 458 459 460 461 462 463 464 465 466 467 468 469 470 471 472 473 474 475 476 477 478 479 480 481 482 483 484 485 486 487 488 489 490 491,
	100	 202,
	100	 261,
	99	 202 261,
	49	 1 2 3 6 8 11 17 18 20 21 22 25 27 28 30 31 33 35 36 37 38 40 41 43 45 49 51 53 59 65 66 67 68 69 71 75 77 78 82 83 85 87 90 91 92 93 95 96 104 106 108 112 116 117 118 120 121 122 125 127 129 133 134 135 136 137 140 142 146 148 150 156 166 173 176 177 182 184 189 191 193 194 196 198 199 203 204 205 210 213 214 215 216 218 220 221 223 226 230 232 233 234 236 238 240 241 242 245 246 250 253 254 255 260 264 267 268 269 270 272 273 275 276 277 280 282 284 287 292 293 296 301 302 303 304 305 309 316 328 338 342 344 347 349 354 364 367 368 371 377 378 391 397 398 406 413 417 419 423 430 436 439 441 442 443 444 445 446 447 448 449 450 451 452 453 454 455 456 457 458 459 460 461 462 463 464 465 466 467 468 469 470 471 472 473 474 475 476 477 478 479 480 481 482 483 484 485 486 487 488 489 490 491,
	100	 301,
	100	 302,
	100	 303,
	100	 302 303,
	100	 305,
	100	 302 303 305,
	99	 301 302 303 305,
	54	 1 2 3 6 8 11 17 18 20 21 22 25 27 28 30 31 33 35 36 37 38 40 41 43 45 49 51 53 59 65 66 67 68 69 71 75 77 78 82 83 85 87 90 91 92 93 95 96 104 106 108 112 116 117 118 120 121 122 125 127 129 133 134 135 136 137 140 142 146 148 150 156 166 173 176 177 182 184 189 191 193 194 196 198 199 203 204 205 210 213 214 215 216 218 220 221 223 226 230 232 233 234 236 238 240 241 242 245 246 250 253 254 255 260 264 267 268 269 270 272 273 275 276 277 280 282 284 287 292 293 296 304 309 316 328 338 342 344 347 349 354 364 367 368 371 377 378 391 397 398 406 413 417 419 423 430 436 439 441 442 443 444 445 446 447 448 449 450 451 452 453 454 455 456 457 458 459 460 461 462 463 464 465 466 467 468 469 470 471 472 473 474 475 476 477 478 479 480 481 482 483 484 485 486 487 488 489 490 491,
	100	 33,
	100	 38,
	100	 33 38,
	100	 191,
	97	 33 38 191,
	100	 296,
	88	 33 38 191 296,
	100	 40,
	100	 269,
	100	 270,
	100	 269 270,
	100	 40 269 270,
	100	 267,
	100	 40 267 269 270,
	100	 53,
	100	 82,
	100	 53 82,
	100	 40 53 82 267 269 270,
	55	 33 38 40 53 82 191 267 269 270 296,
	52	 1 2 3 6 8 11 17 18 20 21 22 25 27 28 30 31 35 36 37 41 43 45 49 51 59 65 66 67 68 69 71 75 77 78 83 85 87 90 91 92 93 95 96 104 106 108 112 116 117 118 120 121 122 125 127 129 133 134 135 136 137 140 142 146 148 150 156 166 173 176 177 182 184 189 193 194 196 198 199 203 204 205 210 213 214 215 216 218 220 221 223 226 230 232 233 234 236 238 240 241 242 245 246 250 253 254 255 260 264 268 272 273 275 276 277 280 282 284 287 292 293 304 309 316 328 338 342 344 347 349 354 364 367 368 371 377 378 391 397 398 406 413 417 419 423 430 436 439 441 442 443 444 445 446 447 448 449 450 451 452 453 454 455 456 457 458 459 460 461 462 463 464 465 466 467 468 469 470 471 472 473 474 475 476 477 478 479 480 481 482 483 484 485 486 487 488 489 490 491,
	100	 233,
	93	 1 2 3 6 8 11 17 18 20 21 22 25 27 28 30 31 35 36 37 41 43 45 49 51 59 65 66 67 68 69 71 75 77 78 83 85 87 90 91 92 93 95 96 104 106 108 112 116 117 118 120 121 122 125 127 129 133 134 135 136 137 140 142 146 148 150 156 166 173 176 177 182 184 189 193 194 196 198 199 203 204 205 210 213 214 215 216 218 220 221 223 226 230 232 234 236 238 240 241 242 245 246 250 253 254 255 260 264 268 272 273 275 276 277 280 282 284 287 292 293 304 309 316 328 338 342 344 347 349 354 364 367 368 371 377 378 391 397 398 406 413 417 419 423 430 436 439 441 442 443 444 445 446 447 448 449 450 451 452 453 454 455 456 457 458 459 460 461 462 463 464 465 466 467 468 469 470 471 472 473 474 475 476 477 478 479 480 481 482 483 484 485 486 487 488 489 490 491,
	100	 49,
	100	 441,
	100	 443,
	100	 447,
	97	 443 447,
	100	 453,
	95	 443 447 453,
	100	 449,
	97	 443 447 449 453,
	70	 441 443 447 449 453,
	100	 451,
	100	 452,
	100	 455,
	100	 452 455,
	100	 451 452 455,
	76	 441 443 447 449 451 452 453 455,
	100	 448,
	100	 450,
	100	 454,
	100	 450 454,
	77	 448 450 454,
	62	 441 443 447 448 449 450 451 452 453 454 455,
	100	 446,
	100	 441 443 446 447 448 449 450 451 452 453 454 455,
	100	 442,
	100	 468,
	100	 470,
	100	 475,
	100	 470 475,
	100	 483,
	98	 470 475 483,
	8	 468 470 475 483,
	88	 442 468 470 475 483,
	100	 457,
	100	 482,
	70	 457 482,
	100	 471,
	100	 476,
	100	 471 476,
	100	 485,
	100	 471 476 485,
	100	 457 471 476 482 485,
	100	 459,
	100	 489,
	100	 459 489,
	53	 457 459 471 476 482 485 489,
	100	 458,
	100	 480,
	99	 458 480,
	12	 457 458 459 471 476 480 482 485 489,
	1	 442 457 458 459 468 470 471 475 476 480 482 483 485 489,
	100	 460,
	100	 490,
	100	 491,
	100	 490 491,
	81	 460 490 491,
	100	 466,
	100	 467,
	100	 466 467,
	100	 474,
	1	 466 467 474,
	100	 469,
	78	 466 467 469 474,
	27	 460 466 467 469 474 490 491,
	100	 484,
	13	 460 466 467 469 474 484 490 491,
	1	 442 457 458 459 460 466 467 468 469 470 471 474 475 476 480 482 483 484 485 489 490 491,
	100	 488,
	6	 442 457 458 459 460 466 467 468 469 470 471 474 475 476 480 482 483 484 485 488 489 490 491,
	100	 461,
	100	 472,
	100	 473,
	100	 487,
	100	 473 487,
	100	 472 473 487,
	85	 461 472 473 487,
	100	 463,
	100	 481,
	100	 486,
	100	 481 486,
	100	 463 481 486,
	89	 461 463 472 473 481 486 487,
	83	 442 457 458 459 460 461 463 466 467 468 469 470 471 472 473 474 475 476 480 481 482 483 484 485 486 487 488 489 490 491,
	93	 441 442 443 446 447 448 449 450 451 452 453 454 455 457 458 459 460 461 463 466 467 468 469 470 471 472 473 474 475 476 480 481 482 483 484 485 486 487 488 489 490 491,
	100	 479,
	100	 441 442 443 446 447 448 449 450 451 452 453 454 455 457 458 459 460 461 463 466 467 468 469 470 471 472 473 474 475 476 479 480 481 482 483 484 485 486 487 488 489 490 491,
	100	 478,
	100	 441 442 443 446 447 448 449 450 451 452 453 454 455 457 458 459 460 461 463 466 467 468 469 470 471 472 473 474 475 476 478 479 480 481 482 483 484 485 486 487 488 489 490 491,
	100	 477,
	100	 441 442 443 446 447 448 449 450 451 452 453 454 455 457 458 459 460 461 463 466 467 468 469 470 471 472 473 474 475 476 477 478 479 480 481 482 483 484 485 486 487 488 489 490 491,
	100	 444,
	100	 445,
	100	 444 445,
	99	 441 442 443 444 445 446 447 448 449 450 451 452 453 454 455 457 458 459 460 461 463 466 467 468 469 470 471 472 473 474 475 476 477 478 479 480 481 482 483 484 485 486 487 488 489 490 491,
	100	 462,
	100	 465,
	95	 462 465,
	95	 441 442 443 444 445 446 447 448 449 450 451 452 453 454 455 457 458 459 460 461 462 463 465 466 467 468 469 470 471 472 473 474 475 476 477 478 479 480 481 482 483 484 485 486 487 488 489 490 491,
	73	 49 441 442 443 444 445 446 447 448 449 450 451 452 453 454 455 457 458 459 460 461 462 463 465 466 467 468 469 470 471 472 473 474 475 476 477 478 479 480 481 482 483 484 485 486 487 488 489 490 491,
	100	 397,
	73	 49 397 441 442 443 444 445 446 447 448 449 450 451 452 453 454 455 457 458 459 460 461 462 463 465 466 467 468 469 470 471 472 473 474 475 476 477 478 479 480 481 482 483 484 485 486 487 488 489 490 491,
	100	 272,
	28	 49 272 397 441 442 443 444 445 446 447 448 449 450 451 452 453 454 455 457 458 459 460 461 462 463 465 466 467 468 469 470 471 472 473 474 475 476 477 478 479 480 481 482 483 484 485 486 487 488 489 490 491,
	100	 456,
	82	 49 272 397 441 442 443 444 445 446 447 448 449 450 451 452 453 454 455 456 457 458 459 460 461 462 463 465 466 467 468 469 470 471 472 473 474 475 476 477 478 479 480 481 482 483 484 485 486 487 488 489 490 491,
	100	 134,
	100	 136,
	100	 137,
	100	 136 137,
	99	 134 136 137,
	84	 49 134 136 137 272 397 441 442 443 444 445 446 447 448 449 450 451 452 453 454 455 456 457 458 459 460 461 462 463 465 466 467 468 469 470 471 472 473 474 475 476 477 478 479 480 481 482 483 484 485 486 487 488 489 490 491,
	85	 1 2 3 6 8 11 17 18 20 21 22 25 27 28 30 31 35 36 37 41 43 45 51 59 65 66 67 68 69 71 75 77 78 83 85 87 90 91 92 93 95 96 104 106 108 112 116 117 118 120 121 122 125 127 129 133 135 140 142 146 148 150 156 166 173 176 177 182 184 189 193 194 196 198 199 203 204 205 210 213 214 215 216 218 220 221 223 226 230 232 234 236 238 240 241 242 245 246 250 253 254 255 260 264 268 273 275 276 277 280 282 284 287 292 293 304 309 316 328 338 342 344 347 349 354 364 367 368 371 377 378 391 398 406 413 417 419 423 430 436 439 464,
	100	 69,
	100	 215,
	100	 69 215,
	100	 213,
	100	 69 213 215,
	94	 1 2 3 6 8 11 17 18 20 21 22 25 27 28 30 31 35 36 37 41 43 45 51 59 65 66 67 68 71 75 77 78 83 85 87 90 91 92 93 95 96 104 106 108 112 116 117 118 120 121 122 125 127 129 133 135 140 142 146 148 150 156 166 173 176 177 182 184 189 193 194 196 198 199 203 204 205 210 214 216 218 220 221 223 226 230 232 234 236 238 240 241 242 245 246 250 253 254 255 260 264 268 273 275 276 277 280 282 284 287 292 293 304 309 316 328 338 342 344 347 349 354 364 367 368 371 377 378 391 398 406 413 417 419 423 430 436 439 464,
	98	 1 3 6 8 11 18 20 21 25 27 31 35 36 37 41 43 45 51 59 65 66 68 71 75 77 78 83 85 87 90 91 92 95 96 104 106 116 117 118 121 122 127 133 135 140 142 146 166 173 177 182 184 189 193 194 198 199 203 204 205 210 218 220 221 223 226 230 232 234 236 238 240 241 242 245 246 250 253 255 264 268 273 275 276 277 280 282 284 287 292 293 309 328 342 344 347 349 367 371 377 378 391 398 406 413 419 423 430 436 439,
	100	 430,
	93	 1 3 6 8 11 18 20 21 25 27 31 35 36 37 41 43 45 51 59 65 66 68 71 75 77 78 83 85 87 90 91 92 95 96 104 106 116 117 118 121 122 127 133 135 140 142 146 166 173 177 182 184 189 193 194 198 199 203 204 205 210 218 220 221 223 226 230 232 234 236 238 240 241 242 245 246 250 253 255 264 268 273 275 276 277 280 282 284 287 292 293 309 328 342 344 347 349 367 371 377 378 391 398 406 413 419 423 436 439,
	100	 3,
	100	 284,
	100	 3 284,
	100	 182,
	100	 280,
	85	 182 280,
	100	 245,
	100	 253,
	100	 245 253,
	96	 182 245 253 280,
	89	 3 182 245 253 280 284,
	100	 71,
	100	 91,
	100	 218,
	100	 220,
	100	 221,
	100	 220 221,
	100	 218 220 221,
	71	 91 218 220 221,
	98	 71 91 218 220 221,
	100	 87,
	100	 116,
	100	 234,
	100	 116 234,
	100	 122,
	100	 116 122 234,
	98	 87 116 122 234,
	99	 71 87 91 116 122 218 220 221 234,
	91	 3 71 87 91 116 122 182 218 220 221 234 245 253 280 284,
	100	 36,
	100	 45,
	100	 83,
	100	 277,
	55	 83 277,
	94	 45 83 277,
	100	 273,
	95	 45 83 273 277,
	84	 36 45 83 273 277,
	100	 166,
	100	 232,
	93	 166 232,
	100	 184,
	99	 166 184 232,
	100	 238,
	100	 240,
	100	 238 240,
	96	 166 184 232 238 240,
	100	 177,
	99	 166 177 184 232 238 240,
	100	 255,
	97	 166 177 184 232 238 240 255,
	84	 36 45 83 166 177 184 232 238 240 255 273 277,
	91	 3 36 45 71 83 87 91 116 122 166 177 182 184 218 220 221 232 234 238 240 245 253 255 273 277 280 284,
	100	 18,
	100	 20,
	100	 18 20,
	100	 25,
	100	 18 20 25,
	100	 391,
	80	 18 20 25 391,
	100	 309,
	100	 349,
	95	 309 349,
	100	 342,
	100	 347,
	97	 342 347,
	98	 309 342 347 349,
	100	 413,
	100	 309 342 347 349 413,
	80	 18 20 25 309 342 347 349 391 413,
	100	 377,
	100	 18 20 25 309 342 347 349 377 391 413,
	100	 203,
	100	 230,
	100	 203 230,
	100	 236,
	100	 203 230 236,
	100	 246,
	100	 203 230 236 246,
	97	 18 20 25 203 230 236 246 309 342 347 349 377 391 413,
	100	 140,
	100	 204,
	100	 140 204,
	100	 146,
	100	 264,
	100	 146 264,
	89	 140 146 204 264,
	100	 242,
	83	 140 146 204 242 264,
	99	 18 20 25 140 146 203 204 230 236 242 246 264 309 342 347 349 377 391 413,
	97	 3 18 20 25 36 45 71 83 87 91 116 122 140 146 166 177 182 184 203 204 218 220 221 230 232 234 236 238 240 242 245 246 253 255 264 273 277 280 284 309 342 347 349 377 391 413,
	100	 193,
	100	 194,
	99	 193 194,
	100	 3 18 20 25 36 45 71 83 87 91 116 122 140 146 166 177 182 184 193 194 203 204 218 220 221 230 232 234 236 238 240 242 245 246 253 255 264 273 277 280 284 309 342 347 349 377 391 413,
	95	 1 6 8 11 21 27 31 35 37 41 43 51 59 65 66 68 75 77 78 85 90 92 95 96 104 106 117 118 121 127 133 135 142 173 189 198 199 205 210 223 226 241 250 268 275 276 282 287 292 293 328 344 367 371 378 398 406 419 423 436 439,
	100	 6,
	100	 104,
	100	 6 104,
	100	 8,
	100	 11,
	100	 8 11,
	100	 6 8 11 104,
	100	 92,
	100	 226,
	100	 250,
	88	 226 250,
	88	 92 226 250,
	17	 6 8 11 92 104 226 250,
	100	 106,
	17	 6 8 11 92 104 106 226 250,
	100	 95,
	100	 96,
	93	 95 96,
	100	 6 8 11 92 95 96 104 106 226 250,
	100	 90,
	97	 6 8 11 90 92 95 96 104 106 226 250,
	100	 68,
	100	 75,
	100	 77,
	98	 75 77,
	100	 223,
	98	 75 77 223,
	100	 199,
	79	 75 77 199 223,
	100	 198,
	100	 210,
	95	 198 210,
	96	 75 77 198 199 210 223,
	100	 78,
	97	 75 77 78 198 199 210 223,
	100	 68 75 77 78 198 199 210 223,
	99	 6 8 11 68 75 77 78 90 92 95 96 104 106 198 199 210 223 226 250,
	100	 85,
	100	 6 8 11 68 75 77 78 85 90 92 95 96 104 106 198 199 210 223 226 250,
	100	 65,
	100	 66,
	100	 65 66,
	100	 173,
	95	 65 66 173,
	90	 6 8 11 65 66 68 75 77 78 85 90 92 95 96 104 106 173 198 199 210 223 226 250,
	68	 1 21 27 31 35 37 41 43 51 59 117 118 121 127 133 135 142 189 205 241 268 275 276 282 287 292 293 328 344 367 371 378 398 406 419 423 436 439,
	100	 117,
	100	 121,
	99	 117 121,
	100	 118,
	100	 117 118 121,
	100	 127,
	100	 133,
	100	 135,
	100	 133 135,
	91	 127 133 135,
	85	 117 118 121 127 133 135,
	80	 1 21 27 31 35 37 41 43 51 59 142 189 205 241 268 275 276 282 287 292 293 328 344 367 371 378 398 406 419 423 436 439,
	100	 142,
	92	 1 21 27 31 35 37 41 43 51 59 189 205 241 268 275 276 282 287 292 293 328 344 367 371 378 398 406 419 423 436 439,
	100	 31,
	100	 37,
	33	 31 37,
	100	 189,
	100	 241,
	99	 189 241,
	34	 31 37 189 241,
	100	 35,
	100	 43,
	95	 35 43,
	95	 31 35 37 43 189 241,
	92	 1 21 27 41 51 59 205 268 275 276 282 287 292 293 328 344 367 371 378 398 406 419 423 436 439,
	100	 205,
	100	 268,
	93	 205 268,
	100	 282,
	94	 205 268 282,
	68	 1 21 27 41 51 59 275 276 287 292 293 328 344 367 371 378 398 406 419 423 436 439,
	100	 21,
	100	 423,
	100	 21 423,
	100	 419,
	99	 21 419 423,
	100	 27,
	99	 21 27 419 423,
	100	 436,
	85	 21 27 419 423 436,
	100	 439,
	84	 21 27 419 423 436 439,
	100	 398,
	100	 21 27 398 419 423 436 439,
	100	 59,
	100	 367,
	100	 371,
	100	 367 371,
	100	 378,
	100	 367 371 378,
	54	 59 367 371 378,
	100	 406,
	56	 59 367 371 378 406,
	97	 21 27 59 367 371 378 398 406 419 423 436 439,
	100	 328,
	100	 344,
	100	 328 344,
	97	 21 27 59 328 344 367 371 378 398 406 419 423 436 439,
	100	 276,
	89	 21 27 59 276 328 344 367 371 378 398 406 419 423 436 439,
	88	 1 41 51 275 287 292 293,
	100	 41,
	100	 292,
	100	 293,
	100	 292 293,
	82	 41 292 293,
	84	 1 51 275 287,
	100	 287,
	93	 1 51 275,
	100	 275,
	100	 1 51,
	100	 51,
	100	 1,
	74	 2 148,
	72	 22 28 214,
	88	 260 364,
	86	 30 260 316 364 417,
	8	 2 17 22 28 30 67 120 125 148 156 176 214 260 304 316 338 364 417,
	57	 93 112 196 216,
	1	 93 112 150 196 216 254 354 368,
	23	 10 12 13 94 97 101 102,
	33	 4 5 7 9 10 12 13 14 15 94 97 98 99 100 101 102 103 105 227 249,
	13	 80 181 399,
	32	 57 60,
	1	 50 57 60 180,
	0	 4 5 7 9 10 12 13 14 15 50 57 60 80 86 94 97 98 99 100 101 102 103 105 180 181 211 225 227 228 249 399,
	62	 190 285,
	1	 4 5 7 9 10 12 13 14 15 50 52 54 57 58 60 80 86 94 97 98 99 100 101 102 103 105 115 119 180 181 190 211 225 227 228 229 249 266 271 278 279 281 285 286 299 399,
	100	 422 425 426 427,
	91	 188 405,
	46	 188 401 405,
	21	 407 415,
	9	 188 401 405 407 415,
	16	 24 29 188 366 369 373 374 376 379 381 382 384 386 392 394 395 401 405 407 409 415 420 421 422 424 425 426 427 428 432 433 434 437 438 440,
	17	 55 170 171,
	6	 24 29 55 170 171 188 366 369 373 374 376 379 381 382 384 386 392 394 395 401 405 407 409 415 420 421 422 424 425 426 427 428 432 433 434 437 438 440,
	2	 24 29 55 170 171 188 366 369 373 374 376 379 381 382 384 386 392 394 395 401 405 407 409 414 415 420 421 422 424 425 426 427 428 432 433 434 437 438 440,
	3	 4 5 7 9 10 12 13 14 15 24 29 50 52 54 55 57 58 60 80 86 94 97 98 99 100 101 102 103 105 115 119 170 171 180 181 188 190 211 225 227 228 229 249 266 271 278 279 281 285 286 299 366 369 373 374 376 379 381 382 384 386 392 394 395 399 401 405 407 409 414 415 420 421 422 424 425 426 427 428 432 433 434 437 438 440,
	13	 32 144 262 263,
	3	 32 144 262 263 283,
	1	 4 5 7 9 10 12 13 14 15 24 29 32 50 52 54 55 57 58 60 80 86 94 97 98 99 100 101 102 103 105 115 119 144 170 171 180 181 188 190 211 225 227 228 229 249 262 263 266 271 278 279 281 283 285 286 299 366 369 373 374 376 379 381 382 384 386 392 394 395 399 401 405 407 409 414 415 420 421 422 424 425 426 427 428 432 433 434 437 438 440,
	0	 4 5 7 9 10 12 13 14 15 24 29 32 42 50 52 54 55 57 58 60 80 81 86 88 94 97 98 99 100 101 102 103 105 115 119 144 170 171 175 180 181 188 190 200 211 225 227 228 229 249 262 263 266 271 278 279 281 283 285 286 299 366 369 373 374 376 379 381 382 384 386 392 394 395 399 401 405 407 409 414 415 420 421 422 424 425 426 427 428 432 433 434 437 438 440,
	23	 289 294,
	3	 233 289 290 291 294 295 297 298,
	0	 61 62 63 64 212 233 289 290 291 294 295 297 298,
	0	 4 5 7 9 10 12 13 14 15 24 29 32 42 50 52 54 55 57 58 60 61 62 63 64 80 81 86 88 94 97 98 99 100 101 102 103 105 115 119 144 170 171 175 180 181 188 190 200 211 212 225 227 228 229 233 249 262 263 266 271 278 279 281 283 285 286 289 290 291 294 295 297 298 299 366 369 373 374 376 379 381 382 384 386 392 394 395 399 401 405 407 409 414 415 420 421 422 424 425 426 427 428 432 433 434 437 438 440,
	66	 70 72 73 74 195 197 217,
	16	 70 72 73 74 76 79 84 89 113 114 192 195 197 217 219 222 224 251 252,
	40	 149 162 167 239 265,
	0	 4 5 7 9 10 12 13 14 15 24 29 32 42 50 52 54 55 57 58 60 61 62 63 64 70 72 73 74 76 79 80 81 84 86 88 89 94 97 98 99 100 101 102 103 105 107 109 110 113 114 115 119 144 149 152 162 167 170 171 174 175 178 180 181 188 190 192 195 197 200 211 212 217 219 222 224 225 227 228 229 233 239 249 251 252 262 263 265 266 271 278 279 281 283 285 286 289 290 291 294 295 297 298 299 366 369 373 374 376 379 381 382 384 386 392 394 395 399 401 405 407 409 414 415 420 421 422 424 425 426 427 428 432 433 434 437 438 440,
	2	 4 5 7 9 10 12 13 14 15 24 29 32 42 50 52 54 55 57 58 60 61 62 63 64 70 72 73 74 76 79 80 81 84 86 88 89 94 97 98 99 100 101 102 103 105 107 109 110 111 113 114 115 119 144 149 152 162 167 170 171 174 175 178 180 181 188 190 192 195 197 200 211 212 217 219 222 224 225 227 228 229 233 239 249 251 252 262 263 265 266 271 278 279 281 283 285 286 289 290 291 294 295 297 298 299 366 369 373 374 376 379 381 382 384 386 392 394 395 399 401 405 407 409 414 415 420 421 422 424 425 426 427 428 432 433 434 437 438 440,
	97	 34 183 259,
	4	 4 5 7 9 10 12 13 14 15 24 29 32 34 42 50 52 54 55 57 58 60 61 62 63 64 70 72 73 74 76 79 80 81 84 86 88 89 94 97 98 99 100 101 102 103 105 107 109 110 111 113 114 115 119 144 149 152 162 167 170 171 174 175 178 180 181 183 188 190 192 195 197 200 211 212 217 219 222 224 225 227 228 229 233 239 249 251 252 259 262 263 265 266 271 278 279 281 283 285 286 289 290 291 294 295 297 298 299 366 369 373 374 376 379 381 382 384 386 392 394 395 399 401 405 407 409 414 415 420 421 422 424 425 426 427 428 432 433 434 437 438 440,
	65	 315 317 326 330 331 333 336 353 356 359 361,
	73	 313 352,
	65	 307 313 352,
	20	 308 351 363,
	22	 16 39 44 48 307 308 313 315 317 319 321 323 324 326 330 331 333 336 339 345 348 351 352 353 356 359 361 363,
	35	 138 139 243,
	3	 16 39 44 48 138 139 141 243 307 308 313 315 317 319 321 323 324 326 330 331 333 336 339 345 348 351 352 353 356 359 361 363,
	2	 56 179,
	2	 16 39 44 46 47 48 56 138 139 141 179 243 274 307 308 313 315 317 319 321 323 324 326 330 331 333 336 339 345 348 351 352 353 356 359 361 363,
	3	 4 5 7 9 10 12 13 14 15 16 24 29 32 34 39 42 44 46 47 48 50 52 54 55 56 57 58 60 61 62 63 64 70 72 73 74 76 79 80 81 84 86 88 89 94 97 98 99 100 101 102 103 105 107 109 110 111 113 114 115 119 138 139 141 144 149 152 162 167 170 171 174 175 178 179 180 181 183 188 190 192 195 197 200 211 212 217 219 222 224 225 227 228 229 233 239 243 249 251 252 259 262 263 265 266 271 274 278 279 281 283 285 286 289 290 291 294 295 297 298 299 307 308 313 315 317 319 321 323 324 326 330 331 333 336 339 345 348 351 352 353 356 359 361 363 366 369 373 374 376 379 381 382 384 386 392 394 395 399 401 405 407 409 414 415 420 421 422 424 425 426 427 428 432 433 434 437 438 440,
	3	 157 158 159 160 161 185 201 244 256 257 258 300,
	0	 151 153 154 155 164 186 187 231 235 237,
	0	 163 165 168 169 172,
	1	 4 5 7 9 10 12 13 14 15 16 24 29 32 34 39 42 44 46 47 48 50 52 54 55 56 57 58 60 61 62 63 64 70 72 73 74 76 79 80 81 84 86 88 89 94 97 98 99 100 101 102 103 105 107 109 110 111 113 114 115 119 138 139 141 144 147 149 151 152 153 154 155 157 158 159 160 161 162 163 164 165 167 168 169 170 171 172 174 175 178 179 180 181 183 185 186 187 188 190 192 195 197 200 201 211 212 217 219 222 224 225 227 228 229 231 233 235 237 239 243 244 249 251 252 256 257 258 259 262 263 265 266 271 274 278 279 281 283 285 286 289 290 291 294 295 297 298 299 300 307 308 313 315 317 319 321 323 324 326 330 331 333 336 339 345 348 351 352 353 356 359 361 363 366 369 373 374 376 379 381 382 384 386 392 394 395 399 401 405 407 409 414 415 420 421 422 424 425 426 427 428 432 433 434 437 438 440,
	6	 33 38 40 53 82 191 267 269 270,
	79	 124 126 128 206,
	3	 123 124 126 128 130 131 132 202 206 207 208 209 247 248 261 288,
	5	 123 124 126 128 130 131 132 202 206 207 208 209 247 248 261 288 301 302 303 305,
	0	 33 38 40 53 82 123 124 126 128 130 131 132 191 202 206 207 208 209 247 248 261 267 269 270 288 301 302 303 305,
	0	 4 5 7 9 10 12 13 14 15 16 24 29 32 33 34 38 39 40 42 44 46 47 48 50 52 53 54 55 56 57 58 60 61 62 63 64 70 72 73 74 76 79 80 81 82 84 86 88 89 94 97 98 99 100 101 102 103 105 107 109 110 111 113 114 115 119 123 124 126 128 130 131 132 138 139 141 144 147 149 151 152 153 154 155 157 158 159 160 161 162 163 164 165 167 168 169 170 171 172 174 175 178 179 180 181 183 185 186 187 188 190 191 192 195 197 200 201 202 206 207 208 209 211 212 217 219 222 224 225 227 228 229 231 233 235 237 239 243 244 247 248 249 251 252 256 257 258 259 261 262 263 265 266 267 269 270 271 274 278 279 281 283 285 286 288 289 290 291 294 295 297 298 299 300 301 302 303 305 307 308 313 315 317 319 321 323 324 326 330 331 333 336 339 345 348 351 352 353 356 359 361 363 366 369 373 374 376 379 381 382 384 386 392 394 395 399 401 405 407 409 414 415 420 421 422 424 425 426 427 428 432 433 434 437 438 440,
	16	 143 145,
	4	 4 5 7 9 10 12 13 14 15 16 24 29 32 33 34 38 39 40 42 44 46 47 48 50 52 53 54 55 56 57 58 60 61 62 63 64 70 72 73 74 76 79 80 81 82 84 86 88 89 94 97 98 99 100 101 102 103 105 107 109 110 111 113 114 115 119 123 124 126 128 130 131 132 138 139 141 143 144 145 147 149 151 152 153 154 155 157 158 159 160 161 162 163 164 165 167 168 169 170 171 172 174 175 178 179 180 181 183 185 186 187 188 190 191 192 195 197 200 201 202 206 207 208 209 211 212 217 219 222 224 225 227 228 229 231 233 235 237 239 243 244 247 248 249 251 252 256 257 258 259 261 262 263 265 266 267 269 270 271 274 278 279 281 283 285 286 288 289 290 291 294 295 297 298 299 300 301 302 303 305 307 308 313 315 317 319 321 323 324 326 330 331 333 336 339 345 348 351 352 353 356 359 361 363 366 369 373 374 376 379 381 382 384 386 392 394 395 399 401 405 407 409 414 415 420 421 422 424 425 426 427 428 432 433 434 437 438 440,
	63	 365 372 408,
	17	 375 380 383 390 396 410 418,
	7	 335 337 340,
	9	 314 327 335 337 340 355,
	4	 19 23 26 296 306 310 311 312 314 318 320 322 325 327 329 332 334 335 337 340 341 343 346 350 355 357 358 360 362 365 370 372 375 380 383 385 387 388 389 390 393 396 400 402 403 404 408 410 411 412 416 418 429 431 435,
	1	 1 2 3 6 8 11 17 18 20 21 22 25 27 28 30 31 35 36 37 41 43 45 49 51 59 65 66 67 68 69 71 75 77 78 83 85 87 90 91 92 93 95 96 104 106 108 112 116 117 118 120 121 122 125 127 129 133 135 140 142 146 148 150 156 166 173 176 177 182 184 189 193 194 196 198 199 203 204 205 210 213 214 215 216 218 220 221 223 226 230 232 234 236 238 240 241 242 245 246 250 253 254 255 260 264 268 272 273 275 276 277 280 282 284 287 292 293 304 309 316 328 338 342 344 347 349 354 364 367 368 371 377 378 391 397 398 406 413 417 419 423 430 436 439 441 442 443 444 445 446 447 448 449 450 451 452 453 454 455 456 457 458 459 460 461 462 463 464 465 466 467 468 469 470 471 472 473 474 475 476 477 478 479 480 481 482 483 484 485 486 487 488 489 490 491,
	1	 1 2 3 6 8 11 17 18 20 21 22 25 27 28 30 31 35 36 37 41 43 45 49 51 59 65 66 67 68 71 75 77 78 83 85 87 90 91 92 93 95 96 104 106 108 112 116 117 118 120 121 122 125 127 129 133 135 140 142 146 148 150 156 166 173 176 177 182 184 189 193 194 196 198 199 203 204 205 210 214 216 218 220 221 223 226 230 232 234 236 238 240 241 242 245 246 250 253 254 255 260 264 268 272 273 275 276 277 280 282 284 287 292 293 304 309 316 328 338 342 344 347 349 354 364 367 368 371 377 378 391 397 398 406 413 417 419 423 430 436 439 441 442 443 444 445 446 447 448 449 450 451 452 453 454 455 456 457 458 459 460 461 462 463 464 465 466 467 468 469 470 471 472 473 474 475 476 477 478 479 480 481 482 483 484 485 486 487 488 489 490 491,
	19	 441 448 450 454,
	19	 441 443 447 448 449 450 453 454,
	11	 442 470 475 483,
	6	 468 488,
	84	 442 468 470 475 483 488,
	30	 457 471 476 485,
	37	 457 471 476 482 484 485,
	99	 466 467 469,
	51	 461 463 466 467 469 472 473 474 481 486 487,
	21	 457 461 463 466 467 469 471 472 473 474 476 481 482 484 485 486 487,
	36	 457 460 461 463 466 467 469 471 472 473 474 476 481 482 484 485 486 487 490 491,
	29	 457 458 460 461 463 466 467 469 471 472 473 474 476 480 481 482 484 485 486 487 490 491,
	65	 457 458 459 460 461 463 466 467 469 471 472 473 474 476 480 481 482 484 485 486 487 489 490 491,
	39	 272 456,
	10	 140 204 242,
	6	 1 6 8 11 21 27 31 35 37 41 43 51 59 65 66 68 75 77 78 85 90 92 95 96 104 106 117 118 121 127 133 135 142 173 189 198 199 205 210 223 226 241 250 268 275 276 282 287 292 293 328 344 367 371 378 398 406 419 423 430 436 439,
	2	 1 6 8 11 21 27 31 35 37 41 43 51 59 65 66 68 75 77 78 85 90 92 95 96 104 106 117 118 121 127 133 135 142 189 198 199 205 210 223 226 241 250 268 275 276 282 287 292 293 328 344 367 371 378 398 406 419 423 436 439,
	10	 75 77 198 210 223,
	3	 6 8 11 65 66 68 75 77 78 85 90 92 95 96 104 106 198 199 210 223 226 250,
	48	 31 189 241,
	65	 35 37 43,
	15	 21 27 398 419 423,
	16	 21 27 398 419 423 436,
	46	 367 371 378 406,
	44	 21 27 367 371 378 398 406 419 423 436 439,
	23	 1 41 51 205 268 275 282 287 292 293,
	9	 1 41 51 275 287,
	2	 41 275,
	6	 1 51 287,
	4	 181 190 399,
	3	 80 181 190 399,
	3	 4 5 7 9 10 12 13 14 15 80 86 94 97 98 99 100 101 102 103 105 181 190 211 225 227 228 249 399,
	3	 4 5 7 9 10 12 13 14 15 52 80 86 94 97 98 99 100 101 102 103 105 181 190 211 225 227 228 249 299 399,
	2	 266 271 278 286,
	12	 54 266 271 278 286,
	2	 279 281 285,
	6	 54 266 271 278 279 281 285 286,
	3	 289 294 295 297 298,
	1	 54 266 271 278 279 281 285 286 289 290 291 294 295 297 298,
	0	 4 5 7 9 10 12 13 14 15 52 54 80 86 94 97 98 99 100 101 102 103 105 181 190 211 225 227 228 249 266 271 278 279 281 285 286 289 290 291 294 295 297 298 299 399,
	3	 4 5 7 9 10 12 13 14 15 32 52 54 80 86 94 97 98 99 100 101 102 103 105 144 181 190 211 225 227 228 249 262 263 266 271 278 279 281 283 285 286 289 290 291 294 295 297 298 299 399,
	31	 62 63 64 212,
	16	 42 61 62 63 64 81 88 175 200 212,
	1	 42 61 62 63 64 81 88 115 119 175 200 212 229,
	0	 4 5 7 9 10 12 13 14 15 32 42 52 54 61 62 63 64 80 81 86 88 94 97 98 99 100 101 102 103 105 115 119 144 175 181 190 200 211 212 225 227 228 229 249 262 263 266 271 278 279 281 283 285 286 289 290 291 294 295 297 298 299 399,
	12	 24 29 409 420 421 422 424 425 426 427 428 432 433 434 437 438 440,
	15	 24 29 394 395 409 420 421 422 424 425 426 427 428 432 433 434 437 438 440,
	0	 366 369 373 379 381 382 392,
	0	 366 369 373 379 381 382 384 392,
	0	 24 29 366 369 373 379 381 382 384 392 394 395 409 420 421 422 424 425 426 427 428 432 433 434 437 438 440,
	0	 374 376 386,
	1	 24 29 366 369 373 374 376 379 381 382 384 386 392 394 395 401 409 420 421 422 424 425 426 427 428 432 433 434 437 438 440,
	48	 188 405 415,
	6	 188 405 407 415,
	5	 180 414,
	4	 24 29 55 170 171 180 188 366 369 373 374 376 379 381 382 384 386 392 394 395 401 405 407 409 414 415 420 421 422 424 425 426 427 428 432 433 434 437 438 440,
	0	 4 5 7 9 10 12 13 14 15 24 29 32 42 52 54 55 61 62 63 64 80 81 86 88 94 97 98 99 100 101 102 103 105 115 119 144 170 171 175 180 181 188 190 200 211 212 225 227 228 229 249 262 263 266 271 278 279 281 283 285 286 289 290 291 294 295 297 298 299 366 369 373 374 376 379 381 382 384 386 392 394 395 399 401 405 407 409 414 415 420 421 422 424 425 426 427 428 432 433 434 437 438 440,
	3	 57 224,
	3	 57 60 224,
	2	 70 72 73 74 76 79 89 195 197 217 219 222 251 252,
	1	 70 72 73 74 76 79 89 113 114 195 197 217 219 222 251 252,
	5	 192 233,
	5	 84 192 233,
	5	 84 149 152 162 167 174 178 192 233 239 265,
	1	 84 107 109 110 149 152 162 167 174 178 192 233 239 265,
	3	 70 72 73 74 76 79 84 89 107 109 110 113 114 149 152 162 167 174 178 192 195 197 217 219 222 233 239 251 252 265,
	1	 57 60 70 72 73 74 76 79 84 89 107 109 110 113 114 149 152 162 167 174 178 192 195 197 217 219 222 224 233 239 251 252 265,
	2	 57 60 70 72 73 74 76 79 84 89 107 109 110 111 113 114 149 152 162 167 174 178 192 195 197 217 219 222 224 233 239 251 252 265,
	0	 4 5 7 9 10 12 13 14 15 24 29 32 42 52 54 55 57 60 61 62 63 64 70 72 73 74 76 79 80 81 84 86 88 89 94 97 98 99 100 101 102 103 105 107 109 110 111 113 114 115 119 144 149 152 162 167 170 171 174 175 178 180 181 188 190 192 195 197 200 211 212 217 219 222 224 225 227 228 229 233 239 249 251 252 262 263 265 266 271 278 279 281 283 285 286 289 290 291 294 295 297 298 299 366 369 373 374 376 379 381 382 384 386 392 394 395 399 401 405 407 409 414 415 420 421 422 424 425 426 427 428 432 433 434 437 438 440,
	1	 4 5 7 9 10 12 13 14 15 24 29 32 42 52 54 55 57 58 60 61 62 63 64 70 72 73 74 76 79 80 81 84 86 88 89 94 97 98 99 100 101 102 103 105 107 109 110 111 113 114 115 119 144 149 152 162 167 170 171 174 175 178 180 181 188 190 192 195 197 200 211 212 217 219 222 224 225 227 228 229 233 239 249 251 252 262 263 265 266 271 278 279 281 283 285 286 289 290 291 294 295 297 298 299 366 369 373 374 376 379 381 382 384 386 392 394 395 399 401 405 407 409 414 415 420 421 422 424 425 426 427 428 432 433 434 437 438 440,
	0	 34 50 183 259,
	4	 4 5 7 9 10 12 13 14 15 24 29 32 34 42 50 52 54 55 57 58 60 61 62 63 64 70 72 73 74 76 79 80 81 84 86 88 89 94 97 98 99 100 101 102 103 105 107 109 110 111 113 114 115 119 144 149 152 162 167 170 171 174 175 178 179 180 181 183 188 190 192 195 197 200 211 212 217 219 222 224 225 227 228 229 233 239 249 251 252 259 262 263 265 266 271 278 279 281 283 285 286 289 290 291 294 295 297 298 299 366 369 373 374 376 379 381 382 384 386 392 394 395 399 401 405 407 409 414 415 420 421 422 424 425 426 427 428 432 433 434 437 438 440,
	3	 315 317 326 356 361,
	6	 330 331,
	42	 330 331 333,
	7	 330 331 333 353 359,
	3	 315 317 326 330 331 333 353 356 359 361,
	8	 141 243,
	12	 138 139 141 143 145 243,
	4	 16 39 44 48 138 139 141 143 145 243 307 308 313 315 317 319 321 323 324 326 330 331 333 336 339 345 348 351 352 353 356 359 361 363,
	1	 16 39 44 46 47 48 138 139 141 143 145 243 274 307 308 313 315 317 319 321 323 324 326 330 331 333 336 339 345 348 351 352 353 356 359 361 363,
	2	 16 39 44 46 47 48 56 138 139 141 143 145 243 274 307 308 313 315 317 319 321 323 324 326 330 331 333 336 339 345 348 351 352 353 356 359 361 363,
	4	 4 5 7 9 10 12 13 14 15 16 24 29 32 34 39 42 44 46 47 48 50 52 54 55 56 57 58 60 61 62 63 64 70 72 73 74 76 79 80 81 84 86 88 89 94 97 98 99 100 101 102 103 105 107 109 110 111 113 114 115 119 138 139 141 143 144 145 149 152 162 167 170 171 174 175 178 179 180 181 183 188 190 192 195 197 200 211 212 217 219 222 224 225 227 228 229 233 239 243 249 251 252 259 262 263 265 266 271 274 278 279 281 283 285 286 289 290 291 294 295 297 298 299 307 308 313 315 317 319 321 323 324 326 330 331 333 336 339 345 348 351 352 353 356 359 361 363 366 369 373 374 376 379 381 382 384 386 392 394 395 399 401 405 407 409 414 415 420 421 422 424 425 426 427 428 432 433 434 437 438 440,
	3	 4 5 7 9 10 12 13 14 15 16 24 29 32 34 39 42 44 46 47 48 50 52 54 55 56 57 58 60 61 62 63 64 70 72 73 74 76 79 80 81 84 86 88 89 94 97 98 99 100 101 102 103 105 107 109 110 111 113 114 115 119 138 139 141 143 144 145 147 149 151 152 153 154 155 157 158 159 160 161 162 163 164 165 167 168 169 170 171 172 174 175 178 179 180 181 183 185 186 187 188 190 192 195 197 200 201 211 212 217 219 222 224 225 227 228 229 231 233 235 237 239 243 244 249 251 252 256 257 258 259 262 263 265 266 271 274 278 279 281 283 285 286 289 290 291 294 295 297 298 299 300 307 308 313 315 317 319 321 323 324 326 330 331 333 336 339 345 348 351 352 353 356 359 361 363 366 369 373 374 376 379 381 382 384 386 392 394 395 399 401 405 407 409 414 415 420 421 422 424 425 426 427 428 432 433 434 437 438 440,
	1	 33 38 191 202 261,
	94	 130 207,
	94	 208 209,
	0	 33 38 123 124 126 128 130 131 132 191 202 206 207 208 209 247 248 261 288,
	0	 33 38 123 124 126 128 130 131 132 191 202 206 207 208 209 247 248 261 288 301 302 303 305,
	0	 4 5 7 9 10 12 13 14 15 16 24 29 32 33 34 38 39 42 44 46 47 48 50 52 54 55 56 57 58 60 61 62 63 64 70 72 73 74 76 79 80 81 84 86 88 89 94 97 98 99 100 101 102 103 105 107 109 110 111 113 114 115 119 123 124 126 128 130 131 132 138 139 141 143 144 145 147 149 151 152 153 154 155 157 158 159 160 161 162 163 164 165 167 168 169 170 171 172 174 175 178 179 180 181 183 185 186 187 188 190 191 192 195 197 200 201 202 206 207 208 209 211 212 217 219 222 224 225 227 228 229 231 233 235 237 239 243 244 247 248 249 251 252 256 257 258 259 261 262 263 265 266 271 274 278 279 281 283 285 286 288 289 290 291 294 295 297 298 299 300 301 302 303 305 307 308 313 315 317 319 321 323 324 326 330 331 333 336 339 345 348 351 352 353 356 359 361 363 366 369 373 374 376 379 381 382 384 386 392 394 395 399 401 405 407 409 414 415 420 421 422 424 425 426 427 428 432 433 434 437 438 440,
	0	 1 2 3 6 8 11 17 18 20 21 22 25 27 28 30 31 35 36 37 40 41 43 45 49 51 53 59 65 66 67 68 69 71 75 77 78 82 83 85 87 90 91 92 93 95 96 104 106 108 112 116 117 118 120 121 122 125 127 129 133 134 135 136 137 140 142 146 148 150 156 166 173 176 177 182 184 189 193 194 196 198 199 203 204 205 210 213 214 215 216 218 220 221 223 226 230 232 234 236 238 240 241 242 245 246 250 253 254 255 260 264 267 268 269 270 272 273 275 276 277 280 282 284 287 292 293 296 304 309 316 328 338 342 344 347 349 354 364 367 368 371 377 378 391 397 398 406 413 417 419 423 430 436 439 441 442 443 444 445 446 447 448 449 450 451 452 453 454 455 456 457 458 459 460 461 462 463 464 465 466 467 468 469 470 471 472 473 474 475 476 477 478 479 480 481 482 483 484 485 486 487 488 489 490 491,
	2	 1 2 3 6 8 11 17 18 20 21 22 25 27 28 30 31 35 36 37 41 43 45 49 51 59 65 66 67 68 69 71 75 77 78 83 85 87 90 91 92 93 95 96 104 106 108 112 116 117 118 120 121 122 125 127 129 133 134 135 136 137 140 142 146 148 150 156 166 173 176 177 182 184 189 193 194 196 198 199 203 204 205 210 213 214 215 216 218 220 221 223 226 230 232 234 236 238 240 241 242 245 246 250 253 254 255 260 264 268 272 273 275 276 277 280 282 284 287 292 293 296 304 309 316 328 338 342 344 347 349 354 364 367 368 371 377 378 391 397 398 406 413 417 419 423 430 436 439 441 442 443 444 445 446 447 448 449 450 451 452 453 454 455 456 457 458 459 460 461 462 463 464 465 466 467 468 469 470 471 472 473 474 475 476 477 478 479 480 481 482 483 484 485 486 487 488 489 490 491,
	38	 446 448 450 454,
	81	 442 468,
	8	 441 442 443 446 447 448 449 450 451 452 453 454 455 468 470 475 483 488,
	32	 460 461 463 466 467 469 472 473 474 481 484 486 487 490 491,
	0	 441 442 443 446 447 448 449 450 451 452 453 454 455 457 458 460 461 463 466 467 468 469 470 471 472 473 474 475 476 480 481 482 483 484 485 486 487 488 490 491,
	45	 45 83,
	7	 3 45 83 273 277 284,
	2	 36 166 177 184 232 238 240 255,
	7	 3 36 45 83 166 177 184 232 238 240 255 273 277 284,
	14	 245 253 280,
	8	 71 87 91 116 122 182 218 220 221 234 245 253 280,
	0	 18 20 25 71 87 91 116 122 140 146 182 203 204 218 220 221 230 234 236 242 245 246 253 264 280 309 342 347 349 377 391 413,
	0	 1 21 27 41 51 59 142 205 268 275 276 282 287 292 293 328 344 367 371 378 398 406 419 423 436 439,
	3	 30 120,
	3	 30 120 156 176,
	2	 260 316 364 417,
	2	 4 5 10 12 13 14 15 94 97 98 99 101 102 103 105,
	15	 4 5 7 9 10 12 13 14 15 57 60 61 62 63 64 80 86 94 97 98 99 100 101 102 103 105 115 119 180 181 211 212 225 227 228 229 249 399,
	6	 52 58 299,
	5	 52 58 190 281 285 299,
	12	 52 54 58 190 266 271 278 279 281 285 286 299,
	43	 330 333,
	6	 336 361,
	2	 24 29 420 421 422 424 425 426 427,
	0	 24 29 420 421 422 424 425 426 427 428 432 433,
	33	 188 405 414 415,
	10	 16 24 29 32 39 44 48 50 55 138 139 141 143 144 145 170 171 188 243 262 263 307 308 313 315 317 319 321 323 324 326 330 331 333 336 339 345 348 351 352 353 356 359 361 363 366 369 373 374 376 379 381 382 384 386 392 394 395 401 405 407 409 414 415 420 421 422 424 425 426 427 428 432 433 434 437 438 440,
	69	 42 81 88,
	10	 16 24 29 32 39 42 44 48 50 55 81 88 138 139 141 143 144 145 170 171 175 188 200 243 262 263 307 308 313 315 317 319 321 323 324 326 330 331 333 336 339 345 348 351 352 353 356 359 361 363 366 369 373 374 376 379 381 382 384 386 392 394 395 401 405 407 409 414 415 420 421 422 424 425 426 427 428 432 433 434 437 438 440,
	51	 4 5 7 9 10 12 13 14 15 16 24 29 32 39 42 44 48 50 52 54 55 57 58 60 61 62 63 64 80 81 86 88 94 97 98 99 100 101 102 103 105 115 119 138 139 141 143 144 145 170 171 175 180 181 188 190 200 211 212 225 227 228 229 243 249 262 263 266 271 278 279 281 285 286 299 307 308 313 315 317 319 321 323 324 326 330 331 333 336 339 345 348 351 352 353 356 359 361 363 366 369 373 374 376 379 381 382 384 386 392 394 395 399 401 405 407 409 414 415 420 421 422 424 425 426 427 428 432 433 434 437 438 440,
	0	 72 73 195 197 217,
	3	 70 72 73 74 76 79 89 107 109 110 113 114 149 152 162 167 174 178 192 195 197 217 219 222 224 239 251 252 265,
	20	 289 290 291 294,
	21	 295 297 298,
	79	 4 5 7 9 10 12 13 14 15 16 24 29 32 39 42 44 48 50 52 54 55 57 58 60 61 62 63 64 70 72 73 74 76 79 80 81 84 86 88 89 94 97 98 99 100 101 102 103 105 107 109 110 111 113 114 115 119 138 139 141 143 144 145 149 152 162 167 170 171 174 175 178 180 181 188 190 192 195 197 200 211 212 217 219 222 224 225 227 228 229 239 243 249 251 252 262 263 265 266 271 278 279 281 283 285 286 289 290 291 294 295 297 298 299 307 308 313 315 317 319 321 323 324 326 330 331 333 336 339 345 348 351 352 353 356 359 361 363 366 369 373 374 376 379 381 382 384 386 392 394 395 399 401 405 407 409 414 415 420 421 422 424 425 426 427 428 432 433 434 437 438 440,
	20	 46 47 179 274,
	19	 4 5 7 9 10 12 13 14 15 16 24 29 32 34 39 42 44 46 47 48 50 52 54 55 57 58 60 61 62 63 64 70 72 73 74 76 79 80 81 84 86 88 89 94 97 98 99 100 101 102 103 105 107 109 110 111 113 114 115 119 138 139 141 143 144 145 149 152 162 167 170 171 174 175 178 179 180 181 183 188 190 192 195 197 200 211 212 217 219 222 224 225 227 228 229 239 243 249 251 252 259 262 263 265 266 271 274 278 279 281 283 285 286 289 290 291 294 295 297 298 299 307 308 313 315 317 319 321 323 324 326 330 331 333 336 339 345 348 351 352 353 356 359 361 363 366 369 373 374 376 379 381 382 384 386 392 394 395 399 401 405 407 409 414 415 420 421 422 424 425 426 427 428 432 433 434 437 438 440,
	0	 123 124 126 128 130 131 132 147 151 153 154 155 157 158 159 160 161 163 164 165 168 169 172 185 186 187 201 206 207 208 209 231 235 237 244 247 248 256 257 258 300,
	15	 4 5 7 9 10 12 13 14 15 16 24 29 32 34 39 42 44 46 47 48 50 52 54 55 57 58 60 61 62 63 64 70 72 73 74 76 79 80 81 84 86 88 89 94 97 98 99 100 101 102 103 105 107 109 110 111 113 114 115 119 123 124 126 128 130 131 132 138 139 141 143 144 145 147 149 151 152 153 154 155 157 158 159 160 161 162 163 164 165 167 168 169 170 171 172 174 175 178 179 180 181 183 185 186 187 188 190 192 195 197 200 201 206 207 208 209 211 212 217 219 222 224 225 227 228 229 231 235 237 239 243 244 247 248 249 251 252 256 257 258 259 262 263 265 266 271 274 278 279 281 283 285 286 288 289 290 291 294 295 297 298 299 300 307 308 313 315 317 319 321 323 324 326 330 331 333 336 339 345 348 351 352 353 356 359 361 363 366 369 373 374 376 379 381 382 384 386 392 394 395 399 401 405 407 409 414 415 420 421 422 424 425 426 427 428 432 433 434 437 438 440,
	7	 306 310 311 314 318 320 322 325 327 329 332 334 335 337 340 341 343 346 350 355 357 358 360 362,
	16	 19 23 26 56 306 310 311 312 314 318 320 322 325 327 329 332 334 335 337 340 341 343 346 350 355 357 358 360 362 365 370 372 375 380 383 385 387 388 389 390 393 396 400 402 403 404 408 410 411 412 416 418 429 431 435,
	9	 33 38 40 53 82 191 233 267 269 270 296,
	1	 457 459 471 476 482 484 485 489,
	2	 457 458 459 471 476 480 482 484 485 489,
	1	 457 458 459 460 466 467 469 471 474 476 480 482 484 485 489 490 491,
	29	 71 218 220 221,
	6	 45 83 166 177 184 232 238 240 255 273 277,
	3	 68 75 77 78 90 198 199 210 223,
	1	 142 268,
	1	 1 21 27 31 35 37 41 43 51 59 189 205 241 275 276 282 287 292 293 328 344 367 371 378 398 406 419 423 436 439,
	1	 1 21 27 41 51 59 205 275 276 282 287 292 293 328 344 367 371 378 398 406 419 423 436 439,
	5	 205 282,
	12	 30 120 260 316 364 417,
	13	 2 30 120 148 156 176 260 316 364 417,
	14	 2 22 28 30 120 148 156 176 214 260 316 364 417,
	20	 4 5 7 10 12 13 14 15 86 94 97 98 99 101 102 103 105 225,
	21	 4 5 7 9 10 12 13 14 15 86 94 97 98 99 100 101 102 103 105 225 227 249,
	22	 211 228,
	4	 4 5 7 9 10 12 13 14 15 52 54 57 60 61 62 63 64 80 86 94 97 98 99 100 101 102 103 105 115 119 180 181 190 211 212 225 227 228 229 249 266 271 278 279 281 285 286 299 399,
	1	 319 321 339,
	1	 315 317 319 321 326 330 331 333 339 356 359,
	1	 315 317 319 321 326 330 331 333 336 339 353 356 359 361,
	1	 307 313 315 317 319 321 326 330 331 333 336 339 345 348 352 353 356 359 361,
	2	 351 363,
	1	 307 313 315 317 319 321 326 330 331 333 336 339 345 348 351 352 353 356 359 361 363,
	1	 307 308 313 315 317 319 321 326 330 331 333 336 339 345 348 351 352 353 356 359 361 363,
	3	 162 167 174 178 239 265,
	29	 152 162 167 174 178 239 265,
	1	 16 149 152 162 167 174 178 239 265 307 308 313 315 317 319 321 323 324 326 330 331 333 336 339 345 348 351 352 353 356 359 361 363,
	15	 366 369 373 379 381 382 386 392,
	15	 366 369 373 379 381 382 384 386 392,
	2	 188 415,
	2	 405 414,
	1	 401 405 414,
	11	 50 55 170 171 188 401 405 414 415,
	1	 16 24 29 50 55 149 152 162 167 170 171 174 178 188 239 265 307 308 313 315 317 319 321 323 324 326 330 331 333 336 339 345 348 351 352 353 356 359 361 363 366 369 373 374 376 379 381 382 384 386 392 394 395 401 405 407 409 414 415 420 421 422 424 425 426 427 428 432 433 434 437 438 440,
	11	 84 110,
	8	 84 107 109 110,
	3	 70 72 73 74 76 79 84 107 109 110 192 195 197 217 219 222 224 251 252,
	6	 70 72 73 74 76 79 84 89 107 109 110 192 195 197 217 219 222 224 251 252,
	1	 70 72 73 74 76 79 84 89 107 109 110 113 114 192 195 197 217 219 222 224 251 252,
	4	 16 24 29 50 55 70 72 73 74 76 79 84 89 107 109 110 113 114 149 152 162 167 170 171 174 178 188 192 195 197 217 219 222 224 239 251 252 265 307 308 313 315 317 319 321 323 324 326 330 331 333 336 339 345 348 351 352 353 356 359 361 363 366 369 373 374 376 379 381 382 384 386 392 394 395 401 405 407 409 414 415 420 421 422 424 425 426 427 428 432 433 434 437 438 440,
	2	 44 48 81 88,
	2	 42 44 48 81 88,
	3	 42 44 48 81 88 175 200,
	1	 16 24 29 42 44 48 50 55 70 72 73 74 76 79 81 84 88 89 107 109 110 113 114 149 152 162 167 170 171 174 175 178 188 192 195 197 200 217 219 222 224 239 251 252 265 307 308 313 315 317 319 321 323 324 326 330 331 333 336 339 345 348 351 352 353 356 359 361 363 366 369 373 374 376 379 381 382 384 386 392 394 395 401 405 407 409 414 415 420 421 422 424 425 426 427 428 432 433 434 437 438 440,
	2	 4 5 7 9 10 12 13 14 15 16 24 29 42 44 48 50 52 54 55 57 58 60 61 62 63 64 70 72 73 74 76 79 80 81 84 86 88 89 94 97 98 99 100 101 102 103 105 107 109 110 113 114 115 119 149 152 162 167 170 171 174 175 178 180 181 188 190 192 195 197 200 211 212 217 219 222 224 225 227 228 229 239 249 251 252 265 266 271 278 279 281 285 286 299 307 308 313 315 317 319 321 323 324 326 330 331 333 336 339 345 348 351 352 353 356 359 361 363 366 369 373 374 376 379 381 382 384 386 392 394 395 399 401 405 407 409 414 415 420 421 422 424 425 426 427 428 432 433 434 437 438 440,
	2	 39 138 139 141 243,
	1	 39 138 139 141 143 144 145 243,
	2	 32 39 138 139 141 143 144 145 243 262 263,
	26	 1 2 3 6 8 11 17 18 20 21 22 25 27 28 30 31 33 35 36 37 38 40 41 43 45 49 51 53 59 65 66 67 68 69 71 75 77 78 82 83 85 87 90 91 92 93 95 96 104 106 108 112 116 117 118 120 121 122 125 127 129 133 134 135 136 137 140 142 146 148 150 156 166 173 176 177 182 184 189 191 193 194 196 198 199 202 203 204 205 210 213 214 215 216 218 220 221 223 226 230 232 233 234 236 238 240 241 242 245 246 250 253 254 255 260 261 264 267 268 269 270 272 273 275 276 277 280 282 284 287 292 293 296 304 309 316 328 338 342 344 347 349 354 364 367 368 371 377 378 391 397 398 406 413 417 419 423 430 436 439 441 442 443 444 445 446 447 448 449 450 451 452 453 454 455 456 457 458 459 460 461 462 463 464 465 466 467 468 469 470 471 472 473 474 475 476 477 478 479 480 481 482 483 484 485 486 487 488 489 490 491,
	20	 1 2 3 6 8 11 17 18 20 21 22 25 27 28 30 31 33 35 36 37 38 41 43 45 49 51 59 65 66 67 68 69 71 75 77 78 83 85 87 90 91 92 93 95 96 104 106 108 112 116 117 118 120 121 122 125 127 129 133 134 135 136 137 140 142 146 148 150 156 166 173 176 177 182 184 189 191 193 194 196 198 199 202 203 204 205 210 213 214 215 216 218 220 221 223 226 230 232 233 234 236 238 240 241 242 245 246 250 253 254 255 260 261 264 268 272 273 275 276 277 280 282 284 287 292 293 296 304 309 316 328 338 342 344 347 349 354 364 367 368 371 377 378 391 397 398 406 413 417 419 423 430 436 439 441 442 443 444 445 446 447 448 449 450 451 452 453 454 455 456 457 458 459 460 461 462 463 464 465 466 467 468 469 470 471 472 473 474 475 476 477 478 479 480 481 482 483 484 485 486 487 488 489 490 491,
	9	 1 2 3 6 8 11 17 18 20 21 22 25 27 28 30 31 33 35 36 37 38 41 43 45 49 51 59 65 66 67 68 69 71 75 77 78 83 85 87 90 91 92 93 95 96 104 106 108 112 116 117 118 120 121 122 125 127 129 133 134 135 136 137 140 142 146 148 150 156 166 173 176 177 182 184 189 191 193 194 196 198 199 202 203 204 205 210 213 214 215 216 218 220 221 223 226 230 232 234 236 238 240 241 242 245 246 250 253 254 255 260 261 264 268 272 273 275 276 277 280 282 284 287 292 293 296 304 309 316 328 338 342 344 347 349 354 364 367 368 371 377 378 391 397 398 406 413 417 419 423 430 436 439 441 442 443 444 445 446 447 448 449 450 451 452 453 454 455 456 457 458 459 460 461 462 463 464 465 466 467 468 469 470 471 472 473 474 475 476 477 478 479 480 481 482 483 484 485 486 487 488 489 490 491,
	21	 33 38 191 202 261 296,
	20	 49 272,
	1	 456 465,
	1	 49 272 456 465,
	8	 441 442 443 446 447 448 449 450 451 452 453 454 455 458 468 470 475 480 483 488,
	2	 441 442 443 446 447 448 449 450 451 452 453 454 455 457 458 461 463 466 467 468 469 470 471 472 473 474 475 476 480 481 482 483 484 485 486 487 488,
	8	 441 442 443 446 447 448 449 450 451 452 453 454 455 457 458 459 461 463 466 467 468 469 470 471 472 473 474 475 476 480 481 482 483 484 485 486 487 488 489,
	4	 441 442 443 444 445 446 447 448 449 450 451 452 453 454 455 457 458 459 460 461 462 463 466 467 468 469 470 471 472 473 474 475 476 477 478 479 480 481 482 483 484 485 486 487 488 489 490 491,
	1	 397 441 442 443 444 445 446 447 448 449 450 451 452 453 454 455 457 458 459 460 461 462 463 466 467 468 469 470 471 472 473 474 475 476 477 478 479 480 481 482 483 484 485 486 487 488 489 490 491,
	67	 95 96 106,
	67	 6 8 11 95 96 104 106,
	19	 31 35 37 43,
	3	 1 41 51 268 275 287 292 293,
	4	 268 292 293,
	7	 41 287,
	2	 2 67,
	2	 2 67 148,
	4	 2 22 28 67 148 214,
	18	 54 190 266 271 278 279 281 285 286,
	12	 50 52 54 55 170 171 190 266 271 278 279 281 285 286 299,
	12	 50 52 54 55 58 115 119 170 171 190 229 266 271 278 279 281 285 286 299,
	13	 4 5 7 9 10 12 13 14 15 50 52 54 55 57 58 60 61 62 63 64 80 86 94 97 98 99 100 101 102 103 105 115 119 170 171 180 181 190 211 212 225 227 228 229 249 266 271 278 279 281 285 286 299 399,
	20	 307 352,
	8	 401 414,
	33	 24 29 188 366 369 373 374 376 379 381 382 384 386 392 394 395 401 405 407 409 414 415 420 421 422 424 425 426 427 428 432 433 434 437 438 440,
	16	 16 24 29 188 307 308 313 315 317 319 321 323 324 326 330 331 333 336 339 345 348 351 352 353 356 359 361 363 366 369 373 374 376 379 381 382 384 386 392 394 395 401 405 407 409 414 415 420 421 422 424 425 426 427 428 432 433 434 437 438 440,
	0	 4 5 7 9 10 12 13 14 15 16 24 29 50 52 54 55 57 58 60 61 62 63 64 70 72 73 74 76 79 80 84 86 89 94 97 98 99 100 101 102 103 105 107 109 110 113 114 115 119 149 152 162 167 170 171 174 178 180 181 188 190 192 195 197 211 212 217 219 222 224 225 227 228 229 239 249 251 252 265 266 271 278 279 281 285 286 299 307 308 313 315 317 319 321 323 324 326 330 331 333 336 339 345 348 351 352 353 356 359 361 363 366 369 373 374 376 379 381 382 384 386 392 394 395 399 401 405 407 409 414 415 420 421 422 424 425 426 427 428 432 433 434 437 438 440,
	0	 4 5 7 9 10 12 13 14 15 16 24 29 32 42 50 52 54 55 57 58 60 61 62 63 64 70 72 73 74 76 79 80 81 84 86 88 89 94 97 98 99 100 101 102 103 105 107 109 110 113 114 115 119 138 139 141 143 144 145 149 152 162 167 170 171 174 175 178 180 181 188 190 192 195 197 200 211 212 217 219 222 224 225 227 228 229 239 243 249 251 252 262 263 265 266 271 278 279 281 285 286 299 307 308 313 315 317 319 321 323 324 326 330 331 333 336 339 345 348 351 352 353 356 359 361 363 366 369 373 374 376 379 381 382 384 386 392 394 395 399 401 405 407 409 414 415 420 421 422 424 425 426 427 428 432 433 434 437 438 440,
	0	 39 289 290 291 294 295 297 298,
	2	 39 111 283 289 290 291 294 295 297 298,
	0	 4 5 7 9 10 12 13 14 15 16 24 29 32 39 42 50 52 54 55 57 58 60 61 62 63 64 70 72 73 74 76 79 80 81 84 86 88 89 94 97 98 99 100 101 102 103 105 107 109 110 111 113 114 115 119 138 139 141 143 144 145 149 152 162 167 170 171 174 175 178 180 181 188 190 192 195 197 200 211 212 217 219 222 224 225 227 228 229 239 243 249 251 252 262 263 265 266 271 278 279 281 283 285 286 289 290 291 294 295 297 298 299 307 308 313 315 317 319 321 323 324 326 330 331 333 336 339 345 348 351 352 353 356 359 361 363 366 369 373 374 376 379 381 382 384 386 392 394 395 399 401 405 407 409 414 415 420 421 422 424 425 426 427 428 432 433 434 437 438 440,
	0	 4 5 7 9 10 12 13 14 15 16 24 29 32 34 39 42 50 52 54 55 57 58 60 61 62 63 64 70 72 73 74 76 79 80 81 84 86 88 89 94 97 98 99 100 101 102 103 105 107 109 110 111 113 114 115 119 138 139 141 143 144 145 149 152 162 167 170 171 174 175 178 180 181 183 188 190 192 195 197 200 211 212 217 219 222 224 225 227 228 229 239 243 249 251 252 259 262 263 265 266 271 278 279 281 283 285 286 289 290 291 294 295 297 298 299 307 308 313 315 317 319 321 323 324 326 330 331 333 336 339 345 348 351 352 353 356 359 361 363 366 369 373 374 376 379 381 382 384 386 392 394 395 399 401 405 407 409 414 415 420 421 422 424 425 426 427 428 432 433 434 437 438 440,
	0	 44 48 56,
	0	 44 48 56 179,
	0	 44 46 47 48 56 179 274,
	22	 396 418,
	8	 40 53 82 233 267 269 270,
	2	 1 2 3 6 8 11 17 18 20 21 22 25 27 28 30 31 33 35 36 37 38 41 43 45 49 51 59 65 66 67 68 69 71 75 77 78 83 85 87 90 91 92 93 95 96 104 106 108 112 116 117 118 120 121 122 125 127 129 133 134 135 136 137 140 142 146 148 150 156 166 173 176 177 182 184 189 191 193 194 196 198 199 203 204 205 210 213 214 215 216 218 220 221 223 226 230 232 234 236 238 240 241 242 245 246 250 253 254 255 260 264 268 272 273 275 276 277 280 282 284 287 292 293 296 304 309 316 328 338 342 344 347 349 354 364 367 368 371 377 378 391 397 398 406 413 417 419 423 430 436 439 441 442 443 444 445 446 447 448 449 450 451 452 453 454 455 456 457 458 459 460 461 462 463 464 465 466 467 468 469 470 471 472 473 474 475 476 477 478 479 480 481 482 483 484 485 486 487 488 489 490 491,
	10	 460 461 463 466 467 469 472 473 474 481 486 487 490 491,
	3	 441 442 443 444 445 446 447 448 449 450 451 452 453 454 455 456 457 458 459 460 461 462 463 465 466 467 468 469 470 471 472 473 474 475 476 477 478 479 480 481 482 483 484 485 486 487 488 489 490 491,
	1	 397 441 442 443 444 445 446 447 448 449 450 451 452 453 454 455 456 457 458 459 460 461 462 463 465 466 467 468 469 470 471 472 473 474 475 476 477 478 479 480 481 482 483 484 485 486 487 488 489 490 491,
	8	 17 67,
	1	 2 17 22 28 30 67 93 108 112 120 125 129 148 150 156 176 196 214 216 254 260 304 316 338 354 364 368 417,
	38	 188 401 405 414,
	1	 4 5 7 9 10 12 13 14 15 16 24 29 32 39 42 44 48 50 52 54 55 57 58 60 61 62 63 64 70 72 73 74 76 79 80 81 86 88 89 94 97 98 99 100 101 102 103 105 107 109 110 113 114 115 119 138 139 141 143 144 145 149 152 162 167 170 171 174 175 178 180 181 188 190 192 195 197 200 211 212 217 219 222 224 225 227 228 229 239 243 249 251 252 262 263 265 266 271 278 279 281 285 286 299 307 308 313 315 317 319 321 323 324 326 330 331 333 336 339 345 348 351 352 353 356 359 361 363 366 369 373 374 376 379 381 382 384 386 392 394 395 399 401 405 407 409 414 415 420 421 422 424 425 426 427 428 432 433 434 437 438 440,
	1	 84 289 290 291 294 295 297 298,
	1	 84 111 283 289 290 291 294 295 297 298,
	4	 314 318 320 322 325 355,
	4	 327 340,
	1	 442 457 458 459 468 470 471 475 476 480 482 483 484 485 489,
	2	 479 488,
	0	 460 466 467 469 474 479 488 490 491,
	1	 442 457 458 459 460 466 467 468 469 470 471 474 475 476 479 480 482 483 484 485 488 489 490 491,
	0	 441 442 443 446 447 448 449 450 451 452 453 454 455 457 458 459 460 466 467 468 469 470 471 474 475 476 479 480 482 483 484 485 488 489 490 491,
	29	 54 286,
	16	 266 271,
	10	 54 266 271 286,
	6	 4 5 7 9 10 12 13 14 15 52 54 80 86 94 97 98 99 100 101 102 103 105 181 190 211 225 227 228 249 266 271 278 279 281 285 286 299 399,
	0	 4 5 7 9 10 12 13 14 15 52 54 80 86 94 97 98 99 100 101 102 103 105 180 181 190 211 225 227 228 249 266 271 278 279 281 285 286 299 399,
	0	 4 5 7 9 10 12 13 14 15 52 54 58 80 86 94 97 98 99 100 101 102 103 105 115 119 180 181 190 211 225 227 228 229 249 266 271 278 279 281 285 286 299 399,
	4	 4 5 7 9 10 12 13 14 15 52 54 57 58 60 80 86 94 97 98 99 100 101 102 103 105 115 119 180 181 190 211 225 227 228 229 249 266 271 278 279 281 285 286 299 399,
	14	 188 401 405 407 414 415,
	1	 4 5 7 9 10 12 13 14 15 24 29 32 50 52 54 55 57 58 60 80 86 94 97 98 99 100 101 102 103 105 115 119 144 170 171 180 181 188 190 211 225 227 228 229 249 262 263 266 271 278 279 281 285 286 299 366 369 373 374 376 379 381 382 384 386 392 394 395 399 401 405 407 409 414 415 420 421 422 424 425 426 427 428 432 433 434 437 438 440,
	5	 4 5 7 9 10 12 13 14 15 24 29 32 42 50 52 54 55 57 58 60 61 62 63 64 80 81 86 88 94 97 98 99 100 101 102 103 105 115 119 144 170 171 175 180 181 188 190 200 211 212 225 227 228 229 249 262 263 266 271 278 279 281 285 286 299 366 369 373 374 376 379 381 382 384 386 392 394 395 399 401 405 407 409 414 415 420 421 422 424 425 426 427 428 432 433 434 437 438 440,
	0	 76 79 192 219 222 224,
	1	 89 107 109 110,
	6	 70 72 73 74 76 79 89 107 109 110 192 195 197 217 219 222 224 251 252,
	6	 84 149 152 162 167 174 178 239 265,
	28	 70 72 73 74 76 79 84 89 107 109 110 149 152 162 167 174 178 192 195 197 217 219 222 224 239 251 252 265,
	4	 4 5 7 9 10 12 13 14 15 24 29 32 42 50 52 54 55 57 58 60 61 62 63 64 70 72 73 74 76 79 80 81 84 86 88 89 94 97 98 99 100 101 102 103 105 107 109 110 113 114 115 119 144 149 152 162 167 170 171 174 175 178 180 181 188 190 192 195 197 200 211 212 217 219 222 224 225 227 228 229 239 249 251 252 262 263 265 266 271 278 279 281 285 286 299 366 369 373 374 376 379 381 382 384 386 392 394 395 399 401 405 407 409 414 415 420 421 422 424 425 426 427 428 432 433 434 437 438 440,
	2	 111 233 283 289 290 291 294 295 297 298,
	28	 339 361,
	9	 315 317 326 330 331 333 339 356 359 361,
	26	 315 317 326 330 331 333 336 339 353 356 359 361,
	2	 16 39 44 46 47 48 138 139 141 243 274 307 308 313 315 317 319 321 323 324 326 330 331 333 336 339 345 348 351 352 353 356 359 361 363,
	1	 16 39 44 46 47 48 56 138 139 141 243 274 307 308 313 315 317 319 321 323 324 326 330 331 333 336 339 345 348 351 352 353 356 359 361 363,
	1	 4 5 7 9 10 12 13 14 15 16 24 29 32 34 39 42 44 46 47 48 50 52 54 55 56 57 58 60 61 62 63 64 70 72 73 74 76 79 80 81 84 86 88 89 94 97 98 99 100 101 102 103 105 107 109 110 111 113 114 115 119 123 124 126 128 130 131 132 138 139 141 143 144 145 147 149 151 152 153 154 155 157 158 159 160 161 162 163 164 165 167 168 169 170 171 172 174 175 178 179 180 181 183 185 186 187 188 190 192 195 197 200 201 206 207 208 209 211 212 217 219 222 224 225 227 228 229 231 233 235 237 239 243 244 247 248 249 251 252 256 257 258 259 262 263 265 266 271 274 278 279 281 283 285 286 288 289 290 291 294 295 297 298 299 300 307 308 313 315 317 319 321 323 324 326 330 331 333 336 339 345 348 351 352 353 356 359 361 363 366 369 373 374 376 379 381 382 384 386 392 394 395 399 401 405 407 409 414 415 420 421 422 424 425 426 427 428 432 433 434 437 438 440,
	3	 1 2 3 6 8 11 17 18 20 21 22 25 27 28 30 31 33 35 36 37 38 40 41 43 45 49 51 53 59 65 66 67 68 69 71 75 77 78 82 83 85 87 90 91 92 93 95 96 104 106 108 112 116 117 118 120 121 122 125 127 129 133 134 135 136 137 140 142 146 148 150 156 166 173 176 177 182 184 189 191 193 194 196 198 199 202 203 204 205 210 213 214 215 216 218 220 221 223 226 230 232 234 236 238 240 241 242 245 246 250 253 254 255 260 261 264 267 268 269 270 272 273 275 276 277 280 282 284 287 292 293 296 301 302 303 304 305 309 316 328 338 342 344 347 349 354 364 367 368 371 377 378 391 397 398 406 413 417 419 423 430 436 439 441 442 443 444 445 446 447 448 449 450 451 452 453 454 455 456 457 458 459 460 461 462 463 464 465 466 467 468 469 470 471 472 473 474 475 476 477 478 479 480 481 482 483 484 485 486 487 488 489 490 491,
	2	 1 2 3 6 8 11 17 18 20 21 22 25 27 28 30 31 33 35 36 37 38 40 41 43 45 49 51 53 59 65 66 67 68 69 71 75 77 78 82 83 85 87 90 91 92 93 95 96 104 106 108 112 116 117 118 120 121 122 125 127 129 133 134 135 136 137 140 142 146 148 150 156 166 173 176 177 182 184 189 191 193 194 196 198 199 203 204 205 210 213 214 215 216 218 220 221 223 226 230 232 234 236 238 240 241 242 245 246 250 253 254 255 260 264 267 268 269 270 272 273 275 276 277 280 282 284 287 292 293 296 301 302 303 304 305 309 316 328 338 342 344 347 349 354 364 367 368 371 377 378 391 397 398 406 413 417 419 423 430 436 439 441 442 443 444 445 446 447 448 449 450 451 452 453 454 455 456 457 458 459 460 461 462 463 464 465 466 467 468 469 470 471 472 473 474 475 476 477 478 479 480 481 482 483 484 485 486 487 488 489 490 491,
	9	 1 2 3 6 8 11 17 18 20 21 22 25 27 28 30 31 33 35 36 37 38 40 41 43 45 49 51 53 59 65 66 67 68 69 71 75 77 78 82 83 85 87 90 91 92 93 95 96 104 106 108 112 116 117 118 120 121 122 125 127 129 133 134 135 136 137 140 142 146 148 150 156 166 173 176 177 182 184 189 191 193 194 196 198 199 203 204 205 210 213 214 215 216 218 220 221 223 226 230 232 234 236 238 240 241 242 245 246 250 253 254 255 260 264 267 268 269 270 272 273 275 276 277 280 282 284 287 292 293 296 304 309 316 328 338 342 344 347 349 354 364 367 368 371 377 378 391 397 398 406 413 417 419 423 430 436 439 441 442 443 444 445 446 447 448 449 450 451 452 453 454 455 456 457 458 459 460 461 462 463 464 465 466 467 468 469 470 471 472 473 474 475 476 477 478 479 480 481 482 483 484 485 486 487 488 489 490 491,
	15	 441 448,
	10	 442 458 468 470 475 480 483 488,
	7	 442 458 459 468 470 475 480 483 488 489,
	6	 134 136 137 272,
	5	 134 136 137 272 456,
	0	 27 419,
	5	 1 41 51 205 268 275 276 282 287 292 293,
	5	 1 41 51 275 276 287 292 293,
	3	 41 287 292 293,
	7	 4 5 7 9 10 12 13 14 15 42 52 54 57 60 61 62 63 64 80 81 86 88 94 97 98 99 100 101 102 103 105 115 119 175 180 181 190 200 211 212 225 227 228 229 249 266 271 278 279 281 285 286 299 399,
	2	 16 307 308 313 315 317 319 321 323 324 326 330 331 333 336 339 345 348 351 352 353 356 359 361 363 407,
	17	 366 369 373 384 386,
	6	 366 369 373 374 376 379 381 382 384 386 392 394 395 409,
	0	 24 29 170 171 366 369 373 374 376 379 381 382 384 386 392 394 395 409 420 421 422 424 425 426 427 428 432 433 434 437 438 440,
	0	 24 29 170 171 366 369 373 374 376 379 381 382 384 386 392 394 395 409 415 420 421 422 424 425 426 427 428 432 433 434 437 438 440,
	0	 24 29 170 171 188 366 369 373 374 376 379 381 382 384 386 392 394 395 405 409 415 420 421 422 424 425 426 427 428 432 433 434 437 438 440,
	0	 24 29 170 171 188 366 369 373 374 376 379 381 382 384 386 392 394 395 401 405 409 415 420 421 422 424 425 426 427 428 432 433 434 437 438 440,
	0	 50 55 414,
	2	 4 5 7 9 10 12 13 14 15 16 24 29 42 50 52 54 55 57 60 61 62 63 64 70 72 73 74 76 79 80 81 84 86 88 89 94 97 98 99 100 101 102 103 105 107 109 110 113 114 115 119 149 152 162 167 170 171 174 175 178 180 181 188 190 192 195 197 200 211 212 217 219 222 224 225 227 228 229 239 249 251 252 265 266 271 278 279 281 285 286 299 307 308 313 315 317 319 321 323 324 326 330 331 333 336 339 345 348 351 352 353 356 359 361 363 366 369 373 374 376 379 381 382 384 386 392 394 395 399 401 405 407 409 414 415 420 421 422 424 425 426 427 428 432 433 434 437 438 440,
	2	 4 5 7 9 10 12 13 14 15 16 24 29 32 39 42 44 48 50 52 54 55 57 60 61 62 63 64 70 72 73 74 76 79 80 81 84 86 88 89 94 97 98 99 100 101 102 103 105 107 109 110 113 114 115 119 138 139 141 143 144 145 149 152 162 167 170 171 174 175 178 180 181 188 190 192 195 197 200 211 212 217 219 222 224 225 227 228 229 239 243 249 251 252 262 263 265 266 271 278 279 281 285 286 299 307 308 313 315 317 319 321 323 324 326 330 331 333 336 339 345 348 351 352 353 356 359 361 363 366 369 373 374 376 379 381 382 384 386 392 394 395 399 401 405 407 409 414 415 420 421 422 424 425 426 427 428 432 433 434 437 438 440,
	2	 58 111 283 289 290 291 294 295 297 298,
	1	 332 334 357 358,
	0	 33 38 40 53 82 191 202 233 261 267 269 270 296,
	19	 49 272 456,
	19	 397 441 442 443 444 445 446 447 448 449 450 451 452 453 454 455 457 458 459 460 461 462 463 465 466 467 468 469 470 471 472 473 474 475 476 477 478 479 480 481 482 483 484 485 486 487 488 489 490 491,
	19	 1 6 8 11 21 27 31 35 37 41 43 51 59 65 66 68 75 77 78 85 90 92 95 96 104 106 142 173 189 198 199 205 210 223 226 241 250 268 275 276 282 287 292 293 328 344 367 371 378 398 406 419 423 436 439,
	7	 95 106,
	5	 92 95 106 226 250,
	5	 6 8 11 92 95 104 106 226 250,
	0	 421 438,
	0	 421 433 438,
	0	 421 422 424 425 426 427 433 438,
	2	 24 29 420 421 422 424 425 426 427 433 434 437 438,
	0	 24 29 420 421 422 424 425 426 427 433 434 437 438 440,
	20	 375 380 385 390,
	20	 365 370 372 375 380 385 390 408,
	2	 33 38 296,
	1	 1 2 3 6 8 11 17 18 20 21 22 25 27 28 30 31 35 36 37 41 43 45 49 51 59 65 66 67 68 69 71 75 77 78 83 85 87 90 91 92 93 95 96 104 106 108 112 116 117 118 120 121 122 125 127 129 133 134 135 136 137 140 142 146 148 150 156 166 173 176 177 182 184 189 191 193 194 196 198 199 202 203 204 205 210 213 214 215 216 218 220 221 223 226 230 232 233 234 236 238 240 241 242 245 246 250 253 254 255 260 261 264 268 272 273 275 276 277 280 282 284 287 292 293 304 309 316 328 338 342 344 347 349 354 364 367 368 371 377 378 391 397 398 406 413 417 419 423 430 436 439 441 442 443 444 445 446 447 448 449 450 451 452 453 454 455 456 457 458 459 460 461 462 463 464 465 466 467 468 469 470 471 472 473 474 475 476 477 478 479 480 481 482 483 484 485 486 487 488 489 490 491,
	3	 191 202 261,
	1	 457 460 466 467 469 471 474 476 482 484 485 490 491,
	3	 36 45 83 166 177 184 232 238 240 273 277,
	1	 3 36 45 71 83 87 91 116 122 166 177 182 184 218 220 221 232 234 238 240 245 253 273 277 280 284,
	1	 3 18 20 25 36 45 71 83 87 91 116 122 140 146 166 177 182 184 203 204 218 220 221 230 232 234 236 238 240 242 245 246 253 264 273 277 280 284 309 342 347 349 377 391 413,
	1	 193 194 255,
	1	 24 29 366 369 373 379 381 382 386 392 394 395 409 420 421 422 424 425 426 427 428 432 433 434 437 438 440,
	16	 24 29 366 369 373 374 376 379 381 382 384 386 392 394 395 409 415 420 421 422 424 425 426 427 428 432 433 434 437 438 440,
	21	 76 79 219 222 251,
	4	 4 5 7 9 10 12 13 14 15 16 24 29 32 33 34 38 39 40 42 44 46 47 48 50 52 53 54 55 56 57 58 60 61 62 63 64 70 72 73 74 76 79 80 81 82 84 86 88 89 94 97 98 99 100 101 102 103 105 107 109 110 111 113 114 115 119 123 124 126 128 130 131 132 138 139 141 143 144 145 147 149 151 152 153 154 155 157 158 159 160 161 162 163 164 165 167 168 169 170 171 172 174 175 178 179 180 181 183 185 186 187 188 190 191 192 195 197 200 201 206 207 208 209 211 212 217 219 222 224 225 227 228 229 231 235 237 239 243 244 247 248 249 251 252 256 257 258 259 262 263 265 266 267 269 270 271 274 278 279 281 283 285 286 288 289 290 291 294 295 296 297 298 299 300 307 308 313 315 317 319 321 323 324 326 330 331 333 336 339 345 348 351 352 353 356 359 361 363 366 369 373 374 376 379 381 382 384 386 392 394 395 399 401 405 407 409 414 415 420 421 422 424 425 426 427 428 432 433 434 437 438 440,
	1	 4 5 7 9 10 12 13 14 15 16 24 29 32 33 34 38 39 40 42 44 46 47 48 50 52 53 54 55 56 57 58 60 61 62 63 64 70 72 73 74 76 79 80 81 82 84 86 88 89 94 97 98 99 100 101 102 103 105 107 109 110 111 113 114 115 119 123 124 126 128 130 131 132 138 139 141 143 144 145 147 149 151 152 153 154 155 157 158 159 160 161 162 163 164 165 167 168 169 170 171 172 174 175 178 179 180 181 183 185 186 187 188 190 191 192 195 197 200 201 206 207 208 209 211 212 217 219 222 224 225 227 228 229 231 233 235 237 239 243 244 247 248 249 251 252 256 257 258 259 262 263 265 266 267 269 270 271 274 278 279 281 283 285 286 288 289 290 291 294 295 296 297 298 299 300 307 308 313 315 317 319 321 323 324 326 330 331 333 336 339 345 348 351 352 353 356 359 361 363 366 369 373 374 376 379 381 382 384 386 392 394 395 399 401 405 407 409 414 415 420 421 422 424 425 426 427 428 432 433 434 437 438 440,
	1	 1 2 3 6 8 11 17 18 20 21 22 25 27 28 30 31 35 36 37 41 43 45 49 51 59 65 66 67 68 69 71 75 77 78 83 85 87 90 91 92 93 95 96 104 106 108 112 116 117 118 120 121 122 125 127 129 133 134 135 136 137 140 142 146 148 150 156 166 173 176 177 182 184 189 193 194 196 198 199 202 203 204 205 210 213 214 215 216 218 220 221 223 226 230 232 234 236 238 240 241 242 245 246 250 253 254 255 260 261 264 268 272 273 275 276 277 280 282 284 287 292 293 301 302 303 304 305 309 316 328 338 342 344 347 349 354 364 367 368 371 377 378 391 397 398 406 413 417 419 423 430 436 439 441 442 443 444 445 446 447 448 449 450 451 452 453 454 455 456 457 458 459 460 461 462 463 464 465 466 467 468 469 470 471 472 473 474 475 476 477 478 479 480 481 482 483 484 485 486 487 488 489 490 491,
	9	 202 261 301 302 303 305,
	22	 461 463 466 467 469 472 473 474 481 484 486 487,
	3	 1 2 3 6 8 11 17 18 20 21 22 25 27 28 30 31 35 36 37 41 43 45 51 59 65 66 67 68 69 71 75 77 78 83 85 87 90 91 92 93 95 96 104 106 108 112 116 117 118 120 121 122 125 127 129 133 134 135 136 137 140 142 146 148 150 156 166 173 176 177 182 184 189 193 194 196 198 199 203 204 205 210 213 214 215 216 218 220 221 223 226 230 232 234 236 238 240 241 242 245 246 250 253 254 255 260 264 268 273 275 276 277 280 282 284 287 292 293 304 309 316 328 338 342 344 347 349 354 364 367 368 371 377 378 391 398 406 413 417 419 423 430 436 439 464,
	6	 4 5 7 9 10 12 13 14 15 52 54 57 60 61 62 63 64 80 86 94 97 98 99 100 101 102 103 105 180 181 190 211 212 225 227 228 249 266 271 278 279 281 285 286 299 399,
	5	 336 339 353 361,
	1	 188 405 414,
	11	 76 222 251,
	2	 70 72 73 74 76 79 195 197 217 219 222 224 251 252,
	0	 46 47 183 259 274,
	0	 46 47 179 183 259 274,
	2	 449 453,
	0	 468 483,
	6	 442 458 468 470 475 480 483,
	6	 442 458 459 468 470 475 480 483 489,
	8	 463 472 473 481 486 487,
	1	 463 472 473 474 481 486 487,
	16	 461 463 472 473 474 481 486 487,
	13	 457 461 463 471 472 473 474 476 481 482 484 485 486 487,
	17	 460 466 467 469,
	17	 460 466 467 469 490 491,
	6	 442 457 458 459 460 461 463 466 467 468 469 470 471 472 473 474 475 476 480 481 482 483 484 485 486 487 489 490 491,
	4	 3 245 253 284,
	4	 71 87 91 116 122 182 218 220 221 234 280,
	3	 203 230 236 242 246,
	16	 18 20 25 203 230 236 242 246 309 342 347 349 377 391 413,
	8	 6 8 11 95 96 104,
	8	 6 8 11 92 95 96 104 226 250,
	0	 31 35 189 241,
	2	 31 35 43 189 241,
	3	 21 27 31 35 37 43 59 189 241 276 328 344 367 371 378 398 406 419 423 436 439,
	7	 10 12 13 101 102,
	2	 10 12 13 15 101 102,
	2	 10 12 13 15 94 101 102,
	5	 97 103 105,
	6	 97 98 99 103 105,
	4	 4 5 7 9 10 12 13 14 15 57 60 61 62 63 64 86 94 97 98 99 100 101 102 103 105 180 211 212 225 227 228 249,
	1	 4 5 7 9 10 12 13 14 15 57 60 61 62 63 64 86 94 97 98 99 100 101 102 103 105 115 119 180 211 212 225 227 228 229 249,
	6	 52 190 299,
	5	 54 58,
	2	 266 271 278 279 281 286,
	2	 266 271 278 279 281 285 286,
	1	 54 58 266 271 278 279 281 285 286,
	2	 4 5 7 9 10 12 13 14 15 52 54 57 58 60 61 62 63 64 86 94 97 98 99 100 101 102 103 105 115 119 180 190 211 212 225 227 228 229 249 266 271 278 279 281 285 286 299,
	2	 4 5 7 9 10 12 13 14 15 52 54 57 58 60 61 62 63 64 80 86 94 97 98 99 100 101 102 103 105 115 119 180 190 211 212 225 227 228 229 249 266 271 278 279 281 285 286 299,
	3	 16 24 29 50 55 170 171 181 188 307 308 313 315 317 319 321 323 324 326 330 331 333 336 339 345 348 351 352 353 356 359 361 363 366 369 373 374 376 379 381 382 384 386 392 394 395 399 401 405 407 409 414 415 420 421 422 424 425 426 427 428 432 433 434 437 438 440,
	0	 1 2 3 6 8 11 17 18 20 21 22 25 27 28 30 31 33 35 36 37 38 40 41 43 45 49 51 53 59 65 66 67 68 69 71 75 77 78 82 83 85 87 90 91 92 93 95 96 104 106 108 112 116 117 118 120 121 122 125 127 129 133 134 135 136 137 140 142 146 148 150 156 166 173 176 177 182 184 189 191 193 194 196 198 199 202 203 204 205 210 213 214 215 216 218 220 221 223 226 230 232 233 234 236 238 240 241 242 245 246 250 253 254 255 260 261 264 267 268 269 270 272 273 275 276 277 280 282 284 287 292 293 296 301 302 303 304 305 309 316 328 338 342 344 347 349 354 364 367 368 371 377 378 391 397 398 406 413 416 417 419 423 430 436 439 441 442 443 444 445 446 447 448 449 450 451 452 453 454 455 456 457 458 459 460 461 462 463 464 465 466 467 468 469 470 471 472 473 474 475 476 477 478 479 480 481 482 483 484 485 486 487 488 489 490 491,
	2	 202 233 261,
	7	 457 459 460 471 476 482 485 489 490 491,
	7	 457 459 460 471 476 482 484 485 489 490 491,
	8	 457 459 460 461 463 466 467 469 471 472 473 474 476 481 482 484 485 486 487 489 490 491,
	1	 65 66 117 118 121 173,
	1	 1 6 8 11 21 27 31 35 37 41 43 51 59 68 75 77 78 85 90 92 95 96 104 106 127 133 135 142 189 198 199 205 210 223 226 241 250 268 275 276 282 287 292 293 328 344 367 371 378 398 406 419 423 436 439,
	2	 127 133 135 142,
	1	 6 8 11 68 75 77 78 85 90 92 95 96 104 106 127 133 135 142 198 199 210 223 226 250,
	7	 283 289 290 291 294 295 297 298,
	1	 4 5 7 9 10 12 13 14 15 52 80 86 94 97 98 99 100 101 102 103 105 181 190 211 225 227 228 249 283 289 290 291 294 295 297 298 299 399,
	5	 279 281,
	2	 4 5 7 9 10 12 13 14 15 52 54 80 86 94 97 98 99 100 101 102 103 105 181 190 211 225 227 228 249 266 271 278 279 281 283 285 286 289 290 291 294 295 297 298 299 399,
	0	 188 405 407,
	2	 24 29 188 366 369 373 374 376 379 381 382 384 386 392 394 395 405 407 409 415 420 421 422 424 425 426 427 428 432 433 434 437 438 440,
	2	 4 5 7 9 10 12 13 14 15 24 29 32 52 54 55 80 86 94 97 98 99 100 101 102 103 105 144 170 171 180 181 188 190 211 225 227 228 249 262 263 266 271 278 279 281 283 285 286 289 290 291 294 295 297 298 299 366 369 373 374 376 379 381 382 384 386 392 394 395 399 401 405 407 409 414 415 420 421 422 424 425 426 427 428 432 433 434 437 438 440,
	7	 42 58 61 62 63 64 81 88 115 119 175 200 212 229,
	3	 4 5 7 9 10 12 13 14 15 24 29 32 42 52 54 55 58 61 62 63 64 80 81 86 88 94 97 98 99 100 101 102 103 105 115 119 144 170 171 175 180 181 188 190 200 211 212 225 227 228 229 249 262 263 266 271 278 279 281 283 285 286 289 290 291 294 295 297 298 299 366 369 373 374 376 379 381 382 384 386 392 394 395 399 401 405 407 409 414 415 420 421 422 424 425 426 427 428 432 433 434 437 438 440,
	4	 50 179,
	2	 34 50 179 183 259,
	2	 4 5 7 9 10 12 13 14 15 24 29 32 34 42 50 52 54 55 58 61 62 63 64 80 81 86 88 94 97 98 99 100 101 102 103 105 115 119 144 170 171 175 179 180 181 183 188 190 200 211 212 225 227 228 229 249 259 262 263 266 271 278 279 281 283 285 286 289 290 291 294 295 297 298 299 366 369 373 374 376 379 381 382 384 386 392 394 395 399 401 405 407 409 414 415 420 421 422 424 425 426 427 428 432 433 434 437 438 440,
	0	 4 5 7 9 10 12 13 14 15 24 29 32 34 42 50 52 54 55 57 58 60 61 62 63 64 80 81 86 88 94 97 98 99 100 101 102 103 105 115 119 144 170 171 175 179 180 181 183 188 190 200 211 212 224 225 227 228 229 249 259 262 263 266 271 278 279 281 283 285 286 289 290 291 294 295 297 298 299 366 369 373 374 376 379 381 382 384 386 392 394 395 399 401 405 407 409 414 415 420 421 422 424 425 426 427 428 432 433 434 437 438 440,
	3	 70 72 73 74 76 79 107 109 110 195 197 217 219 222 251 252,
	3	 70 72 73 74 76 79 89 107 109 110 195 197 217 219 222 251 252,
	3	 70 72 73 74 76 79 84 89 107 109 110 149 152 162 167 174 178 192 195 197 217 219 222 233 239 251 252 265,
	0	 4 5 7 9 10 12 13 14 15 24 29 32 34 42 50 52 54 55 57 58 60 61 62 63 64 70 72 73 74 76 79 80 81 84 86 88 89 94 97 98 99 100 101 102 103 105 107 109 110 113 114 115 119 144 149 152 162 167 170 171 174 175 178 179 180 181 183 188 190 192 195 197 200 211 212 217 219 222 224 225 227 228 229 233 239 249 251 252 259 262 263 265 266 271 278 279 281 283 285 286 289 290 291 294 295 297 298 299 366 369 373 374 376 379 381 382 384 386 392 394 395 399 401 405 407 409 414 415 420 421 422 424 425 426 427 428 432 433 434 437 438 440,
	1	 345 348 363,
	1	 307 313 345 348 352 363,
	2	 16 307 313 315 317 319 321 323 324 326 330 331 333 336 339 345 348 352 353 356 359 361 363,
	0	 4 5 7 9 10 12 13 14 15 16 24 29 32 34 39 42 44 48 50 52 54 55 57 58 60 61 62 63 64 70 72 73 74 76 79 80 81 84 86 88 89 94 97 98 99 100 101 102 103 105 107 109 110 113 114 115 119 138 139 141 143 144 145 149 152 162 167 170 171 174 175 178 179 180 181 183 188 190 192 195 197 200 211 212 217 219 222 224 225 227 228 229 233 239 243 249 251 252 259 262 263 265 266 271 278 279 281 283 285 286 289 290 291 294 295 297 298 299 307 308 313 315 317 319 321 323 324 326 330 331 333 336 339 345 348 351 352 353 356 359 361 363 366 369 373 374 376 379 381 382 384 386 392 394 395 399 401 405 407 409 414 415 420 421 422 424 425 426 427 428 432 433 434 437 438 440,
	13	 153 154 155 187 235,
	13	 153 154 155 163 164 165 168 169 172 186 187 231 235,
	0	 4 5 7 9 10 12 13 14 15 16 24 29 32 34 39 42 44 48 50 52 54 55 57 58 60 61 62 63 64 70 72 73 74 76 79 80 81 84 86 88 89 94 97 98 99 100 101 102 103 105 107 109 110 113 114 115 119 123 124 126 128 130 131 132 138 139 141 143 144 145 147 149 151 152 153 154 155 157 158 159 160 161 162 163 164 165 167 168 169 170 171 172 174 175 178 179 180 181 183 185 186 187 188 190 192 195 197 200 201 206 207 208 209 211 212 217 219 222 224 225 227 228 229 231 233 235 237 239 243 244 247 248 249 251 252 256 257 258 259 262 263 265 266 271 278 279 281 283 285 286 288 289 290 291 294 295 297 298 299 300 307 308 313 315 317 319 321 323 324 326 330 331 333 336 339 345 348 351 352 353 356 359 361 363 366 369 373 374 376 379 381 382 384 386 392 394 395 399 401 405 407 409 414 415 420 421 422 424 425 426 427 428 432 433 434 437 438 440,
	0	 56 416,
	0	 46 47 56 274 416,
	0	 4 5 7 9 10 12 13 14 15 16 24 29 32 34 39 42 44 46 47 48 50 52 54 55 56 57 58 60 61 62 63 64 70 72 73 74 76 79 80 81 84 86 88 89 94 97 98 99 100 101 102 103 105 107 109 110 113 114 115 119 123 124 126 128 130 131 132 138 139 141 143 144 145 147 149 151 152 153 154 155 157 158 159 160 161 162 163 164 165 167 168 169 170 171 172 174 175 178 179 180 181 183 185 186 187 188 190 192 195 197 200 201 206 207 208 209 211 212 217 219 222 224 225 227 228 229 231 233 235 237 239 243 244 247 248 249 251 252 256 257 258 259 262 263 265 266 271 274 278 279 281 283 285 286 288 289 290 291 294 295 297 298 299 300 307 308 313 315 317 319 321 323 324 326 330 331 333 336 339 345 348 351 352 353 356 359 361 363 366 369 373 374 376 379 381 382 384 386 392 394 395 399 401 405 407 409 414 415 416 420 421 422 424 425 426 427 428 432 433 434 437 438 440,
	0	 19 23 26 111 306 310 311 312 314 318 320 322 325 327 329 332 334 335 337 340 341 343 346 350 355 357 358 360 362 365 370 372 375 380 383 385 387 388 389 390 393 396 400 402 403 404 408 410 411 412 418 429 431 435,
	2	 49 134 136 137 272 397 441 442 443 444 445 446 447 448 449 450 451 452 453 454 455 457 458 459 460 461 462 463 465 466 467 468 469 470 471 472 473 474 475 476 477 478 479 480 481 482 483 484 485 486 487 488 489 490 491,
	6	 1 2 3 6 8 11 17 18 20 21 22 25 27 28 30 31 35 36 37 41 43 45 51 59 65 66 67 68 69 71 75 77 78 83 85 87 90 91 92 93 95 96 104 106 108 112 116 117 118 120 121 122 125 127 129 133 135 140 142 146 148 150 156 166 173 176 177 182 184 189 193 194 196 198 199 203 204 205 210 213 214 215 216 218 220 221 223 226 230 232 234 236 238 240 241 242 245 246 250 253 254 255 260 264 268 273 275 276 277 280 282 284 287 292 293 304 309 316 328 338 342 344 347 349 354 364 367 368 371 377 378 391 398 406 413 417 419 423 430 436 439 456 464,
	8	 1 2 3 6 8 11 17 18 20 21 22 25 27 28 30 31 35 36 37 41 43 45 51 59 65 66 67 68 71 75 77 78 83 85 87 90 91 92 93 95 96 104 106 108 112 116 117 118 120 121 122 125 127 129 133 135 140 142 146 148 150 156 166 173 176 177 182 184 189 193 194 196 198 199 203 204 205 210 214 216 218 220 221 223 226 230 232 234 236 238 240 241 242 245 246 250 253 254 255 260 264 268 273 275 276 277 280 282 284 287 292 293 304 309 316 328 338 342 344 347 349 354 364 367 368 371 377 378 391 398 406 413 417 419 423 430 436 439 456 464,
	5	 1 3 6 8 11 18 20 21 25 27 31 35 36 37 41 43 45 51 59 65 66 68 71 75 77 78 83 85 87 90 91 92 95 96 104 106 116 117 118 121 122 127 133 135 140 142 146 166 173 177 182 184 189 193 194 198 199 203 204 205 210 218 220 221 223 226 230 232 234 236 238 240 241 242 245 246 250 253 255 264 268 273 275 276 277 280 282 284 287 292 293 309 328 342 344 347 349 367 371 377 378 391 398 406 413 419 423 430 436 439 456,
	1	 1 3 6 8 11 18 20 21 25 27 31 35 36 37 41 43 45 51 59 65 66 68 71 75 77 78 83 85 87 90 91 92 95 96 104 106 116 117 118 121 122 127 133 135 140 142 146 166 173 177 182 184 189 193 194 198 199 203 204 205 210 218 220 221 223 226 230 232 234 236 238 240 241 242 245 246 250 253 255 264 268 273 275 276 277 280 282 284 287 292 293 309 328 342 344 347 349 367 371 377 378 391 398 406 413 419 423 436 439 456,
	10	 6 8 11 92 95 96 104 106,
	12	 6 8 11 92 95 96 104 106 250,
	0	 21 398 419 423,
	0	 27 436,
	0	 374 376 379 381 382 392,
	4	 1 2 3 6 8 11 17 18 20 21 22 25 27 28 30 31 35 36 37 41 43 45 49 51 59 65 66 67 68 71 75 77 78 83 85 87 90 91 92 93 95 96 104 106 108 112 116 117 118 120 121 122 125 127 129 133 134 135 136 137 140 142 146 148 150 156 166 173 176 177 182 184 189 193 194 196 198 199 203 204 205 210 214 216 218 220 221 223 226 230 232 234 236 238 240 241 242 245 246 250 253 254 255 260 264 268 272 273 275 276 277 280 282 284 287 292 293 304 309 316 328 338 342 344 347 349 354 364 367 368 371 377 378 391 397 398 406 413 417 419 423 430 436 439 441 442 443 444 445 446 447 448 449 450 451 452 453 454 455 456 457 458 459 460 461 462 463 464 465 466 467 468 469 470 471 472 473 474 475 476 477 478 479 480 481 482 483 484 485 486 487 488 489 490 491,
	3	 441 447,
	3	 441 443 447,
	3	 441 443 447 453,
	22	 458 460 461 463 466 467 469 472 473 474 480 481 484 486 487 490 491,
	7	 117 118 121 133 135,
	7	 1 21 27 31 35 37 41 43 51 59 127 142 189 205 241 268 275 276 282 287 292 293 328 344 367 371 378 398 406 419 423 436 439,
	8	 127 142,
	14	 434 437 440,
	17	 4 5 7 9 10 12 13 14 15 24 29 50 52 54 55 57 58 60 61 62 63 64 80 86 94 97 98 99 100 101 102 103 105 115 119 170 171 180 181 188 190 211 212 225 227 228 229 249 266 271 278 279 281 285 286 299 366 369 373 374 376 379 381 382 384 386 392 394 395 399 401 405 407 409 414 415 420 421 422 424 425 426 427 428 432 433 434 437 438 440,
	18	 4 5 7 9 10 12 13 14 15 24 29 42 50 52 54 55 57 58 60 61 62 63 64 80 81 86 88 94 97 98 99 100 101 102 103 105 115 119 170 171 175 180 181 188 190 200 211 212 225 227 228 229 249 266 271 278 279 281 285 286 299 366 369 373 374 376 379 381 382 384 386 392 394 395 399 401 405 407 409 414 415 420 421 422 424 425 426 427 428 432 433 434 437 438 440,
	11	 315 317 326 330 331 333 356 359 361,
	16	 16 32 39 44 48 138 139 141 143 144 145 243 262 263 307 308 313 315 317 319 321 323 324 326 330 331 333 336 339 345 348 351 352 353 356 359 361 363,
	1	 365 370 372 375 380 383 385 387 388 389 390 393 396 400 408 410 418,
	1	 442 458 461 463 466 467 468 469 470 472 473 474 475 480 481 483 484 486 487 488,
	5	 442 457 458 459 461 463 466 467 468 469 470 471 472 473 474 475 476 480 481 482 483 484 485 486 487 488 489,
	3	 49 441 442 443 444 445 446 447 448 449 450 451 452 453 454 455 456 457 458 459 460 461 462 463 465 466 467 468 469 470 471 472 473 474 475 476 477 478 479 480 481 482 483 484 485 486 487 488 489 490 491,
	4	 49 397 441 442 443 444 445 446 447 448 449 450 451 452 453 454 455 456 457 458 459 460 461 462 463 465 466 467 468 469 470 471 472 473 474 475 476 477 478 479 480 481 482 483 484 485 486 487 488 489 490 491,
	1	 146 242 264,
	2	 2 17 22 28 30 67 120 148 156 176 214 260 304 316 338 364 417,
	3	 125 129,
	6	 313 345 348 352,
	1	 24 29 188 366 369 373 374 376 379 381 382 384 386 392 394 395 405 409 415 420 421 422 424 425 426 427 428 432 433 434 437 438 440,
	3	 24 29 188 366 369 373 374 376 379 381 382 384 386 392 394 395 401 405 409 415 420 421 422 424 425 426 427 428 432 433 434 437 438 440,
	2	 24 29 50 55 170 171 188 366 369 373 374 376 379 381 382 384 386 392 394 395 401 405 409 415 420 421 422 424 425 426 427 428 432 433 434 437 438 440,
	0	 4 5 7 9 10 12 13 14 15 16 24 29 32 34 39 42 44 46 47 48 50 52 54 55 56 57 58 60 61 62 63 64 70 72 73 74 76 79 80 81 84 86 88 89 94 97 98 99 100 101 102 103 105 107 109 110 111 113 114 115 119 123 124 126 128 130 131 132 138 139 141 143 144 145 147 149 151 152 153 154 155 157 158 159 160 161 162 163 164 165 167 168 169 170 171 172 174 175 178 179 180 181 183 185 186 187 188 190 192 195 197 200 201 206 207 208 209 211 212 217 219 222 224 225 227 228 229 231 235 237 239 243 244 247 248 249 251 252 256 257 258 259 261 262 263 265 266 271 274 278 279 281 283 285 286 288 289 290 291 294 295 297 298 299 300 307 308 313 315 317 319 321 323 324 326 330 331 333 336 339 345 348 351 352 353 356 359 361 363 366 369 373 374 376 379 381 382 384 386 392 394 395 399 401 405 407 409 414 415 420 421 422 424 425 426 427 428 432 433 434 437 438 440,
	1	 1 2 3 6 8 11 17 18 20 21 22 25 27 28 30 31 33 35 36 37 38 40 41 43 45 49 51 53 59 65 66 67 68 69 71 75 77 78 82 83 85 87 90 91 92 93 95 96 104 106 108 112 116 117 118 120 121 122 125 127 129 133 134 135 136 137 140 142 146 148 150 156 166 173 176 177 182 184 189 191 193 194 196 198 199 202 203 204 205 210 213 214 215 216 218 220 221 223 226 230 232 233 234 236 238 240 241 242 245 246 250 253 254 255 260 264 267 268 269 270 272 273 275 276 277 280 282 284 287 292 293 296 301 302 303 304 305 309 316 328 338 342 344 347 349 354 364 367 368 371 377 378 391 397 398 406 413 417 419 423 430 436 439 441 442 443 444 445 446 447 448 449 450 451 452 453 454 455 456 457 458 459 460 461 462 463 464 465 466 467 468 469 470 471 472 473 474 475 476 477 478 479 480 481 482 483 484 485 486 487 488 489 490 491,
	0	 202 301 302 303 305,
	6	 443 447 449 451 452 453 455,
	0	 91 220 221,
	0	 71 91 220 221,
	0	 21 27 398 406 419 423 436 439,
	2	 21 27 328 344 367 371 378 398 406 419 423 436 439,
	3	 59 276,
	3	 93 112 196 254 354,
	4	 50 54 55 58 170 171,
	5	 190 266 271 278 279 281 285 286,
	3	 52 190 266 271 278 279 281 285 286 299,
	4	 50 52 54 55 58 170 171 190 266 271 278 279 281 285 286 299,
	2	 315 317 326 330 331 333 353 356 359,
	6	 307 313 315 317 326 330 331 333 336 345 348 352 353 356 359 361,
	5	 307 308 313 315 317 326 330 331 333 336 345 348 351 352 353 356 359 361,
	4	 386 394 395 409,
	4	 384 386 394 395 409,
	9	 138 139 141 145 243,
	7	 314 318 320 322 325 327 355,
	4	 461 474,
	4	 461 466 467 469 474,
	2	 460 461 466 467 469 474 490 491,
	4	 472 473 484 487,
	2	 463 472 473 481 484 486 487,
	4	 442 458 460 461 463 466 467 468 469 470 472 473 474 475 480 481 483 484 486 487 488 490 491,
	3	 166 177 184 232,
	2	 144 283 289 290 291 294 295 297 298,
	1	 4 5 7 9 10 12 13 14 15 52 80 86 94 97 98 99 100 101 102 103 105 144 181 190 211 225 227 228 249 283 289 290 291 294 295 297 298 299 399,
	1	 4 5 7 9 10 12 13 14 15 52 54 80 86 94 97 98 99 100 101 102 103 105 144 181 190 211 225 227 228 249 266 271 278 279 281 283 285 286 289 290 291 294 295 297 298 299 399,
	2	 57 60 111 224,
	4	 147 160 161 244 256 257 258 300,
	1	 163 164 165 168 169 186 231,
	8	 365 370 372 375 380 385 390,
	4	 327 355,
	2	 1 2 3 6 8 11 17 18 20 21 22 25 27 28 30 31 33 35 36 37 38 40 41 43 45 49 51 53 59 65 66 67 68 69 71 75 77 78 82 83 85 87 90 91 92 93 95 96 104 106 108 112 116 117 118 120 121 122 123 124 125 126 127 128 129 130 131 132 133 134 135 136 137 140 142 146 148 150 156 166 173 176 177 182 184 189 191 193 194 196 198 199 202 203 204 205 206 207 208 209 210 213 214 215 216 218 220 221 223 226 230 232 234 236 238 240 241 242 245 246 247 248 250 253 254 255 260 261 264 267 268 269 270 272 273 275 276 277 280 282 284 287 288 292 293 296 301 302 303 304 305 309 316 328 338 342 344 347 349 354 364 367 368 371 377 378 391 397 398 406 413 417 419 423 430 436 439 441 442 443 444 445 446 447 448 449 450 451 452 453 454 455 456 457 458 459 460 461 462 463 464 465 466 467 468 469 470 471 472 473 474 475 476 477 478 479 480 481 482 483 484 485 486 487 488 489 490 491,
	1	 202 261 288,
	1	 202 261 288 301 302 303 305,
	4	 446 448,
	5	 441 446 448 450 454,
	5	 441 443 446 447 448 449 450 453 454,
	3	 3 45 83 166 177 184 232 238 240 255 273 277 284,
	10	 339 353 361,
	13	 315 317 326 330 331 333 339 353 356 359 361,
	0	 138 139 141 143 144 145,
	2	 1 2 3 6 8 11 17 18 20 21 22 25 27 28 30 31 35 36 37 40 41 43 45 49 51 53 59 65 66 67 68 69 71 75 77 78 82 83 85 87 90 91 92 93 95 96 104 106 108 112 116 117 118 120 121 122 125 127 129 133 134 135 136 137 140 142 146 148 150 156 166 173 176 177 182 184 189 193 194 196 198 199 203 204 205 210 213 214 215 216 218 220 221 223 226 230 232 233 234 236 238 240 241 242 245 246 250 253 254 255 260 264 267 268 269 270 272 273 275 276 277 280 282 284 287 292 293 304 309 316 328 338 342 344 347 349 354 364 367 368 371 377 378 391 397 398 406 413 417 419 423 430 436 439 441 442 443 444 445 446 447 448 449 450 451 452 453 454 455 456 457 458 459 460 461 462 463 464 465 466 467 468 469 470 471 472 473 474 475 476 477 478 479 480 481 482 483 484 485 486 487 488 489 490 491,
	20	 377 391,
	20	 18 20 25 377 391,
	1	 294 295 297,
	1	 290 291 294 295 297,
	1	 289 290 291 294 295 297,
	1	 4 5 7 9 10 12 13 14 15 16 24 29 32 34 39 42 44 48 50 52 54 55 57 58 60 61 62 63 64 70 72 73 74 76 79 80 81 84 86 88 89 94 97 98 99 100 101 102 103 105 107 109 110 111 113 114 115 119 138 139 141 143 144 145 149 152 162 167 170 171 174 175 178 179 180 181 183 188 190 192 195 197 200 211 212 217 219 222 224 225 227 228 229 239 243 249 251 252 259 262 263 265 266 271 278 279 281 283 285 286 289 290 291 294 295 297 298 299 307 308 313 315 317 319 321 323 324 326 330 331 333 336 339 345 348 351 352 353 356 359 361 363 366 369 373 374 376 379 381 382 384 386 392 394 395 399 401 405 407 409 414 415 420 421 422 424 425 426 427 428 432 433 434 437 438 440,
	1	 457 458 459 471 476 482 485 489,
	3	 10 12 13 94 101 102,
	4	 10 12 13 94 97 98 99 101 102 103 105,
	2	 4 5 7 9 10 12 13 14 15 16 24 29 42 44 48 50 52 54 55 57 58 60 61 62 63 64 80 81 86 88 94 97 98 99 100 101 102 103 105 115 119 170 171 175 180 181 188 190 200 211 212 225 227 228 229 249 266 271 278 279 281 285 286 299 307 308 313 315 317 319 321 323 324 326 330 331 333 336 339 345 348 351 352 353 356 359 361 363 366 369 373 374 376 379 381 382 384 386 392 394 395 399 401 405 407 409 414 415 420 421 422 424 425 426 427 428 432 433 434 437 438 440,
	1	 4 5 7 9 10 12 13 14 15 16 24 29 32 42 44 48 50 52 54 55 57 58 60 61 62 63 64 70 72 73 74 76 79 80 81 84 86 88 89 94 97 98 99 100 101 102 103 105 107 109 110 113 114 115 119 138 139 141 143 144 145 149 152 162 167 170 171 174 175 178 180 181 188 190 192 195 197 200 211 212 217 219 222 224 225 227 228 229 239 243 249 251 252 262 263 265 266 271 278 279 281 285 286 299 307 308 313 315 317 319 321 323 324 326 330 331 333 336 339 345 348 351 352 353 356 359 361 363 366 369 373 374 376 379 381 382 384 386 392 394 395 399 401 405 407 409 414 415 420 421 422 424 425 426 427 428 432 433 434 437 438 440,
	4	 442 457 458 459 468 470 471 475 476 480 482 483 485 488 489,
	3	 6 8 11 65 66 68 75 77 78 85 90 92 95 96 104 106 117 118 121 127 133 135 173 198 199 210 223 226 250,
	1	 6 8 11 65 66 68 75 77 78 85 90 92 95 96 104 106 117 118 121 127 133 135 142 173 198 199 210 223 226 250,
	3	 31 35 37 189 241,
	0	 50 180,
	0	 32 50 144 180 262 263 283,
	0	 4 5 7 9 10 12 13 14 15 32 50 52 54 80 86 94 97 98 99 100 101 102 103 105 144 180 181 190 211 225 227 228 249 262 263 266 271 278 279 281 283 285 286 299 399,
	1	 81 175 200,
	1	 42 81 175 200,
	1	 61 62 63 64 88 212,
	0	 4 5 7 9 10 12 13 14 15 32 42 50 52 54 58 61 62 63 64 80 81 86 88 94 97 98 99 100 101 102 103 105 115 119 144 175 180 181 190 200 211 212 225 227 228 229 249 262 263 266 271 278 279 281 283 285 286 299 399,
	0	 4 5 7 9 10 12 13 14 15 24 29 32 42 50 52 54 55 58 61 62 63 64 80 81 86 88 94 97 98 99 100 101 102 103 105 115 119 144 170 171 175 180 181 188 190 200 211 212 225 227 228 229 249 262 263 266 271 278 279 281 283 285 286 299 366 369 373 374 376 379 381 382 384 386 392 394 395 399 401 405 407 409 414 415 420 421 422 424 425 426 427 428 432 433 434 437 438 440,
	1	 4 5 7 9 10 12 13 14 15 24 29 32 42 50 52 54 55 57 58 60 61 62 63 64 80 81 86 88 94 97 98 99 100 101 102 103 105 115 119 144 170 171 175 180 181 188 190 200 211 212 225 227 228 229 249 262 263 266 271 278 279 281 283 285 286 299 366 369 373 374 376 379 381 382 384 386 392 394 395 399 401 405 407 409 414 415 420 421 422 424 425 426 427 428 432 433 434 437 438 440,
	0	 34 183 233 259 289 290 291 294 295 297 298,
	0	 4 5 7 9 10 12 13 14 15 24 29 32 34 42 50 52 54 55 57 58 60 61 62 63 64 80 81 86 88 94 97 98 99 100 101 102 103 105 115 119 144 170 171 175 180 181 183 188 190 200 211 212 225 227 228 229 233 249 259 262 263 266 271 278 279 281 283 285 286 289 290 291 294 295 297 298 299 366 369 373 374 376 379 381 382 384 386 392 394 395 399 401 405 407 409 414 415 420 421 422 424 425 426 427 428 432 433 434 437 438 440,
	0	 4 5 7 9 10 12 13 14 15 24 29 32 34 42 50 52 54 55 57 58 60 61 62 63 64 80 81 86 88 94 97 98 99 100 101 102 103 105 111 115 119 144 170 171 175 180 181 183 188 190 200 211 212 225 227 228 229 233 249 259 262 263 266 271 278 279 281 283 285 286 289 290 291 294 295 297 298 299 366 369 373 374 376 379 381 382 384 386 392 394 395 399 401 405 407 409 414 415 420 421 422 424 425 426 427 428 432 433 434 437 438 440,
	2	 70 72 73 74 76 79 107 109 110 192 195 197 217 219 222 224 251 252,
	1	 315 317 326 336 356 361,
	0	 40 53 82 143 145 267 269 270,
	1	 4 5 7 9 10 12 13 14 15 16 24 29 32 34 39 40 42 44 46 47 48 50 52 53 54 55 56 57 58 60 61 62 63 64 70 72 73 74 76 79 80 81 82 84 86 88 89 94 97 98 99 100 101 102 103 105 107 109 110 111 113 114 115 119 138 139 141 143 144 145 147 149 151 152 153 154 155 157 158 159 160 161 162 163 164 165 167 168 169 170 171 172 174 175 178 179 180 181 183 185 186 187 188 190 192 195 197 200 201 211 212 217 219 222 224 225 227 228 229 231 233 235 237 239 243 244 249 251 252 256 257 258 259 262 263 265 266 267 269 270 271 274 278 279 281 283 285 286 289 290 291 294 295 297 298 299 300 307 308 313 315 317 319 321 323 324 326 330 331 333 336 339 345 348 351 352 353 356 359 361 363 366 369 373 374 376 379 381 382 384 386 392 394 395 399 401 405 407 409 414 415 420 421 422 424 425 426 427 428 432 433 434 437 438 440,
	0	 33 38 123 124 126 128 130 131 132 191 202 206 207 208 209 247 248 261 288 296 301 302 303 305,
	3	 4 5 7 9 10 12 13 14 15 16 24 29 32 33 34 38 39 40 42 44 46 47 48 50 52 53 54 55 56 57 58 60 61 62 63 64 70 72 73 74 76 79 80 81 82 84 86 88 89 94 97 98 99 100 101 102 103 105 107 109 110 111 113 114 115 119 123 124 126 128 130 131 132 138 139 141 143 144 145 147 149 151 152 153 154 155 157 158 159 160 161 162 163 164 165 167 168 169 170 171 172 174 175 178 179 180 181 183 185 186 187 188 190 191 192 195 197 200 201 202 206 207 208 209 211 212 217 219 222 224 225 227 228 229 231 233 235 237 239 243 244 247 248 249 251 252 256 257 258 259 261 262 263 265 266 267 269 270 271 274 278 279 281 283 285 286 288 289 290 291 294 295 296 297 298 299 300 301 302 303 305 307 308 313 315 317 319 321 323 324 326 330 331 333 336 339 345 348 351 352 353 356 359 361 363 366 369 373 374 376 379 381 382 384 386 392 394 395 399 401 405 407 409 414 415 420 421 422 424 425 426 427 428 432 433 434 437 438 440,
	1	 461 466 467 469,
	4	 75 77 210 223,
	4	 75 77 199 210 223,
	11	 190 279 281 285,
	8	 52 190 279 281 285 299,
	0	 32 143 144 262 263,
	5	 4 5 7 9 10 12 13 14 15 16 24 29 32 34 39 42 44 46 47 48 50 52 54 55 56 57 58 60 61 62 63 64 70 72 73 74 76 79 80 81 84 86 88 89 94 97 98 99 100 101 102 103 105 107 109 110 111 113 114 115 119 138 139 141 143 144 145 147 149 151 152 153 154 155 157 158 159 160 161 162 163 164 165 167 168 169 170 171 172 174 175 178 179 180 181 183 185 186 187 188 190 192 195 197 200 201 211 212 217 219 222 224 225 227 228 229 231 235 237 239 243 244 249 251 252 256 257 258 259 262 263 265 266 271 274 278 279 281 283 285 286 289 290 291 294 295 297 298 299 300 307 308 313 315 317 319 321 323 324 326 330 331 333 336 339 345 348 351 352 353 356 359 361 363 366 369 373 374 376 379 381 382 384 386 392 394 395 399 401 405 407 409 414 415 420 421 422 424 425 426 427 428 432 433 434 437 438 440,
	0	 1 21 27 41 51 59 275 276 282 287 292 293 328 344 367 371 378 398 406 419 423 436 439,
	1	 2 17 22 28 67 120 148 156 176 214 304,
	1	 2 17 22 28 30 67 120 148 156 176 214 304 316 417,
	2	 2 17 22 28 30 67 120 148 156 176 214 260 304 316 417,
	1	 125 129 338,
	4	 42 175 200,
	0	 4 5 7 9 10 12 13 14 15 16 24 29 32 34 39 42 44 46 47 48 50 52 54 55 56 57 58 60 61 62 63 64 70 72 73 74 76 79 80 81 84 86 88 89 94 97 98 99 100 101 102 103 105 107 109 110 111 113 114 115 119 138 139 141 143 144 145 149 152 162 167 170 171 174 175 178 179 180 181 183 188 190 192 195 197 200 211 212 217 219 222 224 225 227 228 229 239 243 249 251 252 259 262 263 265 266 271 274 278 279 281 283 285 286 288 289 290 291 294 295 297 298 299 307 308 313 315 317 319 321 323 324 326 330 331 333 336 339 345 348 351 352 353 356 359 361 363 366 369 373 374 376 379 381 382 384 386 392 394 395 399 401 405 407 409 414 415 420 421 422 424 425 426 427 428 432 433 434 437 438 440,
	0	 4 5 7 9 10 12 13 14 15 16 24 29 32 34 39 42 44 46 47 48 50 52 54 55 56 57 58 60 61 62 63 64 70 72 73 74 76 79 80 81 84 86 88 89 94 97 98 99 100 101 102 103 105 107 109 110 111 113 114 115 119 138 139 141 143 144 145 147 149 151 152 153 154 155 157 158 159 160 161 162 163 164 165 167 168 169 170 171 172 174 175 178 179 180 181 183 185 186 187 188 190 192 195 197 200 201 211 212 217 219 222 224 225 227 228 229 231 235 237 239 243 244 249 251 252 256 257 258 259 262 263 265 266 271 274 278 279 281 283 285 286 288 289 290 291 294 295 297 298 299 300 307 308 313 315 317 319 321 323 324 326 330 331 333 336 339 345 348 351 352 353 356 359 361 363 366 369 373 374 376 379 381 382 384 386 392 394 395 399 401 405 407 409 414 415 420 421 422 424 425 426 427 428 432 433 434 437 438 440,
	0	 1 2 3 6 8 11 17 18 20 21 22 25 27 28 30 31 35 36 37 41 43 45 49 51 59 65 66 67 68 71 75 77 78 83 85 87 90 91 92 93 95 96 104 106 108 112 116 117 118 120 121 122 125 127 129 133 135 140 142 146 148 150 156 166 173 176 177 182 184 189 193 194 196 198 199 203 204 205 210 214 216 218 220 221 223 226 230 232 234 236 238 240 241 242 245 246 250 253 254 255 260 264 268 273 275 276 277 280 282 284 287 292 293 304 309 316 328 338 342 344 347 349 354 364 367 368 371 377 378 391 397 398 406 413 417 419 423 430 436 439 441 442 443 444 445 446 447 448 449 450 451 452 453 454 455 456 457 458 459 460 461 462 463 464 465 466 467 468 469 470 471 472 473 474 475 476 477 478 479 480 481 482 483 484 485 486 487 488 489 490 491,
	2	 5 7 14,
	2	 4 5 7 14,
	1	 4 5 7 14 98 99 103 105,
	3	 4 5 7 9 10 12 13 14 15 80 86 94 97 98 99 100 101 102 103 105 211 225 227 228 249,
	1	 52 181 190 299 399,
	1	 54 266,
	1	 54 266 278,
	2	 271 279 286,
	2	 271 279 281 286,
	2	 271 279 281 285 286,
	0	 4 5 7 9 10 12 13 14 15 24 29 32 34 42 50 52 54 55 58 61 62 63 64 80 81 86 88 94 97 98 99 100 101 102 103 105 111 115 119 144 170 171 175 179 180 181 183 188 190 200 211 212 225 227 228 229 249 259 262 263 266 271 278 279 281 283 285 286 289 290 291 294 295 297 298 299 366 369 373 374 376 379 381 382 384 386 392 394 395 399 401 405 407 409 414 415 420 421 422 424 425 426 427 428 432 433 434 437 438 440,
	1	 39 44 48 138 139 141 143 145 243,
	1	 4 5 7 9 10 12 13 14 15 16 24 29 32 34 39 42 44 48 50 52 54 55 57 58 60 61 62 63 64 70 72 73 74 76 79 80 81 84 86 88 89 94 97 98 99 100 101 102 103 105 107 109 110 111 113 114 115 119 138 139 141 143 144 145 149 152 162 167 170 171 174 175 178 179 180 181 183 188 190 192 195 197 200 211 212 217 219 222 224 225 227 228 229 233 239 243 249 251 252 259 262 263 265 266 271 278 279 281 283 285 286 289 290 291 294 295 297 298 299 307 308 313 315 317 319 321 323 324 326 330 331 333 336 339 345 348 351 352 353 356 359 361 363 366 369 373 374 376 379 381 382 384 386 392 394 395 399 401 405 407 409 414 415 420 421 422 424 425 426 427 428 432 433 434 437 438 440,
	1	 123 124 126 128 130 131 132 206 207 208 209 247 248 416,
	1	 147 151 153 154 155 157 158 159 160 161 163 164 165 168 169 172 185 186 187 201 231 235 237 244 256 257 258 288 300,
	1	 123 124 126 128 130 131 132 147 151 153 154 155 157 158 159 160 161 163 164 165 168 169 172 185 186 187 201 206 207 208 209 231 235 237 244 247 248 256 257 258 288 300 416,
	1	 4 5 7 9 10 12 13 14 15 16 24 29 32 34 39 42 44 46 47 48 50 52 54 55 56 57 58 60 61 62 63 64 70 72 73 74 76 79 80 81 84 86 88 89 94 97 98 99 100 101 102 103 105 107 109 110 111 113 114 115 119 123 124 126 128 130 131 132 138 139 141 143 144 145 147 149 151 152 153 154 155 157 158 159 160 161 162 163 164 165 167 168 169 170 171 172 174 175 178 179 180 181 183 185 186 187 188 190 192 195 197 200 201 206 207 208 209 211 212 217 219 222 224 225 227 228 229 231 233 235 237 239 243 244 247 248 249 251 252 256 257 258 259 262 263 265 266 271 274 278 279 281 283 285 286 288 289 290 291 294 295 297 298 299 300 307 308 313 315 317 319 321 323 324 326 330 331 333 336 339 345 348 351 352 353 356 359 361 363 366 369 373 374 376 379 381 382 384 386 392 394 395 399 401 405 407 409 414 415 416 420 421 422 424 425 426 427 428 432 433 434 437 438 440,
	0	 40 267 269 270 456,
	1	 40 53 82 267 269 270 456,
	0	 33 38 40 53 82 191 267 269 270 296 456,
	0	 1 2 3 6 8 11 17 18 20 21 22 25 27 28 30 31 35 36 37 41 43 45 49 51 59 65 66 67 68 69 71 75 77 78 83 85 87 90 91 92 93 95 96 104 106 108 112 116 117 118 120 121 122 125 127 129 133 134 135 136 137 140 142 146 148 150 156 166 173 176 177 182 184 189 193 194 196 198 199 203 204 205 210 213 214 215 216 218 220 221 223 226 230 232 234 236 238 240 241 242 245 246 250 253 254 255 260 264 268 272 273 275 276 277 280 282 284 287 292 293 304 309 316 328 338 342 344 347 349 354 364 367 368 371 377 378 391 397 398 406 413 417 419 423 430 436 439 441 442 443 444 445 446 447 448 449 450 451 452 453 454 455 457 458 459 460 461 462 463 464 465 466 467 468 469 470 471 472 473 474 475 476 477 478 479 480 481 482 483 484 485 486 487 488 489 490 491,
	1	 1 2 3 6 8 11 17 18 20 21 22 25 27 28 30 31 35 36 37 41 43 45 49 51 59 65 66 67 68 71 75 77 78 83 85 87 90 91 92 93 95 96 104 106 108 112 116 117 118 120 121 122 125 127 129 133 134 135 136 137 140 142 146 148 150 156 166 173 176 177 182 184 189 193 194 196 198 199 203 204 205 210 214 216 218 220 221 223 226 230 232 234 236 238 240 241 242 245 246 250 253 254 255 260 264 268 272 273 275 276 277 280 282 284 287 292 293 304 309 316 328 338 342 344 347 349 354 364 367 368 371 377 378 391 397 398 406 413 417 419 423 430 436 439 441 442 443 444 445 446 447 448 449 450 451 452 453 454 455 457 458 459 460 461 462 463 464 465 466 467 468 469 470 471 472 473 474 475 476 477 478 479 480 481 482 483 484 485 486 487 488 489 490 491,
	0	 1 2 3 6 8 11 17 18 20 21 22 25 27 28 30 31 35 36 37 41 43 45 49 51 59 65 66 67 68 71 75 77 78 83 85 87 90 91 92 93 95 96 104 106 108 112 116 117 118 120 121 122 125 127 129 133 135 140 142 146 148 150 156 166 173 176 177 182 184 189 193 194 196 198 199 203 204 205 210 214 216 218 220 221 223 226 230 232 234 236 238 240 241 242 245 246 250 253 254 255 260 264 268 273 275 276 277 280 282 284 287 292 293 304 309 316 328 338 342 344 347 349 354 364 367 368 371 377 378 391 397 398 406 413 417 419 423 430 436 439 441 442 443 444 445 446 447 448 449 450 451 452 453 454 455 457 458 459 460 461 462 463 464 465 466 467 468 469 470 471 472 473 474 475 476 477 478 479 480 481 482 483 484 485 486 487 488 489 490 491,
	1	 3 45 284,
	1	 83 273 277,
	5	 3 45 71 83 87 91 116 122 166 177 182 184 218 220 221 232 234 238 240 245 253 255 273 277 280 284,
	5	 3 18 20 25 45 71 83 87 91 116 122 140 146 166 177 182 184 203 204 218 220 221 230 232 234 236 238 240 242 245 246 253 255 264 273 277 280 284 309 342 347 349 377 391 413,
	1	 3 18 20 25 45 71 83 87 91 116 122 140 146 166 177 182 184 193 194 203 204 218 220 221 230 232 234 236 238 240 242 245 246 253 255 264 273 277 280 284 309 342 347 349 377 391 413,
	1	 1 6 8 11 21 27 31 35 37 41 43 51 59 65 66 68 75 77 78 85 90 92 95 96 104 106 142 173 189 198 199 205 210 223 226 241 250 268 275 276 282 287 292 293 328 344 367 371 378 398 406 419 423 430 436 439,
	2	 65 66 430,
	2	 65 66 173 430,
	2	 6 8 11 65 66 68 75 77 78 85 90 92 95 96 104 106 173 198 199 210 223 226 250 430,
	11	 54 266 286,
	12	 271 278,
	6	 4 5 7 9 10 12 13 14 15 52 54 57 60 80 86 94 97 98 99 100 101 102 103 105 180 181 190 211 225 227 228 249 266 271 278 279 281 285 286 299 399,
	14	 70 72 73 74 76 79 84 192 195 197 217 219 222 224 251 252,
	5	 70 72 73 74 76 79 84 113 114 192 195 197 217 219 222 224 251 252,
	8	 4 5 7 9 10 12 13 14 15 24 29 42 50 52 54 55 57 58 60 61 62 63 64 70 72 73 74 76 79 80 81 84 86 88 89 94 97 98 99 100 101 102 103 105 107 109 110 113 114 115 119 149 152 162 167 170 171 174 175 178 180 181 188 190 192 195 197 200 211 212 217 219 222 224 225 227 228 229 239 249 251 252 265 266 271 278 279 281 285 286 299 366 369 373 374 376 379 381 382 384 386 392 394 395 399 401 405 407 409 414 415 420 421 422 424 425 426 427 428 432 433 434 437 438 440,
	1	 4 5 7 9 10 12 13 14 15 16 19 23 24 26 29 32 34 39 42 44 46 47 48 50 52 54 55 56 57 58 60 61 62 63 64 70 72 73 74 76 79 80 81 84 86 88 89 94 97 98 99 100 101 102 103 105 107 109 110 111 113 114 115 119 138 139 141 143 144 145 149 152 162 167 170 171 174 175 178 179 180 181 183 188 190 192 195 197 200 211 212 217 219 222 224 225 227 228 229 239 243 249 251 252 259 262 263 265 266 271 274 278 279 281 283 285 286 289 290 291 294 295 297 298 299 306 307 308 310 311 312 313 314 315 317 318 319 320 321 322 323 324 325 326 327 329 330 331 332 333 334 335 336 337 339 340 341 343 345 346 348 350 351 352 353 355 356 357 358 359 360 361 362 363 365 366 369 370 372 373 374 375 376 379 380 381 382 383 384 385 386 387 388 389 390 392 393 394 395 396 399 400 401 402 403 404 405 407 408 409 410 411 412 414 415 416 418 420 421 422 424 425 426 427 428 429 431 432 433 434 435 437 438 440,
	1	 458 459 480 489,
	3	 461 463 472 473 474 481 484 486 487,
	1	 442 457 458 459 460 461 463 466 467 468 469 470 471 472 473 474 475 476 479 480 481 482 483 484 485 486 487 488 489 490 491,
	1	 166 177 232,
	1	 184 238 240,
	0	 329 334 340 357 358,
	0	 329 334 335 337 340 357 358,
	0	 314 327 329 334 335 337 340 355 357 358,
	5	 314 318 320 322 325 327 329 334 335 337 340 355 357 358,
	1	 314 318 320 322 325 327 329 334 335 337 340 343 346 350 355 357 358,
	0	 475 483,
	0	 442 468 475 483,
	0	 470 488,
	3	 49 441 442 443 444 445 446 447 448 449 450 451 452 453 454 455 457 458 459 460 461 462 463 466 467 468 469 470 471 472 473 474 475 476 477 478 479 480 481 482 483 484 485 486 487 488 489 490 491,
	0	 49 397 441 442 443 444 445 446 447 448 449 450 451 452 453 454 455 457 458 459 460 461 462 463 466 467 468 469 470 471 472 473 474 475 476 477 478 479 480 481 482 483 484 485 486 487 488 489 490 491,
	0	 272 456 465,
	2	 77 223,
	2	 198 199 210,
	1	 2 17 22 28 30 67 120 148 156 176 214 304,
	4	 61 63 64 212,
	3	 442 457 458 459 460 461 463 466 467 469 470 471 472 473 474 475 476 480 481 482 483 484 485 486 487 489 490 491,
	4	 442 457 458 459 460 461 463 466 467 469 470 471 472 473 474 475 476 480 481 482 483 484 485 486 487 488 489 490 491,
	4	 441 442 443 446 447 448 449 450 451 452 453 454 455 457 458 459 460 461 463 466 467 469 470 471 472 473 474 475 476 480 481 482 483 484 485 486 487 488 489 490 491,
	4	 441 442 443 446 447 448 449 450 451 452 453 454 455 457 458 459 460 461 463 466 467 469 470 471 472 473 474 475 476 479 480 481 482 483 484 485 486 487 488 489 490 491,
	1	 54 285,
	0	 4 5 7 9 10 12 13 14 15 24 29 32 34 42 50 52 54 55 57 58 60 61 62 63 64 80 81 86 88 94 97 98 99 100 101 102 103 105 111 115 119 144 170 171 175 179 180 181 183 188 190 200 211 212 224 225 227 228 229 249 259 262 263 266 271 278 279 281 283 285 286 289 290 291 294 295 297 298 299 366 369 373 374 376 379 381 382 384 386 392 394 395 399 401 405 407 409 414 415 420 421 422 424 425 426 427 428 432 433 434 437 438 440,
	0	 16 319 321 323 324 339 361,
	0	 16 315 317 319 321 323 324 326 330 331 333 339 356 359 361,
	2	 163 164 165 186,
	1	 4 5 7 9 10 12 13 14 15 16 24 29 32 34 39 42 44 46 47 48 50 52 54 55 56 57 58 60 61 62 63 64 70 72 73 74 76 79 80 81 84 86 88 89 94 97 98 99 100 101 102 103 105 107 109 110 111 113 114 115 119 123 124 126 128 130 131 132 138 139 141 143 144 145 147 149 151 152 153 154 155 157 158 159 160 161 162 163 164 165 167 168 169 170 171 172 174 175 178 179 180 181 183 185 186 187 188 190 192 195 197 200 201 202 206 207 208 209 211 212 217 219 222 224 225 227 228 229 231 233 235 237 239 243 244 247 248 249 251 252 256 257 258 259 261 262 263 265 266 271 274 278 279 281 283 285 286 288 289 290 291 294 295 297 298 299 300 301 302 303 305 307 308 313 315 317 319 321 323 324 326 330 331 333 336 339 345 348 351 352 353 356 359 361 363 366 369 373 374 376 379 381 382 384 386 392 394 395 399 401 405 407 409 414 415 420 421 422 424 425 426 427 428 432 433 434 437 438 440,
	1	 335 337 343 346 350,
	1	 329 332 334 335 337 343 346 350 357 358,
	3	 3 36 45 83 273 277 284,
	6	 4 5 7 9 10 12 13 14 15 57 60 80 86 94 97 98 99 100 101 102 103 105 180 181 211 225 227 228 249 399,
	0	 4 5 7 9 10 12 13 14 15 16 24 29 32 34 39 42 44 46 47 48 50 52 54 55 57 58 60 61 62 63 64 70 72 73 74 76 79 80 81 84 86 88 89 94 97 98 99 100 101 102 103 105 107 109 110 111 113 114 115 119 138 139 141 143 144 145 149 152 162 167 170 171 174 175 178 180 181 183 188 190 192 195 197 200 211 212 217 219 222 224 225 227 228 229 239 243 249 251 252 259 262 263 265 266 271 274 278 279 281 283 285 286 289 290 291 294 295 297 298 299 307 308 313 315 317 319 321 323 324 326 330 331 333 336 339 345 348 351 352 353 356 359 361 363 366 369 373 374 376 379 381 382 384 386 392 394 395 399 401 405 407 409 414 415 420 421 422 424 425 426 427 428 432 433 434 437 438 440,
	1	 36 277,
	0	 36 273 277,
	0	 45 83 238,
	0	 36 45 83 238 273 277,
	7	 184 232,
	1	 240 255,
	0	 166 177 184 232 240 255,
	7	 266 271 278 279,
	0	 79 251,
	0	 79 219 251,
	3	 397 465,
	1	 4 5 7 9 10 12 13 14 15 16 24 29 39 42 44 48 50 52 54 55 57 58 60 61 62 63 64 80 81 86 88 94 97 98 99 100 101 102 103 105 115 119 170 171 175 180 181 188 190 200 211 212 225 227 228 229 249 266 271 278 279 281 285 286 299 307 308 313 315 317 319 321 323 324 326 330 331 333 336 339 345 348 351 352 353 356 359 361 363 366 369 373 374 376 379 381 382 384 386 392 394 395 399 401 405 407 409 414 415 420 421 422 424 425 426 427 428 432 433 434 437 438 440,
	2	 4 5 7 9 10 12 13 14 15 16 24 29 39 42 44 48 50 52 54 55 57 58 60 61 62 63 64 70 72 73 74 76 79 80 81 84 86 88 89 94 97 98 99 100 101 102 103 105 107 109 110 113 114 115 119 149 152 162 167 170 171 174 175 178 180 181 188 190 192 195 197 200 211 212 217 219 222 224 225 227 228 229 239 249 251 252 265 266 271 278 279 281 285 286 299 307 308 313 315 317 319 321 323 324 326 330 331 333 336 339 345 348 351 352 353 356 359 361 363 366 369 373 374 376 379 381 382 384 386 392 394 395 399 401 405 407 409 414 415 420 421 422 424 425 426 427 428 432 433 434 437 438 440,
	4	 310 311 314 318 320 322 325 327 329 332 334 335 337 340 341 355 357 358 362,
	3	 310 311 314 318 320 322 325 327 329 332 334 335 337 340 341 355 357 358 360 362,
	1	 40 49 53 82 267 269 270,
	1	 33 38 40 49 53 82 191 267 269 270 296,
	1	 1 2 3 6 8 11 17 18 20 21 22 25 27 28 30 31 35 36 37 41 43 45 51 59 65 66 67 68 69 71 75 77 78 83 85 87 90 91 92 93 95 96 104 106 108 112 116 117 118 120 121 122 125 127 129 133 134 135 136 137 140 142 146 148 150 156 166 173 176 177 182 184 189 193 194 196 198 199 203 204 205 210 213 214 215 216 218 220 221 223 226 230 232 233 234 236 238 240 241 242 245 246 250 253 254 255 260 264 268 272 273 275 276 277 280 282 284 287 292 293 304 309 316 328 338 342 344 347 349 354 364 367 368 371 377 378 391 397 398 406 413 417 419 423 430 436 439 441 442 443 444 445 446 447 448 449 450 451 452 453 454 455 456 457 458 459 460 461 462 463 464 465 466 467 468 469 470 471 472 473 474 475 476 477 478 479 480 481 482 483 484 485 486 487 488 489 490 491,
	1	 1 2 3 6 8 11 17 18 20 21 22 25 27 28 30 31 35 36 37 41 43 45 51 59 65 66 67 68 69 71 75 77 78 83 85 87 90 91 92 93 95 96 104 106 108 112 116 117 118 120 121 122 125 127 129 133 134 135 136 137 140 142 146 148 150 156 166 173 176 177 182 184 189 193 194 196 198 199 203 204 205 210 213 214 215 216 218 220 221 223 226 230 232 234 236 238 240 241 242 245 246 250 253 254 255 260 264 268 272 273 275 276 277 280 282 284 287 292 293 304 309 316 328 338 342 344 347 349 354 364 367 368 371 377 378 391 397 398 406 413 417 419 423 430 436 439 441 442 443 444 445 446 447 448 449 450 451 452 453 454 455 456 457 458 459 460 461 462 463 464 465 466 467 468 469 470 471 472 473 474 475 476 477 478 479 480 481 482 483 484 485 486 487 488 489 490 491,
	1	 461 463 466 467 469 474 481 486,
	1	 134 136 137 272 397 441 442 443 444 445 446 447 448 449 450 451 452 453 454 455 456 457 458 459 460 461 462 463 465 466 467 468 469 470 471 472 473 474 475 476 477 478 479 480 481 482 483 484 485 486 487 488 489 490 491,
	1	 117 118,
	3	 1 3 6 8 11 18 20 21 25 27 31 35 36 37 41 43 45 51 59 65 66 68 71 75 77 78 83 85 87 90 91 92 95 96 104 106 116 122 127 133 135 140 142 146 166 173 177 182 184 189 193 194 198 199 203 204 205 210 218 220 221 223 226 230 232 234 236 238 240 241 242 245 246 250 253 255 264 268 273 275 276 277 280 282 284 287 292 293 309 328 342 344 347 349 367 371 377 378 391 398 406 413 419 423 436 439,
	1	 1 6 8 11 21 27 31 35 37 41 43 51 59 65 66 68 75 77 78 85 90 92 95 96 104 106 127 133 135 142 173 189 198 199 205 210 223 226 241 250 268 275 276 282 287 292 293 328 344 367 371 378 398 406 419 423 436 439,
	3	 6 8 11 96 104,
	3	 6 8 11 92 96 104 226 250,
	0	 4 5 7 9 10 12 13 14 15 86 94 97 98 99 100 101 102 103 105 115 119 181 211 225 227 228 229 249 399,
	0	 4 5 7 9 10 12 13 14 15 57 60 86 94 97 98 99 100 101 102 103 105 115 119 180 181 211 225 227 228 229 249 399,
	6	 190 279,
	6	 190 279 285,
	1	 54 80,
	0	 54 80 266 271 278 286,
	1	 52 54 80 190 266 271 278 279 281 285 286 299,
	5	 4 5 7 9 10 12 13 14 15 52 54 57 60 80 86 94 97 98 99 100 101 102 103 105 115 119 180 181 190 211 225 227 228 229 249 266 271 278 279 281 285 286 299 399,
	3	 4 5 7 9 10 12 13 14 15 32 42 52 54 57 60 61 62 63 64 80 81 86 88 94 97 98 99 100 101 102 103 105 115 119 144 175 180 181 190 200 211 212 225 227 228 229 249 262 263 266 271 278 279 281 285 286 299 399,
	1	 24 29 50 55 58 170 171 188 366 369 373 374 376 379 381 382 384 386 392 394 395 401 405 407 409 414 415 420 421 422 424 425 426 427 428 432 433 434 437 438 440,
	0	 56 143,
	0	 56 143 179,
	0	 16 39 44 46 47 48 56 138 139 141 143 179 243 274 307 308 313 315 317 319 321 323 324 326 330 331 333 336 339 345 348 351 352 353 356 359 361 363,
	0	 4 5 7 9 10 12 13 14 15 16 24 29 32 34 39 42 44 46 47 48 50 52 54 55 56 57 58 60 61 62 63 64 70 72 73 74 76 79 80 81 84 86 88 89 94 97 98 99 100 101 102 103 105 107 109 110 111 113 114 115 119 138 139 141 143 144 149 152 162 167 170 171 174 175 178 179 180 181 183 188 190 192 195 197 200 211 212 217 219 222 224 225 227 228 229 233 239 243 249 251 252 259 262 263 265 266 271 274 278 279 281 283 285 286 289 290 291 294 295 297 298 299 307 308 313 315 317 319 321 323 324 326 330 331 333 336 339 345 348 351 352 353 356 359 361 363 366 369 373 374 376 379 381 382 384 386 392 394 395 399 401 405 407 409 414 415 420 421 422 424 425 426 427 428 432 433 434 437 438 440,
	0	 4 5 7 9 10 12 13 14 15 16 24 29 32 34 39 42 44 46 47 48 50 52 54 55 56 57 58 60 61 62 63 64 70 72 73 74 76 79 80 81 84 86 88 89 94 97 98 99 100 101 102 103 105 107 109 110 111 113 114 115 119 123 124 126 128 130 131 132 138 139 141 143 144 147 149 151 152 153 154 155 157 158 159 160 161 162 163 164 165 167 168 169 170 171 172 174 175 178 179 180 181 183 185 186 187 188 190 192 195 197 200 201 206 207 208 209 211 212 217 219 222 224 225 227 228 229 231 233 235 237 239 243 244 247 248 249 251 252 256 257 258 259 262 263 265 266 271 274 278 279 281 283 285 286 288 289 290 291 294 295 297 298 299 300 307 308 313 315 317 319 321 323 324 326 330 331 333 336 339 345 348 351 352 353 356 359 361 363 366 369 373 374 376 379 381 382 384 386 392 394 395 399 401 405 407 409 414 415 420 421 422 424 425 426 427 428 432 433 434 437 438 440,
	0	 4 5 7 9 10 12 13 14 15 16 24 29 32 34 39 42 44 46 47 48 50 52 54 55 56 57 58 60 61 62 63 64 70 72 73 74 76 79 80 81 84 86 88 89 94 97 98 99 100 101 102 103 105 107 109 110 111 113 114 115 119 123 124 126 128 130 131 132 138 139 141 143 144 147 149 151 152 153 154 155 157 158 159 160 161 162 163 164 165 167 168 169 170 171 172 174 175 178 179 180 181 183 185 186 187 188 190 192 195 197 200 201 202 206 207 208 209 211 212 217 219 222 224 225 227 228 229 231 233 235 237 239 243 244 247 248 249 251 252 256 257 258 259 261 262 263 265 266 271 274 278 279 281 283 285 286 288 289 290 291 294 295 297 298 299 300 307 308 313 315 317 319 321 323 324 326 330 331 333 336 339 345 348 351 352 353 356 359 361 363 366 369 373 374 376 379 381 382 384 386 392 394 395 399 401 405 407 409 414 415 420 421 422 424 425 426 427 428 432 433 434 437 438 440,
	1	 145 306 310 311 312 314 318 320 322 325 327 329 332 334 335 337 340 341 343 346 350 355 357 358 360 362,
	1	 19 23 26 145 306 310 311 312 314 318 320 322 325 327 329 332 334 335 337 340 341 343 346 350 355 357 358 360 362 365 370 372 375 380 383 385 387 388 389 390 393 396 400 402 403 404 408 410 411 412 418 429 431 435,
	1	 19 23 26 145 306 310 311 312 314 318 320 322 325 327 329 332 334 335 337 340 341 343 346 350 355 357 358 360 362 365 370 372 375 380 383 385 387 388 389 390 393 396 400 402 403 404 408 410 411 412 416 418 429 431 435,
	2	 142 205 268 282,
	2	 31 35 37 43 142 189 205 241 268 282,
	6	 1 51 275 287 292 293,
	1	 50 52 55 170 171 299,
	1	 50 52 55 170 171 190 281 285 299,
	1	 4 5 7 9 10 12 13 14 15 50 52 54 55 57 60 61 62 63 64 80 86 94 97 98 99 100 101 102 103 105 170 171 180 181 190 211 212 225 227 228 249 266 271 278 279 281 285 286 299 399,
	2	 4 5 7 9 10 12 13 14 15 16 24 29 32 34 39 42 44 46 47 48 50 52 54 55 57 58 60 61 62 63 64 70 72 73 74 76 79 80 81 84 86 88 89 94 97 98 99 100 101 102 103 105 107 109 110 111 113 114 115 119 123 124 126 128 130 131 132 138 139 141 143 144 145 147 149 151 152 153 154 155 157 158 159 160 161 162 163 164 165 167 168 169 170 171 172 174 175 178 179 180 181 183 185 186 187 188 190 192 195 197 200 201 206 207 208 209 211 212 217 219 222 224 225 227 228 229 231 235 237 239 243 244 247 248 249 251 252 256 257 258 259 262 263 265 266 271 274 278 279 281 283 285 286 288 289 290 291 294 295 297 298 299 300 301 302 303 305 307 308 313 315 317 319 321 323 324 326 330 331 333 336 339 345 348 351 352 353 356 359 361 363 366 369 373 374 376 379 381 382 384 386 392 394 395 399 401 405 407 409 414 415 420 421 422 424 425 426 427 428 432 433 434 437 438 440,
	1	 3 36 45 71 83 87 91 116 122 166 177 182 184 193 194 218 220 221 232 234 238 240 245 253 255 273 277 280 284,
	4	 4 5 7 9 10 12 13 14 15 52 54 58 80 86 94 97 98 99 100 101 102 103 105 115 119 181 190 211 225 227 228 229 249 266 271 278 279 281 285 286 299 399,
	4	 60 61 62 63 64 212,
	0	 315 317 326,
	4	 352 353,
	1	 330 331 333 352 353 359,
	1	 336 339 361,
	1	 330 331 333 336 339 352 353 359 361,
	2	 315 317 326 330 331 333 336 339 352 353 356 359 361,
	3	 16 315 317 319 321 323 324 326 330 331 333 336 339 352 353 356 359 361,
	3	 16 24 29 42 50 55 81 88 170 171 175 188 200 307 308 313 315 317 319 321 323 324 326 330 331 333 336 339 345 348 351 352 353 356 359 361 363 366 369 373 374 376 379 381 382 384 386 392 394 395 401 405 407 409 414 415 420 421 422 424 425 426 427 428 432 433 434 437 438 440,
	5	 70 72 73 74 76 79 84 89 192 195 197 217 219 222 224 251 252,
	3	 16 24 29 42 50 55 70 72 73 74 76 79 81 84 88 89 107 109 110 113 114 149 152 162 167 170 171 174 175 178 188 192 195 197 200 217 219 222 224 239 251 252 265 307 308 313 315 317 319 321 323 324 326 330 331 333 336 339 345 348 351 352 353 356 359 361 363 366 369 373 374 376 379 381 382 384 386 392 394 395 401 405 407 409 414 415 420 421 422 424 425 426 427 428 432 433 434 437 438 440,
	4	 16 24 29 32 39 42 44 48 50 55 70 72 73 74 76 79 81 84 88 89 107 109 110 113 114 138 139 141 143 144 145 149 152 162 167 170 171 174 175 178 188 192 195 197 200 217 219 222 224 239 243 251 252 262 263 265 307 308 313 315 317 319 321 323 324 326 330 331 333 336 339 345 348 351 352 353 356 359 361 363 366 369 373 374 376 379 381 382 384 386 392 394 395 401 405 407 409 414 415 420 421 422 424 425 426 427 428 432 433 434 437 438 440,
	4	 16 24 29 32 39 42 44 48 50 55 70 72 73 74 76 79 81 84 88 89 107 109 110 111 113 114 138 139 141 143 144 145 149 152 162 167 170 171 174 175 178 188 192 195 197 200 217 219 222 224 239 243 251 252 262 263 265 283 289 290 291 294 295 297 298 307 308 313 315 317 319 321 323 324 326 330 331 333 336 339 345 348 351 352 353 356 359 361 363 366 369 373 374 376 379 381 382 384 386 392 394 395 401 405 407 409 414 415 420 421 422 424 425 426 427 428 432 433 434 437 438 440,
	2	 1 3 6 8 11 18 20 21 25 27 31 35 36 37 41 43 45 51 59 65 66 68 71 75 77 78 83 85 87 90 91 92 95 96 104 106 116 122 140 142 146 166 173 177 182 184 189 193 194 198 199 203 204 205 210 218 220 221 223 226 230 232 234 236 238 240 241 242 245 246 250 253 255 264 268 273 275 276 277 280 282 284 287 292 293 309 328 342 344 347 349 367 371 377 378 391 398 406 413 419 423 436 439,
	3	 2 17 22 28 67 148 214,
	3	 2 17 22 28 30 67 120 148 156 176 214 260 316 364 417,
	1	 60 62 63 64 212,
	3	 57 60 62 63 64 180 212,
	2	 4 5 7 9 10 12 13 14 15 57 60 62 63 64 80 86 94 97 98 99 100 101 102 103 105 180 181 211 212 225 227 228 249 399,
	1	 61 115 119 229,
	0	 4 5 7 9 10 12 13 14 15 52 54 57 58 60 61 62 63 64 80 86 94 97 98 99 100 101 102 103 105 111 115 119 180 181 190 211 212 225 227 228 229 249 266 271 278 279 281 283 285 286 289 290 291 294 295 297 298 299 399,
	1	 4 5 7 9 10 12 13 14 15 16 24 29 32 39 42 44 48 50 52 54 55 57 58 60 61 62 63 64 80 81 86 88 94 97 98 99 100 101 102 103 105 111 115 119 138 139 141 143 144 145 170 171 175 180 181 188 190 200 211 212 225 227 228 229 243 249 262 263 266 271 278 279 281 283 285 286 289 290 291 294 295 297 298 299 307 308 313 315 317 319 321 323 324 326 330 331 333 336 339 345 348 351 352 353 356 359 361 363 366 369 373 374 376 379 381 382 384 386 392 394 395 399 401 405 407 409 414 415 420 421 422 424 425 426 427 428 432 433 434 437 438 440,
	0	 34 46 47 56 179 183 259 274,
	5	 33 38 40 53 82 191 233 267 269 270,
	3	 441 442 443 446 447 448 449 450 451 452 453 454 455 458 461 463 466 467 468 469 470 472 473 474 475 480 481 483 486 487 488,
	3	 441 442 443 446 447 448 449 450 451 452 453 454 455 458 461 463 466 467 468 469 470 472 473 474 475 480 481 483 484 486 487 488,
	0	 68 75 77,
	0	 199 223,
	0	 68 75 77 199 223,
	4	 78 198 210,
	1	 419 436,
	1	 27 419 436,
	0	 160 161 244 256 257 300,
	0	 1 2 3 6 8 11 17 18 20 21 22 25 27 28 30 31 35 36 37 41 43 45 49 51 59 65 66 67 68 69 71 75 77 78 83 85 87 90 91 92 93 95 96 104 106 108 112 116 117 118 120 121 122 125 127 129 133 134 135 136 137 140 142 146 148 150 156 166 173 176 177 182 184 189 193 194 196 198 199 203 204 205 210 213 214 215 216 218 220 221 223 226 230 232 234 236 238 240 241 242 245 246 250 253 254 255 260 264 268 272 273 275 276 277 280 282 284 287 292 293 296 301 302 303 304 305 309 316 328 338 342 344 347 349 354 364 367 368 371 377 378 391 397 398 406 413 417 419 423 430 436 439 441 442 443 444 445 446 447 448 449 450 451 452 453 454 455 456 457 458 459 460 461 462 463 464 465 466 467 468 469 470 471 472 473 474 475 476 477 478 479 480 481 482 483 484 485 486 487 488 489 490 491,
	1	 441 443 446 447 448 449 450 451 452 453 454 455 479,
	1	 441 443 446 447 448 449 450 451 452 453 454 455 457 458 459 460 461 463 466 467 469 471 472 473 474 476 479 480 481 482 484 485 486 487 489 490 491,
	2	 441 443 446 447 448 449 450 451 452 453 454 455 457 458 459 460 461 463 466 467 469 471 472 473 474 476 479 480 481 482 484 485 486 487 488 489 490 491,
	0	 1 2 3 6 8 11 17 18 20 21 22 25 27 28 30 31 35 36 37 41 43 45 51 59 65 66 67 68 71 75 77 78 83 85 87 90 91 92 93 95 96 104 106 108 112 116 117 118 120 121 122 125 127 129 133 134 135 136 137 140 142 146 148 150 156 166 173 176 177 182 184 189 193 194 196 198 199 203 204 205 210 214 216 218 220 221 223 226 230 232 234 236 238 240 241 242 245 246 250 253 254 255 260 264 268 273 275 276 277 280 282 284 287 292 293 304 309 316 328 338 342 344 347 349 354 364 367 368 371 377 378 391 398 406 413 417 419 423 430 436 439 464,
	0	 4 5 7 10 12 13 14 15 94 97 98 99 101 102 103 105 227,
	1	 4 5 7 10 12 13 14 15 86 94 97 98 99 101 102 103 105 225 227,
	6	 24 29 50 55 170 171 188 366 369 373 374 376 379 381 382 384 386 392 394 395 401 405 407 409 415 420 421 422 424 425 426 427 428 432 433 434 437 438 440,
	0	 1 2 3 6 8 11 17 18 20 21 22 25 27 28 30 31 33 35 36 37 38 40 41 43 45 49 51 53 56 59 65 66 67 68 69 71 75 77 78 82 83 85 87 90 91 92 93 95 96 104 106 108 112 116 117 118 120 121 122 125 127 129 133 134 135 136 137 140 142 146 148 150 156 166 173 176 177 182 184 189 191 193 194 196 198 199 202 203 204 205 210 213 214 215 216 218 220 221 223 226 230 232 233 234 236 238 240 241 242 245 246 250 253 254 255 260 261 264 267 268 269 270 272 273 275 276 277 280 282 284 287 292 293 296 301 302 303 304 305 309 316 328 338 342 344 347 349 354 364 367 368 371 377 378 391 397 398 406 413 417 419 423 430 436 439 441 442 443 444 445 446 447 448 449 450 451 452 453 454 455 456 457 458 459 460 461 462 463 464 465 466 467 468 469 470 471 472 473 474 475 476 477 478 479 480 481 482 483 484 485 486 487 488 489 490 491,
	0	 1 2 3 6 8 11 17 18 20 21 22 25 27 28 30 31 33 35 36 37 38 40 41 43 45 49 51 53 56 59 65 66 67 68 69 71 75 77 78 82 83 85 87 90 91 92 93 95 96 104 106 108 112 116 117 118 120 121 122 125 127 129 133 134 135 136 137 140 142 146 148 150 156 166 173 176 177 182 184 189 191 193 194 196 198 199 202 203 204 205 210 213 214 215 216 218 220 221 223 226 230 232 233 234 236 238 240 241 242 245 246 250 253 254 255 260 261 264 267 268 269 270 272 273 275 276 277 280 282 284 287 292 293 296 304 309 316 328 338 342 344 347 349 354 364 367 368 371 377 378 391 397 398 406 413 417 419 423 430 436 439 441 442 443 444 445 446 447 448 449 450 451 452 453 454 455 456 457 458 459 460 461 462 463 464 465 466 467 468 469 470 471 472 473 474 475 476 477 478 479 480 481 482 483 484 485 486 487 488 489 490 491,
	2	 40 53 56 82 267 269 270,
	7	 41 276,
	2	 41 276 292 293,
	2	 63 64 212,
	1	 52 54 61 190 266 271 278 279 281 285 286 299,
	1	 52 54 58 61 115 119 190 229 266 271 278 279 281 285 286 299,
	0	 188 401 405 415,
	1	 387 388 389,
	1	 365 370 372 375 380 383 385 387 388 389 390 393 396 404 408 410 418,
	0	 310 311 343 346 350,
	2	 314 340,
	0	 314 337 340,
	0	 318 320 322 325 327 355,
	0	 314 318 320 322 325 327 337 340 355,
	0	 314 318 320 322 325 327 329 332 334 335 337 340 341 355 357 358 362,
	2	 310 311 314 318 320 322 325 327 329 332 334 335 337 340 341 343 346 350 355 357 358 362,
	3	 342 349,
	3	 342 347 349,
	6	 21 27 41 59 276 328 344 367 371 378 398 406 419 423 436 439,
	1	 21 27 41 59 276 292 293 328 344 367 371 378 398 406 419 423 436 439,
	1	 1 51 205 268 275 282 287,
	2	 2 17 22 28 148 214 304,
	1	 67 260,
	1	 30 67 120 156 176 260 316 364 417,
	1	 32 52 144 262 263 299,
	1	 32 52 54 144 190 262 263 266 271 278 279 281 285 286 299,
	2	 4 5 7 9 10 12 13 14 15 32 52 54 57 60 80 86 94 97 98 99 100 101 102 103 105 144 180 181 190 211 225 227 228 249 262 263 266 271 278 279 281 285 286 299 399,
	1	 4 5 7 9 10 12 13 14 15 32 52 54 57 58 60 80 86 94 97 98 99 100 101 102 103 105 115 119 144 180 181 190 211 225 227 228 229 249 262 263 266 271 278 279 281 285 286 299 399,
	1	 366 369 373 374 376 379 381 382 384 386 392,
	4	 107 109 149 152 162 167 174 178 239 265,
	5	 4 5 7 9 10 12 13 14 15 16 24 29 32 39 42 44 48 50 52 54 55 57 58 60 61 62 63 64 70 72 73 74 76 79 80 81 84 86 88 89 94 97 98 99 100 101 102 103 105 107 109 110 113 114 115 119 144 149 152 162 167 170 171 174 175 178 180 181 188 190 192 195 197 200 211 212 217 219 222 224 225 227 228 229 239 249 251 252 262 263 265 266 271 278 279 281 285 286 299 307 308 313 315 317 319 321 323 324 326 330 331 333 336 339 345 348 351 352 353 356 359 361 363 366 369 373 374 376 379 381 382 384 386 392 394 395 399 401 405 407 409 414 415 420 421 422 424 425 426 427 428 432 433 434 437 438 440,
	6	 4 5 7 9 10 12 13 14 15 16 24 29 32 39 42 44 48 50 52 54 55 57 58 60 61 62 63 64 70 72 73 74 76 79 80 81 84 86 88 89 94 97 98 99 100 101 102 103 105 107 109 110 111 113 114 115 119 144 149 152 162 167 170 171 174 175 178 180 181 188 190 192 195 197 200 211 212 217 219 222 224 225 227 228 229 239 249 251 252 262 263 265 266 271 278 279 281 283 285 286 289 290 291 294 295 297 298 299 307 308 313 315 317 319 321 323 324 326 330 331 333 336 339 345 348 351 352 353 356 359 361 363 366 369 373 374 376 379 381 382 384 386 392 394 395 399 401 405 407 409 414 415 420 421 422 424 425 426 427 428 432 433 434 437 438 440,
	7	 4 5 7 9 10 12 13 14 15 16 24 29 32 34 39 42 44 48 50 52 54 55 57 58 60 61 62 63 64 70 72 73 74 76 79 80 81 84 86 88 89 94 97 98 99 100 101 102 103 105 107 109 110 111 113 114 115 119 144 149 152 162 167 170 171 174 175 178 180 181 183 188 190 192 195 197 200 211 212 217 219 222 224 225 227 228 229 239 249 251 252 259 262 263 265 266 271 278 279 281 283 285 286 289 290 291 294 295 297 298 299 307 308 313 315 317 319 321 323 324 326 330 331 333 336 339 345 348 351 352 353 356 359 361 363 366 369 373 374 376 379 381 382 384 386 392 394 395 399 401 405 407 409 414 415 420 421 422 424 425 426 427 428 432 433 434 437 438 440,
	2	 24 29 415 420 421 422 424 425 426 427 428 432 433 434 437 438 440,
	1	 2 17 22 28 30 67 120 125 148 156 176 214 260 304 316 364 417,
	1	 50 55 58 115 119 170 171 229,
	1	 307 313 345 348 351 352,
	1	 16 307 313 315 317 319 321 323 324 326 330 331 333 336 339 345 348 351 352 353 356 359 361,
	0	 32 34 39 44 48 138 139 141 143 144 145 243 262 263,
	0	 4 5 7 9 10 12 13 14 15 16 24 29 32 34 39 42 44 48 50 52 54 55 57 58 60 61 62 63 64 80 81 86 88 94 97 98 99 100 101 102 103 105 115 119 138 139 141 143 144 145 170 171 175 180 181 188 190 200 211 212 225 227 228 229 243 249 262 263 266 271 278 279 281 285 286 299 307 308 313 315 317 319 321 323 324 326 330 331 333 336 339 345 348 351 352 353 356 359 361 363 366 369 373 374 376 379 381 382 384 386 392 394 395 399 401 405 407 409 414 415 420 421 422 424 425 426 427 428 432 433 434 437 438 440,
	0	 70 72 73 74 76 79 84 89 107 109 110 113 114 149 152 162 167 174 178 192 195 197 217 219 222 224 239 251 252 265 297 298,
	0	 4 5 7 9 10 12 13 14 15 16 24 29 32 34 39 42 44 48 50 52 54 55 57 58 60 61 62 63 64 70 72 73 74 76 79 80 81 84 86 88 89 94 97 98 99 100 101 102 103 105 107 109 110 113 114 115 119 138 139 141 143 144 145 149 152 162 167 170 171 174 175 178 180 181 188 190 192 195 197 200 211 212 217 219 222 224 225 227 228 229 239 243 249 251 252 262 263 265 266 271 278 279 281 285 286 297 298 299 307 308 313 315 317 319 321 323 324 326 330 331 333 336 339 345 348 351 352 353 356 359 361 363 366 369 373 374 376 379 381 382 384 386 392 394 395 399 401 405 407 409 414 415 420 421 422 424 425 426 427 428 432 433 434 437 438 440,
	1	 283 289 290 291 294 295,
	1	 111 283 289 290 291 294 295,
	3	 4 5 7 9 10 12 13 14 15 16 24 29 32 34 39 42 44 46 47 48 50 52 54 55 56 57 58 60 61 62 63 64 70 72 73 74 76 79 80 81 84 86 88 89 94 97 98 99 100 101 102 103 105 107 109 110 111 113 114 115 119 123 124 126 128 130 131 132 138 139 141 143 144 145 147 149 151 152 153 154 155 157 158 159 160 161 162 163 164 165 167 168 169 170 171 172 174 175 178 179 180 181 183 185 186 187 188 190 192 195 197 200 201 202 206 207 208 209 211 212 217 219 222 224 225 227 228 229 231 235 237 239 243 244 247 248 249 251 252 256 257 258 259 261 262 263 265 266 271 274 278 279 281 283 285 286 288 289 290 291 294 295 297 298 299 300 307 308 313 315 317 319 321 323 324 326 330 331 333 336 339 345 348 351 352 353 356 359 361 363 366 369 373 374 376 379 381 382 384 386 392 394 395 399 401 405 407 409 414 415 420 421 422 424 425 426 427 428 432 433 434 437 438 440,
	0	 314 318 320 322 325 340 355,
	0	 1 2 3 6 8 11 17 18 20 21 22 25 27 28 30 31 33 35 36 37 38 41 43 45 49 51 59 65 66 67 68 69 71 75 77 78 83 85 87 90 91 92 93 95 96 104 106 108 112 116 117 118 120 121 122 125 127 129 133 134 135 136 137 140 142 146 148 150 156 166 173 176 177 182 184 189 191 193 194 196 198 199 203 204 205 210 213 214 215 216 218 220 221 223 226 230 232 233 234 236 238 240 241 242 245 246 250 253 254 255 260 264 268 272 273 275 276 277 280 282 284 287 292 293 296 301 302 303 304 305 309 316 328 338 342 344 347 349 354 364 367 368 371 377 378 391 397 398 406 413 417 419 423 430 436 439 441 442 443 444 445 446 447 448 449 450 451 452 453 454 455 456 457 458 459 460 461 462 463 464 465 466 467 468 469 470 471 472 473 474 475 476 477 478 479 480 481 482 483 484 485 486 487 488 489 490 491,
	1	 233 301 302 303 305,
	0	 33 38 191 233 296 301 302 303 305,
	3	 315 317 326 330 331 333 336 353 356 359,
	5	 315 317 326 330 331 333 336 352 353 356 359 361,
	10	 24 29 421 422 424 425 426 427,
	10	 420 433,
	3	 24 29 366 369 373 374 376 379 381 382 384 386 392 394 395 407 409 415 420 421 422 424 425 426 427 428 432 433 434 437 438 440,
	0	 84 107 109 110 113 114 149 152 162 167 174 178 239 265,
	2	 80 181,
	2	 4 5 7 9 10 12 13 14 15 80 86 94 97 98 99 100 101 102 103 105 181 211 225 227 228 249,
	1	 4 5 7 9 10 12 13 14 15 57 60 61 62 63 64 80 86 94 97 98 99 100 101 102 103 105 180 181 211 212 225 227 228 249,
	1	 4 5 7 9 10 12 13 14 15 50 52 54 55 57 58 60 61 62 63 64 80 86 94 97 98 99 100 101 102 103 105 115 119 170 171 180 181 190 211 212 225 227 228 229 249 266 271 278 279 281 285 286 299,
	1	 16 307 308 313 315 317 319 321 323 324 326 330 331 333 336 339 345 348 351 352 353 356 359 361 363 399,
	1	 16 24 29 188 307 308 313 315 317 319 321 323 324 326 330 331 333 336 339 345 348 351 352 353 356 359 361 363 366 369 373 374 376 379 381 382 384 386 392 394 395 399 401 405 407 409 414 415 420 421 422 424 425 426 427 428 432 433 434 437 438 440,
	2	 461 466 467 469 472 473 474 484 487,
	1	 457 461 466 467 469 471 472 473 474 476 482 484 485 487,
	1	 460 463 481 486 490 491,
	1	 2 17 22 28 30 120 148 156 176 214 260 304 316 364 417,
	0	 2 17 22 28 30 120 129 148 156 176 214 260 304 316 364 417,
	1	 2 17 22 28 30 120 125 129 148 156 176 214 260 304 316 338 364 417,
	0	 40 53 82 267 269 270 296,
	0	 1 2 3 6 8 11 17 18 20 21 22 25 27 28 30 31 33 35 36 37 38 41 43 45 49 51 59 65 66 67 68 69 71 75 77 78 83 85 87 90 91 92 93 95 96 104 106 108 112 116 117 118 120 121 122 125 127 129 133 134 135 136 137 140 142 146 148 150 156 166 173 176 177 182 184 189 191 193 194 196 198 199 202 203 204 205 210 213 214 215 216 218 220 221 223 226 230 232 233 234 236 238 240 241 242 245 246 250 253 254 255 260 261 264 268 272 273 275 276 277 280 282 284 287 292 293 304 309 316 328 338 342 344 347 349 354 364 367 368 371 377 378 391 397 398 406 413 417 419 423 430 436 439 441 442 443 444 445 446 447 448 449 450 451 452 453 454 455 456 457 458 459 460 461 462 463 464 465 466 467 468 469 470 471 472 473 474 475 476 477 478 479 480 481 482 483 484 485 486 487 488 489 490 491,
	0	 1 2 3 6 8 11 17 18 20 21 22 25 27 28 30 31 33 35 36 37 38 41 43 45 49 51 59 65 66 67 68 69 71 75 77 78 83 85 87 90 91 92 93 95 96 104 106 108 112 116 117 118 120 121 122 125 127 129 133 134 135 136 137 140 142 146 148 150 156 166 173 176 177 182 184 189 191 193 194 196 198 199 202 203 204 205 210 213 214 215 216 218 220 221 223 226 230 232 234 236 238 240 241 242 245 246 250 253 254 255 260 261 264 268 272 273 275 276 277 280 282 284 287 292 293 304 309 316 328 338 342 344 347 349 354 364 367 368 371 377 378 391 397 398 406 413 417 419 423 430 436 439 441 442 443 444 445 446 447 448 449 450 451 452 453 454 455 456 457 458 459 460 461 462 463 464 465 466 467 468 469 470 471 472 473 474 475 476 477 478 479 480 481 482 483 484 485 486 487 488 489 490 491,
	3	 442 457 458 459 468 470 471 475 476 480 482 483 484 485 488 489,
	2	 442 457 458 459 460 466 467 468 469 470 471 475 476 480 482 483 484 485 488 489 490 491,
	4	 461 472 473 474 487,
	0	 49 134 136 137 272 456,
	1	 22 67 148 214,
	0	 24 29 32 50 55 170 171 188 366 369 373 374 376 379 381 382 384 386 392 394 395 401 405 407 409 414 415 420 421 422 424 425 426 427 428 432 433 434 437 438 440,
	1	 4 5 7 9 10 12 13 14 15 24 29 32 50 52 54 55 57 58 60 61 62 63 64 80 86 94 97 98 99 100 101 102 103 105 115 119 170 171 180 181 188 190 211 212 225 227 228 229 249 266 271 278 279 281 285 286 299 366 369 373 374 376 379 381 382 384 386 392 394 395 399 401 405 407 409 414 415 420 421 422 424 425 426 427 428 432 433 434 437 438 440,
	0	 4 5 7 9 10 12 13 14 15 24 29 32 42 50 52 54 55 57 58 60 61 62 63 64 80 81 86 88 94 97 98 99 100 101 102 103 105 115 119 170 171 175 180 181 188 190 200 211 212 225 227 228 229 249 266 271 278 279 281 285 286 299 366 369 373 374 376 379 381 382 384 386 392 394 395 399 401 405 407 409 414 415 420 421 422 424 425 426 427 428 432 433 434 437 438 440,
	1	 138 139 141 243 263,
	1	 138 139 141 143 144 145 243 263,
	3	 138 139 141 143 144 145 243 262 263,
	1	 16 39 44 48 138 139 141 143 144 145 243 262 263 307 308 313 315 317 319 321 323 324 326 330 331 333 336 339 345 348 351 352 353 356 359 361 363,
	4	 1 2 3 6 8 11 17 18 20 21 22 25 27 28 30 31 35 36 37 41 43 45 51 59 65 66 67 68 69 71 75 77 78 83 85 87 90 91 92 93 95 96 104 106 108 112 116 117 118 120 121 122 125 127 129 133 134 135 136 137 140 142 146 148 150 156 166 173 176 177 182 184 189 193 194 196 198 199 203 204 205 210 213 214 215 216 218 220 221 223 226 230 232 234 236 238 240 241 242 245 246 250 253 254 255 260 264 268 273 275 276 277 280 282 284 287 292 293 304 309 316 328 338 342 344 347 349 354 364 367 368 371 377 378 391 398 406 413 417 419 423 430 436 439 456 464,
	1	 30 364,
	0	 30 120 156 176 364,
	0	 30 120 156 176 260 364,
	2	 10 12 13 97 101 102 103 105,
	2	 10 12 13 94 97 101 102 103 105,
	2	 10 12 13 15 94 97 101 102 103 105,
	0	 4 5 7 9 10 12 13 14 15 52 80 86 94 97 98 99 100 101 102 103 105 181 211 225 227 228 249 299 399,
	1	 54 266 271 278 279 281 286,
	1	 61 62 63 64 190 212,
	0	 54 61 62 63 64 190 212 266 271 278 279 281 285 286,
	0	 54 58 61 62 63 64 115 119 190 212 229 266 271 278 279 281 285 286,
	0	 54 57 58 60 61 62 63 64 115 119 180 190 212 229 266 271 278 279 281 285 286,
	0	 202 261 301,
	0	 9 100 227,
	1	 16 24 29 32 39 44 48 138 139 141 143 144 145 188 243 262 263 307 308 313 315 317 319 321 323 324 326 330 331 333 336 339 345 348 351 352 353 356 359 361 363 366 369 373 374 376 379 381 382 384 386 392 394 395 401 405 407 409 414 415 420 421 422 424 425 426 427 428 432 433 434 437 438 440,
	1	 16 24 29 32 39 42 44 48 81 88 138 139 141 143 144 145 175 188 200 243 262 263 307 308 313 315 317 319 321 323 324 326 330 331 333 336 339 345 348 351 352 353 356 359 361 363 366 369 373 374 376 379 381 382 384 386 392 394 395 401 405 407 409 414 415 420 421 422 424 425 426 427 428 432 433 434 437 438 440,
	2	 442 470 475 483 488,
	1	 142 189,
	1	 241 268,
	1	 205 241 268,
	1	 205 241 268 282,
	1	 142 189 205 241 268 282,
	1	 271 278 279 286,
	1	 271 278 279 281 286,
	1	 271 278 279 281 285 286,
	0	 61 62 63 64 190 212 271 278 279 281 285 286,
	0	 61 62 63 64 190 212 266 271 278 279 281 285 286,
	0	 52 54 58 61 62 63 64 115 119 190 212 229 266 271 278 279 281 285 286 299,
	2	 19 23 26 365 370 372 375 380 383 385 387 388 389 390 393 396 400 402 404 408 410 411 412 418 429 431 435,
	2	 19 23 26 306 310 311 312 314 318 320 322 325 327 329 332 334 335 337 340 341 343 346 350 355 357 358 360 362 365 370 372 375 380 383 385 387 388 389 390 393 396 400 402 404 408 410 411 412 418 429 431 435,
	2	 403 416,
	1	 457 458 459 460 461 466 467 469 471 474 476 480 482 485 489 490 491,
	0	 75 77 210,
	0	 75 77 199 210,
	1	 75 77 198 199 210,
	0	 78 223,
	0	 281 286,
	0	 190 281 286,
	0	 190 281 285 286,
	0	 52 190 281 285 286 299,
	0	 54 266 271 278 279,
	1	 58 80 115 119 229,
	1	 52 54 58 80 115 119 190 229 266 271 278 279 281 285 286 299,
	3	 330 331 333 339 353 359 361,
	5	 89 107 109 110 149 152 162 167 174 178 239 265,
	0	 111 290 291,
	0	 283 289 294 295,
	1	 457 461 463 466 467 469 471 472 473 474 476 481 482 485 486 487,
	0	 441 442 443 445 446 447 448 449 450 451 452 453 454 455 457 458 459 460 461 463 466 467 468 469 470 471 472 473 474 475 476 477 478 479 480 481 482 483 484 485 486 487 488 489 490 491,
	0	 93 196 254 354,
	0	 190 278 279,
	0	 190 278 279 281 285,
	0	 4 5 7 9 10 12 13 14 15 32 52 54 80 86 94 97 98 99 100 101 102 103 105 144 181 190 211 225 227 228 249 262 263 266 271 278 279 281 283 285 286 299 399,
	0	 4 5 7 9 10 12 13 14 15 32 42 52 54 58 61 62 63 64 80 81 86 88 94 97 98 99 100 101 102 103 105 115 119 144 175 181 190 200 211 212 225 227 228 229 249 262 263 266 271 278 279 281 283 285 286 299 399,
	0	 4 5 7 9 10 12 13 14 15 24 29 32 42 52 54 55 58 61 62 63 64 80 81 86 88 94 97 98 99 100 101 102 103 105 115 119 144 170 171 175 180 181 188 190 200 211 212 225 227 228 229 249 262 263 266 271 278 279 281 283 285 286 299 366 369 373 374 376 379 381 382 384 386 392 394 395 399 401 405 407 409 414 415 420 421 422 424 425 426 427 428 432 433 434 437 438 440,
	0	 4 5 7 9 10 12 13 14 15 24 29 32 42 52 54 55 58 60 61 62 63 64 80 81 86 88 94 97 98 99 100 101 102 103 105 115 119 144 170 171 175 180 181 188 190 200 211 212 225 227 228 229 249 262 263 266 271 278 279 281 283 285 286 299 366 369 373 374 376 379 381 382 384 386 392 394 395 399 401 405 407 409 414 415 420 421 422 424 425 426 427 428 432 433 434 437 438 440,
	0	 57 70 72 73 74 76 79 84 89 107 109 110 113 114 149 152 162 167 174 178 192 195 197 217 219 222 224 233 239 251 252 265,
	0	 4 5 7 9 10 12 13 14 15 24 29 32 42 52 54 55 57 58 60 61 62 63 64 70 72 73 74 76 79 80 81 84 86 88 89 94 97 98 99 100 101 102 103 105 107 109 110 113 114 115 119 144 149 152 162 167 170 171 174 175 178 180 181 188 190 192 195 197 200 211 212 217 219 222 224 225 227 228 229 233 239 249 251 252 262 263 265 266 271 278 279 281 283 285 286 299 366 369 373 374 376 379 381 382 384 386 392 394 395 399 401 405 407 409 414 415 420 421 422 424 425 426 427 428 432 433 434 437 438 440,
	0	 50 289 290 291 294 295 297 298,
	0	 39 50 289 290 291 294 295 297 298,
	0	 16 39 50 289 290 291 294 295 297 298 307 308 313 315 317 319 321 323 324 326 330 331 333 336 339 345 348 351 352 353 356 359 361 363,
	0	 4 5 7 9 10 12 13 14 15 16 24 29 32 39 42 50 52 54 55 57 58 60 61 62 63 64 70 72 73 74 76 79 80 81 84 86 88 89 94 97 98 99 100 101 102 103 105 107 109 110 113 114 115 119 144 149 152 162 167 170 171 174 175 178 180 181 188 190 192 195 197 200 211 212 217 219 222 224 225 227 228 229 233 239 249 251 252 262 263 265 266 271 278 279 281 283 285 286 289 290 291 294 295 297 298 299 307 308 313 315 317 319 321 323 324 326 330 331 333 336 339 345 348 351 352 353 356 359 361 363 366 369 373 374 376 379 381 382 384 386 392 394 395 399 401 405 407 409 414 415 420 421 422 424 425 426 427 428 432 433 434 437 438 440,
	0	 44 48 111,
	0	 4 5 7 9 10 12 13 14 15 16 24 29 32 39 42 44 48 50 52 54 55 57 58 60 61 62 63 64 70 72 73 74 76 79 80 81 84 86 88 89 94 97 98 99 100 101 102 103 105 107 109 110 111 113 114 115 119 144 149 152 162 167 170 171 174 175 178 180 181 188 190 192 195 197 200 211 212 217 219 222 224 225 227 228 229 233 239 249 251 252 262 263 265 266 271 278 279 281 283 285 286 289 290 291 294 295 297 298 299 307 308 313 315 317 319 321 323 324 326 330 331 333 336 339 345 348 351 352 353 356 359 361 363 366 369 373 374 376 379 381 382 384 386 392 394 395 399 401 405 407 409 414 415 420 421 422 424 425 426 427 428 432 433 434 437 438 440,
	0	 4 5 7 9 10 12 13 14 15 16 24 29 32 34 39 42 44 48 50 52 54 55 57 58 60 61 62 63 64 70 72 73 74 76 79 80 81 84 86 88 89 94 97 98 99 100 101 102 103 105 107 109 110 111 113 114 115 119 144 149 152 162 167 170 171 174 175 178 180 181 183 188 190 192 195 197 200 211 212 217 219 222 224 225 227 228 229 233 239 249 251 252 259 262 263 265 266 271 278 279 281 283 285 286 289 290 291 294 295 297 298 299 307 308 313 315 317 319 321 323 324 326 330 331 333 336 339 345 348 351 352 353 356 359 361 363 366 369 373 374 376 379 381 382 384 386 392 394 395 399 401 405 407 409 414 415 420 421 422 424 425 426 427 428 432 433 434 437 438 440,
	0	 4 5 7 9 10 12 13 14 15 16 24 29 32 34 39 42 44 48 50 52 54 55 57 58 60 61 62 63 64 70 72 73 74 76 79 80 81 84 86 88 89 94 97 98 99 100 101 102 103 105 107 109 110 111 113 114 115 119 144 149 152 162 167 170 171 174 175 178 179 180 181 183 188 190 192 195 197 200 211 212 217 219 222 224 225 227 228 229 233 239 249 251 252 259 262 263 265 266 271 278 279 281 283 285 286 289 290 291 294 295 297 298 299 307 308 313 315 317 319 321 323 324 326 330 331 333 336 339 345 348 351 352 353 356 359 361 363 366 369 373 374 376 379 381 382 384 386 392 394 395 399 401 405 407 409 414 415 420 421 422 424 425 426 427 428 432 433 434 437 438 440,
	0	 46 47 56 138 139 141 143 145 243 274,
	0	 19 23 26 288 306 310 311 312 314 318 320 322 325 327 329 332 334 335 337 340 341 343 346 350 355 357 358 360 362 365 370 372 375 380 383 385 387 388 389 390 393 396 400 402 403 404 408 410 411 412 416 418 429 431 435,
	0	 1 2 3 6 8 11 17 18 20 21 22 25 27 28 30 31 33 35 36 37 38 40 41 43 45 49 51 53 59 65 66 67 68 69 71 75 77 78 82 83 85 87 90 91 92 93 95 96 104 106 108 112 116 117 118 120 121 122 123 124 125 126 127 128 129 130 131 132 133 134 135 136 137 140 142 146 148 150 156 166 173 176 177 182 184 189 191 193 194 196 198 199 202 203 204 205 206 207 208 209 210 213 214 215 216 218 220 221 223 226 230 232 234 236 238 240 241 242 245 246 247 248 250 253 254 255 260 261 264 267 268 269 270 272 273 275 276 277 280 282 284 287 292 293 296 301 302 303 304 305 309 316 328 338 342 344 347 349 354 364 367 368 371 377 378 391 397 398 406 413 417 419 423 430 436 439 441 442 443 444 445 446 447 448 449 450 451 452 453 454 455 456 457 458 459 460 461 462 463 464 465 466 467 468 469 470 471 472 473 474 475 476 477 478 479 480 481 482 483 484 485 486 487 488 489 490 491,
	0	 123 124 126 128 130 131 132 202 206 207 208 209 247 248 261 301 302 303 305,
	1	 134 136 137 397,
	1	 1 2 3 6 8 11 17 18 20 21 22 25 27 28 30 31 35 36 37 41 43 45 49 51 59 65 66 67 68 71 75 77 78 83 85 87 90 91 92 93 95 96 104 106 108 112 116 117 118 120 121 122 125 127 129 133 135 140 142 146 148 150 156 166 173 176 177 182 184 189 193 194 196 198 199 203 204 205 210 214 216 218 220 221 223 226 230 232 234 236 238 240 241 242 245 246 250 253 254 255 260 264 268 272 273 275 276 277 280 282 284 287 292 293 304 309 316 328 338 342 344 347 349 354 364 367 368 371 377 378 391 398 406 413 417 419 423 430 436 439 441 442 443 444 445 446 447 448 449 450 451 452 453 454 455 456 457 458 459 460 461 462 463 464 465 466 467 468 469 470 471 472 473 474 475 476 477 478 479 480 481 482 483 484 485 486 487 488 489 490 491,
	3	 49 272 441 442 443 444 445 446 447 448 449 450 451 452 453 454 455 456 457 458 459 460 461 462 463 465 466 467 468 469 470 471 472 473 474 475 476 477 478 479 480 481 482 483 484 485 486 487 488 489 490 491,
	1	 1 21 27 31 35 37 41 43 51 59 142 189 205 241 268 275 276 282 287 292 293 328 344 367 371 378 398 406 419 423 430 436 439,
	1	 142 430,
	1	 37 43,
	2	 120 156 176 260,
	2	 10 12 13 97 98 99 101 102 103 105,
	1	 4 5 7 9 10 12 13 14 15 24 29 32 50 52 54 55 57 58 60 61 62 63 64 80 86 94 97 98 99 100 101 102 103 105 115 119 170 171 180 181 188 190 211 212 225 227 228 229 249 262 263 266 271 278 279 281 285 286 299 366 369 373 374 376 379 381 382 384 386 392 394 395 399 401 405 407 409 414 415 420 421 422 424 425 426 427 428 432 433 434 437 438 440,
	1	 4 5 7 9 10 12 13 14 15 24 29 32 42 50 52 54 55 57 58 60 61 62 63 64 80 81 86 88 94 97 98 99 100 101 102 103 105 115 119 170 171 175 180 181 188 190 200 211 212 225 227 228 229 249 262 263 266 271 278 279 281 285 286 299 366 369 373 374 376 379 381 382 384 386 392 394 395 399 401 405 407 409 414 415 420 421 422 424 425 426 427 428 432 433 434 437 438 440,
	1	 16 39 44 48 138 139 141 143 144 145 243 307 308 313 315 317 319 321 323 324 326 330 331 333 336 339 345 348 351 352 353 356 359 361 363,
	0	 19 23 26 400 402 403 411 412 429 431 435,
	1	 19 23 26 400 402 403 404 411 412 429 431 435,
	1	 314 318 320 322 325 327 334 335 337 340 355 357 358,
	0	 329 343 346 350,
	0	 306 310 311 312 314 318 320 322 325 327 329 332 334 335 337 340 341 343 346 350 355 357 358 360 362 365 370 372 375 380 383 385 387 388 389 390 393 396 408 410 418,
	1	 460 466 467 469 484 490 491,
	1	 3 18 20 25 71 87 91 116 122 140 146 182 203 204 218 220 221 230 234 236 242 245 246 253 264 280 284 309 342 347 349 377 391 413,
	2	 123 247 248,
	1	 365 370 372 375 380 385 390 393 408,
	1	 4 5 7 9 10 12 13 14 15 57 60 61 62 63 64 86 94 97 98 99 100 101 102 103 105 180 181 211 212 225 227 228 249 399,
	1	 4 5 7 9 10 12 13 14 15 52 54 57 58 60 61 62 63 64 86 94 97 98 99 100 101 102 103 105 115 119 180 181 190 211 212 225 227 228 229 249 266 271 278 279 281 285 286 299 399,
	1	 16 319 321 323 324 333 339,
	3	 330 359,
	3	 330 331 359,
	1	 315 317 326 330 331 356 359,
	1	 315 317 326 330 331 336 353 356 359 361,
	1	 4 5 7 9 10 12 13 14 15 16 24 29 50 52 54 55 57 58 60 61 62 63 64 86 94 97 98 99 100 101 102 103 105 115 119 170 171 180 181 188 190 211 212 225 227 228 229 249 266 271 278 279 281 285 286 299 307 308 313 315 317 319 321 323 324 326 330 331 333 336 339 345 348 351 352 353 356 359 361 363 366 369 373 374 376 379 381 382 384 386 392 394 395 399 401 405 407 409 414 415 420 421 422 424 425 426 427 428 432 433 434 437 438 440,
	1	 4 5 7 9 10 12 13 14 15 16 24 29 42 50 52 54 55 57 58 60 61 62 63 64 81 86 88 94 97 98 99 100 101 102 103 105 115 119 170 171 175 180 181 188 190 200 211 212 225 227 228 229 249 266 271 278 279 281 285 286 299 307 308 313 315 317 319 321 323 324 326 330 331 333 336 339 345 348 351 352 353 356 359 361 363 366 369 373 374 376 379 381 382 384 386 392 394 395 399 401 405 407 409 414 415 420 421 422 424 425 426 427 428 432 433 434 437 438 440,
	1	 149 152 162 167 174 178 192 224 239 265,
	1	 84 149 152 162 167 174 178 192 224 239 265,
	0	 60 115 119 229,
	0	 4 5 7 9 10 12 13 14 15 60 86 94 97 98 99 100 101 102 103 105 115 119 211 225 227 228 229 249,
	1	 4 5 7 9 10 12 13 14 15 60 80 86 94 97 98 99 100 101 102 103 105 115 119 181 211 225 227 228 229 249 399,
	1	 4 5 7 9 10 12 13 14 15 54 60 80 86 94 97 98 99 100 101 102 103 105 115 119 181 190 211 225 227 228 229 249 266 271 278 279 281 285 286 399,
	0	 4 5 7 9 10 12 13 14 15 54 60 80 86 94 97 98 99 100 101 102 103 105 115 119 144 181 190 211 225 227 228 229 249 266 271 278 279 281 285 286 399,
	1	 57 180 262,
	1	 52 57 180 262 299,
	1	 4 5 7 9 10 12 13 14 15 52 54 57 60 80 86 94 97 98 99 100 101 102 103 105 115 119 144 180 181 190 211 225 227 228 229 249 262 266 271 278 279 281 285 286 299 399,
	1	 4 5 7 9 10 12 13 14 15 32 52 54 57 60 80 86 94 97 98 99 100 101 102 103 105 115 119 144 180 181 190 211 225 227 228 229 249 262 263 266 271 278 279 281 285 286 299 399,
	1	 4 5 7 9 10 12 13 14 15 24 29 32 52 54 57 60 80 86 94 97 98 99 100 101 102 103 105 115 119 144 180 181 188 190 211 225 227 228 229 249 262 263 266 271 278 279 281 285 286 299 366 369 373 374 376 379 381 382 384 386 392 394 395 399 401 405 407 409 414 415 420 421 422 424 425 426 427 428 432 433 434 437 438 440,
	1	 58 61 62 63 64 212,
	1	 42 58 61 62 63 64 81 88 175 200 212,
	1	 4 5 7 9 10 12 13 14 15 24 29 32 42 52 54 57 58 60 61 62 63 64 80 81 86 88 94 97 98 99 100 101 102 103 105 115 119 144 175 180 181 188 190 200 211 212 225 227 228 229 249 262 263 266 271 278 279 281 285 286 299 366 369 373 374 376 379 381 382 384 386 392 394 395 399 401 405 407 409 414 415 420 421 422 424 425 426 427 428 432 433 434 437 438 440,
	1	 50 55 170 171 289 290 291 294 295 297 298,
	1	 50 55 111 170 171 283 289 290 291 294 295 297 298,
	1	 4 5 7 9 10 12 13 14 15 24 29 32 42 50 52 54 55 57 58 60 61 62 63 64 80 81 86 88 94 97 98 99 100 101 102 103 105 111 115 119 144 170 171 175 180 181 188 190 200 211 212 225 227 228 229 249 262 263 266 271 278 279 281 283 285 286 289 290 291 294 295 297 298 299 366 369 373 374 376 379 381 382 384 386 392 394 395 399 401 405 407 409 414 415 420 421 422 424 425 426 427 428 432 433 434 437 438 440,
	1	 4 5 7 9 10 12 13 14 15 24 29 32 42 50 52 54 55 57 58 60 61 62 63 64 70 72 73 74 76 79 80 81 84 86 88 89 94 97 98 99 100 101 102 103 105 107 109 110 111 113 114 115 119 144 149 152 162 167 170 171 174 175 178 180 181 188 190 192 195 197 200 211 212 217 219 222 224 225 227 228 229 239 249 251 252 262 263 265 266 271 278 279 281 283 285 286 289 290 291 294 295 297 298 299 366 369 373 374 376 379 381 382 384 386 392 394 395 399 401 405 407 409 414 415 420 421 422 424 425 426 427 428 432 433 434 437 438 440,
	1	 56 147 151 153 154 155 157 158 159 160 161 163 164 165 168 169 172 185 186 187 201 231 235 237 244 256 257 258 300,
	2	 56 123 124 126 128 130 131 132 147 151 153 154 155 157 158 159 160 161 163 164 165 168 169 172 185 186 187 201 206 207 208 209 231 235 237 244 247 248 256 257 258 288 300,
	1	 75 77 78 198 210 223,
	1	 68 75 77 78 198 210 223,
	1	 4 5 7 9 10 12 13 14 15 57 58 60 61 62 63 64 80 86 94 97 98 99 100 101 102 103 105 115 119 180 181 211 212 225 227 228 229 249 399,
	2	 39 44 48 138 139 141 143 144 145 243 262 263,
	3	 1 2 3 6 8 11 17 18 20 21 22 25 27 28 30 31 35 36 37 41 43 45 49 51 59 65 66 67 68 69 71 75 77 78 83 85 87 90 91 92 93 95 96 104 106 108 112 116 117 118 120 121 122 125 127 129 133 134 135 136 137 140 142 146 148 150 156 166 173 176 177 182 184 189 193 194 196 198 199 202 203 204 205 210 213 214 215 216 218 220 221 223 226 230 232 233 234 236 238 240 241 242 245 246 250 253 254 255 260 261 264 268 272 273 275 276 277 280 282 284 287 292 293 304 309 316 328 338 342 344 347 349 354 364 367 368 371 377 378 391 397 398 406 413 417 419 423 430 436 439 441 442 443 444 445 446 447 448 449 450 451 452 453 454 455 456 457 458 459 460 461 462 463 464 465 466 467 468 469 470 471 472 473 474 475 476 477 478 479 480 481 482 483 484 485 486 487 488 489 490 491,
	2	 1 2 3 6 8 11 17 18 20 21 22 25 27 28 30 31 35 36 37 41 43 45 49 51 59 65 66 67 68 69 71 75 77 78 83 85 87 90 91 92 93 95 96 104 106 108 112 116 117 118 120 121 122 125 127 129 133 134 135 136 137 140 142 146 148 150 156 166 173 176 177 182 184 189 193 194 196 198 199 202 203 204 205 210 213 214 215 216 218 220 221 223 226 230 232 234 236 238 240 241 242 245 246 250 253 254 255 260 261 264 268 272 273 275 276 277 280 282 284 287 292 293 304 309 316 328 338 342 344 347 349 354 364 367 368 371 377 378 391 397 398 406 413 417 419 423 430 436 439 441 442 443 444 445 446 447 448 449 450 451 452 453 454 455 456 457 458 459 460 461 462 463 464 465 466 467 468 469 470 471 472 473 474 475 476 477 478 479 480 481 482 483 484 485 486 487 488 489 490 491,
	0	 6 8 11 75 77 78 90 92 95 96 104 106 198 199 210 223 226 250,
	0	 68 85,
	2	 460 466 467 469 474,
	0	 16 32 34 39 44 48 138 139 141 143 144 145 243 262 263 307 308 313 315 317 319 321 323 324 326 330 331 333 336 339 345 348 351 352 353 356 359 361 363,
	0	 4 5 7 9 10 12 13 14 15 16 24 29 32 34 39 42 44 48 50 52 54 55 57 58 60 61 62 63 64 70 72 73 74 76 79 80 81 84 86 88 89 94 97 98 99 100 101 102 103 105 107 109 110 113 114 115 119 138 139 141 143 144 145 149 152 162 167 170 171 174 175 178 180 181 188 190 192 195 197 200 211 212 217 219 222 224 225 227 228 229 239 243 249 251 252 262 263 265 266 271 278 279 281 285 286 299 307 308 313 315 317 319 321 323 324 326 330 331 333 336 339 345 348 351 352 353 356 359 361 363 366 369 373 374 376 379 381 382 384 386 392 394 395 399 401 405 407 409 414 415 420 421 422 424 425 426 427 428 432 433 434 437 438 440,
	0	 461 466 467 469 472 473 474 487,
	0	 4 5 7 9 10 12 13 14 15 52 86 94 97 98 99 100 101 102 103 105 211 225 227 228 249 299,
	0	 54 281 285,
	3	 262 263,
	1	 4 5 7 9 10 12 13 14 15 24 29 32 42 52 54 55 57 58 60 61 62 63 64 70 72 73 74 76 79 80 81 84 86 88 89 94 97 98 99 100 101 102 103 105 107 109 110 113 114 115 119 144 149 152 162 167 170 171 174 175 178 180 181 188 190 192 195 197 200 211 212 217 219 222 224 225 227 228 229 233 239 249 251 252 262 263 265 266 271 278 279 281 283 285 286 289 290 291 294 295 297 298 299 366 369 373 374 376 379 381 382 384 386 392 394 395 399 401 405 407 409 414 415 420 421 422 424 425 426 427 428 432 433 434 437 438 440,
	2	 4 5 7 9 10 12 13 14 15 24 29 32 34 42 52 54 55 57 58 60 61 62 63 64 70 72 73 74 76 79 80 81 84 86 88 89 94 97 98 99 100 101 102 103 105 107 109 110 111 113 114 115 119 144 149 152 162 167 170 171 174 175 178 180 181 183 188 190 192 195 197 200 211 212 217 219 222 224 225 227 228 229 233 239 249 251 252 259 262 263 265 266 271 278 279 281 283 285 286 289 290 291 294 295 297 298 299 366 369 373 374 376 379 381 382 384 386 392 394 395 399 401 405 407 409 414 415 420 421 422 424 425 426 427 428 432 433 434 437 438 440,
	2	 3 45 83 284,
	3	 273 277,
	1	 16 181 307 308 313 315 317 319 321 323 324 326 330 331 333 336 339 345 348 351 352 353 356 359 361 363 399,
	1	 312 343 346 350,
	1	 312 314 318 320 322 325 327 329 332 334 335 337 340 343 346 350 355 357 358,
	1	 312 314 318 320 322 325 327 329 332 334 335 337 340 343 346 350 355 357 358 360,
	2	 310 311 312 314 318 320 322 325 327 329 332 334 335 337 340 341 343 346 350 355 357 358 360 362,
	4	 1 41 51 287 292 293,
	4	 4 5 7 9 10 12 13 14 15 32 42 52 54 57 58 60 61 62 63 64 80 81 86 88 94 97 98 99 100 101 102 103 105 115 119 144 175 180 181 190 200 211 212 225 227 228 229 249 262 263 266 271 278 279 281 285 286 299 399,
	4	 16 24 29 39 44 48 50 55 170 171 188 307 308 313 315 317 319 321 323 324 326 330 331 333 336 339 345 348 351 352 353 356 359 361 363 366 369 373 374 376 379 381 382 384 386 392 394 395 401 405 407 409 414 415 420 421 422 424 425 426 427 428 432 433 434 437 438 440,
	1	 70 72 73 74 76 79 89 107 109 110 149 152 162 167 174 178 192 195 197 217 219 222 224 239 251 252 265,
	4	 16 24 29 39 44 48 50 55 70 72 73 74 76 79 84 89 107 109 110 113 114 149 152 162 167 170 171 174 178 188 192 195 197 217 219 222 224 239 251 252 265 307 308 313 315 317 319 321 323 324 326 330 331 333 336 339 345 348 351 352 353 356 359 361 363 366 369 373 374 376 379 381 382 384 386 392 394 395 401 405 407 409 414 415 420 421 422 424 425 426 427 428 432 433 434 437 438 440,
	4	 4 5 7 9 10 12 13 14 15 16 24 29 32 34 39 42 44 46 47 48 50 52 54 55 56 57 58 60 61 62 63 64 70 72 73 74 76 79 80 81 84 86 88 89 94 97 98 99 100 101 102 103 105 107 109 110 111 113 114 115 119 123 124 126 128 130 131 132 138 139 141 143 144 145 147 149 151 152 153 154 155 157 158 159 160 161 162 163 164 165 167 168 169 170 171 172 174 175 178 179 180 181 183 185 186 187 188 190 192 195 197 200 201 206 207 208 209 211 212 217 219 222 224 225 227 228 229 231 235 237 239 243 244 247 248 249 251 252 256 257 258 259 262 263 265 266 271 274 278 279 281 283 285 286 288 289 290 291 294 295 297 298 299 300 301 302 303 305 307 308 313 315 317 319 321 323 324 326 330 331 333 336 339 345 348 351 352 353 356 359 361 363 366 369 373 374 376 379 381 382 384 386 392 394 395 399 401 405 407 409 414 415 420 421 422 424 425 426 427 428 432 433 434 437 438 440,
	1	 4 5 7 9 10 12 13 14 15 16 24 29 32 33 34 38 39 40 42 44 46 47 48 50 52 53 54 55 56 57 58 60 61 62 63 64 70 72 73 74 76 79 80 81 82 84 86 88 89 94 97 98 99 100 101 102 103 105 107 109 110 111 113 114 115 119 123 124 126 128 130 131 132 138 139 141 143 144 145 147 149 151 152 153 154 155 157 158 159 160 161 162 163 164 165 167 168 169 170 171 172 174 175 178 179 180 181 183 185 186 187 188 190 191 192 195 197 200 201 206 207 208 209 211 212 217 219 222 224 225 227 228 229 231 235 237 239 243 244 247 248 249 251 252 256 257 258 259 262 263 265 266 267 269 270 271 274 278 279 281 283 285 286 288 289 290 291 294 295 297 298 299 300 301 302 303 305 307 308 313 315 317 319 321 323 324 326 330 331 333 336 339 345 348 351 352 353 356 359 361 363 366 369 373 374 376 379 381 382 384 386 392 394 395 399 401 405 407 409 414 415 420 421 422 424 425 426 427 428 432 433 434 437 438 440,
	3	 4 5 7 9 10 12 13 14 15 16 24 29 32 33 34 38 39 40 42 44 46 47 48 50 52 53 54 55 56 57 58 60 61 62 63 64 70 72 73 74 76 79 80 81 82 84 86 88 89 94 97 98 99 100 101 102 103 105 107 109 110 111 113 114 115 119 123 124 126 128 130 131 132 138 139 141 143 144 145 147 149 151 152 153 154 155 157 158 159 160 161 162 163 164 165 167 168 169 170 171 172 174 175 178 179 180 181 183 185 186 187 188 190 191 192 195 197 200 201 206 207 208 209 211 212 217 219 222 224 225 227 228 229 231 233 235 237 239 243 244 247 248 249 251 252 256 257 258 259 262 263 265 266 267 269 270 271 274 278 279 281 283 285 286 288 289 290 291 294 295 297 298 299 300 301 302 303 305 307 308 313 315 317 319 321 323 324 326 330 331 333 336 339 345 348 351 352 353 356 359 361 363 366 369 373 374 376 379 381 382 384 386 392 394 395 399 401 405 407 409 414 415 420 421 422 424 425 426 427 428 432 433 434 437 438 440,
	2	 71 87 218 220 221,
	2	 71 87 91 218 220 221,
	0	 2 22 28 214,
	0	 67 148,
	0	 30 67 120 148 156 176 260 316 364 417,
	0	 2 22 28 30 67 120 148 156 176 214 260 316 364 417,
	0	 4 5 7 9 10 12 13 14 15 50 52 54 55 57 58 60 80 86 94 97 98 99 100 101 102 103 105 115 119 170 171 180 181 190 211 225 227 228 229 249 266 271 278 279 281 285 286 299 399,
	1	 428 440,
	2	 428 432 440,
	0	 42 81,
	0	 111 297 298,
	0	 163 164 165 168 169 172 186 231 288,
	0	 4 5 7 9 10 12 13 14 15 16 24 29 32 34 39 42 44 48 50 52 54 55 57 58 60 61 62 63 64 70 72 73 74 76 79 80 81 84 86 88 89 94 97 98 99 100 101 102 103 105 107 109 110 111 113 114 115 119 138 139 141 143 144 145 149 152 162 163 164 165 167 168 169 170 171 172 174 175 178 180 181 183 186 188 190 192 195 197 200 211 212 217 219 222 224 225 227 228 229 231 239 243 249 251 252 259 262 263 265 266 271 278 279 281 283 285 286 288 289 290 291 294 295 297 298 299 307 308 313 315 317 319 321 323 324 326 330 331 333 336 339 345 348 351 352 353 356 359 361 363 366 369 373 374 376 379 381 382 384 386 392 394 395 399 401 405 407 409 414 415 420 421 422 424 425 426 427 428 432 433 434 437 438 440,
	0	 4 5 7 9 10 12 13 14 15 16 24 29 32 34 39 42 44 46 47 48 50 52 54 55 57 58 60 61 62 63 64 70 72 73 74 76 79 80 81 84 86 88 89 94 97 98 99 100 101 102 103 105 107 109 110 111 113 114 115 119 138 139 141 143 144 145 149 152 162 163 164 165 167 168 169 170 171 172 174 175 178 179 180 181 183 186 188 190 192 195 197 200 211 212 217 219 222 224 225 227 228 229 231 239 243 249 251 252 259 262 263 265 266 271 274 278 279 281 283 285 286 288 289 290 291 294 295 297 298 299 307 308 313 315 317 319 321 323 324 326 330 331 333 336 339 345 348 351 352 353 356 359 361 363 366 369 373 374 376 379 381 382 384 386 392 394 395 399 401 405 407 409 414 415 420 421 422 424 425 426 427 428 432 433 434 437 438 440,
	0	 147 151 153 154 155 157 158 159 160 161 185 187 201 235 237 244 256 257 258 300,
	0	 123 124 126 128 130 131 132 147 151 153 154 155 157 158 159 160 161 185 187 201 206 207 208 209 235 237 244 247 248 256 257 258 300,
	0	 470 475 483 488,
	1	 458 461 463 472 473 474 480 481 486 487,
	1	 21 27 59 276 367 371 378 398 406 419 423 436 439,
	2	 4 5 7 9 10 12 13 14 15 57 60 61 62 63 64 80 86 94 97 98 99 100 101 102 103 105 180 211 212 225 227 228 249,
	1	 4 5 7 9 10 12 13 14 15 50 52 54 55 57 58 60 61 62 63 64 80 86 94 97 98 99 100 101 102 103 105 115 119 170 171 180 190 211 212 225 227 228 229 249 266 271 278 279 281 285 286 299,
	1	 4 5 7 9 10 12 13 14 15 42 50 52 54 55 57 58 60 61 62 63 64 80 81 86 88 94 97 98 99 100 101 102 103 105 115 119 170 171 175 180 190 200 211 212 225 227 228 229 249 266 271 278 279 281 285 286 299,
	1	 16 307 313 315 317 319 321 323 324 326 330 331 333 336 339 345 348 351 352 353 356 359 361 363,
	1	 16 24 29 181 188 307 308 313 315 317 319 321 323 324 326 330 331 333 336 339 345 348 351 352 353 356 359 361 363 366 369 373 374 376 379 381 382 384 386 392 394 395 399 401 405 407 409 414 415 420 421 422 424 425 426 427 428 432 433 434 437 438 440,
	1	 16 24 29 32 39 44 48 138 139 141 143 144 145 181 188 243 262 263 307 308 313 315 317 319 321 323 324 326 330 331 333 336 339 345 348 351 352 353 356 359 361 363 366 369 373 374 376 379 381 382 384 386 392 394 395 399 401 405 407 409 414 415 420 421 422 424 425 426 427 428 432 433 434 437 438 440,
	1	 163 165 231,
	1	 164 168 169 186,
	1	 164 168 169 172 186,
	1	 3 71 87 91 116 122 182 218 220 221 234 245 253 255 280 284,
	1	 1 6 8 11 21 27 31 35 37 41 43 51 59 65 66 68 75 77 78 85 90 92 95 96 104 106 127 142 173 189 198 199 205 210 223 226 241 250 268 275 276 282 287 292 293 328 344 367 371 378 398 406 419 423 436 439,
	2	 92 250,
	1	 457 459 460 466 467 469 471 474 476 482 485 489 490 491,
	2	 457 459 460 466 467 469 471 474 476 482 484 485 489 490 491,
	1	 97 98 99,
	1	 4 5 7 9 10 12 13 14 15 86 94 97 98 99 100 101 102 103 105 115 119 211 225 227 228 229 249,
	1	 4 5 7 9 10 12 13 14 15 57 60 86 94 97 98 99 100 101 102 103 105 115 119 180 211 225 227 228 229 249,
	1	 4 5 7 9 10 12 13 14 15 52 54 57 60 86 94 97 98 99 100 101 102 103 105 115 119 180 190 211 225 227 228 229 249 266 271 278 279 281 285 286 299,
	1	 32 80 144 262 263,
	1	 4 5 7 9 10 12 13 14 15 32 52 54 57 60 80 86 94 97 98 99 100 101 102 103 105 115 119 144 180 190 211 225 227 228 229 249 262 263 266 271 278 279 281 285 286 299,
	1	 4 5 7 9 10 12 13 14 15 32 42 52 54 57 60 61 62 63 64 80 81 86 88 94 97 98 99 100 101 102 103 105 115 119 144 175 180 190 200 211 212 225 227 228 229 249 262 263 266 271 278 279 281 285 286 299,
	1	 34 181 183 259 399,
	1	 34 58 181 183 259 399,
	1	 4 5 7 9 10 12 13 14 15 32 34 42 52 54 57 58 60 61 62 63 64 80 81 86 88 94 97 98 99 100 101 102 103 105 115 119 144 175 180 181 183 190 200 211 212 225 227 228 229 249 259 262 263 266 271 278 279 281 285 286 299 399,
	1	 16 24 29 39 44 48 50 55 70 72 73 74 76 79 84 89 107 109 110 111 113 114 149 152 162 167 170 171 174 178 188 192 195 197 217 219 222 224 239 251 252 265 283 289 290 291 294 295 297 298 307 308 313 315 317 319 321 323 324 326 330 331 333 336 339 345 348 351 352 353 356 359 361 363 366 369 373 374 376 379 381 382 384 386 392 394 395 401 405 407 409 414 415 420 421 422 424 425 426 427 428 432 433 434 437 438 440,
	4	 441 442 443 446 447 448 449 450 451 452 453 454 455 458 459 468 470 475 480 483 488 489,
	2	 160 161 187 244 256 257 258 300,
	1	 147 157 158 159 160 161 185 187 201 244 256 257 258 300,
	0	 147 157 158 159 160 161 168 169 172 185 187 201 244 256 257 258 300,
	1	 147 157 158 159 160 161 163 164 165 168 169 172 185 186 187 201 231 244 256 257 258 300,
	2	 147 153 154 155 157 158 159 160 161 163 164 165 168 169 172 185 186 187 201 231 235 244 256 257 258 300,
	1	 441 442 443 446 447 448 449 450 451 452 453 454 455 457 458 459 460 461 463 465 466 467 468 469 470 471 472 473 474 475 476 477 478 479 480 481 482 483 484 485 486 487 488 489 490 491,
	1	 444 445 462,
	2	 4 5 7 9 10 12 13 14 15 24 29 42 50 52 54 55 57 60 61 62 63 64 80 81 86 88 94 97 98 99 100 101 102 103 105 115 119 170 171 175 180 181 188 190 200 211 212 225 227 228 229 249 266 271 278 279 281 285 286 299 366 369 373 374 376 379 381 382 384 386 392 394 395 399 401 405 407 409 414 415 420 421 422 424 425 426 427 428 432 433 434 437 438 440,
	1	 32 58 144 262 263,
	0	 16 39 44 48 149 152 162 167 174 178 239 265 307 308 313 315 317 319 321 323 324 326 330 331 333 336 339 345 348 351 352 353 356 359 361 363,
	1	 16 39 44 48 70 72 73 74 76 79 84 89 107 109 110 113 114 149 152 162 167 174 178 192 195 197 217 219 222 224 239 251 252 265 307 308 313 315 317 319 321 323 324 326 330 331 333 336 339 345 348 351 352 353 356 359 361 363,
	0	 4 5 7 9 10 12 13 14 15 16 24 29 32 34 39 42 44 48 50 52 54 55 57 58 60 61 62 63 64 70 72 73 74 76 79 80 81 84 86 88 89 94 97 98 99 100 101 102 103 105 107 109 110 111 113 114 115 119 144 149 152 162 167 170 171 174 175 178 180 181 188 190 192 195 197 200 211 212 217 219 222 224 225 227 228 229 239 249 251 252 262 263 265 266 271 278 279 281 283 285 286 289 290 291 294 295 297 298 299 307 308 313 315 317 319 321 323 324 326 330 331 333 336 339 345 348 351 352 353 356 359 361 363 366 369 373 374 376 379 381 382 384 386 392 394 395 399 401 405 407 409 414 415 420 421 422 424 425 426 427 428 432 433 434 437 438 440,
	2	 258 300,
	3	 153 154 155 163 164 165 168 169 172 186 231 235,
	0	 4 5 7 9 10 12 13 14 15 16 24 29 32 33 34 38 39 40 42 44 46 47 48 50 52 53 54 55 56 57 58 60 61 62 63 64 70 72 73 74 76 79 80 81 82 84 86 88 89 94 97 98 99 100 101 102 103 105 107 109 110 111 113 114 115 119 123 124 126 128 130 131 132 138 139 141 143 144 145 147 149 151 152 153 154 155 157 158 159 160 161 162 163 164 165 167 168 169 170 171 172 174 175 178 179 180 181 183 185 186 187 188 190 191 192 195 197 200 201 206 207 208 209 211 212 217 219 222 224 225 227 228 229 231 233 235 237 239 243 244 247 248 249 251 252 256 257 258 259 262 263 265 266 267 269 270 271 274 278 279 281 283 285 286 288 289 290 291 294 295 296 297 298 299 300 301 302 303 305 307 308 313 315 317 319 321 323 324 326 330 331 333 336 339 345 348 351 352 353 356 359 361 363 366 369 373 374 376 379 381 382 384 386 392 394 395 399 401 405 407 409 414 415 420 421 422 424 425 426 427 428 432 433 434 437 438 440,
	1	 442 457 458 459 461 463 466 467 468 469 470 471 472 473 474 475 476 480 481 482 483 484 485 486 487 489,
	0	 9 100 227 228 249,
	0	 339 353,
	0	 315 317 326 330 331 333 339 353 356 359,
	1	 32 39 44 48,
	2	 143 144 145 262 263,
	1	 32 39 44 48 84 138 139 141 143 144 145 243 262 263,
	0	 16 24 29 32 39 44 48 50 55 84 138 139 141 143 144 145 170 171 188 243 262 263 307 308 313 315 317 319 321 323 324 326 330 331 333 336 339 345 348 351 352 353 356 359 361 363 366 369 373 374 376 379 381 382 384 386 392 394 395 401 405 407 409 414 415 420 421 422 424 425 426 427 428 432 433 434 437 438 440,
	0	 16 24 29 32 39 42 44 48 50 55 81 84 88 138 139 141 143 144 145 170 171 175 188 200 243 262 263 307 308 313 315 317 319 321 323 324 326 330 331 333 336 339 345 348 351 352 353 356 359 361 363 366 369 373 374 376 379 381 382 384 386 392 394 395 401 405 407 409 414 415 420 421 422 424 425 426 427 428 432 433 434 437 438 440,
	1	 4 5 7 9 10 12 13 14 15 16 24 29 32 39 42 44 48 50 52 54 55 57 58 60 61 62 63 64 80 81 84 86 88 94 97 98 99 100 101 102 103 105 115 119 138 139 141 143 144 145 170 171 175 180 181 188 190 200 211 212 225 227 228 229 243 249 262 263 266 271 278 279 281 285 286 299 307 308 313 315 317 319 321 323 324 326 330 331 333 336 339 345 348 351 352 353 356 359 361 363 366 369 373 374 376 379 381 382 384 386 392 394 395 399 401 405 407 409 414 415 420 421 422 424 425 426 427 428 432 433 434 437 438 440,
	0	 457 459 460 463 471 476 481 482 485 486 489 490 491,
	0	 1 3 18 20 21 25 27 31 35 36 37 41 43 45 51 59 71 83 87 91 116 122 140 142 146 166 177 182 184 189 193 194 203 204 205 218 220 221 230 232 234 236 238 240 241 242 245 246 253 255 264 268 273 275 276 277 280 282 284 287 292 293 309 328 342 344 347 349 367 371 377 378 391 398 406 413 419 423 436 439,
	0	 1 3 18 20 21 25 27 31 35 36 37 41 43 45 51 59 71 83 87 91 116 122 140 146 166 177 182 184 189 193 194 203 204 205 218 220 221 230 232 234 236 238 240 241 242 245 246 253 255 264 268 273 275 276 277 280 282 284 287 292 293 309 328 342 344 347 349 367 371 377 378 391 398 406 413 419 423 436 439,
	0	 1 3 18 20 21 25 27 36 41 45 51 59 71 83 87 91 116 122 140 146 166 177 182 184 193 194 203 204 205 218 220 221 230 232 234 236 238 240 242 245 246 253 255 264 268 273 275 276 277 280 282 284 287 292 293 309 328 342 344 347 349 367 371 377 378 391 398 406 413 419 423 436 439,
	0	 22 67,
	0	 2 22 67 148,
	2	 28 214,
	1	 147 157 158 159 160 161 163 165 185 201 244 256 257 258 300,
	1	 164 168 169 172 186 231,
	1	 151 153 154 155 164 168 169 172 186 187 231 235 237,
	0	 458 461 463 466 467 469 472 473 474 480 481 486 487,
	1	 78 198 199 210,
	1	 456 462 465,
	0	 4 5 7 9 10 12 13 14 15 54 57 60 80 86 94 97 98 99 100 101 102 103 105 180 181 190 211 225 227 228 249 266 271 278 279 281 285 286 399,
	1	 46 47 56 138 139 141 143 145 179 243 274,
	0	 330 331 333 336 353 359,
	0	 21 27 41 59 328 344 367 371 378 398 406 419 423 436 439,
	0	 1 51 205 268 275 276 282 287 292 293,
	0	 1 51 275 276 287 292 293,
	0	 287 292 293,
	4	 441 443 447 449 450 451 452 453 454 455,
	1	 30 120 156 176 316 417,
	1	 30 120 156 176 260 316 417,
	2	 24 29 50 55 170 171 366 369 373 374 376 379 381 382 384 386 392 394 395 409 420 421 422 424 425 426 427 428 432 433 434 437 438 440,
	0	 89 107 109,
	0	 70 72 73 74 76 79 89 107 109 192 195 197 217 219 222 224 251 252,
	0	 84 110 149 152 162 167 174 178 239 265,
	1	 289 295,
	1	 290 291 294,
	0	 160 244,
	0	 1 2 3 6 8 11 17 18 20 21 22 25 27 28 30 31 33 35 36 37 38 40 41 43 45 49 51 53 59 65 66 67 68 69 71 75 77 78 82 83 85 87 90 91 92 93 95 96 104 106 108 112 116 117 118 120 121 122 123 124 125 126 127 128 129 130 131 132 133 134 135 136 137 140 142 146 148 150 156 166 173 176 177 182 184 189 191 193 194 196 198 199 202 203 204 205 206 207 208 209 210 213 214 215 216 218 220 221 223 226 230 232 233 234 236 238 240 241 242 245 246 247 248 250 253 254 255 260 261 264 267 268 269 270 272 273 275 276 277 280 282 284 287 288 292 293 296 301 302 303 304 305 309 316 328 338 342 344 347 349 354 364 367 368 371 377 378 391 397 398 406 413 417 419 423 430 436 439 441 442 443 444 445 446 447 448 449 450 451 452 453 454 455 456 457 458 459 460 461 462 463 464 465 466 467 468 469 470 471 472 473 474 475 476 477 478 479 480 481 482 483 484 485 486 487 488 489 490 491,
	0	 6 8 11 92 96 104 106 226 250,
	0	 85 95,
	0	 6 8 11 85 92 95 96 104 106 226 250,
	0	 6 8 11 85 90 92 95 96 104 106 226 250,
	0	 6 8 11 65 66 68 75 77 78 85 90 92 95 96 104 106 127 133 135 142 173 198 199 210 223 226 250,
	1	 1 21 27 31 35 37 41 43 51 59 117 118 121 189 205 241 268 275 276 282 287 292 293 328 344 367 371 378 398 406 419 423 436 439,
	0	 31 35 37 43 117 118 121 189 241,
	3	 80 399,
	3	 80 115 119 229 399,
	3	 4 5 7 9 10 12 13 14 15 57 60 61 62 63 64 80 86 94 97 98 99 100 101 102 103 105 115 119 180 211 212 225 227 228 229 249 399,
	1	 50 54 55 58 170 171 190 281 285,
	3	 50 54 55 58 170 171 190 266 271 278 279 281 285 286,
	3	 4 5 7 9 10 12 13 14 15 50 52 54 55 57 58 60 61 62 63 64 80 86 94 97 98 99 100 101 102 103 105 115 119 170 171 180 190 211 212 225 227 228 229 249 266 271 278 279 281 285 286 299 399,
	3	 336 352 353,
	3	 315 317 326 330 331 333 336 352 353 356 359,
	3	 16 24 29 181 188 307 308 313 315 317 319 321 323 324 326 330 331 333 336 339 345 348 351 352 353 356 359 361 363 366 369 373 374 376 379 381 382 384 386 392 394 395 401 405 407 409 414 415 420 421 422 424 425 426 427 428 432 433 434 437 438 440,
	5	 1 6 8 11 21 27 31 35 37 41 43 51 59 65 66 68 75 77 78 85 90 92 95 96 104 106 117 118 121 127 133 135 173 189 198 199 205 210 223 226 241 250 268 275 276 282 287 292 293 328 344 367 371 378 398 406 419 423 436 439,
	3	 1 6 8 11 21 27 31 35 37 41 43 51 59 65 66 68 75 77 78 85 90 92 95 96 104 106 173 189 198 199 205 210 223 226 241 250 268 275 276 282 287 292 293 328 344 367 371 378 398 406 419 423 436 439,
	0	 2 214,
	1	 2 28 214,
	0	 22 30 120 156 176 260 316 364 417,
	0	 22 30 120 148 156 176 260 316 364 417,
	1	 4 5 7 9 10 12 13 14 15 80 86 94 97 98 99 100 101 102 103 105 115 119 181 211 225 227 228 229 249 399,
	1	 4 5 7 9 10 12 13 14 15 57 60 80 86 94 97 98 99 100 101 102 103 105 115 119 180 181 211 225 227 228 229 249 399,
	0	 42 61,
	0	 62 63 64 175 200 212,
	1	 42 61 62 63 64 175 200 212,
	0	 70 72 73 74 76 79 84 110 192 195 197 217 219 222 224 251 252,
	1	 33 38 191 233 296,
	0	 441 443 446 447 448 449 450 451 452 453 454 455 488,
	0	 190 271 278 279 281 285 286,
	0	 50 190 271 278 279 281 285 286,
	0	 50 52 190 271 278 279 281 285 286 299,
	0	 50 52 54 190 266 271 278 279 281 285 286 299,
	0	 4 5 7 9 10 12 13 14 15 50 52 54 80 86 94 97 98 99 100 101 102 103 105 181 190 211 225 227 228 249 266 271 278 279 281 285 286 299 399,
	1	 4 5 7 9 10 12 13 14 15 50 52 54 57 60 80 86 94 97 98 99 100 101 102 103 105 180 181 190 211 225 227 228 249 266 271 278 279 281 285 286 299 399,
	0	 154 155,
	0	 4 5 7 9 10 12 13 14 15 16 24 29 32 34 39 42 44 46 47 48 50 52 54 55 56 57 58 60 61 62 63 64 70 72 73 74 76 79 80 81 84 86 88 89 94 97 98 99 100 101 102 103 105 107 109 110 111 113 114 115 119 138 139 141 144 149 151 152 153 154 155 162 167 170 171 174 175 178 179 180 181 183 187 188 190 192 195 197 200 211 212 217 219 222 224 225 227 228 229 233 235 237 239 243 249 251 252 259 262 263 265 266 271 274 278 279 281 283 285 286 289 290 291 294 295 297 298 299 307 308 313 315 317 319 321 323 324 326 330 331 333 336 339 345 348 351 352 353 356 359 361 363 366 369 373 374 376 379 381 382 384 386 392 394 395 399 401 405 407 409 414 415 420 421 422 424 425 426 427 428 432 433 434 437 438 440,
	1	 33 38 40 53 82 123 124 126 128 130 131 132 191 202 206 207 208 209 247 248 261 267 269 270 288 296 301 302 303 305,
	1	 147 157 158 159 160 161 163 164 165 168 169 172 185 186 201 231 244 256 257 258 300,
	0	 33 38 40 53 82 123 124 126 128 130 131 132 147 157 158 159 160 161 163 164 165 168 169 172 185 186 191 201 202 206 207 208 209 231 244 247 248 256 257 258 261 267 269 270 288 296 300 301 302 303 305,
	1	 4 5 7 9 10 12 13 14 15 16 24 29 32 33 34 38 39 40 42 44 46 47 48 50 52 53 54 55 56 57 58 60 61 62 63 64 70 72 73 74 76 79 80 81 82 84 86 88 89 94 97 98 99 100 101 102 103 105 107 109 110 111 113 114 115 119 123 124 126 128 130 131 132 138 139 141 144 147 149 151 152 153 154 155 157 158 159 160 161 162 163 164 165 167 168 169 170 171 172 174 175 178 179 180 181 183 185 186 187 188 190 191 192 195 197 200 201 202 206 207 208 209 211 212 217 219 222 224 225 227 228 229 231 233 235 237 239 243 244 247 248 249 251 252 256 257 258 259 261 262 263 265 266 267 269 270 271 274 278 279 281 283 285 286 288 289 290 291 294 295 296 297 298 299 300 301 302 303 305 307 308 313 315 317 319 321 323 324 326 330 331 333 336 339 345 348 351 352 353 356 359 361 363 366 369 373 374 376 379 381 382 384 386 392 394 395 399 401 405 407 409 414 415 420 421 422 424 425 426 427 428 432 433 434 437 438 440,
	0	 4 5 7 9 10 12 13 14 15 32 52 54 57 60 61 62 63 64 80 86 94 97 98 99 100 101 102 103 105 115 119 180 181 190 211 212 225 227 228 229 249 263 266 271 278 279 281 285 286 299 399,
	0	 4 5 7 9 10 12 13 14 15 32 42 52 54 57 60 61 62 63 64 80 81 86 88 94 97 98 99 100 101 102 103 105 115 119 175 180 181 190 200 211 212 225 227 228 229 249 263 266 271 278 279 281 285 286 299 399,
	0	 58 144,
	0	 4 5 7 9 10 12 13 14 15 32 42 52 54 57 58 60 61 62 63 64 80 81 86 88 94 97 98 99 100 101 102 103 105 115 119 144 175 180 181 190 200 211 212 225 227 228 229 249 263 266 271 278 279 281 285 286 299 399,
	0	 16 39 44 48 262 307 308 313 315 317 319 321 323 324 326 330 331 333 336 339 345 348 351 352 353 356 359 361 363,
	0	 16 24 29 39 44 48 50 55 170 171 188 262 307 308 313 315 317 319 321 323 324 326 330 331 333 336 339 345 348 351 352 353 356 359 361 363 366 369 373 374 376 379 381 382 384 386 392 394 395 401 405 407 409 414 415 420 421 422 424 425 426 427 428 432 433 434 437 438 440,
	0	 16 24 29 39 44 48 50 55 70 72 73 74 76 79 84 89 107 109 110 113 114 149 152 162 167 170 171 174 178 188 192 195 197 217 219 222 224 239 251 252 262 265 307 308 313 315 317 319 321 323 324 326 330 331 333 336 339 345 348 351 352 353 356 359 361 363 366 369 373 374 376 379 381 382 384 386 392 394 395 401 405 407 409 414 415 420 421 422 424 425 426 427 428 432 433 434 437 438 440,
	0	 133 135 142,
	1	 442 457 459 468 470 471 475 476 482 483 485 489,
	2	 366 369 373 386 392,
	2	 366 369 373 384 386 392,
	1	 366 369 373 384 386 392 394 395 409,
	3	 379 382,
	2	 349 413,
	2	 309 349 413,
	1	 30 156 176 316 364 417,
	0	 50 55 58 170 171,
	1	 190 281,
	0	 147 157 158 159 163 164 165 168 169 172 185 186 201 231,
	2	 400 402 404 411 412,
	1	 24 29 188 366 369 373 374 376 379 381 382 384 386 392 394 395 401 405 409 420 421 422 424 425 426 427 428 432 433 434 437 438 440,
	0	 16 24 29 50 55 57 60 170 171 180 188 307 308 313 315 317 319 321 323 324 326 330 331 333 336 339 345 348 351 352 353 356 359 361 363 366 369 373 374 376 379 381 382 384 386 392 394 395 401 405 407 409 414 415 420 421 422 424 425 426 427 428 432 433 434 437 438 440,
	0	 16 24 29 50 55 57 60 61 62 63 64 170 171 180 188 212 307 308 313 315 317 319 321 323 324 326 330 331 333 336 339 345 348 351 352 353 356 359 361 363 366 369 373 374 376 379 381 382 384 386 392 394 395 401 405 407 409 414 415 420 421 422 424 425 426 427 428 432 433 434 437 438 440,
	0	 4 5 7 9 10 12 13 14 15 16 24 29 50 55 57 60 61 62 63 64 80 86 94 97 98 99 100 101 102 103 105 170 171 180 181 188 211 212 225 227 228 249 307 308 313 315 317 319 321 323 324 326 330 331 333 336 339 345 348 351 352 353 356 359 361 363 366 369 373 374 376 379 381 382 384 386 392 394 395 399 401 405 407 409 414 415 420 421 422 424 425 426 427 428 432 433 434 437 438 440,
	1	 32 39 44 48 111 138 139 141 143 144 145 243 262 263 283 289 290 291 294 295 297 298,
	3	 1 2 3 6 8 11 17 18 20 21 22 25 27 28 30 31 35 36 37 41 43 45 49 51 59 65 66 67 68 69 71 75 77 78 83 85 87 90 91 92 93 95 96 104 106 108 112 116 117 118 120 121 122 125 127 129 133 134 135 136 137 140 142 146 148 150 156 166 173 176 177 182 184 189 193 194 196 198 199 202 203 204 205 210 213 214 215 216 218 220 221 223 226 230 232 233 234 236 238 240 241 242 245 246 250 253 254 255 260 261 264 268 272 273 275 276 277 280 282 284 287 292 293 301 302 303 304 305 309 316 328 338 342 344 347 349 354 364 367 368 371 377 378 391 397 398 406 413 417 419 423 430 436 439 441 442 443 444 445 446 447 448 449 450 451 452 453 454 455 456 457 458 459 460 461 462 463 464 465 466 467 468 469 470 471 472 473 474 475 476 477 478 479 480 481 482 483 484 485 486 487 488 489 490 491,
	4	 1 2 3 6 8 11 17 18 20 21 22 25 27 28 30 31 35 36 37 41 43 45 49 51 59 65 66 67 68 71 75 77 78 83 85 87 90 91 92 93 95 96 104 106 108 112 116 117 118 120 121 122 125 127 129 133 134 135 136 137 140 142 146 148 150 156 166 173 176 177 182 184 189 193 194 196 198 199 203 204 205 210 214 216 218 220 221 223 226 230 232 233 234 236 238 240 241 242 245 246 250 253 254 255 260 264 268 272 273 275 276 277 280 282 284 287 292 293 304 309 316 328 338 342 344 347 349 354 364 367 368 371 377 378 391 397 398 406 413 417 419 423 430 436 439 441 442 443 444 445 446 447 448 449 450 451 452 453 454 455 456 457 458 459 460 461 462 463 464 465 466 467 468 469 470 471 472 473 474 475 476 477 478 479 480 481 482 483 484 485 486 487 488 489 490 491,
	2	 1 2 3 6 8 11 17 18 20 21 22 25 27 28 30 31 35 36 37 41 43 45 51 59 65 66 67 68 71 75 77 78 83 85 87 90 91 92 93 95 96 104 106 108 112 116 117 118 120 121 122 125 127 129 133 134 135 136 137 140 142 146 148 150 156 166 173 176 177 182 184 189 193 194 196 198 199 203 204 205 210 214 216 218 220 221 223 226 230 232 233 234 236 238 240 241 242 245 246 250 253 254 255 260 264 268 273 275 276 277 280 282 284 287 292 293 304 309 316 328 338 342 344 347 349 354 364 367 368 371 377 378 391 398 406 413 417 419 423 430 436 439 456 464,
	2	 1 2 3 6 8 11 17 18 20 21 22 25 27 28 30 31 35 36 37 41 43 45 51 59 65 66 67 68 71 75 77 78 83 85 87 90 91 92 93 95 96 104 106 108 112 116 117 118 120 121 122 125 127 129 133 135 140 142 146 148 150 156 166 173 176 177 182 184 189 193 194 196 198 199 203 204 205 210 214 216 218 220 221 223 226 230 232 233 234 236 238 240 241 242 245 246 250 253 254 255 260 264 268 273 275 276 277 280 282 284 287 292 293 304 309 316 328 338 342 344 347 349 354 364 367 368 371 377 378 391 398 406 413 417 419 423 430 436 439 456 464,
	0	 309 342 347,
	0	 107 109 110 149 152 162 167 174 178 233 239 265,
	0	 70 72 73 74 76 79 84 89 107 109 110 113 114 149 152 162 167 174 178 192 195 197 217 219 222 224 233 239 251 252 265,
	0	 4 5 7 9 10 12 13 14 15 24 29 32 42 50 52 54 55 57 58 60 61 62 63 64 70 72 73 74 76 79 80 81 84 86 88 89 94 97 98 99 100 101 102 103 105 107 109 110 113 114 115 119 144 149 152 162 167 170 171 174 175 178 180 181 188 190 192 195 197 200 211 212 217 219 222 224 225 227 228 229 233 239 249 251 252 262 263 265 266 271 278 279 281 285 286 299 366 369 373 374 376 379 381 382 384 386 392 394 395 399 401 405 407 409 414 415 420 421 422 424 425 426 427 428 432 433 434 437 438 440,
	0	 307 313 345 348 351 352 363,
	0	 1 3 6 8 11 18 20 21 25 27 31 35 36 37 41 43 45 51 59 65 66 68 71 75 77 78 83 85 87 90 91 92 93 95 96 104 106 108 112 116 117 118 121 122 127 133 135 140 142 146 150 166 173 177 182 184 189 193 194 196 198 199 203 204 205 210 216 218 220 221 223 226 230 232 234 236 238 240 241 242 245 246 250 253 254 255 264 268 273 275 276 277 280 282 284 287 292 293 309 328 342 344 347 349 354 367 368 371 377 378 391 398 406 413 419 423 430 436 439 464,
	0	 32 50 144 262 263 283,
	0	 32 50 57 60 144 180 262 263 283,
	0	 4 5 7 9 10 12 13 14 15 32 50 52 54 57 60 80 86 94 97 98 99 100 101 102 103 105 144 180 181 190 211 225 227 228 249 262 263 266 271 278 279 281 283 285 286 299 399,
	0	 4 5 7 9 10 12 13 14 15 32 42 50 52 54 57 58 60 61 62 63 64 80 81 86 88 94 97 98 99 100 101 102 103 105 115 119 144 175 180 181 190 200 211 212 225 227 228 229 249 262 263 266 271 278 279 281 283 285 286 299 399,
	0	 4 5 7 9 10 12 13 14 15 24 29 32 42 50 52 54 55 57 58 60 61 62 63 64 80 81 86 88 94 97 98 99 100 101 102 103 105 115 119 144 170 171 175 180 181 188 190 200 211 212 225 227 228 229 249 262 263 266 271 278 279 281 283 285 286 289 290 291 294 295 297 298 299 366 369 373 374 376 379 381 382 384 386 392 394 395 399 401 405 407 409 414 415 420 421 422 424 425 426 427 428 432 433 434 437 438 440,
	1	 34 113 114 183 259,
	0	 4 5 7 9 10 12 13 14 15 24 29 32 34 42 50 52 54 55 57 58 60 61 62 63 64 80 81 86 88 94 97 98 99 100 101 102 103 105 113 114 115 119 144 170 171 175 180 181 183 188 190 200 211 212 225 227 228 229 249 259 262 263 266 271 278 279 281 283 285 286 289 290 291 294 295 297 298 299 366 369 373 374 376 379 381 382 384 386 392 394 395 399 401 405 407 409 414 415 420 421 422 424 425 426 427 428 432 433 434 437 438 440,
	0	 111 233,
	0	 4 5 7 9 10 12 13 14 15 24 29 32 34 42 50 52 54 55 57 58 60 61 62 63 64 80 81 86 88 94 97 98 99 100 101 102 103 105 111 113 114 115 119 144 170 171 175 180 181 183 188 190 200 211 212 225 227 228 229 233 249 259 262 263 266 271 278 279 281 283 285 286 289 290 291 294 295 297 298 299 366 369 373 374 376 379 381 382 384 386 392 394 395 399 401 405 407 409 414 415 420 421 422 424 425 426 427 428 432 433 434 437 438 440,
	1	 70 72 73 74 76 79 107 109 110 195 197 217 219 222 224 251 252,
	1	 70 72 73 74 76 79 89 107 109 110 195 197 217 219 222 224 251 252,
	0	 149 152 162 167 174 178 192 239 265,
	0	 84 149 152 162 167 174 178 192 239 265,
	0	 4 5 7 9 10 12 13 14 15 16 24 29 32 34 39 42 44 48 50 52 54 55 57 58 60 61 62 63 64 70 72 73 74 76 79 80 81 84 86 88 89 94 97 98 99 100 101 102 103 105 107 109 110 111 113 114 115 119 138 139 141 143 144 145 149 152 162 167 170 171 174 175 178 180 181 183 188 190 192 195 197 200 211 212 217 219 222 224 225 227 228 229 233 239 243 249 251 252 259 262 263 265 266 271 278 279 281 283 285 286 289 290 291 294 295 297 298 299 307 308 313 315 317 319 321 323 324 326 330 331 333 336 339 345 348 351 352 353 356 359 361 363 366 369 373 374 376 379 381 382 384 386 392 394 395 399 401 405 407 409 414 415 420 421 422 424 425 426 427 428 432 433 434 437 438 440,
	0	 457 466 467 469 471 474 476 482 484 485,
	1	 276 292 293,
	0	 73 197,
	1	 70 72 73 74 195 197 217 251,
	0	 3 71 91 182 218 220 221 245 253 280 284,
	1	 3 36 45 71 83 91 166 177 182 184 218 220 221 232 238 240 245 253 255 273 277 280 284,
	0	 18 20 25 391 413,
	0	 87 116 122 234 377,
	0	 18 20 25 87 116 122 234 309 342 347 349 377 391 413,
	0	 18 20 25 87 116 122 203 230 234 236 246 309 342 347 349 377 391 413,
	1	 18 20 25 87 116 122 140 146 203 204 230 234 236 242 246 264 309 342 347 349 377 391 413,
	0	 95 104,
	0	 6 95 104,
	0	 6 8 11 95 104,
	1	 2 22 148,
	1	 149 152,
	0	 4 5 7 9 10 12 13 14 15 24 29 42 50 52 54 55 57 58 60 61 62 63 64 80 81 84 86 88 94 97 98 99 100 101 102 103 105 107 109 110 115 119 149 152 162 167 170 171 174 175 178 180 181 188 190 200 211 212 225 227 228 229 239 249 265 266 271 278 279 281 285 286 299 366 369 373 374 376 379 381 382 384 386 392 394 395 399 401 405 407 409 414 415 420 421 422 424 425 426 427 428 432 433 434 437 438 440,
	0	 120 260,
	0	 144 283,
	0	 4 5 7 9 10 12 13 14 15 52 86 94 97 98 99 100 101 102 103 105 144 211 225 227 228 249 283 299,
	0	 54 181 190 399,
	0	 266 289 290 291 294 295 297 298,
	0	 54 181 190 266 289 290 291 294 295 297 298 399,
	0	 54 181 190 266 271 278 279 281 285 286 289 290 291 294 295 297 298 399,
	0	 4 5 7 9 10 12 13 14 15 52 54 86 94 97 98 99 100 101 102 103 105 144 181 190 211 225 227 228 249 266 271 278 279 281 283 285 286 289 290 291 294 295 297 298 299 399,
	0	 32 80 262 263,
	0	 4 5 7 9 10 12 13 14 15 32 42 52 54 80 81 86 88 94 97 98 99 100 101 102 103 105 144 175 181 190 200 211 225 227 228 249 262 263 266 271 278 279 281 283 285 286 289 290 291 294 295 297 298 299 399,
	0	 24 29 55 61 62 63 64 170 171 188 212 366 369 373 374 376 379 381 382 384 386 392 394 395 401 405 407 409 415 420 421 422 424 425 426 427 428 432 433 434 437 438 440,
	0	 24 29 55 58 61 62 63 64 115 119 170 171 188 212 229 366 369 373 374 376 379 381 382 384 386 392 394 395 401 405 407 409 415 420 421 422 424 425 426 427 428 432 433 434 437 438 440,
	0	 4 5 7 9 10 12 13 14 15 24 29 32 42 52 54 55 58 61 62 63 64 80 81 86 88 94 97 98 99 100 101 102 103 105 115 119 144 170 171 175 181 188 190 200 211 212 225 227 228 229 249 262 263 266 271 278 279 281 283 285 286 289 290 291 294 295 297 298 299 366 369 373 374 376 379 381 382 384 386 392 394 395 399 401 405 407 409 415 420 421 422 424 425 426 427 428 432 433 434 437 438 440,
	1	 16 319 321 323 324 339 353,
	1	 16 315 317 319 321 323 324 326 330 331 333 339 353 356 359,
	0	 65 66 133 135,
	2	 117 118 121 173,
	1	 65 66 117 118 121 133 135 173,
	0	 1 6 8 11 21 27 31 35 37 41 43 51 59 68 75 77 78 85 90 92 95 96 104 106 127 142 189 198 199 205 210 223 226 241 250 268 275 276 282 287 292 293 328 344 367 371 378 398 406 419 423 436 439,
	0	 4 5 7 9 10 12 13 14 15 86 94 97 98 99 100 101 102 103 105 181 225 227 249 399,
	0	 1 41 51 275 276 282 287 292 293,
	0	 276 282,
	0	 4 5 7 9 10 12 13 14 15 60 80 86 94 97 98 99 100 101 102 103 105 181 211 225 227 228 249 399,
	0	 52 144 299,
	0	 52 57 144 180 262 299,
	0	 54 58 115 119 229 266 271 278 279 281 285 286,
	1	 134 136 137 456,
	1	 4 5 7 10 12 13 14 15 94 97 101 102,
	1	 4 5 7 10 12 13 14 15 94 97 101 102 103 105,
	0	 42 61 81 88 175 200,
	1	 138 139 141 143 243,
	0	 46 47 56 138 139 141 143 179 243 274,
	0	 4 5 7 9 10 12 13 14 15 16 24 29 32 34 39 42 44 46 47 48 50 52 54 55 56 57 58 60 61 62 63 64 70 72 73 74 76 79 80 81 84 86 88 89 94 97 98 99 100 101 102 103 105 107 109 110 111 113 114 115 119 138 139 141 143 144 149 152 162 167 170 171 174 175 178 179 180 181 183 188 190 192 195 197 200 211 212 217 219 222 224 225 227 228 229 239 243 249 251 252 259 262 263 265 266 271 274 278 279 281 283 285 286 289 290 291 294 295 297 298 299 307 308 313 315 317 319 321 323 324 326 330 331 333 336 339 345 348 351 352 353 356 359 361 363 366 369 373 374 376 379 381 382 384 386 392 394 395 399 401 405 407 409 414 415 420 421 422 424 425 426 427 428 432 433 434 437 438 440,
	0	 145 288,
	0	 123 124 126 128 130 131 132 145 206 207 208 209 247 248 288,
	0	 123 124 126 128 130 131 132 145 147 151 153 154 155 157 158 159 160 161 163 164 165 168 169 172 185 186 187 201 206 207 208 209 231 235 237 244 247 248 256 257 258 288 300,
	1	 60 61 62 63 64 180 212,
	1	 4 5 7 9 10 12 13 14 15 52 54 58 60 61 62 63 64 80 86 94 97 98 99 100 101 102 103 105 115 119 180 181 190 211 212 225 227 228 229 249 266 271 278 279 281 285 286 299 399,
	0	 4 5 7 9 10 12 13 14 15 16 24 29 32 39 42 44 48 50 52 54 55 58 60 61 62 63 64 70 72 73 74 76 79 80 81 84 86 88 89 94 97 98 99 100 101 102 103 105 107 109 110 111 113 114 115 119 138 139 141 143 144 145 149 152 162 167 170 171 174 175 178 180 181 188 190 192 195 197 200 211 212 217 219 222 224 225 227 228 229 239 243 249 251 252 262 263 265 266 271 278 279 281 283 285 286 289 290 291 294 295 297 298 299 307 308 313 315 317 319 321 323 324 326 330 331 333 336 339 345 348 351 352 353 356 359 361 363 366 369 373 374 376 379 381 382 384 386 392 394 395 399 401 405 407 409 414 415 420 421 422 424 425 426 427 428 432 433 434 437 438 440,
	0	 460 461 466 467 469 474,
	0	 460 461 463 466 467 469 474 481 486,
	0	 472 473 487 490 491,
	0	 16 308 315 317 319 321 323 324 326 330 331 333 336 339 351 353 356 359 361,
	1	 421 433,
	0	 4 5 7 9 10 12 13 14 15 16 24 29 32 39 42 44 48 50 52 54 55 57 58 60 61 62 63 64 70 72 73 74 76 79 80 81 84 86 88 89 94 97 98 99 100 101 102 103 105 107 109 110 111 113 114 115 119 138 139 141 143 144 145 149 152 162 167 170 171 174 175 178 180 181 188 190 192 195 197 200 211 212 217 219 222 224 225 227 228 229 239 243 249 251 252 262 263 265 266 271 278 279 281 285 286 299 307 308 313 315 317 319 321 323 324 326 330 331 333 336 339 345 348 351 352 353 356 359 361 363 366 369 373 374 376 379 381 382 384 386 392 394 395 399 401 405 407 409 414 415 420 421 422 424 425 426 427 428 432 433 434 437 438 440,
	0	 40 267,
	0	 478 479,
	0	 70 72 73 74 76 79 113 114 192 195 197 217 219 222 224 251 252,
	1	 366 369 373 386 394 395 409,
	0	 89 113 114,
	0	 314 318 320 322 325 327 329 334 335 337 340 343 346 350 355 357 358 360,
	0	 310 311 314 318 320 322 325 327 329 334 335 337 340 343 346 350 355 357 358 360,
	0	 332 341 362,
	1	 4 5 7 9 10 12 13 14 15 16 24 29 32 33 34 38 39 40 42 44 46 47 48 50 52 53 54 55 56 57 58 60 61 62 63 64 70 72 73 74 76 79 80 81 82 84 86 88 89 94 97 98 99 100 101 102 103 105 107 109 110 111 113 114 115 119 123 124 126 128 130 131 132 138 139 141 143 144 145 147 149 151 152 153 154 155 157 158 159 160 161 162 163 164 165 167 168 169 170 171 172 174 175 178 179 180 181 183 185 186 187 188 190 191 192 195 197 200 201 202 206 207 208 209 211 212 217 219 222 224 225 227 228 229 231 233 235 237 239 243 244 247 248 249 251 252 256 257 258 259 261 262 263 265 266 267 269 270 271 274 278 279 281 283 285 286 288 289 290 291 294 295 296 297 298 299 300 307 308 313 315 317 319 321 323 324 326 330 331 333 336 339 345 348 351 352 353 356 359 361 363 366 369 373 374 376 379 381 382 384 386 392 394 395 399 401 405 407 409 414 415 420 421 422 424 425 426 427 428 432 433 434 437 438 440,
	0	 458 480 484,
	1	 441 442 443 446 447 448 449 450 451 452 453 454 455 457 458 459 460 466 467 468 469 470 471 474 475 476 480 482 483 484 485 488 489 490 491,
	1	 37 117 118 121,
	1	 37 117 118 121 133 135,
	1	 1 21 27 31 35 41 43 51 59 127 142 189 205 241 268 275 276 282 287 292 293 328 344 367 371 378 398 406 419 423 436 439,
	1	 1 21 27 31 35 41 43 51 59 189 205 241 268 275 276 282 287 292 293 328 344 367 371 378 398 406 419 423 436 439,
	0	 42 88,
	1	 4 5 7 9 10 12 13 14 15 16 24 29 32 34 39 42 44 46 47 48 50 52 54 55 56 57 58 60 61 62 63 64 70 72 73 74 76 79 80 81 84 86 88 89 94 97 98 99 100 101 102 103 105 107 109 110 111 113 114 115 119 123 124 126 128 130 131 132 138 139 141 143 144 145 149 152 162 167 170 171 174 175 178 179 180 181 183 188 190 192 195 197 200 206 207 208 209 211 212 217 219 222 224 225 227 228 229 239 243 247 248 249 251 252 259 262 263 265 266 271 274 278 279 281 283 285 286 288 289 290 291 294 295 297 298 299 307 308 313 315 317 319 321 323 324 326 330 331 333 336 339 345 348 351 352 353 356 359 361 363 366 369 373 374 376 379 381 382 384 386 392 394 395 399 401 405 407 409 414 415 420 421 422 424 425 426 427 428 432 433 434 437 438 440,
	1	 460 461 463 466 467 469 472 473 474 481 484 486 487 488 490 491,
	1	 36 45 83 277,
	1	 36 45 83 166 177 184 232 238 240 255 277,
	1	 3 36 45 71 83 87 91 116 122 166 177 182 184 218 220 221 232 234 238 240 245 253 255 277 280 284,
	0	 4 5 7 9 10 12 13 14 15 16 24 29 32 39 42 44 48 50 52 54 55 57 58 60 61 62 63 64 80 81 86 88 94 97 98 99 100 101 102 103 105 107 109 110 115 119 138 139 141 143 144 145 149 152 162 167 170 171 174 175 178 180 181 188 190 200 211 212 225 227 228 229 239 243 249 262 263 265 266 271 278 279 281 285 286 299 307 308 313 315 317 319 321 323 324 326 330 331 333 336 339 345 348 351 352 353 356 359 361 363 366 369 373 374 376 379 381 382 384 386 392 394 395 399 401 405 407 409 414 415 420 421 422 424 425 426 427 428 432 433 434 437 438 440,
	2	 283 297 298,
	2	 111 283 297 298,
	1	 4 5 7 9 10 12 13 14 15 60 61 62 63 64 80 86 94 97 98 99 100 101 102 103 105 181 211 212 225 227 228 249 399,
	0	 4 5 7 9 10 12 13 14 15 50 52 54 55 58 60 61 62 63 64 80 86 94 97 98 99 100 101 102 103 105 115 119 170 171 181 190 211 212 225 227 228 229 249 266 271 278 279 281 285 286 299 399,
	0	 16 24 29 57 180 188 307 308 313 315 317 319 321 323 324 326 330 331 333 336 339 345 348 351 352 353 356 359 361 363 366 369 373 374 376 379 381 382 384 386 392 394 395 401 405 407 409 414 415 420 421 422 424 425 426 427 428 432 433 434 437 438 440,
	0	 107 110,
	0	 44 48 70 72 73 74 76 79 84 89 107 109 110 113 114 149 152 162 167 174 178 192 195 197 217 219 222 224 239 251 252 265,
	0	 39 138 139 141 145 243,
	1	 307 308 313 345 348 351 352,
	1	 40 46 47 53 56 82 179 267 269 270 274,
	1	 4 5 7 9 10 12 13 14 15 16 24 29 32 34 39 40 42 44 46 47 48 50 52 53 54 55 56 57 58 60 61 62 63 64 70 72 73 74 76 79 80 81 82 84 86 88 89 94 97 98 99 100 101 102 103 105 107 109 110 111 113 114 115 119 138 139 141 143 144 145 149 152 162 167 170 171 174 175 178 179 180 181 183 188 190 192 195 197 200 211 212 217 219 222 224 225 227 228 229 239 243 249 251 252 259 262 263 265 266 267 269 270 271 274 278 279 281 283 285 286 289 290 291 294 295 297 298 299 307 308 313 315 317 319 321 323 324 326 330 331 333 336 339 345 348 351 352 353 356 359 361 363 366 369 373 374 376 379 381 382 384 386 392 394 395 399 401 405 407 409 414 415 420 421 422 424 425 426 427 428 432 433 434 437 438 440,
	1	 4 5 7 9 10 12 13 14 15 16 24 29 32 34 39 40 42 44 46 47 48 50 52 53 54 55 56 57 58 60 61 62 63 64 70 72 73 74 76 79 80 81 82 84 86 88 89 94 97 98 99 100 101 102 103 105 107 109 110 111 113 114 115 119 123 124 126 128 130 131 132 138 139 141 143 144 145 147 149 151 152 153 154 155 157 158 159 160 161 162 163 164 165 167 168 169 170 171 172 174 175 178 179 180 181 183 185 186 187 188 190 192 195 197 200 201 206 207 208 209 211 212 217 219 222 224 225 227 228 229 231 235 237 239 243 244 247 248 249 251 252 256 257 258 259 262 263 265 266 267 269 270 271 274 278 279 281 283 285 286 288 289 290 291 294 295 297 298 299 300 307 308 313 315 317 319 321 323 324 326 330 331 333 336 339 345 348 351 352 353 356 359 361 363 366 369 373 374 376 379 381 382 384 386 392 394 395 399 401 405 407 409 414 415 420 421 422 424 425 426 427 428 432 433 434 437 438 440,
	1	 1 2 3 6 8 11 17 18 20 21 22 25 27 28 30 31 33 35 36 37 38 41 43 45 49 51 59 65 66 67 68 69 71 75 77 78 83 85 87 90 91 92 93 95 96 104 106 108 112 116 117 118 120 121 122 125 127 129 133 134 135 136 137 140 142 146 148 150 156 166 173 176 177 182 184 189 191 193 194 196 198 199 202 203 204 205 210 213 214 215 216 218 220 221 223 226 230 232 233 234 236 238 240 241 242 245 246 250 253 254 255 260 261 264 268 272 273 275 276 277 280 282 284 287 292 293 296 301 302 303 304 305 309 316 328 338 342 344 347 349 354 364 367 368 371 377 378 391 397 398 406 413 417 419 423 430 436 439 441 442 443 444 445 446 447 448 449 450 451 452 453 454 455 456 457 458 459 460 461 462 463 464 465 466 467 468 469 470 471 472 473 474 475 476 477 478 479 480 481 482 483 484 485 486 487 488 489 490 491,
	1	 33 38 191 202 233 261 296,
	1	 1 51 205 268 275 282 287 292 293,
	1	 1 51 268 275 287 292 293,
	0	 138 139 141 179 243,
	0	 4 5 7 9 10 12 13 14 15 16 24 29 32 34 39 42 44 48 50 52 54 55 57 58 60 61 62 63 64 70 72 73 74 76 79 80 81 84 86 88 89 94 97 98 99 100 101 102 103 105 107 109 110 111 113 114 115 119 138 139 141 144 149 152 162 167 170 171 174 175 178 179 180 181 183 188 190 192 195 197 200 211 212 217 219 222 224 225 227 228 229 239 243 249 251 252 259 262 263 265 266 271 278 279 281 283 285 286 289 290 291 294 295 297 298 299 307 308 313 315 317 319 321 323 324 326 330 331 333 336 339 345 348 351 352 353 356 359 361 363 366 369 373 374 376 379 381 382 384 386 392 394 395 399 401 405 407 409 414 415 420 421 422 424 425 426 427 428 432 433 434 437 438 440,
	1	 4 5 7 9 10 12 13 14 15 16 24 29 32 34 39 42 44 46 47 48 50 52 54 55 56 57 58 60 61 62 63 64 70 72 73 74 76 79 80 81 84 86 88 89 94 97 98 99 100 101 102 103 105 107 109 110 111 113 114 115 119 138 139 141 144 149 152 162 167 170 171 174 175 178 179 180 181 183 188 190 192 195 197 200 211 212 217 219 222 224 225 227 228 229 239 243 249 251 252 259 262 263 265 266 271 274 278 279 281 283 285 286 289 290 291 294 295 297 298 299 307 308 313 315 317 319 321 323 324 326 330 331 333 336 339 345 348 351 352 353 356 359 361 363 366 369 373 374 376 379 381 382 384 386 392 394 395 399 401 405 407 409 414 415 420 421 422 424 425 426 427 428 432 433 434 437 438 440,
	0	 123 124 126 128 130 206 207 208 209 247 248,
	1	 40 53 69 82 213 215 267 269 270,
	0	 33 38 40 53 69 82 191 213 215 267 269 270,
	0	 33 38 40 53 69 82 191 213 215 233 267 269 270,
	0	 4 5 7 9 10 12 13 14 15 16 24 29 32 33 34 38 39 40 42 44 46 47 48 50 52 53 54 55 56 57 58 60 61 62 63 64 69 70 72 73 74 76 79 80 81 82 84 86 88 89 94 97 98 99 100 101 102 103 105 107 109 110 111 113 114 115 119 123 124 126 128 130 131 132 138 139 141 143 144 145 147 149 151 152 153 154 155 157 158 159 160 161 162 163 164 165 167 168 169 170 171 172 174 175 178 179 180 181 183 185 186 187 188 190 191 192 195 197 200 201 206 207 208 209 211 212 213 215 217 219 222 224 225 227 228 229 231 233 235 237 239 243 244 247 248 249 251 252 256 257 258 259 262 263 265 266 267 269 270 271 274 278 279 281 283 285 286 288 289 290 291 294 295 297 298 299 300 307 308 313 315 317 319 321 323 324 326 330 331 333 336 339 345 348 351 352 353 356 359 361 363 366 369 373 374 376 379 381 382 384 386 392 394 395 399 401 405 407 409 414 415 420 421 422 424 425 426 427 428 432 433 434 437 438 440,
	0	 4 5 7 9 10 12 13 14 15 16 24 29 32 33 34 38 39 40 42 44 46 47 48 50 52 53 54 55 56 57 58 60 61 62 63 64 69 70 72 73 74 76 79 80 81 82 84 86 88 89 94 97 98 99 100 101 102 103 105 107 109 110 111 113 114 115 119 123 124 126 128 130 131 132 138 139 141 143 144 145 147 149 151 152 153 154 155 157 158 159 160 161 162 163 164 165 167 168 169 170 171 172 174 175 178 179 180 181 183 185 186 187 188 190 191 192 195 197 200 201 202 206 207 208 209 211 212 213 215 217 219 222 224 225 227 228 229 231 233 235 237 239 243 244 247 248 249 251 252 256 257 258 259 261 262 263 265 266 267 269 270 271 274 278 279 281 283 285 286 288 289 290 291 294 295 297 298 299 300 307 308 313 315 317 319 321 323 324 326 330 331 333 336 339 345 348 351 352 353 356 359 361 363 366 369 373 374 376 379 381 382 384 386 392 394 395 399 401 405 407 409 414 415 420 421 422 424 425 426 427 428 432 433 434 437 438 440,
	0	 4 5 7 9 10 12 13 14 15 16 24 29 32 33 34 38 39 40 42 44 46 47 48 50 52 53 54 55 56 57 58 60 61 62 63 64 69 70 72 73 74 76 79 80 81 82 84 86 88 89 94 97 98 99 100 101 102 103 105 107 109 110 111 113 114 115 119 123 124 126 128 130 131 132 138 139 141 143 144 145 147 149 151 152 153 154 155 157 158 159 160 161 162 163 164 165 167 168 169 170 171 172 174 175 178 179 180 181 183 185 186 187 188 190 191 192 195 197 200 201 202 206 207 208 209 211 212 213 215 217 219 222 224 225 227 228 229 231 233 235 237 239 243 244 247 248 249 251 252 256 257 258 259 261 262 263 265 266 267 269 270 271 274 278 279 281 283 285 286 288 289 290 291 294 295 297 298 299 300 301 302 303 305 307 308 313 315 317 319 321 323 324 326 330 331 333 336 339 345 348 351 352 353 356 359 361 363 366 369 373 374 376 379 381 382 384 386 392 394 395 399 401 405 407 409 414 415 420 421 422 424 425 426 427 428 432 433 434 437 438 440,
	0	 19 23 26 306 310 311 312 314 318 320 322 325 327 329 332 334 335 337 340 341 343 346 350 355 357 358 360 362 365 370 372 375 380 383 385 387 388 389 390 393 396 397 400 402 403 404 408 410 411 412 416 418 429 431 435,
	0	 19 23 26 296 306 310 311 312 314 318 320 322 325 327 329 332 334 335 337 340 341 343 346 350 355 357 358 360 362 365 370 372 375 380 383 385 387 388 389 390 393 396 397 400 402 403 404 408 410 411 412 416 418 429 431 435,
	0	 1 2 3 6 8 11 17 18 20 21 22 25 27 28 30 31 35 36 37 41 43 45 49 51 59 65 66 67 68 71 75 77 78 83 85 87 90 91 92 93 95 96 104 106 108 112 116 117 118 120 121 122 125 127 129 133 134 135 136 137 140 142 146 148 150 156 166 173 176 177 182 184 189 193 194 196 198 199 203 204 205 210 214 216 218 220 221 223 226 230 232 234 236 238 240 241 242 245 246 250 253 254 255 260 264 268 272 273 275 276 277 280 282 284 287 292 293 304 309 316 328 338 342 344 347 349 354 364 367 368 371 377 378 391 398 406 413 417 419 423 430 436 439 441 442 443 444 445 446 447 448 449 450 451 452 453 454 455 456 457 458 459 460 461 462 463 464 465 466 467 468 469 470 471 472 473 474 475 476 477 478 479 480 481 482 483 484 485 486 487 488 489 490 491,
	1	 49 272 441 442 443 444 445 446 447 448 449 450 451 452 453 454 455 457 458 459 460 461 462 463 465 466 467 468 469 470 471 472 473 474 475 476 477 478 479 480 481 482 483 484 485 486 487 488 489 490 491,
	4	 271 278 279,
	0	 4 5 7 9 10 12 13 14 15 34 52 54 57 58 60 61 62 63 64 80 86 94 97 98 99 100 101 102 103 105 115 119 180 181 183 190 211 212 225 227 228 229 249 259 266 271 278 279 281 285 286 299 399,
	2	 179 274,
	2	 375 390,
	0	 314 318 320 322 325 327 335 337 340 355 357 358,
	0	 314 318 320 322 325 327 329 335 337 340 355 357 358,
	0	 332 334,
	2	 16 24 29 188 307 308 313 315 317 319 321 323 324 326 330 331 333 336 339 345 348 351 352 353 356 359 361 363 366 369 373 374 376 379 381 382 384 386 392 394 395 401 405 407 409 415 420 421 422 424 425 426 427 428 432 433 434 437 438 440,
	2	 16 24 29 50 55 61 62 63 64 170 171 188 212 307 308 313 315 317 319 321 323 324 326 330 331 333 336 339 345 348 351 352 353 356 359 361 363 366 369 373 374 376 379 381 382 384 386 392 394 395 401 405 407 409 414 415 420 421 422 424 425 426 427 428 432 433 434 437 438 440,
	1	 1 2 3 6 8 11 17 18 20 21 22 25 27 28 30 31 33 35 36 37 38 40 41 43 45 51 53 59 65 66 67 68 69 71 75 77 78 82 83 85 87 90 91 92 93 95 96 104 106 108 112 116 117 118 120 121 122 125 127 129 133 135 140 142 146 148 150 156 166 173 176 177 182 184 189 191 193 194 196 198 199 203 204 205 210 213 214 215 216 218 220 221 223 226 230 232 233 234 236 238 240 241 242 245 246 250 253 254 255 260 264 267 268 269 270 273 275 276 277 280 282 284 287 292 293 296 304 309 316 328 338 342 344 347 349 354 364 367 368 371 377 378 391 398 406 413 417 419 423 430 436 439 464,
	1	 1 2 3 6 8 11 17 18 20 21 22 25 27 28 30 31 35 36 37 40 41 43 45 51 53 59 65 66 67 68 69 71 75 77 78 82 83 85 87 90 91 92 93 95 96 104 106 108 112 116 117 118 120 121 122 125 127 129 133 135 140 142 146 148 150 156 166 173 176 177 182 184 189 193 194 196 198 199 203 204 205 210 213 214 215 216 218 220 221 223 226 230 232 234 236 238 240 241 242 245 246 250 253 254 255 260 264 267 268 269 270 273 275 276 277 280 282 284 287 292 293 304 309 316 328 338 342 344 347 349 354 364 367 368 371 377 378 391 398 406 413 417 419 423 430 436 439 464,
	0	 58 60 115 119 229,
	0	 4 5 7 9 10 12 13 14 15 58 60 86 94 97 98 99 100 101 102 103 105 115 119 211 225 227 228 229 249,
	0	 4 5 7 9 10 12 13 14 15 58 60 80 86 94 97 98 99 100 101 102 103 105 115 119 181 211 225 227 228 229 249 399,
	0	 57 61 62 63 64 180 212,
	1	 432 433,
	0	 421 432 433,
	0	 421 422 424 425 426 427 432 433,
	1	 24 29 420 421 422 424 425 426 427 432 433,
	1	 24 29 420 421 422 424 425 426 427 432 433 438,
	0	 24 29 420 421 422 424 425 426 427 432 433 434 437 438,
	1	 76 79,
	1	 76 79 219,
	1	 222 251,
	0	 314 318 320 322 325 327 335 337 355,
	1	 334 340 357 358,
	1	 32 54 263,
	1	 144 289 290 291 294 295 297 298,
	1	 32 54 144 263 283 289 290 291 294 295 297 298,
	1	 32 54 144 263 266 283 289 290 291 294 295 297 298,
	1	 52 271 279 281 285 286 299,
	1	 32 52 54 144 263 266 271 279 281 283 285 286 289 290 291 294 295 297 298 299,
	1	 32 52 54 144 263 266 271 278 279 281 283 285 286 289 290 291 294 295 297 298 299,
	1	 4 5 7 9 10 12 13 14 15 32 52 54 80 86 94 97 98 99 100 101 102 103 105 144 181 190 211 225 227 228 249 263 266 271 278 279 281 283 285 286 289 290 291 294 295 297 298 299 399,
	1	 4 5 7 9 10 12 13 14 15 24 29 32 52 54 55 80 86 94 97 98 99 100 101 102 103 105 144 170 171 180 181 188 190 211 225 227 228 249 263 266 271 278 279 281 283 285 286 289 290 291 294 295 297 298 299 366 369 373 374 376 379 381 382 384 386 392 394 395 399 401 405 407 409 414 415 420 421 422 424 425 426 427 428 432 433 434 437 438 440,
	1	 4 5 7 9 10 12 13 14 15 24 29 32 42 52 54 55 58 61 62 63 64 80 81 86 88 94 97 98 99 100 101 102 103 105 115 119 144 170 171 175 180 181 188 190 200 211 212 225 227 228 229 249 263 266 271 278 279 281 283 285 286 289 290 291 294 295 297 298 299 366 369 373 374 376 379 381 382 384 386 392 394 395 399 401 405 407 409 414 415 420 421 422 424 425 426 427 428 432 433 434 437 438 440,
	1	 34 111 183 259,
	0	 34 57 60 111 183 259,
	1	 84 149 152 162 167 174 178 192 233 239 262 265,
	1	 70 72 73 74 76 79 84 89 107 109 110 149 152 162 167 174 178 192 195 197 217 219 222 224 233 239 251 252 262 265,
	1	 70 72 73 74 76 79 84 89 107 109 110 113 114 149 152 162 167 174 178 192 195 197 217 219 222 224 233 239 251 252 262 265,
	1	 34 57 60 70 72 73 74 76 79 84 89 107 109 110 111 113 114 149 152 162 167 174 178 183 192 195 197 217 219 222 224 233 239 251 252 259 262 265,
	1	 16 39 40 44 46 47 48 53 56 82 138 139 141 143 145 243 267 269 270 274 307 308 313 315 317 319 321 323 324 326 330 331 333 336 339 345 348 351 352 353 356 359 361 363,
	1	 4 5 7 9 10 12 13 14 15 16 24 29 32 34 39 40 42 44 46 47 48 50 52 53 54 55 56 57 58 60 61 62 63 64 70 72 73 74 76 79 80 81 82 84 86 88 89 94 97 98 99 100 101 102 103 105 107 109 110 111 113 114 115 119 138 139 141 143 144 145 149 152 162 167 170 171 174 175 178 179 180 181 183 188 190 192 195 197 200 211 212 217 219 222 224 225 227 228 229 233 239 243 249 251 252 259 262 263 265 266 267 269 270 271 274 278 279 281 283 285 286 289 290 291 294 295 297 298 299 307 308 313 315 317 319 321 323 324 326 330 331 333 336 339 345 348 351 352 353 356 359 361 363 366 369 373 374 376 379 381 382 384 386 392 394 395 399 401 405 407 409 414 415 420 421 422 424 425 426 427 428 432 433 434 437 438 440,
	1	 1 2 3 6 8 11 17 18 20 21 22 25 27 28 30 31 33 35 36 37 38 41 43 45 49 51 59 65 66 67 68 69 71 75 77 78 83 85 87 90 91 92 93 95 96 104 106 108 112 116 117 118 120 121 122 123 124 125 126 127 128 129 130 131 132 133 134 135 136 137 140 142 146 148 150 156 166 173 176 177 182 184 189 191 193 194 196 198 199 202 203 204 205 206 207 208 209 210 213 214 215 216 218 220 221 223 226 230 232 234 236 238 240 241 242 245 246 247 248 250 253 254 255 260 261 264 268 272 273 275 276 277 280 282 284 287 288 292 293 296 301 302 303 304 305 309 316 328 338 342 344 347 349 354 364 367 368 371 377 378 391 397 398 406 413 417 419 423 430 436 439 441 442 443 444 445 446 447 448 449 450 451 452 453 454 455 456 457 458 459 460 461 462 463 464 465 466 467 468 469 470 471 472 473 474 475 476 477 478 479 480 481 482 483 484 485 486 487 488 489 490 491,
	1	 65 66 117 118 121 127 133 135 173,
	2	 1 6 8 11 21 27 31 35 37 41 43 51 59 68 75 77 78 85 90 92 95 96 104 106 189 198 199 205 210 223 226 241 250 268 275 276 282 287 292 293 328 344 367 371 378 398 406 419 423 436 439,
	0	 16 149 152 162 167 174 178 239 265 307 308 313 315 317 319 321 323 324 326 330 331 333 336 339 345 348 351 352 353 356 359 361 363 407,
	0	 84 89 107 109 110,
	1	 49 456 465,
	1	 157 185,
	1	 157 185 201,
	0	 4 5 7 9 10 12 13 14 15 16 24 29 32 34 39 42 44 48 50 52 54 55 57 58 60 61 62 63 64 70 72 73 74 76 79 80 81 84 86 88 89 94 97 98 99 100 101 102 103 105 107 109 110 111 113 114 115 119 123 124 126 128 130 131 132 138 139 141 143 144 145 147 149 151 152 153 154 155 157 158 159 160 161 162 163 164 165 167 168 169 170 171 172 174 175 178 180 181 183 185 186 187 188 190 192 195 197 200 201 206 207 208 209 211 212 217 219 222 224 225 227 228 229 231 235 237 239 243 244 247 248 249 251 252 256 257 258 259 262 263 265 266 271 278 279 281 283 285 286 288 289 290 291 294 295 297 298 299 300 307 308 313 315 317 319 321 323 324 326 330 331 333 336 339 345 348 351 352 353 356 359 361 363 366 369 373 374 376 379 381 382 384 386 392 394 395 399 401 405 407 409 414 415 420 421 422 424 425 426 427 428 432 433 434 437 438 440,
	0	 3 255 284,
	1	 268 282,
	0	 65 66 173 205 268 282,
	0	 6 8 11 65 66 68 75 77 78 85 90 92 95 96 104 106 173 198 199 205 210 223 226 250 268 282,
	0	 1 21 27 31 35 37 41 43 51 59 142 189 241 275 276 287 292 293 328 344 367 371 378 398 406 419 423 436 439,
	0	 1 21 27 31 35 37 41 43 51 59 189 241 275 276 287 292 293 328 344 367 371 378 398 406 419 423 436 439,
	1	 16 308 319 321 323 324 339,
	0	 313 315 317 326 330 331 333 336 352 353 356 359 361,
	0	 307 313 315 317 326 330 331 333 336 352 353 356 359 361,
	1	 307 313 315 317 326 330 331 333 336 345 348 351 352 353 356 359 361,
	0	 52 54 58 111 115 119 190 229 266 271 278 279 281 283 285 286 289 290 291 294 295 297 298 299,
	0	 16 24 29 32 39 42 44 48 50 52 54 55 58 81 88 111 115 119 138 139 141 143 144 145 170 171 175 188 190 200 229 243 262 263 266 271 278 279 281 283 285 286 289 290 291 294 295 297 298 299 307 308 313 315 317 319 321 323 324 326 330 331 333 336 339 345 348 351 352 353 356 359 361 363 366 369 373 374 376 379 381 382 384 386 392 394 395 401 405 407 409 414 415 420 421 422 424 425 426 427 428 432 433 434 437 438 440,
	0	 16 24 29 32 39 42 44 48 50 52 54 55 58 70 72 73 74 76 79 81 84 88 89 107 109 110 111 113 114 115 119 138 139 141 143 144 145 149 152 162 167 170 171 174 175 178 188 190 192 195 197 200 217 219 222 224 229 239 243 251 252 262 263 265 266 271 278 279 281 283 285 286 289 290 291 294 295 297 298 299 307 308 313 315 317 319 321 323 324 326 330 331 333 336 339 345 348 351 352 353 356 359 361 363 366 369 373 374 376 379 381 382 384 386 392 394 395 401 405 407 409 414 415 420 421 422 424 425 426 427 428 432 433 434 437 438 440,
	0	 441 442 443 446 447 448 449 450 451 452 453 454 455 457 458 459 468 470 471 475 476 480 482 483 484 485 488 489,
	1	 68 78,
	1	 75 77 198 210,
	0	 16 307 308 313 315 317 319 321 323 324 326 330 331 333 336 339 345 348 352 353 356 359 361,
	0	 4 5 7 9 10 12 13 14 15 16 24 29 32 39 42 44 48 50 52 54 55 57 58 60 61 62 63 64 70 72 73 74 76 79 80 81 84 86 88 89 94 97 98 99 100 101 102 103 105 107 109 110 113 114 115 119 138 139 141 143 144 145 149 152 162 167 170 171 174 175 178 180 181 188 190 192 195 197 200 211 212 217 219 222 224 225 227 228 229 239 243 249 251 252 262 263 265 266 271 278 279 281 283 285 286 289 290 291 294 295 297 298 299 307 308 313 315 317 319 321 323 324 326 330 331 333 336 339 345 348 351 352 353 356 359 361 363 366 369 373 374 376 379 381 382 384 386 392 394 395 399 401 405 407 409 414 415 420 421 422 424 425 426 427 428 432 433 434 437 438 440,
	0	 4 5 7 9 10 12 13 14 15 16 24 29 32 34 39 42 44 48 50 52 54 55 57 58 60 61 62 63 64 70 72 73 74 76 79 80 81 84 86 88 89 94 97 98 99 100 101 102 103 105 107 109 110 113 114 115 119 138 139 141 143 144 145 149 152 162 167 170 171 174 175 178 180 181 183 188 190 192 195 197 200 211 212 217 219 222 224 225 227 228 229 239 243 249 251 252 259 262 263 265 266 271 278 279 281 283 285 286 289 290 291 294 295 297 298 299 307 308 313 315 317 319 321 323 324 326 330 331 333 336 339 345 348 351 352 353 356 359 361 363 366 369 373 374 376 379 381 382 384 386 392 394 395 399 401 405 407 409 414 415 420 421 422 424 425 426 427 428 432 433 434 437 438 440,
	0	 4 5 7 9 10 12 13 14 15 16 24 29 32 34 39 42 44 46 47 48 50 52 54 55 56 57 58 60 61 62 63 64 70 72 73 74 76 79 80 81 84 86 88 89 94 97 98 99 100 101 102 103 105 107 109 110 113 114 115 119 138 139 141 143 144 145 149 152 162 167 170 171 174 175 178 179 180 181 183 188 190 192 195 197 200 211 212 217 219 222 224 225 227 228 229 239 243 249 251 252 259 262 263 265 266 271 274 278 279 281 283 285 286 289 290 291 294 295 297 298 299 307 308 313 315 317 319 321 323 324 326 330 331 333 336 339 345 348 351 352 353 356 359 361 363 366 369 373 374 376 379 381 382 384 386 392 394 395 399 401 405 407 409 414 415 420 421 422 424 425 426 427 428 432 433 434 437 438 440,
	0	 4 5 7 9 10 12 13 14 15 16 24 29 32 34 39 42 44 46 47 48 50 52 54 55 56 57 58 60 61 62 63 64 70 72 73 74 76 79 80 81 84 86 88 89 94 97 98 99 100 101 102 103 105 107 109 110 113 114 115 119 123 124 126 128 130 131 132 138 139 141 143 144 145 147 149 151 152 153 154 155 157 158 159 160 161 162 163 164 165 167 168 169 170 171 172 174 175 178 179 180 181 183 185 186 187 188 190 192 195 197 200 201 206 207 208 209 211 212 217 219 222 224 225 227 228 229 231 235 237 239 243 244 247 248 249 251 252 256 257 258 259 262 263 265 266 271 274 278 279 281 283 285 286 288 289 290 291 294 295 297 298 299 300 307 308 313 315 317 319 321 323 324 326 330 331 333 336 339 345 348 351 352 353 356 359 361 363 366 369 373 374 376 379 381 382 384 386 392 394 395 399 401 405 407 409 414 415 420 421 422 424 425 426 427 428 432 433 434 437 438 440,
	0	 1 2 3 6 8 11 17 18 20 21 22 25 27 28 30 31 33 35 36 37 38 40 41 43 45 49 51 53 59 65 66 67 68 69 71 75 77 78 82 83 85 87 90 91 92 93 95 96 104 106 108 111 112 116 117 118 120 121 122 125 127 129 133 134 135 136 137 140 142 146 148 150 156 166 173 176 177 182 184 189 191 193 194 196 198 199 202 203 204 205 210 213 214 215 216 218 220 221 223 226 230 232 233 234 236 238 240 241 242 245 246 250 253 254 255 260 261 264 267 268 269 270 272 273 275 276 277 280 282 284 287 292 293 296 301 302 303 304 305 309 316 328 338 342 344 347 349 354 364 367 368 371 377 378 391 397 398 406 413 417 419 423 430 436 439 441 442 443 444 445 446 447 448 449 450 451 452 453 454 455 456 457 458 459 460 461 462 463 464 465 466 467 468 469 470 471 472 473 474 475 476 477 478 479 480 481 482 483 484 485 486 487 488 489 490 491,
	0	 111 202 261,
	0	 111 202 261 301 302 303 305,
	1	 4 5 7 9 10 12 13 14 15 32 50 52 54 55 57 58 60 61 62 63 64 80 86 94 97 98 99 100 101 102 103 105 115 119 170 171 180 181 190 211 212 225 227 228 229 249 262 263 266 271 278 279 281 285 286 299 399,
	1	 4 5 7 9 10 12 13 14 15 16 24 29 32 50 52 54 55 57 58 60 61 62 63 64 80 86 94 97 98 99 100 101 102 103 105 115 119 170 171 180 181 188 190 211 212 225 227 228 229 249 262 263 266 271 278 279 281 285 286 299 307 308 313 315 317 319 321 323 324 326 330 331 333 336 339 345 348 351 352 353 356 359 361 363 366 369 373 374 376 379 381 382 384 386 392 394 395 399 401 405 407 409 414 415 420 421 422 424 425 426 427 428 432 433 434 437 438 440,
	1	 4 5 7 9 10 12 13 14 15 16 24 29 32 42 50 52 54 55 57 58 60 61 62 63 64 80 81 86 88 94 97 98 99 100 101 102 103 105 115 119 170 171 175 180 181 188 190 200 211 212 225 227 228 229 249 262 263 266 271 278 279 281 285 286 299 307 308 313 315 317 319 321 323 324 326 330 331 333 336 339 345 348 351 352 353 356 359 361 363 366 369 373 374 376 379 381 382 384 386 392 394 395 399 401 405 407 409 414 415 420 421 422 424 425 426 427 428 432 433 434 437 438 440,
	1	 39 44 48 138 139 141 143 144 145 243,
	1	 314 335 337 340,
	0	 365 370 372 375 380 383 385 388 390 393 396 408 410 418,
	1	 117 118 121 127 133 135 142,
	0	 4 5 7 9 10 12 13 14 15 86 94 97 98 99 100 101 102 103 105 181 190 211 225 227 228 249 399,
	1	 279 285,
	0	 266 271 279 281 285 286,
	0	 52 266 271 279 281 285 286 299,
	0	 70 72 73 74 76 79 84 89 107 109 110 111 113 114 149 152 162 167 174 178 192 195 197 217 219 222 224 233 239 251 252 262 265,
	0	 57 60 70 72 73 74 76 79 84 89 107 109 110 111 113 114 149 152 162 167 174 178 192 195 197 217 219 222 224 233 239 251 252 262 265,
	0	 139 141 243,
	0	 1 21 27 31 35 37 41 43 51 59 65 66 117 118 121 127 133 135 142 173 189 205 241 268 275 276 282 287 292 293 328 344 367 371 378 398 406 419 423 436 439,
	1	 160 161 163 164 165 168 169 172 186 187 231 244 256 257 258 300,
	1	 153 154 155 160 161 163 164 165 168 169 172 186 187 231 235 244 256 257 258 300,
	1	 151 153 154 155 160 161 163 164 165 168 169 172 186 187 231 235 237 244 256 257 258 300,
	1	 1 6 8 11 21 27 31 35 37 41 43 51 59 65 66 68 75 77 78 85 90 92 95 96 104 106 117 118 121 142 173 189 198 199 205 210 223 226 241 250 268 275 276 282 287 292 293 328 344 367 371 378 398 406 419 423 436 439,
	1	 42 81 88 152 175 200,
	1	 4 5 7 9 10 12 13 14 15 24 29 42 50 52 54 55 57 58 60 61 62 63 64 80 81 86 88 94 97 98 99 100 101 102 103 105 115 119 152 170 171 175 180 181 188 190 200 211 212 225 227 228 229 249 266 271 278 279 281 285 286 299 366 369 373 374 376 379 381 382 384 386 392 394 395 399 401 405 407 409 414 415 420 421 422 424 425 426 427 428 432 433 434 437 438 440,
	1	 4 5 7 9 10 12 13 14 15 16 24 29 32 39 42 44 48 50 52 54 55 57 58 60 61 62 63 64 80 81 86 88 94 97 98 99 100 101 102 103 105 115 119 138 139 141 143 144 145 152 170 171 175 180 181 188 190 200 211 212 225 227 228 229 243 249 262 263 266 271 278 279 281 285 286 299 307 308 313 315 317 319 321 323 324 326 330 331 333 336 339 345 348 351 352 353 356 359 361 363 366 369 373 374 376 379 381 382 384 386 392 394 395 399 401 405 407 409 414 415 420 421 422 424 425 426 427 428 432 433 434 437 438 440,
	2	 149 162 167 174 178 239 265,
	1	 107 109 110 149 162 167 174 178 239 265,
	1	 84 107 109 110 149 162 167 174 178 239 265,
	1	 70 72 73 74 76 79 84 89 107 109 110 113 114 149 162 167 174 178 192 195 197 217 219 222 224 239 251 252 265,
	1	 460 461 463 466 467 469 472 473 474 481 486 487,
	1	 460 461 463 466 467 469 472 473 474 481 484 486 487,
	1	 457 458 459 460 461 463 466 467 469 471 472 473 474 476 480 481 482 484 485 486 487 489,
	1	 442 457 458 459 460 461 463 466 467 468 469 470 471 472 473 474 475 476 480 481 482 483 484 485 486 487 488 489,
	1	 441 442 443 446 447 448 449 450 451 452 453 454 455 457 458 459 460 461 463 466 467 468 469 470 471 472 473 474 475 476 480 481 482 483 484 485 486 487 488 489,
	1	 32 143 144 145 262 263,
	0	 32 34 39 44 48 138 139 141 143 144 145 183 243 259 262 263,
	0	 16 24 29 32 34 39 42 44 48 50 55 70 72 73 74 76 79 81 84 88 89 107 109 110 113 114 138 139 141 143 144 145 149 152 162 167 170 171 174 175 178 183 188 192 195 197 200 217 219 222 224 239 243 251 252 259 262 263 265 307 308 313 315 317 319 321 323 324 326 330 331 333 336 339 345 348 351 352 353 356 359 361 363 366 369 373 374 376 379 381 382 384 386 392 394 395 401 405 407 409 414 415 420 421 422 424 425 426 427 428 432 433 434 437 438 440,
	0	 16 24 29 32 34 39 42 44 48 50 55 70 72 73 74 76 79 81 84 88 89 107 109 110 111 113 114 138 139 141 143 144 145 149 152 162 167 170 171 174 175 178 183 188 192 195 197 200 217 219 222 224 239 243 251 252 259 262 263 265 283 289 290 291 294 295 297 298 307 308 313 315 317 319 321 323 324 326 330 331 333 336 339 345 348 351 352 353 356 359 361 363 366 369 373 374 376 379 381 382 384 386 392 394 395 401 405 407 409 414 415 420 421 422 424 425 426 427 428 432 433 434 437 438 440,
	1	 329 332 334 343 346 350 357 358,
	0	 50 55 170 171 405 415,
	0	 24 29 50 55 170 171 366 369 373 374 376 379 381 382 384 386 392 394 395 405 409 415 420 421 422 424 425 426 427 428 432 433 434 437 438 440,
	0	 188 401 414,
	0	 54 58 80 115 119 229,
	0	 457 461 463 466 467 469 471 472 473 474 476 481 482 484 485 486 487 490 491,
	0	 33 38 40 53 82 123 124 126 128 130 131 132 147 151 153 154 155 157 158 159 160 161 163 164 165 168 169 172 185 186 187 191 201 202 206 207 208 209 231 235 237 244 247 248 256 257 258 261 267 269 270 288 296 300 301 302 303 305,
	0	 4 5 7 9 10 12 13 14 15 16 24 29 32 33 34 38 39 40 42 44 46 47 48 50 52 53 54 55 56 57 58 60 61 62 63 64 70 72 73 74 76 79 80 81 82 84 86 88 89 94 97 98 99 100 101 102 103 105 107 109 110 111 113 114 115 119 123 124 126 128 130 131 132 138 139 141 143 144 147 149 151 152 153 154 155 157 158 159 160 161 162 163 164 165 167 168 169 170 171 172 174 175 178 179 180 181 183 185 186 187 188 190 191 192 195 197 200 201 202 206 207 208 209 211 212 217 219 222 224 225 227 228 229 231 233 235 237 239 243 244 247 248 249 251 252 256 257 258 259 261 262 263 265 266 267 269 270 271 274 278 279 281 283 285 286 288 289 290 291 294 295 296 297 298 299 300 301 302 303 305 307 308 313 315 317 319 321 323 324 326 330 331 333 336 339 345 348 351 352 353 356 359 361 363 366 369 373 374 376 379 381 382 384 386 392 394 395 399 401 405 407 409 414 415 420 421 422 424 425 426 427 428 432 433 434 437 438 440,
	0	 1 21 27 41 51 59 268 275 276 287 292 293 328 344 367 371 378 398 406 419 423 436 439,
	1	 24 29 188 366 369 373 374 376 379 381 382 384 386 392 394 395 409 415 420 421 422 424 425 426 427 428 432 433 434 437 438 440,
	0	 405 407,
	0	 401 405 407,
	0	 4 5 7 9 10 12 13 14 15 24 29 32 34 42 52 54 55 58 61 62 63 64 80 81 86 88 94 97 98 99 100 101 102 103 105 111 115 119 144 170 171 175 180 181 183 188 190 200 211 212 225 227 228 229 249 259 263 266 271 278 279 281 283 285 286 289 290 291 294 295 297 298 299 366 369 373 374 376 379 381 382 384 386 392 394 395 399 401 405 407 409 414 415 420 421 422 424 425 426 427 428 432 433 434 437 438 440,
	1	 4 5 7 9 10 12 13 14 15 24 29 32 34 42 52 54 55 57 58 60 61 62 63 64 80 81 86 88 94 97 98 99 100 101 102 103 105 111 115 119 144 170 171 175 180 181 183 188 190 200 211 212 225 227 228 229 249 259 263 266 271 278 279 281 283 285 286 289 290 291 294 295 297 298 299 366 369 373 374 376 379 381 382 384 386 392 394 395 399 401 405 407 409 414 415 420 421 422 424 425 426 427 428 432 433 434 437 438 440,
	0	 149 233,
	0	 149 192 233,
	0	 149 152 162 167 174 178 192 233 239 265,
	1	 46 47 56,
	0	 16 39 44 46 47 48 56 138 139 141 143 145 243 307 308 313 315 317 319 321 323 324 326 330 331 333 336 339 345 348 351 352 353 356 359 361 363,
	0	 40 53 82 267 269 270 274,
	0	 4 5 7 9 10 12 13 14 15 16 24 29 32 34 39 40 42 44 46 47 48 50 52 53 54 55 56 57 58 60 61 62 63 64 70 72 73 74 76 79 80 81 82 84 86 88 89 94 97 98 99 100 101 102 103 105 107 109 110 111 113 114 115 119 123 124 126 128 130 131 132 138 139 141 143 144 145 147 149 151 152 153 154 155 157 158 159 160 161 162 163 164 165 167 168 169 170 171 172 174 175 178 179 180 181 183 185 186 187 188 190 192 195 197 200 201 206 207 208 209 211 212 217 219 222 224 225 227 228 229 231 233 235 237 239 243 244 247 248 249 251 252 256 257 258 259 262 263 265 266 267 269 270 271 274 278 279 281 283 285 286 288 289 290 291 294 295 297 298 299 300 307 308 313 315 317 319 321 323 324 326 330 331 333 336 339 345 348 351 352 353 356 359 361 363 366 369 373 374 376 379 381 382 384 386 392 394 395 399 401 405 407 409 414 415 420 421 422 424 425 426 427 428 432 433 434 437 438 440,
	0	 4 5 7 9 10 12 13 14 15 16 24 29 32 34 39 40 42 44 46 47 48 50 52 53 54 55 56 57 58 60 61 62 63 64 70 72 73 74 76 79 80 81 82 84 86 88 89 94 97 98 99 100 101 102 103 105 107 109 110 111 113 114 115 119 123 124 126 128 130 131 132 138 139 141 143 144 145 147 149 151 152 153 154 155 157 158 159 160 161 162 163 164 165 167 168 169 170 171 172 174 175 178 179 180 181 183 185 186 187 188 190 192 195 197 200 201 206 207 208 209 211 212 217 219 222 224 225 227 228 229 231 233 235 237 239 243 244 247 248 249 251 252 256 257 258 259 262 263 265 266 267 269 270 271 274 278 279 281 283 285 286 288 289 290 291 294 295 297 298 299 300 301 302 303 305 307 308 313 315 317 319 321 323 324 326 330 331 333 336 339 345 348 351 352 353 356 359 361 363 366 369 373 374 376 379 381 382 384 386 392 394 395 399 401 405 407 409 414 415 420 421 422 424 425 426 427 428 432 433 434 437 438 440,
	0	 71 87 91 116 122 182 194 218 220 221 234 245 253 280,
	0	 3 36 45 71 83 87 91 116 122 166 177 182 184 194 218 220 221 232 234 238 240 245 253 255 273 277 280 284,
	0	 18 20 25 140 146 193 203 204 230 236 242 246 264 309 342 347 349 377 391 413,
	0	 117 118 121 133 135 173,
	0	 65 66 117 118 121 127 133 135 142 173,
	0	 6 8 11 31 35 37 43 68 75 77 78 85 90 92 95 96 104 106 189 198 199 210 223 226 241 250,
	0	 129 304,
	1	 17 67 129 304,
	1	 2 17 22 28 67 129 148 214 304,
	0	 441 443 447 448 449 453,
	0	 441 443 447 448 449 451 452 453 455,
	0	 457 463 471 476 481 482 484 485 486,
	0	 4 5 7 9 10 12 13 14 15 24 29 42 50 52 54 55 57 58 60 61 62 63 64 80 81 86 88 94 97 98 99 100 101 102 103 105 111 115 119 170 171 175 180 181 188 190 200 211 212 225 227 228 229 249 266 271 278 279 281 283 285 286 289 290 291 294 295 297 298 299 366 369 373 374 376 379 381 382 384 386 392 394 395 399 401 405 407 409 414 415 420 421 422 424 425 426 427 428 432 433 434 437 438 440,
	1	 400 412,
	1	 33 38 40 53 82 267 269 270 296,
	0	 484 490 491,
	1	 457 471 476 482 484 485 490 491,
	1	 93 196 216 354,
	1	 112 254,
	1	 2 17 22 28 30 67 69 93 108 112 120 125 129 148 150 156 176 196 213 214 215 216 254 260 304 316 338 354 364 368 417 464,
	1	 1 3 6 8 11 18 20 21 25 27 31 35 36 37 41 43 45 49 51 59 65 66 68 71 75 77 78 83 85 87 90 91 92 95 96 104 106 116 117 118 121 122 127 133 134 135 136 137 140 142 146 166 173 177 182 184 189 193 194 198 199 203 204 205 210 218 220 221 223 226 230 232 234 236 238 240 241 242 245 246 250 253 255 264 268 272 273 275 276 277 280 282 284 287 292 293 309 328 342 344 347 349 367 371 377 378 391 397 398 406 413 419 423 430 436 439 441 442 443 444 445 446 447 448 449 450 451 452 453 454 455 456 457 458 459 460 461 462 463 465 466 467 468 469 470 471 472 473 474 475 476 477 478 479 480 481 482 483 484 485 486 487 488 489 490 491,
	1	 1 3 6 8 11 18 20 21 25 27 31 35 36 37 41 43 45 49 51 59 65 66 68 71 75 77 78 83 85 87 90 91 92 95 96 104 106 116 117 118 121 122 127 133 135 140 142 146 166 173 177 182 184 189 193 194 198 199 203 204 205 210 218 220 221 223 226 230 232 234 236 238 240 241 242 245 246 250 253 255 264 268 272 273 275 276 277 280 282 284 287 292 293 309 328 342 344 347 349 367 371 377 378 391 397 398 406 413 419 423 430 436 439 441 442 443 444 445 446 447 448 449 450 451 452 453 454 455 456 457 458 459 460 461 462 463 465 466 467 468 469 470 471 472 473 474 475 476 477 478 479 480 481 482 483 484 485 486 487 488 489 490 491,
	0	 1 3 6 8 11 18 20 21 25 27 31 35 36 37 41 43 45 51 59 65 66 68 71 75 77 78 83 85 87 90 91 92 95 96 104 106 116 117 118 121 122 127 133 135 140 142 146 166 173 177 182 184 189 193 194 198 199 203 204 205 210 218 220 221 223 226 230 232 234 236 238 240 241 242 245 246 250 253 255 264 268 272 273 275 276 277 280 282 284 287 292 293 309 328 342 344 347 349 367 371 377 378 391 398 406 413 419 423 430 436 439 456,
	0	 50 52 54 55 58 80 115 119 170 171 190 229 266 271 278 279 281 285 286 299,
	0	 469 474,
	0	 4 5 7 9 10 12 13 14 15 86 94 97 98 99 100 101 102 103 105 181 211 225 227 228 249,
	0	 4 5 7 9 10 12 13 14 15 54 80 86 94 97 98 99 100 101 102 103 105 181 211 225 227 228 249 266 271 278 279 281 285 286,
	0	 32 57 60 144 180 262 263 283,
	0	 32 52 57 60 144 180 190 262 263 283 299,
	0	 4 5 7 9 10 12 13 14 15 32 52 54 57 60 80 86 94 97 98 99 100 101 102 103 105 144 180 181 190 211 225 227 228 249 262 263 266 271 278 279 281 283 285 286 299,
	1	 111 274,
	0	 46 47 111 274,
	0	 46 47 56 111 274,
	0	 46 47 56 111 179 274,
	0	 34 46 47 56 111 113 114 179 183 259 274,
	0	 4 5 7 9 10 12 13 14 15 32 34 46 47 52 54 56 57 60 80 86 94 97 98 99 100 101 102 103 105 111 113 114 144 179 180 181 183 190 211 225 227 228 249 259 262 263 266 271 274 278 279 281 283 285 286 299,
	0	 4 5 7 9 10 12 13 14 15 32 34 42 46 47 52 54 56 57 58 60 61 62 63 64 80 81 86 88 94 97 98 99 100 101 102 103 105 111 113 114 115 119 144 175 179 180 181 183 190 200 211 212 225 227 228 229 249 259 262 263 266 271 274 278 279 281 283 285 286 299,
	0	 188 401 405 407 414,
	1	 224 294,
	1	 50 224 294,
	0	 289 290 291 295,
	1	 289 290 291 295 297 298,
	1	 50 224 289 290 291 294 295 297 298,
	0	 24 29 50 55 170 171 188 224 289 290 291 294 295 297 298 366 369 373 374 376 379 381 382 384 386 392 394 395 401 405 407 409 414 415 420 421 422 424 425 426 427 428 432 433 434 437 438 440,
	0	 4 5 7 9 10 12 13 14 15 24 29 32 34 42 46 47 50 52 54 55 56 57 58 60 61 62 63 64 80 81 86 88 94 97 98 99 100 101 102 103 105 111 113 114 115 119 144 170 171 175 179 180 181 183 188 190 200 211 212 224 225 227 228 229 249 259 262 263 266 271 274 278 279 281 283 285 286 289 290 291 294 295 297 298 299 366 369 373 374 376 379 381 382 384 386 392 394 395 401 405 407 409 414 415 420 421 422 424 425 426 427 428 432 433 434 437 438 440,
	0	 70 72 73 74 76 79 84 89 107 109 110 149 152 162 167 174 178 192 195 197 217 219 222 233 239 251 252 265 399,
	0	 16 39 44 48 70 72 73 74 76 79 84 89 107 109 110 138 139 141 143 145 149 152 162 167 174 178 192 195 197 217 219 222 233 239 243 251 252 265 307 308 313 315 317 319 321 323 324 326 330 331 333 336 339 345 348 351 352 353 356 359 361 363 399,
	1	 19 23 26 134 136 137 306 310 311 312 314 318 320 322 325 327 329 332 334 335 337 340 341 343 346 350 355 357 358 360 362 365 370 372 375 380 383 385 387 388 389 390 393 396 397 400 402 403 404 408 410 411 412 416 418 429 431 435,
	0	 1 2 3 6 8 11 17 18 20 21 22 25 27 28 30 31 33 35 36 37 38 40 41 43 45 49 51 53 59 65 66 67 68 69 71 75 77 78 82 83 85 87 90 91 92 93 95 96 104 106 108 112 116 117 118 120 121 122 125 127 129 133 135 140 142 146 148 150 156 166 173 176 177 182 184 189 191 193 194 196 198 199 203 204 205 210 213 214 215 216 218 220 221 223 226 230 232 234 236 238 240 241 242 245 246 250 253 254 255 260 264 267 268 269 270 272 273 275 276 277 280 282 284 287 292 293 296 304 309 316 328 338 342 344 347 349 354 364 367 368 371 377 378 391 398 406 413 417 419 423 430 436 439 441 442 443 444 445 446 447 448 449 450 451 452 453 454 455 456 457 458 459 460 461 462 463 464 465 466 467 468 469 470 471 472 473 474 475 476 477 478 479 480 481 482 483 484 485 486 487 488 489 490 491,
	0	 1 2 3 6 8 11 17 18 20 21 22 25 27 28 30 31 35 36 37 40 41 43 45 49 51 53 59 65 66 67 68 69 71 75 77 78 82 83 85 87 90 91 92 93 95 96 104 106 108 112 116 117 118 120 121 122 125 127 129 133 135 140 142 146 148 150 156 166 173 176 177 182 184 189 193 194 196 198 199 203 204 205 210 213 214 215 216 218 220 221 223 226 230 232 234 236 238 240 241 242 245 246 250 253 254 255 260 264 267 268 269 270 272 273 275 276 277 280 282 284 287 292 293 304 309 316 328 338 342 344 347 349 354 364 367 368 371 377 378 391 398 406 413 417 419 423 430 436 439 441 442 443 444 445 446 447 448 449 450 451 452 453 454 455 456 457 458 459 460 461 462 463 464 465 466 467 468 469 470 471 472 473 474 475 476 477 478 479 480 481 482 483 484 485 486 487 488 489 490 491,
	0	 1 2 3 6 8 11 17 18 20 21 22 25 27 28 30 31 35 36 37 41 43 45 49 51 59 65 66 67 68 69 71 75 77 78 83 85 87 90 91 92 93 95 96 104 106 108 112 116 117 118 120 121 122 125 127 129 133 135 140 142 146 148 150 156 166 173 176 177 182 184 189 193 194 196 198 199 203 204 205 210 213 214 215 216 218 220 221 223 226 230 232 234 236 238 240 241 242 245 246 250 253 254 255 260 264 268 272 273 275 276 277 280 282 284 287 292 293 304 309 316 328 338 342 344 347 349 354 364 367 368 371 377 378 391 398 406 413 417 419 423 430 436 439 441 442 443 444 445 446 447 448 449 450 451 452 453 454 455 456 457 458 459 460 461 462 463 464 465 466 467 468 469 470 471 472 473 474 475 476 477 478 479 480 481 482 483 484 485 486 487 488 489 490 491,
	2	 442 468 483,
	0	 3 71 87 91 116 122 182 193 194 218 220 221 234 245 253 255 280 284,
	0	 45 83 166 177 184 232 238 240 277,
	0	 18 20 25 45 83 166 177 184 232 238 240 277 309 342 347 349 377 391 413,
	0	 3 18 20 25 45 71 83 87 91 116 122 166 177 182 184 193 194 218 220 221 232 234 238 240 245 253 255 277 280 284 309 342 347 349 377 391 413,
	0	 3 18 20 25 45 71 83 87 91 116 122 140 146 166 177 182 184 193 194 204 218 220 221 232 234 238 240 242 245 253 255 264 277 280 284 309 342 347 349 377 391 413,
	0	 36 203 230 236 246,
	0	 3 18 20 25 36 45 71 83 87 91 116 122 140 146 166 177 182 184 193 194 203 204 218 220 221 230 232 234 236 238 240 242 245 246 253 255 264 277 280 284 309 342 347 349 377 391 413,
	1	 54 271 278 279 286,
	0	 49 272 296 397 441 442 443 444 445 446 447 448 449 450 451 452 453 454 455 457 458 459 460 461 462 463 465 466 467 468 469 470 471 472 473 474 475 476 477 478 479 480 481 482 483 484 485 486 487 488 489 490 491,
	0	 16 319 321 323 324 330 331 333 339 353 359,
	0	 37 127 142,
	1	 379 381 382 394 395 409,
	1	 441 443 446 447 448 449 450 451 452 453 454 455 457 458 459 460 461 463 466 467 469 471 472 473 474 476 480 481 482 484 485 486 487 489 490 491,
	1	 22 67 214,
	1	 22 28 67 214,
	0	 54 58 286,
	0	 54 58 271 278 279 286,
	0	 54 58 266 271 278 279 286,
	0	 1 2 3 6 8 11 17 18 20 21 22 25 27 28 30 31 33 35 36 37 38 40 41 43 45 49 51 53 59 65 66 67 68 69 71 75 77 78 82 83 85 87 90 91 92 93 95 96 104 106 108 112 116 117 118 120 121 122 125 127 129 133 134 135 136 137 140 142 146 148 150 156 166 173 176 177 182 184 189 191 193 194 196 198 199 203 204 205 210 213 214 215 216 218 220 221 223 226 230 232 233 234 236 238 240 241 242 245 246 250 253 254 255 260 261 264 267 268 269 270 272 273 275 276 277 280 282 284 287 292 293 296 304 309 316 328 338 342 344 347 349 354 364 367 368 371 377 378 391 397 398 406 413 417 419 423 430 436 439 441 442 443 444 445 446 447 448 449 450 451 452 453 454 455 456 457 458 459 460 461 462 463 464 465 466 467 468 469 470 471 472 473 474 475 476 477 478 479 480 481 482 483 484 485 486 487 488 489 490 491,
	0	 1 2 3 6 8 11 17 18 20 21 22 25 27 28 30 31 33 35 36 37 38 40 41 43 45 49 51 53 59 65 66 67 68 69 71 75 77 78 82 83 85 87 90 91 92 93 95 96 104 106 108 112 116 117 118 120 121 122 125 127 129 133 134 135 136 137 140 142 146 148 150 156 166 173 176 177 182 184 189 191 193 194 196 198 199 203 204 205 210 213 214 215 216 218 220 221 223 226 230 232 234 236 238 240 241 242 245 246 250 253 254 255 260 261 264 267 268 269 270 272 273 275 276 277 280 282 284 287 292 293 296 304 309 316 328 338 342 344 347 349 354 364 367 368 371 377 378 391 397 398 406 413 417 419 423 430 436 439 441 442 443 444 445 446 447 448 449 450 451 452 453 454 455 456 457 458 459 460 461 462 463 464 465 466 467 468 469 470 471 472 473 474 475 476 477 478 479 480 481 482 483 484 485 486 487 488 489 490 491,
	0	 33 38 191 261 296,
	0	 33 38 40 53 82 191 261 267 269 270 296,
	1	 1 21 27 31 35 37 41 43 51 59 117 118 121 127 133 135 142 189 205 241 268 275 276 282 287 292 293 328 344 367 371 378 398 406 419 423 430 436 439,
	1	 75 199,
	1	 75 198 199 210,
	1	 68 75 77 198 199 210 223,
	1	 9 86 100 225 227 249,
	0	 19 26,
	0	 19 26 435,
	0	 34 58 111 283 289 290 291 294 295 297 298,
	1	 46 47 56 179 183 259 274,
	1	 310 311 362,
	1	 336 352,
	1	 307 313 345 348 351,
	1	 307 313 345 348 351 363,
	0	 86 211 225 227 228,
	0	 457 463 471 472 473 476 481 482 484 485 486 487,
	0	 184 255,
	0	 184 238 240 255,
	0	 93 196 354,
	0	 93 112 196 354,
	0	 70 72 73 74 76 79 192 195 197 217 219 222 251 252,
	0	 109 110,
	0	 147 151 157 158 159 160 161 185 187 201 237 244 256 257 258 300,
	0	 70 251,
	0	 59 276 328 344,
	0	 34 70 72 73 74 76 79 84 89 107 109 110 111 113 114 149 152 162 167 174 178 183 192 195 197 217 219 222 224 233 239 251 252 259 262 265,
	0	 16 39 40 44 46 47 48 53 56 82 138 139 141 143 145 179 243 267 269 270 274 307 308 313 315 317 319 321 323 324 326 330 331 333 336 339 345 348 351 352 353 356 359 361 363,
	1	 4 5 7 9 10 12 13 14 15 52 54 80 86 94 97 98 99 100 101 102 103 105 115 119 181 190 211 225 227 228 229 249 266 271 278 279 281 285 286 299 399,
	1	 4 5 7 9 10 12 13 14 15 24 29 32 42 50 52 54 55 57 60 61 62 63 64 80 81 86 88 94 97 98 99 100 101 102 103 105 115 119 144 170 171 175 180 181 188 190 200 211 212 225 227 228 229 249 262 263 266 271 278 279 281 285 286 299 366 369 373 374 376 379 381 382 384 386 392 394 395 399 401 405 407 409 414 415 420 421 422 424 425 426 427 428 432 433 434 437 438 440,
	1	 4 5 7 9 10 12 13 14 15 16 24 29 32 34 39 42 44 46 47 48 50 52 54 55 57 58 60 61 62 63 64 70 72 73 74 76 79 80 81 84 86 88 89 94 97 98 99 100 101 102 103 105 107 109 110 111 113 114 115 119 138 139 141 144 149 152 162 167 170 171 174 175 178 179 180 181 183 188 190 192 195 197 200 211 212 217 219 222 224 225 227 228 229 233 239 243 249 251 252 259 262 263 265 266 271 274 278 279 281 283 285 286 289 290 291 294 295 297 298 299 307 308 313 315 317 319 321 323 324 326 330 331 333 336 339 345 348 351 352 353 356 359 361 363 366 369 373 374 376 379 381 382 384 386 392 394 395 399 401 405 407 409 414 415 420 421 422 424 425 426 427 428 432 433 434 437 438 440,
	1	 4 5 7 9 10 12 13 14 15 16 24 29 32 34 39 42 44 46 47 48 50 52 54 55 56 57 58 60 61 62 63 64 70 72 73 74 76 79 80 81 84 86 88 89 94 97 98 99 100 101 102 103 105 107 109 110 111 113 114 115 119 123 124 126 128 130 131 132 138 139 141 144 147 149 151 152 153 154 155 157 158 159 160 161 162 163 164 165 167 168 169 170 171 172 174 175 178 179 180 181 183 185 186 187 188 190 192 195 197 200 201 206 207 208 209 211 212 217 219 222 224 225 227 228 229 231 233 235 237 239 243 244 247 248 249 251 252 256 257 258 259 262 263 265 266 271 274 278 279 281 283 285 286 288 289 290 291 294 295 297 298 299 300 307 308 313 315 317 319 321 323 324 326 330 331 333 336 339 345 348 351 352 353 356 359 361 363 366 369 373 374 376 379 381 382 384 386 392 394 395 399 401 405 407 409 414 415 420 421 422 424 425 426 427 428 432 433 434 437 438 440,
	1	 145 312,
	1	 145 306 312,
	1	 19 23 26 143 145 306 310 311 312 314 318 320 322 325 327 329 332 334 335 337 340 341 343 346 350 355 357 358 360 362 365 370 372 375 380 383 385 387 388 389 390 393 396 400 402 403 404 408 410 411 412 416 418 429 431 435,
	1	 463 474 481 486,
	1	 463 466 467 469 474 481 486,
	1	 1 6 8 11 21 27 31 35 37 41 43 51 59 65 66 68 75 77 78 85 90 92 95 96 104 106 117 118 121 127 133 135 142 173 189 198 199 205 210 223 226 241 250 268 275 276 282 287 292 293 328 344 367 371 378 398 406 419 423 430 436 439 456,
	2	 430 456,
	1	 1 21 27 41 51 59 268 275 276 282 287 292 293 328 344 367 371 378 398 406 419 423 436 439,
	1	 1 41 51 268 275 282 287 292 293,
	0	 307 308 313 315 317 319 321 326 330 331 333 336 339 345 348 351 352 353 356 359 361,
	1	 409 434 437,
	1	 394 395 409 434 437,
	1	 40 46 47 53 56 82 267 269 270 274,
	1	 1 2 3 6 8 11 17 18 20 21 22 25 27 28 30 31 33 35 36 37 38 41 43 45 49 51 59 65 66 67 68 69 71 75 77 78 83 85 87 90 91 92 93 95 96 104 106 108 112 116 117 118 120 121 122 125 127 129 133 134 135 136 137 140 142 146 148 150 156 166 173 176 177 182 184 189 191 193 194 196 198 199 203 204 205 210 213 214 215 216 218 220 221 223 226 230 232 233 234 236 238 240 241 242 245 246 250 253 254 255 260 264 268 272 273 275 276 277 280 282 284 287 292 293 296 304 309 316 328 338 342 344 347 349 354 364 367 368 371 377 378 391 397 398 406 413 417 419 423 430 436 439 441 442 443 444 445 446 447 448 449 450 451 452 453 454 455 456 457 458 459 460 461 462 463 464 465 466 467 468 469 470 471 472 473 474 475 476 477 478 479 480 481 482 483 484 485 486 487 488 489 490 491,
	0	 290 291 297 298,
	0	 54 80 181 190 266 271 278 279 281 285 286 289 290 291 294 295 297 298 399,
	1	 70 72 73 74 76 79 84 89 107 109 110 111 149 152 162 167 174 178 192 195 197 217 219 222 224 239 251 252 265 283 289 290 291 294 295 297 298,
	1	 4 5 7 9 10 12 13 14 15 16 24 29 32 39 42 44 48 50 52 54 55 57 58 60 61 62 63 64 70 72 73 74 76 79 80 81 84 86 88 89 94 97 98 99 100 101 102 103 105 107 109 110 111 115 119 138 139 141 143 144 145 149 152 162 167 170 171 174 175 178 180 181 188 190 192 195 197 200 211 212 217 219 222 224 225 227 228 229 239 243 249 251 252 262 263 265 266 271 278 279 281 283 285 286 289 290 291 294 295 297 298 299 307 308 313 315 317 319 321 323 324 326 330 331 333 336 339 345 348 351 352 353 356 359 361 363 366 369 373 374 376 379 381 382 384 386 392 394 395 399 401 405 407 409 414 415 420 421 422 424 425 426 427 428 432 433 434 437 438 440,
	0	 2 22 30 120 148 156 176 214 260 316 364 417,
	0	 442 457 458 459 468 470 471 475 476 482 483 485 488 489,
	1	 188 401 405 407,
	0	 44 48 81,
	0	 39 138 139 141 143 144 145 243 262 263,
	0	 289 290 294,
	0	 291 295 297 298,
	0	 306 343 346 350,
	0	 306 314 318 320 322 325 327 329 332 334 335 337 340 343 346 350 355 357 358,
	0	 306 314 318 320 322 325 327 329 332 334 335 337 340 343 346 350 355 357 358 360,
	0	 307 313 315 317 326 330 331 333 336 345 348 351 352 353 356 359 361 363,
	1	 19 23 26 365 370 372 375 380 383 385 387 388 389 390 393 396 400 402 403 404 408 410 411 412 416 418 429 431 435,
	0	 71 91 182 218 220 221 245 253 280,
	0	 87 116 122 234 242,
	1	 18 20 25 87 116 122 203 230 234 236 242 246 309 342 347 349 377 391 413,
	0	 1 2 3 6 8 11 17 18 20 21 22 25 27 28 30 31 35 36 37 41 43 45 49 51 59 65 66 67 68 69 71 75 77 78 83 85 87 90 91 92 93 95 96 104 106 108 112 116 117 118 120 121 122 125 127 129 133 134 135 136 137 140 142 146 148 150 156 166 173 176 177 182 184 189 193 194 196 198 199 203 204 205 210 213 214 215 216 218 220 221 223 226 230 232 234 236 238 240 241 242 245 246 250 253 254 255 260 264 268 273 275 276 277 280 282 284 287 292 293 304 309 316 328 338 342 344 347 349 354 364 367 368 371 377 378 391 397 398 406 413 417 419 423 430 436 439 441 442 443 444 445 446 447 448 449 450 451 452 453 454 455 456 457 458 459 460 461 462 463 464 465 466 467 468 469 470 471 472 473 474 475 476 477 478 479 480 481 482 483 484 485 486 487 488 489 490 491,
	0	 4 5 7 9 10 12 13 14 15 24 29 32 34 42 50 52 54 55 57 58 60 61 62 63 64 70 72 73 74 76 79 80 81 84 86 88 89 94 97 98 99 100 101 102 103 105 107 109 110 111 113 114 115 119 144 149 152 162 167 170 171 174 175 178 180 181 183 188 190 192 195 197 200 211 212 217 219 222 224 225 227 228 229 239 249 251 252 259 262 263 265 266 271 278 279 281 283 285 286 289 290 291 294 295 297 298 299 366 369 373 374 376 379 381 382 384 386 392 394 395 399 401 405 407 409 414 415 420 421 422 424 425 426 427 428 432 433 434 437 438 440,
	0	 151 153 154 155 163 164 165 168 169 172 186 231 235 237,
	2	 314 327 340 355,
	0	 314 327 335 337 340 343 346 350 355,
	0	 314 318 320 322 325 327 335 337 340 343 346 350 355,
	0	 60 180,
	0	 16 24 29 32 39 50 55 138 139 141 143 144 145 170 171 188 243 262 263 307 308 313 315 317 319 321 323 324 326 330 331 333 336 339 345 348 351 352 353 356 359 361 363 366 369 373 374 376 379 381 382 384 386 392 394 395 401 405 407 409 414 415 420 421 422 424 425 426 427 428 432 433 434 437 438 440,
	0	 42 44 48,
	0	 81 84,
	0	 81 84 88,
	0	 42 44 48 81 84 88,
	0	 42 44 48 81 84 88 175 200,
	1	 1 6 8 11 21 27 31 35 37 41 43 51 59 68 75 77 78 85 90 92 95 96 104 106 117 118 121 127 133 135 142 189 198 199 205 210 223 226 241 250 268 275 276 282 287 292 293 328 344 367 371 378 398 406 419 423 436 439,
	0	 1 51 205 268 275 276 282,
	0	 1 51 205 268 275 276,
	0	 1 51 205 268 275,
	0	 50 55 170 171 401,
	0	 24 29 50 55 170 171 366 369 373 374 376 379 381 382 384 386 392 394 395 401 409 415 420 421 422 424 425 426 427 428 432 433 434 437 438 440,
	0	 123 124 126 128 130 131 206 207 208 209 247 248 288,
	0	 123 124 126 128 130 131 147 151 153 154 155 157 158 159 160 161 163 164 165 168 169 172 185 186 187 201 206 207 208 209 231 235 237 244 247 248 256 257 258 288 300,
	0	 4 5 7 9 10 12 13 14 15 16 24 29 32 34 39 42 44 46 47 48 50 52 54 55 56 57 58 60 61 62 63 64 70 72 73 74 76 79 80 81 84 86 88 89 94 97 98 99 100 101 102 103 105 107 109 110 111 113 114 115 119 123 124 126 128 130 131 138 139 141 143 144 145 147 149 151 152 153 154 155 157 158 159 160 161 162 163 164 165 167 168 169 170 171 172 174 175 178 179 180 181 183 185 186 187 188 190 192 195 197 200 201 206 207 208 209 211 212 217 219 222 224 225 227 228 229 231 235 237 239 243 244 247 248 249 251 252 256 257 258 259 262 263 265 266 271 274 278 279 281 283 285 286 288 289 290 291 294 295 297 298 299 300 307 308 313 315 317 319 321 323 324 326 330 331 333 336 339 345 348 351 352 353 356 359 361 363 366 369 373 374 376 379 381 382 384 386 392 394 395 399 401 405 407 409 414 415 420 421 422 424 425 426 427 428 432 433 434 437 438 440,
	0	 19 23 26 306 310 311 312 314 318 320 322 325 327 329 332 334 335 337 340 341 343 346 350 355 357 358 360 362 403 429 431 435,
	0	 19 23 26 132 306 310 311 312 314 318 320 322 325 327 329 332 334 335 337 340 341 343 346 350 355 357 358 360 362 365 370 372 375 380 383 385 387 388 389 390 393 396 400 402 403 404 408 410 411 412 416 418 429 431 435,
	0	 50 55 170 171 281,
	1	 190 266 271 278 279 285 286,
	1	 52 190 266 271 278 279 285 286 299,
	0	 50 52 55 170 171 190 266 271 278 279 281 285 286 299,
	0	 4 5 7 9 10 12 13 14 15 50 52 54 55 80 86 94 97 98 99 100 101 102 103 105 170 171 181 190 211 225 227 228 249 266 271 278 279 281 285 286 299 399,
	0	 54 144 266 271 278 279 281 285 286,
	0	 4 5 7 9 10 12 13 14 15 54 80 86 94 97 98 99 100 101 102 103 105 144 181 211 225 227 228 249 266 271 278 279 281 285 286,
	1	 32 262 263 283,
	0	 4 5 7 9 10 12 13 14 15 32 54 80 86 94 97 98 99 100 101 102 103 105 144 181 211 225 227 228 249 262 263 266 271 278 279 281 283 285 286,
	0	 4 5 7 9 10 12 13 14 15 32 42 54 58 61 62 63 64 80 81 86 88 94 97 98 99 100 101 102 103 105 115 119 144 175 181 200 211 212 225 227 228 229 249 262 263 266 271 278 279 281 283 285 286,
	0	 57 60 180 414,
	0	 4 5 7 9 10 12 13 14 15 32 42 54 57 58 60 61 62 63 64 80 81 86 88 94 97 98 99 100 101 102 103 105 115 119 144 175 180 181 200 211 212 225 227 228 229 249 262 263 266 271 278 279 281 283 285 286 414,
	0	 4 5 7 9 10 12 13 14 15 32 42 52 54 57 58 60 61 62 63 64 80 81 86 88 94 97 98 99 100 101 102 103 105 115 119 144 175 180 181 190 200 211 212 225 227 228 229 249 262 263 266 271 278 279 281 283 285 286 299 414,
	0	 34 46 47 56 113 114 179 183 259 274,
	0	 4 5 7 9 10 12 13 14 15 32 34 42 46 47 52 54 56 57 58 60 61 62 63 64 80 81 86 88 94 97 98 99 100 101 102 103 105 113 114 115 119 144 175 179 180 181 183 190 200 211 212 225 227 228 229 249 259 262 263 266 271 274 278 279 281 283 285 286 299 414,
	0	 4 5 7 9 10 12 13 14 15 32 34 42 46 47 52 54 56 57 58 60 61 62 63 64 80 81 86 88 94 97 98 99 100 101 102 103 105 111 113 114 115 119 144 175 179 180 181 183 190 200 211 212 225 227 228 229 249 259 262 263 266 271 274 278 279 281 283 285 286 299 414,
	0	 24 29 55 170 171 366 369 373 374 376 379 381 382 384 386 392 394 395 409 420 421 422 424 425 426 427 428 432 433 434 437 438 440,
	0	 24 29 55 170 171 188 366 369 373 374 376 379 381 382 384 386 392 394 395 405 409 415 420 421 422 424 425 426 427 428 432 433 434 437 438 440,
	0	 24 29 55 170 171 188 366 369 373 374 376 379 381 382 384 386 392 394 395 401 405 409 415 420 421 422 424 425 426 427 428 432 433 434 437 438 440,
	0	 16 24 29 55 170 171 188 307 308 313 315 317 319 321 323 324 326 330 331 333 336 339 345 348 351 352 353 356 359 361 363 366 369 373 374 376 379 381 382 384 386 392 394 395 401 405 407 409 415 420 421 422 424 425 426 427 428 432 433 434 437 438 440,
	1	 138 139 141 143 145 243 399,
	0	 39 44 48 138 139 141 143 145 243 399,
	0	 16 24 29 39 44 48 55 138 139 141 143 145 170 171 188 243 307 308 313 315 317 319 321 323 324 326 330 331 333 336 339 345 348 351 352 353 356 359 361 363 366 369 373 374 376 379 381 382 384 386 392 394 395 399 401 405 407 409 415 420 421 422 424 425 426 427 428 432 433 434 437 438 440,
	0	 4 5 7 9 10 12 13 14 15 16 24 29 32 34 39 42 44 46 47 48 52 54 55 56 57 58 60 61 62 63 64 80 81 86 88 94 97 98 99 100 101 102 103 105 111 113 114 115 119 138 139 141 143 144 145 170 171 175 179 180 181 183 188 190 200 211 212 225 227 228 229 243 249 259 262 263 266 271 274 278 279 281 283 285 286 299 307 308 313 315 317 319 321 323 324 326 330 331 333 336 339 345 348 351 352 353 356 359 361 363 366 369 373 374 376 379 381 382 384 386 392 394 395 399 401 405 407 409 414 415 420 421 422 424 425 426 427 428 432 433 434 437 438 440,
	1	 289 290 291,
	0	 50 84 149 152 162 167 174 178 192 224 233 239 265 289 290 291 294 295 297 298,
	0	 4 5 7 9 10 12 13 14 15 16 24 29 32 34 39 42 44 46 47 48 50 52 54 55 56 57 58 60 61 62 63 64 80 81 84 86 88 94 97 98 99 100 101 102 103 105 111 113 114 115 119 138 139 141 143 144 145 149 152 162 167 170 171 174 175 178 179 180 181 183 188 190 192 200 211 212 224 225 227 228 229 233 239 243 249 259 262 263 265 266 271 274 278 279 281 283 285 286 289 290 291 294 295 297 298 299 307 308 313 315 317 319 321 323 324 326 330 331 333 336 339 345 348 351 352 353 356 359 361 363 366 369 373 374 376 379 381 382 384 386 392 394 395 399 401 405 407 409 414 415 420 421 422 424 425 426 427 428 432 433 434 437 438 440,
	2	 314 327 329 332 334 335 337 340 355 357 358,
	0	 163 164 165 172 186 231,
	1	 123 124 126 128 130 131 132 147 151 153 154 155 157 158 159 160 161 163 164 165 168 169 172 185 186 187 201 202 206 207 208 209 231 235 237 244 247 248 256 257 258 261 288 300 301 302 303 305,
	0	 19 23 26 123 124 126 128 130 131 132 134 136 137 147 151 153 154 155 157 158 159 160 161 163 164 165 168 169 172 185 186 187 201 202 206 207 208 209 231 235 237 244 247 248 256 257 258 261 288 300 301 302 303 305 306 310 311 312 314 318 320 322 325 327 329 332 334 335 337 340 341 343 346 350 355 357 358 360 362 365 370 372 375 380 383 385 387 388 389 390 393 396 397 400 402 403 404 408 410 411 412 416 418 429 431 435,
	1	 40 53 69 82 213 215 267 269 270 456,
	0	 33 38 40 53 69 82 191 213 215 267 269 270 296 456,
	0	 19 23 26 33 38 40 53 69 82 123 124 126 128 130 131 132 134 136 137 147 151 153 154 155 157 158 159 160 161 163 164 165 168 169 172 185 186 187 191 201 202 206 207 208 209 213 215 231 235 237 244 247 248 256 257 258 261 267 269 270 288 296 300 301 302 303 305 306 310 311 312 314 318 320 322 325 327 329 332 334 335 337 340 341 343 346 350 355 357 358 360 362 365 370 372 375 380 383 385 387 388 389 390 393 396 397 400 402 403 404 408 410 411 412 416 418 429 431 435 456,
	0	 1 2 3 6 8 11 17 18 20 21 22 25 27 28 30 31 35 36 37 41 43 45 49 51 59 65 66 67 68 71 75 77 78 83 85 87 90 91 92 93 95 96 104 106 108 112 116 117 118 120 121 122 125 127 129 133 135 140 142 146 148 150 156 166 173 176 177 182 184 189 193 194 196 198 199 203 204 205 210 214 216 218 220 221 223 226 230 232 234 236 238 240 241 242 245 246 250 253 254 255 260 264 268 272 273 275 276 277 280 282 284 287 292 293 304 309 316 328 338 342 344 347 349 354 364 367 368 371 377 378 391 398 406 413 417 419 423 430 436 439 441 442 443 444 445 446 447 448 449 450 451 452 453 454 455 457 458 459 460 461 462 463 464 465 466 467 468 469 470 471 472 473 474 475 476 477 478 479 480 481 482 483 484 485 486 487 488 489 490 491,
	0	 4 5 7 9 10 12 13 14 15 94 97 98 99 100 101 102 103 105 249,
	0	 30 260 316 417,
	0	 2 17 22 28 30 67 120 148 156 176 214 260 316 417,
	1	 4 5 7 9 10 12 13 14 15 16 24 29 32 34 39 42 44 46 47 48 50 52 54 55 56 57 58 60 61 62 63 64 70 72 73 74 76 79 80 81 84 86 88 89 94 97 98 99 100 101 102 103 105 107 109 110 111 113 114 115 119 123 124 126 128 130 131 132 138 139 141 143 144 145 147 149 151 152 153 154 155 157 158 159 160 161 162 163 164 165 167 168 169 170 171 172 174 175 178 179 180 181 183 185 186 187 188 190 192 195 197 200 201 206 207 208 209 211 212 217 219 222 224 225 227 228 229 231 235 237 239 243 244 247 248 249 251 252 256 257 258 259 262 263 265 266 271 274 278 279 281 283 285 286 288 289 290 291 294 295 297 298 299 300 307 308 313 315 317 319 321 323 324 326 330 331 333 336 339 345 348 351 352 353 356 359 361 363 366 369 373 374 376 379 381 382 384 386 392 394 395 399 401 405 407 409 414 415 416 420 421 422 424 425 426 427 428 432 433 434 437 438 440,
	1	 4 5 7 9 10 12 13 14 15 16 24 29 32 34 39 42 44 46 47 48 50 52 54 55 56 57 58 60 61 62 63 64 70 72 73 74 76 79 80 81 84 86 88 89 94 97 98 99 100 101 102 103 105 107 109 110 111 113 114 115 119 123 124 126 128 130 131 132 138 139 141 143 144 145 147 149 151 152 153 154 155 157 158 159 160 161 162 163 164 165 167 168 169 170 171 172 174 175 178 179 180 181 183 185 186 187 188 190 192 195 197 200 201 206 207 208 209 211 212 217 219 222 224 225 227 228 229 231 235 237 239 243 244 247 248 249 251 252 256 257 258 259 262 263 265 266 271 274 278 279 281 283 285 286 288 289 290 291 294 295 297 298 299 300 301 302 303 305 307 308 313 315 317 319 321 323 324 326 330 331 333 336 339 345 348 351 352 353 356 359 361 363 366 369 373 374 376 379 381 382 384 386 392 394 395 399 401 405 407 409 414 415 416 420 421 422 424 425 426 427 428 432 433 434 437 438 440,
	0	 143 144 262 263,
	0	 72 73 74 195 197 217 251 252,
	0	 306 310 311 312 314 318 320 322 325 327 329 332 334 335 337 340 341 343 346 350 355 357 358 360 362 416,
	0	 1 2 3 6 8 11 17 18 19 20 21 22 23 25 26 27 28 30 31 33 35 36 37 38 40 41 43 45 49 51 53 59 65 66 67 68 69 71 75 77 78 82 83 85 87 90 91 92 93 95 96 104 106 108 112 116 117 118 120 121 122 125 127 129 133 134 135 136 137 140 142 146 148 150 156 166 173 176 177 182 184 189 191 193 194 196 198 199 202 203 204 205 210 213 214 215 216 218 220 221 223 226 230 232 233 234 236 238 240 241 242 245 246 250 253 254 255 260 261 264 267 268 269 270 272 273 275 276 277 280 282 284 287 292 293 296 301 302 303 304 305 309 316 328 338 342 344 347 349 354 364 365 367 368 370 371 372 375 377 378 380 383 385 387 388 389 390 391 393 396 397 398 400 402 403 404 406 408 410 411 412 413 417 418 419 423 429 430 431 435 436 439 441 442 443 444 445 446 447 448 449 450 451 452 453 454 455 456 457 458 459 460 461 462 463 464 465 466 467 468 469 470 471 472 473 474 475 476 477 478 479 480 481 482 483 484 485 486 487 488 489 490 491,
	0	 1 2 3 6 8 11 17 18 19 20 21 22 23 25 26 27 28 30 31 35 36 37 41 43 45 49 51 59 65 66 67 68 69 71 75 77 78 83 85 87 90 91 92 93 95 96 104 106 108 112 116 117 118 120 121 122 125 127 129 133 134 135 136 137 140 142 146 148 150 156 166 173 176 177 182 184 189 193 194 196 198 199 202 203 204 205 210 213 214 215 216 218 220 221 223 226 230 232 234 236 238 240 241 242 245 246 250 253 254 255 260 261 264 268 272 273 275 276 277 280 282 284 287 292 293 301 302 303 304 305 309 316 328 338 342 344 347 349 354 364 365 367 368 370 371 372 375 377 378 380 383 385 387 388 389 390 391 393 396 397 398 400 402 403 404 406 408 410 411 412 413 417 418 419 423 429 430 431 435 436 439 441 442 443 444 445 446 447 448 449 450 451 452 453 454 455 456 457 458 459 460 461 462 463 464 465 466 467 468 469 470 471 472 473 474 475 476 477 478 479 480 481 482 483 484 485 486 487 488 489 490 491,
	0	 1 2 3 6 8 11 17 18 19 20 21 22 23 25 26 27 28 30 31 35 36 37 41 43 45 49 51 59 65 66 67 68 69 71 75 77 78 83 85 87 90 91 92 93 95 96 104 106 108 112 116 117 118 120 121 122 125 127 129 133 134 135 136 137 140 142 146 148 150 156 166 173 176 177 182 184 189 193 194 196 198 199 203 204 205 210 213 214 215 216 218 220 221 223 226 230 232 234 236 238 240 241 242 245 246 250 253 254 255 260 264 268 272 273 275 276 277 280 282 284 287 292 293 301 302 303 304 305 309 316 328 338 342 344 347 349 354 364 365 367 368 370 371 372 375 377 378 380 383 385 387 388 389 390 391 393 396 397 398 400 402 403 404 406 408 410 411 412 413 417 418 419 423 429 430 431 435 436 439 441 442 443 444 445 446 447 448 449 450 451 452 453 454 455 456 457 458 459 460 461 462 463 464 465 466 467 468 469 470 471 472 473 474 475 476 477 478 479 480 481 482 483 484 485 486 487 488 489 490 491,
	0	 19 23 26 365 370 372 375 380 383 385 387 388 389 390 393 396 400 402 403 408 410 411 412 418 429 431 435,
	0	 19 23 26 301 302 303 305 365 370 372 375 380 383 385 387 388 389 390 393 396 400 402 403 404 408 410 411 412 418 429 431 435,
	0	 6 8 11 68 75 77 78 85 90 92 95 96 104 106 198 199 205 210 223 226 250,
	0	 6 8 11 65 66 68 75 77 78 85 90 92 95 96 104 106 173 198 199 205 210 223 226 250,
	0	 1 21 27 31 35 37 41 43 51 59 142 189 241 268 275 276 282 287 292 293 328 344 367 371 378 398 406 419 423 436 439,
	0	 1 21 27 31 35 37 41 43 51 59 189 241 268 275 276 282 287 292 293 328 344 367 371 378 398 406 419 423 436 439,
	0	 17 22 28 67 214 304,
	0	 366 369 373 384 386 394 395 409 434 437,
	0	 366 369 373 379 381 382 384 386 392 394 395 409 434 437,
	0	 460 463 466 467 469 474 481 486 490 491,
	0	 461 472 473 484 487,
	1	 108 216,
	1	 1 2 3 6 8 11 17 18 20 21 22 25 27 28 30 31 35 36 37 40 41 43 45 49 51 53 59 65 66 67 68 69 71 75 77 78 82 83 85 87 90 91 92 93 95 96 104 106 108 112 116 117 118 120 121 122 125 127 129 133 134 135 136 137 140 142 146 148 150 156 166 173 176 177 182 184 189 193 194 196 198 199 203 204 205 210 213 214 215 216 218 220 221 223 226 230 232 234 236 238 240 241 242 245 246 250 253 254 255 260 264 267 268 269 270 272 273 275 276 277 280 282 284 287 292 293 304 309 316 328 338 342 344 347 349 354 364 367 368 371 377 378 391 397 398 406 413 417 419 423 430 436 439 441 442 443 444 445 446 447 448 449 450 451 452 453 454 455 456 457 458 459 460 461 462 463 464 465 466 467 468 469 470 471 472 473 474 475 476 477 478 479 480 481 482 483 484 485 486 487 488 489 490 491,
	0	 31 142 189 241,
	0	 1 21 27 35 37 41 43 51 59 205 268 275 276 282 287 292 293 328 344 367 371 378 398 406 419 423 436 439,
	0	 329 332 334 335 337 357 358,
	0	 33 38 40 53 82 191 233 267 269 270 296 301 302 303 305,
	0	 4 5 7 9 10 12 13 14 15 58 60 61 62 63 64 80 86 94 97 98 99 100 101 102 103 105 115 119 181 211 212 225 227 228 229 249 399,
	0	 381 394 395 409,
	1	 379 381 382 384 394 395 409,
	1	 16 308 315 317 319 321 323 324 326 330 331 333 336 339 352 353 356 359 361,
	1	 4 5 7 9 10 12 13 14 15 60 61 62 63 64 80 86 94 97 98 99 100 101 102 103 105 180 181 211 212 225 227 228 249 399,
	1	 24 29 420 421 422 424 425 426 427 428 432 433 437 438 440,
	1	 16 24 29 50 55 57 170 171 188 307 308 313 315 317 319 321 323 324 326 330 331 333 336 339 345 348 351 352 353 356 359 361 363 366 369 373 374 376 379 381 382 384 386 392 394 395 401 405 407 409 414 415 420 421 422 424 425 426 427 428 432 433 434 437 438 440,
	1	 127 142 189 241,
	1	 31 35 37 43 127 142 189 241,
	0	 4 5 7 9 10 12 13 14 15 42 52 54 57 58 60 61 62 63 64 80 86 94 97 98 99 100 101 102 103 105 115 119 175 180 181 190 200 211 212 225 227 228 229 249 266 271 278 279 281 285 286 299 399,
	0	 32 39 44 48 81 88 138 139 141 143 144 145 243 262 263,
	0	 16 24 29 32 39 44 48 50 55 81 88 138 139 141 143 144 145 170 171 188 243 262 263 307 308 313 315 317 319 321 323 324 326 330 331 333 336 339 345 348 351 352 353 356 359 361 363 366 369 373 374 376 379 381 382 384 386 392 394 395 401 405 407 409 414 415 420 421 422 424 425 426 427 428 432 433 434 437 438 440,
	0	 16 24 29 32 39 44 48 50 55 70 72 73 74 76 79 81 84 88 89 107 109 110 113 114 138 139 141 143 144 145 149 152 162 167 170 171 174 178 188 192 195 197 217 219 222 224 239 243 251 252 262 263 265 307 308 313 315 317 319 321 323 324 326 330 331 333 336 339 345 348 351 352 353 356 359 361 363 366 369 373 374 376 379 381 382 384 386 392 394 395 401 405 407 409 414 415 420 421 422 424 425 426 427 428 432 433 434 437 438 440,
	0	 16 24 29 32 39 44 48 50 55 70 72 73 74 76 79 81 84 88 89 107 109 110 113 114 138 139 141 143 144 145 149 152 162 167 170 171 174 178 188 192 195 197 217 219 222 224 239 243 251 252 262 263 265 289 290 291 294 295 297 298 307 308 313 315 317 319 321 323 324 326 330 331 333 336 339 345 348 351 352 353 356 359 361 363 366 369 373 374 376 379 381 382 384 386 392 394 395 401 405 407 409 414 415 420 421 422 424 425 426 427 428 432 433 434 437 438 440,
	0	 16 24 29 32 39 44 48 50 55 70 72 73 74 76 79 81 84 88 89 107 109 110 111 113 114 138 139 141 143 144 145 149 152 162 167 170 171 174 178 188 192 195 197 217 219 222 224 239 243 251 252 262 263 265 283 289 290 291 294 295 297 298 307 308 313 315 317 319 321 323 324 326 330 331 333 336 339 345 348 351 352 353 356 359 361 363 366 369 373 374 376 379 381 382 384 386 392 394 395 401 405 407 409 414 415 420 421 422 424 425 426 427 428 432 433 434 437 438 440,
	0	 4 5 7 9 10 12 13 14 15 32 42 52 54 58 61 62 63 64 80 81 86 88 94 97 98 99 100 101 102 103 105 115 119 144 175 181 190 200 211 212 225 227 228 229 249 262 263 266 271 278 279 281 283 285 286 299,
	0	 4 5 7 9 10 12 13 14 15 42 50 52 54 57 58 60 61 62 63 64 80 81 86 88 94 97 98 99 100 101 102 103 105 115 119 175 180 181 190 200 211 212 225 227 228 229 249 266 271 278 279 281 285 286 299 399,
	0	 111 233 289 290 291 294 295 297 298,
	0	 4 5 7 9 10 12 13 14 15 24 29 32 42 50 52 54 55 57 58 60 61 62 63 64 80 81 86 88 94 97 98 99 100 101 102 103 105 111 115 119 144 170 171 175 180 181 188 190 200 211 212 225 227 228 229 233 249 262 263 266 271 278 279 281 283 285 286 289 290 291 294 295 297 298 299 366 369 373 374 376 379 381 382 384 386 392 394 395 399 401 405 407 409 414 415 420 421 422 424 425 426 427 428 432 433 434 437 438 440,
	1	 4 5 7 9 10 12 13 14 15 24 29 32 42 50 52 54 55 57 58 60 61 62 63 64 70 72 73 74 76 79 80 81 84 86 88 89 94 97 98 99 100 101 102 103 105 107 109 110 111 115 119 144 149 152 162 167 170 171 174 175 178 180 181 188 190 192 195 197 200 211 212 217 219 222 224 225 227 228 229 233 239 249 251 252 262 263 265 266 271 278 279 281 283 285 286 289 290 291 294 295 297 298 299 366 369 373 374 376 379 381 382 384 386 392 394 395 399 401 405 407 409 414 415 420 421 422 424 425 426 427 428 432 433 434 437 438 440,
	0	 143 145 301 302 303 305,
	0	 4 5 7 9 10 12 13 14 15 16 24 29 32 34 39 42 44 46 47 48 50 52 54 55 56 57 58 60 61 62 63 64 70 72 73 74 76 79 80 81 84 86 88 89 94 97 98 99 100 101 102 103 105 107 109 110 111 113 114 115 119 123 124 126 128 130 131 132 138 139 141 143 144 145 147 149 151 152 153 154 155 157 158 159 160 161 162 163 164 165 167 168 169 170 171 172 174 175 178 179 180 181 183 185 186 187 188 190 192 195 197 200 201 206 207 208 209 211 212 217 219 222 224 225 227 228 229 231 233 235 237 239 243 244 247 248 249 251 252 256 257 258 259 262 263 265 266 271 274 278 279 281 283 285 286 288 289 290 291 294 295 297 298 299 300 301 302 303 305 307 308 313 315 317 319 321 323 324 326 330 331 333 336 339 345 348 351 352 353 356 359 361 363 366 369 373 374 376 379 381 382 384 386 392 394 395 399 401 405 407 409 414 415 420 421 422 424 425 426 427 428 432 433 434 437 438 440,
	0	 1 6 8 11 21 27 31 35 37 41 43 51 59 65 66 68 75 77 78 85 90 92 95 96 104 106 117 118 121 127 133 142 173 189 198 199 205 210 223 226 241 250 268 275 276 282 287 292 293 328 344 367 371 378 398 406 419 423 436 439,
	1	 1 21 27 31 35 37 41 43 51 59 117 118 121 127 133 142 189 205 241 268 275 276 282 287 292 293 328 344 367 371 378 398 406 419 423 436 439,
	1	 127 133,
	0	 117 118 121 127 133,
	0	 49 134 136 137 233 272 397 441 442 443 444 445 446 447 448 449 450 451 452 453 454 455 456 457 458 459 460 461 462 463 465 466 467 468 469 470 471 472 473 474 475 476 477 478 479 480 481 482 483 484 485 486 487 488 489 490 491,
	0	 461 463 466 467 469 472 473 481 486 487,
	0	 461 463 466 467 469 472 473 481 484 486 487,
	0	 35 205 268 282,
	0	 31 35 37 189 205 241 268 282,
	0	 1 21 27 41 43 51 59 275 276 287 292 293 328 344 367 371 378 398 406 419 423 436 439,
	2	 21 27 43 59 276 328 344 367 371 378 398 406 419 423 436 439,
	0	 70 72 73 74 76 79 84 107 109 110 195 197 217 219 222 224 251 252,
	0	 70 72 73 74 76 79 84 89 107 109 110 195 197 217 219 222 224 251 252,
	0	 4 5 7 9 10 12 13 14 15 16 24 29 32 39 42 44 48 50 52 54 55 57 60 61 62 63 64 70 72 73 74 76 79 80 81 84 86 88 89 94 97 98 99 100 101 102 103 105 107 109 110 111 113 114 115 119 138 139 141 143 144 145 149 152 162 167 170 171 174 175 178 180 181 188 190 192 195 197 200 211 212 217 219 222 224 225 227 228 229 239 243 249 251 252 262 263 265 266 271 278 279 281 283 285 286 289 290 291 294 295 297 298 299 307 308 313 315 317 319 321 323 324 326 330 331 333 336 339 345 348 351 352 353 356 359 361 363 366 369 373 374 376 379 381 382 384 386 392 394 395 399 401 405 407 409 414 415 420 421 422 424 425 426 427 428 432 433 434 437 438 440,
	1	 314 318 320 322 325 327 329 332 334 335 337 340 341 343 346 350 355 357 358 360 362,
	1	 306 312 314 318 320 322 325 327 329 332 334 335 337 340 341 343 346 350 355 357 358 360 362,
	0	 30 120 156 176 260,
	0	 36 83 277,
	1	 36 83 273 277,
	0	 65 66 135,
	0	 65 66 135 173,
	0	 6 8 11 65 66 68 75 77 78 85 90 92 95 96 104 106 135 173 198 199 210 223 226 250,
	0	 16 24 29 42 50 55 70 72 73 74 76 79 81 84 88 89 107 109 110 111 113 114 149 152 162 167 170 171 174 175 178 188 192 195 197 200 217 219 222 224 239 251 252 265 283 289 290 291 294 295 297 298 307 308 313 315 317 319 321 323 324 326 330 331 333 336 339 345 348 351 352 353 356 359 361 363 366 369 373 374 376 379 381 382 384 386 392 394 395 401 405 407 409 414 415 420 421 422 424 425 426 427 428 432 433 434 437 438 440,
	0	 4 5 7 9 10 12 13 14 15 16 24 29 42 50 52 54 55 57 60 61 62 63 64 70 72 73 74 76 79 80 81 84 86 88 89 94 97 98 99 100 101 102 103 105 107 109 110 111 113 114 115 119 149 152 162 167 170 171 174 175 178 180 181 188 190 192 195 197 200 211 212 217 219 222 224 225 227 228 229 239 249 251 252 265 266 271 278 279 281 283 285 286 289 290 291 294 295 297 298 299 307 308 313 315 317 319 321 323 324 326 330 331 333 336 339 345 348 351 352 353 356 359 361 363 366 369 373 374 376 379 381 382 384 386 392 394 395 399 401 405 407 409 414 415 420 421 422 424 425 426 427 428 432 433 434 437 438 440,
	1	 4 5 7 9 10 12 13 14 15 16 24 29 42 50 52 54 55 57 58 60 61 62 63 64 70 72 73 74 76 79 80 81 84 86 88 89 94 97 98 99 100 101 102 103 105 107 109 110 111 113 114 115 119 149 152 162 167 170 171 174 175 178 180 181 188 190 192 195 197 200 211 212 217 219 222 224 225 227 228 229 239 249 251 252 265 266 271 278 279 281 283 285 286 289 290 291 294 295 297 298 299 307 308 313 315 317 319 321 323 324 326 330 331 333 336 339 345 348 351 352 353 356 359 361 363 366 369 373 374 376 379 381 382 384 386 392 394 395 399 401 405 407 409 414 415 420 421 422 424 425 426 427 428 432 433 434 437 438 440,
	1	 65 66 142 173,
	0	 70 72 73 74 76 79 84 107 109 110 195 197 217 219 222 251 252,
	0	 315 317 326 333 356,
	0	 315 317 326 331 333 356,
	0	 315 317 326 330 331 333 356,
	0	 460 461 490 491,
	0	 460 461 466 467 469 472 473 474 484 487 490 491,
	0	 32 111 144 262 263 283,
	0	 4 5 7 9 10 12 13 14 15 32 42 50 52 54 57 58 60 61 62 63 64 80 81 86 88 94 97 98 99 100 101 102 103 105 111 115 119 144 175 180 181 190 200 211 212 225 227 228 229 249 262 263 266 271 278 279 281 283 285 286 299 399,
	0	 4 5 7 9 10 12 13 14 15 24 29 32 42 50 52 54 55 57 58 60 61 62 63 64 80 81 86 88 94 97 98 99 100 101 102 103 105 111 115 119 144 170 171 175 180 181 188 190 200 211 212 225 227 228 229 249 262 263 266 271 278 279 281 283 285 286 299 366 369 373 374 376 379 381 382 384 386 392 394 395 399 401 405 407 409 414 415 420 421 422 424 425 426 427 428 432 433 434 437 438 440,
	0	 84 233,
	0	 84 107 109 110 149 152 162 167 174 178 233 239 265,
	0	 70 72 73 74 76 79 84 89 107 109 110 149 152 162 167 174 178 192 195 197 217 219 222 224 233 239 251 252 265,
	0	 4 5 7 9 10 12 13 14 15 24 29 32 42 50 52 54 55 57 58 60 61 62 63 64 70 72 73 74 76 79 80 81 84 86 88 89 94 97 98 99 100 101 102 103 105 107 109 110 111 115 119 144 149 152 162 167 170 171 174 175 178 180 181 188 190 192 195 197 200 211 212 217 219 222 224 225 227 228 229 233 239 249 251 252 262 263 265 266 271 278 279 281 283 285 286 299 366 369 373 374 376 379 381 382 384 386 392 394 395 399 401 405 407 409 414 415 420 421 422 424 425 426 427 428 432 433 434 437 438 440,
	0	 160 161 256 257,
	0	 244 258,
	0	 244 258 300,
	0	 70 72 73 74 76 79 84 107 109 110 149 152 162 167 174 178 192 195 197 217 219 222 224 239 251 252 265,
	0	 16 39 44 48 70 72 73 74 76 79 84 89 107 109 110 113 114 149 152 162 167 174 178 192 195 197 217 219 222 224 239 251 252 262 265 307 308 313 315 317 319 321 323 324 326 330 331 333 336 339 345 348 351 352 353 356 359 361 363,
	0	 441 442 443 446 447 448 449 450 451 452 453 454 455 459 468 470 475 483 488 489,
	0	 1 21 27 31 35 37 41 43 51 59 117 118 121 133 135 142 189 205 241 268 275 276 282 287 292 293 328 344 367 371 378 398 406 419 423 436 439,
	0	 39 44 48 111 283 289 290 291 294 295 297 298,
	1	 4 5 7 9 10 12 13 14 15 16 24 29 39 42 44 48 50 52 54 55 57 58 60 61 62 63 64 70 72 73 74 76 79 80 81 84 86 88 89 94 97 98 99 100 101 102 103 105 107 109 110 111 113 114 115 119 149 152 162 167 170 171 174 175 178 180 181 188 190 192 195 197 200 211 212 217 219 222 224 225 227 228 229 239 249 251 252 265 266 271 278 279 281 283 285 286 289 290 291 294 295 297 298 299 307 308 313 315 317 319 321 323 324 326 330 331 333 336 339 345 348 351 352 353 356 359 361 363 366 369 373 374 376 379 381 382 384 386 392 394 395 399 401 405 407 409 414 415 420 421 422 424 425 426 427 428 432 433 434 437 438 440,
	1	 4 5 7 9 10 12 13 14 15 16 24 29 34 39 42 44 48 50 52 54 55 57 58 60 61 62 63 64 70 72 73 74 76 79 80 81 84 86 88 89 94 97 98 99 100 101 102 103 105 107 109 110 111 113 114 115 119 149 152 162 167 170 171 174 175 178 180 181 183 188 190 192 195 197 200 211 212 217 219 222 224 225 227 228 229 239 249 251 252 259 265 266 271 278 279 281 283 285 286 289 290 291 294 295 297 298 299 307 308 313 315 317 319 321 323 324 326 330 331 333 336 339 345 348 351 352 353 356 359 361 363 366 369 373 374 376 379 381 382 384 386 392 394 395 399 401 405 407 409 414 415 420 421 422 424 425 426 427 428 432 433 434 437 438 440,
	0	 4 5 7 9 10 12 13 14 15 16 24 29 34 39 42 44 46 47 48 50 52 54 55 56 57 58 60 61 62 63 64 70 72 73 74 76 79 80 81 84 86 88 89 94 97 98 99 100 101 102 103 105 107 109 110 111 113 114 115 119 149 152 162 167 170 171 174 175 178 179 180 181 183 188 190 192 195 197 200 211 212 217 219 222 224 225 227 228 229 239 249 251 252 259 265 266 271 274 278 279 281 283 285 286 289 290 291 294 295 297 298 299 307 308 313 315 317 319 321 323 324 326 330 331 333 336 339 345 348 351 352 353 356 359 361 363 366 369 373 374 376 379 381 382 384 386 392 394 395 399 401 405 407 409 414 415 420 421 422 424 425 426 427 428 432 433 434 437 438 440,
	0	 19 23 26 123 124 126 128 130 131 132 147 151 153 154 155 157 158 159 160 161 163 164 165 168 169 172 185 186 187 201 206 207 208 209 231 235 237 244 247 248 256 257 258 288 300 306 310 311 312 314 318 320 322 325 327 329 332 334 335 337 340 341 343 346 350 355 357 358 360 362 365 370 372 375 380 383 385 387 388 389 390 393 396 400 402 403 404 408 410 411 412 416 418 429 431 435,
	0	 19 23 26 123 124 126 128 130 131 132 147 151 153 154 155 157 158 159 160 161 163 164 165 168 169 172 185 186 187 201 202 206 207 208 209 231 235 237 244 247 248 256 257 258 261 288 300 306 310 311 312 314 318 320 322 325 327 329 332 334 335 337 340 341 343 346 350 355 357 358 360 362 365 370 372 375 380 383 385 387 388 389 390 393 396 400 402 403 404 408 410 411 412 416 418 429 431 435,
	0	 442 461 468 470 472 473 475 483 487 488,
	0	 458 463 480 481 486,
	0	 458 460 463 466 467 469 474 480 481 486 490 491,
	0	 442 458 460 461 463 466 467 468 469 470 472 473 474 475 480 481 483 486 487 488 490 491,
	1	 1 21 27 41 43 51 59 205 268 275 276 282 287 292 293 328 344 367 371 378 398 406 419 423 436 439,
	0	 24 29 170 171 188 366 369 373 374 376 379 381 382 384 386 392 394 395 401 405 407 409 415 420 421 422 424 425 426 427 428 432 433 434 437 438 440,
	0	 39 44 48 138 139 141 145 243,
	0	 306 310 311 341 362,
	0	 4 5 7 10 12 13 14 15 86 94 97 98 99 101 102 103 105,
	0	 4 5 7 9 10 12 13 14 15 16 24 29 34 39 42 44 46 47 48 50 52 54 55 57 58 60 61 62 63 64 70 72 73 74 76 79 80 81 84 86 88 89 94 97 98 99 100 101 102 103 105 107 109 110 111 113 114 115 119 149 152 162 167 170 171 174 175 178 179 180 181 183 188 190 192 195 197 200 211 212 217 219 222 224 225 227 228 229 239 249 251 252 259 265 266 271 274 278 279 281 283 285 286 289 290 291 294 295 297 298 299 307 308 313 315 317 319 321 323 324 326 330 331 333 336 339 345 348 351 352 353 356 359 361 363 366 369 373 374 376 379 381 382 384 386 392 394 395 399 401 405 407 409 414 415 420 421 422 424 425 426 427 428 432 433 434 437 438 440,
	0	 40 53 82 267 269 270 301 302 303 305,
	0	 1 21 27 31 35 37 41 43 51 59 65 66 117 118 121 127 133 135 142 189 205 241 268 275 276 282 287 292 293 328 344 367 371 378 398 406 419 423 436 439,
	0	 65 66 117 118 121 127 133 135,
	1	 52 190 285 299,
	1	 21 27 31 35 37 43 59 142 189 205 241 268 276 282 328 344 367 371 378 398 406 419 423 436 439,
	0	 33 38 40 53 82 191 202 233 261 267 269 270,
	0	 49 134 136 137 272 441 442 443 444 445 446 447 448 449 450 451 452 453 454 455 456 457 458 459 460 461 462 463 465 466 467 468 469 470 471 472 473 474 475 476 477 478 479 480 481 482 483 484 485 486 487 488 489 490 491,
	0	 45 87 116 122 234,
	0	 45 71 87 91 116 122 218 220 221 234,
	0	 3 45 71 87 91 116 122 182 218 220 221 234 245 253 280 284,
	0	 36 83 166 177 184 232 238 240 255 273 277,
	0	 307 315 317 326 330 331 333 336 353 356 359 361,
	0	 157 158 159 168 169 172 185 201,
	0	 147 157 158 159 160 161 168 169 172 185 201 244 256 257 258 300,
	0	 84 109 110,
	0	 4 5 7 9 10 12 13 14 15 16 24 29 32 42 50 52 54 55 57 58 60 61 62 63 64 70 72 73 74 76 79 80 81 84 86 88 89 94 97 98 99 100 101 102 103 105 107 109 110 113 114 115 119 149 152 162 167 170 171 174 175 178 180 181 188 190 192 195 197 200 211 212 217 219 222 224 225 227 228 229 239 249 251 252 262 263 265 266 271 278 279 281 285 286 299 307 308 313 315 317 319 321 323 324 326 330 331 333 336 339 345 348 351 352 353 356 359 361 363 366 369 373 374 376 379 381 382 384 386 392 394 395 399 401 405 407 409 414 415 420 421 422 424 425 426 427 428 432 433 434 437 438 440,
	0	 34 70 72 73 74 76 79 89 113 114 183 192 195 197 217 219 222 224 251 252 259,
	0	 84 107 109 110 111 149 152 162 167 174 178 239 265 283 289 290 291 294 295 297 298,
	0	 34 70 72 73 74 76 79 84 89 107 109 110 111 113 114 149 152 162 167 174 178 183 192 195 197 217 219 222 224 239 251 252 259 265 283 289 290 291 294 295 297 298,
	1	 16 70 72 73 74 76 79 84 89 107 109 110 113 114 149 152 162 167 174 178 192 195 197 217 219 222 224 239 251 252 265 307 308 313 315 317 319 321 323 324 326 330 331 333 336 339 345 348 351 352 353 356 359 361 363,
	1	 310 311 318 320 322 325 341 362,
	0	 315 317 326 336 353 356 361,
	0	 4 5 7 9 10 12 13 14 15 16 24 29 32 33 34 38 39 40 42 44 46 47 48 50 52 53 54 55 56 57 58 60 61 62 63 64 70 72 73 74 76 79 80 81 82 84 86 88 89 94 97 98 99 100 101 102 103 105 107 109 110 111 113 114 115 119 123 124 126 128 130 131 132 138 139 141 143 144 145 147 149 151 152 153 154 155 157 158 159 160 161 162 163 164 165 167 168 169 170 171 172 174 175 178 179 180 181 183 185 186 187 188 190 191 192 195 197 200 201 202 206 207 208 209 211 212 217 219 222 224 225 227 228 229 231 235 237 239 243 244 247 248 249 251 252 256 257 258 259 261 262 263 265 266 267 269 270 271 274 278 279 281 283 285 286 288 289 290 291 294 295 296 297 298 299 300 307 308 313 315 317 319 321 323 324 326 330 331 333 336 339 345 348 351 352 353 356 359 361 363 366 369 373 374 376 379 381 382 384 386 392 394 395 399 401 405 407 409 414 415 420 421 422 424 425 426 427 428 432 433 434 437 438 440,
	1	 117 118 121 127 133 135 173,
	0	 1 6 8 11 21 27 31 35 37 41 43 51 59 65 66 68 75 77 78 85 90 92 95 96 104 106 189 198 199 205 210 223 226 241 250 268 275 276 282 287 292 293 328 344 367 371 378 398 406 419 423 436 439,
	0	 366 369 373 384 386 409,
	0	 396 410 418,
	1	 1 2 3 6 8 11 17 18 20 21 22 25 27 28 30 31 35 36 37 41 43 45 51 59 65 66 67 68 71 75 77 78 83 85 87 90 91 92 93 95 96 104 106 108 112 116 117 118 120 121 122 125 127 129 133 135 140 142 146 148 150 156 166 173 176 177 182 184 189 193 194 196 198 199 203 204 205 210 214 216 218 220 221 223 226 230 232 233 234 236 238 240 241 242 245 246 250 253 254 255 260 264 268 273 275 276 277 280 282 284 287 292 293 304 309 316 328 338 342 344 347 349 354 364 367 368 371 377 378 391 398 406 413 417 419 423 430 436 439 464,
	0	 153 154 155 163 164 165 186 187 231 235,
	0	 112 354,
	0	 70 72 73 74 76 79 84 195 197 217 219 222 251 252,
	0	 52 54 57 58 60 80 115 119 180 190 229 266 271 278 279 281 285 286 299,
	0	 4 5 7 9 10 12 13 14 15 16 24 29 32 34 39 42 44 46 47 48 50 52 54 55 56 57 58 60 61 62 63 64 70 72 73 74 76 79 80 81 84 86 88 89 94 97 98 99 100 101 102 103 105 107 109 110 111 113 114 115 119 123 124 126 128 130 131 132 138 139 141 143 144 145 147 149 151 152 153 154 155 157 158 159 160 161 162 163 164 165 167 168 169 170 171 172 174 175 178 179 180 181 183 185 186 187 188 190 192 195 197 200 201 206 207 208 209 211 212 217 219 222 224 225 227 228 229 231 235 237 239 243 244 247 248 249 251 252 256 257 258 259 262 263 265 266 271 274 278 279 281 283 285 286 288 289 290 291 294 295 297 298 299 300 301 307 308 313 315 317 319 321 323 324 326 330 331 333 336 339 345 348 351 352 353 356 359 361 363 366 369 373 374 376 379 381 382 384 386 392 394 395 399 401 405 407 409 414 415 416 420 421 422 424 425 426 427 428 432 433 434 437 438 440,
	0	 19 23 26 302 303 305 306 310 311 312 314 318 320 322 325 327 329 332 334 335 337 340 341 343 346 350 355 357 358 360 362 365 370 372 375 380 383 385 387 388 389 390 393 396 400 402 403 404 408 410 411 412 418 429 431 435,
	1	 33 38 40 53 69 82 191 213 215 267 269 270 296,
	0	 2 148 214,
	0	 22 28,
	0	 4 5 7 10 12 13 14 15 94 97 98 99 101 102 103 105 399,
	0	 181 190,
	0	 4 5 7 10 12 13 14 15 94 97 98 99 101 102 103 105 181 190 399,
	0	 4 5 7 9 10 12 13 14 15 52 80 86 94 97 98 99 100 101 102 103 105 181 190 211 225 227 228 249 283 299 399,
	0	 4 5 7 9 10 12 13 14 15 16 19 23 24 26 29 32 34 39 42 44 46 47 48 50 52 54 55 56 57 58 60 61 62 63 64 70 72 73 74 76 79 80 81 84 86 88 89 94 97 98 99 100 101 102 103 105 107 109 110 111 113 114 115 119 138 139 141 143 144 145 149 152 162 167 170 171 174 175 178 179 180 181 183 188 190 192 195 197 200 211 212 217 219 222 224 225 227 228 229 233 239 243 249 251 252 259 262 263 265 266 271 274 278 279 281 283 285 286 289 290 291 294 295 297 298 299 306 307 308 310 311 312 313 314 315 317 318 319 320 321 322 323 324 325 326 327 329 330 331 332 333 334 335 336 337 339 340 341 343 345 346 348 350 351 352 353 355 356 357 358 359 360 361 362 363 365 366 369 370 372 373 374 375 376 379 380 381 382 383 384 385 386 387 388 389 390 392 393 394 395 396 399 400 401 402 403 404 405 407 408 409 410 411 412 414 415 416 418 420 421 422 424 425 426 427 428 429 431 432 433 434 435 437 438 440,
	0	 442 461 468 470 475 483,
	0	 442 458 461 468 470 475 480 483,
	0	 442 458 459 461 468 470 475 480 483 489,
	0	 457 463 471 476 481 482 485 486,
	0	 460 466 467 469 472 473 474 484 487 490 491,
	0	 457 460 463 466 467 469 471 472 473 474 476 481 482 484 485 486 487 490 491,
	0	 4 5 7 9 10 12 13 14 15 16 24 29 32 50 52 54 55 57 60 80 86 94 97 98 99 100 101 102 103 105 115 119 144 170 171 180 181 188 190 211 225 227 228 229 249 262 263 266 271 278 279 281 285 286 299 307 308 313 315 317 319 321 323 324 326 330 331 333 336 339 345 348 351 352 353 356 359 361 363 366 369 373 374 376 379 381 382 384 386 392 394 395 399 401 405 407 409 414 415 420 421 422 424 425 426 427 428 432 433 434 437 438 440,
	0	 4 5 7 9 10 12 13 14 15 16 24 29 32 42 50 52 54 55 57 58 60 61 62 63 64 80 81 86 88 94 97 98 99 100 101 102 103 105 115 119 144 170 171 175 180 181 188 190 200 211 212 225 227 228 229 249 262 263 266 271 278 279 281 285 286 299 307 308 313 315 317 319 321 323 324 326 330 331 333 336 339 345 348 351 352 353 356 359 361 363 366 369 373 374 376 379 381 382 384 386 392 394 395 399 401 405 407 409 414 415 420 421 422 424 425 426 427 428 432 433 434 437 438 440,
	0	 4 5 7 9 10 12 13 14 15 16 24 29 32 42 50 52 54 55 57 58 60 61 62 63 64 70 72 73 74 76 79 80 81 84 86 88 89 94 97 98 99 100 101 102 103 105 107 109 110 113 114 115 119 144 149 152 162 167 170 171 174 175 178 180 181 188 190 192 195 197 200 211 212 217 219 222 224 225 227 228 229 239 249 251 252 262 263 265 266 271 278 279 281 285 286 299 307 308 313 315 317 319 321 323 324 326 330 331 333 336 339 345 348 351 352 353 356 359 361 363 366 369 373 374 376 379 381 382 384 386 392 394 395 399 401 405 407 409 414 415 420 421 422 424 425 426 427 428 432 433 434 437 438 440,
	0	 4 5 7 9 10 12 13 14 15 16 24 29 32 42 50 52 54 55 57 58 60 61 62 63 64 70 72 73 74 76 79 80 81 84 86 88 89 94 97 98 99 100 101 102 103 105 107 109 110 111 113 114 115 119 144 149 152 162 167 170 171 174 175 178 180 181 188 190 192 195 197 200 211 212 217 219 222 224 225 227 228 229 239 249 251 252 262 263 265 266 271 278 279 281 283 285 286 289 290 291 294 295 297 298 299 307 308 313 315 317 319 321 323 324 326 330 331 333 336 339 345 348 351 352 353 356 359 361 363 366 369 373 374 376 379 381 382 384 386 392 394 395 399 401 405 407 409 414 415 420 421 422 424 425 426 427 428 432 433 434 437 438 440,
	0	 34 39 44 48 138 139 141 143 145 243,
	0	 134 456,
	0	 134 272 456,
	1	 49 134 272 397 441 442 443 444 445 446 447 448 449 450 451 452 453 454 455 456 457 458 459 460 461 462 463 465 466 467 468 469 470 471 472 473 474 475 476 477 478 479 480 481 482 483 484 485 486 487 488 489 490 491,
	0	 442 457 458 460 461 463 466 467 468 469 470 471 472 473 474 475 476 480 481 482 483 484 485 486 487 488 490 491,
	0	 458 460 466 467 469 480 490 491,
	0	 314 337 355,
	0	 314 318 320 322 325 337 355,
	0	 16 24 29 42 44 48 50 55 81 88 170 171 175 188 200 307 308 313 315 317 319 321 323 324 326 330 331 333 336 339 345 348 351 352 353 356 359 361 363 366 369 373 374 376 379 381 382 384 386 392 394 395 401 405 407 409 414 415 420 421 422 424 425 426 427 428 432 433 434 437 438 440,
	0	 52 80 299,
	0	 24 29 50 52 54 55 80 170 171 188 190 266 271 278 279 281 285 286 299 366 369 373 374 376 379 381 382 384 386 392 394 395 401 405 407 409 414 415 420 421 422 424 425 426 427 428 432 433 434 437 438 440,
	0	 42 58 81 88 115 119 175 200 229,
	0	 24 29 42 50 52 54 55 58 80 81 88 115 119 170 171 175 188 190 200 229 266 271 278 279 281 285 286 299 366 369 373 374 376 379 381 382 384 386 392 394 395 401 405 407 409 414 415 420 421 422 424 425 426 427 428 432 433 434 437 438 440,
	0	 34 111 183 259 283 289 290 291 294 295 297 298,
	0	 4 5 7 9 10 12 13 14 15 24 29 34 42 50 52 54 55 57 58 60 61 62 63 64 70 72 73 74 76 79 80 81 84 86 88 89 94 97 98 99 100 101 102 103 105 107 109 110 111 113 114 115 119 149 152 162 167 170 171 174 175 178 180 181 183 188 190 192 195 197 200 211 212 217 219 222 224 225 227 228 229 239 249 251 252 259 265 266 271 278 279 281 283 285 286 289 290 291 294 295 297 298 299 366 369 373 374 376 379 381 382 384 386 392 394 395 399 401 405 407 409 414 415 420 421 422 424 425 426 427 428 432 433 434 437 438 440,
	0	 189 241 268,
	0	 189 205 241 268 282,
	1	 16 24 29 50 55 170 171 188 307 308 313 315 317 319 321 323 324 326 330 331 333 336 339 345 348 351 352 353 356 359 361 363 366 369 373 374 376 379 381 382 384 386 392 394 395 401 405 407 409 415 420 421 422 424 425 426 427 428 432 433 434 437 438 440,
	0	 4 5 7 10 12 13 14 15 86 94 97 98 99 101 102 103 105 211 225,
	0	 4 5 7 10 12 13 14 15 86 94 97 98 99 101 102 103 105 211 225 228,
	0	 153 154 155 160 161 187 235 244 256 257 258 300,
	0	 1 21 27 31 35 37 41 43 51 59 127 133 135 142 189 205 241 268 275 276 282 287 292 293 328 344 367 371 378 398 406 419 423 436 439,
	1	 314 318 320 322 325 340,
	0	 190 271 278 279 281 285,
	0	 52 190 271 278 279 281 285 299,
	0	 442 469,
	0	 442 468 469,
	0	 442 468 469 470 475 483,
	0	 442 468 469 470 475 483 488,
	0	 461 463 466 467 472 473 474 481 486 487,
	0	 457 461 463 466 467 471 472 473 474 476 481 482 484 485 486 487,
	0	 457 460 461 463 466 467 471 472 473 474 476 481 482 484 485 486 487 490 491,
	0	 457 458 460 461 463 466 467 471 472 473 474 476 480 481 482 484 485 486 487 490 491,
	0	 457 458 459 460 461 463 466 467 471 472 473 474 476 480 481 482 484 485 486 487 489 490 491,
	0	 24 29 421 422 424 425 426 427 433,
	0	 458 460 461 463 466 467 469 472 473 474 480 481 486 487 490 491,
	0	 54 58 115 119 190 229 266 271 278 279 281 285 286,
	0	 16 107 109 110 149 152 162 167 174 178 239 265 307 308 313 315 317 319 321 323 324 326 330 331 333 336 339 345 348 351 352 353 356 359 361 363,
	1	 49 134 136 137 202 261 272 301 302 303 305 397 441 442 443 444 445 446 447 448 449 450 451 452 453 454 455 456 457 458 459 460 461 462 463 465 466 467 468 469 470 471 472 473 474 475 476 477 478 479 480 481 482 483 484 485 486 487 488 489 490 491,
	0	 4 5 7 9 10 12 13 14 15 16 24 29 32 39 42 44 48 50 52 54 55 57 58 60 61 62 63 64 80 81 86 88 94 97 98 99 100 101 102 103 105 115 119 144 170 171 175 180 181 188 190 200 211 212 225 227 228 229 249 262 263 266 271 278 279 281 285 286 299 307 308 313 315 317 319 321 323 324 326 330 331 333 336 339 345 348 351 352 353 356 359 361 363 366 369 373 374 376 379 381 382 384 386 392 394 395 399 401 405 407 409 414 415 420 421 422 424 425 426 427 428 432 433 434 437 438 440,
	1	 1 6 8 11 21 27 31 35 37 41 43 51 59 65 66 68 75 77 78 85 90 92 95 96 104 106 142 189 198 199 205 210 223 226 241 250 268 275 276 282 287 292 293 328 344 367 371 378 398 406 419 423 436 439,
	0	 58 61 62 63 64 115 119 212 229,
	0	 111 283 290 291,
	0	 4 5 7 9 10 12 13 14 15 16 24 29 32 34 39 42 44 48 50 52 54 55 57 58 60 61 62 63 64 70 72 73 74 76 79 80 81 84 86 88 89 94 97 98 99 100 101 102 103 105 107 109 110 111 113 114 115 119 144 149 152 162 167 170 171 174 175 178 179 180 181 183 188 190 192 195 197 200 211 212 217 219 222 224 225 227 228 229 239 249 251 252 259 262 263 265 266 271 278 279 281 283 285 286 289 290 291 294 295 297 298 299 307 308 313 315 317 319 321 323 324 326 330 331 333 336 339 345 348 351 352 353 356 359 361 363 366 369 373 374 376 379 381 382 384 386 392 394 395 399 401 405 407 409 414 415 420 421 422 424 425 426 427 428 432 433 434 437 438 440,
	0	 46 47 138 139 141 143 145 243 274,
	0	 459 460 489,
	0	 457 459 460 461 463 466 467 469 471 472 473 474 476 480 481 482 484 485 486 487 489 490 491,
	0	 309 342 349,
	1	 336 352 353 361,
	0	 290 291 297,
	0	 19 23 26 123 124 126 128 130 131 132 206 207 208 209 247 248 288 306 310 311 312 314 318 320 322 325 327 329 332 334 335 337 340 341 343 346 350 355 357 358 360 362 365 370 372 375 380 383 385 387 388 389 390 393 396 400 402 403 404 408 410 411 412 416 418 429 431 435,
	0	 50 58 115 119 229,
	0	 4 5 7 9 10 12 13 14 15 50 52 54 57 58 60 61 62 63 64 80 86 94 97 98 99 100 101 102 103 105 115 119 180 181 190 211 212 225 227 228 229 249 266 271 278 279 281 285 286 299 399,
	0	 24 29 55 170 171 188 366 369 373 374 376 379 381 382 384 386 392 394 395 401 405 409 414 415 420 421 422 424 425 426 427 428 432 433 434 437 438 440,
	0	 4 5 7 9 10 12 13 14 15 24 29 42 50 52 54 55 57 58 60 61 62 63 64 80 86 94 97 98 99 100 101 102 103 105 115 119 170 171 175 180 181 188 190 200 211 212 225 227 228 229 249 266 271 278 279 281 285 286 299 366 369 373 374 376 379 381 382 384 386 392 394 395 399 401 405 407 409 414 415 420 421 422 424 425 426 427 428 432 433 434 437 438 440,
	0	 81 88 89,
	0	 70 72 73 74 76 79 81 84 88 89 192 195 197 217 219 222 224 251 252,
	0	 70 72 73 74 76 79 81 84 88 89 113 114 192 195 197 217 219 222 224 251 252,
	0	 70 72 73 74 76 79 81 84 88 89 107 109 110 113 114 149 152 162 167 174 178 192 195 197 217 219 222 224 239 251 252 265,
	0	 16 32 39 44 48 70 72 73 74 76 79 81 84 88 89 107 109 110 113 114 138 139 141 143 144 145 149 152 162 167 174 178 192 195 197 217 219 222 224 239 243 251 252 262 263 265 307 308 313 315 317 319 321 323 324 326 330 331 333 336 339 345 348 351 352 353 356 359 361 363,
	0	 61 62 63 64 179 212,
	0	 57 60 61 62 63 64 179 180 212,
	0	 4 5 7 9 10 12 13 14 15 52 54 57 58 60 61 62 63 64 80 86 94 97 98 99 100 101 102 103 105 115 119 179 180 181 190 211 212 225 227 228 229 249 266 271 278 279 281 285 286 299 399,
	0	 79 219 222,
	0	 70 72 73 74 79 195 197 217 219 222 251 252,
	0	 70 72 73 74 79 192 195 197 217 219 222 224 251 252,
	0	 76 84,
	0	 139 141,
	0	 4 5 7 9 10 12 13 14 15 16 24 29 32 39 42 44 48 50 52 54 55 57 58 60 61 62 63 64 70 72 73 74 76 79 80 81 84 86 88 89 94 97 98 99 100 101 102 103 105 107 109 110 111 113 114 115 119 138 139 141 143 144 145 149 152 162 167 170 171 174 175 178 179 180 181 188 190 192 195 197 200 211 212 217 219 222 224 225 227 228 229 239 243 249 251 252 262 263 265 266 271 278 279 281 283 285 286 289 290 291 294 295 297 298 299 307 308 313 315 317 319 321 323 324 326 330 331 333 336 339 345 348 351 352 353 356 359 361 363 366 369 373 374 376 379 381 382 384 386 392 394 395 399 401 405 407 409 414 415 420 421 422 424 425 426 427 428 432 433 434 437 438 440,
	1	 345 348 351,
	0	 307 345 348 351,
	0	 17 22 67 148 214 304,
	1	 4 5 7 9 10 12 13 14 15 42 52 54 57 58 60 61 62 63 64 80 81 86 88 94 97 98 99 100 101 102 103 105 115 119 175 180 181 190 200 211 212 225 227 228 229 249 266 271 278 279 281 285 286 299 399,
	0	 366 369 373 379 381 382 386 392 394 395 409,
	0	 39 44 48 88,
	1	 39 42 44 48 81 88 175 200,
	0	 262 263 289 290 291 294 295 297 298,
	0	 70 72 73 74 76 79 89 113 114 192 195 197 217 219 222 224 251 252 262 263 289 290 291 294 295 297 298,
	0	 70 72 73 74 76 79 84 89 107 109 110 113 114 149 152 162 167 174 178 192 195 197 217 219 222 224 239 251 252 262 263 265 289 290 291 294 295 297 298,
	0	 4 5 7 9 10 12 13 14 15 16 24 29 39 42 44 48 50 52 54 55 57 58 60 61 62 63 64 70 72 73 74 76 79 80 81 84 86 88 89 94 97 98 99 100 101 102 103 105 107 109 110 113 114 115 119 149 152 162 167 170 171 174 175 178 180 181 188 190 192 195 197 200 211 212 217 219 222 224 225 227 228 229 239 249 251 252 262 263 265 266 271 278 279 281 285 286 289 290 291 294 295 297 298 299 307 308 313 315 317 319 321 323 324 326 330 331 333 336 339 345 348 351 352 353 356 359 361 363 366 369 373 374 376 379 381 382 384 386 392 394 395 399 401 405 407 409 414 415 420 421 422 424 425 426 427 428 432 433 434 437 438 440,
	0	 4 5 7 9 10 12 13 14 15 16 24 29 39 42 44 48 50 52 54 55 57 58 60 61 62 63 64 70 72 73 74 76 79 80 81 84 86 88 89 94 97 98 99 100 101 102 103 105 107 109 110 111 113 114 115 119 149 152 162 167 170 171 174 175 178 180 181 188 190 192 195 197 200 211 212 217 219 222 224 225 227 228 229 239 249 251 252 262 263 265 266 271 278 279 281 283 285 286 289 290 291 294 295 297 298 299 307 308 313 315 317 319 321 323 324 326 330 331 333 336 339 345 348 351 352 353 356 359 361 363 366 369 373 374 376 379 381 382 384 386 392 394 395 399 401 405 407 409 414 415 420 421 422 424 425 426 427 428 432 433 434 437 438 440,
	0	 32 34 183 259,
	0	 4 5 7 9 10 12 13 14 15 16 24 29 32 34 39 42 44 48 50 52 54 55 57 58 60 61 62 63 64 70 72 73 74 76 79 80 81 84 86 88 89 94 97 98 99 100 101 102 103 105 107 109 110 111 113 114 115 119 149 152 162 167 170 171 174 175 178 180 181 183 188 190 192 195 197 200 211 212 217 219 222 224 225 227 228 229 239 249 251 252 259 262 263 265 266 271 278 279 281 283 285 286 289 290 291 294 295 297 298 299 307 308 313 315 317 319 321 323 324 326 330 331 333 336 339 345 348 351 352 353 356 359 361 363 366 369 373 374 376 379 381 382 384 386 392 394 395 399 401 405 407 409 414 415 420 421 422 424 425 426 427 428 432 433 434 437 438 440,
	0	 4 5 7 9 10 12 13 14 15 16 24 29 32 34 39 42 44 46 47 48 50 52 54 55 56 57 58 60 61 62 63 64 70 72 73 74 76 79 80 81 84 86 88 89 94 97 98 99 100 101 102 103 105 107 109 110 111 113 114 115 119 149 152 162 167 170 171 174 175 178 179 180 181 183 188 190 192 195 197 200 211 212 217 219 222 224 225 227 228 229 239 249 251 252 259 262 263 265 266 271 274 278 279 281 283 285 286 289 290 291 294 295 297 298 299 307 308 313 315 317 319 321 323 324 326 330 331 333 336 339 345 348 351 352 353 356 359 361 363 366 369 373 374 376 379 381 382 384 386 392 394 395 399 401 405 407 409 414 415 420 421 422 424 425 426 427 428 432 433 434 437 438 440,
	0	 441 442 443 446 447 448 449 450 451 452 453 454 455 458 459 461 463 466 467 468 469 470 472 473 474 475 480 481 483 486 487 488 489,
	0	 22 148,
	0	 190 271,
	0	 190 271 278,
	0	 54 190 266 271 278 286,
	0	 52 54 144 190 266 271 278 279 281 285 286 299,
	0	 4 5 7 9 10 12 13 14 15 52 54 57 60 80 86 94 97 98 99 100 101 102 103 105 115 119 144 180 181 190 211 225 227 228 229 249 266 271 278 279 281 285 286 299 399,
	0	 4 5 7 9 10 12 13 14 15 16 24 29 32 34 39 42 44 46 47 48 50 52 54 55 57 58 60 61 62 63 64 70 72 73 74 76 79 80 81 84 86 88 89 94 97 98 99 100 101 102 103 105 107 109 110 111 113 114 115 119 144 149 152 162 167 170 171 174 175 178 179 180 181 183 188 190 192 195 197 200 211 212 217 219 222 224 225 227 228 229 239 249 251 252 259 262 263 265 266 271 274 278 279 281 283 285 286 289 290 291 294 295 297 298 299 307 308 313 315 317 319 321 323 324 326 330 331 333 336 339 345 348 351 352 353 356 359 361 363 366 369 373 374 376 379 381 382 384 386 392 394 395 399 401 405 407 409 414 415 420 421 422 424 425 426 427 428 432 433 434 437 438 440,
	0	 60 61 63 64 212,
	0	 337 340,
	0	 52 190 266 271 278 279 281 285 299,
	0	 19 23 26 306 310 311 314 318 320 322 325 327 329 332 334 335 337 340 341 343 346 350 355 357 358 360 362 365 370 372 375 380 383 385 387 388 389 390 393 396 400 402 403 404 408 410 411 412 418 429 431 435,
	0	 2 17 22 28 30 67 93 108 112 120 125 129 148 150 156 176 196 214 216 254 260 304 316 338 354 364 368 417 456 464,
	0	 24 29 50 55 170 171 188 366 369 373 374 376 379 381 382 384 386 392 394 395 405 409 415 420 421 422 424 425 426 427 428 432 433 434 437 438 440,
	0	 1 2 3 6 8 11 17 18 20 21 22 25 27 28 30 31 35 36 37 41 43 45 49 51 59 65 66 67 68 69 71 75 77 78 83 85 87 90 91 92 93 95 96 104 106 108 112 116 117 118 120 121 122 125 127 129 133 134 135 136 137 140 142 146 148 150 156 166 173 176 177 182 184 189 193 194 196 198 199 203 204 205 210 213 214 215 216 218 220 221 223 226 230 232 234 236 238 240 241 242 245 246 250 253 254 255 260 264 268 273 275 276 277 280 282 284 287 292 293 304 309 316 328 338 342 344 347 349 354 364 367 368 371 377 378 391 397 398 406 413 417 419 423 430 436 439 441 442 443 444 445 446 447 448 449 450 451 452 453 454 455 457 458 459 460 461 462 463 464 465 466 467 468 469 470 471 472 473 474 475 476 477 478 479 480 481 482 483 484 485 486 487 488 489 490 491,
	0	 50 55 170 171 188 401 405,
	0	 147 153 154 155 157 158 159 160 161 163 164 165 168 169 172 185 186 201 231 235 244 256 257 258 300,
	0	 4 5 7 9 10 12 13 14 15 16 24 29 32 34 39 42 44 46 47 48 50 52 54 55 56 57 58 60 61 62 63 64 70 72 73 74 76 79 80 81 84 86 88 89 94 97 98 99 100 101 102 103 105 107 109 110 111 113 114 115 119 123 124 126 128 130 131 132 138 139 141 143 144 145 147 149 151 152 153 154 155 157 158 159 160 161 162 163 164 165 167 168 169 170 171 172 174 175 178 179 180 181 183 185 186 187 188 190 192 195 197 200 201 206 207 208 209 211 212 217 219 222 224 225 227 228 229 231 235 237 239 243 244 247 248 249 251 252 256 257 258 259 262 263 265 266 271 274 278 279 281 283 285 286 288 289 290 291 294 295 297 298 299 300 301 307 308 313 315 317 319 321 323 324 326 330 331 333 336 339 345 348 351 352 353 356 359 361 363 366 369 373 374 376 379 381 382 384 386 392 394 395 399 401 405 407 409 414 415 420 421 422 424 425 426 427 428 432 433 434 437 438 440,
	0	 4 5 7 9 10 12 13 14 15 16 24 29 32 33 34 38 39 42 44 46 47 48 50 52 54 55 56 57 58 60 61 62 63 64 70 72 73 74 76 79 80 81 84 86 88 89 94 97 98 99 100 101 102 103 105 107 109 110 111 113 114 115 119 123 124 126 128 130 131 132 138 139 141 143 144 145 147 149 151 152 153 154 155 157 158 159 160 161 162 163 164 165 167 168 169 170 171 172 174 175 178 179 180 181 183 185 186 187 188 190 191 192 195 197 200 201 202 206 207 208 209 211 212 217 219 222 224 225 227 228 229 231 235 237 239 243 244 247 248 249 251 252 256 257 258 259 261 262 263 265 266 271 274 278 279 281 283 285 286 288 289 290 291 294 295 296 297 298 299 300 301 307 308 313 315 317 319 321 323 324 326 330 331 333 336 339 345 348 351 352 353 356 359 361 363 366 369 373 374 376 379 381 382 384 386 392 394 395 399 401 405 407 409 414 415 420 421 422 424 425 426 427 428 432 433 434 437 438 440,
	0	 4 5 7 9 10 12 13 14 15 16 24 29 32 33 34 38 39 42 44 46 47 48 50 52 54 55 56 57 58 60 61 62 63 64 70 72 73 74 76 79 80 81 84 86 88 89 94 97 98 99 100 101 102 103 105 107 109 110 111 113 114 115 119 123 124 126 128 130 131 132 138 139 141 143 144 145 147 149 151 152 153 154 155 157 158 159 160 161 162 163 164 165 167 168 169 170 171 172 174 175 178 179 180 181 183 185 186 187 188 190 191 192 195 197 200 201 202 206 207 208 209 211 212 217 219 222 224 225 227 228 229 231 233 235 237 239 243 244 247 248 249 251 252 256 257 258 259 261 262 263 265 266 271 274 278 279 281 283 285 286 288 289 290 291 294 295 296 297 298 299 300 301 307 308 313 315 317 319 321 323 324 326 330 331 333 336 339 345 348 351 352 353 356 359 361 363 366 369 373 374 376 379 381 382 384 386 392 394 395 399 401 405 407 409 414 415 420 421 422 424 425 426 427 428 432 433 434 437 438 440,
	0	 1 2 3 6 8 11 17 18 20 21 22 25 27 28 30 31 35 36 37 40 41 43 45 49 51 53 59 65 66 67 68 69 71 75 77 78 82 83 85 87 90 91 92 93 95 96 104 106 108 112 116 117 118 120 121 122 125 127 129 133 134 135 136 137 140 142 146 148 150 156 166 173 176 177 182 184 189 193 194 196 198 199 203 204 205 210 213 214 215 216 218 220 221 223 226 230 232 234 236 238 240 241 242 245 246 250 253 254 255 260 264 267 268 269 270 272 273 275 276 277 280 282 284 287 292 293 302 303 304 305 309 316 328 338 342 344 347 349 354 364 367 368 371 377 378 391 397 398 406 413 417 419 423 430 436 439 441 442 443 444 445 446 447 448 449 450 451 452 453 454 455 456 457 458 459 460 461 462 463 464 465 466 467 468 469 470 471 472 473 474 475 476 477 478 479 480 481 482 483 484 485 486 487 488 489 490 491,
	1	 68 223,
	1	 75 77 78 198 199 210,
	0	 4 5 7 9 10 12 13 14 15 54 80 86 94 97 98 99 100 101 102 103 105 211 225 227 228 249 266 271 278 279 281 285 286,
	0	 52 181 190 299,
	0	 4 5 7 9 10 12 13 14 15 52 54 80 86 94 97 98 99 100 101 102 103 105 181 190 211 225 227 228 249 266 271 278 279 281 285 286 299,
	0	 4 5 7 9 10 12 13 14 15 32 42 52 54 57 58 60 61 62 63 64 80 81 86 88 94 97 98 99 100 101 102 103 105 115 119 144 175 180 181 190 200 211 212 225 227 228 229 249 262 263 266 271 278 279 281 283 285 286 299,
	0	 4 5 7 9 10 12 13 14 15 24 29 32 34 42 46 47 50 52 54 55 56 57 58 60 61 62 63 64 70 72 73 74 76 79 80 81 84 86 88 89 94 97 98 99 100 101 102 103 105 107 109 110 111 113 114 115 119 144 149 152 162 167 170 171 174 175 178 179 180 181 183 188 190 192 195 197 200 211 212 217 219 222 224 225 227 228 229 233 239 249 251 252 259 262 263 265 266 271 274 278 279 281 283 285 286 289 290 291 294 295 297 298 299 366 369 373 374 376 379 381 382 384 386 392 394 395 401 405 407 409 414 415 420 421 422 424 425 426 427 428 432 433 434 437 438 440,
	0	 16 39 44 48 138 139 141 143 145 243 307 308 313 315 317 319 321 323 324 326 330 331 333 336 339 345 348 351 352 353 356 359 361 363 399,
	0	 314 327 329 332 334 335 337 340 343 346 350 355 357 358,
	0	 45 83 166 177 184 232 238 240 255 277,
	0	 3 36 45 71 83 87 91 116 122 166 177 182 184 193 194 218 220 221 232 234 238 240 245 253 255 277 280 284,
	0	 4 5 7 9 10 12 13 14 15 16 24 29 57 60 61 62 63 64 80 86 94 97 98 99 100 101 102 103 105 180 181 188 211 212 225 227 228 249 307 308 313 315 317 319 321 323 324 326 330 331 333 336 339 345 348 351 352 353 356 359 361 363 366 369 373 374 376 379 381 382 384 386 392 394 395 399 401 405 407 409 414 415 420 421 422 424 425 426 427 428 432 433 434 437 438 440,
	0	 54 281,
	0	 365 370 372 375 380 383 385 390 396 410 418,
	1	 1 21 27 31 35 37 41 43 51 59 117 118 121 142 189 205 241 268 275 276 282 287 292 293 328 344 367 371 378 398 406 419 423 436 439,
	0	 31 35 37 43 189 205 241 268 282,
	0	 1 21 27 41 51 59 117 118 121 275 276 287 292 293 328 344 367 371 378 398 406 419 423 436 439,
	0	 24 29 366 369 373 384 386 392 394 395 409 420 421 422 424 425 426 427 428 432 433 434 437 438 440,
	0	 4 5 7 9 10 12 13 14 15 24 29 32 42 50 52 54 55 57 58 60 61 62 63 64 80 81 86 88 94 97 98 99 100 101 102 103 105 115 119 144 170 171 175 180 181 188 190 200 211 212 225 227 228 229 249 262 263 266 271 278 279 281 285 286 299 366 369 373 374 376 379 381 382 384 386 392 394 395 399 401 405 409 414 415 420 421 422 424 425 426 427 428 432 433 434 437 438 440,
	0	 16 39 44 48 307 308 313 315 317 319 321 323 324 326 330 331 333 336 339 345 348 351 352 353 356 359 361 363 407,
	0	 16 39 44 48 70 72 73 74 76 79 84 89 107 109 110 113 114 149 152 162 167 174 178 192 195 197 217 219 222 224 239 251 252 265 307 308 313 315 317 319 321 323 324 326 330 331 333 336 339 345 348 351 352 353 356 359 361 363 407,
	0	 4 5 7 9 10 12 13 14 15 16 24 29 32 33 34 38 39 40 42 44 46 47 48 50 52 53 54 55 56 57 58 60 61 62 63 64 70 72 73 74 76 79 80 81 82 84 86 88 89 94 97 98 99 100 101 102 103 105 107 109 110 111 113 114 115 119 123 124 126 128 130 131 132 138 139 141 143 144 145 147 149 151 152 153 154 155 157 158 159 160 161 162 163 164 165 167 168 169 170 171 172 174 175 178 179 180 181 183 185 186 187 188 190 191 192 195 197 200 201 206 207 208 209 211 212 217 219 222 224 225 227 228 229 231 233 235 237 239 243 244 247 248 249 251 252 256 257 258 259 262 263 265 266 267 269 270 271 274 278 279 281 283 285 286 288 289 290 291 294 295 297 298 299 300 307 308 313 315 317 319 321 323 324 326 330 331 333 336 339 345 348 351 352 353 356 359 361 363 366 369 373 374 376 379 381 382 384 386 392 394 395 399 401 405 407 409 414 415 420 421 422 424 425 426 427 428 432 433 434 437 438 440,
	0	 4 5 7 9 10 12 13 14 15 16 24 29 32 33 34 38 39 40 42 44 46 47 48 50 52 53 54 55 56 57 58 60 61 62 63 64 70 72 73 74 76 79 80 81 82 84 86 88 89 94 97 98 99 100 101 102 103 105 107 109 110 111 113 114 115 119 123 124 126 128 130 131 132 138 139 141 143 144 145 147 149 151 152 153 154 155 157 158 159 160 161 162 163 164 165 167 168 169 170 171 172 174 175 178 179 180 181 183 185 186 187 188 190 191 192 195 197 200 201 206 207 208 209 211 212 217 219 222 224 225 227 228 229 231 233 235 237 239 243 244 247 248 249 251 252 256 257 258 259 262 263 265 266 267 269 270 271 274 278 279 281 283 285 286 288 289 290 291 294 295 297 298 299 300 302 303 305 307 308 313 315 317 319 321 323 324 326 330 331 333 336 339 345 348 351 352 353 356 359 361 363 366 369 373 374 376 379 381 382 384 386 392 394 395 399 401 405 407 409 414 415 420 421 422 424 425 426 427 428 432 433 434 437 438 440,
	0	 1 2 3 6 8 11 17 18 20 21 22 25 27 28 30 31 35 36 37 41 43 45 49 51 59 65 66 67 68 69 71 75 77 78 83 85 87 90 91 92 93 95 96 104 106 108 112 116 117 118 120 121 122 125 127 129 133 134 135 136 137 140 142 146 148 150 156 166 173 176 177 182 184 189 193 194 196 198 199 202 203 204 205 210 213 214 215 216 218 220 221 223 226 230 232 234 236 238 240 241 242 245 246 250 253 254 255 260 261 264 268 272 273 275 276 277 280 282 284 287 292 293 301 304 309 316 328 338 342 344 347 349 354 364 367 368 371 377 378 391 397 398 406 413 417 419 423 430 436 439 441 442 443 444 445 446 447 448 449 450 451 452 453 454 455 456 457 458 459 460 461 462 463 464 465 466 467 468 469 470 471 472 473 474 475 476 477 478 479 480 481 482 483 484 485 486 487 488 489 490 491,
	0	 2 17 22 28 148 214,
	0	 442 459 468 470 475 483 489,
	0	 3 245 253 280 284,
	0	 307 345 348,
[truncated: 109,873 more chars]
