# Supplementary material for: Evolution of promoter-proximal pausing enabled a new layer of transcription control
Source: bioRxiv. 2024 Oct 12:2023.02.19.529146. Preprint. [Version 2] doi: 10.1101/2023.02.19.529146 (PMC11482795; doi:10.1101/2023.02.19.529146)
Supplement: Supplement 1 [file media-1.zip › Other Supplemental Materials/CDK9/FinalCDK9candidates.fasta]

>Petromyzon_marinus_XP_032828881.1
MARYENLDFPYCDEVSKYEKLAKIGQGTFGEVFKARHRVTGKKVALKKVLMENEKEGFPITALREIKILQ
LLKHENVVNLIEICRTKATQYNRYKGSIYLVFDFCEHDLAGLLSNANVKFTLSEIKKVMQQLLNGLYYIH
RNKILHRDMKAANILITRDGVLKLADFGLARAFSIAKNGQSNRYTNRVVTLWYRPPELLLGERDYGPPID
MWGAGCIMAEMWTRSPIMQGNTEQHQLTLISQLCGSINPEVWAGVDRYELFQKLELPKGQKRKVKERLKA
YVKDPYALDLIDRLLCLDPAHRTDSDDALNHDFFWTDPMPSDLKSMLSAHNTSMFEYLAPPRRRGQVPQQ
GANAGRNPAAIQSEFDRVF
>dryas_iulia_helico3_core_32_85_1__scaffold__EI-a-scaffold-4638
LNMREKEKYIEDFDFPFCDESSKYEKVAKIGQGTFGEVFKARARNSNKKFVAMKKVLMDNEKEGFPITALREIKILQLLKHENVVNLIEICRTKATLHNKYRSTFYLVFDFCEHDLAGLLSNVNVKFSLGEIKKVMQQLLNGLYYIHNNKILHRDMKAANVLITKNGILKLADFGLARAFSVPKSGQANKYTNRVVTLWYRPPELLLGDRNYGPPVDMWGAGCIMAEMWTRSPIMQGPTEQQQLILISQLCGSCTPDVWPGVESLDLYNKMELPKGQKRKVKRFDADTALNHDFFWTDPMPCDLANMLAQHTQSMFEYLAPPRRPGHLRHHHPPGAQPKPAQQGPTEQQQLILISQLCGSCTPDVWPGVESLDLYNKMELPKGQKRKVK
>EP00057_Strongylocentrotus_purpuratus_P035243_XP_798269.1_PREDICTED_cyclin-dependent_kinase_9_Strongylocentrotus_purpuratus
MAESKGASFSGTSGPPVQSSANQGYKMAMAPYQRESPEFKYCEEVSKYDKLAKIGQGTFG
EVFKAKHKKNKNIVALKKVLMENEKEGFPITALREIRILQLLRHENVVPLYEICRTKATA
YNRYKGSIYLVFEFCEHDLAGLLSNTNVKFSLGEIKSVIKQLLNGLYYIHSNKVLHRDMK
AANILITKAGVLKLADFGLARAFSLPKGDAPNRYTNRVVTLWYRPPELLLGERNYGPAID
LWGAGCIMAEMWTRSPIMQGNTEQHQLTLISHLCGSITSAVWPGLEKLELSNTLELPKGH
KRKVKDRLRSYVKDQQALDLIDKLLNIDPKRRMDAAIALDHDFFWSDPMPCSLERMLSTH
TQSMFEYLTPRRRQQHPAAAAAANHRNPHHANPPNRPSTAAPDQNFDRVF
>EP00099_Drosophila_melanogaster_P014238_NP_477226.2_Cyclin-dependent_kinase_9_Drosophila_melanogaster
MAHMSHMLQQPSGSTPSNVGSSSSRTMSLMEKQKYIEDYDFPYCDESNKYEKVAKIGQGT
FGEVFKAREKKGNKKFVAMKKVLMDNEKEGFPITALREIRILQLLKHENVVNLIEICRTK
ATATNGYRSTFYLVFDFCEHDLAGLLSNMNVKFSLGEIKKVMQQLLNGLYYIHSNKILHR
DMKAANVLITKHGILKLADFGLARAFSIPKNESKNRYTNRVVTLWYRPPELLLGDRNYGP
PVDMWGAGCIMAEMWTRSPIMQGNTEQQQLTFISQLCGSFTPDVWPGVEELELYKSIELP
KNQKRRVKERLRPYVKDQTGCDLLDKLLTLDPKKRIDADTALNHDFFWTDPMPSDLSKML
SQHLQSMFEYLAQPRRSNQMRNYHQQLTTMNQKPQDNSMIDRVW
>EP00110_Nematostella_vectensis_P009464_XP_001626865.1_predicted_protein_Nematostella_vectensis
MSKDTLDFPYCHEVSKYERQAKIGQGTFGEVFKAKNRKNPKEIVALKKVLMDNEKEGFPI
TALREIKILQLLNHENVVKLLEICRTKAQPFNRNKASIYLVFEFCEHDLAGLLNNQAVKF
SPPEMKKIMQMLLNALYFIHSNKILHRDMKAANILITKNGVLKLAEFGLARAIHINKEQK
QRYTNRVVTLWYRPPELLLGERNYGPPIDLWGAGCIMAELWTRTPIMQGNTEQHQLTLIS
HLCGSITPEVWPGVDKLELFDKMVLPSGQKRRVKERLRMYVKDHNALDLIDKMLSLDPGP
RIDADSALNHDYFWTDPMPTDLTRTLAMHNQSMFEYLAPPRRGGQRQPAPPRPGPTQPSI
VQSGTYDRVF
>EP00129_Allomyces_macrogynus_P000561_KNE54563.1_CMGC_CDK_protein_kinase_Allomyces_macrogynus_ATCC_38327
MDRIFPGCSNFADYHLINQVGEGTFGEVHKGESKSGEVVALKRLRIEKETEGFPITAIRE
IKLLKQLQHPNVVSLVDMAVKSYGRTGAASEVYMVFPYMEHDLSGLIDNPSVHMDMGQIK
SYSQQLFKGLEYLHRHYILHRDLKCANLLINNRGVLMIADFGLARPYDPNSTSKMTSLVV
TRWYRPPELLLGAYHYGSAIDLWGAGCILGEMIKRKALFQGNSDTEQLTTIFSVCGSPND
IDWPEWRDCMTRPETIREFPQHPRQLKETLRPFFEQCRFAPDDLMLDLINQLLVLRPESR
LTATGALEHPWFIQPPLPTPPEKIPPIQQDCHEYEVRKAKGEAAAAAAAAAAAAVANEPR
GRHPHYHMHPQQQPHYHGGAPPPSRAGHGGQPGIPLPTRPANAPIPVSRGFPSASGSAAA
SRGGAPANRGYGARPTEHDGAEPGWENRQERDYPLEAPDRRVRPSAGGGGGGGAAGGPYR
SADAGREPARRVEHRSRY
>EP00131_Spizellomyces_punctatus_P007706_XP_016611530.1_CMGC_CDK_protein_kinase_Spizellomyces_punctatus_DAOM_BR117
MAEETSSAVNDKSAKTNSPDHKETSLESTSPQPDTFKRPAEVSQEDGNGEKLQPKERSSE
PAAGVKRPISEVGDEGKPDVKKIKPDTKQRSPSNELEEGEMSESSTRDTSLPPESNRTSP
RPSAHHKSRAAPDVRRPSPPPEFLELFKSPPTPYLSPNFHDVDVPLSQALSAYTGTSDIS
EFESSKKVGEGTFGEVTIAKHKSTGRKVALKKIILHKDRDGLPITAVREIAILKSLRHPN
LINLEEIAVRRGDRRAEEVATLFMVFPYMKHDLSGLLDNPQVTFDPSHIKSFTKQMLDGI
LYLHQRNILHRDMKSANILIDNGGNLRIADFGLARSFDPSAGRRLTPTVVTLWYRAPELL
LGKQDYTAAVDMWGIGCIFAEMWDRRPIFKGATEVELIEKIFSICGTPDPADYRSSNGKR
QGKFPKLEDGTVTPQPQPRRIWDAYSSERLDFQTIAFIDYLLNLDPDRRPTADEALRHDY
FLVEPRAAEPNTSDFPTWEESHEYGMRLRHEQAARAFNERANLSRMIPGLAPLEHLPPPL
PVHSDAFRLRSGKVVRRRRLADVGMSGRGGDRLDRYNSGIRDERDDWNGDRSSRYGNRAD
SVGKDERWQKGGHDRYVPGGESGGRDDRTERESHAASSVKDDRGRRSGHDHYSVTSETSG
RGDRERSTKDDRGRGRDVYIPNHEAREERSHRNAKNEEPILKPAQGHRTPSDRQSHRERA
REGRKREEESRDTPEQRAVEKNADEKERDVNGSHGMLDNRYLDRKADDKRKGMYHERHNQ
KDREVDKMSDEKQKDEEQKHDKGNSRNGDKVSDPNRKSEGSKHDKREDRGAIDKRPDDKR
GDEDHKSSKPDDREGTKTDIGRKSEEHKHDTRDYCRETDKRSDDKRRDEDHKSSKRDDRE
GTKADGGRKSEDHKHDKRDDRALVDKKSDHTRTDKEHHNNKRDDREGRRIHDSRRKSDDH
KRDKRDNHMVLDKKSDEKKAAGKVDAKSEEKQRDSVVYDRRSPGVHKPRDKDQTEYKGDE
GHSKSDRRSVAASQGQKEDDSGGQRRDVRNHGTPEKTSEREVKRTESRTGDQGRGDRRDN
RHGDADLPISERPKLHRASSGDAKRQSAREQPRGGRESIKMETKSDFLDSNKEEESQRST
TRKEEASEPDIHRSTAKVRISEKKDEPKSSSRDPSTENKLGTRESGSDKRKRDDEPDHPT
KRRSLDNEDLIGKREERKEETKSGTRSDEKRLDDPKSPSVTRKSAKDVKHDTSPRLRETK
LEDDAKKIRESKDDGSSRSRRTSFGDDRKQRESKDHFPSRTRRTGLEEDDNQRKESKDDD
SARSRRTSLEDDPTKEKGFNDHRSSRSRRDTLEDDGRRDKESKDHHPSPSRRTHLEDEGR
RGKDVWRKESSRSSRRTSLESDTHKTTDARREERKWETSSTRETKTDNLSAKGKDSRSMN
QPGSERDKRKDSHDQESLSPSRKPRKSESETPRRMKRSAEEDERSVKRRHPLPPRPKDSP
GRRKE
>EP00131_Spizellomyces_punctatus_P008535_XP_016612359.1_CMGC_CDK_protein_kinase_Spizellomyces_punctatus_DAOM_BR117
MGDATIHVDPPAGDDHDESEMEEGELYEPVFVAPTSIPFTSYPGLSPTSHPHSPPTPKFS
PSPTDPLYFPCTQNPLNTNLSKTYVGTCPLEEYDNRERIGKGSFGEVTIATHKETQRKVA
LKRIIVHKEKDGLPITAVREINILKGLRHKSVIELLGMAVAKGNPDEYEPATIYMIFPYM
HHDLVGLLENRYVTLEPNQIKSFTKQLLEGVAYLHRNHFLHRDLKSSNILIDNEGTLKIA
DFGLARSYNAADKTIELTPNVITLWYRPPELLLGHKTYTSAVDMWGVGCIFAEMWDRKAI
FKGETELDLLDKILRVCGTPDAKAWPEFTKLTASASIRPKQESRKILDIYKPDRLDFQTI
DLLNTFLVLNPARRPTAEAALKHEYFHVEPEAAKPSTPDFPGWPESHELGIRAQIDQELR
ELDVLQRPIPSIRPPAHHDALIVDGQPVRRPRLHDDAETRQYNRHRDDKRPGRRHDHRRF
GRGRGRPGNERGRGGRGKSAHEASGEPTGEGSVIMRMKHPLPPKPVLRVPFSE
>EP00132_Gonapodya_prolifera_P010528_KXS19289.1_Pkinase-domain-containing_protein_Gonapodya_prolifera_JEL478
MDSDPSAVSRKRPLPSATPSSPSDFKRQRQDGPSSSSPLHTPASASGTSSAQPGWTEDQN
APLPPRPNAPERPSHGEESVDGPDDYSFSPLADDLLRGGNGGGGTSARDGKSSDAEDGAL
EEGADGGDGRQTQDAEEGELPFSPPYEGPGDPVKAGTASGATQENGSHTASATSSSSAHF
APPDLPPLVGVTQVTDYDLYDTVGEGTFGVVRVGKEKATGKVVALKRIIIPEGDKDGFPV
TALRELSLLKSLRHPNILRLLSIAVSPSNRTARTRGDVYMVFEYYPHDLAGLLENNEVLM
DLAQVKMYIRQVMEGMKYLHASNIMHRDIKTANILVSDAGLVKIADFGLARPLDTSDRNR
EYTDKVVTRWYRPPELLMESARYDQAVDMWGVGCVFGELLLKRPIFPGRDDIDQLRLIFE
TTGTPTDDLWPGYRSLPLFRRNPDVLQMEYRRRQVRKRFERFGLGVVELLDGLLELNPER
RWTAEGCLRHWWFTDRGGKEAEIGRCVWRGFNGGAPPICHLIVVIVFVFWNLI
>EP00134_Neurospora_crassa_P003101_XP_955995.3_serine_threonine-protein_kinase_bur-1_Neurospora_crassa_OR74A
MSIDEAKEGGGGPAMSPRAFALAHQRDRGSFVGCSRIADYEVLGKLGEGTFGEVHRARSR
KTGALVALKKIIMHNERDGFPITALREIKLLKLLSHKNVLRLEEMAIEHPPRTDKRTRPI
VYMVTPYMDHDLSGLLDNPSVRFTEPQVKCYLLQLLEGLKYLHANHILHRDMKAANLLIN
NKGVLQIADFGLARHYEGDIPQPGKGSGEGKRDYTSLVVTRWYRPPELLMHLKRYTTAID
MWGVGCVFAEMLEGKPVLQGESDLHQLELVWDLCGTPSEETMPGWRTLPGGQAFSSKPRP
GNLARRFEKHGPVVISLLKELFKLDWRSRINAIDALNHPYFRTAPLPALPGDLPTFEESH
EFDRRKFQDRKAALPPAPKGGTVGRGAVVNSQGPDTGFSGRDGYGGGGRNGANGGRYPPY
HRGPPPGDERVPSWHSARGLPPRPPMPADYHGSGPMDHTDGYRDRPPRRGPGGPPGGGGG
PSNVDTYIPSYDRDGPAPRREDWRRRDDWDDRRGGVDRDRRRPEYDVRSRDSRTRSRTRS
RSPVRDRDRGRDRDAYARR
>EP00139_Candida_albicans_P002457_XP_714883.2_cyclin-dependent_serine_threonine_protein_kinase_Candida_albicans_SC5314
MSVIAGHHVPRSNDQRQYDTPSVPINIAPDSEGHIHEMSRLKDYEVIEKLGQGTFGVVQK
AKSKKDGSLVAIKQLINHSAKEGFPITAMREITILKQLNHKNILTIQDMIFEEPKMSNRT
DIITMRGSFYTVTPYMSSDLVGLLENPKIKLELGQIKCIMQQLLKGIQYVHNQKFLHRDI
KAANILIGQDGVLKIADFGLARIYHGNVPRLGMGPGGGEKAYTGLVVTRWYRPPEILLGE
RKYTTAVDLWGIGCVFAELFTGKPILVGKSDSHQAQIVFELVGSPLTWTDAAKLPNKNEY
SCGLACKRSLEAKFASIMPTEAIDLLSGLLTLDPFKRLNALDALNHKFFSTDPLPLLPTQ
MPKFEESHEIDKERFKKLKDKEQAVSELKPPTEIRYDNHSESRYNADHSTFGGGVGGKET
SFSSGKSDYIDHYEPRARRDHYEPRIRNDNKDSNDVRGEFESATRQEQRRRDIQNRLDAG
GMDTYIPKTTTAKLREHSGTESLSKKYDNYQPINVSRGSKSPSPSKLSSISQSKADLISK
PSAPKVASRESSLERKQVSNGIRTTTDVEPPRARARRPTDMFGRPLTSNSTQAQPTRNKS
VERPKDLEKPTNGVTEDRNKKPVLEEKKEVVKPNLAIPKIKKSSSLVSLSSRSSTTPVIS
NPSKVTKRAASSVTPPVLPKKPKISKTSSESEVSDLEEDSDFTGENATVFERFMALEQLQ
KSPVYKRIINEKMRFEKLSGGHKSM
>EP00140_Debaryomyces_hansenii_P002333_XP_457963.1_DEHA2C06358p_Debaryomyces_hansenii_CBS767
MECPEPSESVIPNDQSTKSCSIKLQPMNRFRDMSKLRNYEIIQKLGQGTFGVVQKARNIK
TKELVALKQLINHSAKEGFPITAMREITILKKLNHKNILKIIDMIYEEPKISNPQDILHQ
RGCFYTVSPYMCSDLVGLLENPNINLEVSHIKCFMEQLLHGIQYIHEQMFLHRDIKAANI
LIDRNGTLKIADFGLARVYHGSPPKFMSGPGGGERAYTGLVVTRWYRPPELLLGERRYTT
AVDMWGIGCVFGELFTRKPILVGKTDSHQAQLIFDLVGPPNSISWSEATSLPNKHDLNIG
LTCQRSLESKFAPLMNPDGINLLSGLLTLDPYKRFNALDALNHNYFKNEPLPMKPQELPK
FEECHEIDKERFKLLREKKNNIHEANKIPKAHFPKGPGEYNNSNNYPRNRNGSFPLALPK
QPKFYNQHQQEAHVPQQMHTDTYIPKKRDDKPGANAPQKESSEPITSYQSLRDRSPRREG
HISRKPSTTNSNNISSNSSASNVGGTLSNPTHQKNRPNAKASAGIFMTNSRKQRPKPNPQ
SSSRNVSDQFKKRKLLPDEQNESDLTDFDEDVKDSKQLDSFLDWDTFTRSPENRKLQHEK
KQFETKYS
>EP00141_Yarrowia_lipolytica_P003580_XP_503170.1_YALI0D22935p_Yarrowia_lipolytica_CLIB122
MHGQPHQHLHTSPTAPFNMTIPYQPSTYYGCSNVTESYKPLGKIGEGTFGEVFRAEQITT
KRHVALKKILLHSEKEGFPVTALREIRILKLLRHENVIPLVDLAVERGDQSKKERGCVYM
VTPYMDHDLAGLLGNQSVQLSPAHIKCYMLQLLEGIGYLHAKKFLHRDIKAANILVNDQG
ILKLADFGLARGYDGPAPNSQTAGVNTENLTAMVVTRWYRPPELILGDRKYTTAIDMWGI
GCVFGEFFTRKPIFPGASDVDQGSKIFQAVGVPTEDTMPGWSVLPGAQNSNIWGTDATNK
LDKLFGRLSKDGLDFLKGLLLLDPTKRLTAIGGKNHAYFKTEPLPCQPHELPKWQSSHEL
DNHKRREQEKNESKVQPPPREKQPPVREPRDRDRSRDSRPPRERDSRDRRPPRGRYDSFE
RPERRPEGPRDGPRDRDRDEYPRELPPRDLPPRDLPPRDRDYPPRERDWDRRPPPRDRDY
PPRERDYPPRDSRDRDYHPRDRDYPPRDSRDYPRDSRDSRDSRPISPSRERFHKRPQFDM
YSDTDYDRERDEDDRRRRPLPRDSSRDMTRDVYVPSRGREPRELPKGPPPAPGDKVEDKG
ESHNKDDKPCDTENPRDSDKSRDLGPPPGPPLPADGPPPPPSSNPPRPSETYGGSRPPWR
RDSRDRRESRDRDGRDRDGRDRRLSSSRYARDEFDEYGRKRPRIER
>EP00144_Saccharomyces_cerevisiae_P005587_NP_015487.1_cyclin-dependent_serine_threonine_protein_kinase_SGV1_Saccharomyces_cerevisiae_S288C
MSDNGSPAVLPKTEFNKYKIGKVKSTPAIQRDAKTNLTYIKLRKRSSEKVYGCTVFQNHY
REDEKLGQGTFGEVYKGIHLETQRQVAMKKIIVSVEKDLFPITAQREITILKRLNHKNII
KLIEMVYDHSPDITNAASSNLHKSFYMILPYMVADLSGVLHNPRINLEMCDIKNMMLQIL
EGLNYIHCAKFMHRDIKTANILIDHNGVLKLADFGLARLYYGCPPNLKYPGGAGSGAKYT
SVVVTRWYRAPELVLGDKQYTTAVDIWGVGCVFAEFFEKKPILQGKTDIDQGHVIFKLLG
TPTEEDWAVARYLPGAELTTTNYKPTLRERFGKYLSETGLDFLGQLLALDPYKRLTAMSA
KHHPWFKEDPLPSEKITLPTEESHEADIKRYKEEMHQSLSQRVPTAPRGHIVEKGESPVV
KNLGAIPRGPKKDDASFLPPSKNVLAKPPPSKIRELHQNPRPYHVNSGYAKTAIPPPAAP
AGVNRYGPNNSSRNNRFSGNSTAPNNSRNPVNRFHPETNVSSKYNKVPLPLGPQSRYQGN
SNESRYKNSPNDSRYHNPRYVNKPETNFNRQPQKYSRQESNAPINKNYNPSNGSRNMAGD
HHQGSRPSHPQFPISPSQGQHQLTSKPIEKKNGSFKDERAKPDESKEFQNSDIADLY
>EP00145_Schizosaccharomyces_pombe_P003979_NP_595616.1_P-TEFb-associated_cyclin-dependent_protein_kinase_Cdk9_Schizosaccharomyces_pombe
MKRSSSVSVEDEKSARRKLDVVPKLHFVGCSHLTDYHLMEKLGEGTFGEVYKSQRRKDGK
VYALKRILMHTEKEGFPITAIREIKILKSIKHENIIPLSDMTVVRADKKHRRRGSIYMVT
PYMDHDLSGLLENPSVKFTEPQIKCYMKQLFAGTKYLHDQLILHRDLKAANLLIDNHGIL
KIADFGLARVITEESYANKNPGLPPPNRREYTGCVVTRWYRSPELLLGERRYTTAIDMWS
VGCIMAEMYKGRPILQGSSDLDQLDKIFRLCGSPTQATMPNWEKLPGCEGVRSFPSHPRT
LETAFFTFGKEMTSLCGAILTLNPDERLSASMALEHEYFTTPPYPANPSELQSYSASHEY
DKRRKREQRDANSHAFEQTANGKRQFRFMTRGPSDPWYGIRRPNYNSQPQYQRGSYNREG
GNMDRSRNVNYQPKRQQNFKPLTSDLPQKNSEFSETNAMNQTSNHSHADGQRYYRPEQDR
SQRLRNPSDYGRQGRQSSQSQQPAWNVSSRYQNNSKVQTTSRASENADTNKTQHNIKYID
SYVPEYSIARQSANQKTNEQHPSSTSLHQQSTSDLKSPSFHENSNVDDTPK
>EP00149_Cryptococcus_neoformans_P007509_XP_012053649.1_CMGC_CDK_protein_kinase_Cryptococcus_neoformans_var._grubii_H99
MRFSSRDEEPEDGEVVEDDAVWKNPLATTKYLKSAPSASSSQKASSYKKSRPSFIPSIDA
ADDDGHRPRRPPPPSLSSPYQQSRRRSSSHSRKPTSYEDEERGSGMQYFLPKNPHSTETR
EPEQRREDKYAKEPRSPHRREGYYSSRKGDGRDYPPQLDRERYGSVRRLEPGSDGGYGDR
NRDRDLDRGGYRDRDDRRSYGRSSDSSTWGRLPREEYRRLEEFPRHPTGGRYREDSRERY
PVDRDTDQRRSCSPVRIRSPERFSDRPLTPVIDNGRTLSPDHGTKNMASSRTHRSSPSHS
SNHGDHNGEKGGAPIKLNRNRHRPSLPLKPISTSPPRSPSAPPPPPPPDPPTLPPSPTEP
PPPMPGKLSLEQTVPHAPNPRAQMATRPPSPKREEGEIRQETESVIFKFKLWTAEEELKA
LGKNFGGSSTLIRYNMGTKLGEGTFGVVTKAVENDTKRSVALKKITQHNFRDGAHITTLR
EIKILKSLQHPNVVPLLNMVISRHDNHSENTFIKNEVFMVFPYMDHDLCGLLSNNDFKVN
HSGAKCIMKQLLDGMAYIHSNNIIHRDIKTANILVDKHGQIMIADFGLARPWTDNKKMPP
HLATEYTNMVVTRWYRAPELLLGCCNYGPAVDIWSIGCVLGEMYLRRPILPGGGDREQLS
MIFAKCGPLNEETWSGWQDLPGFPEAHGFAWDKTPRDTSILEESKSWHMDRGGADLLVKL
LSLDPSKRPTASEALDHPWFWVSPKPAETINLDFAASHEMSAWHKQPAAAPVQPPPQKAY
QTQQAYQSQQAHHAQQIYQPQQPYVAYQSGYGNQQRGHGQGYQQQSANATRHNPAMNPYA
SSQVANAQGYNPQPYMQAQGLSNMPPGADAYGGVNPYGASVAYNNVPLPPSNMAYNGQSS
FNGRGGLTGGGGQQYSLSHQPYLPPGPPSMMHTNVNRPSRPPPPTNSGGRPLAAAPFPLA
GGGGGGMKTFAPPPPFSLAGGGGGRGGMPPTMKRPPSDSRRDLGGDHKRQRTEAPLPYD
>EP00150_Ustilago_maydis_P005273_XP_011391261.1_hypothetical_protein_UMAG_04950_Ustilago_maydis_521
MPPPPSSTHNPSANGGIRNAAPSSSAMASSAPQSVNEPSPSSSVKLDNQKHAAYKLPSRP
THLQAPSGANQPQRRQWPQPSSAAQNGNSFNSVAPSSRHDYDDEDEDEEGAIDDSATSKP
AANLLSSFRPAPPKTPPYPSNSQPAHEEHRGNDRFQPSDARKDQNHSSSYQLRSPSPPRR
SQQSTTTSRAHVAHLRSPSPPESSSRRPGRDHDNGMTRISTNDRYHRGDPHLYHPSASEL
RSKDDRHDAAGSHMWDRAKQDLKRASNDDWRREDRGWNHDRRAGAGARGGGGGGGGGGGG
GGGGGGGGGGARSWDREYDRRYDRNERDRDRPRTHSRYHDPRDELPREKPSNRNGRDKEL
SPHTAGTEQQYAGWSPTPPQGQPADPLSNGNNGEPFANRPPSRMGRAAPPPLLSNIDHPP
TFNANRDLDSSLAKRARSRSPPAGLLKRKANFNAVMPPALAPVNPDASAPAESENVTPGA
PLPPKVETLQSPSMPASRLGSESVAATAALGSLPGSAIATAASSGAATATFPTAASGGSV
AVPADANFNATCQALDDFTLPSVRLSCLPRKLPDRPSTSGRERRKARGPPVPLNQRKFVG
CSSLDDYEISIKLGQGTFGEVLKGRQILTGTQVALKKVTIHDAKDGLPITALREIKLLKK
LRHPSVVPVIDMAFRPSGERGKLGDVYMVEPYMDHDLNGMLENPSIRLEHSQIKLYMKQL
LEGTLYLHKNRILHRDMKAANLLIDNQGQLQIADFGLARPYRDPGQSWTGKGWTAGTHRY
TNMVVTRWYRPPELLAGEKKYGPPIDMWGIGCILAEMITGRPLFKGTSEINQLELIAKLC
GSPNETNFPGWSSLPGVKDADPTGRPDPHPEIPGQHAFGDYPRKVKDHFRSVYDAGPGCA
DLIDKLLVLDPRKRLTAQQALEHEWFWTKPYPADPKSLPKYEHSKEIDRARRDWKPAPAA
AAAAPGGGGMAAATMARPRPAMQQLPYIAGAPQQRAYNRPAGFAQSAGYAMPATGMPTPD
ATDTWDARAAPPPMAGGGARHAFPHPQGGARFTHPNTRPAHHAHPQQPQQPQQAQQAHAY
YPNHREPAQQRQQHSLPQRPVGPPRASGGNPYSM
>EP00151_Rhizophagus_irregularis_P013725_XP_025177769.1_kinase-like_domain-containing_protein_Rhizophagus_irregularis_DAOM_181602_DAOM_197198
MTADDALNLSASPSSTYKTNEHPISPADAPSRPSSQEEHFSFNDSGNEAQGIYSDENGGC
SVVTPAGSPYRIKTPKNVQSYSPPHNFYPDHTFVGCSSITDYEIKDKLGEGTFGEVHKGI
HKKTKNVVALKRILMHNEKEGIPITAIREIKILRQLSNPNVVTLSDMAFEYGDKEDQPSI
YMVFPYMDHDLAGLLENKDVQFAAPQIKCYLRQLLEGTFYLHQQRILHRDLKAANLLIDN
NGILKIADFGLSRPIINDKSLTGCVVTRWYRSPELLLGAKRYTPAIDMWAIGCVFGEMLK
RQPILMGNSDIHQLEIIYKLCGTPTTDTFKDLGISDLQVEPEKESPRKVIAEYERYGEQA
ADLMDKLLVLDPRQRLNAFQALDHDYLWTDPLPAEPKDLPQYESSHEYNRRNKPKEKKEH
NKIEETSSKITSTEKRQGYDRREQRKKSKRARSPERQRDHEPNKKRNRIYIANQEHSKNR
RGLADERKDIPENSKRMRKEKRRGSDGDEQEDNSDQPKKRSKKEYRHHSLPEKPGTSRAT
DSDKADKVDKADKK
>EP00152_Rhizopus_delemar_P008522_EIE83819.1_hypothetical_protein_RO3G_08524_Rhizopus_delemar_RA_99-880
MKRDHDDVGEDPILKRYKKQDGSIETSSTSSASPAWSATSASPGHRSKHQRTFRGCSRIT
EYEFLDKLGEGTFGEVHKARNKRTGEFVALKRILMHNEKEGIPITAMREIKILKQLRNKN
IVPLVDIAVDRAGLLDNPSVRLSQPQIKAYLKQLLEGTAYLHHNKILHRDMKAANLLIDN
EGVLQIADFGLARGIEGENKEYTNCVVTRWYRPPELLLGERKYTTAIDMWGVGCVFGELL
KSRPILQGQDDIDQLVRIFNLCGSPNTESMPNWQQLPDASKVKFEPSERRVIDEYAKYDP
LAADLLDKLLVLDPSKRLTALEALEHDYFYATPLPAKPSEMPKYESSHEFDRRKKAQKQQ
AR
>EP00154_Conidiobolus_coronatus_P008286_KXN72826.1_kinase-like_protein_Conidiobolus_coronatus_NRRL_28638
MTSVHSHSLVSPAPSLSTTSPSPPRSSLENKKFVGSSYKSHYEVLEKLGEGTFGQVHKAK
RKSTGCLVALKRIIIHSENEGVPITGIREISILKRLSHINVIKVIDTAFEPGPDKKAGHI
YMVTPYMEHDLSGLLENPRVHLTLGHIKCYMKQLFEGLCYLHSNHLIHRDIKADFGLARR
LDPTQPRDYTNCVVTRWYRPPELLLGEKKYDSSVDIWGAGCVYAECLTGKPLLPGKSDLD
QLNIIFKLCGTPTQDNMPNWDKLPGCEGVKEFTPRPRDVLPRLRGHDPLCVDLLDKILVL
NPKQRLTAHQVLDHDSFYSEPYPTQPRDLPKFESSHEVDRRRFQQEAQKIKSNRNHRNER
RNQNNRRAPPYHRSNHSRR
>EP00157_Rozella_allomycis_P001800_EPZ32541.1_Protein_kinase_catalytic_domain-containing_protein_Rozella_allomycis_CSF55
MFISLDDFTLEEKVGEGTFGEVYKGLHKSSGEKVALKRLLVHKRETGFPLTSIREISVLQ
SLMHLNIINIHSFCTGPGESGDDIYMVFPYMEHDLTGILENQTIKLSNSIIKCYMKQLFE
DIFFILMLAGFIHRDIKASNLLIDNNGNLKIADFGLARKYNSITLTPGVVTRWYRAPEVL
LGLKEYTPAIDIWSGGCVFAEMFKREPIFQGSSDIDQLELIIKYLGNIDERNMPGYKNCI
VSPRRLNNQGGSEQLRLYLNTFIQDNTAIELIEKILCLNPHTRLKASSVLTDNYFWSFPL
PIKKEEIPSFPSSHEIDKRKPRKRELETKYNHINLGKNNSILSRHPPPPEGKLGNRHPPP
PSMNHLSRTKASKRPRIDSYIPSKKVKESIGLPPSSKPMTDEIEDGEIFE
>EP00833_Pecoramyces_ruminatium_P000786_jgi_Orpsp1_1_1174818_evm.model.c7180000051557.1
MESNINDNIKNEKEVADDSKNHINKESVNETEDQYSNSSFSPESKNDDYQIRSQNDSYEC
PGAPQHPTINDSTPTPQRISSFSNDNQNNDFTAEYHRSSTQSYPSMTQFVPVSPDMTNSD
AGPSPSTPMASFSQTQYYGVSEYNEYEFRNKVGEGTFGVVHTAKDSRTKEIVAMKHIFMQ
NENEGVPVTALREIKILKQLNHPNIIPLLEIAVKRGNRVKRERGSLYMVFPYMDHDLAGL
IENKNVEFTEPQIKCYMKQLFEGTLYLHSNNIMHRDIKCANILVNNQGQLQIGDFGLARS
FDPDDKNKEYTNMVVTRWYRPPELLLGETRYTCAIDMWGLGCIFGEILQRVPILRGESEM
DQLEKIWDLCGTPTEETWPDFRNLPGGKDMVFKTPRKNCIAERFNQFNPLAIDLLKKLLT
LDPKKRITAKEALTHDYFWTQPPPALPEELPKYKSSHELDARKARQQAGVQRQKYNKNMK
YETKRSDMSNYNNPNRLSRHQNGKYVSHPNIYRPYSSKEYNGPRHSSNAPMRQSYSSANS
TFQPYPSGSNDRSNHPTRSFDNRSSMDKHYR
>EP00842_Homolaphlyctis_polyrhiza_P000987_jgi_Hompol1_188_HPOL_005251-RA
MAVLAPRSDTSENNDTNDTNDINAYVTSAQDPTAFVRTTQSNQDTEEGELFDSNISPSRS
NPATSAFGAISTPTVVELPIEQSSTFDDSNNAKPSTESNGNGNGISAFLSDRSASASRSL
ESIVSHRVPGSPDIAAFAAATSSQHTATSPSIHVIARQRIATRNRFFGLSYHTEYEIVKK
IGEGTFGEVKLGRDKRTNDMVALKRVLTHDSKEGLPITALREIRILKILSHENIISLKEI
AYKPGEKGSQDEHGSIFMVFPYMDHDLAGLLANPLVKITVPQRKSFMQQLLKGVDYLHRS
HIMHRDIKCANILVDKRGNLRIADFGLARSFSDTDTSGYTVMVVTRWYRPPELFLGMSRY
TTAVDMWGVGCVFGEILKGKAIMPGSSDTDQLLKIWHLCGSPTEENWPGFKRLPAFTTGN
DEAIIDSVKVVQRRLLRDRFSPDKHDKHTVDLLDKLLTIDPSKRITASKALEELYFFISP
KPARPNTPEFVDSCHFVIAAVVSDGAVGSTD
>EP00845_Rhizoclosmatium_globosum_P004899_ORY38418.1_Pkinase-domain-containing_protein_Rhizoclosmatium_globosum
MADLEEEEGELDDDMDLETSMDERETEPRTVVPSSSSSSNATVKHPTPLTSSSLPKQLQP
QQQQQQPKKTSTSSLSHSHSHSHSHSPSVPLSHSSYSSNANASPALVFDDHPQQPSSAKS
PAHLLRPSTSSNSQSSVVPPPLLLQRVYHGCSSIDDYQNERKVGEGTFGEVNIMKHIKTG
EKFALKRILMANEKEGIPITALREIKILKSLSHENIVELTEIAVKKGNKQTRTRGEVHMV
FPFMDHDLNGLLENPNIRFLPNQIKSYVQQLLKGTDYLHKNQIMHRDMKTANILIDNKGY
LKIADFGLARAHLQSIKDPKYTNMVVTRWYRPPELLLGATRYGPSIDMWGVGCVFGEILK
RKPILVGNDDFDQLEKIWELCGTPTPETWPGLKELPAMQTMELSKPPKERSIPHHFKHFV
NDKYFLGAIELLEKILVCDPAQRLSADVALQHHYFFAKPFPATPGGADFITNWEQSHELG
SRMRREASRANSDIPGLRPPALAVPQPHYTLPGDFETYQRVMGFVENVPHVQAGCRRGHQ
QGMGGSHHGHHHQYGGSGGGGHWQGGQHPYARGGGDGGGGYQRNKAMYEHNPNVGRSGSG
AGSGAQGRPSYGASGNNGGRDGGYRGGGYDSSRAGGGGGGDGGRDRDRERDRDHRSGDEY
RGDRDRYGGGRGDQQQQHGQRDDRRLPSKPAAQ
>EP00856_Taphrina_deformans_P002553_CCG83119.1_Serine_threonine-protein_kinase_cdk9_Taphrina_deformans_PYCC_5710
MSPADSPPTIHAAAEVHPLKRGIPKRPRAREYEGCSSIQSYETLEKIGEGTFGVVHKARH
RKTKDLVALKRILMHNEKDGFPITALREIKILKMLSHPNVIHLSDMTVERGDKVKKKRGS
IFMVTPYMDHDLCGLLDNPKVEFSVPQIKCYTMQLLEGTRYLHSMHILHRDMKAANLLIS
NKGILQIADFGLARMFYDEPPPESNTPRREYTNMVVTRWYRPPELLLGERRYSSAIDLWG
VGCILAEMYKGKPILQGQSDIDQLNRIFQLCGTPTESTMPGWTLLPGCEGIRSFKTFPRL
LEQTYESHGSEMVSLLSDLMTLDPHRRASASTALEHEYFSADPLPAKPADLPNYEASHEF
DKRKHAAQRHEAQPPKAPDGAGQMLEGNHNTHSMAARDSRPPTTSTNDRRRREGSSYDHE
QSHRSLHIKNDRDYSRDYGSRHDDRSWRDDRGRDYRSRERGSYQNRSPARRDYSRDARDH
RAPARDYYDDRAPRRYDYDDRDDRYRWSDRDRRDDRGRRDDRDREDDRAAREDRDPRDTS
RRSQVRPVTRSRSRSRSRSRSKG
>EP00857_Cystobasidium_minutum_P000662_jgi_Rhomi1_139373_e_gw1.1.883.1
MEVGENISAAENAKVEARAFTLFGASPLSQYILEEKLGEGTFGPLEVATRAASRVQEGDV
VALKKIVMHNDMDGVPITALREIRILKTLNHPNVVPVVDMAYQSGDYAALRRGAIYMVFP
YMAHDLAGLLENKKIVALDQALLKLYAKQLLLGTSYLHRNKILHRDMKAANLLLSNDGVL
QIADFGLARSVETAKEGKRREYTNCVVTRWYRPPELLLGLRAYGPPIDMWGVGCVIGEMF
FRHPIFTGSSDLDQISRIVQMCGSIDDETMPGWNKLPESGVIQVQRVARNVRREFSRFSD
DLADLLDKLLVYNPETRWTADQALDHDWFWSEPLPAEVGSVQAFPSSHEYDKRKAAEERQ
GQGGEKARAAQAAAFKTANHVVRAPAAPIQQPVHVQPPPMPAMQPNPWGHHPQMNRQPTQ
MHHQPPPNMAAPSLPLRPGAGLPPRPVTAQLPMSRGYPSVAPMAG
>EP00858_Microbotryum_lychnidis-dioicae_P001885_KDE03944.1_CMGC_CDK_protein_kinase_Microbotryum_lychnidis-dioicae_p1A1_Lamole
MSGVGSSMGRTSRSSSPSSPSAASANASLTIRGAAALKSSMSSSASSVPISAVPATNETL
TTGSAPTKQDGAGGKAAIAPIRLVGGVKPRSSIQFTFKGQKDLAAAKASAYGTRNTSTIN
TMADKPAHQAGIIGPSTPSPSPEAGKLPFAGSTSPRKKMANSPGKAAAALRDPLIDPEDA
KARQQLYEESVGGGQSRSLNQPEKGDSHTPASTSTIMASREARRPRDFRHTSGERPMTPE
PFDDSGREEGELDDDPDPRRSRSPRVRVAPSRHSEESLSVNSSSWGSRINRSAKEENYRH
AKDDRERSDTRLPTRDAATGRGGAAPRHPQKDSSRRRSHGEIYPQYHEPSEGGDGWSRPS
RSPRVRDGDRRRSRSRDDDRRKRPRDDDRDEHAPSSKRMSNGEWRTLGHMVGRDGACGRR
DDRDDHFRSKSRRQPSRSPRSPSRSRSRSPQPRISLARNTALGPTHSTNNAHPQRYAATQ
VRLPHSPIGGAQSRFSELPAHTKGHYNETFSLLAVEQQADRSDACSVVVASPISRPRPGS
PLRPSDLDSPGLEAGSEQAAPRITKNESTPAPTSPPPLDPSSSTDHFEADREPVLRGGRR
THVRDTELWVRDETRVGLNGGEAHDEDAQDAGIDLVGSSSIDAYRLQRKLGEGTFGVVSL
GTRGKGDISDGEQRREEVLVARGLKVRHGDCVALKKIILHNESDGMPITSLREIRILKAL
NHSAVVPVVDMAYENGDPAHYKLGSTCMVFPYMDHDLAGLLENPKVKLEVSHIKQYAKQL
LEGTDYLHENGLLHRDMKAANLLISNKGHLMIADFGLARSLRKEVNTKGYTNCVVTRWYR
PPELLLGQTQYHTAVDMWGVGCVLAEMFHKRPIFPGDSDTNQIVLIAKWCGAPSERSMPG
FNELPGCEGVKEFSGPPNNDEIRNRAIKWEAGETFGDLLAHILLLDPDRRLTAHQALDHD
WFWTEPYPAERWAIPQWESSHEMDKRQRDEQQQQQQKQDRRHRAPGPVLAPRQNGGPVQT
GSARGAQTLRPNPPQPPIRHHQPMQAAPYYGAYPSGGPSWIQSAHSNQQRSNGSAPAPAT
KTRMSMTDMMKR
>EP00860_Wallemia_mellicola_P000201_XP_006955834.1_Pkinase-domain-containing_protein_Wallemia_mellicola_CBS_633.66
MNDSRDENNKNKKLLSTYHRFKGCSLLDQEYTLADKIGQGTFGVVFKATSKSTKQVVAIK
KILIHTAKDGFPTTSIREISFLKLLNHRNIVQLVDMSFSKENSNPMFYMVFPYIDHDLTG
LLERQDFNPSTSQIKLYMLQLCEGTAFMHANGVLHRDMKASNILISNDGSLKIADFGLAR
ICHKLQQKNSKSKSRNYTNMVVTRFYRPPELILGEKNSWGDYGPEIDIWGLGCIFGEMFT
HKPILQGHTDIDQLKRIFELCGDPTSESWPGWETIKGQYSIDIKTFGYKNGNLKEKFMRY
NNFDLSALELLEKLLTMDPKRRISAKDALKLDYFWTKPLPMKKEDVKPLPSSHEYDSRKQ
MQAKQYTSTQKARPPVNTQMQQPYMSQKMPSSGSQFSSRPLPAYRPPGGQFSARPAPPSG
FRGSHQRGPRPPSDNPYGRPSTNQMNTAQNPPINPYSAYSRSSHGRPPVQGRPFGNDRRS
QPAQPPPPRFSKPRDDDIVVDYGAPDYGPSDGRKRERREPSPRRSLERPVNRRPDEKKED
RRSDVLPKAENGQPPPPKQLPPKQNIPPPPVEPKDSPARSGSVRDSKVSLVPPDSAGEER
MSIDLPSRKENINRPEDPAGTSQTKGIARRPSMTKNSESLNQRRGSKDSRDDRDEYSRYD
ARNPYDRRDRERDWDRATDYGNNYDYDYDYDYDRGGNYADSGYHRNDRGYRPMNKKPRYD
SRAEHRHHPDSEYAYKQQSGQGGFNRERSHYRGAGPRHGGISRTQPYQPYPDHDRTPMDL
PSRPTDSGNPDEKAVNESRNHYTHDIQRGKTDNDANNTSHRNDDTYTRPRAHTSHTERHQ
NEEGEIAP
>EP00870_Mitosporidium_daphniae_P001182_XP_013237536.1_CMGC_CDK_protein_kinase_Mitosporidium_daphniae
MAFSPDYPQIKKKRPSSPIDIVGVDAENLESKRTSYDINRESSITTIPPIKNEMKKMLPA
VEEQPFSLCCPKNGPAPISASKGESLTKRSFTGAGDIKGQEPIFSKKETFQDAKQPKAKT
PVHSASTSSMQVATSYFDPFETTTSSPMMSAPLSKATKRTEAAQPLRQPSAKAGVPAKEA
IPYGTFGPMVLQSYYGVNHKFEGISPVDDYVFLDKVGEGTFGEVHRARHRATGRLVALKR
ILPMPNGEGFPITSLREIRILKRMNHQNVISIQELALSTASSQGPPTFFIVFPFVEHDLV
GLLDAPNIRFNVPQIKYYAKQLLQGVAYVHSKNLLHRDIKSANILVGNRGEVKIADFGLS
RTFDPHRAASMTPGVVTRWYRPPELLLGAQHYTTAVDMWGVGCIVAELFLRQPLFQGTSE
LHQLTLIFDTIGWPRPGMRSLANLPDSSKVPNLFSEHQAKPLHPLDESRIGDAQMLDLVH
RLLSIDPDARISAKEALEHPAFTTALPLTATTAELPHFSGCSYHELAKRRRDATNAAVAA
AGAVESAAAAAAAPASSSVSISATFTRQYSSGPPVKPDEKMSSPQPCDSVSTKHNSAILN
REKTEDLPNVTHRPMDGIETSTSPRTYSGHRSSSAVSYSPFEYNLNRRPTPLSSYHQNNN
HHHHHHEHHHHHRFKDDRSEDFRQYRPYRMTAPDDWDQRERPPPPDHYYQRHRRGGFRDF
SHREHDRHPEPHGHHYESGSYYRPSYRFDRTRRNGNASETSLEGGKS
>EP00035_Acanthoeca_spectabilis_P002495_m.87922_g.87922_ORF_g.87922_m.87922_type_complete_len_640_comp11596_c0_seq4_323-2242
MSRPASPKDATALPPKGRAAAAVAVQGNSPGPKLEQGKTVFIPKYRPFERCRDVSNYEKL
KKIGQGTFGEVHKAQERATGDIVALKKVLMTNEQEGFPITAIREIKILALMNHQNVLRIK
EIVQYPANDYNRQTGSIFLVFEYMDHDLGGLLNRGIEFTAPEIMCISKQLLDGMHYIHAQ
KVLHRDMKVANILMNNRGVIKIADFGLARGHDAKNSRYTSTVCTRWYRPPEILLGERNYT
YAIDIWGVGCIVAELFVGRPILQGGVPDAVDEAENDLDQYIKICQLCGTPSAATWKDFDK
LPMGRFAMPKEMYEGTLHDFLRPKVRGVRSAITFIDSLLTLDPSRRPTASAALDHNFFWG
GDAVDGKTSDPMPCKPDQIRFFPSSHEGTTHRRVQGKPPGIKAVQVKQVHVGGVAVPDKG
RPGSRQVPRKNDGPLQSRLAGGGGGRGGGQRQRPPQAGHARGGTHHQGHQQQRPHHGQYH
GDGHRLPDGHRAVGQPGQDQGFRHHLAAARGSKDQSAGSGRPQARPSVWATSESDAGSAG
GGGGGGSAAAAGPPKSASVWATGGGGGGGAGGSLGVSGSRGGHHSAGRPGGSSTWATHPP
HHGAPQAHGGHTRPSQPKRPRGDDGYGPHSSDPKRQQRR
>EP00039_Didymoeca_costata_P011162_m.154901_g.154901_ORF_g.154901_m.154901_type_complete_len_588_comp15085_c0_seq16_341-2104
MYHPQSGAVARQPPRDARAPPPRRHRPFMRCRHVSTYDYNKKNDMIGRGTYGEVFKARRG
YQNGEYALKKFIMKNETEGFPITALREIKILKLLKHPNVLPLKEIVYSSDEEDGLQGSIF
LVFEFMDHDLGGLLNRGVDFKPCEVMCLTKQILEGLHYIHVQKILHRDMKVANLLLNNQG
VLKIADFGLARGYDINNSRYTTPACTLWYRPPEILLGERNYTTAIDVWGVGCIVAELFVG
RPILQGGKSGCHDEKENDFDQYLEICKLCGTPSNEIWEGFDKLPLTNFALPKEKFKPTLR
QRFHNKVKGLTSALDIIEQLLTLDPKKRPTAHTMLDHPFLWGGKDKTDTMPCKPHEIRKF
QSSHEFVVQRRGTMKPPHVVRPAAPGSKPSQQDYKHKQEGNSKEVIGSQNHHKQFQNEPQ
HRGRGHGHGHGRGGHAGQHRDNRYGHHSNQDEFRQHRGKQPNQHDNSSRGEYRGGGHPQN
HQNSNRGNYGRPYNNDQHGGRPRSGVNRSGGGGAEENTGGAPSIWATGSSANDNAKQPLK
PSEQGRPSVWAKPAEQRHSVWATPSENTNSNPSVWASSSTQKRKRDD
>EP00041_Stephanoeca_diplocostata_P006503_m.87352_g.87352_ORF_g.87352_m.87352_type_complete_len_725_comp16399_c1_seq1_238-2412
MSHASARPHTRQDLLTSRPGEARPTEESKRLVLPKYRPFERCRDLANYQRLDKVGQGTFG
EVFKARSKDPPYEIVALKKVLMKNESEGFPITALREIKILMLMRHPNVLTLIEIAQTPAT
EFNRQTGSIFLVFEYMDHDLGGLLNRGVEFTAPEVMCIAHQILDGTHYVHTQKILHRDMK
AANILMNNKGIVKIADFGLARGECKSSRYTAVVCTRWYRPPELLLGERHYTTAVDIWGVG
CIVAELFIGRPILQGGRHDARDESENDLDQFLKICELCGTPSEAIWEGYDKLPFGRFVLP
TVAYHRTLETYFEDKVRGIKSAISFIGSLLTLDPKKRPSASEALNHVFFWGGEIVNGKET
DPRPCKPAEIRQFQSSHEFTMQRRIPMKPAGVKAVRVEHAHPHRHAAGAPPPRPTHTAPA
ARDRAYAAPTKQIPSAHQPATHHHIQPQLHGGQHPRHQAPGSKPHVPGGQPGGGSHAKPG
HRGGSVTTGRGRGRGGAHPHGGYTHQPGPAPAGSHTHASHTGHTHTSGGAPASNLYTTPQ
QPAQARGSPHSGSTHTQRNRPSVWASSTTQPAAHARHPHQQQPPHESRRFNPGQHHASGR
GSRHAPHQGRPSSAGLPRTGRTPTHHGHAYSPSTQHNTGHSPLPGANDAKGRTPRGTGVS
GDDRISAHHTGKPESVKRGRSGDHYGYGAHEPSSKRSNVTSNAHNASSGAHVASSTGGAS
GDYH
>EP00042_Codosiga_hollandica_P044988_m.450983_g.450983_ORF_g.450983_m.450983_type_5prime_partial_len_504_comp56910_c2_seq3_511-2022
RQTDRQAETRTDRQSGGRSEIHRWTCVHGGMEMEMSPGAASPVAFAPDDITVGPAPRTYP
RCRNVSAFDRLEKLGEGTFGEVHKYRDKTTSQIVALKKVLLKREQEGFPLTALREIKILK
LLNHPNVLSVQEIVHTTPTEHNKQRGSIFLVFEFMDHDLGGLLNRGVEFTIPEIKCIAKQ
ILEGMYYLDKQKIIHRDMKVSNILLNNQGVVKIADFGLARGLTKDGIYTPTVCTRWYRAP
ELLLGERKYTQKIDIWGYGCIVAELFIGRPILQGGVENAKDESENDFDQYLQICKLCGTP
GPENWEGFEKLPAAAFALPKEKFARSVQKRFKKTFKHRYPMGLQFVDDILICDPNKRPNV
QALLDHQFFWDDIVPARPSELRSFPSSHEFTVRRKEPTRIALDDFNEPISATAPQPLSQQ
LSYPQQQPSQQQQQQPFAQQQPPQQQLQQLPPQAQSSRPQMHPPHQQQFQQQRQQPQQQQ
QQQPLHHQIQWKLYSKRSNLVES
>EP00048_Salpingoeca_helianthica_P007548_m.111980_g.111980_ORF_g.111980_m.111980_type_5prime_partial_len_630_comp14364_c1_seq3_33-1922
GFRTCWDCMAALPSVSAPAAHPPPPTLAAPAPQKPAAPETQQRAAPERPPLEGDGLSFVK
IPKHRPFERCPLAAKYERANKVGEGTFGEVFKGKDRATGEIVALKKIIMKNEQEGFPITA
IREIRIMKALHHPNVLGVKEIVHTAASDFNRMKGSIFMVFEYMEHDLGGLLNRGVEFSVP
EIKCLTKQLLAGTAYIHKNKIMHRDMKVSNLLLSRTGTLKIADFGLARAMEEGENPRYTS
TVCTRWYRPMEVLVGMRNYGPAVDIWGVGCIVAELFTGRPILRGGRPDPASELENDIDQF
LEIAKLCGTPGPDNWEDFDKIPSLRFAMPTETFPRSTQKRFRKIFRHQYDLGVNFVDAIL
VLDPKKRPRAEALLNHDFFWSEPLPMQPHEMRSFGVDSHEFTVQPSSQRYPKKEAGPAQP
TAQMPAPAQAQRPPGQTRPPGPPGQPSAAPPTTTQQARPAAGPGAPPAYPPGRPAAPVPA
NPALARPGGARPPYSSVPGVPLPGTAGTVATAAAAAAGSPGVARPPAPYATATPSPGSRP
TSALGTSPVPRPSLPNSPTGLAAPAPRPSAGPSALRTSTAPPPPSVRPPTNGNSHHPPPT
HTHPAGAPSQGRPLEPGSEESASKRARPS
>EP00049_Salpingoeca_infusionum_P025832_m.22052_g.22052_ORF_g.22052_m.22052_type_complete_len_587_comp8345_c0_seq4_391-2151
MASSRPPSHAPSHDGGRRPRDMRAAIQRHDLSPSPSVKQQPEGYRAPSYLPPPYCPIRSD
IYEKLSSPVGKGQFGAVWKCVNRRTRETCALKKVLMKNETEGFPLTALREIMLMSSLDHP
NVLCLKEVVRSAPSDFNRQLGDVYMVFEYMEYDLAGLLNVQTEFSEPEIKCLAKQLFMGL
HYLSTENILHRDLKTANVLLNRRGVLKIADFGLARHTQKMGKYTKTVCTRWYRPPELLLG
ERYYTTAIDVWSAACIVAELFTGVPVLTGGVQDATCEMDNDVDQFLLICKLCGHPTTWQG
HDTMDNAPVMLPKERYPRRVRQRFEREFSVASPGGLEFLDFLLVMDPTARPTAQAALQHS
FFWTDPMPCAPDEIHPLGEDRHDYTTPMNPKRLPKPTRRMKAPSTAAAAAASSAGSAVPP
PPPPPPLHGPKQHGQGHHKHGNRTSSIPPPPPSKGAARGRPTHSGKPARGYQPGIHGQAP
RQGRPAPPQPPLRGRPAMNSQQQHGHQHQHHSNPKWTSPGNGHGHSHTHQGQGYPPSRPH
QGRPQHHAPYGQTNPHSHARSSHPPPPPPPQGSGTHGPPSKAPKRQ
>EP00050_Salpingoeca_kvevrii_P011221_m.13672_g.13672_ORF_g.13672_m.13672_type_5prime_partial_len_661_comp3318_c0_seq2_47-2029
PAWQGHLTFAQRTETALAGRSADAGHQQLQQAALEQRQQGASMAGRVKMPMSPAPPPAST
MAIPKHRPFVRCRLAKMYEKIDKIGQGTFGEVFKCRDRQTGEMVALKKILMKSEQEGFPL
TALREIRIIQLLTHRNVLSLKEIVHAEANDANRQKGYIYMVLPYMEHDLGGLLNRGVQFK
APEIMCLTKQLLDGMHYIHMQKIIHRDMKVANLLLNKDGILKIADFGLARGLVKDSKYTG
TVCTRWYRPPEILLGDRHYTTAVDMWGVGCIVAELFTGRPILQGGVVDAKDESENDLDQY
LEICKLCGTPSADNYTDFDNVRSTNKSSFIVPRASYKRCVRERFKKTFRIDCPSGIAFVD
HLLILDPSKRPSASAALDHDFLWGDPSPCEPHQIQKLPSDCHEWKIPPKASRHDAPRKRD
SLQQQPPAGSMAVQGMPGGGGAVASGASDVGGVPQRHHQQQQHGGTQQRHPHGHSGGQGR
PHSHGQRHHGHQGHQGHQGHQPHPPHPGHGTHATSAPMPLPSSQPPRGQGHRPSPYGQPR
PQSHMRVQHPQTLQPFPDLKPPPQLPSLQLPPQLPGQRSAQKPRPGGIHGRPPPYGNPGS
AGAQQSPQGLPSRPRAAPTMQPHGQGQRGPNKGRAPGTQPDNLKRKQPQSDSANKRYREQ
>EP00051_Salpingoeca_urceolata_P015553_m.202103_g.202103_ORF_g.202103_m.202103_type_3prime_partial_len_439_comp18434_c1_seq2_1-1317
MASGGTAVAGGDAGGGDGGGGAGKRSTTSARLPTAPWSRRPRDFKLTRSISEFEKVDSIG
RGTFGEVFKAVDKRTKELVAVKKLFSGKEKEGFPTTALREVKYLMQLGQARHENIIQLRE
VVVDADESKPIHDRDFFLVFDCMAHDLSGVLKRGHGFSLADVMCISRQLLRGLHFLHASN
IIHRDLKAANILVSNKGIVKIADFGLARYYEVGGLALKLTPKVCTRWYRAPEILLGEESY
TEKSDIWSAGCIVAELFNGKPLLMGSAKENDERQHDLAQYILLCQLCGTPTKETWPGFDE
LPFSNFARPREKFRRTLLSELVTRWTCKRFDPKGLKLAVQLIDEMLTLDPKARPSASAAL
DHDFFWTPAHVKHISPEKVTLPPLSCYERSAGSNRGGGGGGGGGGGGARGDRRYRDDRDT
RSGRDRDRDRDRDRDRDRD
>EP00052_Salpingoeca_macrocollata_P021223_m.181373_g.181373_ORF_g.181373_m.181373_type_5prime_partial_len_390_comp21483_c0_seq1_1-1170
VSYILTNSPMERKWGPPDGRQFHRPRRSGILSDYNVRENMLGSGTFGEVFAATLKEGDQR
VFALKRIKLAKESEGFPITALREIKILKRLQHKNVARLERVVIQPDVLQKNDSTGCMFMV
FEYSAHDLAGLLRTGLKFSLENVKGLSKQLLDGLFYLHASDVVHRDMKAANILVSENGVL
RIADFGLARMYDPKVQQQYSTTVCTRWYRPPELLLGEKSYSTKVDMWGAGCLIAEMFIGS
PLFKSHVPNGDNQALDLEQYRMICKMCGTPNANTWPGYSSLPCTNFAVPRENFPRTLRRD
MKMRLMGRGTAAAIEITVDLLDKLLVADPDQRLSAHEALSHDFFWSDPMPSPPQDMVLPA
KPCHDMSARAQPVQMLGLQRVADRAQAPK
>EP00053_Salpingoeca_punica_P006236_m.59611_g.59611_ORF_g.59611_m.59611_type_5prime_partial_len_491_comp13597_c0_seq1_261-1733
LTERYSRRSRKMAAAAAAAAAAGRPKRGSEGRRHNAFELCRTVDHFTLGRQLGKGTFGEV
YYATDSHTRHAVALKRIMMETENDGFPITALREIKTLKSLHHENIVSLREIVVESDLSQP
NKNGFAYLVFDYCDHDLAGILRNGHVFALPEVMSLSKQLLSGLHYMHSRRIIHRDMKTAN
VLITMGGQLRIGDFGLARLYDTARQSRYTQTVCTRWYRAPEVLLGEESYTEKIDIWAAGI
IIGEMCCKEPFLRSGSKGSNADNDAEQLNLIYQLCGTPTEASWPGFAALPVSKSLGLPKT
TYPRQLVAKLHSISNFPSVDSQMTGLALIDHMLQLDPARRPSAAAALDADFFWTIPAPCE
QAKIRLPQSSCHEMTVNIAAGGALAAPPLAIKDAPSAAASAAAGVGSQVGSHVVHRGGGS
HGRGGRGGPPRQRGSHHNNSNIHGDGRGPSNSLHPPAHKGHNQNSQGHGRSSSFGEGAAA
VKRPRRPSGD
>EP00053_Salpingoeca_punica_P016330_m.153618_g.153618_ORF_g.153618_m.153618_type_internal_len_594_comp16944_c2_seq2_2-1786
KQLLQEALAGDMDPDSGCAQVAGVNHAAAIARLGEQQALVEAIRANDVKGFVLAALRRRL
EPGEKINLPDGTVVEAEAAAAISADGDGEAGRKKRARRVMPQQQQQQPPQQQQPPPSSSS
QPSSRGGSPAVMLMPAPASPRHESGPGYLKVPEHRPFVRCRTDRHYEKLTKVGQGTFGEV
HKARHKETGELVAMKKVLMKSEQEGFPLTALREIKIMKLLNHENVLRVKEIVHTTATDFN
RQKGSIYMVFEYMEHDLGGLLNRAVEFTVPEIKCLCKQLLNGMHYIHTNKILHRDMKLAN
LLLNDRGILKIADFGLARGVTKDARYTSLVCTRWYRPPEILLGDRNYTTAIDMWGVGCVA
AELFVGRPILQGGRPDAKDESENDLDQYLEISKLCGTPGPENYEDYDKLPCSRFLIPKEK
YPRSLQKRFKKLYRVDCQSGIDFADSLLTLDPKKRPSAHKMLDHTFLWEDPLPCLPSGMR
KFGAESHEFTVPPSAMMQRPRYRDEGEERHGSALPGGMVGHAHASALPGGGGGGGGPGPN
AVPGAGRPQHLLPPPHRPHGQQPPPQHHHSQQSQQQQPRQHAQQPQTAATPHGK
>EP00054_Salpingoeca_dolichothecata_P026092_m.185174_g.185174_ORF_g.185174_m.185174_type_complete_len_488_comp25559_c0_seq3_48-1511
MFRPHGHRPFTKCRNINEFSNLEKIGQGTFGVVYKAKDAQQPGKCFALKEVLTENQKDGF
PVTALREIKILKCLRHPNVIELQDIVYGSATGRLKARKVYMLFEFMEHDLAGLLTKGTFF
DVDHIMCLAKQLLEGLFYIHAAKLLHRDMKAANLLINKNGILRIADFGLARFFFADNEQK
YTRTVCTRWYRPPEILLGERNYTTAIDMWGVGCLIGELFVREPILKGGDTGKDDSERDLD
QYLKICSLCGTPNEKDWPGFSKLPCNNFVKPRQDEPRRLKERLKLRLPKKPGVSEAIDLI
DKLLALDPKQRLDANAALNEDFFWTEPRPCSPSEIPLPSDSCHEGAVRRPAIPTSTSQPS
THDQLSALMPNPGRRPHSTSVNTKAAHHQRRDQSGRGHHPSNSHHHHHHHHHHHNNHQQH
RGRGATTSNIHIVPPSSASAALKRPHSNPHYPRASGRPSHGTNLAHGQHPPPPPPPPPRD
HPNKKYR
>EP00056_Hartaetosiga_gracilis_P012374_m.197127_g.197127_ORF_g.197127_m.197127_type_3prime_partial_len_595_comp13680_c0_seq33_1-1785
MSEKKQFSAAFANSPLPTPRTDRFYIPDYQPHPRCRRINDVFERLGNVGKGQFGVVMKCQ
NRVTREIVALKKVLMKNETEGFPVTAFREIRIMGQVDHMNVLRLKEVVHSDPSDYNRELG
DVFMVFEYMEHDLGGLLNVGTEFLVPEIKCLTKQLFEGLHYLHTKNIMHRDLKAANILLN
NKGVLKIADFGLARFTDPKLRCYSRPVCTRWYRPPEVLLGEKEYSFAIDVWSAVCVVAEL
FTGKPILQGGVVDAESEKDNDIDQFLEICKLCGSPDPNQWTQVEKFEYSSFILPNKKYPR
VVTPSLSKRFLQHCPSGVAFCDSLLQMNPNDRPTAHKALDHRFFWEDPMPCEPAQIRLNP
HKDCHDAFTQMKESRKPRLKRKGNRQQPPGCGHGHGQGHGQTRPTFTAQPPTSRNNRSTT
TSTTAAVSSQSSQHSHQQRTSTGPTGSGVGGCNRQPMRLPPPPPPPSTPPPPPPPPPIQH
KGNGSGNGVVHSHSHNHNNHNNHNNNHNSHKHRHAQRQRSSLSTTTTAASGKIAPSRPHA
NTGGRSSSGNISSGRQSTSSSSVRGRGPQPQRQHAHAHAHTQPQPHISNSSNNSN
>EP00123_Amoebidium_parasiticum_P014219_comp22400_c0_seq1_m.33451_comp22400_c0_seq1_g.33451_ORF_comp22400_c0_seq1_g.33451_comp22400_c0_seq1_m.33451_type_3prime_partial_len_1281_comp22400_c0_seq1_3-3842
MKMPVSSGTDSFTSGPEHAPANNGGEQVGDVGVGGVEVGNGGKRKAEEEDVVLLKKARGE
EGSVEEPLLAAAPSMEVAPSPDFVHSPPTPGSPTDGQPLFSALDTSTLNGTGEMVLGKRL
SVPLVYYTSDSASEADTEVENTPTQLQVAHVLEGVGGEGRNGSGEEGVGVSVVGEAHQVG
DGPAGKEDARHGGAGDVVMEEVMETRERVEVFNTVETNGVAQQEAHAQETQGQGTLMNDT
VAQNESEEAKDETGQEMLGMEATNTITMATVVGVRVDGDDRGAAVSGGDVLVGDGANRLV
TEVQVESGGVERIEPGGGEVQEDNTIVQEKKEEEGVEHGKEVTKENIENKYGGGEKEGET
QSVAQSEKEEGELDRESTRLEEGEVMDSASVDWRRTNTDDYEGDEYGLAGSETDQRSEFG
APPSVQSYDSVAAQMPDSASEATGLGEEDQRDRMDMEDGQEGGSMGENPDQSPATPLSPV
MQGPNYESLYGMGAASVFGGDVQNQMFGSETSPREDWGGNGGQGQGDGGTPKVRSPDGNV
QCGQRAEENRYRSWSGPDMRSAHKDDANNSPMRVMGWSPRSGVISPGPPAAYGQISPYYS
VVQSPASMANTPGSRIDLLDVSTPGSLASPNPYLTPGAFQPTTPAALQPCDFGRHRHPLP
PIPLEVPISEITPVMLDPMVVFSLRGEAQYSGVCPSRHVKGISPRPRAAIRNANCYTKDR
MVGKGTFGEVFKGKDPTSGRLVALKKVLLPPDNELDGIPVTTIRELRFMSLVNHPNVLHL
DEVCSTNPSSDGKLGHIYLVFEWMHHDLKGLIERHEVPMPPSQVKHYMRQLLEGLRFLHL
HNIMHRDLKSSNVLVNNDGVLKIADFGLACKVDEVHEDKNMTFRAVTLWYRPPELLLEQA
RYDTQCDMWSAGCILGELLERTAILMGTTEIDQLDKIWQLCGTPDPHYWPYYGEYLSRRG
VTFPHYERQVANRFRRKYEECPPLVNLLEALLQTNPDRRLSAEASLDHDAFWTDPMPRDN
IAELRLEESHEMNVVGMIKRRMRASMSQQPMPNPRSGPHPSHHRGPMPQQGPPFHQNSHR
PHPYNQNQQQHLGVRPHGARPPGPDQRGMHGRDSRGGSSHHGDWRGGGPKGPRPGNFHPG
QPGPGHAGGQQPHNRSGSPHRQKPPPGQHPNQQQGPPNPHQGGPNPNFNRHRNNQPARPS
NLGPPGSFQSRAPNPNHPPNQNMMNMPPRPGGGHMPAANPNAPRPPHPHAPRPPGHQGRP
GDQQRRHSQGQGPPGGPGAD
>EP00123_Amoebidium_parasiticum_P021592_comp7013_c0_seq1_m.2748_comp7013_c0_seq1_g.2748_ORF_comp7013_c0_seq1_g.2748_comp7013_c0_seq1_m.2748_type_3prime_partial_len_427_comp7013_c0_seq1_3-1280
MSLNRIVLSPSYRRLPHPQPPDRVRDAAHYSKIEKLGAGTFGEVWKAKFPGTKTDDFVAL
KKILALNENMGGVKDEGFPRTFLREIKILKELDHENILSIRSMAVTANSVYLVFEFMDHD
LSGLIKAHGHTFSLPQIKSYSRQMFEGLVYLHRHNILHRDLKSSNILLDNKGVLKLADFG
LARYAHESKISVSDLTEKRKHQPPLTNKVVTLWYRAPELLLGAIRYDDKIDMWGAGLIVA
EMFTTKPFFPGNSEAEQYELICETCGSPDNGTWPHVDKLPCFNMYAANKKRLRRNVRDTL
ISRAIKGIPPDAVDMIDKLLWMDPARRPDANRILDHDFLWVEPEPLPAAFMPTYPSTHEY
TVHKINVAEHPSQNMPIPRAPAPQMHSARSKHNRHQYRGGDGQYHHDRHGRDGNNWGGRG
GGGGGG
>EP00125_Sphaeroforma_arctica_P010371_XP_014153446.1_CMGC_CDK_protein_kinase_Sphaeroforma_arctica_JP610
MPSHKTACESGTATPGSSVDSSGGPKIRLRFSRTLITDAKKLRAIHEECTKSGAGTPSIS
EDRTEAPSTIEDRTGAPSTNEGRTGTGAPSTQAQPVIHQVDGEHTEDVGGVGERRSRVPA
DGTSSVELVRTGELRLTFRIPGNTVETASAKHTPATQPTSSSSSSSPTQAKHTPNPTKPR
ARTPTPTPVPAPKPGVATSQGLKRRHDGISPSTSTGSIKGVAAKRPNYDSWEKLVSRPSS
AEPRKPPLPGVDKAVAVVGKPPVKGTGALGAKALAAMCNGTGAGNGGTQGHTATAGTAAG
VIRRVSGGAVGGNRQTSASVGSVQSDVPGAAGGVPSHVPGSTAGTVRPTSAHTAGAKDHT
QGHTHSKTHISGHTTGPKKSLADSTSASRSVRSLESGEIPPSGQSAVATSPQTLPLKDSH
ENGHSVRGKAPTTATVPRSTRSLESGELSSTTTHAHVSSIKYTHAHAHGRDGRDKHHSAD
QTQHSHSHGDGRERTRAHDTHRHHNERSHTQDPTRTQSTGEAVAAARHSTHSHAHRSKSH
GGHHRHGPHPYNRTGAGTSTEHLAKHQSTTRARLSSRSPPKGPDVPAGALAVRTHTRESS
TSTAPPTPQTLKRTHTHEAGTSTVSPTPPPPPPPLPGTAPPSPEAAPPPPPPPPDSAPPP
PPLPDNGNGPSGQQATGGPTTTHAHTQPTHRIIKAVVRPAQAINRPPVRQAVGNHWPNKA
GHPTNGSNHMAPPPPPPLEPPPATPPVPKPNQAPNPSPAEAPRNPLKLSSNSTMRIKKRD
PGAKGGATVVTHMPFKPRHPRATGCLKNPHHLGLASEYRKLGLVGKGTFGEVWKSKDLDD
PSKFVVLKKILEETEVEGFPITALREIMLMQRLEHKNILHAKRVVYNPPKAGKDKYGNEL
KSTFYMVSSWMDHDLAGLLNRGKAFSVAQIKCLFKQLLVGLDFLHVRKILHRDIKCANIL
VNSAGLLKIADFGLARTFDDKQLKNGLTNRVVTLWYRPPELLLGERMYDTKIDMWGAGCV
LGEMANTAPLMKGNSEIEQLDCIFKLCGTPNADNWAGGTELEVFQHTCKNWVQYPSMLWQ
ELRKLKQDTDVTQPRKNEKMEPGRMEPFVHIMEGLLCLDPRKRLSASDALDHIFFWTDPN
PLEPEEMGLHDVASSHELRVGIDKQNHPTQFPPIKIPIKIRSTYPLGGVLVNKMTGEVEV
YEHNRNRPNNPHQNRPGGVGHPYRPMHSNVGQINQVQRPINPGQRLRGPSKPNQQHQGLD
RRRLQQQQQPNRYGPGAPRPYKPLNTGAGAGTGGGISNVKPAIGGYGYANGQGSRPDARG
KGPDMNSNASASVKSAPTTGWVPQPYRPRNYNPLNGP
>EP00126_Sphaerothecum_destruens_P006681_Sdes_comp19479_c0_seq1m10958
MMATLHACQPVTNSSLPHSPHPYLPKANPFPYCNNVNKYEKLDKIGQGTFGEVFKAKHRD
TGEIVALKKVLMDNEKEGFPITAMREIKILKQLNHKNVVRLIEICHTKASEFNRGKGSIY
MVFEYMDHDLTGLLDRPGVKLTQPQIKCYGKQMIEGLHYMHLQKIVHRDIKGSNMLINNK
GELKIADFGLARAFNINPDREYTNRVVTLWYRPPELLLGTNRYGSAIDMWGVGCILAELF
TGKPLFPGADELDQVKLICKLCGSPSEETWPDVTKLKHYDFLKPFNLKRRLREYFKNLPN
AEAIDLIDKLLTMNPAKRPTASEALDHDFFWTDPLPAPMHTLPTYPSSHEYDARNRNREL
KAKQQAQLIHQQVPDNIRGPSSNPPPPSQGRSYAHSNQPHHHHHQQPQPQPHHHPYHHQN
HSHQRNSHEYDRHTGNSSRDNGHSYSRDTGRNHGGRNSLNGNHQYRHHPYYSSQSHHNNS
NTNNNNNNHHHHSRTGGGFSPNHGKTHHSYSPTGHH
>EP00127_Corallochytrium_limacisporum_P003476_Clim_evm104s149_gene_Clim_evmTU104s149
MPENGSKGPLFVPGGQIISRHKRRRLHPCRRSTEFDFKHKVGSGAYGEVHMAAHRKTGKT
VAMKKILTQKSSGGGSEGIPLTALREIKILKQLDHPNIVALLEVMYDPTNHAAVFMAFEY
CENDLRALINRERFDLGQIKCYFQQLLWGLWYLHVKKIIHRDLKTANILINNEGILKLAD
FGLAREMNDSGRYTNRVITLWYRPPELILCDKSDNYYDERVDMWGAGCILAEMFMRKPYL
RGGDTEMEQLKKIWEVCGDPLLQGFSAVRDYGNWNFCRPPAGAQSQVPKFADRVPKDGNC
YGQVPPDAVDLLTQLLSLNPQKRPTAGEALDHNFFWTQPMPSRPDSLPKYRASHQTRRER
HGRMIIHYETGISNSSSASSKKRLRRA
>EP00729_Bicosta_minor_P001944_gene1944-22106_t
MIQQLLEKVGQGTFGEVHKGRLKAPPHDIVALKKVLMQNEREGFPITALREIKILMLLDH
PNILRLKEICHEGAGGGGGAVDRTQGSISLVFEFMEHDLGGLLNRQVDFKPAEIICISQQ
MFEGLHYCHKNKILHRDMKVANLLLSNDGVLKIADFGLARGHDSKNSKYTRTVCTRWYRP
PEVLLGLRNYNTAIDVWGAGCIVAELFIGRPILRGGIDLHANPKCMHCQHQRRPNCNECI
TLIESANDLDQYLEICKLCGTPSEEIWPGFNELPFSNFARPKEAYVQSIKKKFERKMKGV
KSAIPFIEKLLTLDPAKRLTAEKALDDVFFWGGVEGQDPRPCEPGQIRKFPSSHEWLVQK
PAVSAAPQHHHGSKQNQQHNHQHRPGARPGGGGNSYRAQAGGRGRGGGGGGGGVGGSWGG
RKPLHNGASGGSRFQRGGGGGYQRAGPSSYVRQGVGGGGGGGGARPSVWAKKTQEPAGGA
KPSVWAKKAGGAGVAGGGAKKPSVWASKKANPGSGANVGGMKRKWGAGSSASSSPRASPQ
PGADSKRPCKP
>EP00730_Choanoeca_flexa_P020373_TRINITY_DN9954_c0_g1_i7.p1_TRINITY_DN9954_c0_g1_TRINITY_DN9954_c0_g1_i7.p1_ORF_type_complete_len_556_score_106.50_TRINITY_DN9954_c0_g1_i7_169-1836
MAALSDVAPASPAALGTTPPPHRSFARCRLVTDAYDMQGQVGKGQFGAVFKGRCRSTDKI
MALKKVLMAHEQEGFPLTALREIKLMSQLAHPNILGLQEVVHSQATEGNRLLGDIYLVFE
YMDYDLGGLLNKGIEFTLKEIKCLSRQLLEGLFELKLRGVLHRDLKVANLLLNRDGVLKI
ADFGLARFTREPKKSDDKAAKDHGYTGTVCTRWYRPPELLLGEKQYSYPVDMWSAGCIIA
ELFTGSPILQGGVRDAQTERDNDIDQFLEICKLLGSPEAWQGHDQLRHAPVVLPKLTFPN
RKADMLTKMLKRHQSPASVDLIAKILVWDPAQRLTAADALNHDVFWKEEPLPCKPNEIRK
FETGVHDSTTRAVAKRNLRHPKTRAEAKAQAEVYSKPGPLRPPSHQHHQRGHGHAPPPPR
RAPQQPSQSNRHAPAGAPPRRGPQAPSNSHRNHGQHRPSTSSRPSGSTAPPDARRSSHNH
GRTVPPGGPTIRKPSDGRPRGPQPSSSRAANGQRPPSGHDHSGGNTNTARPLHGKTIANN
NGAGGPPSKRPKPGS
>EP01134_Creolimax_fragrantissima_P000399_CFRG0399T1
MIRISKACLSKVPLTDVQDKDRISMSTPSPVAGNINVAGTVKNGKVEDNNRLSARSDTVE
GGDGGDGGDGGDGYDGGDGCDFDKGLSMNGNCATCMYKITTGCICAPGAGVHVITTAGTT
SDGVCSVGHSVYDQSTSNNTVSGMEEECTRQHNGVGTGAVNSVFRVDSNITLVGRTDELA
GEANSTYNIATLDATKEVLEDTVNGGLPIISDAKTDTKDSDLNAENRTAVVEPRITIRLR
IAPGASKGSSHMDANVIGSVVECAEQGNEKTNKEDAAVNTYETAVERKDNEKTMAEYPVE
RGYEAVPPAPVFQPVATRAHSITSPTSVYESMKKKNTSTRVNARGVSLSKGLSMAESDIS
PIHKEISINDAAGEVQRGKGLDATHRENVDEEEGEIRVSDCDTTHETYRSTQWHASTDTL
SYSLSHTHGHGIRTIDRFSCGDGNIHDQHYGKRCYKETSQGDSDRLTGVDTNSSFSSRHS
HGHSHSHSHSQSYDQVKRARFEGRSSPNDQRIAINQARHLHSHDHRRARSESGERPATTS
LAEQESHYDRTQSLHHIDRVCSTSSNTQNKHKPSHRPNSQSHIRESHLAVADVGDSSLRT
ASIHTKASKSNVKLAGRSPKHAGATPPPFIFAEKPPPPPPSETIIKPPPPAHSHSYLRPN
VHPHQQHQHPNVHPRQYPSVPQPPPPPPPSDEHFKPPPPPGEHPQSPSPPDEDLQVQTQA
RSQEKPQPRANQTAPLKLASSSTMRIIKRKKPVLGSLSAARGGSSSSTPTTSTTLRSLGV
GPSGPLAHKCPLRLASDYIKIGLVGKGTFGEVYKAKEPISGDFVVLKKVLMEKETEGFPI
TALREAMIMQRLQHCNVLHVRAVVHTPATIKNQYKGSIYMVSEWMDHDLTGLLERGVRFS
QAQIKGYFKQLLVGLHHLHANNILHRDMKCSNILVNNKGILKIADFGLARTFDVKQIANG
LTNRVVTLWYRPPELLLGARQYDTKIDIWGAGCVLAEMANNRPLLTGSDEYDQLDKIAEF
CGTPSPINWPGIEKLPDYNKIAWRNYPPRLRERFHFMPKEFIDMLDNLLSLCPYKRMNAE
TALDHDYFWSDPDPLRPEDMPKYKSSHEMNIRHEKQKNPSLFPTVAPRIADQYVARGAQG
ARGRGPGGQVVGPARNNGNNNRSNSSNNSRRPQQNRPGWHMNRPAGQHVGANKGGGRGGA
LGVQAHRGGTKGGHQLHNSHQERPIQQAGHRSQHPHQRQGSQTINTKATVGCGGHHNPNQ
TQPRRSGVEVEGRAAISYGNNNNISVQNNRTQQQERPHSHSHPYIRSQQKQNRSIMTRKL
DVGFAARIR
>EP01134_Creolimax_fragrantissima_P008108_CFRG8108T1
MTTKLLDRHRCRLSTSFEKIGALGQGTFGEVWKARCKETQAVVALKKIKLDDDGGFPMTA
LREYMILKSIEHENVLRVLDIAFTITGDVVNSIYMVSEYMDHDLTGLLGRNDLELSTAQL
KCYAKQLLTGLFHIHVMNILHRDMKCSNILVNNSGVLKLADFGLARTTVTKDRIAKRLTP
GVVTLWYRPPEIILGSAHYDAKADLWGAGCIIAEMFTRKPLFDGHDSMTQMTKISHLCGA
PVENNWEGVSKLPDYGKYNFNINAPRNLRRQLPRMSKESMPESAVSLIDQLLTLNPAKRL
DADEALDHEFFWVEPPPTRCEDMPCYPETHEMDVRGRPRNGSRENDGNSRNSLTHHRSRS
TVRKDDWTYDQRGHHNNYSGAGRSRKGGRDGRSNKLKNNNRAIRGER
>EP01147_Barroeca_monosierra_P006493_gene6493-9366_t
MAEHNDDHTATHLSSTSYHQTSSTATINLNAECFSAHDLPSSNKSHLHSSIVAPTKDNHH
RIGHHAPKIHRSSYSASNTSSVDIVTTRKHYTESHPHVDNDIHSRKDSHTMLNNGKISML
STHNQRNRHADSNLLAVPTCQPASQRGRVVSYDRRNSSAAKVVASSLNLDFPPSPANPSD
RLFIPKYLPFVRCRSIFAAYKRIDHVGRGQYGTVDKCIDNKTKQVVAIKKVSMSRETEGF
PVPALREIKLMARMNHPNILGLKEVVHSEPSEFNRQLGDTYLVFEYMEYDLGGILNSGSE
FLVPEIKCLSKQLFEGLHYLEVTKVIHRDLKVANILLNRNGVLKIADFGLSRAVAKQHSY
TLPVCTRWYRAPEVLLGDTAYTHAIDVWSAACIVAELFVGKPILQGGVIDAQTELDNEID
QFLITCELCGSPTRASWPELFDLKHTPILMPKKGHSRCLKEKLSRRFKQHCPAGIRFIDD
LLIMNPAKRLRASQALDHPFFWEDPMPCPPSQIRDLGRDCHENIDKMPKFRQPSPRRRPR
DAAVVGYGAHTGLSDTTSGSTDRRSKQLAKGGYAQREALGYAAHQTQPSLQHKQQHQPRK
HKQQQQHSKKGQPPSNLSKHLPQFYRSDQRVLNQPHPPRSSSSQQNHQLQHRPVSARHGS
FTGPAGNAHHRHAPKRPKI
>EP00081_Caenorhabditis_elegans_P013800_NP_492906.2_Probable_cyclin-dependent_kinase_9_Caenorhabditis_elegans
MSAQNYHAGLHQSSTQRPPKRPNTEHAQEPPKRALIGGQTTPSSSGGGQTPNGTNYELEV
KQQLSNYQKLFDQATYPFIRDVSTYEKLNKIGQGTFGEVFKARCKNTGRMVALKKILMEN
EKEGFPITALREVKMLEQLKHPNITDLIEVCSAKSTGTTGSKDRATFYLVMALCAHDLAG
LLSNPKIRMSLVHIKTMMKHLMSGLNKLHRSKILHRDMKAANVLISKDGILKLADFGLAR
PFVQRENGAGPRPLYTNRVVTLWYRPPELLLGDRQYGTKIDVWGAGCIMAEMWTRQPIMQ
GDTEQKQLQLISGLCGSINKDVWPNCVNMPLWSAMSSEPNSALPQGKYRILPNKMKNLMK
FDAPDSKTDPFGKNVKQHDSATDDDALHLLEILLAIDPDKRPTSDEAEDDIWFFKDPVPM
ANVQDLMDTIPNSQFEYTVGKGAHANRGRHQNAQQRPNQQQARPSNAIPAGQYRDTIF
>EP00090_Calanus_glacialis_P020896_TRINITY_DN3224_c0_g1_i2.p1_TRINITY_DN3224_c0_g1_TRINITY_DN3224_c0_g1_i2.p1_ORF_type_complete_len_582_score_176.99_TRINITY_DN3224_c0_g1_i2_135-1880
MATGGPSGSGQGQGPPPAQHHQQPSTAQVAQERDRYIEKYDFPYCARIDKYEKIAKIGQG
TFGEVFKAKDRTDGSKIVALKKILMENEKEGFPITALREIRILQLLNHENIVNLIEICRQ
YSRNKTTFYLVFDFAEHDLAGLLSNINVKFSLGEIKKVMQQMCEGLFFIHNNKIIHRDMK
AANILITKQGILKLADFGLARAISINKQGHPNRYTNRVVTLWYRPPELLLGEERYGPAID
VWSCGCILGELFAKKPLFQANEEFAQLMVISRMCGTPCPAVWPEVIHLPGFQSLKPKKQY
RRRVREEFAVMMPTSALDLLDGMLALDPSKRLSARQALDSEWLTGVDPSGGAYRDLLPQH
QDCHELWSKKRRRAQDKLKEGALQAESTSSGPTQSAPGSGAGQSNPGSGQGDALGSSSNP
GSNSNSMEGPSGDLIVKKEEPASPSDKEKSGDGIPGLGGGRDSTSPHLNTLDRFLEKIRT
SLALNEPVVVDHILKLSVDQTDQNLMEMLETIHVALKKLSVKKSGIVTEDISHICLNPEM
TVFEDGVGVEGFEAELVEVKSSLSRIFRYQGLAVPPKLGTE
>EP00114_Trichoplax_sp_H2_P002907_RDD38670.1_Cyclin-dependent_kinase_9_Trichoplax_sp._H2
MLYWFHIFRNSEVFKARNRISKEFVALKRVLLGNEKEGFPITSLREIKILRALKHDNIVR
LQEICRSKGTPQSRKRGSIYLVFEFCAHDLAGLLQNPQVKFNLSEIKRMMKHLLSGLFYI
HSNKVLHRDLKAANVLVTRDGVLKLADFGLARVYSRKEKTHCFTNRVVTLWYRAPELLLG
CRDYGPAIDMWAIGCIMAEFWTRSAIMQGNSETNQLTLITQLCGSITPEVYPDVDKLDLF
KKFDLPASQKRRVKERLSHYVRDRHALDLIDRCLTIDPAKRIDSDSALNHDFFWSDPLPA
SKISCLSRLNVSMFEFLIDRKTTNPQHRPEPSQMSQQPGYDRVF
