# Supplementary material for: Evolution of promoter-proximal pausing enabled a new layer of transcription control
Source: bioRxiv. 2024 Oct 12:2023.02.19.529146. Preprint. [Version 2] doi: 10.1101/2023.02.19.529146 (PMC11482795; doi:10.1101/2023.02.19.529146)
Supplement: Supplement 1 [file media-1.zip › Other Supplemental Materials/CyclinT/CyclinTlikefinal.linsi.fasta]

>EP00060_Petromyzon_marinus_P043265_ENSPMAP00000003601.1_pep_scaffold_Pmarinus_7.0_GL476475_418210_425326_1_gene_ENSPMAG00000003277.1_transcript_ENSPMAT00000003616.1_gene_biotype_protein_coding_transcript_biotype_protein_coding_gene_symbol_CCNT2_descripti
------------------------------------------------------------
------------------------------------------------------------
------------------------------------------------------------
------------------------------------------------------------
------------------------------------------------------------
------------------------------------------------------------
------------------------------------------------------------
------------------------------------------------------------
------------------------------------------------------------
------------------------------------------------------------
------------------------------------------------------------
------------------------------------------------------------
------------------------------------------------------------
------------------------------------------------------------
------------------------------------------------------------
------------------------------------------------------------
------------------------------------------------------------
------------------------------------------------------------
------------------------------------------------------------
-----------------------------------K------------------------
-----------------------------W------------------------------
----------------------------------------------FF------------
--------------------------------S-----------R---------------
EQ-L---------------------------------------------E----------
-------A-T---------------P-------------S-------------R------
--------------------------------R---------------------------
----------C-------------G-----------------------------------
--I------E-V-----D-------KE-----------LSYRQ-------------Q--A
A-------------------N--------------------L-IQDMG------------
------------Q----------R-L----------------N------V----------
---------------------------------------------------------S--
--Q---------------LTI-NT------------------------------------
------------------------------------------------AIVYMHR-----
-----------------------------------------FYM-L--------------
------------------------------------Q-TF----S------K--------
---------------------------F---------------H----------------
------------------------------------------------------------
---------------------------------------RN-------------------
------------------------------------------------------------
--AISP---------------------AALFL-------------AAKVEE---Q-----
----P---------R-K--------L--EH---------------VIK-----VA-H-A-
------C-L----------N------P---------------Q-----------------
-----EAP----------------------------------------------------
------------------------------------------------------------
------------------------------------------------------------
------------L---------D-------------------------------------
----------------------------T-------------------------------
K-----------------S----------------------D------A------Y---L
Q-----QA---Q-D----L------------------------V-MNEHVMLQTL---GF
E--I-T---I-D-----HP------------------H----------------------
----TYVVKC-----------------------------------------T------Q-
------L---------V---------------R---------------------------
------------------------------------------------------------
------------------------------------------------------------
-A---------------S----------------------------------K-------
-D-------L---AQ-T---------SYFMAT-------------------NS-L---HL
-T-T-F--------C------------------------L-------QH---KPTVVACV
-----------CIHLA----C-----K------W--------------------------
------------------------------------------------------------
------------------------------------------------------------
-----------------------------------S----------------N-------
---------W--------------------------------------------------
----------------------------------------------E------------I
------------------------------------------------------------
------P-----------------------------------------------------
------------------------------------------------------------
--------------VSS-------------------------------------------
------------DG------------K---------------------------------
--------P------------------------------------------W--------
---------------W-E------------------Y-----------------------
--------------V----------------------------------------DNG--
------------------------------------------------------------
----------------------V------------------------------------S
--------------------M-NL----------------L-----------D-------
--------------A---------------------------------------------
-----------------LTH----------------EFL---------------------
-----------------------Q-IL----------------------E----------
---------------K-------------------T------------------------
--------P---------------------------------------------N-----
-------------RL---------------------------------K-----------
------------------------------------------------RIRN--------
------------------------------------------WKA--------------Y
Q---------------------NQAIKKLKV-----------EGQPTNDAHCH-------
-----------------------SLD-----------------------SLAFHFD----
-----------------------------------------------------------A
ADLAAP------------------------------------------------------
------------------SEVKSAS-----TSVQQSISVPMV------------------
----------------------------------------------------------PV
QSVPF-------------------------------------------------------
------------------------------------------------------------
--------------APPGQVMAP----------------------LK-------------
-------SYQLQKTERSSQKL---------------------------------------
------------------------------------------------------------
------------------------------------------------------------
----------------PSRDP---------------------------------------
------------------------------------------------------------
------------------------------------------------------------
------------------------------------------------------------
------------------------------------------------------------
-------QPSTATGSV--------------------------------------------
------------------------------------------------------------
------------------------------------------------------------
------------------PSATANKVP---------------------------------
------------------------------------------HQ---------KVSLLEY
QEKHAVVLAEHKR--------KLERQEAELKEKYASEAQILLEVQRR-------------
--------------------EKMQQSSGTSTPSEQSQKH---------------------
------------------------------------------------------------
------------------KHKSHHQSNEKVDKHGKQDKSS--------------------
------------------IKVRLPGNQD--------------------------------
-----------------------------DTKDGREI--------KVKIKMP--------
------------------MAHEHNSGTDDSIS---KGKHQS-------------------
--------QAMLKEKHKD---H------HPASHHHHHHG---------------------
----------------------------------------------------------NS
HKHLHSYPHL--------------------------------------------HSSGNG
KHSSDGSKEA--------------------------------------------------
------------------------------------------------------------
----------------------------------------------------KPG-----
--------------------------------------------------TTSSSGSSSS
------------------------------------------------------------
---------------GSSRK----------------------------------------
---------------RPRESNA--------------------------------------
-------TSHGNPQKMSKQT----------------------------------------
------SKSSSSFAKQHSFAVQS---------------------LLHLP-----------
----------------MPPPPPTTS--------------------------ISYGQ----
------------------------------------------------------------
------------------------------------------------------------
------------------------------------------------------------
------------------------------------------------------------
------------------------------------------------------------
------------------------------------------------------------
--------------------------------LPKRSGKELNGLNSDS------CL----
-----------------------------------------DLDEPMPHMQGDSYKATRD
MLESLLCAQG--------------------VNTPTNTSQS--------------------
---------------------------------GFTQDFSP---NYYS--QNMARGFHPL
IHRGQSLPSKP-PLPP-------------------------LP-----------------
------------------------------------------------------------
------------ADPPPP-----------------------PPPLPK-------------
------------------------------------------------------------
---
>EP00060_Petromyzon_marinus_P043419_ENSPMAP00000003394.1_pep_scaffold_Pmarinus_7.0_GL483875_8555_11659_-1_gene_ENSPMAG00000003120.1_transcript_ENSPMAT00000003409.1_gene_biotype_protein_coding_transcript_biotype_protein_coding_gene_symbol_CCNK_description_
------------------------------------------------------------
------------------------------------------------------------
------------------------------------------------------------
------------------------------------------------------------
------------------------------------------------------------
------------------------------------------------------------
------------------------------------------------------------
------------------------------------------------------------
------------------------------------------------------------
------------------------------------------------------------
------------------------------------------------------------
------------------------------------------------------------
------------------------------------------------------------
------------------------------------------------------------
------------------------------------------------------------
------------------------------------------------------------
-------------------------------RP---------------------------
------------------------------------------------------------
------------------------------------------------------------
-----------------------------------C------------------------
-----------------------------W------------------------------
----------------------------------------------YW------------
--------------------------------D-----------K---------------
RD-L---------------------------------------------V----------
-------R-T---------------P-------------S-------------M------
--------------------------------Q---------------------------
----------E-------------G-----------------------------------
--M------D-A-----V-------TE-----------SRYRR-------------E--G
A-------------------R--------------------F-IFDVG------------
------------T----------R-L----------------G------LYP--------
-------------------------------------------------------LSH--
--Y---------------DTL-AT------------------------------------
------------------------------------------------GMVYFHR-----
-----------------------------------------FYM-F--------------
------------------------------------H-SF----K------Q--------
---------------------------F---------------P----------------
------------------------------------------------------------
---------------------------------------RY-------------------
------------------------------------------------------------
--VTGA---------------------CCLFL-------------AGKVEE---T-----
----P---------K-K--------C--KD---------------IIK-----TA-R-S-
------L-L----------N------D---------------V-----------------
-----HINK---------------------------------------------------
------------------------------------------------------------
------------------------------------------------------------
------------------------------------------------------------
------------------------------------------------------------
------------------------------------------------Y------W----
F-----LL---E-E----V------------------------M-VLERILLQTI---KF
D--L-Q---L-E-----HP------------------Y----------------------
----HFLLKY-----------------------------------------A------K-
------Q---------L---------------K-------------AG------------
------------------------------------------------------------
------------------------------------------------------------
-----------------D----------------------------KS-KL-Q-------
-K-------L---VQ-M---------AWTFVN-------------------DS-L---C-
-T-M-L--------C------------------------L-------QW---EPEIIGVA
-----------VMYLA----G-----R------L--------------------------
------------------------------------------------------------
------------------------------------------------------------
-----------------------------------C----------------K-------
---------F--------------------------------------------------
----------------------------------------------E------------I
------------------------------------------------------------
------Q-----------------E-WTSR------------------------------
------------------------------------------------------------
----------------P-------------------------------------------
------------AH------------R---------------------------------
--------R------------------------------------------W--------
---------------W-E------------------Q-----------------------
--------------F-VQ-------------------------------------D----
------------------------------------------------------------
----------------------V------------------------------------P
--------------------V-EL----------------L-----------E-------
------------------------------------------------------------
------------------------------------------------------------
------------------------------------------------------------
------------------------------------------------------------
------------------------------------------------------------
------------------------------------------------------------
------------------------------------------------------------
------------------------------------------------------------
------------------------------------------------------------
------------------------------------------------------------
------------------------------------------------------------
------------------------------------------------------------
------------------------------------------------------------
------------------------------------------------------------
------------------------------------------------------------
------------------------------------------------------------
------------------------------------------------------------
------------------------------------------------------------
------------------------------------------------------------
------------------------------------------------------------
------------------------------------------------------------
------------------------------------------------------------
------------------------------------------------------------
------------------------------------------------------------
------------------------------------------------------------
------------------------------------------------------------
------------------------------------------------------------
------------------------------------------------------------
------------------------------------------------------------
------------------------------------------------------------
------------------------------------------------------------
------------------------------------------------------------
------------------------------------------------------------
------------------------------------------------------------
------------------------------------------------------------
------------------------------------------------------------
------------------------------------------------------------
------------------------------------------------------------
------------------------------------------------------------
------------------------------------------------------------
------------------------------------------------------------
------------------------------------------------------------
------------------------------------------------------------
------------------------------------------------------------
------------------------------------------------------------
------------------------------------------------------------
------------------------------------------------------------
------------------------------------------------------------
------------------------------------------------------------
------------------------------------------------------------
------------------------------------------------------------
------------------------------------------------------------
------------------------------------------------------------
------------------------------------------------------------
------------------------------------------------------------
------------------------------------------------------------
------------------------------------------------------------
------------------------------------------------------------
------------------------------------------------------------
------------------------------------------------------------
------------------------------------------------------------
------------------------------------------------------------
------------------------------------------------------------
------------------------------------------------------------
---
>EP00072_Mus_musculus_P014636_NP_033962.2_cyclin-K_Mus_musculus
------------------------------------------------------------
------------------------------------------------------------
------------------------------------------------------------
------------------------------------------------------------
------------------------------------------------------------
------------------------------------------------------------
------------------------------------------------------------
------------------------------------------------------------
------------------------------------------------------------
-MKENKENSS--------------------------------------------------
------------------------------------------------------------
------------------------------------------------------------
------------------------------------------------------------
------------------------------------------------------------
------------------------------------------------------------
-----PSV----------------------------------------------------
-----------------------TSANLDHTKP---------------------------
------------------------------------------------------------
------------------------------------------------------------
-----------------------------------C------------------------
-----------------------------W------------------------------
----------------------------------------------YW------------
--------------------------------D-----------K---------------
KD-L---------------------------------------------A----------
-------H-T---------------P-------------S-------------Q------
--------------------------------L---------------------------
----------E-------------G-----------------------------------
--L------D-P-----A-------TE-----------ARYRR-------------E--G
A-------------------R--------------------F-IFDVG------------
------------T----------R-L----------------G------L----------
---------------------------------------------------------H--
--Y---------------DTL-AT------------------------------------
------------------------------------------------GIIYFHR-----
-----------------------------------------FYM-F--------------
------------------------------------H-SF----K------Q--------
---------------------------F---------------P----------------
------------------------------------------------------------
---------------------------------------RY-------------------
------------------------------------------------------------
--VTGA---------------------CCLFL-------------AGKVEE---T-----
----P---------K-K--------C--KD---------------IIK-----TA-R-S-
------L-L----------N------D---------------V-----------------
-----QFGQ---------------------------------------------------
------------------------------------------------------------
------------------------------------------------------------
------------------------------------------------------------
------------------------------------------------------------
------------------------------------------------F------G---D
D-----PK---E-E----V------------------------M-VLERILLQTI---KF
D--L-Q---V-E-----HP------------------Y----------------------
----QFLLKY-----------------------------------------A------K-
------Q---------L---------------K--------------G------------
------------------------------------------------------------
------------------------------------------------------------
-----------------D----------------------------KN-KI-Q-------
-K-------L---VQ-M---------AWTFVN-------------------DS-L---C-
-T-T-L--------S------------------------L-------QW---EPEIIAVA
-----------VMYLA----G-----R------L--------------------------
------------------------------------------------------------
------------------------------------------------------------
-----------------------------------C----------------K-------
---------F--------------------------------------------------
----------------------------------------------E------------I
------------------------------------------------------------
------Q-----------------E-WTSK------------------------------
------------------------------------------------------------
----------------P-------------------------------------------
------------MY------------R---------------------------------
--------R------------------------------------------W--------
---------------W-E------------------Q-----------------------
--------------F-VQ-------------------------------------D----
------------------------------------------------------------
----------------------V------------------------------------P
--------------------V-DV----------------L-----------E-------
--------------D---------------------------------------------
-----------------ICH----------------QIL---------------------
-----------------------D-LY----------------------S----------
---------------Q-------------------G------------------------
--------K---------------------------------------------Q-----
--------------Q---------------------------------M-----------
------------------------------------------------PHHT--------
-----PHQLQQPPSL------------------------QPTPQV--------------P
Q--------GPQSQPS------QGSEAAQP------------PQKDSQQSAQ-----QQQ
Q----------------------QAQ-----------------------QPKK-------
--------PS--------------------------------------------------
---PQP------------------------------------------------------
------------------SPPRQAK-----RAVVVS------------------------
----------------------------------------------------------PK
EE----------------------------------------------------------
------------------------------------------------------------
---------NKATEPPP----------P--------------------------------
-------PKIPKLEATHPP-----------------------------------------
------------------------------------------------------------
------------------------------------------------------------
---------------LPPAHP----------PPDRKPPLAPA--LG--------------
-----------------------EAEATGPVE------------------------TSDL
P--KVQIPPPAHP-----------------------------------------------
------------------------------------------------------------
------------------------------------------------------------
-------AP---------------------------------------------------
--------VHQPPPLPHRPPPPPP--SSYM------------------------------
--------------------------TGMST---------TSSYMSGEGYQS--------
---LQSMMKTEGPSYGA-LPP-AYGPPAHLT-----------------------------
-----------------------YHPHVYPPNPPPPPVP---------------------
------------------------------------------------------------
-----------------------------PPPASF-------------------------
---------------------------------------------PPPTIP---------
------------------------------------------------------------
----PPTP------GYPPP---PPTYNPNFP----------------------PPPPRL-
-----------------------------PPTHAVPP--------H--------------
------------------------------------------------------------
---PPPGL---GLPP---------------------------------------------
------------------------------------------------------------
------------------------------------------------------------
------------------------------------------------------------
------------------------------------------------------------
------------------------------------------------------------
------------------------------------------------------------
------------------------------------------------------------
------------------------------------------------------------
------------------------------------------------------------
-----------ASYP---------------------------------------------
------------------------------------------------------------
--------------------PPA-------------------------------------
--------------------------------VPPG------------------------
-----GQPPVP-------------------------------------------------
------------------------------------------------------------
------------------------------------PP----------------------
------------------------------IPPP--------------------------
------------------------------------------------------------
-------------------------------------------GMPPVGGLGRA------
-----------------------------------------------------AWMR---
------------------------------------------------------------
------------------------------------------------------------
------------------------------------------------------------
------------------------------------------------------------
------------------------------------------------------------
------------------------------------------------------------
---
>EP00072_Mus_musculus_P014637_NP_033963.1_cyclin-T1_Mus_musculus
------------------------------------------------------------
------------------------------------------------------------
------------------------------------------------------------
------------------------------------------------------------
------------------------------------------------------------
------------------------------------------------------------
------------------------------------------------------------
------------------------------------------------------------
------------------------------------------------------------
-MEGE-------------------------------------------------------
------------------------------------------------------------
------------------------------------------------------------
------------------------------------------------------------
------------------------------------------------------------
------------------------------------------------------------
------------------------------------------------------------
------------------------------------------------------------
------------------------------------------------------------
------------------RKNN--------------------------------------
--------N-------------------------KR------------------------
-----------------------------W------------------------------
----------------------------------------------YF------------
--------------------------------T-----------R---------------
EQ-L---------------------------------------------E----------
-------N-S---------------P-------------S-------------R------
--------------------------------R---------------------------
----------F-------------G-----------------------------------
--V------D-S-----D-------KE-----------LSYRQ-------------Q--A
A-------------------N--------------------L-LQDMG------------
------------Q----------R-L----------------N------V----------
---------------------------------------------------------S--
--Q---------------LTI-NT------------------------------------
------------------------------------------------AIVYMHR-----
-----------------------------------------FYM-I--------------
------------------------------------Q-SF----T------Q--------
---------------------------F---------------H----------------
------------------------------------------------------------
---------------------------------------RY-------------------
------------------------------------------------------------
--SMAP---------------------AALFL-------------AAKVEE---Q-----
----P---------K-K--------L--EH---------------VIK-----VA-H-T-
------C-L----------H------P---------------Q-----------------
-----ESL----------------------------------------------------
------------------------------------------------------------
------------------------------------------------------------
------------P---------D-------------------------------------
----------------------------T-------------------------------
R-----------------S----------------------E------A------Y---L
Q-----QV---Q-D----L------------------------V-ILESIILQTL---GF
E--L-T---I-D-----HP------------------H----------------------
----THVVKC-----------------------------------------T------Q-
------L---------V---------------R---------------------------
------------------------------------------------------------
------------------------------------------------------------
-A---------------S----------------------------------K-------
-D-------L---AQ-T---------SYFMAT-------------------NS-L---HL
-T-T-F--------S------------------------L-------QY---TPPVVACV
-----------CIHLA----C-----K------W--------------------------
------------------------------------------------------------
------------------------------------------------------------
-----------------------------------S----------------N-------
---------W--------------------------------------------------
----------------------------------------------E------------I
------------------------------------------------------------
------P-----------------------------------------------------
------------------------------------------------------------
--------------VST-------------------------------------------
------------DG------------K---------------------------------
--------H------------------------------------------W--------
---------------W-E------------------Y-----------------------
--------------V----------------------------------------DAT--
------------------------------------------------------------
----------------------V------------------------------------T
--------------------L-EL----------------L-----------D-------
--------------E---------------------------------------------
-----------------LTH----------------EFL---------------------
-----------------------Q-IL----------------------E----------
---------------K-------------------T------------------------
--------P---------------------------------------------S-----
-------------RL---------------------------------K-----------
------------------------------------------------RIRN--------
------------------------------------------WRA--------------Y
Q-----------------------AAMKTKP-----------DDRGADEN---------T
SEQTILNMI--------------------------------------SQTSSD-------
------------------------------------------------------------
TTIAGL------------------------------------------------------
------------------MSMSTAS-----TSAV--------------------------
----------------------------------------------------------PS
------------------------------------------------------------
------------------------------------------------------------
---------------LP-------------------------------------------
-------SSEESSSSLTSV-----------------------------------------
------------------------------------------------------------
------------------------------------------------------------
----------------DMLQG---------------------------------------
------------------------------------------------------------
--ERWLSS----------------------------------------------------
------------------------------------------------------------
------------------------------------------------------------
-------QPPFKLEAA-------------------QG-----------------------
------------HRTSESLALIGVDHSLQQ------------------------------
-----------------------------------------------DGSSA--------
---------------FGSQKQASKSVP---------------------------------
------------------------------------------SA---------KVSLKEY
RAKHAEELAAQKR--------QLENMEANVKSQYAYAAQNLLS-----------------
----------------------------HDSHSSVILKM---------------------
-------------------------PI--------------ESSENPERP----------
-------------------------FLDKADKSA--------------------------
------------------LKMRLPV----------------------------ASGDKA-
-----------------------------VSSKPEEI--------KMRIKVH--------
------------------SAGDKHNSIEDSVT---KSR----------------------
----------EHKEKQRT----------HPSNHHHHH-----------------------
----------------------------------------------------------NH
HSHRHSHLQL----------PA----------------------------GPVSKRPSDP
KHSSQTSTLA--------------------------------------------------
------------------------------------------------------------
-------------------H-------------------------------KTYSL----
-----------------------------------------------------SSTLSSS
------------------------------------------------------------
---------------SSTRK----------------------------------------
---------------RGPPEET--------------------------------------
-----GAAVFDHPAKIAKS-----------------------------------------
------TKSS--------------------------------------------------
------------LNFPFPPLPTMTQ-----------------------------------
------------LPGHSSDTS------GLPFSQPSCKTR--------------V------
---PHMKLDKGPPGA---------------------------------------------
------------------------------------------------------------
------------------------------------------------------------
------------------------------------------------------------
------------------------------------------------------------
-----------------------------------------NGHNA--------------
-------------------------------------------------TQSIDYQDTVN
MLHSLLSAQG---------------------VQPTQ------------------------
---------------------------------APAFEFV----HSYG---EYMNPRAGA
ISSRSGTTDKP-RPPP-------------------------LP-----------------
------------------------------------------------------------
------------SEPPPP-----------------------LPPLPK-------------
------------------------------------------------------------
---
>EP00072_Mus_musculus_P018005_NP_064321.2_cyclin-L1_Mus_musculus
------------------------------------------------------------
------------------------------------------------------------
------------------------------------------------------------
------------------------------------------------------------
------------------------------------------------------------
------------------------------------------------------------
------------------------------------------------------------
------------------------------------------------------------
------------------------------------------------------------
-MAS--------------------------------------------------------
------------------------------------------------------------
--------------GPHPTSTAAAA-----------------------------------
---------AAAAASASSAAPSAGGS----------------------------------
-----------SSGTTT-------------------------------------------
------------------------------------------------------------
------------------------------------------------------------
---------------TTTTTTGGILIGDRLYSE---------------------------
------------------------------------------------------------
------------------VSLT--------------------------------------
--------I-------------------------DH------------------------
-----------------------------S------------------------------
----------------------------------------------LI------------
--------------------------------P-----------E---------------
ER-L---------------------------------------------S----------
-------P-T---------------P-------------S-------------M------
--------------------------------Q---------------------------
----------D-------------G-----------------------------------
--L------D-L-----P-------SE-----------TDLRI-------------L--G
C-------------------E--------------------L-IQAAG------------
------------I----------L-L----------------R------L----------
---------------------------------------------------------P--
--Q---------------VAM-AT------------------------------------
------------------------------------------------GQVLFHR-----
-----------------------------------------FFY-S--------------
------------------------------------K-SF----V------K--------
---------------------------H---------------S----------------
------------------------------------------------------------
---------------------------------------FE-------------------
------------------------------------------------------------
--IVAM---------------------ACINL-------------ASKIEE---A-----
----P---------R-R--------I--RD---------------VIN-----VF-H-H-
------L-R----------Q------L---------------R-----------------
-----G------------------------------------------------------
----------------------K---------------------------R-T-------
-------------------------P-----S----------------------P-----
------------L-----------------------------------------------
----------------------------I-------------------------------
L-----------------D----------------------Q------N------Y---I
N-----TK---N-Q----V------------------------I-KAERRVLKEL---GF
C--V-H---V-K-----HP------------------H----------------------
----KIIVMY-----------------------------------------L------Q-
------V---------L---------------E---------------------------
------------------------------------------------------------
------------------------------------------------------------
-C---------------ERN--------------------------------Q-------
-T-------L---VQ-T---------AWNYMN-------------------DS-L---R-
-T-N-V--------F------------------------V-------RF---QPETIACA
-----------CIYLA----A-----R------A--------------------------
------------------------------------------------------------
------------------------------------------------------------
-----------------------------------L----------------Q-------
---------I--------------------------------------------------
----------------------------------------------P------------L
------------------------------------------------------------
------P-----------------T-----------------------------------
------------------------------------------------------------
------------------------------------------------------------
-------------R------------P---------------------------------
--------H------------------------------------------W--------
---------------F-L------------------L-----------------------
--------------F----------------------------------------G----
------------------------------------------------------------
----------------------T------------------------------------T
--------------------E-EE----------------I-----------Q-------
--------------E---------------------------------------------
-----------------ICI----------------ETL---------------------
-----------------------R-LY----------------------T----------
---------------R-------------------K------------------------
--------K---------------------------------------------P-----
--------------N-YE------------------------------L-----------
--------------------L---------------------------EKEV--------
-----EKR-----------------------------------KV--------------A
LQ-------EAKLKAKGLN-----------------------------------------
------------------------------------------------------------
-------------------------------------------------LDGTPALSTLG
GFSPASK-----------------------------------------------------
------------------------------------------------------------
-------------------------------------------------------PSSPR
EV----------------------------------------------------------
------------------------------------------------------------
----------KAEEKSP-------------------------------------------
----VSINVKTVKKEPE-------------------------------------------
------------------------------------------------------------
------------------------------------------------------------
------------------------------------------------------------
------------------------------------------------------------
------------------------------------------------------------
------------------------------------------------------------
------------------------------------------------------------
------------------------------------------------------------
------------------------------------------------------------
------------------------------------------------------------
------------------DRQQASKSP---------------------------------
------------------------------------------------------------
------------------------------------------------------------
------------------------------------------------------------
------------YNGV--------------------------------------------
-----------------RKDSKRSRTSRSASRSRSR------------------------
----------------------------------------------------TRSRSRSH
S-PR-------------------------RHYNN--------------------------
--------------------RRSRS-----------------------------------
------------------------------------------------------------
------------------------------------------------------------
---------------------------------------------------GTYSSRSRS
RSRSHSESPRRHHNH---------------------------------------------
------------------------------------------------------------
--GSPHLK----------------------------------------------------
----------------------------------------------AKHTREDLKSSNRH
------------------------------------------------------------
-------------GHKRKKS----------------------------------------
---------------R--------------------------------------------
-------------SRSQSK-----------------------------------------
------TRDHS-------------------------------------------------
------------------------------------------------------------
------------------------------------------------------------
-DVTKKHRHERGHH----------------------------------------------
------------------------------------------------------------
------------------------------RDRRERSR----------------------
----------------------------SFERSHKGKHHGG-------------------
--------------------------------------SRSGH-----------------
----------------------------------GRHRR---------------------
------------------------------------------------------------
------------------------------------------------------------
------------------------------------------------------------
------------------------------------------------------------
------------------------------------------------------------
------------------------------------------------------------
------------------------------------------------------------
---
>EP00072_Mus_musculus_P021590_NP_082675.1_cyclin-T2_Mus_musculus
------------------------------------------------------------
------------------------------------------------------------
------------------------------------------------------------
------------------------------------------------------------
------------------------------------------------------------
------------------------------------------------------------
------------------------------------------------------------
------------------------------------------------------------
------------------------------------------------------------
-MAS--------------------------------------------------------
------------------------------------------------------------
------------------------------------------------------------
------------------------------------------------------------
------------------------------------------------------------
------------------------------------------------------------
------------------------------------------------------------
------------------------------------------------------------
------------------------------------------------------------
------------------GRGA--------------------------------------
--------S-------------------------SR------------------------
-----------------------------W------------------------------
----------------------------------------------FF------------
--------------------------------T-----------R---------------
EQ-L---------------------------------------------E----------
-------N-T---------------P-------------S-------------R------
--------------------------------R---------------------------
----------C-------------G-----------------------------------
--V------E-A-----D-------EE-----------LSHRQ-------------Q--A
A-------------------N--------------------L-IQDMG------------
------------Q----------R-L----------------N------V----------
---------------------------------------------------------S--
--Q---------------LTI-NT------------------------------------
------------------------------------------------AIVYMHR-----
-----------------------------------------FYM-H--------------
------------------------------------H-SF----T------K--------
---------------------------F---------------N----------------
------------------------------------------------------------
---------------------------------------RN-------------------
------------------------------------------------------------
--IISP---------------------TALFL-------------AAKVEE---Q-----
----A---------R-K--------L--EH---------------VIK-----VA-H-A-
------C-L----------H------P---------------L-----------------
-----EPL----------------------------------------------------
------------------------------------------------------------
------------------------------------------------------------
------------L---------D-------------------------------------
----------------------------T-------------------------------
K-----------------C----------------------D------A------Y---L
Q-----QT---Q-E----L------------------------V-LLETIMLQTL---GF
E--I-T---I-E-----HP------------------H----------------------
----TDVVKC-----------------------------------------T------Q-
------L---------V---------------R---------------------------
------------------------------------------------------------
------------------------------------------------------------
-A---------------S----------------------------------K-------
-D-------L---AQ-T---------SYFMAT-------------------NS-L---HL
-T-T-F--------C------------------------L-------QY---KPTVIACV
-----------CIHLA----C-----K------W--------------------------
------------------------------------------------------------
------------------------------------------------------------
-----------------------------------S----------------N-------
---------W--------------------------------------------------
----------------------------------------------E------------I
------------------------------------------------------------
------P-----------------------------------------------------
------------------------------------------------------------
--------------VST-------------------------------------------
------------DG------------K---------------------------------
--------H------------------------------------------W--------
---------------W-E------------------Y-----------------------
--------------V----------------------------------------DPT--
------------------------------------------------------------
----------------------V------------------------------------T
--------------------L-EL----------------L-----------D-------
--------------E---------------------------------------------
-----------------LTH----------------EFL---------------------
-----------------------Q-IL----------------------E----------
---------------K-------------------T------------------------
--------P---------------------------------------------S-----
-------------RL---------------------------------K-----------
------------------------------------------------RIRN--------
------------------------------------------WRA---------------
------------------------MAKKPKV-----------DGQVSETP--------LL
GSSLVQNSILVDSVTGVPANPSFQKP-----------------------STST-------
------------------------------------------------------------
--FPAP------------------------------------------------------
------------------IPLNSGS-----TSVQDSRA----------------------
------------------------------------------------------------
------------------------------------------------------------
------------------------------------------------------------
-----SDNLSVLAAGMP-------------------------------------------
-------STSYSLSSHQEW-----------------------------------------
------------------------------------------------------------
------------------------------------------------------------
----------------PQHPD---------------------------------------
-----------------------SARTDPVYTQK---------------------QEATL
SGSQYISFQQ--------------------------------------------------
------------------------------------------------------------
------------------------------------------------------------
-------GPSMALHSG---------L------------------------------H---
------------HRPDKVADHSSAKQEYTH------------------------------
-----------------------------------------------KAGSS--------
-------------KHHGPIPATPGMLP---------------------------------
-------------------------------------------Q---------KMSLDKY
REK---------R--------KLETLDVDTRDHYLAAHA---EQQH--------------
--------KH----------GPAQAVTGTSVTSPIKMKL---------------------
-------------------------PL--------------TNSDRPEKH----------
-------------------------VAEKKERSGS-------------------------
------------------LKLRIPIPPPD-------------------------------
-----------------------------KGPSKEEL--------KMKIKVA--------
-------------------SSERHSSSDEGSG---KSKHSSPH-----------------
-------ISRDHKEKHKE----------HPANRHHS------------------------
-----------------------------------------------------------S
HKYLHMH-------------------------------------------------SGGS
KHTADGMPPTV-------------------------------------------------
------------------------------------------------------------
-LR------------------------------------------------SPVGLG---
-----------------------------------------------------PEGVSSA
------------------------------------------------------------
---------------SSARK----------------------------------------
---------------KLHSSE---------------------------------------
-------ASHNHHSKMSKS-----------------------------------------
------SKSAGSSSSSSSVKQ-------------YLSSHS---SVFNHP-----------
----------------LPPPPP-----------------------------VTYQV----
------------GYGHLSTLV---------------------------------------
------KLDKKPVEPH--------------------------------------------
------------------------------------------------------------
-----------------------G------------------------------------
------------------------------------------------------------
------------------------------------------------------------
--------------------------------PEANHEYSTSSQHM--------------
-----------------------------------------------------DYKDTFD
MLDSLLSAQG--------------------------------------------------
------------------------------------------------------------
------------------------------------------------------------
------------------------------------------------------------
------------------------------------------------------------
----------------------------------MNM-----------------------
---
>EP00072_Mus_musculus_P029881_NP_997561.1_cyclin-L2_Mus_musculus
------------------------------------------------------------
------------------------------------------------------------
------------------------------------------------------------
------------------------------------------------------------
------------------------------------------------------------
------------------------------------------------------------
------------------------------------------------------------
------------------------------------------------------------
------------------------------------------------------------
-MAAAAAGAA--------------------------------------------------
------------------------------------------------------------
------------------GLMAPAS-----------------------------------
---------AACSSGSAGAAPGS-------------------------------------
------------------------------------------------------------
------------------------------------------------------------
------------------------------------------------------------
---------------------QGVLIGDRLYSG---------------------------
------------------------------------------------------------
------------------VLIT--------------------------------------
--------L-------------------------EN------------------------
-----------------------------C------------------------------
----------------------------------------------LL------------
--------------------------------P-----------D---------------
DK-L---------------------------------------------R----------
-------F-T---------------P-------------S-------------M------
--------------------------------S---------------------------
----------S-------------G-----------------------------------
--L------D-V-----D-------TE-----------TGLRV-------------V--G
C-------------------E--------------------L-IQAAG------------
------------I----------L-L----------------R------L----------
---------------------------------------------------------P--
--Q---------------VAM-AT------------------------------------
------------------------------------------------GQVLFQR-----
-----------------------------------------FFY-T--------------
------------------------------------K-SF----V------K--------
---------------------------H---------------S----------------
------------------------------------------------------------
---------------------------------------ME-------------------
------------------------------------------------------------
--HVSM---------------------ACVHL-------------ASKIEE---A-----
----P---------R-R--------I--RD---------------VIN-----VF-H-R-
------L-R----------H------L---------------R-----------------
-----E------------------------------------------------------
----------------------K---------------------------K-K-------
-------------------------P-----V----------------------P-----
------------L-----------------------------------------------
----------------------------V-------------------------------
L-----------------D----------------------Q------E------Y---V
N-----LK---N-Q----I------------------------I-KAERRVLKEL---GF
C--V-H---V-K-----HP------------------H----------------------
----KIIVMY-----------------------------------------L------Q-
------V---------L---------------E---------------------------
------------------------------------------------------------
------------------------------------------------------------
-C---------------ERN--------------------------------Q-------
-H-------L---VQ-T---------AWNYMN-------------------DS-L---R-
-T-D-V--------F------------------------V-------RF---QPESIACA
-----------CIYLA----A-----R------T--------------------------
------------------------------------------------------------
------------------------------------------------------------
-----------------------------------L----------------E-------
---------I--------------------------------------------------
----------------------------------------------P------------L
------------------------------------------------------------
------P-----------------N-----------------------------------
------------------------------------------------------------
------------------------------------------------------------
-------------R------------P---------------------------------
--------H------------------------------------------W--------
---------------F-L------------------L-----------------------
--------------F----------------------------------------G----
------------------------------------------------------------
----------------------A------------------------------------T
--------------------E-EE----------------I-----------Q-------
--------------E---------------------------------------------
-----------------ICF----------------KIL---------------------
-----------------------Q-LY----------------------T----------
---------------R-------------------K------------------------
--------K---------------------------------------------V-----
--------------D-LT------------------------------H-----------
--------------------L---------------------------ESEV--------
-----EKR-----------------------------------KH--------------A
IE-------EAKARAKGLL-----------------------------------------
------------------------------------------------------------
-------------------------------------------------PGTAPGLDSAA
GFSPAPK------------------------------------------L----------
------------------------------------------------------------
--------------------------------------------------------ESPK
------------------------------------------------------------
------------------------------------------------------------
--------EGKGGKPSP-------------------------------------------
------PSGKSAKRKMEG------------------------------------------
------------------------------------------------------------
------------------------------------------------------------
------------------------------------------------------------
------------------------------------------------------------
------------------------------------------------------------
------------------------------------------------------------
------------------------------------------------------------
------------------------------------------------------------
------------------------------------------------------------
------------------------------------------------------------
------------------PKKAQGHSP---------------------------------
------------------------------------------------------------
------------------------------------------------------------
------------------------------------------------------------
------------VNGLL-------------------------------------------
----------------------KGQESRSQSRSREQ------------------------
--------------------------------------------------SYSRSPSRSA
S-PK--------------------------------------------------------
--------------------RRKSD-----------------------------------
------------------------------------------------------------
------------------------------------------------------------
------------------------------------------------SGSTSGGSKSQS
RSRSRSDSPPRQVHR---------------------------------------------
------------------------------------------------------------
--GAPY------------------------------------------------------
-----------------------------------------------KGSEVRGSRKSKD
--------------------------------C---------------------------
--------KYLTQKPHKSRS----------------------------------------
---------------R--------------------------------------------
-----------SSSRSRSR-----------------------------------------
------SRERT-------------------------------------------------
------------------------------------------------------------
------------------------------------------------------------
-DNSGKYKKKSHYY----------------------------------------------
------------------------------------------------------------
-----------------------------RDQRRERSRSYERT-----------------
--------------------------GHRYERDHPGH-----------------------
------------------------------------------------------------
----------------------------------SRHRR---------------------
------------------------------------------------------------
------------------------------------------------------------
------------------------------------------------------------
------------------------------------------------------------
------------------------------------------------------------
------------------------------------------------------------
------------------------------------------------------------
---
>EP00085_Daphnia_pulex_P008683_EFX68533.1_cyclin_K-like_protein_Daphnia_pulex
------------------------------------------------------------
------------------------------------------------------------
------------------------------------------------------------
------------------------------------------------------------
------------------------------------------------------------
------------------------------------------------------------
------------------------------------------------------------
------------------------------------------------------------
------------------------------------------------------------
------------------------------------------------------------
------------------------------------------------------------
------------------------------------------------------------
------------------------------------------------------------
------------------------------------------------------------
------------------------------------------------------------
------------------------------------------------------------
-------------------------------MP---------------------------
------------------------------------------------------------
------------------------------------------------------------
-----------------------------------C------------------------
-----------------------------W------------------------------
----------------------------------------------YY------------
--------------------------------E-----------K---------------
KD-L---------------------------------------------K----------
------RE-T---------------P-------------S-------------I------
--------------------------------H---------------------------
----------D-------------G-----------------------------------
--I------D-F-----E-------TE-----------SRYRK-------------E--G
A-------------------R--------------------F-IIDTG------------
------------T----------K-M----------------G------L----------
---------------------------------------------------------R--
--Y---------------DTM-AT------------------------------------
------------------------------------------------GVVYFHR-----
-----------------------------------------FYM-F--------------
------------------------------------H-SF----K------E--------
---------------------------F---------------P----------------
------------------------------------------------------------
---------------------------------------RY-------------------
------------------------------------------------------------
--VTAC---------------------CCLFL-------------AGKVEE---T-----
----P---------K-K--------C--KD---------------IIK-----VA-K-A-
------S-L----------S------E---------------A-----------------
-----QFQQ---------------------------------------------------
------------------------------------------------------------
------------------------------------------------------------
------------------------------------------------------------
------------------------------------------------------------
------------------------------------------------F------G---E
D-----AK---E-E----V------------------------M-TLERILLQTI---RF
D--L-Q---V-E-----HP------------------Y----------------------
----GYLIKY-----------------------------------------A------K-
------S---------L---------------K--------------G------------
------------------------------------------------------------
------------------------------------------------------------
-----------------D----------------------------KS-KL-Q-------
-K-------M---VQ-M---------AWTFVN-------------------DS-L---C-
-T-T-L--------C------------------------L-------QW---EPEVIAIA
-----------LMYLA----G-----K------L--------------------------
------------------------------------------------------------
------------------------------------------------------------
-----------------------------------S----------------K-------
---------F--------------------------------------------------
----------------------------------------------E------------I
------------------------------------------------------------
------T-----------------D-WSGR------------------------------
------------------------------------------------------------
---------------QP-------------------------------------------
------------RH------------I---------------------------------
--------R------------------------------------------W--------
---------------W-D------------------M-----------------------
--------------F-VE-------------------------------------D----
------------------------------------------------------------
----------------------I------------------------------------S
--------------------L-EI----------------L-----------E-------
--------------D---------------------------------------------
-----------------ICH----------------QVL---------------------
-----------------------D-LY----------------------S----------
---------------Q--------------------------------------------
------------------------------------------------------------
------------------------------------------------------------
------------------------------------------------------------
------------------------------------------------------------
----------------------------QP------------ARTDSPQGNA-----GLV
P----------------------TKV-----------------------QPVL-------
--------PI--------------------------------------------------
---TTP------------------------------------------------------
------------------TKPVTGY-----VNY---------------------------
------------------------------------------------------------
------------------------------------------------------------
------------------------------------------------------------
------------------------------------------------------------
------------------------------------------------------------
------------------------------------------------------------
------------------------------------------------------------
------------------------------------------------------------
--------------------------AMGVTN------------------------TNSL
P---VGVPPN-------------INV----------------------------------
------------------------------------------------------------
------------------------------------------------------------
-------AP---------------------------------------------------
-----------PINVPHPLPPPPP--VGH-------------------------------
------------------------------------------------------------
--------SFPYPGYPM-IPP-TANPPV--------------------------------
--------------------------------PP--------------------------
------------------------------------------------------------
-----------------------------TPPQV--------------------------
------------------------------------------------------------
------------------------------------------------------------
---------------Y--------------------------------------PPP-L-
-----------------------------PPTQSAPF--------YP-------------
------------------------------------------------------------
---TYPSF-----PG---------------------------------------------
------------------------------------------------------------
------------------------------------------------------------
------------------------------------------------------------
------------------------------------------------------------
------------------------------------------------------------
------------------------------------------------------------
------------------------------------------------------------
------------------------------------------------------------
------------------------------------------------------------
-----------QVYP---------------------------------------------
------------------------------------------------------------
--------------------P---------------------------------------
--------------------------------TPTS------------------------
-----SQPLPP-------------------------------------------------
------------------------------------------------------------
------------------------------------PP----------------------
------------------------------RPY---------------------------
------------------------------------------------------------
------------------------------------------------------------
------------------------------------------------------------
------------------------------------------------------------
------------------------------------------------------------
------------------------------------------------------------
------------------------------------------------------------
------------------------------------------------------------
------------------------------------------------------------
---
>EP00085_Daphnia_pulex_P012586_EFX72436.1_cyclin_T-like_protein_Daphnia_pulex
------------------------------------------------------------
------------------------------------------------------------
------------------------------------------------------------
------------------------------------------------------------
------------------------------------------------------------
------------------------------------------------------------
------------------------------------------------------------
------------------------------------------------------------
------------------------------------------------------------
------------------------------------------------------------
------------------------------------------------------------
------------------------------------------------------------
------------------------------------------------------------
------------------------------------------------------------
------------------------------------------------------------
------------------------------------------------------------
------------------------------------------------------------
------------------------------------------------------------
---------------------M--------------------------------------
--------E-------------------------GK------------------------
-----------------------------W------------------------------
----------------------------------------------VF------------
--------------------------------T-----------K---------------
EQ-L---------------------------------------------Q----------
-------N-T---------------P-------------S-------------R------
--------------------------------R---------------------------
----------C-------------N-----------------------------------
--I------D-Y-----D-------KE-----------IFYRQ-------------Q--A
A-------------------T--------------------L-IQEMG------------
------------Q----------R-L----------------Q------V----------
---------------------------------------------------------T--
--Q---------------LCI-NT------------------------------------
------------------------------------------------AIVYVHR-----
-----------------------------------------FYM-F--------------
------------------------------------H-SF----N------K--------
---------------------------F---------------H----------------
------------------------------------------------------------
---------------------------------------RN-------------------
------------------------------------------------------------
--PISS---------------------CALFL-------------AAKVEE---Q-----
----P---------R-K--------L--EH---------------VIR-----VA-H-M-
------I-L----------Y------K---------------D-----------------
-----QRN----------------------------------------------------
------------------------------------------------------------
------------------------------------------------------------
------------L---------D-------------------------------------
----------------------------I-------------------------------
N-----------------S----------------------E------Q------Y---I
E-----QA---Q-E----L------------------------I-NNENILLQTL---GF
D--V-A---I-D-----HP------------------H----------------------
----TQVLKC-----------------------------------------C------QH
------L---------F---------------R---------------------------
------------------------------------------------------------
------------------------------------------------------------
-G---------------S----------------------------------K-------
-D-------M---AQ-T---------SYFMAT-------------------NS-L---HL
-T-T-M--------C------------------------L-------QY---KPTVVACV
-----------CIHLV----C-----K------W--------------------------
------------------------------------------------------------
------------------------------------------------------------
-----------------------------------F----------------N-------
---------F--------------------------------------------------
----------------------------------------------E------------I
------------------------------------------------------------
------P-----------------------------------------------------
------------------------------------------------------------
--------------QSA-------------------------------------------
------------EG------------K---------------------------------
--------D------------------------------------------W--------
---------------F-T------------------Y-----------------------
--------------V----------------------------------------DKT--
------------------------------------------------------------
----------------------V------------------------------------T
--------------------L-EM----------------L-----------D-------
--------------E---------------------------------------------
-----------------LTV----------------EFL---------------------
-----------------------A-IF----------------------N----------
---------------K-------------------C------------------------
--------P---------------------------------------------S-----
-------------RL---------------------------------RK----------
------------------------------------------------RVMQ--------
------------------------------------------------------------
-----------------------------QP-----------GVNASAMT---------S
SDK--------------SASGSSSKD-----------------------ASSS-------
-------HPD-------------------------------------------------A
HKVRNE------------------------------------------------------
------------------SSGSSSG-----SAAPK-------------------------
----------------------------------------------------------PG
NDS---------------------------------------------------------
------------------------------------------------------------
------------------------------------------------------------
------------------------------------------------------------
------------------------------------------------------------
------------------------------------------------------------
------------------------------------------------------------
------------------------------------------------------------
---KVKLAK---------------------------------------------------
------------------------------------------------------------
------------------------------------------------------------
------------------------------------------------------------
------------------------------------------------------------
------------------------------------------------------------
------------------------------------------------------------
------------------------------------------------------------
------------------------------------------------------------
------------------------------------------------------------
------------------------------------------------------------
------------------------------------------------------------
------------------------------------------------------------
------------------------------------------------------------
------------------------------------------------------------
------------------------------------------------------------
------------------------------------------------------------
------------------------------------------------------------
------------------------------------------------------------
------------------------------------------------------------
------------------------------------------------------------
------------------------------------------------------------
------------------------------------------------------------
------------------------------------------------------------
------------------------------------------------------------
------------------------------------------------------------
------------------------------------------------------------
---------------------------------------------------VNA------
------------------------------------------------------------
------------------------------------------------------------
------------------------------------------------------------
------------------------------------------------------------
------------------------------------------------------------
------------------------------------------------------------
------------------------------------------------------------
------------------------------------------------------------
------------------------------------------------------------
------------------------------------------------------------
------------------------------------------------------------
------------------------------------------------------------
------------------------------------------------------------
------------------------------------------------------------
---
>EP00085_Daphnia_pulex_P027958_EFX87808.1_putative_cyclin_L1_variant_2_Daphnia_pulex
------------------------------------------------------------
------------------------------------------------------------
------------------------------------------------------------
------------------------------------------------------------
------------------------------------------------------------
------------------------------------------------------------
------------------------------------------------------------
------------------------------------------------------------
------------------------------------------------------------
-MADK-------------------------------------------------------
------------------------------------------------------------
------------------------------------------------------------
------------------------------------------------------------
------------------------------------------------------------
------------------------------------------------------------
------------------------------------------------------------
--------------------------ISKPYGR---------------------------
------------------------------------------------------------
------------------VIIN--------------------------------------
--------L-------------------------EN------------------------
-----------------------------C------------------------------
----------------------------------------------LL------------
--------------------------------P-----------T---------------
ER-L---------------------------------------------A----------
-------C-T---------------A-------------S-------------S------
--------------------------------L---------------------------
----------D-------------G-----------------------------------
--L------D-P-----E-------TE-----------MDLRI-------------L--G
C-------------------E--------------------L-IQTAG------------
------------I----------L-L----------------R------L----------
---------------------------------------------------------P--
--Q---------------VAM-AT------------------------------------
------------------------------------------------GQVLFHR-----
-----------------------------------------FYH-S--------------
------------------------------------K-SL----V------R--------
---------------------------Q---------------P----------------
------------------------------------------------------------
---------------------------------------ME-------------------
------------------------------------------------------------
--ITAM---------------------GCLCC-------------ASKVEE---A-----
----P---------R-R--------I--RD---------------VIS-----VF-E-H-
------I-K----------Q------V---------------R-----------------
-----G------------------------------------------------------
----------------------G---------------------------K-T-------
-------------------------I-----E----------------------P-----
------------V-----------------------------------------------
----------------------------L-------------------------------
L-----------------D----------------------Q------G------Y---I
N-----LK---N-Q----V------------------------I-KAERRVLKEL---GF
C--V-H---V-K-----HP------------------H----------------------
----KIVVMY-----------------------------------------L------Q-
------I---------L---------------G---------------------------
------------------------------------------------------------
------------------------------------------------------------
-F---------------EKN--------------------------------K-------
-R-------L---VQ-L---------SWNYMN-------------------DS-L---R-
-T-D-V--------F------------------------V-------RY---SPETIACA
-----------CIYLS----A-----R------K--------------------------
------------------------------------------------------------
------------------------------------------------------------
-----------------------------------L----------------G-------
---------I--------------------------------------------------
----------------------------------------------V------------L
------------------------------------------------------------
------P-----------------K-----------------------------------
------------------------------------------------------------
------------------------------------------------------------
-------------K------------P---------------------------------
--------A------------------------------------------W--------
---------------Y-L------------------L-----------------------
--------------F----------------------------------------G----
------------------------------------------------------------
----------------------C------------------------------------V
--------------------E-ND----------------L-----------K-------
--------------D---------------------------------------------
-----------------ISI----------------RIL---------------------
-----------------------K-LY----------------------T----------
---------------R-------------------S------------------------
--------K---------------------------------------------P-----
--------------D-AD------------------------------V-----------
--------------------L---------------------------DKIV--------
-----AQL-----------------------------------EQ--------------A
YQ-------ESRQRLKQVG-----------------------------------------
------------------------------------------------------------
------------------------------------------------QEGGASGVVSGG
IATPIK------------------------------------------------------
------------------------------------------------------------
--------------------------------------------------NESHSTFSPG
VAVAA-------------------------------------------------------
---------------------------------------------------------VTQ
QPEINKGISADSAGSTPSSFKGEE------------------------------------
--KNHHVSTTTTKKSSK-------------------------------------------
------------------------------------------------------------
------------------------------------------------------------
------------------------------------------------------------
------------------------------------------------------------
------------------------------------------------------------
------------------------------------------------------------
------------------------------------------------------------
------------------------------------------------------------
------------------------------------------------------------
------------------------------------------------------------
------------------VMDSPPRSP---------------------------------
------------------------------------------------------------
------------------------------------------------------------
------------------------------------------------------------
-------------------------------------------SLSPSEK----------
----------QGKDRRRKSRHHSHHHHHRKKRSRSR------------------------
--------------------------------------------------SRSRSRSRDD
K----------------------------RRE----------------------------
--------------------QRDRD-----------------------------------
------------------------------------------------------------
------------------------------------------------------------
-------------------------------------------------RVGSDKDISKR
KDRESAHSLKSTTT----------------------------------------------
------------------------------------------------------------
------------------------------------------------------------
--------------------------------------------------TGDRYGENRD
------------------------------------------------------------
----------------RDRE----------------------------------------
---------------R--------------------------------------------
-------------ERDR-------------------------------------------
------DKERD-------------------------------------------------
------------------------------------------------------------
-Y----------------------------------------------------------
-KYRSKDNNSFREE----------------------------------------------
------------------------------------------------------------
------------------------------KRDSKKER----------------------
----------------------------SRHRD---------------------------
---------------------------------------RSLSR----------------
----------------------------------DRRR----------------------
------------------------------------------------------------
------------------------------------------------------------
------------------------------------------------------------
------------------------------------------------------------
------------------------------------------------------------
------------------------------------------------------------
------------------------------------------------------------
---
>EP00144_Saccharomyces_cerevisiae_P002920_NP_012528.1_Ctk2p_Saccharomyces_cerevisiae_S288C
------------------------------------------------------------
------------------------------------------------------------
------------------------------------------------------------
------------------------------------------------------------
------------------------------------------------------------
------------------------------------------------------------
------------------------------------------------------------
------------------------------------------------------------
------------------------------------------------------------
-MPS--------------------------------------------------------
------------------------------------------------------------
------------------------------------------------------------
------------------------------------------------------------
------------------------------------------------------------
------------------------------------------------------------
------------------------------------------------------------
------------------------------------------------------------
------------------------------------------------------------
------------------------------------------------------------
------------------------------------------------------------
------------------------------------------------------------
----------------------------------------------TF------------
--------------------------------------------E---------------
SQ-L---------------------------------------F----F-----------
---------S--------------RPFL-----------S-K-------RQIQRAQ----
--------------------------------K---------------------------
----------N-------------T-----------------------------------
--I------S-------DY------RNY----------NQKKL-------------A--V
F-------------------K--------------------F-LSDLC------------
------------V----------Q-L----------------K------F----------
---------------------------------------------------------P--
--R---------------KTL-ET------------------------------------
------------------------------------------------AVYFYQR-----
-----------------------------------------YHL-F--------------
------------------------------------N-RF----E------T--------
---------------------------E---------------V----------------
------------------------------------------------------------
---------------------------------------CY-------------------
------------------------------------------------------------
--TVAT---------------------SCLTL-------------GCKEVE---T-----
----I---------K-K--------T--ND---------------ICT-----LS-L-R-
------L-R----------N----------------------------------------
------------------------------------------------------------
------------------------------------------------------------
------------------------------------------------------V-----
------------V---------K-------------------------------------
----------------------------I-------------------------------
N-----------------T----------------------D------I------L---E
N-----FK---K-R----V------------------------F-QIELRILESC---SF
D--Y-R---V-NN--YVHI------------------D----------------------
----EYVIKI------------------------------------------G-----R-
------E---------L---------------S---------------------------
------------------------------------------------------------
------------------------------------------------------------
-F---------------D----------------------------------Y-------
-K-------L---CN-L---------AWVIAY-------------------DA-L---K-
-L-E-T--------I------------------------L-------VI---PQHSIALA
-----------ILKIA----Y-----E------L--------------------------
------------------------------------------------------------
------------------------------------------------------------
-----------------------------------L----------------D-------
------------------------------------------------------------
----------------------------------------------N-------------
------------------------------------------------------------
------------------------------------------------------------
------------------------------------------------------------
------------------------------------------------------------
--------------------------K---------------------------------
--------N------------------------------------------W--------
--------SSKR---Y-S------------------L-----------------------
--------------F----------------------------------------E----
------------------------------------------------------------
----------------------T------------------------------------D
--------------------E-KS----------------V-----------N-------
--------------E---------------------------------------------
-----------------AYF----------------DIV---------------------
-----------------------N-FYINSFDMCD-------------LQ----------
---------------R-------------HL----P------------------------
------------------------------------------------------ADLL--
---------PIGVER-FM------------------------------E-----------
--------------------L---------------------------------------
------------------------------------------------------------
------------------------------------------------------------
------------------------------------------------------------
----------------------------------------------------------KK
NAGPES------------------------------------------------------
------------------------------------------------------------
------------------------------------------------------------
------------------------------------------------------------
------------------------------------------------------------
------------------------------------------------------------
---------------------G--------------------------------------
------------------------------------------------------------
------------------------------------------------------------
------------------------------------------------------------
------------------------------------------------------------
------------------------------------------------------------
------------------------------------------------------------
------------------------------------------------------------
-------LPQIPD-----------------------------------------------
----------------------------------------------------------HL
------------------------------------------------------------
----------------------LNADP---------------------------------
------------------------------------------------------------
------------------------------------------------------------
------------------------------------------------------------
------------------------------------------------------------
------------------------------------------Y-----------------
------------------------------------------------------------
------------------------------------------------------------
------------------------------------------------------------
------------------------------------------------------------
------------------------------------------------------------
------------------------------------------------------------
------------------------------------------------------------
------------------------------------------------------------
------------------------------------------------------------
----------------------------------------------------ITITRDNN
------------------------------------------------------------
---------------VQERRYVLSLEL-----I-------N-------------------
------------------------------------------------------------
-----------------------------------------------------------G
ESSIN-S--STRHA----------------------------------------------
------------------------------------------------------------
------------------------------------------------------------
------------------------------------------------------------
------------------------------------------------------------
------------------------------------------------------------
------------------------------------------------------------
------------------------------------------------------------
------------------------------------------------------------
------------------------------------------------------------
------------------------------------------------------------
------------------------------------------------------------
------------------------------------------------------------
------------------------------------------------------------
------------------------------------------------------------
------------------------------------------------------------
---
>EP00144_Saccharomyces_cerevisiae_P004581_NP_014373.3_cyclin-dependent_protein_serine_threonine_kinase_regulator_SSN8_Saccharomyces_cerevisiae_S288C
------------------------------------------------------------
------------------------------------------------------------
------------------------------------------------------------
------------------------------------------------------------
------------------------------------------------------------
------------------------------------------------------------
------------------------------------------------------------
------------------------------------------------------------
------------------------------------------------------------
-MS---------------------------------------------------------
------------------------------------------------------------
------------------------------------------------------------
-----------------GSF----------------------------------------
---------------------------WTS------------------------------
------------------------------------------------------------
------------------------------------------------------------
------------------------------------------------------------
------------------------------------------------------------
------------------------------------------------------------
--------T-----------------------QRHH------------------------
-----------------------------W------------------------------
----------------------------------------------QY------------
--------------------------------T-----------K---------------
AS-L---------------------------------------------A----------
-------K-E-----------------------------R-------------Q------
--------------------------------KLWLLECQLFPQGLNIVMDSKQNGIEQS
ITKNIPITHRDLH--Y--------------------------------------------
-----------------D-------KD-----------YNLRI-------------Y--C
Y-------------------F--------------------L-IMKLG------------
------------R----------R-L----------------N------I----------
---------------------------------------------------------R--
--Q---------------YAL-AT------------------------------------
------------------------------------------------AHIYLSR-----
-----------------------------------------FLI-K--------------
------------------------------------A-SV----R------E--------
---------------------------I---------------N----------------
------------------------------------------------------------
---------------------------------------LY-------------------
------------------------------------------------------------
--MLVT---------------------TCVYL-------------ACKVEE---C-----
----P---------Q-Y--------I--RT---------------LVS-----EA-R-T-
------L-W----------P------E---------------F-----------------
------------------------------------------------------------
------------------------------------------------------------
------------------------------------------------------------
------------------------------------------------------------
------------------------------------------------------------
-------------------------------------------------------I---P
P-----DP---T-K----V------------------------T-EFEFYLLEEL---ES
Y--L-I---V-H-----HP------------------Y----------------------
----QSLKQI-----------------------------------------V------Q-
------V---------L---------------KQP-------------------------
------------------------------------------------------------
-------------------------------------------PFQIT------------
-L---------------S----------------------------------S-------
-D-------D---LQ-N---------CWSLIN-------------------DS-Y---I-
-N-D-V--------H------------------------L-------LY---PPHIIAVA
-----------CLFIT----I-----S------IH-------------------------
----GKPTKGSSLASA--------------------------------------------
-------------------------------AS-EAIRDPK-------------------
------NSSS------------------------PV----------------Q-------
---------I--------------------------------------------------
----------------------------------------------A------------F
------------------------------------------------------------
------------------------------------------------------------
------------------------------------------------------------
------------------------------------------------------------
--------------------------N---------------------------------
--------R------------------------------------------F--------
---------------M-A------------------E-----------------------
--------------S----------------------------------------L----
------------------------------------------------------------
----------------------V------------------------------------D
--------------------L-EE----------------V-----------M-------
--------------D---------------------------------------------
-----------------TIQ----------------EQI---------------------
-----------------------T-LY----------------------D----------
---------------H--------------------------------------------
-------WD---------------------------------------------K-----
------------YHE---------------------------------QW----------
--------------------I---------------------------------------
-----KFLL-----------------------------------H--------------T
LYL-----RP--------------------------------------------------
------------------------------------------------------------
------------------------------------------------------------
------------------------------------------------------------
------------------------------------------------------------
------------------------------------------------------------
------------------------------------------------------------
------------------------------------------------------------
------------------------------------------------------------
------------------------------------------------------------
------------------------------------------------------------
------------------------------------------------------------
------------------------------------------------------------
------------------------------------------------------------
------------------------------------------------------------
------------------------------------------------------------
------------------------------------------------------------
------------------------------------------------------------
------------------------------------------------------------
------------------------------------------------------------
------------------------------------------------------------
------------------------------------------------------------
------------------------------------------------------------
------------------------------------------------------------
------------------------------------------------------------
------------------------------ASAI--------------------------
------------------------------------------------------------
------------------------------------------------------------
------------------------------------------------------------
------------------------------------------------------------
------------------------------------------------------------
------------------------------------------------------------
------------------------------------------------------------
------------------------------------------------------------
------------------------------------------------------------
------------------------------------------------------------
------------------------------------------------------------
------------------------------------------------------------
------------------------------------------------------------
------------------------------------------------------------
------------------------------------------------------------
------------------------------------------------------------
------------------------------------------------------------
------------------------------------------------------------
------------------------------------------------------------
------------------------------------------------------------
------------------------------------------------------------
------------------------------------------------------------
------------------------------------------------------------
------------------------------------------------------------
------------------------------------------------------------
------------------------------------------------------------
------------------------------------------------------------
------------------------------------------------------------
------------------------------------------------------------
------------------------------------------------------------
---
>EP00002_Diphylleia_rotans_P015192_TRINITY_DN2944_c0_g2_i1.p1_TRINITY_DN2944_c0_g2_TRINITY_DN2944_c0_g2_i1.p1_ORF_type_complete_len_467_score_79.99_TRINITY_DN2944_c0_g2_i1_330-1730
------------------------------------------------------------
------------------------------------------------------------
------------------------------------------------------------
------------------------------------------------------------
-----------------------------------------------ML-----------
------------------------------------------------------------
------------------------------------------------------------
------------------------------------------------------------
-----------------------------------------------------------K
RLSNYNPE----------------------------------------------------
------------------------------------------------------------
------------------------------------------------------------
------------------------------------------------------------
------------------------------------------------------------
------------------------------------------------------------
----KP------------------------------------------------------
------------------------------------------------------------
------------------------------------------------------------
------------------------------------------------------------
----------------------------------PK------------------------
-----------------------------W------------------------------
----------------------------------------------LM------------
--------------------------------S----------------------L----
EE-L-M-------------------------------------------H----------
-------H-S---------------P-------------S-------------R------
--------------------------------A---------------------------
----------D-------------G-----------------------------------
--F------S-F-----E-------QE-----------NTFRV-------------E--G
I-------------------Q--------------------F-IALMV------------
------------S----------EQM---------------IR------L----------
---------------------------------------------------------N--
--R--T------------FVV-PT------------------------------------
------------------------------------------------SYMYFHR-----
-----------------------------------------YYA-K--------------
------------------------------------I-SM----R-----GE--------
---------------------------Y---------------E----------------
------------------------------------------------------------
---------------------------------------RS-------------------
------------------------------------------------------------
--MICL---------------------AALFL-------------ACKVED---T-----
----L---------R-S--------A--QD---------------LIH-----VY---R-
------IAK----------T------K--L----------ESK-----------------
----SKSSAITA------------------------------------------------
----------------------------------------------------P-------
-------------------------------KPDTTS------------DL---PR----
------------L---------S-------------------------------------
----------------------------S-------------------------------
S-----------------S----------------------Q------E------Y---M
K-----LK---E-S----L------------------------V-RAERHLIQVL---CF
D--F-M---V-V-----HP------------------I----------------------
----RYVEVL-----------------------------------------V------K-
-----LA---------L---------------E---------------------------
------------------------------------------------------------
------------------------------------------------------------
-----------------NRAAP------------------------------Q-------
-DR------I---ASSV---------ADSKIN-----------------IVES-M---F-
-T-V-V--------G------------------------L-------LY---PPEDIAAA
-----------CVFFN----L-----Q------M--------------------------
------------------------------------------------------------
------------------------------------------------------------
-----------------------------------K----------------H-------
---------S--------------------------------------------------
----------------------------------------------D------------I
------------------------------------------------------------
-----------------L------Q-----------------------------------
------------------------------------------------------------
------------------------------------------------------------
------------DV------------T---------------------------------
--------P------------------------------------------W--------
---------------L-D------------------R-----------------------
--------------L----------------------------------------G----
------------------------------------------------------------
----------------------V------------------------------------T
--------------------R-EH----------------L-----------D-------
--------------D---------------------------------------------
-----------------ILR----------------MIA--------------------K
GR---------------------DSIH----------------------H----------
---------------R-------------------P---P--------------------
------------------------------------------------------------
------------------------------------------------E-----------
-----------------------------------------------ATHGQ--------
-----ANITSNRS-----------------------------------------------
------------------------------------------------------------
-------------------------------------------VGLSDGSNKQ-------
-------------------------------------------------------QGDAA
ERRPVL------------------------------------------------------
------------------APPRQDS-----ATFKSPFA----------------------
------------------------------------------------------------
------------------------------------------------------------
-----------------------------------------------------------R
SKPNDQVSPFAEKQSTP-------------------------------------------
-------LSSLQNSTTSRSTDGSHS-----------------------------------
------------------------------------------------------------
------------------------------------------------------------
-----------------------------------------------------GY-----
----------------------------------------------------AQKSANPV
NLNQSTSTDIPHGVVKRK------------------------------------------
------------------------------------------------------------
------------------------------------------------------------
-------LPEPEHEV---------------------------------------------
------------------------------------------------------------
------------------------------------------------------------
--------------------AHSANAP---------------------------------
----------------------------GANTRPDEH------------------RKSEY
T-----------------------------------------------------------
------------------------------------------------------------
------------------------------------------------------------
------------------PHVGLKQGSESLNPPTSADTD---------------------
------------------------------------------------------------
------------------------------------------------------------
------------------------------------------------------------
------------------------------------------------------------
------------------------------------------------------------
------------------------------------------------------------
------------------------------------------------------------
------------------------------------------------------------
----PT------------------------------------------------------
------------------------------------------------------------
------------------------------------------------------------
------------------------------------------------------------
------------------------------------------------------------
------------------------------------------------------------
------KRIRLGS-----------------------------------------------
------------------------------------------------------------
------------------------------------------------------------
------------------------------------------------------------
------------------------------------------------------------
------------------------------------------------------------
-----------------------------LTNDMSGS-----------------------
------------------------------------------------------------
------------------------------------------------------------
------------------------------------------------------------
------------------------------------------------------------
------------------------------------------------------------
------------------------------------------------------------
------------------------------------------------------------
------------------------------------------------------------
------------------------------------------------------------
---
>EP00002_Diphylleia_rotans_P023542_TRINITY_DN4636_c0_g2_i1.p1_TRINITY_DN4636_c0_g2_TRINITY_DN4636_c0_g2_i1.p1_ORF_type_5prime_partial_len_454_score_85.78_TRINITY_DN4636_c0_g2_i1_2-1363
------------------------------------------------------------
------------------------------------------------------------
------------------------------------------------------------
--------------------------------------------------------DQDY
RIRG-------------------------------------------L------------
------------------------------------------------------------
------------------------------------------------------------
------------------------------------------------------------
------------------------------------------------------------
-MVDKQQY----------------------------------------------------
------------------------------------------------------------
------------------------------------------------------------
------------------------------------------------------------
------------------------------------------------------------
------------------------------------------------------------
------------------------------------------------------------
------------------------------------------------------------
------------------------------------------------------------
------------------------------------------------------------
--------------------------------FQRQ------------------------
-----------------------------L------------------------------
----------------------------------------------LL------------
--------------------------------T-----------E---------------
EQ-L---------------------------------------------L----------
-------N-T---------------P-------------S-------------R------
--------------------------------K---------------------------
----------D-------------G-----------------------------------
--I------S-A-----E-------VE-----------SSLRE-------------F--G
A-------------------E--------------------L-IQQEG------------
------------I----------L-L----------------Q------L----------
---------------------------------------------------------P--
--Q---------------AVI-SS------------------------------------
------------------------------------------------AQVLFHR-----
-----------------------------------------FYF-R--------------
------------------------------------K-SM----N------K--------
---------------------------I---------------E----------------
------------------------------------------------------------
---------------------------------------VK-------------------
------------------------------------------------------------
--SVAT---------------------ACLFL-------------AGKVEE---K-----
----P---------R-R--------L--RD---------------VIN-----VY-K-H-
------L-E----------R------R---------------R-----------------
-----N------------------------------------------------------
----------------------G---------------------------L-A-------
-------------------------P-----K----------------------P-----
------------V---------N-------------------------------------
----------------------------Y-------------------------------
E-----------------T----------------------Q------D------Y---A
D-----VK---N-K----L------------------------V-QTERWILKEL---GF
I--L-Y---T-E-----LP------------------H----------------------
----KFLLTY-----------------------------------------LG----QR-
------F---------L---------------N---------------------------
------------------------------------------------------------
------------------------------------------------------------
-L--------------------------------------------------P-------
-S-------I---AQ-K---------AWNYMV-------------------DS-H---R-
-L-P-V--------I------------------------L-------TH---NPETIACA
-----------SIYLA----A-----K------S--------------------------
------------------------------------------------------------
------------------------------------------------------------
-----------------------------------S----------------G-------
---------I--------------------------------------------------
----------------------------------------------P------------L
------------------------------------------------------------
------P-----------------E-----------------------------------
------------------------------------------------------------
------------------------------------------------------------
-------------D------------I---------------------------------
--------P------------------------------------------W--------
---------------W-S------------------V-----------------------
--------------F----------------------------------------E----
------------------------------------------------------------
----------------------V------------------------------------Q
--------------------D-SD----------------L-----------L-------
--------------D---------------------------------------------
-----------------VCT----------------QIL---------------------
-----------------------E-MY----------------------K----------
---------------R-------------------T------------------------
--------T---------------------------------------------P-----
--------------SVYI------------------------------N-----------
--------------------V---------------------------TGET--------
----TDNL-----K-----W--------------------D--RPISL-----------Q
VEELS-------------------------------------------------------
------------------------------------------------------------
---------------------------------------------SLSDKNMQESTQQLG
DAEPDQ------------------------------------------------------
------------------------------------------------------------
------------------------------------------------------------
------------------------------------------------------------
--------------------------------------------------------ASGG
GKANSEVGGANGQENEPSEVTLD-------------------------------------
------------------------------------------------------------
------------------------------------------------------------
------------------------------------------------------------
------------------------------------------------------------
------------------------------------------------------------
------------------------------------------------------------
------------------------------------------------------------
------------------------------------------------------------
------------------------------------------------------------
------------------------------------------------------------
------------------------------------------------------------
---------------RASQASSSVAKP---------------------------------
------------------------------------------------------------
------------------------------------------------------------
------------------------------------------------------------
------------------------------------------------------------
---------------TQSTQSSTSRRSRSPNRSRDQ------------------------
--------------------------------------------------RRSRSRSRER
R-----------------------------------------------------------
--------------------DRDRD-----------------------------------
------------------------------------------------------------
------------------------------------------------------------
----------------------------------------------------RDRARDGG
RDRDR-------------------------------------------------------
------------------------------------------------------------
------------------------------------------------------------
-----------------------------------------------------ERDRERD
------------------------------------------------------------
--------------RERDRN----------------------------------------
---------------R--------------------------------------------
-------------DRDREREK---------------------------------------
------ERERE-------------------------------------------------
------------------------------------------------------------
------------------------------------------------------------
---RERER----------------------------------------------------
------------------------------------------------------------
--------------------------------EREREREKRE------------------
----------------------------RERRDSQ-------------------------
---------------------------------------R--------------------
----------------------------------DRPRERS-------------------
------------------------------------------------------------
------------------------------------------------------------
------------------------------------------------------------
------------------------------------------------------------
------------------------------------------------------------
------------------------------------------------------------
------------------------------------------------------------
---
>EP00002_Diphylleia_rotans_P028240_TRINITY_DN5699_c0_g1_i1.p1_TRINITY_DN5699_c0_g1_TRINITY_DN5699_c0_g1_i1.p1_ORF_type_complete_len_667_score_119.83_TRINITY_DN5699_c0_g1_i1_49-2049
------------------------------------------------------------
------------------------------------------------------------
------------------------------------------------------------
------------------------------------------------------------
------------------------------------------------------------
------------------------------------------------------------
------------------------------------------------------------
------------------------------------------------------------
------------------------------------------------------------
------------------------------------------------------------
------------------------------------------------------------
------------------------------------------------------------
------------------------------------------------------------
------------------------------------------------------------
------------------------------------------------------------
------------------------------------------------------------
------------------------------------------------------------
------------------------------------------------------------
------------------------------------------------------------
------------------------------------------------------------
------------------------------------------------------------
------------------------------------------------------------
------------------------------------------------------------
---M--------------------------------------------------------
---------------------------------------S--------------------
------------------------------------------------------------
------------------------------------------------------------
--I------T-L-----Q-------ES-----------ALVRK-------------L--G
V-------------------D--------------------F-LCSLG------------
------------K----------K-L----------------R------A----------
---------------------------------------------------------P--
--I---------------GAL-AT------------------------------------
------------------------------------------------ASVLFHK-----
-----------------------------------------FYS-I--------------
------------------------------------S-SF----T------R--------
---------------------------H---------------D----------------
------------------------------------------------------------
---------------------------------------YH-------------------
------------------------------------------------------------
--IVVG---------------------ACLFL-------------AGKIED---S-----
----R---------F-R--------L--RE---------------IVS-----KL-E-E-
------E-T----------R------S---------------K-----------------
-----ASN----------------------------------------------------
------------------------------------------------------------
------------------------------------------------------S-----
------------L--------VD-------R-----------------------------
--------------------------HVM-------------------------------
D-----------------S----------------------------WD------A---S
V-----IL---D-K----H------------------------L-LLEALILQSV---GY
D--V-N---V-K-----HP------------------F----------------------
----QHLFKI-----------------------------------------A------M-
------K---------F---------------Q--------------E------------
------------------------------------------------------------
------------------------------------------------------------
-----------------KMDP----------------------------RSFH-------
-S-------F---TH-S---------AWRIAN-------------------IS-M---R-
-T-S-A--------C------------------------L-------SH---RAQDIAVA
-----------CIYLT----T-----R------R--------------------------
------------------------------------------------------------
------------------------------------------------------------
-----------------------------------A----------------E-------
---------F--------------------------------------------------
----------------------------------------------AK-----------F
----------------------------------R-------------------------
------P-----------------H--------------------------------F--
------------------------------------------------------------
------------------------------------------------------------
--------------------------QG--------------------------------
--------D------------------------------------------W--------
---------------W-L------------------E-----------------------
--------------Y----------------------------------------G----
------------------------------------------------------------
----------------------C------------------------------------K
--------------------M-SD----------------I-----------E-------
--------------D---------------------------------------------
-----------------IAI----------------QVLDVNDLDTSKA-PSP---SRLA
GL-------FEIHQSTDQHSESKAPLY----------------------E----------
-------------PTS-------------------PAVS---------------------
--------KNFTQPIL--VTDG----------------------------PGRTA-----
--------GG------YIPL-------------GTRPAP--PLLPTANDHHAGPLL----
--------------------LNPTS-------------------HHHRGNAN--------
-----QQTLP--------------------------LPLPLPLPS--------------P
LL----------------------------------------------------------
----------------------TQAS----------------------GPTSIF------
-----PTNPPQS-------------------------------------------LPIPP
PFLPAP------------------------------------------------------
------------------IPSSLNK-----PILQTPLIL---------------------
------------------------------------------------HPNHTDAIQMPD
KHRPPFTQLAQ-------------------------------------------------
-----------------------------------------------------------T
HTITSVAQKASDELSQP-------------------------------------------
-------ASNPVEQNATMESL---------------------------------------
------------------------------------------------------------
------------------------------------------------------------
P-----------------------------------------------------------
-------------------------------------------------------LTDTN
ESTHSETLMSDGQAGKES------------------------------------------
-------------------------------------------IF---------------
---------------------------------------------------------KAD
-------SPSKLDLRV--------------------------------------------
------EADEHMKEADNGALDASENTRDST------------------------------
-----------------------D------------------------------------
----------------------GFSQPA--------------------------------
--------------------------------VPNEN------------------EKS--
------------------------------------------------------------
------------------------------------------------------------
--------------------------------------------ADEARENS--------
---------------------SGKPSHREKARHRES------------------------
--------------------------------------------------NHEKDKDKG-
------------------------------------------------------------
-------------------KDRDRD-----------------------------------
--------KAKDRERDRE------------------------------------------
------------------------------------------------------------
----------------------------------------------------------RD
RERDRE------------------------------------------------------
------------------------------------------------------------
------------------------------------------------------------
--------------------------------------------------------RDRD
------------------------------------------------------------
---------------R-DRE----------------------------------------
---------------R--------------------------------------------
-----------ERERDR-------------------------------------------
------DRDR--------------------------------------------------
------------------------------------------------------------
------------------------------------------------------------
----DRDR----------------------------------------------------
------------------------------------------------------------
--------------------------------DRERDR----------------------
------------------------------ERDK--------------------------
------------------------------------------------------------
----------------------------------DRSRDKSRGHEHGRY-----------
--------------------------------------HSHHREKASSSSDRDSKTKITT
------------------------------------------------------------
------------------------------I--------------------------DRT
SSPQDTQTTPK-------------------------------------------------
---------------------------------------------------HSSLRK---
------------------------------------------------------------
------------------------------------------------------------
---
>EP00002_Diphylleia_rotans_P040387_TRINITY_DN9556_c0_g2_i3.p1_TRINITY_DN9556_c0_g2_TRINITY_DN9556_c0_g2_i3.p1_ORF_type_complete_len_225_score_34.87_TRINITY_DN9556_c0_g2_i3_73-747
------------------------------------------------------------
------------------------------------------------------------
------------------------------------------------------------
------------------------------------------------------------
------------------------------------------------------------
------------------------------------------------------------
------------------------------------------------------------
------------------------------------------------------------
------------------------------------------------------------
------------------------------------------------------------
------------------------------------------------------------
------------------------------------------------------------
----------------MATF----------------------------------------
------------------------------------------------------------
------------------------------------------------------------
------------------------------------------------------------
------------------------------------------------------------
------------------------------------------------------------
------------------------------------------------------------
------------------------------------------------------------
------------------------------------------------------------
------------------------------------------------------------
------------------------------------------------------------
------------------------------------------------------------
------------------------------------------------------------
------------------------------------------------------------
------------------------------------------------------------
-----------A-----E-------RD-----------LIT------------------G
A-------------------M--------------------F-IQKVA------------
------------K----------R-L----------------R------F----------
---------------------------------------------------------N--
--L---------------TTT-AT------------------------------------
------------------------------------------------ACHFFHT-----
-----------------------------------------YYT-H--------------
------------------------------------P-DK----E------T--------
---------------------------I---------------P----------------
------------------------------------------------------------
---------------------------------------IY-------------------
------------------------------------------------------------
--EIAG---------------------ACLYL-------------AGKSEE---N-----
----S---------V-K--------A--RD---------------IVN-----TS-Y-C-
------V-L----------N------P---------------E-----------------
-----APL----------------------------------------------------
------------------------------------------------------------
------------------------------------------------------------
------------I-----------------------------------------------
----------------------------P-------------------------------
I-----------------N----------------------Q------D------Y---S
D-----RK---E-R----I------------------------V-DLEQIVLRSL---HF
D--V-E---F-E-----QP------------------H----------------------
----LHMFAY-----------------------------------------A------M-
------S---------L---------------K--------------V------------
------------------------------------------------------------
------------------------------------------------------------
-----------------S----------------------------------K-------
-A-------L---VQ-C---------AAAILL-------------------DG-M---C-
-L-P-R--------I------------------------S-------KM---SCSMQACG
-----------SLHLA----S-----Q------F--------------------------
------------------------------------------------------------
------------------------------------------------------------
-----------------------------------L----------------N-------
---------E--------------------------------------------------
----------------------------------------------P------------I
------------------------------------------------------------
------------------------------------------------------------
------------------------------------------------------------
--------------QSG-------------------------------------------
------------TK------------V---------------------------------
--------P------------------------------------------W--------
---------------Y-L------------------P-----------------------
--------------F----------------------------------------D----
------------------------------------------------------------
----------------------V------------------------------------S
--------------------Y-SS----------------I-----------D-------
--------------D---------------------------------------------
-----------------YCN----------------ALL---------------------
-----------------------D-LY----------------------E----------
---------------S-------------------F------------------------
--------P---------------------------------------------EL----
------------------------------------------------------------
------------------------------------------------------------
------------------------------------------------------------
------------------------------------------------------------
------------------------------------------------------------
------------------------------------------------------------
------------------------------------------------------------
------------------------------------------------------------
------------------------------------------------------------
------------------------------------------------------------
------------------------------------------------------------
------------------------------------------------------------
------------------------------------------------------------
------------------------------------------------------------
------------------------------------------------------------
------------------------------------------------------------
------------------------------------------------------------
------------------------------------------------------------
------------------------------------------------------------
------------------------------------------------------------
------------------------------------------------------------
------------------------------------------------------------
------------------------------------------------------------
---------------------------VQI------------------------------
------------------------------------------------------------
------------------------------------------------------------
------------------------------------------------------------
------------------------------------------------------------
------------------------------------------------------------
------------------------------------------------------------
------------------------------------------------------------
--------------------VLSQ------------------------------------
------------------------------------------------------------
------------------------------------------------------------
------------------------------------------------------------
------------------------------------------------------------
------------------------------------------------------------
------------------------------------------------------------
------------------------------------------------------------
------------------------------------------------------------
------------------------------------------------------------
------------------------------------------------------------
------------------------------------------------------------
------------------------------------------------------------
------------------------------------------------------------
------------------------------------------------------------
------------------------------------------------------------
------------------------------------------------------------
------------------------------------------------------------
------------------------------------------------------------
------------------------------------------------------------
------------------------------------------------------------
------------------------------------------------------------
------------------------------------------------------------
------------------------------------------------------------
------------------------------------------------------------
------------------------------------------------------------
------------------------------------------------------------
------------------------------------------------------------
---
>EP00003_Mantamonas_plastica_P020441_TRINITY_DN329_c0_g1_i7.p1_TRINITY_DN329_c0_g1_TRINITY_DN329_c0_g1_i7.p1_ORF_type_complete_len_386_score_98.76_TRINITY_DN329_c0_g1_i7_542-1699
------------------------------------------------------------
------------------------------------------------------------
------------------------------------------------------------
------------------------------------------------------------
------------------------------------------------------------
------------------------------------------------------------
------------------------------------------------------------
------------------------------------------------------------
------------------------------------------------------------
-MSTNIPQK---------------------------------------------------
------------------------------------------------------------
------------------------------------------------------------
-----------------TRH----------------------------------------
------------------------------------------------------------
------------------------------------------------------------
------------------------------------------------------------
------------------------------------------------------------
------------------------------------------------------------
------------QYHVP-RESK--------------------------------------
--------P-------------------------CP------------------------
-----------------------------W------------------------------
----------------------------------------------RF------------
--------------------------------S-----------K---------------
ES-L-E-------------------------------------------V----------
-------W-S---------------A-------------S-------------R------
--------------------------------L---------------------------
----------D-------------N-----------------------------------
--M------D-Q-----K-------TE-----------ETARH-------------R--T
C-------------------R--------------------F-IQDAG------------
------------I----------T-L----------------R------L----------
---------------------------------------------------------P--
--Q---------------ISI-AT------------------------------------
------------------------------------------------AMVYFHR-----
-----------------------------------------FYV-V--------------
------------------------------------K-SF----K------R--------
---------------------------F---------------E----------------
------------------------------------------------------------
---------------------------------------RH-------------------
------------------------------------------------------------
--ITAI---------------------TCMFL-------------AAKVEE---S-----
----P---------R-P--------I--RE---------------MII-----TC-Y-A-
------K-Q----------H------P---------------G-----------------
------------------------------------------------------------
----------------------------------------------------K-------
-------------------------------K----------------------R-----
------------L---------E-------------------------------------
----------------------------P-------------------------------
E-----------------G----------------------E------T------F---W
E-----YK---D-K----I------------------------L-MLERILLQVL---DF
D--M-S---V-T-----HP------------------Y----------------------
----AALLSY-----------------------------------------S------K-
------G---------I---------------P---------------------------
------------------------------------------------------------
------------------------------------------------------------
-D---------------G----------------------------------K-------
-K-------V---AQ-V---------AWNFIN-------------------DS-L---R-
-T-T-L--------C------------------------L-------QF---EPEQVAAA
-----------AIYLA----S-----K------Y--------------------------
------------------------------------------------------------
------------------------------------------------------------
-----------------------------------L----------------K-------
---------M--------------------------------------------------
----------------------------------------------T------------L
------------------------------------------------------------
------P-----------------N-----------------------------------
------------------------------------------------------------
------------G-----------------------------------------------
-----------ADN------------K---------------------------------
--------P------------------------------------------W--------
---------------F-R------------------H-----------------------
--------------F----------------------------------------M----
------------------------------------------------------------
----------------------I--------------------------M---------K
--------------------T-ED----------------L-----------D-------
--------------K---------------------------------------------
-----------------IAN----------------QIL---------------------
-----------------------D-LY----------------------D----------
---------------G-------------------E------------------------
--------K---------------------------------------------K-----
--------------A---------------------------------K-----------
------------------------------------------------SAQA--------
-----SA------------------------------------AA--------------A
A--------AGGSGAVAG------------------------KAPGAKGS----------
-------------------------------------------------SASAF------
--------SS--------------------------------------------------
---TTG------------------------------------------------------
------------------TNTNTNS-----TTTT--------------------------
----------------------------------------------------------TS
SS----------------------------------------------------------
------------------------------------------------------------
-------SSSTSAKREP-------------------------------------------
---------------------------------------------------E--------
------------------------------------------------------------
------------------------------------------------------------
------------------------------------------------------------
--------------------------------------------------------ADEV
ILHKKTDRGGYVSALERKGV----------------------------------------
------------------------------------------------------------
------------------------------------------------------------
-------QPQPGQTAGK-------------------------------------------
------------------------------------------------------------
------------------------------------------------------------
------------------SMGTVETKP---------------------------------
-----------------------------TFHPYKST-----------------------
------------------------------------------------------------
------------------------------------------------------------
------------------------------------------------------------
---------------------------QSEQLSKK-------------------------
------------------------------------------------------------
------------------------------------------------------------
------------------------------------------------------------
------------------------------------------------------------
------------------------------------------------------------
------------------------------------------------------------
------------------------------------------------------------
------------------------------------------------------------
------------------------------------------------------------
------------------------------------------------------------
------------------------------------------------------------
------------------------------------------------------------
------------------------------------------------------------
------------------------------------------------------------
------------------------------------------------------------
------------------------------------------------------------
------------------------------------------------------------
------------------------------------------------------------
------------------------------------------------------------
------------------------------------------------------------
------------------------------------------------------------
------------------------------------------------------------
------------------------------------------------------------
------------------------------------------------------------
------------------------------------------------------------
------------------------------------------------------------
------------------------------------------------------------
------------------------------------------------------------
------------------------------------------------------------
------------------------------------------------------------
---
>EP00003_Mantamonas_plastica_P031474_TRINITY_DN821_c0_g7_i1.p1_TRINITY_DN821_c0_g7_TRINITY_DN821_c0_g7_i1.p1_ORF_type_complete_len_153_score_27.39_TRINITY_DN821_c0_g7_i1_700-1158
------------------------------------------------------------
------------------------------------------------------------
------------------------------------------------------------
------------------------------------------------------------
------------------------------------------------------------
------------------------------------------------------------
------------------------------------------------------------
------------------------------------------------------------
---------------MTKEI----------------------------------------
-VGKMNG-----------------------------------------------------
------------------------------------------------------------
------------------------------------------------------------
------------------------------------------------------------
------------------------------------------------------------
------------------------------------------------------------
------------------------------------------------------------
------------------------------------------------------------
------------------------------------------------------------
------------------------------------------------------------
------------------------------------------------------------
------------------------------------------------------------
----------------------------------------------TF------------
--------------------------------S-----------F---------------
DA-V---------------------------------------------T----------
-------QES---------------P-------------S-------------R------
--------------------------------K---------------------------
----------L-------------G-----------------------------------
--V------S-F-----E-------DE-----------MSYRL-------------T--V
A-------------------K--------------------A-IVQAG------------
------------H----------L-L----------------Q------I----------
---------------------------------------------------------G--
--D---------------VTS-YT------------------------------------
------------------------------------------------AVMIFQR-----
-----------------------------------------FYM-L--------------
------------------------------------R-GF----P------D--------
---------------------------S---------------D----------------
------------------------------------------------------------
---------------------------------------RW-------------------
------------------------------------------------------------
--LIAH---------------------GCLLI-------------ASKMRE---D-----
----Q---------R-R--------I--RD---------------IMN-----AF-H-R-
------V-R----------H----------------------------------------
-----FDEDAP--------------------------------------------MD---
------------------------------------------------------------
------------------------------------------------------------
------------------------------------------------------------
------------------------------------------------------------
M-----------------D----------------------T------V------S---E
E-----RR---E------V------------------------E-RGEDMEGREN---SF
D--G-G---L--------------------------------------------------
------------------------------------------------------------
------------------------------------------------------------
------------------------------------------------------------
------------------------------------------------------------
------------------------------------------------------------
------------------------------------------------------------
------------------------------------------------------------
-----------GVF----------------------------------------------
------------------------------------------------------------
------------------------------------------------------------
------------------------------------------------------------
------------------------------------------------------------
------------------------------------------------------------
------------------------------------------------------------
------------------------------------------------------------
------------------------------------------------------------
------------------------------------------------------------
------------------------------------------------------------
------------------------------------------------------------
------------------------------------------------------------
------------------------------------------------------------
------------------------------------------------------------
------------------------------------------------------------
------------------------------------------------------------
------------------------------------------------------------
------------------------------------------------------------
------------------------------------------------------------
------------------------------------------------------------
------------------------------------------------------------
------------------------------------------------------------
------------------------------------------------------------
------------------------------------------------------------
------------------------------------------------------------
------------------------------------------------------------
------------------------------------------------------------
------------------------------------------------------------
------------------------------------------------------------
------------------------------------------------------------
------------------------------------------------------------
------------------------------------------------------------
------------------------------------------------------------
------------------------------------------------------------
------------------------------------------------------------
------------------------------------------------------------
------------------------------------------------------------
------------------------------------------------------------
------------------------------------------------------------
------------------------------------------------------------
------------------------------------------------------------
------------------------------------------------------------
------------------------------------------------------------
------------------------------------------------------------
------------------------------------------------------------
------------------------------------------------------------
------------------------------------------------------------
------------------------------------------------------------
------------------------------------------------------------
------------------------------------------------------------
------------------------------------------------------------
------------------------------------------------------------
------------------------------------------------------------
------------------------------------------------------------
------------------------------------------------------------
------------------------------------------------------------
------------------------------------------------------------
------------------------------------------------------------
------------------------------------------------------------
------------------------------------------------------------
------------------------------------------------------------
------------------------------------------------------------
------------------------------------------------------------
------------------------------------------------------------
------------------------------------------------------------
------------------------------------------------------------
------------------------------------------------------------
------------------------------------------------------------
------------------------------------------------------------
------------------------------------------------------------
------------------------------------------------------------
------------------------------------------------------------
------------------------------------------------------------
------------------------------------------------------------
------------------------------------------------------------
------------------------------------------------------------
------------------------------------------------------------
------------------------------------------------------------
------------------------------------------------------------
------------------------------------------------------------
---
>EP00004_Rigifila_ramosa_P000687_TRINITY_DN10710_c0_g1_i1.p2_TRINITY_DN10710_c0_g1_TRINITY_DN10710_c0_g1_i1.p2_ORF_type_3prime_partial_len_211_score_55.37_TRINITY_DN10710_c0_g1_i1_3-632
------------------------------------------------------------
------------------------------------------------------------
------------------------------------------------------------
------------------------------------------------------------
------------------------------------------------------------
------------------------------------------------------------
------------------------------------------------------------
------------------------------------------------------------
------------------------------------------------------------
------------------------------------------------------------
------------------------------------------------------------
------------------------------------------------------------
------------------------------------------------------------
------------------------------------------------------------
------------------------------------------------------------
------------------------------------------------------------
------------------------------------------------------------
------------------------------------------------------------
------------------------------------------------------------
------------------------------------------------------------
------------------------------------------------------------
------------------------------------------------------------
------------------------------------------------------------
---M----------------------------------------------G---------
---------S---------------P-------------T--------------------
--------------------------------A---------------------------
----------D-------------------------------------------------
-----------------------------------------------------------H
I-------------------E--------------------Y-MQECG------------
------------R----------R-L----------------L------L----------
---------------------------------------------------------P--
--H---------------LTV-AA------------------------------------
------------------------------------------------AAVFLRR-----
-----------------------------------------FCA-S--------------
------------------------------------P-SA----A----LVP--------
---------------------------N---------------S----------------
------------------------------------------------------------
---------------------------------------LH-------------------
------------------------------------------------------------
--SVAA---------------------ACLYL-------------ASKSEE---T-----
----P---------V-R--------I--RD---------------VVN-----VA-H-S-
------V-L----------H------P---------------A-----------------
-----QPA----------------------------------------------------
------------------------------------------------------------
------------------------------------------------------------
------------L-----------------------------------------------
----------------------------V-------------------------------
I-----------------G----------------------E------E------Y---W
R-----RK---D-E----L------------------------L-NLEQIVLRAL---SF
S--V-H---V-E-----HP------------------H----------------------
----QYLLNY-----------------------------------------C------F-
------T---------L---------------G---------------------------
------------------------------------------------------------
------------------------------------------------------------
-T---------------S----------------------------------P-------
-H-------L---LH-V---------AMAILT-------------------DS-Y---L-
-T-S-L--------C------------------------A-------TH---PPPHIAVA
-----------CIYYA----A-----R------L--------------------------
------------------------------------------------------------
------------------------------------------------------------
-----------------------------------L----------------N-------
---------V--------------------------------------------------
----------------------------------------------E------------V
------------------------------------------------------------
------L-----------------H-----------------------------------
------------------------------------------------------------
------------------------------------------------------------
------------GE------------M---------------------------------
--------P------------------------------------------W--------
---------------W-A------------------V-----------------------
--------------F----------------------------------------A----
------------------------------------------------------------
----------------------I------------------------------------S
--------------------K-TQ----------------I-----------E-------
--------------E---------------------------------------------
-----------------IVA----------------VIR---------------------
-----------------------Q-MY----------------------E----------
---------------S--------------------------------------------
------------------------------------------------------------
------------------------------------------------------------
------------------------------------------------------------
------------------------------------------------------------
------------------------------------------------------------
------------------------------------------------------------
------------------------------------------------------------
------------------------------------------------------------
------------------------------------------------------------
------------------------------------------------------------
------------------------------------------------------------
------------------------------------------------------------
------------------------------------------------------------
------------------------------------------------------------
------------------------------------------------------------
------------------------------------------------------------
------------------------------------------------------------
------------------------------------------------------------
------------------------------------------------------------
------------------------------------------------------------
------------------------------------------------------------
------------------------------------------------------------
------------------------------------------------------------
------------------------------------------------------------
------------------------------------------------------------
------------------------------------------------------------
------------------------------------------------------------
------------------------------------------------------------
------------------------------------------------------------
------------------------------------------------------------
------------------------------------------------------------
------------------------------------------------------------
------------------------------------------------------------
------------------------------------------------------------
------------------------------------------------------------
------------------------------------------------------------
------------------------------------------------------------
------------------------------------------------------------
------------------------------------------------------------
------------------------------------------------------------
------------------------------------------------------------
------------------------------------------------------------
------------------------------------------------------------
------------------------------------------------------------
------------------------------------------------------------
------------------------------------------------------------
------------------------------------------------------------
------------------------------------------------------------
------------------------------------------------------------
------------------------------------------------------------
------------------------------------------------------------
------------------------------------------------------------
------------------------------------------------------------
------------------------------------------------------------
------------------------------------------------------------
------------------------------------------------------------
------------------------------------------------------------
------------------------------------------------------------
------------------------------------------------------------
------------------------------------------------------------
---
>EP00004_Rigifila_ramosa_P008614_TRINITY_DN1987_c0_g1_i2.p1_TRINITY_DN1987_c0_g1_TRINITY_DN1987_c0_g1_i2.p1_ORF_type_5prime_partial_len_287_score_44.39_TRINITY_DN1987_c0_g1_i2_2-862
------------------------------------------------------------
------------------------------------------------------------
------------------------------------------------------------
------------------------------------------------------------
------------------------------------------------------------
------------------------------------------------------------
------------------------------------------------------------
------------------------------------------------------------
-----------------------------------------------------------K
KMLHAPAV----------------------------------------------------
------------------------------------------------------------
------------------------------------------------------------
------------------------------------------------------------
------------------------------------------------------------
------------------------------------------------------------
------------------------------------------------------------
------------------------------------------------------------
------------------------------------------------------------
------------------------------------------------------------
--------EL--------------------------------------------------
-----------------------------W------------------------------
----------------------------------------------RF------------
--------------------------------S-----------A---------------
EE-L---------------------------------------------E----------
-------HGT---------------P-------------S-------------R------
--------------------------------R---------------------------
----------D-------------------------------------------------
--Y------S-F-----A-------DE-----------NQLRR-------------K--Y
A-------------------G--------------------F-IQNSA------------
------------R----------E-L----------------K------M----------
-----------------------------------------V---------------P--
------------------NAS-YA------------------------------------
------------------------------------------------ACLFFHR-----
-----------------------------------------FFT-Q--------------
------------------------------------K-SF----S------E--------
---------------------------V---------------D----------------
------------------------------------------------------------
---------------------------------------RL-------------------
------------------------------------------------------------
--VYAA---------------------ACLFL-------------AGKTED---S-----
----P---------V-P--------S--KH---------------IVQ-----RL-H-A-
------A-R----------V------Q---------------K-----------------
-----QQQEA--------------------------------------------------
----------------------G------------------------VTSTDP-------
-------------------------I----------------------------PL----
------------L---------P-------------------------------------
----------------------------E-------------------------------
S-----------------S----------------------R------D------F---V
E-----LK---E-S----L------------------------T-KAERDILLVL---AF
D--L-T---I-E-----PP------------------T----------------------
----RYLNKI-----------------------------------------I------G-
------D---------F---------------T--------------S------------
------------------------------------------------------------
-----------------------------------------------------------V
-K---------------R----------------------------------N-------
-E-------C---KQ-A---------AVSFLN-------------------DS-A---R-
-T-M-A--------A------------------------L-------QF---SPKELAYG
-----------AFELA----C-----K------V--------------------------
------------------------------------------------------------
------------------------------------------------------------
-----------------------------------L----------------E-------
---------I--------------------------------------------------
----------------------------------------------Q------------L
------------------------------------------------------------
------N-----------------D-----------------------------------
------------------------------------------------------------
------------------------------------------------------------
------------------------------------------------------------
--------S------------------------------------------W--------
-----------------Q-------------H----H-----------------------
--------------LRAS-------------------------------------S----
------------------------------------------------------------
----------------------I------------------------------------S
--------------------P-AR----------------L-----------R-------
--------------A---------------------------------------------
-----------------IHS----------------LVM---------------------
-----------------------E-LY---------------------------------
-----------------------------------P------------------------
------------------------------------------------------A-----
------------------------------------------------------------
------------------------------------------------------------
------------------------------------------------------------
------------------------------------------------------------
------------------------------------------------------------
-----------------------------------------------------------A
PAGPEP------------------------------------------------------
------------------------------------------------------------
------------------------------------------------------------
------------------------------------------------------------
------------------------------------------------------------
---------AQTAPRPP-------------------------------------------
------------------------------------------------------------
------------------------------------------------------------
------------------------------------------------------------
------------------------------------------------------------
------------------------------------------------------------
------------------------------------------------------------
------------------------------------------------------------
------------------------------------------------------------
------------------------------------------------------------
------------------------------------------------------------
------------------------------------------------------------
----------------------AEGEP---------------------------------
------------------------------------------------------------
------------------------------------------------------------
------------------------------------------------------------
------------------------------------------------------------
----------------------------AAKRARTEVE----------------------
------------------------------------------------------------
------------------------------------------------------------
------------------------------------------------------------
------------------------------------------------------------
------------------------------------------------------------
------------------------------------------------------------
------------------------------------------------------------
------------------------------------------------------------
------------------------------------------------------------
------------------------------------------------------------
------------------------------------------------------------
------------------------------------------------------------
------------------------------------------------------------
------------------------------------------------------------
------------------------------------------------------------
------------------------------------------------------------
------------------------------------------------------------
------------------------------------------------------------
------------------------------------------------------------
------------------------------------------------------------
------------------------------------------------------------
------------------------------------------------------------
------------------------------------------------------------
------------------------------------------------------------
------------------------------------------------------------
------------------------------------------------------------
------------------------------------------------------------
------------------------------------------------------------
------------------------------------------------------------
------------------------------------------------------------
---
>EP00004_Rigifila_ramosa_P025427_TRINITY_DN7607_c0_g1_i1.p1_TRINITY_DN7607_c0_g1_TRINITY_DN7607_c0_g1_i1.p1_ORF_type_internal_len_405_score_72.36_TRINITY_DN7607_c0_g1_i1_1-1212
------------------------------------------------------------
------------------------------------------------------------
------------------------------------------------------------
------------------------------------------------------------
------------------------------------------------------------
------------------------------------------------------------
------------------------------------------------------------
------------------------------------------------------------
------------------------------------------------------------
------------------------------------------------------------
------------------------------------------------------------
------------------------------------------------------------
------------------------------------------------------------
------------------------------------------------------------
------------------------------------------------------------
------------------------------------------------------------
------------------------------------------------------------
------------------------------------------------------------
------------------------------------------------------------
------------------------------------------------------------
------------------------------------------------------------
------------------------------------------------------------
------------------------------------------------------------
------------------------------------------------------------
------------------------------------------------------------
------------------------------------------------------------
----------D-------------G-----------------------------------
--L------S-A-----E-------AE-----------ADLRF-------------F--G
T-------------------E--------------------I-VVQAG------------
------------V----------L-L----------------R------L----------
---------------------------------------------------------P--
--Q---------------AAI-ST------------------------------------
------------------------------------------------AQMCFHR-----
-----------------------------------------YYN-A--------------
------------------------------------V-SF----A------S--------
-------------------------PLF---------------D----------------
------------------------------------------------------------
---------------------------------------AK-------------------
------------------------------------------------------------
--DIAF---------------------SAVFL-------------AAKLEE---C-----
----P---------R-R--------I--RD---------------VVN-----VA-F-R-
------L-Q----------Q------L---------------R-----------------
-----N------------------------------------------------------
----------------------G---------------------------L-D-------
-------------------------L-----Q----------------------P-----
------------I---------D-------------------------------------
----------------------------PFSNVL-SLISFFCHIEPWR----ISFLS-D-
DAC------------LRFS----------------------Q------V------F---A
T-----TR---E-R----L------------------------L-QAEKHLLREL---GF
H--L-V---F-E-----HP------------------H----------------------
----KFLLSY-----------------------------------------L------G-
------D--SI-----L---------------G-------------LA------------
------------------------------------------------------------
------------------------------------------------------------
-S---------------E----------------------------------V-------
-G-------L---AQ-T---------AFNFVN-------------------DA-Y---R-
-T-T-I--------V------------------------C-------TE---RPEVIAAA
-----------GILVA----M-----R------R--------------------------
------------------------------------------------------------
------------------------------------------------------------
-----------------------------------H----------------G-------
---------V--------------------------------------------------
----------------------------------------------T------------L
------------------------------------------------------------
------P-----------------G-----------------------------------
------------------------------------------------------------
------------------------------------------------------------
------------LT------------R---------------------------------
--------S------------------------------------------W--------
---------------T-V------------------L-----------------------
--------------F----------------------------------------D----
------------------------------------------------------------
----------------------A------------------------------------E
--------------------E-AD----------------V-----------L-------
--------------R---------------------------------------------
-----------------VAA----------------TVL---------------------
-----------------------A-LY----------------------R----------
---------------R-------------------P------------------------
--------R---------------------------------------------P-----
--------------SAYQLV------------RGKH------------E-----------
--------------------V---------------------------------------
-----DNLLWSSPI----------------------------------------------
------------------------------------------------------------
------------------------------------------------------------
---------------------------------------------------HAPVAAAAA
PLEPPS------------------------------------------------------
------------------SAVEAIR-----------------------------------
------------------------------------------------------------
------------------------------------------------------------
------------------------------------------------------------
---LAIGLDYSSDAEEP-------------------------------------------
-------GETAPAVGATAVGVTAVE-----------------------------------
------------------------------------------------------------
------------------------------------------------------------
------------------------------------------------------------
------------------------------------------------------------
------------------------------------------------------------
------------------------------------------------------------
------------------------------------------------------------
------------------------------------------------------------
------------------------------------------------------------
------------------------------------------------------------
-----------------ATAVEATVAP---------------------------------
-------------------------EDYKAEREPEKE-----------------------
------------------------------------------------------------
------------------------------------------------------------
------------------------------------------------------------
---------------------SRGRVHKSPARSRSR------------------------
------------------------------------------------------------
------------------------------------------------------------
--------------------SRDRS-----------------------------------
------------------------------------------------------------
------------------------------------------------------------
------------------------------------------------------------
------------------------------------------------------------
------------------------------------------------------------
------------------------------------------------------------
--------------------------------------------------------RERR
------------------------------------------------------------
---------------RRDRS----------------------------------------
---------------R--------------------------------------------
-----------SRSRSRSRSQ---------------------------------------
------DRDRR-------------------------------------------------
------------------------------------------------------------
------------------------------------------------------------
------------------------------------------------------------
------------------------------------------------------------
------------------------------------------------------------
------------------------------------------------------------
------------------------------------------------------------
----------------------------------RRRR----------------------
------------------------------------------------------------
------------------------------------------------------------
------------------------------------------------------------
------------------------------------------------------------
------------------------------------------------------------
------------------------------------------------------------
------------------------------------------------------------
---
>EP00005_Dracoamoeba_jomungandri_P000222_CAMPEP_0174255370_NCGR_PEP_ID_MMETSP0439-20130205_4700_1_TAXON_ID_0_ORGANISM_"Stereomyxa_ramosa_Strain_Chinc5"_LENGTH_368_DNA_ID_CAMNT_0015337517_DNA_START_1_DNA_END_1108_DNA_ORIENTATION_-
------------------------------------------------------------
------------------------------------------------------------
------------------------------------------------------------
------------------------------------------------------------
------------------------------------------------------------
------------------------------------------------------------
------------------------------------------------------------
------------------------------------------------------------
------------------------------------------------------------
------------------------------------------------------------
------------------------------------------------------------
------------------------------------------------------------
------------------------------------------------------------
------------------------------------------------------------
------------------------------------------------------------
------------------------------------------------------------
------------------------------------------------------------
------------------------------------------------------------
------------------------------------------------------------
------------------------------------------------------------
------------------------------------------------------------
------------------------------------------------------------
------------------------------------------------------------
------------------------------------------------GN----------
-------F-N---------------S-------------M-------------RV-----
--------------------------------N---------------------------
----------T-------------D-----------------------------------
--R------G-L-----S-------TA-----------VVATR-------------E--T
C-------------------A--------------------F-VQKVG------------
------------T----------E-L----------------K------L----------
---------------------------------------------------------P--
--Q---------------LAV-AT------------------------------------
------------------------------------------------AVVFFHR-----
-----------------------------------------FFS-T--------------
------------------------------------Q-PI----Q------E--------
---------------------------H---------------D----------------
------------------------------------------------------------
---------------------------------------RY-------------------
------------------------------------------------------------
--MIGA---------------------SCLLL-------------ASKVEE---A-----
----P---------K-K--------L--SQ---------------VVQ-----AV-Y-K-
------V-Q----------N------N---------------------------------
------------------------------------------------------------
------------------------------------------------------------
-------------------------------R----------------------E-----
------------V---------K-------------------------------------
----------------------------P-------------------------------
Q-----------------T----------------------P------E------F---D
E-----LR---D-K----I------------------------L-VNERILLDVV---AL
N--L-S---V-E-----HP------------------Y----------------------
----KHLCAY-----------------------------------------V------K-
------S---------I---------------K---------------------------
------------------------------------------------------------
------------------------------------------------------------
-G---------------D----------------------------------R-------
-A-------L---LQ-F---------AWNFLN-------------------DS-L---S-
-T-T-L--------C------------------------L-------QY---KPQLIASA
-----------AIYLA----S-----K------Y--------------------------
------------------------------------------------------------
------------------------------------------------------------
-----------------------------------L----------------Q-------
---------Y--------------------------------------------------
----------------------------------------------K------------L
------------------------------------------------------------
------P-----------------E-----------------------------------
------------------------------------------------------------
------------G--LL-------------------------------------------
-----------PGE------------T---------------------------------
--------P------------------------------------------W--------
---------------W-E------------------V-----------------------
--------------L----------------------------------------D----
------------------------------------------------------------
----------------------A------------------------------------K
--------------------I-ED----------------L-----------K-------
--------------V---------------------------------------------
-----------------ISN----------------QIL---------------------
-----------------------D-LY----------------------D----------
---------------A--------------------------------------------
------------------------------------------------------------
------------------------------------------------------------
------------------------------------------------------------
------------------------------------------------------------
------------------------------------------------------------
------------------------------------------------------------
---------P--------------------------------------------------
---PD-------------------------------------------------------
----------------------VGL-----L-----------------------------
----------------------------------------------------------PD
SN-----------------------------------PE---------------------
------------------------------------------------------------
----------IDESRPP-------------------------------------------
-------SP-----PVEK------------------------------------------
------------------------------------------------------------
------------------------------------------------------------
------------------------------------------------------------
------------------------------------------------------------
----EEPPV---------------------------------------------------
-----------------------------------------Q------------------
------------------------------------------------------------
-------PPP--------------------------------------------------
---------------PPPSEPPPP------------------------------------
------------------------------------------------------------
-----------------------TPQP---------------------------------
--------------------------------PPSPE------------------TMIIA
Q-----------------------------------------------------------
--------------TTTKTSTTTSTITQQEVPLP--------------------------
---------------------------------------------TSPSP----------
---------------------------TTSVREAP-------------------------
-------------------RS-------------------------------SVSPLAA-
-----------------------------R------------------------------
--------------------RRRSS-----------------------------------
-----------SSSPTDR----------YKKDLS--------------------------
------------------------------------------------------------
-----------------------------------------------------------Y
KSSK--------------------------------------------------------
------------------------------------------------------------
--------------SAS-------------------------------------------
------------------------------------------------------------
------------------------------------------------------------
-----------------SSR----------------------------------------
---------------YS-------------------------------------------
---------SKRKI----------------------------------------------
------------------------------------------------------------
------------------------------------------------------------
------------------------------------------------------------
------------------------------------------------------------
------------------------------------------------------------
------------------------------------------------------------
------------------------------------------------------------
------------------------------------------------------------
------------------------------------------------------------
------------------------------------------------------------
---------------------------------PGV------------------------
------------------------------------------------------------
------------------------------------------------------------
------------------------------------------------------------
------------------------------------------------------------
------------------------------------------------------------
---
>EP00005_Dracoamoeba_jomungandri_P009453_CAMPEP_0174263476_NCGR_PEP_ID_MMETSP0439-20130205_18846_1_TAXON_ID_0_ORGANISM_"Stereomyxa_ramosa_Strain_Chinc5"_LENGTH_375_DNA_ID_CAMNT_0015348837_DNA_START_1_DNA_END_1124_DNA_ORIENTATION_
------------------------------------------------------------
------------------------------------------------------------
------------------------------------------------------------
------------------------------------------------------------
------------------------------------------------------------
------------------------------------------------------------
------------------------------------------------------------
------------------------------------------------------------
------------------------------------------------------------
------------------------------------------------------------
------------------------------------------------------------
------------------------------------------------------------
------------------------------------------------------------
------------------------------------------------------------
------------------------------------------------------------
------------------------------------------------------------
------------------------------------------------------------
------------------------------------------------------------
------------------------------------------------------------
------------------------------------------------------------
------------------------------------------------------------
------------------------------------------------------------
------------------------------------------------------------
------------------------------------------------------------
------------------------------------------------------------
------------------------------------------------------------
------------------------------------------------------------
------------------------------------------R-------------E--A
C-------------------E--------------------F-LQKAG------------
------------I----------K-L----------------R------L----------
---------------------------------------------------------P--
--Q---------------ASI-AT------------------------------------
------------------------------------------------AIVFFHR-----
-----------------------------------------FYA-R--------------
------------------------------------R-SP----R------E--------
---------------------------Y---------------P----------------
------------------------------------------------------------
---------------------------------------HY-------------------
------------------------------------------------------------
--EIGI---------------------TCLFL-------------AGKVEE---T-----
----P---------K-K--------L--RE---------------VIQ-----LT-Y-K-
------I-K----------Y------Q---------------R-----------------
------------------------------------------------------------
------------------------------------------------------------
------------------------------------------------------D-----
------------L---------N-------------------------------------
----------------------------P-------------------------------
N-----------------S----------------------Q------E------F---S
L-----LK---E-K----I------------------------L-LYERILLQTI---EF
N--L-T---V-E-----HP------------------Y----------------------
----KYLLNI-----------------------------------------V------K-
------S---------V---------------E---------------------------
------------------------------------------------------------
------------------------------------------------------------
-G---------------D----------------------------------R-------
-S-------L---AQ-G---------AWNFVN-------------------DS-L---R-
-T-T-L--------C------------------------L-------HF---KPQEVAAA
-----------AIYLA----S-----K------F--------------------------
------------------------------------------------------------
------------------------------------------------------------
-----------------------------------L----------------D-------
---------Y--------------------------------------------------
----------------------------------------------E------------I
------------------------------------------------------------
------P-----------------D-----------------------------------
------------------------------------------------------------
------------Q--D--------------------------------------------
-------------N------------K---------------------------------
--------P------------------------------------------W--------
---------------W-A------------------L-----------------------
--------------L----------------------------------------N----
------------------------------------------------------------
----------------------T------------------------------------K
--------------------L-EI----------------L-----------D-------
--------------D---------------------------------------------
-----------------IGS----------------QIM---------------------
-----------------------D-LY----------------------D----------
---------------T-------------------N------------------------
----PIQ-P---------------------------------------------N-----
--------------G---------------------------------N-----------
------------------------------------------------GKEH--------
-----TE------------------------------------DE---------------
----------------------KPKEPGE---------------TTSNET--------HT
TSS---------------------QN-----------------------THN--------
--------PT--------------------------------------------------
---PH-------------------------------------------------------
----------------------PPL-----P-----------------------------
----------------------------------------------------------TT
N-----------------------------------------------------------
------------------------------------------------------------
--------------SDP-------------------------------------------
-------IE-----IHSI------------------------------------------
-------------------------------------TNAQS----------PRH-----
------------------------------------------------------------
----------------QSLGP---------------------------------------
--------------------P-----SPAHMS------------------------KSKS
PVNRDQAHIVH-------------------------------------------------
--------------------------------------IQGL------------------
------------------------------------------------------------
-------LPQT-------------------------------------------------
----------LL-PGLRLLVPDMTLL----------------------------------
------------------------------------------------------------
-----------------------DIDP---------------------------------
--------------------------------PDLPV------------------P----
------------------------------------------------------------
---------------------------MNLAIM---------------------------
------------------------------------------------------------
------------------------------------------------------------
------------------------------------------------------------
------------------------------------------------------------
------------------------------------------------------------
------------------------------------------------------------
------------------------------------------------------------
------------------------------------------------------------
------------------------------------------------------------
------------------------------------------------------------
------------------------------------------------------------
------------------------------------------------------------
------------------------------------------------------------
------------------------------------------------------------
------------------------------------------------------------
------------------------------------------------------------
------------------------------------------------------------
------------------------------------------------------------
------------------------------------------------------------
------------------------------------------------------------
------------------------------------------------------------
------------------------------------------------------------
------------------------------------------------------------
--------------------------------------VVET------------------
----------------------------------GTHRIH--------------------
------------------------------------------------------------
------------------------------------------------------------
-----------------------------------------------------ITHHILT
QVAQEIIHDTT-TL-----------------------------LTH--------------
------------------------------------------------------------
-------------------------------------------PINDSX-----------
------------------------------------------------------------
---
>EP00006_Acanthamoeba_castellanii_P011467_ELR11690_pep_supercontig_Acastellanii.strNEFF_v1_scf7180000084769_567078_568492_1_gene_ACA1_260970_transcript_ELR11690_gene_biotype_protein_coding_transcript_biotype_protein_coding_description_cyclin_Nterminal_dom
------------------------------------------------------------
------------------------------------------------------------
------------------------------------------------------------
------------------------------------------------------------
------------------------------------------------------------
------------------------------------------------------------
------------------------------------------------------------
------------------------------------------------------------
------------------------------------------------------------
-MEPGR------------------------------------------------------
------------------------------------------------------------
------------------------------------------------------------
------------------------------------------------------------
------------------------------------------------------------
------------------------------------------------------------
------------------------------------------------------------
------------------------------------------------------------
------------------------------------------------------------
------------------------------------------------------------
------------------------------------------------------------
------------------------------------------------------------
------------------------------------------------------------
--------------------------------TP--------------------------
---M--------------------------------------------------------
---------S---------------P-------------S-------------V------
--------------------------------H---------------------------
------------------------G-----------------------------------
--K------T-E-----Q-------QK-----------RALRV-------------R--A
C------------------IV--------------------T-IQKAG------------
------------Q----------E-L----------------K------L----------
---------------------------------------------------------P--
--Q---------------MVI-AT------------------------------------
------------------------------------------------AATFFHR-----
-----------------------------------------FFA-C--------------
------------------------------------N-PL----H------E--------
---------------------------H---------------D----------------
------------------------------------------------------------
---------------------------------------RL-------------------
------------------------------------------------------------
--VMVM---------------------ACLFL-------------ASKVEE---V-----
----P---------K-K--------A--RD---------------VIL-----AT-H-Y-
------V-A----------R------K---------------E-----------------
------------------------------------------------------------
------------------------------------------------------------
------------------------------------------------------V-----
------------L---------H-------------------------------------
----------------------------A-------------------------------
D-----------------S----------------------A------E------F---A
R-----FR---E-D----V------------------------I-RHERLLVTNI-----
--SL-A---V-D-----HP------------------Y----------------------
----HYLVSL-----------------------------------------A------K-
------A---------V---------------D--------------P------------
------------------------------------------------------------
------------------------------------------------------------
-V---------------N----------------------------------K-------
-D-------L---IQ-I---------SWNFVN-------------------DS-L---R-
-T-E-V--------C------------------------L-------NY---DPRLIAGA
-----------ALYLS----V-----K------C--------------------------
------------------------------------------------------------
------------------------------------------------------------
-----------------------------------L----------------G-------
---------F--------------------------------------------------
----------------------------------------------N------------I
------------------------------------------------------------
------T-----------------R-----------------------------------
------------------------------------------------------------
------------------------------------------------------------
------------NGAP----------A---------------------------------
--------T------------------------------------------L--------
---------------F-E------------------V-----------------------
--------------I----------------------------------------N----
------------------------------------------------------------
----------------------M------------------------------------P
--------------------K-AL----------------I-----------E-------
--------------E---------------------------------------------
-----------------VSS----------------QIL---------------------
-----------------------D-LY----------------------E----------
---------------T-------------------A------------------------
--------P---------------------------------------------------
------------------------------------------------S-----------
--------------------L--------------------------ASMRG--------
------------------------------------------------------------
------------------------------------------------------------
-----------------------------------------------DGSGSG-------
-------------------------------------------------------ASTGS
THMPAE------------------------------------------------------
------------------------------------------------------------
------------------------------------------------------------
------------------------------------------------------------
------------------------------------------------------------
----------DGECKAP-------------------------------------------
------------------------------------------------------------
------------------------------------------------------------
------------------------------------------------------------
------------------------------------------------------------
------------------------------------------------------------
------------------------------------------------------------
------------------------------------------------------------
------------------------------------------------------------
-------VPEYHKQNHRLW-----------------------------------------
------------------------------------------------------------
------------------------------------------------------------
------------------------------------------------------------
-------------------------------------------------------KRNVA
Q-----------------------------------------------------------
------------------------------------------------------------
--------------G---------------------------------------------
------------------DHYRYRRDEQQKKRKQRV------------------------
------------------------------------------------------------
------------------------------------------------------------
------------------------------------------------------------
------------------------------------------------------------
------------------------------------------------------------
------------------------------------------------------------
------------------------------------------------------------
------------------------------------------------------------
------------------------------------------------------------
------------------------------------------------------------
------------------------------------------------------------
------------------------------------------------------------
------------------------------------------------------------
------------------------------------------------------------
------------------------------------------------------------
------------------------------------------------------------
------------------------------------------------------------
------------------------------------------------------------
------------------------------------------------------------
------------------------------------------------------------
------------------------------------------------------------
------------------------------------------------------------
------------------------------------------------------------
------------------------------------------------------------
------------------------------------------------------------
------------------------------------------------------------
------------------------------------------------------------
------------------------------------------------------------
------------------------------------------------------------
------------------------------------------------------------
---
>EP00006_Acanthamoeba_castellanii_P012550_ELR18231_pep_supercontig_Acastellanii.strNEFF_v1_scf7180000084664_371143_372598_-1_gene_ACA1_369740_transcript_ELR18231_gene_biotype_protein_coding_transcript_biotype_protein_coding_description_cyclin_Nterminal_do
------------------------------------------------------------
------------------------------------------------------------
------------------------------------------------------------
------------------------------------------------------------
------------------------------------------------------------
------------------------------------------------------------
------------------------------------------------------------
------------------------------------------------------------
------------------------------------------------------------
-MEGRRSV----------------------------------------------------
------------------------------------------------------------
-------------------GG---------------------------------------
-------VQR--------------------------------------------------
------------------------------------------------------------
--------------DRER------------------EREKEKERE---------------
------------------------------------------------------------
------------------------------RRERRH------------------------
------------------------------------------------------------
-------SSHGHNSSAA-VHA---------------------------------------
----------------------------------AK------------------------
-----------------------------K------------------------------
---------------------------------------------QRIAE----------
-------------------------------NK-----------QQ------------DE
DP-F--------------------------------------------------------
------AV-T---------------P-------------E-------------NVH-KT-
Q-----------------------------------------------------------
------------------------M-----------------------------------
--I------D-A-----D-------TD-----------MILRY-------------F--G
C-------------------L--------------------L-MRKAA------------
------------G----------L-L----------------R------L----------
---------------------------------------------------------P--
--A---------------RTA-CT------------------------------------
------------------------------------------------AQYYFHR-----
-----------------------------------------FYD-L--------------
------------------------------------H-PL----H------K--------
---------------------------L---------------D----------------
------------------------------------------------------------
---------------------------------------IA-------------------
------------------------------------------------------------
--LMAQ---------------------SCLYL-------------ACKAEE---T-----
----L---------R-K--------A--RD---------------VIN-----SC-Y-F-
------L-L----------Q------P---------------Q-----------------
-----QPM----------------------------------------------------
------------------------------------------------------------
------------------------------------------------------------
------------L-----------------------------------------------
----------------------------K-------------------------------
I-----------------G----------------------K------K------Y---W
D-----LR---D-E----V------------------------V-AAEQILLRTL---DF
D--L-T---F-I-----HP------------------H----------------------
----KFLLNY-----------------------------------------I------N-
------S---------L---------------N--------------G------------
------------------------------------------------------------
------------------------------------------------------------
-----------------S----------------------------------Q-------
-A-------L---AQ-V---------SWNLTN-------------------DL-Y---Y-
-T-P-L--------C------------------------MQ-----RNH---RPQVLACS
-----------SLYLA----Q-----F------I--------------------------
------------------------------------------------------------
------------------------------------------------------------
-----------------------------------L----------------E-------
---------Q--------------------------------------------------
----------------------------------------------S------------N
MEV---------------------------------------------------------
------P-----------------------------------------------------
------------------------------------------------------------
--------------QSM-------------------------------------------
------------QQ------------F---------------------------------
--------P------------------------------------------W--------
---------------W-E------------------V-----------------------
--------------F----------------------------------------D----
------------------------------------------------------------
----------------------A------------------------------------K
--------------------K-QD----------------L-----------E-------
--------------E---------------------------------------------
-----------------VSS----------------SLL---------------------
-----------------------D-SL----------------------Q----------
---------------T-------------------L------------------------
--------Q---------------------------------------------AIP---
------------------------------------------------------------
------------------------------------------------YDTA--------
-----L------------------------------------------------------
------------------------------------------------------------
------------------------------------------------------------
------------------------------------------------------------
------------------------------------------------------------
------------------------------------------------------------
------------------------------------------------------------
------------------------------------------------------------
------------------------------------------------------------
------------------------------------------------------------
----------MVYQE---------------------------------------------
------------------------------------------------------------
------------------------------------------------------------
------------------------------------------------------------
------------------------------YA------------------------QKYS
PPS---------------------------------------------------------
------------------------------------------------------------
------------------------------------------------------------
------------------------------------------------------------
------------------------------------------------------------
------------------------------------------------------------
--------------------------PLQL------------------------------
------------------------------------------------------------
------------------------------------------------------------
------------------------------------------------------------
------------------------------------------------------------
------------------------------------------------------------
------------------------------------------------------------
------------------------------------------------------------
--------------------AKAAA-----------------------------------
------------------------------------------------------------
------------------------------------------------------------
------------------------------------------------------------
------------------------------------------------------------
------------------------------------------------------------
------------------------------------------------------------
------------------------------------------------------------
------------------------------------------------------------
------------------------------------------------------------
------------------------------------------------------------
------------------------------------------------------------
------------------------------------------------------------
------------------------------------------------------------
------------------------------------------------------------
------------------------------------------------------------
------------------------------------------------------------
------------------------------------------------------------
------------------------------------------------------------
------------------------------------------------------------
------------------------------------------------------------
------------------------------------------------------------
------------------------------------------------------------
------------------------------------------------------------
------------------------------------------------------------
------------------------------------------------------------
------------------------------------------------------------
------------------------------------------------------------
---
>EP00007_Cunea_sp_BSH-02190019_P004257_CAMPEP_0174232202_NCGR_PEP_ID_MMETSP0417-20130205_2548_1_TAXON_ID_242541_ORGANISM_"Mayorella_sp_Strain_BSH-02190019"_LENGTH_467_DNA_ID_CAMNT_0015310211_DNA_START_637_DNA_END_2040_DNA_ORIENTATION_
------------------------------------------------------------
------------------------------------------------------------
------------------------------------------------------------
------------------------------------------------------------
------------------------------------------------------------
------------------------------------------------------------
------------------------------------------------------------
------------------------------------------------------------
------------------------------------------------------------
-MSVST------------------------------------------------------
------------------------------------------------------------
------------------------------------------------------------
-----------------VS-----------------------------------------
------------------------------------------------------------
---------------SS-------------------------------------------
------------------------------------------------------------
--------------------------QRGTVPT---------------------------
------------------------------------------------------------
-------------------HPH--------------------------------------
--------Q-------------------------QR------------------------
-----------------------------A------------------------------
----------------------------------------------HFQP----------
---------LSTQPSP----QQMKLQQPQQQQS-----------Q---------------
QQ-Q---------------------------------------------K----------
-------Q-T---------------P-------------S-------------QQQARAD
EK--------P-------------------APA---------------------------
----------R-------------L-----------------------------------
--T------H-A-----Q-------MV-----------QNYRR-------------A--T
C-------------------A--------------------F-MQDVG------------
------------R----------K-L----------------R------L----------
---------------------------------------------------------P--
--Q---------------LTI-ST------------------------------------
------------------------------------------------AIVFFHR-----
-----------------------------------------FFR-M--------------
------------------------------------H-NY----E------D--------
---------------------------Y---------------D----------------
------------------------------------------------------------
---------------------------------------RY-------------------
------------------------------------------------------------
--LVSL---------------------TALFL-------------AGKVEE---T-----
----P---------K-K--------L--QH---------------IIE-----GT-Y-P-
------H-I----------P------K---------------N-----------------
-----KGR----------------------------------------------------
------------------------------------------------------------
-------------------------------P----------------------P-----
------------L---------S-------------------------------------
----------------------------V-------------------------------
S-----------------S----------------------P------E------Y---Q
R-----LR---E-D----V------------------------L-NCERVLLRTI---GF
D--L-T---V-D-----HP------------------Y----------------------
----CHLLNY-----------------------------------------V------K-
------S---------L---------------E---------------------------
------------------------------------------------------------
------------------------------------------------------------
-G---------------S----------------------------------Q-------
-K-------L---AQ-T---------AWNFVN-------------------DS-L---R-
-T-T-L--------C------------------------L-------EY---PAQHIACA
-----------SLYLA----C-----R------Y--------------------------
------------------------------------------------------------
------------------------------------------------------------
-----------------------------------I----------------K-------
---------V--------------------------------------------------
----------------------------------------------Q------------L
------------------------------------------------------------
------P-----------------D-----------------------------------
------------------------------------------------------------
------------G--KD-------------------------------------------
------------GK------------P---------------------------------
--------P------------------------------------------W--------
---------------W-A------------------V-----------------------
--------------F----------------------------------------D----
------------------------------------------------------------
----------------------C------------------------------------D
--------------------L-PV----------------I-----------K-------
--------------E---------------------------------------------
-----------------ISN----------------IIL---------------------
-----------------------D-LY----------------------D----------
---------------I-------------------T------------------------
--------P---------------------------------------------------
------------------------------------------------------------
------------------------------------------------------------
------------------------------------------------------------
--------------------------------------------SGKKTN----------
-------------------------T-----------------------NGS--------
--------AA--------------------------------------------------
---TS-------------------------------------------------------
----------------------TSG-----K-----------------------------
----------------------------------------------------------PA
G-----------------------------------------G-----------------
------------------------------------------------------------
--------------TAP-------------------------------------------
-------SS-----STQGA-----------------------------------------
------------------------------------------------------------
------------------------------------------------------------
------------------------------------------------------------
--------------------------TGATAN------------------------GSAA
ASFSKP--S---------------------------------------------------
-------------------------------------SVNNS------------------
------------------------------------------------------------
-------QPS--------------------------------------------------
-------------TAARARPPLPL------------------------------------
------------------------------------------------------------
-----------------------KRLP---------------------------------
--------------------------------LPMTV------------------K----
------------------------------------------------------------
---------------------------QHSTTST--------------------------
---------------------------------------------ASTSA----------
---------------------------SSSSTQRT-------------------------
-------------------HHH------------------------------QSSSSR--
------------------------------------------------------------
--------------------DFETS-----------------------------------
-----------SSHRHPD----------EAR-----------------------------
------------------------------------------------------------
------------------------------------------------------------
------------------------------------------------------------
------------------------------------------------------------
------------------------------------------------------------
------------------------------------------------------------
------------------------------------------------------------
------------------------------------------------------------
---------------RS-------------------------------------------
---------HSDRSRSSST-----------------------------------------
------DRRSSH------------------------------------------------
------------------------------------------------------------
------------------------------------------------------------
--HESGGRSASSH-----------------------------------------------
------------------------------------------------------------
---------------------------------RDSDY----------------------
----------------------------RRNDRYHSN-----------------------
--------------------------------------DAHA------------------
----------------------------------KRPRNE--------------------
------------------------------------------------------------
------------------------------------------------------------
------------------------------------------------------------
------------------------------------------------------------
------------------------------------------------------------
------------------------------------------------------------
------------------------------------------------------------
---
>EP00007_Cunea_sp_BSH-02190019_P005512_CAMPEP_0174231522_NCGR_PEP_ID_MMETSP0417-20130205_2036_1_TAXON_ID_242541_ORGANISM_"Mayorella_sp_Strain_BSH-02190019"_LENGTH_619_DNA_ID_CAMNT_0015309427_DNA_START_54_DNA_END_1914_DNA_ORIENTATION_
------------------------------------------------------------
------------------------------------------------------------
------------------------------------------------------------
------------------------------------------------------------
------------------------------------------------------------
------------------------------------------------------------
------------------------------------------------------------
------------------------------------------------------------
------------------------------------------------------------
-MSSSPSSAPSSSSASS-------------------------------------------
------------------------------------------------------------
------------------------------------------------------------
------------------------------------------------------------
------------------------------------------------------------
------------------------------------------------------------
------------------------------------------------------------
----------------SSSTTASTTASLASGSS---------------------------
------------------------------------------------------------
------------------SMIQ--------------------------------------
--------R-------------------------PS------------------------
-----------------------------F------------------------------
----------------------------------------------SI------------
--------------------------------S-----------A---------------
RE-L---------------------------------------------E----------
-------V-T---------------P-------------S-------------R------
--------------------------------T---------------------------
----------D-------------G-----------------------------------
--I------S-A-----A-------DE-----------RRLRV-------------Y--G
C-------------------E--------------------L-IQEAG------------
------------I----------L-L----------------R------L----------
---------------------------------------------------------P--
--Q---------------VAM-CT------------------------------------
------------------------------------------------AQVLFHR-----
-----------------------------------------YYY-R--------------
------------------------------------K-SF----K------K--------
---------------------------I---------------D----------------
------------------------------------------------------------
---------------------------------------VH-------------------
------------------------------------------------------------
--LVAP---------------------AVLFL-------------AAKIEE---C-----
----P---------R-R--------T--RT---------------FVN-----VF-Q-H-
------L-K----------Q------R---------------R-----------------
-----A------------------------------------------------------
----------------------D---------------------------K-P-------
-------------------------S-----V----------------------P-----
------------L---------D-------------------------------------
----------------------------I-------------------------------
H-----------------A----------------------K------A------Y---F
D-----AK---N-D----L------------------------Q-LGERSILTQL---GF
R--V-H---C-S-----HP------------------H----------------------
----KYMLAY-----------------------------------------A------K-
------V---------L---------------E---------------------------
------------------------------------------------------------
------------------------------------------------------------
-L---------------AGE--------------------------------R-------
-A-------F---LQ-L---------AWNYLN-------------------DS-Y---R-
-T-D-V--------Y------------------------I-------RY---SAETIACT
-----------VLWMA----S-----R------Y--------------------------
------------------------------------------------------------
------------------------------------------------------------
-----------------------------------T----------------G-------
---------I--------------------------------------------------
----------------------------------------------A------------L
------------------------------------------------------------
------P-----------------E-----------------------------------
------------------------------------------------------------
------------------------------------------------------------
-------------E------------S---------------------------------
--------P----------------------------------------HQW--------
---------------W-K------------------V-----------------------
--------------F----------------------------------------G----
------------------------------------------------------------
----------------------V------------------------------------T
--------------------Y-SD----------------M-----------C-------
--------------Q---------------------------------------------
-----------------VSR----------------AIQ---------------------
-----------------------T-LY----------------------E----------
---------------G-------------------P------------------------
--------K---------------------------------------------A-----
--------------R-WF------------------------------S-----------
--------------------A---------------------------ASVA--------
-----TPLPVAEI------------------------------NS---------------
---------TARA-----------------------------------------------
------------------------------------------------------------
----------------------------------------------VAEASTTTSSITVH
SKTPTV------------------------------------------------------
------------------------------------------------------------
----------------------------------------------STIICQTSSSAAPV
------------------------------------------------------------
------------------------------------------------------------
-------SSSRTSSRPPSSVQIL-----------------------GERQLL--------
---SIRSSGSSMVTVPLSATGDVS------------------------------------
------------------------------------------------------------
------------------------------------------------------------
------------------------------------------------------------
------------------------------------------------------------
------------------------------------------------------------
------------------------------------------------------------
------------------------------------------------------------
-------IP---------------------------------------------------
------------------------------------------------------------
------------------------------------------------------------
---------------GTLSMQADALSP---------------------------------
-------------------------------TAPAHAQLRC-------------------
------------------------------------------------------------
-----------------------VSSSASLPSSV--------------------------
--------------------------------------------SSSSRS----------
-------------YSSSGRHSATSSTASSSSRSHSS------------------------
-----------------------------------------------HSSSSSTSAARNY
R-----------------------------------------------------------
--------------------RRSRS-----------------------------------
------------------------------------------------------------
------------------------------------------------------------
-----------------------------------------------------PDSRSLS
SSSSSSSSS---------------------------------------------------
------------------------------------------------------------
------------------------------------------------------------
----------------------------------------------------SSSSSSTD
IALVRHD-----------------------------------------------------
--------PDLALCQRPPRE--------------------------LL------------
-------HCGALGHRR--------------------------------------------
-----RSVIMRAIHRDRGNVPA--------------------------------------
------RRHRRH------------------------------------------------
------------------------------------------------------------
------------------------------------------------------------
------------------------------------------------------------
------------------------------------------------------------
--------------------------------HDKRNAAQSLLAD---------------
--------------PTPL---HTDPTHPLPPHDSPPPPLPPHANVHTT------------
-------LAI-GP-----VGDE--LYDPIVTNLYCKALPRSPSEL---------------
------------------------------------------------------------
------------------------------------------------------------
------------------------------------------------------------
-----------------------------HYLG---------------------------
------------------------------------------------------------
------------------------------------------------------------
------------------------------------------------------------
------------------------------------------------------------
---
>EP00008_Paramoeba_atlantica_P004996_CAMPEP_0201478932_NCGR_PEP_ID_MMETSP0151_2-20130828_3689_1_ASSEMBLY_ACC_CAM_ASM_000257_TAXON_ID_200890_ORGANISM_"Paramoeba_atlantica_Strain_621_1__CCAP_1560_9"_LENGTH_707_DNA_ID_CAMNT_0047860205_DNA_START_1_DNA_END_212
------------------------------------------------------------
------------------------------------------------------------
------------------------------------------------------------
---------------------------------------------------------X--
------------------------------------------------------------
------------------------------------------------------------
------------------------------------------------------------
------------------------------------------------------------
------------------------------------------------------------
------------------------------------------------------------
------------------------------------------------------------
------------------------------------------------------------
------------------------------------------------------------
------------------------------------------------------------
------------------------------------------------------------
------------------------------------------------------------
------------------------------------------------------------
------------------------------------------------------------
------------------------------------------------------------
------------------------------------------------------------
------------------------------------------------------------
------------------------------------------------------------
------------------------------------------------------------
------------------------------------------------------------
---------T--------------------------------------------------
------------------------------------------------------------
------------------------------------------------------------
------------------------------------------------------------
-----------------------------------------L-IRLCG------------
------------I----------R-L----------------R------L----------
---------------------------------------------------------P--
--Q---------------FTI-AT------------------------------------
------------------------------------------------SYALFHR-----
-----------------------------------------CFQ-N--------------
------------------------------------R-NF----R------D--------
---------------------------Q---------------D----------------
------------------------------------------------------------
---------------------------------------GV-------------------
------------------------------------------------------------
--VVGL---------------------TCLFL-------------AGKIEE---T-----
----P---------K-K--------L--LE---------------VIR-----EF---Q-
------V-E---------GN----------------------------------------
------------------------------------------------------------
------------------------------------------------------------
------------------------------------------------------------
------------L-----------------------------------------------
------------------------------------------------------------
------------------S----------------------R------D------T---K
R-----IK---E-E----V------------------------L-RLERRILEAI---DF
N--L-T---F-E-----HP------------------Y----------------------
----KHVLEN-----------------------------------------V------R-
------K---------L---------------K---------------------------
------------------------------------------------------------
------------------------------------------------------------
-G---------------S----------------------------------R-------
-E-------L---AQ-S---------AWNFVN-------------------DS-L---R-
-I-P-L--------C------------------------L-------QY---DPKLIATA
-----------AVKLA----T-----R------Y--------------------------
------------------------------------------------------------
------------------------------------------------------------
-----------------------------------H----------------K-------
---------P--------------------------------------------------
----------------------------------------------PD-----------L
------------------------------------------------------------
-----SP-----------------------------------------------------
------------------------------------------------------------
------------------------------------------------------------
--------------------------S---------------------------------
--------C------------------------------------------W------D-
-----------------S------------------F-----------------------
--------------F----------------------------------------D----
------------------------------------------------------------
----------------------F------------------------------------R
--------------------K-QE----------------I-----------D-------
--------------E---------------------------------------------
-----------------ICH----------------KIL---------------------
-----------------------D-LY----------------------P----------
---------------S------------------LP------------------------
-------SE---------------------------------------------------
------------------------------------------------E-----------
--------------------L------------------------LSSSSST--------
-----SSSSS--------------------------------------------------
------------------------------------------------------------
----------------------------------------------SSSSSSS-------
------------------------------------------------------SSSSAS
SSHPSATNSL--------------------------------------------------
----------------PPSSASSAS-----SSTSPS------------------------
------------------------------------------------------------
------------------------------------------------------------
------------------------------------------------------------
---SSASSSASSSSLPP-------------------------------------------
-------SSSTSSTSPSSIPPTNRAVGARNDAEGIMDTVT------------PRLIAVVI
HMGIL-----QHH------NI-------------ILRN-------IIPRNIIHHHNIILL
ITIHHRNITHRITHHNIIHHIILHNIIHHN---------------------IVHSI---I
PRMDHLETRRLIMAEVPTQPIEATVL----LQMDQTATITTLTLMD---------K-MVH
IH-HIQHDIVNRQHTIDQDPLXLRQIPESDESVPP-----------------SNDPHNSK
NPTESSHSRPSHENGQD-------------------------------------------
------------------------------------------------------------
------------------------------------------------------------
-------QPRKSGRG---------------------------------------------
-------------DAGRERSSRQRGRPLPLPAG---------------------------
------------------------------------------------------------
-----------------KGGVSRQQSP---------------------------------
-----------------------------SSHSPSQS------------------TLPHP
SSPT--------------------------------------------------------
------------------------PDASTIPASSTSSSTT--------------------
--------------------------------------SS-ASSTSSTQEQGSTTS----
-------------------FSSSSPSSSSSSSSSSSSSASPKP-----------------
------------------------------------------------------------
------------------------------------------------------------
------------QSPPPSSLKKGQEETVSSLPL---------------------------
-------PIVEPPPSSPP------------------------------------------
------------------------------------------------------------
---------------------------------------------------APSSSLSVD
KPSSPKSLSS--------------------------------------------------
-------------------------------PKP--------------------------
---TP-------------------------------------------------------
----------------------------------------------------SAPSPSQS
------------------------------------------------------------
---------------SQEQP----------------------------------------
----------------------------P-------------------------------
----------YITTHDHQTPSD--------------------------------------
------ERKEE-------------------------------------------------
------------------------------------------------------------
------------------------------------------------------------
------------------------------------------------------------
------------------------------------------------------------
-------------------------------KKEQRGNP---------------------
-----------------------------QNRSTGHYQR---------------------
------------------------------------GSERAD------------------
--------------------------------LEKEQRKHRP------------------
------------------------------------------------------------
------------------------------------------------------------
------------------------------Y-----------------------------
------------------------------------------------------------
------------------------------------------------------------
------------------------------------------------------------
------------------------------------------------------------
---
>EP00008_Paramoeba_atlantica_P009712_CAMPEP_0201498638_NCGR_PEP_ID_MMETSP0151_2-20130828_72207_1_ASSEMBLY_ACC_CAM_ASM_000257_TAXON_ID_200890_ORGANISM_"Paramoeba_atlantica_Strain_621_1__CCAP_1560_9"_LENGTH_317_DNA_ID_CAMNT_0047890363_DNA_START_1_DNA_END_94
------------------------------------------------------------
------------------------------------------------------------
------------------------------------------------------------
------------------------------------------------------------
------------------------------------------------------------
------------------------------------------------------------
------------------------------------------------------------
------------------------------------------------------------
------------------------------------------------------------
------------------------------------------------------------
------------------------------------------------------------
------------------------------------------------------------
------------------------------------------------------------
------------------------------------------------------------
------------------------------------------------------------
------------------------------------------------------------
------------------------------------------------------------
------------------------------------------------------------
------------------------------------------------------------
------------------------------------------------------------
------------------------------------------------------------
------------------------------------------------------------
------------------------------------------------------------
------------------------------------------------------------
---------------------------------------S-------------N------
--------------------------------K---------------------------
----------D-------------G-----------------------------------
--I------S-K-----E-------EE-----------TLLRV-------------A--A
C-------------------Q--------------------L-IQEAG------------
------------I----------L-L----------------R------L----------
---------------------------------------------------------P--
--Q---------------VAM-CT------------------------------------
------------------------------------------------AQLLLQR-----
-----------------------------------------FYF-R--------------
------------------------------------K-SF----K------T--------
---------------------------Y---------------D----------------
------------------------------------------------------------
---------------------------------------AT-------------------
------------------------------------------------------------
--VVAM---------------------AALFL-------------ASKLEE---S-----
----P---------R-R--------S--RT---------------VIN-----TF-H-H-
------L-K----------Q------K---------------Q-----------------
-----E------------------------------------------------------
----------------------N---------------------------K-N-------
-------------------------S-----V----------------------P-----
------------L---------D-------------------------------------
----------------------------L-------------------------------
N-----------------S----------------------Q------T------Y---T
K-----MK---E-G----L------------------------L-EAETSLLVEM---GF
R--V-H---C-T-----HP------------------H----------------------
----KFMLPY-----------------------------------------A------R-
------V---------I---------------E---------------------------
------------------------------------------------------------
------------------------------------------------------------
-L---------------DHN--------------------------------H-------
-E-------F---LQ-C---------AWNYIN-------------------DS-Y---R-
-T-H-V--------Y------------------------V-------SH---SGAAVAVA
-----------ALFMA----A-----R------K--------------------------
------------------------------------------------------------
------------------------------------------------------------
-----------------------------------R----------------G-------
---------V--------------------------------------------------
----------------------------------------------P------------L
------------------------------------------------------------
------P-----------------E-----------------------------------
------------------------------------------------------------
------------------------------------------------------------
-------------KKG----------A---------------------------------
--------Q------------------------------------------W--------
---------------W-R------------------L-----------------------
--------------F----------------------------------------D----
------------------------------------------------------------
----------------------V------------------------------------E
--------------------L-NE----------------I-----------H-------
--------------E---------------------------------------------
-----------------ICV----------------QIT---------------------
-----------------------N-LY----------------------I----------
---------------L-------------------P------------------------
------IFK---------------------------------------------P-----
----------------WK------------------------------N-----------
--------------------F---------------------------SYKK--------
------------------------------------------------------------
------------------------------------------------------------
------------------------------------------------------------
---------------------------------------------NEHNVLELSLSPSSS
LSAPSL------------------------------------------------------
------------------------------------------------------------
--------------------------------------------------------LSP-
------------------------------------------------------------
------------------------------------------------------------
----------RNPSDQP-------------------------------------------
------------------------------------------------------------
------------------------------------------------------------
------------------------------------------------------------
------------------------------------------------------------
------------------------------------------------------------
------------------------------------------------------------
------------------------------------------------------------
------------------------------------------------------------
------------------------------------------------------------
------------------------------------------------------------
------------------------------------------------------------
------------------------ISP---------------------------------
------------------------------------------------------------
------------------------------------------------------------
------------------------------------------------------------
-----------MDSG---------------------------------------------
--------------SDAARENSDYNSSDSDSSSE--------------------------
---------------------------------------------------------RKP
F-----------------------------------------------------------
--------------------DHDRF-----------------------------------
------------------------------------------------------------
------------------------------------------------------------
------------------------------------------------------------
------------------------------------------------------------
------------------------------------------------------------
------------------------------------------------------------
-----------------------------------------------------SPD----
------------------------------------------------------------
------------------------------------------------------------
---------------R--------------------------------------------
-------------------------------------------------------AGK--
------RRQX--------------------------------------------------
------------------------------------------------------------
------------------------------------------------------------
------------------------------------------------------------
------------------------------------------------------------
------------------------------------------------------------
------------------------------------------------------------
------------------------------------------------------------
------------------------------------------------------------
------------------------------------------------------------
------------------------------------------------------------
------------------------------------------------------------
------------------------------------------------------------
------------------------------------------------------------
------------------------------------------------------------
------------------------------------------------------------
---
>EP00010_Vexillifera_abyssalis_P004308_CAMPEP_0201561062_NCGR_PEP_ID_MMETSP0173_2-20130828_78592_1_ASSEMBLY_ACC_CAM_ASM_000268_TAXON_ID_218659_ORGANISM_"Vexillifera_sp._Strain_DIVA3_564_2"_LENGTH_345_DNA_ID_CAMNT_0047975537_DNA_START_2326_DNA_END_3363_DNA
------------------------------------------------------------
------------------------------------------------------------
------------------------------------------------------------
------------------------------------------------------------
------------------------------------------------------------
------------------------------------------------------------
------------------------------------------------------------
------------------------------------------------------------
------------------------------------------------------------
------------------------------------------------------------
------------------------------------------------------------
------------------------------------------------------------
------------------------------------------------------------
------------------------------------------------------------
------------------------------------------------------------
------------------------------------------------------------
------------------------------------------------------------
------------------------------------------------------------
------------------------------------------------------------
------------------------------------------------------------
------------------------------------------------------------
------------------------------------------------------------
------------------------------------------------------------
------------------------------------------------------------
------------------------------------------------------------
------------------------------------------------------------
------------------------------------------------------------
------------------------------------------------------------
------------------------------------------------------------
------------M----------K-L----------------Q------L----------
---------------------------------------------------------P--
--Q---------------LTI-AT------------------------------------
------------------------------------------------AIVFFHK-----
-----------------------------------------YFS-F--------------
------------------------------------H-SL----K------K--------
---------------------------G---------------D----------------
------------------------------------------------------------
---------------------------------------RF-------------------
------------------------------------------------------------
--VIAT---------------------TCLFL-------------ASKVEE---T-----
----P---------K-K--------L--RD---------------VIA-----VT-H-R-
------I-R----------G------G---------------A-----------------
------------------------------------------------------------
------------------------------------------------------------
------------------------------------------------------T-----
------------L---------N-------------------------------------
----------------------------P-------------------------------
T-----------------T----------------------K------Q------Y---T
D-----FR---N-K----I------------------------L-FAERDLLQTI---AF
D--L-T---V-P-----HP------------------Y----------------------
----KNLLQF-----------------------------------------V------K-
------S---------L---------------G---------------------------
------------------------------------------------------------
------------------------------------------------------------
-G---------------S----------------------------------H-------
-K-------L---AQ-V---------SWNFVN-------------------DS-L---R-
-T-T-L--------C------------------------L-------QY---QPETIACA
-----------SIYLA----S-----R------F--------------------------
------------------------------------------------------------
------------------------------------------------------------
-----------------------------------L----------------Q-------
---------Q--------------------------------------------------
----------------------------------------------P------------I
L-----------------------------------------------------------
------I-----------------K-----------------------------------
------------------------------------------------------------
------------G--K--------------------------------------------
-------------E------------T---------------------------------
--------P------------------------------------------W--------
---------------W-K------------------A-----------------------
--------------F----------------------------------------D----
------------------------------------------------------------
----------------------T------------------------------------K
--------------------F-EH----------------I-----------E-------
--------------D---------------------------------------------
-----------------IMT----------------QIL---------------------
-----------------------D-LY----------------------E----------
---------------S-------------------G------------------------
----SVI-P---------------------------------------------G-----
--------------N---------------------------------N-----------
------------------------------------------------KTNA--------
-----VT------------------------------------PT--------------K
R-----------------------------------------------------------
-------------------------S-----------------------TTT--------
--------TT--------------------------------------------------
---TSS------------------------------------------------------
---------------------SSSS-----K-----------------------------
----------------------------------------------------------PS
G-----------------------------------KPR---------------------
------------------------------------------------------------
--------------NPP-------------------------------------------
-------AT-----QKKSH-----------------------------------------
-------------------------------------STQQK------------------
---------------------------------------------------------PSH
SVD----------RL---------------------------------------------
-------------------------KTSRREP------------------------QTKA
GSDASNSHT---------------------------------------------------
-----------------------------------------K------------------
------------------------------------------------------------
-------LPPI-------------------------------------------------
----------PLGGGAADSKP---------------------------------------
------------------------------------------------------------
-----------------------RPPP---------------------------------
--------------------------------LPVLG------------------A----
------------------------------------------------------------
---------------------------KNSSTST--------------------------
---------------------------------------------NKNKG----------
---------------------------HHSPLPRP-------------------------
-------------------GGR------------------------------GDSSRRF-
------------------------------------------------------------
--------------------QRA-------------------------------------
------------------------------------------------------------
------------------------------------------------------------
------------------------------------------------------------
------------------------------------------------------------
------------------------------------------------------------
------------------------------------------------------------
------------------------------------------------------------
------------------------------------------------------------
------------------------------------------------------------
------------------------------------------------------------
------------------------------------------------------------
------------------------------------------------------------
------------------------------------------------------------
------------------------------------------------------------
------------------------------------------------------------
------------------------------------------------------------
------------------------------------------------------------
------------------------------------------------------------
--------------------------------------ASLT------------------
----------------------------------EDSKYS--------------------
------------------------------------------------------------
------------------------------------------------------------
------------------------------------------------------------
------------------------------------------------------------
------------------------------------------------------------
-------------------------------------------PY---------------
------------------------------------------------------------
---
>EP00011_Vannellida_sp_DIVA3-517-6-12_P003776_CAMPEP_0114621494_NCGR_PEP_ID_MMETSP0168-20121206_9257_1_TAXON_ID_95228_ORGANISM_"Vannella_sp._Strain_DIVA3_517_6_12"_NCGR_SAMPLE_ID_MMETSP0168_ASSEMBLY_ACC_CAM_ASM_000044_LENGTH_271_DNA_ID_CAMNT_0001832693_DN
------------------------------------------------------------
------------------------------------------------------------
------------------------------------------------------------
------------------------------------------------------------
------------------------------------------------------------
------------------------------------------------------------
------------------------------------------------------------
------------------------------------------------------------
------------------------------------------------------------
------------------------------------------------------------
------------------------------------------------------------
------------------------------------------------------------
------------------------------------------------------------
------------------------------------------------------------
------------------------------------------------------------
------------------------------------------------------------
------------------------------------------------------------
------------------------------------------------------------
------------------------------------------------------------
------------------------------------------------------------
------------------------------------------------------------
------------------------------------------------------------
------------------------------------------------------------
------------------------------------------------------------
------------------------------------------------------------
------------------------------------------------------------
------------------------------------------------------------
------------------------------------------------------------
-----------------------------------------F-VRDAA------------
------------M----------K-L----------------E------L----------
---------------------------------------------------------P--
--Q---------------LTI-AS------------------------------------
------------------------------------------------AVAFFHR-----
-----------------------------------------FYC-R--------------
------------------------------------Y-TF----S------E--------
---------------------------Y---------------D----------------
------------------------------------------------------------
---------------------------------------TY-------------------
------------------------------------------------------------
--TVAA---------------------TCLFL-------------ASKVEE---T-----
----F---------K-K--------L--KD---------------VVH-----VT-H-M-
------L-R----------Y------R---------------K-----------------
------------------------------------------------------------
------------------------------------------------------------
------------------------------------------------------P-----
------------I---------R-------------------------------------
------------------------------------------------------------
S-----------------Q----------------------E------E------F---E
R-----LK---Q-R----I------------------------L-ELESVVIQGL---GF
D--F-S---V-E-----HP------------------Y----------------------
----RYLLRI-----------------------------------------A------K-
------A---------L---------------N---------------------------
------------------------------------------------------------
------------------------------------------------------------
-G---------------N----------------------------------K-------
-A-------L---AQ-V---------AWNFVN-------------------DS-L---R-
-T-T-L--------C------------------------V-------QY---PPRAIAAA
-----------SVYLA----A-----N------Y--------------------------
------------------------------------------------------------
------------------------------------------------------------
-----------------------------------L----------------S-------
---------K--------------------------------------------------
----------------------------------------------P------------L
------------------------------------------------------------
------A-----------------E-----------------------------------
------------------------------------------------------------
------------------------------------------------------------
------------TN------------P---------------------------------
--------D------------------------------------------W--------
---------------L-T------------------I-----------------------
--------------L----------------------------------------D----
------------------------------------------------------------
----------------------A------------------------------------K
--------------------E-ED----------------L-----------E-------
--------------A---------------------------------------------
-----------------IGS----------------QIL---------------------
-----------------------D-VY----------------------D----------
---------------K-------------------SE-----------------------
--------P---------------------------------------------------
--------------A--------------------------------IN-----------
------------------------------------------------AMDP--------
-----AR-----------------------------------------------------
------------------------------------------------------------
-------------------------------------------------KASG-------
-------KPA--------------------------------------------------
---PPS------------------------------------------------G----K
------------------------------A-----------------------------
----------------------------------------------------------PA
R-----------------------------------------------------------
------------------------------------------------------------
--------------PAP-------------------------------------------
------------------------------------------------------------
------------------------------------------------------------
------------------------------------------------------------
------------------------------------------------------------
--------------------------------------------------------SSTT
PRQPSS------------------------------------------------------
------------------------------------------------------------
------------------------------------------------------------
-------VPAAGAAPA--------------------------------------------
------------------------------------------------------------
------------------------------------------------------------
----------------------AGAAP---------------------------------
--------------------------------PAASS------------------S----
------------------------------------------------------------
---------------------------TSKPSAG--------------------------
---------------------------------------------AGGETQX--------
------------------------------------------------------------
------------------------------------------------------------
------------------------------------------------------------
------------------------------------------------------------
------------------------------------------------------------
------------------------------------------------------------
------------------------------------------------------------
------------------------------------------------------------
------------------------------------------------------------
------------------------------------------------------------
------------------------------------------------------------
------------------------------------------------------------
------------------------------------------------------------
------------------------------------------------------------
------------------------------------------------------------
------------------------------------------------------------
------------------------------------------------------------
------------------------------------------------------------
------------------------------------------------------------
------------------------------------------------------------
------------------------------------------------------------
------------------------------------------------------------
------------------------------------------------------------
------------------------------------------------------------
------------------------------------------------------------
------------------------------------------------------------
------------------------------------------------------------
------------------------------------------------------------
------------------------------------------------------------
------------------------------------------------------------
------------------------------------------------------------
---
>EP00011_Vannellida_sp_DIVA3-517-6-12_P006038_CAMPEP_0114605074_NCGR_PEP_ID_MMETSP0168-20121206_871_1_TAXON_ID_95228_ORGANISM_"Vannella_sp._Strain_DIVA3_517_6_12"_NCGR_SAMPLE_ID_MMETSP0168_ASSEMBLY_ACC_CAM_ASM_000044_LENGTH_234_DNA_ID_CAMNT_0001815921_DNA
------------------------------------------------------------
------------------------------------------------------------
------------------------------------------------------------
------------------------------------------------------------
------------------------------------------------------------
------------------------------------------------------------
------------------------------------------------------------
------------------------------------------------------------
------------------------------------------------------------
------------------------------------------------------------
------------------------------------------------------------
------------------------------------------------------------
------------------------------------------------------------
------------------------------------------------------------
------------------------------------------------------------
------------------------------------------------------------
------------------------------------------------------------
------------------------------------------------------------
------------------------------------------------------------
------------------------------------------------------------
------------------------------------------------------------
------------------------------------------------------------
------------------------------------------------------------
-------------------------------------------------E----------
-------P-T---------------P-------------S-------------R------
--------------------------------I---------------------------
----------D-------------G-----------------------------------
--V------S-A-----A-------QE-----------SELRV-------------Y--G
C-------------------R--------------------L-VQDAA------------
------------V----------L-L----------------K------V----------
---------------------------------------------------------P--
--Q---------------ICA-AT------------------------------------
------------------------------------------------AMVYLQR-----
-----------------------------------------FYH-V--------------
------------------------------------A-SL----K------E--------
---------------------------H---------------D----------------
------------------------------------------------------------
---------------------------------------VR-------------------
------------------------------------------------------------
--YTAL---------------------GALFL-------------ACKAEE---N-----
----A---------R-A--------P--RH---------------VIN-----VF-H-A-
------L-L----------M------P---------------------------------
------------------------------------------------------------
------------------------------------------------------------
------------------------GA-----P----------------------L-----
------------L---------E-------------------------------------
----------------------------P-------------------------------
G-----------------S----------------------G------Q------Y---W
E-----MK---D-G----M------------------------F-RAEMHILREL---GF
A--V-D---V-V-----HP------------------H----------------------
----KYVLNY-----------------------------------------A------SV
------I---------L---------------R---------------------------
------------------------------------------------------------
------------------------------------------------------------
-A---------------SP-----------------------------------------
-A-------L---SQ-L---------AWSFAN-------------------DC-L---Q-
-T-S-V--------P------------------------V-------RWGS-SPWVVAVA
-----------CLYFA----A-----R------T--------------------------
------------------------------------------------------------
------------------------------------------------------------
-----------------------------------L----------------S-------
---------E--------------------------------------------------
----------------------------------------------G------------M
------------------------------------------------------------
------P-----------------E-----------------------------------
------------------------------------------------------------
------------------------------------------------------------
-------------D----------------------------------------------
---------------------------------------------------W--------
---------------Y-E------------------V-----------------------
--------------F----------------------------------------D----
------------------------------------------------------------
----------------------A------------------------------------P
--------------------L-PE----------------I-----------L-------
--------------E---------------------------------------------
-----------------IVG----------------ELV---------------------
-----------------------D-LY----------------------S----------
---------------L-------------------S------------------------
--------S---------------------------------------------C-----
--------------K-WT------------------------------P-----------
--------------------V---------------------------AGA---------
------------------------------------------------------------
------------------------------------------------------------
------------------------------------------------------------
------------------------------------------------------------
------------------------------------------------------------
------------------------------------------------------------
------------------------------------------------------------
------------------------------------------------------------
------------------------------------------------------------
------------------------------------------------------------
------------------------------------------------------------
------------------------------------------------------------
------------------------------------------------------------
------------------------------------------------------------
------------------------------------------------------------
------------------------------------------------------------
------------------------------------------------------------
------------------------------------------------------------
------------------------------------------------------------
------------------------------------------------------------
------------------------------------------------------------
------------------------------------------------------------
------------------------------------------------------------
------------------------------------------------------------
------------------------------------------------------------
------------------------------------------------------------
------------------------------------------------------------
------------------------------------------------------------
------------------------------------------------------------
------------------------------------------------------------
------------------------------------------------------------
------------------------------------------------------------
------------------------------------------------------------
------------------------------------------------------------
------------------------------------------------------------
------------------------------------------------------------
------------------------------------------------------------
------------------------------------------------------------
------------------------------------------------------------
------------------------------------------------------------
------------------------------------------------------------
------------------------------------------------------------
------------------------------------------------------------
------------------------------------------------------------
------------------------------------------------------------
------------------------------------------------------------
------------------------------------------------------------
------------------------------------------------------------
------------------------------------------------------------
------------------------------------------------------------
------------------------------------------------------------
------------------------------------------------------------
------------------------------------------------------------
------------------------------------------------------------
------------------------------------------------------------
------------------------------------------------------------
------------------------------------------------------------
---
>EP00011_Vannellida_sp_DIVA3-517-6-12_P011392_CAMPEP_0114605710_NCGR_PEP_ID_MMETSP0168-20121206_1192_1_TAXON_ID_95228_ORGANISM_"Vannella_sp._Strain_DIVA3_517_6_12"_NCGR_SAMPLE_ID_MMETSP0168_ASSEMBLY_ACC_CAM_ASM_000044_LENGTH_372_DNA_ID_CAMNT_0001816563_DN
------------------------------------------------------------
------------------------------------------------------------
----------------------------------------PP------------------
------------------------------------------------------------
------------------------------------------------------------
------------------------------------------------------------
------------------------------------------------------------
------------------------------------------------------------
---------------------------------------------------------LQP
QMQPQPPLRQPHPGQLG----------------------GGP------------------
-----------------------QYMP---------------------------------
--------------HAGHVQHRPPMGMPAHG----------------QMMG---------
----------------------------------------------HMPR----------
----------------------------------------------H-------------
------------------------------------------------------------
-NQAMPLQQQPQV-----------------------------------------------
---------------MLAPGMQHAQALGQGHAPGRGLPIGPGP-----------------
------------------------------------------------------------
------------GVQQQ-AMAQQQHMQ----------RPQQ-------------------
-----HGLQQQ-------------------QQQQQQ------------------------
------------------------------------------------------------
------------------------------------------------------------
--------------------------------Q----------QQQ--------------
QQAL---------------------------------------------K--PA------
----PAVQ-TPAG-----------GP-------------T-------------R------
--------------------------------K---------------------------
----------EVPL---------TGSS---------------------------------
--V------D-L-----QC-------------------EQERR-------------N--V
V-------------------A--------------------F-LHDAG------------
------------H----------R-L----------------Q------I----------
---------------------------------------------------------P--
--Q---------------QTI-AC------------------------------------
------------------------------------------------ATVFFHR-----
-----------------------------------------FYC-R--------------
------------------------------------H-RY----E------D--------
---------------------------L---------------D----------------
------------------------------------------------------------
---------------------------------------VY-------------------
------------------------------------------------------------
--IVSA---------------------TCLFL-------------SSKTQE---T-----
----P---------R-K--------L--KE---------------VMA-----VT-H-E-
------M-L----------Y------R---------------Q-----------------
------------------------------------------------------------
------------------------------------------------------------
------------------------------------------------------P-----
------------L---------V-------------------------------------
----------------------------E-------------------------------
P-----------------S----------------------E------E------F---N
A-----LR---F-R----M------------------------L-ECERLVMLAL---GY
D--F-N---V-E-----LP------------------F----------------------
----SHLLAL-----------------------------------------A------K-
------A---------V---------------R---------------------------
------------------------------------------------------------
------------------------------------------------------------
-V---------------H----------------------------------V-------
-S-------T---AQ-V---------AWSFAF-------------------DS-H---R-
-T-T-L--------C------------------------L-------RY---PARTIAAA
-----------SLYAA----I-----L------Y--------------------------
------------------------------------------------------------
------------------------------------------------------------
-----------------------------------L----------------Q-------
---------V--------------------------------------------------
----------------------------------------------R------------I
------------------------------------------------------------
------P-----------------S-----------------------------------
------------------------------------------------------------
------------------------------------------------------------
---------IA-NG------------A---------------------------------
--------S------------------------------------------W--------
---------------W-S------------------L-----------------------
--------------I----------------------------------------D----
------------------------------------------------------------
----------------------L------------------------------------Q
--------------------E-AT----------------L-----------Q-------
--------------D---------------------------------------------
-----------------IAM----------------EML---------------------
-----------------------E-LY----------------------Q----------
---------------D-------------------Q------------------------
--------E---------------------------------------------------
------------------------------------------------------------
------------------------------------------------------------
------------------------------------------------------------
------------------------------------------------------------
------------------------------------------------------------
------------------------------------------------------------
------------------------------------------------------------
------------------------------------------------------------
------------------------------------------------------------
------------------------------------------------------------
------------------------------------------------------------
------------------------------------------------------------
------------------------------------------------------------
------------------------------------------------------------
------------------------------------------------------------
------------------------------------------------------------
------------------------------------------------------------
------------------------------------------------------------
------------------------------------------------------------
------------------------------------------------------------
------------------------------------------------------------
------------------------------------------------------------
------------------------------------------------------------
------------------------------------------------------------
------------------------------------------------------------
------------------------------------------------------------
------------------------------------------------------------
------------------------------------------------------------
------------------------------------------------------------
------------------------------------------------------------
------------------------------------------------------------
------------------------------------------------------------
------------------------------------------------------------
------------------------------------------------------------
------------------------------------------------------------
------------------------------------------------------------
------------------------------------------------------------
------------------------------------------------------------
------------------------------------------------------------
------------------------------------------------------------
------------------------------------------------------------
------------------------------------------------------------
------------------------------------------------------------
------------------------------------------------------------
------------------------------------------------------------
------------------------------------------------------------
------------------------------------------------------------
------------------------------------------------------------
------------------------------------------------------------
------------------------------------------------------------
------------------------------------------------------------
------------------------------------------------------------
------------------------------------------------------------
------------------------------------------------------------
------------------------------------------------------------
------------------------------------------------------------
------------------------------------------------------------
------------------------------------------------------------
------------------------------------------------------------
---
>EP00012_Vannella_robusta_P007730_CAMPEP_0206196650_NCGR_PEP_ID_MMETSP0166-20121206_8579_1_ASSEMBLY_ACC_CAM_ASM_000260_TAXON_ID_95228_ORGANISM_"Vannella_robusta_Strain_DIVA3_518_3_11_1_6"_LENGTH_188_DNA_ID_CAMNT_0053614175_DNA_START_219_DNA_END_785_DNA_OR
------------------------------------------------------------
------------------------------------------------------------
------------------------------------------------------------
------------------------------------------------------------
------------------------------------------------------------
------------------------------------------------------------
------------------------------------------------------------
------------------------------------------------------------
------------------------------------------------------------
------------------------------------------------------------
------------------------------------------------------------
------------------------------------------------------------
------------------------------------------------------------
------------------------------------------------------------
------------------------------------------------------------
------------------------------------------------------------
------------------------------------------------------------
------------------------------------------------------------
------------------------------------------------------------
------------------------------------------------------------
------------------------------------------------------------
------------------------------------------------------------
------------------------------------------------------------
------------------------------------------------------------
------------------------------------------------------------
------------------------------------------------------------
------------------------------------------------------------
------------------------------------------------------------
------------------------------------------------------------
-------------------------M----------------------------------
------------------------------------------------------------
------------------------------------------------------------
------------------------------------------------------------
------------------------------------------------------------
---------------------------------------------------E--------
------------------------------------------------------------
------------------------------------------------------------
------------------------------------------------------------
------------------------------------------------------------
--SVAY---------------------ACLFL-------------ASKIEE---S-----
----P---------I-R--------L--KD---------------LIE-----QM-Y-R-
------E-K----------K------K---------------T-----------------
------------------------------------------------------------
------------------------------------------------------------
------------------------------------------------------K-----
------------I---------I-------------------------------------
----------------------------A-------------------------------
D-----------------G----------------------K------E------F---A
Y-----WR---N-E----I------------------------L-EKERHVLHTL---GF
D--F-Q---I-E-----HP------------------Y----------------------
----ANMLSK-----------------------------------------V------K-
------Q---------L---------------Q---------------------------
------------------------------------------------------------
------------------------------------------------------------
-H---------------EDP--------------------------------K-------
-R-------L---AQ-F---------SWNFIN-------------------DS-L---R-
-T-T-L--------C------------------------I-------QY---DPKEIAST
-----------SIYLA----I-----K------Y--------------------------
------------------------------------------------------------
------------------------------------------------------------
-----------------------------------L----------------K-------
---------T--------------------------------------------------
----------------------------------------------P------------C
------------------------------------------------------------
------T-----------------V-----------------------------------
------------------------------------------------------------
------------------------------------------------------------
------------KG------------G---------------------------------
--------D------------------------------------------I--------
---------------T-D------------------V-----------------------
--------------L----------------------------------------A----
------------------------------------------------------------
----------------------C------------------------------------S
--------------------M-ET----------------I-----------E-------
--------------K---------------------------------------------
-----------------ISH----------------QIL---------------------
-----------------------D-LY----------------------D----------
---------------Q-------------------T------------------------
--------A---------------------------------------------K-----
--------------P---------------------------------N-----------
------------------------------------------------QSEK--------
-----TE------------------------------------KN--------------K
EQ----------------------------------------------------------
-------------------------------------------------TKTEMA-----
-------VES--------------------------------------------------
------------------------------------------------------------
------------------------------------------------------------
------------------------------------------------------------
------------------------------------------------------------
------------------------------------------------------------
------------------------------------------------------------
------------------------------------------------------------
------------------------------------------------------------
------------------------------------------------------------
------------------------------------------------------------
------------------------------------------------------------
------------------------------------------------------------
------------------------------------------------------------
------------------------------------------------------------
------------------------------------------------------------
------------------------------------------------------------
------------------------------------------------------------
------------------------------------------------------------
------------------------------------------------------------
------------------------------------------------------------
------------------------------------------------------------
------------------------------------------------------------
------------------------------------------------------------
------------------------------------------------------------
------------------------------------------------------------
------------------------------------------------------------
------------------------------------------------------------
------------------------------------------------------------
------------------------------------------------------------
------------------------------------------------------------
------------------------------------------------------------
------------------------------------------------------------
------------------------------------------------------------
------------------------------------------------------------
------------------------------------------------------------
------------------------------------------------------------
------------------------------------------------------------
------------------------------------------------------------
------------------------------------------------------------
------------------------------------------------------------
------------------------------------------------------------
------------------------------------------------------------
------------------------------------------------------------
------------------------------------------------------------
------------------------------------------------------------
------------------------------------------------------------
------------------------------------------------------------
------------------------------------------------------------
------------------------------------------------------------
------------------------------------------------------------
------------------------------------------------------------
------------------------------------------------------------
------------------------------------------------------------
---
>EP00013_Stygamoeba_regulata_P009802_CAMPEP_0177667748_NCGR_PEP_ID_MMETSP0447-20121125_22303_1_TAXON_ID_0_ORGANISM_"Stygamoeba_regulata_Strain_BSH-02190019"_LENGTH_287_DNA_ID_CAMNT_0019174029_DNA_START_1_DNA_END_858_DNA_ORIENTATION_
-------QLGKG-------------FTWV-------------------------------
------------------------------------------------------------
--------------------------C-----------LVEPNRA---------------
------------------------------------------------------------
------------------------------------------------------------
---------------------------KPLSEPTYADCIAGAXL----------------
------------------------------------------------------------
---------------------------CQLTC----------------------------
-------FVSQQLRRLPLSAW---------------------------------------
-MA---------------------------------------------------------
------------------------------------------------------------
------------------------------------------------------------
-----------------ANF----------------------------------------
---------------------------WTS------------------------------
------------------------------------------------------------
------------------------------------------------------------
------------------------------------------------------------
------------------------------------------------------------
------------------------------------------------------------
--------T-----------------------HCKK------------------------
-----------------------------W------------------------------
----------------------------------------------LL------------
--------------------------------T-----------Q---------------
DD-L---------------------------------------------N----------
-------K-A-----------------------------V-------------Q------
--------------------------------K---------------------------
----------QLG--V--------------------------------------------
--L------N-Q-----R-------QF-----------RFLNI-------------Y--F
V-------------------H--------------------A-IQRVG------------
------------K----------H-L----------------H------M----------
---------------------------------------------------------R--
--Q---------------RAI-AT------------------------------------
------------------------------------------------AVVYFKR-----
-----------------------------------------FYT-K--------------
------------------------------------Y-TF----K------E--------
---------------------------S---------------D----------------
------------------------------------------------------------
---------------------------------------PR-------------------
------------------------------------------------------------
--LLVP---------------------TCLYL-------------SSKVEE---L-----
----T---------V-S--------M--PA---------------LLH-----LM-K-L-
------H-V----------D------S---------------------------------
------------------------------------------------------------
------------------------------------------------------------
------------------------------------------------------------
------------------------------------------------------------
------------------------------------------------------------
------------------------------------------------S------C---T
F-----TE---D-Q----I------------------------V-RCEFSLLRAL---KY
S--L-V---V-F-----HP------------------Y----------------------
----RPLVQF-----------------------------------------V------S-
------D---------S---------------G---------------------------
------------------------------------------------------------
------------------------------------------------------------
-F--------------------------------------------------G-------
-E-------L---LE-P---------AWALVN-------------------DS-Y---C-
-S-D-I--------C------------------------L-------LH---PPFKAAIA
-----------CLYLA----G-----F------IH-------------------------
------------------------------------------------------------
------------------------------------------------------------
----------------------------------NN----------------Q-------
---------R--------------------------------------------------
----------------------------------------------G------------L
------------------------------------------------------------
------------------------------------------------------------
------------------------------------------------------------
------------------------------------------------------------
--------------------------M---------------------------------
--------Q------------------------------------------W--------
---------------L-S------------------E-----------------------
--------------I----------------------------------------A----
------------------------------------------------------------
----------------------V------------------------------------D
--------------------L-TD----------------I-----------Q-------
--------------D---------------------------------------------
-----------------IVT----------------DLV---------------------
-----------------------K-LY----------------------S----------
---------------L--------------------------------------------
-------WX---------------------------------------------------
------------------------------------------------------------
------------------------------------------------------------
------------------------------------------------------------
------------------------------------------------------------
------------------------------------------------------------
------------------------------------------------------------
------------------------------------------------------------
------------------------------------------------------------
------------------------------------------------------------
------------------------------------------------------------
------------------------------------------------------------
------------------------------------------------------------
------------------------------------------------------------
------------------------------------------------------------
------------------------------------------------------------
------------------------------------------------------------
------------------------------------------------------------
------------------------------------------------------------
------------------------------------------------------------
------------------------------------------------------------
------------------------------------------------------------
------------------------------------------------------------
------------------------------------------------------------
------------------------------------------------------------
------------------------------------------------------------
------------------------------------------------------------
------------------------------------------------------------
------------------------------------------------------------
------------------------------------------------------------
------------------------------------------------------------
------------------------------------------------------------
------------------------------------------------------------
------------------------------------------------------------
------------------------------------------------------------
------------------------------------------------------------
------------------------------------------------------------
------------------------------------------------------------
------------------------------------------------------------
------------------------------------------------------------
------------------------------------------------------------
------------------------------------------------------------
------------------------------------------------------------
------------------------------------------------------------
------------------------------------------------------------
------------------------------------------------------------
------------------------------------------------------------
------------------------------------------------------------
------------------------------------------------------------
------------------------------------------------------------
------------------------------------------------------------
------------------------------------------------------------
------------------------------------------------------------
------------------------------------------------------------
------------------------------------------------------------
------------------------------------------------------------
------------------------------------------------------------
------------------------------------------------------------
------------------------------------------------------------
------------------------------------------------------------
---
>EP00013_Stygamoeba_regulata_P018446_CAMPEP_0177667500_NCGR_PEP_ID_MMETSP0447-20121125_22157_1_TAXON_ID_0_ORGANISM_"Stygamoeba_regulata_Strain_BSH-02190019"_LENGTH_316_DNA_ID_CAMNT_0019173737_DNA_START_1_DNA_END_948_DNA_ORIENTATION_-
------------------------------------------------------------
------------------------------------------------------------
--APAPAPAH----------------------------APAPAHAP--------------
------------------------------------------------------------
------------------------------------------------------------
------------------------------------------------------------
------------------------------------------------------------
------------------------------------------------------------
-------------------A----------------------------------------
HTPTEN------------------------------------------------------
------------------------------------------------------------
------------------------------------------------------------
-----------------AA-----------------------------------------
------------------------------------------------------------
---------------PAA------------------------------------------
------------------------------------------------------------
--------------------------PSPTPSK---------------------------
------------------------------------------------------------
-------------------ASS--------------------------------------
--------S-------------------------SR------------------------
-----------------------------A------------------------------
----------------------------------------------GS------------
--------------------------------S-----------T---------------
GE-VAE------------------------------------------EF----------
-------L-T---------------P-------------M-------------RQ-----
------------------------------------------------------------
------------------------S-----------------------------------
--S------H-L-----D-------QH-----------TARIR-------------N--T
C-------------------A--------------------F-IQDCG------------
------------I----------R-L----------------K------L----------
---------------------------------------------------------P--
--Q---------------LTI-AT------------------------------------
------------------------------------------------AITFFHR-----
-----------------------------------------FYK-L--------------
------------------------------------H-SF----E------A--------
---------------------------Y---------------D----------------
------------------------------------------------------------
---------------------------------------RT-------------------
------------------------------------------------------------
--ITAL---------------------VCLFL-------------AGKVEE---S-----
----P---------K-K--------L--RD---------------VVL-----CG-Y-N-
------C-R----------Y------R---------------------------------
------------------------------------------------------------
------------------------------------------------------------
-------------------------------K----------------------Q-----
------------L---------S-------------------------------------
----------------------------E-------------------------------
N-----------------S----------------------K------E------Y---K
E-----WR---E-K----V------------------------L-LQERVVLQTI---GF
D--L-N---I-E-----HP------------------Y----------------------
----QHIINY-----------------------------------------V------K-
------A---------M---------------R---------------------------
------------------------------------------------------------
------------------------------------------------------------
-G---------------N----------------------------------R-------
-K-------L---AQ-I---------AWNFVN-------------------DS-L---R-
-T-T-L--------M------------------------L-------RY---NSTTIACT
-----------ALFLA----A-----K------F--------------------------
------------------------------------------------------------
------------------------------------------------------------
-----------------------------------L----------------R-------
---------I--------------------------------------------------
----------------------------------------------D------------L
------------------------------------------------------------
------P-----------------T-----------------------------------
------------------------------------------------------------
------------------------------------------------------------
------------------------------------------------------------
--------N------------------------------------------W--------
---------------E-R------------------I-----------------------
--------------M----------------------------------------R----
------------------------------------------------------------
----------------------I------------------------------------S
--------------------Y-KD----------------L-----------D-------
--------------D---------------------------------------------
-----------------TVA----------------EIL---------------------
-----------------------D-LY----------------------E----------
---------------S-------------------S------------------------
--------P---------------------------------------------R-----
--------------I---------------------------------S-----------
------------------------------------------------EMKQ--------
-----QS------------------------------------QA---------------
------------------------LARKAQE-----------ESRGAGAT--------H-
-------------------------N-----------------------GSH--------
--------PP--------------------------------------------------
---PG-------------------------------------------------------
----------------------APA-----------------------------------
------------------------------------------------------------
------------------------------------------------------------
------------------------------------------------------------
-----------KSPPTP-------------------------------------------
-------A----------------------------------------------------
------------------------------------------------------------
------------------------------------------------------------
------------------------------------------------------------
------------------------------------------------------------
------------------------------------------------------------
------------------------------------------------------------
------------------------------------------------------------
------------------------------------------------------------
------------------------------------------------------------
------------------------------------------------------------
------------------------------------------------------------
------------------------------------------------------------
------------------------------------------------------------
------------------------------------------------------------
------------------------------------------------------------
------------------------------------------------------------
------------------------------------------------------------
------------------------------------------------------------
------------------------------------------------------------
------------------------------------------------------------
------------------------------------------------------------
------------------------------------------------------------
------------------------------------------------------------
------------------------------------------------------------
------------------------------------------------------------
------------------------------------------------------------
------------------------------------------------------------
------------------------------------------------------------
------------------------------------------------------------
------------------------------------------------------------
------------------------------------------------------------
------------------------------------------------------------
------------------------------------------------------------
------------------------------------------------------------
------------------------------------------------------------
------------------------------------------------------------
------------------------------------------------------------
------------------------------------------------------------
------------------------------------------------------------
------------------------------------------------------------
------------------------------------------------------------
------------------------------------------------------------
------------------------------------------------------------
------------------------------------------------------------
------------------------------------------------------------
------------------------------------------------------------
---
>EP00019_Armaparvus_languidus_P007149_CAMPEP_0168590028_NCGR_PEP_ID_MMETSP0420-20121227_6334_1_TAXON_ID_498008_ORGANISM_"Pessonella_sp."_LENGTH_759_DNA_ID_CAMNT_0008625629_DNA_START_75_DNA_END_2354_DNA_ORIENTATION_
------------------------------------------------------------
------------------------------------------------------------
------MSSHELPK----------------QLKRPAQLVPPPRSGVQQ------------
------------------------------------------------------------
------------------------------------------------------------
------------------------APQQPRLPHHHHQ-----------------------
---------------------------QQQQAQHY-QQYRPQQ-----------------
------------------------------------------------QNQRQTYYPGQA
RAPQQRQSYYPQQARRPTTT------------------------------------TAPV
GMPPHNTAPTYTNYNTVH---------------------TAR------------------
-------------------QNNALLPP--H------------------------------
--------------NAQRRGAPPPPP-----------------------LN---------
-------------RTSSASASTTSRAA-----L---------------------------
------------------------------------------------------------
-----------PPPRSLA------------------STT---------------------
----LPR-----------------------------------------------------
-----------------------PSSRSTSSLPPPPPPTS--------------------
------------------------------------------------------------
------------------SASS--------------------------------------
--------S-------------------------SR------------------------
------------------------------------------------------------
------------------------------------------PSLPLL------------
--------------------------------S-----------K---------------
SQPLARPPINT----GATTASTTTPAAAAAAAAAVGAATPSSSSLLDSAK----------
-----PLNSTASTSVK------SKSP-------------SS------------RFYF---
--------------------------------TL--------------------------
----------DQIR-------ASLG-----------------------------------
--M------D-A-----E-------LE-----------ETTRR-------------N--W
C-------------------T--------------------F-IHQCS------------
------------M----------D-L----------------A------I----------
---------------------------------------------------------P--
--Q---------------LTI-AT------------------------------------
------------------------------------------------AAVFFHR-----
-----------------------------------------FYV-I--------------
------------------------------------S-PN----K------N--------
---------------------------A---------------D----------------
------------------------------------------------------------
---------------------------------------KF-------------------
------------------------------------------------------------
--VVAT---------------------ACLFL-------------AGKVEE---T-----
----P---------K-W--------L--QT---------------LLP-----KA-H-Q-
------L-KPI-------GY------G---------------G-----------------
-----TPP----------------------------------------------------
----------------------------------------------------S-------
-------------------------K-----P----------------------T-----
------------L---------R-------------------------------------
----------------------------P-------------------------------
K-----------------S----------------------D------E------Y---E
K-----FR---T-A----V------------------------L-GAERELLQTI---AF
S--L-T---V-Q-----HP------------------Y----------------------
----KFLLSA-----------------------------------------V------K-
------A---------L---------------L--------------P-AESGASMS---
------------------------------------------------------------
-----------------------------------------AQAPLGA------------
-E---------------R----------------------------------K-------
-R-------L---AQ-M---------AWNFVN-------------------DS-L---R-
-T-T-L--------C------------------------L-------QF---EPKHIALA
-----------AIWMA----S-----K------M--------------------------
------------------------------------------------------------
------------------------------------------------------------
-----------------------------------T----------------K-------
---------I--------------------------------------------------
----------------------------------------------D------------L
------------------------------------------------------------
------N-----------------R-----------------------------------
------------------------------------------------------------
---------------GH-------------------------------------------
------------QN------------E---------------------------------
--------P------------------------------------------W--------
---------------Y-A------------------K-----------------------
--------------H----------------------------------------G----
------------------------------------------------------------
----------------------C------------------------------------D
--------------------E-KI----------------L-----------N-------
--------------S---------------------------------------------
-----------------VQT----------------QIV---------------------
-----------------------D-MY----------------------A----------
---------------K-------------------E------------------------
--------G---------------------------------------------------
-------------VA---------------------------------N-----------
------------------------------------------------PLAT--------
-----------------------------------------------------------P
TH----------------------------------------------------------
-----------------------DAT----------------------DSTGT-------
--------PQR-------------------------------------------DTADKA
TAAPVETSA---------------------------------------------------
------------------SNANKAS-----TSSNGAAGNTS-------------------
-----------------------------------------------------GSLKRSA
ERAAG-------------------------------------------------------
------------------------------D-----------------------------
--ESTARPLKQRSHSPP-------------------------------------------
-------SQQGSNGNTSAAATASTA-----------------------------------
------------------------------------------------------------
------------------------------------------------------------
----------------TAATA---------------------------------------
-----------------------TDVAATTVTQP----------------------GHES
EAKETRDETPTSAAADDDN-----------------------------------------
------------------------------------------------------------
------------------------------------------------------------
-------TPRYTGAAA------------------------------------KAV-HVAQ
------------------------------------------------------------
------------------------------------------------------------
----------------SVAQAAARAVPDNSA-----------------------------
--------------------------------SPSNH------------------GALTA
A-----------------------------------------------------------
------------------------------------------------------------
------------------------------------------------------------
---------------------QGVALGGASQRNAADPSV---------------------
------------------------------------------------------------
------------------------------------------------------------
----------------MALLDDELNA----------------L-----------------
---------KHDTPPHNK------------------------------------------
------------------------------------------------------------
------------------------------------------------------------
------------------------------------------------------------
------------------------------------------------------------
------------------------------------------------------------
------------------------------------------------------------
------------------------------------------------------------
------------------------------------------------------------
---------------RTAAL----------------------------------------
------------------------------------------------------------
---SVPARTR--------------------------------------------------
------------------------------------------------------------
------------------------------------------------------------
------------------------------------------------------------
------------------------------------------------------------
------------------------------------------------------------
------------------------------------------------------------
------------------------------------------------------------
---------------------------------LERARSPGLNVR---------------
------------------------------------------------------------
-------------------------------SNPY-------------------------
------------------------------------------------------------
------------------------------------------------------------
------------------------------------------------------------
------------------------------------------------------------
------------------------------------------------------------
---
>EP00021_Heterostelium_album_P008187_XP_020434823.1_cyclin_Heterostelium_album_PN500
------------------------------------------------------------
------------------------------------------------------------
------------------------------------------------------------
------------------------------------------------------------
------------------------------------------------------------
------------------------------------------------------------
------------------------------------------------------------
------------------------------------------------------------
------------------------------------------------------------
-MNSNQSTTN--------------------------------------------------
------------------------------------------------------------
------------------------------------------------------------
------------------------------------------------------------
------------------------------------------------------------
---------------SHS------------------------------------------
------------------------------------------------------------
------------------------------------------------------------
------------------------------------------------------------
------------------QQQSNI------------------------------------
--------Q-------------------------SS------------------------
------------------------------------------------------------
------------------------------------------------------------
--------------------------------S-----------Q---------------
QSTI---------------------------------------------A----------
------TT-T---------------T-------------S-------------S------
--------------------------------S---------------------------
----------S-------------S-----------------------------------
--L------T-I-----E-------KN-----------SSSNN-------------N---
-------------------------------------------SNGTG------------
------------T----------A------------------------------------
---------------------------------------------------------A--
------------------ATAAATT-----------------------------------
--------------------------------------------TNTSSLVDFKNNTNAH
----------------------------------------WYFT-K--------------
------------------------------------E-QI----Q------K--------
--------------------------HY---------------G----------------
------------------------------------------------------------
---------------------------------------DD-------------------
------------------------------------------------------------
--VIAT---------------------TCLFL-------------AGKVEE---K-----
----P---------R-K--------L--ID---------------VSY-----YS-Y-K-
------A-R----------Y------K---------------N-----------------
------------------------------------------------------------
------------------------------------------------------------
-------------------------------S----------------------E-----
------------L---------A-------------------------------------
----------------------------Q-------------------------------
N-----------------S----------------------P------E------V---G
E-----LA---T-K----I------------------------V-QNEHLLLTTI---AF
E--L-T---V-E-----HP------------------Y----------------------
----KYLLEY-----------------------------------------M------K-
------M---------I---------------Q---------------------------
------------------------------------------------------------
------------------------------------------------------------
-G---------------S----------------------------------K-------
-N-------L---CQ-V---------AWNFVN-------------------DS-L---R-
-T-N-L--------C------------------------L-------RY---PPDYISYA
-----------SVFLA----S-----K------F--------------------------
------------------------------------------------------------
------------------------------------------------------------
-----------------------------------L----------------S-------
---------Y--------------------------------------------------
----------------------------------------------P------------L
------------------------------------------------------------
------T-----------------G-----------------------------------
------------------------------------------------------------
---------------SE-------------------------------------------
------------GK------------K---------------------------------
--------Q------------------------------------------W--------
---------------W-E------------------N-----------------------
--------------Y----------------------------------------N----
------------------------------------------------------------
----------------------I------------------------------------K
--------------------L-EV----------------L-----------E-------
--------------D---------------------------------------------
-----------------ISN----------------QIL---------------------
-----------------------D-LY----------------------E----------
---------------S-------------------T------------------------
--------S---------------------------------------------NI----
------------LIKD--------------------------------Q-----------
------------------NNVN-------------------------NTNQQ--------
-----QN------------------------------------NN--------------N
N--------NGNSG----------------------------NNNNNNNN----------
-----------------------NNNG----------------------NSSI-------
-------SPK--------------------------------------------KQQQQQ
QQQPTPSKQQQQNSH------------------E--------------------------
------------------LNSNSNT-----NNNEQEQNNNH-------------------
------------------------------------------------------------
------------------------------------------------------------
------------------------------------------------------------
--HQQQQHNSQEKIASP-------------------------------------------
-------SSSSKTSSTSTS-----------------------------------------
------------------------------------------------------------
------------------------------------------------------------
------------------------------------------------------------
-------------------------SSSKSNN------------------------SNSV
SSTATTNKVEHQSPTPNSYQ----------------------------------------
------------------------------------------------------------
------------------------------------------------------------
-------SPTVGRHQSLS------------------------------------------
------------------------------------------------------------
------------------------------------------------------------
------------------PGPSNQYSP---------------------------------
--------------------------------SPSSS-----------------------
------------------------------------------------------------
-----------------------STNKRYSPYNNNN------------------------
------------------------------------------------------------
-------------------------NNSSSNNNKS-------------------------
----------------NYSRSR------------------------------SPSPTRA-
------------------------------------------------------------
------------------------------------------------------------
------------QSPSSK----------HGRSSY--------------------------
------------------------------------------------------------
------------------------------------------------------------
------------------------------------------------------------
------------------------------------------------------------
------------------------------------------------------------
------------------------------------------------------------
------------------------------------------------------------
--------------DRRDRD----------------------------------------
---------------RDSR-----------------------------------------
---------DSRDHRDSRD-----------------------------------------
------NRDRDSRES---------------------------------------------
------------------------------------------------------------
------------------------------------------------------------
------------------------------------------------------------
------------------------------------------------------------
--------------------------------RDTRDYRD--------------------
---------------------------SRDTRDRRDDN----------------------
------------------------------------------------------------
---------------------------------RDRDRDRR-------------------
------------------------------------------------------------
------------------------------------------------------------
------------------------------------------------------------
------------------------------------------------------------
------------------------------------------------------------
------------------------------------------------------------
------------------------------------------------------------
---
>EP00021_Heterostelium_album_P008472_XP_020435108.1_cyclin_Heterostelium_album_PN500
------------------------------------------------------------
------------------------------------------------------------
------------------------------------------------------------
------------------------------------------------------------
------------------------------------------------------------
------------------------------------------------------------
------------------------------------------------------------
------------------------------------------------------------
------------------------------------------------------------
-MA---------------------------------------------------------
------------------------------------------------------------
------------------------------------------------------------
-----------------ANF----------------------------------------
---------------------------WDS------------------------------
------------------------------------------------------------
------------------------------------------------------------
------------------------------------------------------------
------------------------------------------------------------
------------------------------------------------------------
--------T-----------------------HWKS------------------------
-----------------------------W------------------------------
----------------------------------------------IL------------
--------------------------------D-----------K---------------
SK-L---------------------------------------------E----------
-------Y-S-----------------------------N-------------A------
--------------------------------K---------------------------
----------DKQ--Y--------------------------------------------
--I------T-H-----T-------EL-----------KRLKI-------------H--Y
C-------------------KCKKRIYLYQFIYLLINFDFLV-IHLLG------------
------------S----------T-L----------------K------I----------
---------------------------------------------------------R--
--Q---------------RAI-AT------------------------------------
------------------------------------------------AIVYFKR-----
-----------------------------------------FYL-K--------------
------------------------------------N-SF----I------D--------
---------------------------C---------------E----------------
------------------------------------------------------------
---------------------------------------PR-------------------
------------------------------------------------------------
--LIAT---------------------TCLYL-------------SSKVEE---C-----
----I---------T-Q--------A--KK---------------CAI-----KM-K-E-
------I-----------------------------------------------------
------------------------------------------------------------
------------------------------------------------------------
------------------------------------------------------------
------------------------------------------------------------
------------------------------------------------------------
------------------D----------------------P------S------Y---N
F-----TM---N-D----I------------------------L-ECEFYVLEEL---NF
E--L-I---I-Y-----HP------------------Y----------------------
----KSLPAY-----------------------------------------L------Q-
------N---------C---------------G---------------------------
------------------------------------------------------------
------------------------------------------------------------
-L----------------------------------------------------------
-D-------C---LD-S---------VWGIVN-------------------DS-Y---K-
-T-D-V--------S------------------------L-------LY---PPYVIALG
-----------CIYLV----A-----F------I--------------------------
------------------------------------------------------------
------------------------------------------------------------
-----------------------------------K----------------K-------
---------K--------------------------------------------------
----------------------------------------------D------------L
------------------------------------------------------------
------------------------------------------------------------
------------------------------------------------------------
------------------------------------------------------------
--------------------------K---------------------------------
--------Q------------------------------------------W--------
---------------F-S------------------D-----------------------
--------------L----------------------------------------N----
------------------------------------------------------------
----------------------V------------------------------------D
--------------------M-KE----------------I-----------W-------
--------------D---------------------------------------------
-----------------VAK----------------ELL---------------------
-----------------------D-YY----------------------E----------
---------------F--------------------------------------------
-------DR---------------------------------------------V-----
------------LIT---------------------------------PAEAP-------
------------------------------------------------------------
-----EAIY-----------------------------------A--------------K
LPI-----RVTST-----------------------------------------------
------------------------------------------------------------
------------------------------------------------------------
------------------------------------------------------------
------------------------------------------------------------
------------------------------------------------------------
------------------------------------------------------------
------------------------------------------------------------
------------TPPVP-------------------------------------------
-------TPPARK-----------------------------------------------
------------------------------------------------------------
------------------------------------------------------------
------------------------------------------------------------
------------------------------------------------------------
------------------------------------------------------------
------------------------------------------------------------
------------------------------------------------------------
------------------------------------------------------------
------------------------------------------------------------
------------------------------------------------------------
------------------------------------------------------------
------------------------------------------------------------
------------------------------------------------------------
------------------------------------------------------------
------------------------------------------------------------
------------------------------------------------------------
------------------------------------------------------------
------------------------------------------------------------
------------------------------------------------------------
------------------------------------------------------------
------------------------------------------------------------
------------------------------------------------------------
------------------------------------------------------------
------------------------------------------------------------
------------------------------------------------------------
------------------------------------------------------------
------------------------------------------------------------
------------------------------------------------------------
------------------------------------------------------------
------------------------------------------------------------
------------------------------------------------------------
------------------------------------------------------------
------------------------------------------------------------
------------------------------------------------------------
------------------------------------------------------------
------------------------------------------------------------
------------------------------------------------------------
------------------------------------------------------------
------------------------------------------------------------
------------------------------------------------------------
------------------------------------------------------------
------------------------------------------------------------
------------------------------------------------------------
------------------------------------------------------------
------------------------------------------------------------
------------------------------------------------------------
---
>EP00022_Cavenderia_fasciculata_P005781_XP_004358180.1_cyclin_Cavenderia_fasciculata
------------------------------------------------------------
------------------------------------------------------------
------------------------------------------------------------
------------------------------------------------------------
------------------------------------------------------------
------------------------------------------------------------
------------------------------------------------------------
------------------------------------------------------------
------MTSITSAPNSTSSS------------------------------------SSSS
TLTNNNNNTIINT-----------------------------------------------
--------------------------PTT-------------------------------
------------------------------------------------ILS---------
------------NNAPSAAA----------------------------------------
------------------------------------------------------------
-------------TAAVA------------------TSSSS-------------------
------------------------------------------------------------
--------------------SSSTTTTTSSSSSLS---------Y---------------
-EWL--------------------------------------------------------
------------------KTGP--------------------------------------
--------S-------------------------RH------------------------
-----------------------------W------------------------------
----------------------------------------------YF------------
--------------------------------T-----------K---------------
EQ-V-M-------------------------------------------N----------
-------H-Y--------------------------------------------------
------------------------------------------------------------
------------------------G-----------------------------------
--------KD-------K-------QE-----------ITSRR-------------A--S
C-------------------A--------------------F-IQDIG------------
------------I----------T-L----------------K------L----------
---------------------------------------------------------S--
--Q---------------LII-AT------------------------------------
------------------------------------------------ATTYFHR-----
-----------------------------------------FYI-R--------------
------------------------------------H-QL----R------D--------
---------------------------Y---------------D----------------
------------------------------------------------------------
---------------------------------------RF-------------------
------------------------------------------------------------
--LVAT---------------------TCLFL-------------ATKVEE---S-----
----P---------R-K--------L--VD---------------VAS-----IY-Y-K-
------A-K----------N------K---------------K-----------------
------------------------------------------------------------
------------------------------------------------------------
------------------------------------------------------Q-----
------------T---------N-------------------------------------
----------------------------P-------------------------------
D-----------------Q----------------------G------E------I---Q
S-----II---N-K----I------------------------I-QHEHLLLTTI---AF
E--L-T---V-D-----HP------------------Y----------------------
----KFLLEY-----------------------------------------M------K-
------M---------I---------------Q---------------------------
------------------------------------------------------------
------------------------------------------------------------
-G---------------S----------------------------------K-------
-R-------L---CQ-V---------AWNFVN-------------------DS-L---R-
-T-N-L--------C------------------------L-------QF---PPQLISYA
-----------AVYLA----T-----K------F--------------------------
------------------------------------------------------------
------------------------------------------------------------
-----------------------------------L----------------N-------
---------Y--------------------------------------------------
----------------------------------------------P------------L
------------------------------------------------------------
------S-----------------S-----------------------------------
------------------------------------------------------------
----------------E-------------------------------------------
------------GK------------K---------------------------------
--------Q------------------------------------------W--------
---------------W-E------------------I-----------------------
--------------L----------------------------------------D----
------------------------------------------------------------
----------------------V------------------------------------K
--------------------L-EV----------------L-----------E-------
--------------E---------------------------------------------
-----------------IGS----------------YIL---------------------
-----------------------D-LY----------------------E----------
---------------K-------------------H------------------------
--------P---------------------------------------------------
-------------LT---------------------------------K-----------
------------------------------------------------DENS--------
-----NN------------------------------------NN--------------N
N-----------------------------------------NNNSNNNN----------
-------------------------------------------------NSSNHQ-----
-------QPNEN------------------------------------------------
---PTI------------------------------------------------------
-K----------VVENNNNNNNSEQ-----QKNND-------------------------
------------------------------------------------------------
------------------------------------------------------------
------------------------------------------------------------
--SVIDMVIDSNVNSNP-------------------------------------------
-------INNNNNNNNSNN-----------------------------------------
------------------------------------------------------------
------------------------------------------------------------
------------------------------------------------------------
----------------------NNNNSSSSNNIGP----------------NDRLASSPL
PQLKTPNKSPSLSST---------------------------------------------
------------------------------------------------------------
------------------------------------------------------------
-------SPNSNNNNNTN------------------------------------------
------------------------------------------------------------
------------------------------------------------------------
---------------GSTSSSTNVLSP---------------------------------
-----------------------------RGPSPNNNN----------------------
------------------------------------------------------------
----------------------NNNATRYSPYGK--------------------------
------------------------------------------------------------
--------------------------ERRSGRGDS-------------------------
--------------------------------------------------SRSPSPHRDV
------------------------------------------------------------
-------------VAPPSRGSSNLETG---------------------------------
--------------------------EIHDQGRGDN------------------------
------------------------------------------------------------
------------------------------------------------------------
------------------------------------------------------------
------------------------------------------------------------
------------------------------------------------------------
------------------------------------------------------------
------------------------------------------------------------
--------------NNRDRD----------------------------------------
---------------RDS------------------------------------------
---------NSRYNNNNRN-----------------------------------------
------EREHRGDKDYHG------------------------------------------
------------------------------------------------------------
------------------------------------------------------------
------------------------------------------------------------
------------------------------------------------------------
--------------------------------GNNRDR----------------------
----------------------------DHHQQYSREGGGN-------------------
------------------------------------------------------------
-----------------------------NNNYSNNSRRDDGYEKDH-------------
------------------------------------------------------------
------------------------------------------------------------
-------------------------------------------------------HHHNN
NNNIHVKEDNH-------------------------------------------------
------------------------------------------------------------
------------------------------------------------------------
----------------------------------NH------------------------
--K
>EP00023_Dictyostelium_discoideum_P004033_XP_637571.1_hypothetical_protein_DDB_G0286617_Dictyostelium_discoideum_AX4
------------------------------------------------------------
------------------------------------------------------------
------------------------------------------------------------
------------------------------------------------------------
------------------------------------------------------------
------------------------------------------------------------
------------------------------------------------------------
------------------------------------------------------------
------------------------------------------------------------
------------------------------------------------------------
------------------------------------------------------------
------------------------------------------------------------
------------------------------------------------------------
------------------------------------------------------------
------------------------------------------------------------
------------------------------------------------------------
------------------------------------------------------------
---M--------------------------------------------------------
------------------NYKS--------------------------------------
--------N-------------------------SH------------------------
-----------------------------W------------------------------
----------------------------------------------FF------------
--------------------------------S-----------K---------------
EQ-V-L-------------------------------------------K----------
-------H-Y-----------------------------S-------------L------
------------------------------------------------------------
------------------------G-----------------------------------
--I------E-L-----K-------LE-----------VAYRR-------------A--S
A-------------------A--------------------F-IQDVG------------
------------I----------K-L----------------K------M----------
---------------------------------------------------------P--
--Q---------------LTI-AT------------------------------------
------------------------------------------------AISYFHR-----
-----------------------------------------FFI-R--------------
------------------------------------H-QL----K------D--------
---------------------------H---------------D----------------
------------------------------------------------------------
---------------------------------------RFV------------------
-------------------------------------------------------CINID
SPVVAT---------------------ACLFL-------------AGKVEE---T-----
----P---------R-K--------L--DD---------------VIK-----VS-Y-M-
------I-K----------N------K---------------K-----------------
-----KDG----------------------------------------------------
----------------------------------------------------D-------
-------------------------------K----------------------M-----
------------V---------A-------------------------------------
----------------------------I-------------------------------
S-----------------Q----------------------Q------E------H---N
N-----LK---N-K----I------------------------L-QNEHLILTTI---AF
E--L-A---V-E-----HP------------------Y----------------------
----KYLLEY-----------------------------------------M------K-
------S---------I---------------Q---------------------------
------------------------------------------------------------
------------------------------------------------------------
-G---------------S----------------------------------K-------
-N-------L---CQ-V---------AWNFVN-------------------DS-L---R-
-T-S-L--------C------------------------L-------HY---PPDLISYA
-----------SIYLA----T-----R------F--------------------------
------------------------------------------------------------
------------------------------------------------------------
-----------------------------------L----------------N-------
---------Y--------------------------------------------------
----------------------------------------------Q------------L
------------------------------------------------------------
------I-----------------T-----------------------------------
------------------------------------------------------------
----------------E-------------------------------------------
------------NK------------K---------------------------------
--------E------------------------------------------W--------
---------------W-E------------------M-----------------------
--------------L----------------------------------------G----
------------------------------------------------------------
----------------------I------------------------------------K
--------------------F-EV----------------L-----------E-------
--------------D---------------------------------------------
-----------------ISK----------------QIL---------------------
-----------------------D-LY----------------------E----------
---------------A-------------------N------------------------
--------P---------------------------------------------------
-------------LQ---------------------------------Q-----------
------------------------------------------------TATI--------
-----PS------------------------------------SS--------------S
S-----------------------------------------TPTSTSTT----------
-------------------------------------------------TSTS-------
-------SPS--------------------------------------------------
---PNP------------------------------------------------------
------------------SQPQPLP-----------------------------------
----------------------------------------------------------PQ
QN----------------------------------------------------------
------------------------------------------------------------
-----ENSNNSNNSNNN-------------------------------------------
-------TTTTSTSTSSNT-----------------------------------------
------------------------------------------------------------
------------------------------------------------------------
------------------------------------------------------------
-------------------------ITTTSTS------------------------SSAN
EKQPSLNESGDINK----------------------------------------------
------------------------------------------------------------
------------------------------------------------------------
-------TPNKSLSATTA------------------------------------------
------------------------------------------------------------
------------------------------------------------------------
------------------NSISHHISP---------------------------------
-----------------------------TSSKPSNRN----------------------
------------------------------------------------------------
------------------------SDHRYSPYKSTH------------------------
------------------------------------------------------------
-------------------------HSNSNKRSLS-------------------------
---------------------------------------------------RSPSPNRAS
V-----------------------------------------------------------
------------------------------------------------------------
------------------------------------------------------------
------------------------------------------------------------
------------------------------------------------------------
------------------------------------------------------------
------------------------------------------------------------
------------------------------------------------------------
------------------------------------------------------------
------------------------------------------------------------
------------------------------------------------------------
------------------------------------------------------------
------------------------------------------------------------
------------------------------------------------------------
------------------------------------------------------------
------------------------------------------------------------
------------------------------------------------------------
------------------------------------------------------------
------------------------------------------------------------
------------------------------------------------------------
------------------------------------------------------------
------------------------------------------------------------
------------------------------------------------------------
------------------------------------------------------------
------------------------------------------------------------
------------------------------------------------------------
------------------------------------------------------------
------------------------------------------------------------
----------------------------------SN------------------------
---
>EP00024_Dictyostelium_purpureum_P002409_XP_003285261.1_cyclin_Dictyostelium_purpureum
--------------------------MMMLK-------------------YTSI------
-LLL--------------------------------------------------------
-------------LI---NIIKAEE--------YVLCDDGNPCTSD--------------
----------------------------------------------------------FF
DQ---------------------------------------------I------------
------------------------------------------------------------
------------------------------------------------------------
------------------------SGTCQHMF----------------------------
----------------------------------------------------NQWSGCEN
PMQQQQQPQCSENTCN--------------------------------------------
---------------R-----------------------F--------------------
------------------------------------------------------------
------------KSNKCKTFTNCNMGQCMFRDVDC-------------------------
-------------------------NDYNI----------------------FSIDRC--
------------------------------------------------------------
----DPE-----------------------------------------------------
--------------------FGCHYTPSTSTRSCSHDYDCGDN-----------------
------------------------------------------------------------
-----------MQCTRD-TCVNGK-----------------C-V----------------
-----NKISC------------------GFDQLCNR------------------------
-----------------------------Y------------------------------
------------------------------------------GNCESI------------
--------------------------------P-----------Q---------------
EE-I---------------------------------------------E----------
-------D-S---------------P-------------S-------------R------
--------------------------------K---------------------------
----------D-------------G-----------------------------------
--I------S-E-----E-------IE-----------DNLRR-------------Y--G
T-------------------Q--------------------C-IQEAG------------
------------I----------L-L----------------K------L----------
---------------------------------------------------------S--
--I---------------STI-GT------------------------------------
------------------------------------------------GQVIFQR-----
-----------------------------------------FYT-R--------------
------------------------------------K-SF----K------E--------
---------------------------Y---------------D----------------
------------------------------------------------------------
---------------------------------------VK-------------------
------------------------------------------------------------
--TLSM---------------------GSLFV-------------ATKFIG---P-----
----I---------R-H--------I--RD---------------ILN-----VF-N-H-
------I-W----------R------K---------------K-----------------
-----E------------------------------------------------------
----------------------G---------------------------L-P-------
-------------------------I-----E----------------------Y-----
------------I---------D-------------------------------------
----------------------------T-------------------------------
T-----------------K----------------------Q------G------Y---W
D-----LK---G-D----V------------------------I-GGEFDILKEF---GF
L--V-Y---V-D-----LP------------------H----------------------
----KYILNY-----------------------------------------M------K-
------L---------L---------------D---------------------------
------------------------------------------------------------
------------------------------------------------------------
-K---------------S----------------------------------K-------
-E-------L---AQ-K---------SWNYIN-------------------DS-M---K-
-T-T-I--------A------------------------I-------QY---RPEAIAAA
-----------SIFLA----S-----R------V--------------------------
------------------------------------------------------------
------------------------------------------------------------
-----------------------------------L----------------K-------
---------T--------------------------------------------------
----------------------------------------------N------------L
------------------------------------------------------------
------P-----------------E-----------------------------------
------------------------------------------------------------
------------------------------------------------------------
------------EP------------H---------------------------------
--------P------------------------------------------W--------
---------------W-E------------------L-----------------------
--------------F----------------------------------------E----
------------------------------------------------------------
----------------------T------------------------------------T
--------------------K-EE----------------I-----------E-------
--------------V---------------------------------------------
-----------------ISY----------------EMY---------------------
-----------------------S-LY----------------------S----------
---------------K-------------------K------------------------
--------S---------------------------------------------A-----
--Y-------------FI------------------------------D-----------
--------------------V---------------------------------------
------------------------------------------------------------
------------------------------------------------------------
------------------------------------------------------------
---------------F-------------------------------------------N
PTQPSN------------------------------------------------------
------------------------------------------------------------
------------------------------------------------------------
------------------------------------------------------------
----------------------------L-------------------------------
--------------SSP-------------------------------------------
-------QSTSNTTTTTTTTSS--------------------------------------
------------------------------------------------------------
------------------------------------------------------------
------------------------------------------------------------
------------------------------------------------------------
------------------------------------------------------------
------------------------------------------------------------
------------------------------------------------------------
------------------------------------------------------------
------------------------------------------------------------
------------------------------------------------------------
------------------------------------------------------------
------------------------------------------------------------
------------------------------------------------------------
------------------------------------------------------------
------------------------------------------------------------
------------------------------------------------------------
------------------------------------------------------------
------------------------------------------------------------
------------------------------------------------------------
------------------------------------------------------------
------------------------------------------------------------
------------------------------------------------------------
------------------------------------------------------------
------------------------------------------------------------
------------------------------------------------------------
------------------------------------------------------------
------------------------------------------------------------
------------------------------------------------------------
------------------------------------------------------------
------------------------------------------------------------
------------------------------------------------------------
------------------------------------------------------------
------------------------------------------------------------
------------------------------------------------------------
------------------------------------------------------------
------------------------------------------------------------
------------------------------------------------------------
------------------------------------------------------------
------------------------------------------------------------
------------------------------------------------------------
------------------------------------------------------------
------------------------------------------------------------
------------------------------------------------------------
------------------------------------------------------------
------------------------------------------------------------
------------------------------------------------------------
---
>EP00026_Physarum_polycephalum_P005113_Phypoly_transcript_05141.p1_GENE.Phypoly_transcript_05141_Phypoly_transcript_05141.p1_ORF_type_complete_len_475_score_55.71_Phypoly_transcript_05141_101-1525
------------------------------------------------------------
------------------------------------------------------------
------------------------------------------------------------
------------------------------------------------------------
------------------------------------------------------------
------------------------------------------------------------
------------------------------------------------------------
------------------------------------------------------------
------------------------------------------------------------
-MSHSST-----------------------------------------------------
------------------------------------------------------------
------------------------------------------------------------
------------------------------------------------------------
------------------------------------------------------------
------------------------------------------------------------
------------------------------------------------------------
------------------------------------------------------------
------------------------------------------------------------
------------------------------------------------------------
--------S-------------------------SH------------------------
-----------------------------W------------------------------
----------------------------------------------YF------------
--------------------------------T-----------R---------------
EE-L-K-------------------------------------------Q----------
-------A-Y--------------------------------------------------
------------------------------------------------------------
------------------------G-----------------------------------
--L------D-Y-----K-------AE-----------VNARR-------------T--T
V-------------------A--------------------F-LQEAG------------
------------I----------K-L----------------R------Q----------
---------------------------------------------------------P--
--Q---------------LTI-AT------------------------------------
------------------------------------------------AIVFFHR-----
-----------------------------------------FFV-R--------------
------------------------------------H-GL----K------D--------
---------------------------Y---------------D----------------
------------------------------------------------------------
---------------------------------------PY-------------------
------------------------------------------------------------
--IIAT---------------------TALFL-------------AGKVEE---T-----
----P---------K-K--------L--RD---------------VIL-----IT-H-R-
------I-R----------N------K---------------N-----------------
------------------------------------------------------------
------------------------------------------------------------
------------------------------------------------------A-----
------------E---------E-------------------------------------
----------------------------LK-----------------------------Q
D-----------------S----------------------K------E------F---W
E-----LR---E-Q----I------------------------L-SHERTVLQTI---AF
D--L-T---I-E-----HP------------------Y----------------------
----KFLLTY-----------------------------------------V------K-
------N---------I---------------Q---------------------------
------------------------------------------------------------
------------------------------------------------------------
-G---------------N----------------------------------R-------
-N-------L---AQ-V---------AWNFVN-------------------DS-L---R-
-T-N-L--------C------------------------L-------QY---KPQFIASA
-----------AIYLA----S-----K------F--------------------------
------------------------------------------------------------
------------------------------------------------------------
-----------------------------------L----------------K-------
---------Y--------------------------------------------------
----------------------------------------------T------------L
A-----------------------------------------------------------
------P-----------------D-----------------------------------
------------------------------------------------------------
------------G-----------------------------------------------
-------------K------------K---------------------------------
--------L------------------------------------------W--------
---------------W-E------------------V-----------------------
--------------L----------------------------------------D----
------------------------------------------------------------
----------------------A------------------------------------K
--------------------I-DE----------------L-----------E-------
--------------D---------------------------------------------
-----------------ISN----------------QIL---------------------
-----------------------D-LY----------------------E----------
---------------S-------------------T------------------------
--------P---------------------------------------------N-----
--------------L---------------------------------T-----------
------------------------------------------------ALKG--------
-----GD-----------------------------------------------------
------------------------------V-----------DGYGSGSFFS--------
------------------------------------------------------------
--------PT--------------------------------------------------
---TP-------------------------------------------------------
----------------------PHH-----I-----------------------------
----------------------------------------------------------PS
L-----------------------------------------------------------
------------------------------------------------------------
--------------TAP-------------------------------------------
-------QP-----RPPHGSQ---------------------------------------
------------------------------------------------------------
--PHNHTHSSHHPHH----------PY---------------------------------
----------------QPPPP---------------------------------------
-----------------------HEPPPPPPP------------------------DNPP
PPPPSQ------------------------------------------------------
------------------------------------------------------------
------------------------------------------------------------
-------PPPPP------------------------------------------------
-------------SGPPPPPPSST------------------------------------
------------------------------------------------------------
-----------------------PPPP---------------------------------
--------------------------------PPDGT------------------S----
------------------------------------------------------------
---------------------------PSKPSN---------------------------
------------------------------------------------------------
----------------------------GLKSTPP-------------------------
-------------------PPS------------------------------VPPPPS--
------------------------------------------------------------
--------------------SRS-------------------------------------
------------RSPSPR----------RSRSPRRS------------------------
------------------------------------------------------------
------------------------------------------------------------
------------------------------------------------------------
------------------------------------------------------------
------------------------------------------------------------
------------------------------------------------------------
------------------------------------------------------------
------------------RS----------------------------------------
---------------PR-------------------------------------------
---------RSRSPRRSRS-----------------------------------------
------PRRYSRSP----------------------------------------------
---------------RRSRSPPRRSR----------------------------------
------------------------------------------------------------
SPGRRGSRSPRRS-----------------------------------------------
------------------------------------------------------------
---------------------------------RSPPR----------------------
----------------------------RGGSPY--------------------------
------------------------------------RHDRDR------------------
----------------------------------GRDRG---------------------
------------------------------------------------GYYRRD------
------------------------------------------------------------
---------------------------------------------------------TYS
SRDRDKDRYRY-------------------------------------------------
------------------------------------------------------------
------------------------------------------------------------
------------------------------------------------------------
---
>EP00026_Physarum_polycephalum_P014764_Phypoly_transcript_15316.p1_GENE.Phypoly_transcript_15316_Phypoly_transcript_15316.p1_ORF_type_complete_len_302_score_32.13_Phypoly_transcript_15316_109-906
------------------------------------------------------------
------------------------------------------------------------
------------------------------------------------------------
------------------------------------------------------------
------------------------------------------------------------
------------------------------------------------------------
------------------------------------------------------------
------------------------------------------------------------
------------------------------------------------------------
-MELK-------------------------------------------------------
------------------------------------------------------------
------------------------------------------------------------
------------------------------------------------------------
------------------------------------------------------------
------------------------------------------------------------
------------------------------------------------------------
------------------------------------------------------------
------------------------------------------------------------
------------------------------------------------------------
------------------------------------------------------------
------------------------------------------------------------
------------------------------------------------------------
--------------------------------T-----------K---------------
EQ-L-E-------------------------------------------N----------
-------K-S---------------P-------------S-------------K------
--------------------------------K---------------------------
----------D-------------N-----------------------------------
--I------S-S-----N-------EE-----------YSLRK-------------G--T
C-------------------I--------------------F-IQQAG------------
------------Y----------L-L----------------K------F----------
---------------------------------------------------------P--
--Q---------------ITT-VT------------------------------------
------------------------------------------------ALVLFHR-----
-----------------------------------------FFS-R--------------
------------------------------------R-SY----S------R--------
---------------------------Y---------------D----------------
------------------------------------------------------------
---------------------------------------RF-------------------
------------------------------------------------------------
--LIAA---------------------TCLYL-------------AAKTAE---T-----
----P---------R-K--------I--RD---------------IVN-----VT-Y-Q-
------I-L----------N------N---------------K-----------------
------------------------------------------------------------
------------------------------------------------------------
------------------------------------------------------T-----
------------L---------R-------------------------------------
----------------------------I-------------------------------
------------------S----------------------S------E------Y---W
D-----LK---D-V----I------------------------V-KMESVVLRTL---AF
D--L-S---I-A-----HP------------------H----------------------
----NYLLNY-----------------------------------------L------Y-
------S---------L---------------K---------------------------
------------------------------------------------------------
------------------------------------------------------------
-V---------------D----------------------------------E-------
-R-------L---AQ-L---------SWNILS-------------------DS-Y---Y-
-T-N-I--------C------------------------L-------QH---KPNEVASA
-----------AIFLA----A-----K------I--------------------------
------------------------------------------------------------
------------------------------------------------------------
-----------------------------------L----------------Q-------
---------L--------------------------------------------------
----------------------------------------------E------------I
------------------------------------------------------------
------P-----------------D-----------------------------------
------------------------------------------------------------
------------G--E--------------------------------------------
-------------E------------K---------------------------------
--------K------------------------------------------W--------
---------------W-M------------------V-----------------------
--------------F----------------------------------------G----
------------------------------------------------------------
----------------------A------------------------------------D
--------------------F-SN----------------I-----------E-------
--------------D---------------------------------------------
-----------------ICN----------------QIM---------------------
-----------------------E-LY----------------------E----------
---------------G-------------------G------------------------
--------I---------------------------------------------Q-----
--------------Q---------------------------------E-----------
------------------------------------------------VYAG--------
-----T------------------------------------------------------
----------------------------------------------SEWMKL--------
------------------------------------------------------------
--------VD--------------------------------------------------
---RK-------------------------------------------------------
----------------------SNP-----N-----------------------------
----------------------------------------------------------TP
N-----------------------------------------------------------
------------------------------------------------------------
--------------STP-------------------------------------------
-------HK-----EH--------------------------------------------
------------------------------------------------------------
------------------------------------------------------------
------------------------------------------------------------
------------------------------------------------------------
------------------------------------------------------------
------------------------------------------------------------
------------------------------------------------------------
------------------------------------------------------------
------------------------------------------------------------
------------------------------------------------------------
------------------------------------------------------------
------------------------------------------------------------
------------------------------------------------------------
------------------------------------------------------------
------------------------------------------------------------
------------------------------------------------------------
------------------------------------------------------------
------------------------------------------------------------
------------------------------------------------------------
------------------------------------------------------------
------------------------------------------------------------
------------------------------------------------------------
------------------------------------------------------------
------------------------------------------------------------
------------------------------------------------------------
------------------------------------------------------------
------------------------------------------------------------
------------------------------------------------------------
------------------------------------------------------------
------------------------------------------------------------
------------------------------------------------------------
------------------------------------------------------------
------------------------------------------------------------
------------------------------------------------------------
------------------------------------------------------------
------------------------------------------------------------
------------------------------------------------------------
------------------------------------------------------------
------------------------------------------------------------
------------------------------------------------------------
------------------------------------------------------------
------------------------------------------------------------
------------------------------------------------------------
------------------------------------------------------------
------------------------------------------------------------
------------------------------------------------------------
---
>EP00027_Filamoeba_sp_ATCC50430_P003773_CAMPEP_0168552418_NCGR_PEP_ID_MMETSP0413-20121227_6703_1_TAXON_ID_136452_ORGANISM_"Filamoeba_nolandi_Strain_NC-AS-23-1"_LENGTH_401_DNA_ID_CAMNT_0008583025_DNA_START_1_DNA_END_1202_DNA_ORIENTATION_-
------------------------------------------------------------
------------------------------------------------------------
------------------------------------------------------------
------------------------------------------------------------
------------------------------------------------------------
------------------------------------------------------------
------------------------------------------------------------
------------------------------------------------------------
------------------------------------------------------------
------------------------------------------------------------
------------------------------------------------------------
------------------------------------------------------------
------------------------------------------------------------
------------------------------------------------------------
------------------------------------------------------------
------------------------------------------------------------
------------------------------------------------------------
------------------------------------------------------------
------------------------------------------------------------
------------------------------------------------------------
------------------------------------------------------------
------------------------------------------------------------
--------------------------------------------X---------------
EL-N-Q-------------------------------------------G----------
-------L-T---------------P-------------E--------------------
------------------------------------------------------------
------------------------------------------------------------
---------E-Q-----K-------SE-----------MQQRR-------------Q--A
C-------------------G--------------------F-LQEAG------------
------------M----------K-L----------------R------L----------
---------------------------------------------------------P--
--Q---------------LTI-AT------------------------------------
------------------------------------------------AITFFHR-----
-----------------------------------------FYV-H--------------
------------------------------------H-RF----K------D--------
---------------------------Y---------------D----------------
------------------------------------------------------------
---------------------------------------KH-------------------
------------------------------------------------------------
--TIGT---------------------TCLFL-------------AGKVEE---T-----
----P---------K-K--------L--KD---------------VIE-----IT-W-A-
------I-R----------H------K---------------N-----------------
------------------------------------------------------------
------------------------------------------------------------
------------------------------------------------------E-----
------------P---------I-------------------------------------
----------------------------K-------------------------------
------------------S----------------------E------E------F---A
T-----LR---E-S----I------------------------L-THELICLQTI---AF
D--L-T---V-E-----HP------------------Y----------------------
----KHVINN-----------------------------------------V------K-
------R---------I---------------Q---------------------------
------------------------------------------------------------
------------------------------------------------------------
-G---------------D----------------------------------K-------
-N-------L---AQ-V---------AWNFVN-------------------DS-L---R-
-T-T-L--------C------------------------L-------QF---KPQLIASA
-----------AIYLA----S-----K------F--------------------------
------------------------------------------------------------
------------------------------------------------------------
-----------------------------------L----------------K-------
---------L--------------------------------------------------
----------------------------------------------K------------L
------------------------------------------------------------
------P-----------------E-----------------------------------
------------------------------------------------------------
------------G--KE-------------------------------------------
------------GK------------R---------------------------------
--------P------------------------------------------W--------
---------------W-E------------------I-----------------------
--------------F----------------------------------------D----
------------------------------------------------------------
----------------------A------------------------------------K
--------------------I-ED----------------L-----------E-------
--------------D---------------------------------------------
-----------------ISG----------------QIL---------------------
-----------------------D-LY----------------------E----------
---------------S-------------------S------------------------
--------P---------------------------------------------N-----
--------------V---------------------------------D-----------
------------------------------------------------AXKG--------
-----G------------------------------------------------------
----------------------------------------------PGGFAL--------
------------------------------------------------------------
--------PN--------------------------------------------------
---SH-------------------------------------------------------
----------------------PSS-----Q-----------------------------
----------------------------------------------------------LH
S-----------------------------------------------------------
------------------------------------------------------------
--------------STP-------------------------------------------
-------NN-----DRESNNN---------------------------------------
------------------------------------------------------------
--ENEHQHEQSSFSF----------MYT--------------------------------
----------------QSQEQ---------------------------------------
-----------------------SVSQYQYQT------------------------QQHS
PVDQKR------------------------------------------------------
------------------------------------------------------------
------------------------------------------------------------
-------EPPKL------------------------------------------------
-------------TGSPSKNLSSS------------------------------------
------------------------------------------------------------
-----------------------SKSP---------------------------------
--------------------------------PKQSS------------------H----
------------------------------------------------------------
---------------------------NTPPRA---------------------------
------------------------------------------------------------
----------------------------LLQITTT-------------------------
-------------------IPV--------------------------------------
------------------------------------------------------------
------------------------------------------------------------
------------------------------------------------------------
------------------------------------------------------------
------------------------------------------------------------
------------------------------------------------------------
------------------------------------------------------------
------------------------------------------------------------
------------------------------------------------------------
------------------------------------------------------------
------------------------------------------------------------
------------------------------------------------------------
------------------------------------------------------------
-------QDLQNEI----------------------------------------------
---------------GTERLIPDQQG----------------------------------
------------------------------------------------------------
IMKKTGK-----------------------------------------------------
------------------------------------------------------------
------------------------------------------------------------
------------------------------------------------------------
--------------------------------------EIER------------------
----------------------------------GTERG---------------------
---------------------------------------------------ITD------
------------------------------------------------------------
---------------------------------------------------------PVT
TEMQDIIHTTVP------------------------------------------------
------------------------------------------------------------
------------------------------------------VPIDM-------------
------------------------------------------------------------
---
>EP00028_Trichosphaerium_sp_Am-I-7-wt_P003452_CAMPEP_0168529350_NCGR_PEP_ID_MMETSP0405-20121227_13856_1_TAXON_ID_498012_ORGANISM_"Trichosphaerium_sp_Strain_Am-I-7_wt"_LENGTH_338_DNA_ID_CAMNT_0008553057_DNA_START_1_DNA_END_1014_DNA_ORIENTATION_
------------------------------------------------------------
------------------------------------------------------------
------------------------------------------------------------
------------------------------------------------------------
------------------------------------------------------------
------------------------------------------------------------
------------------------------------------------------------
------------------------------------------------------------
------------------------------------------------------------
------------------------------------------------------------
------------------------------------------------------------
------------------------------------------------------------
------------------------------------------------------------
------------------------------------------------------------
------------------------------------------------------------
------------------------------------------------------------
------------------------------------------------------------
------------------------------------------------------------
------------------------------------------------------------
------------------------------------------------------------
------------------------------------------------------------
------------------------------------------------------------
------------------------------------------------------------
------------------------------------------------------------
---------X---------------P-------------S-------------R------
--------------------------------K---------------------------
----------D-------------G-----------------------------------
--I------D-A-----D-------TE-----------EKLRI-------------Y--G
C-------------------E--------------------L-IQQAG------------
------------I----------L-L----------------R------M----------
---------------------------------------------------------P--
--Q---------------VTI-AT------------------------------------
------------------------------------------------GQILFQR-----
-----------------------------------------FYC-L--------------
------------------------------------Q-SF----K------K--------
---------------------------Y---------------F----------------
------------------------------------------------------------
---------------------------------------VK-------------------
------------------------------------------------------------
--NVAM---------------------ASVFL-------------ATKIEE---T-----
----P---------R-K--------M--RD---------------VIK-----VF-Y-H-
------V-D----------R------M---------------R-----------------
-----S------------------------------------------------------
----------------------G---------------------------K-S-------
-------------------------H-----K----------------------A-----
------------L---------V-------------------------------------
----------------------------P-------------------------------
G-----------------S----------------------K------I------Y---W
E-----LK---P-G----L------------------------K-VTERVMLKEM---GF
R--I-Y---V-Y-----HP------------------Y----------------------
----KYLVNY-----------------------------------------LV-----S-
------I---------L---------------K---------------------------
------------------------------------------------------------
------------------------------------------------------------
-L---------------YEK--------------------------------E-------
-G-------L---AQ-R---------AWNYIS-------------------DS-Y---R-
-S-P-V--------S------------------------V-------MF---TPCVIATA
-----------CLNMA----A-----N------D--------------------------
------------------------------------------------------------
------------------------------------------------------------
-----------------------------------L----------------K-------
---------I--------------------------------------------------
----------------------------------------------K------------L
------------------------------------------------------------
------P-----------------Q-----------------------------------
------------------------------------------------------------
------------------------------------------------------------
-------------X------------P---------------------------------
--------P------------------------------------------W--------
---------------W-S------------------L-----------------------
--------------F----------------------------------------E----
------------------------------------------------------------
----------------------A------------------------------------E
--------------------K-EQ----------------I-----------D-------
--------------E---------------------------------------------
-----------------VAW----------------RIK---------------------
-----------------------R-LY----------------------T----------
---------------F-------------------P------------------------
--------K---------------------------------------------A-----
--------------T-YI------------------------------S-----------
--------------------V---------------------------NPDH--------
-----DVE-----------------------------------EE---------------
------------------------------------------------------------
------------------------------------------------------------
--------------------------------------------------ESXEEEEVEE
EKAPSP------------------------------------------------------
------------------------------------------------------------
------------------------------------------------------------
------------------------------------------------------------
------------------------------------------------------------
------------------------------------------------------------
------------------------------------------------------------
------------------------------------------------------------
------------------------------------------------------------
------------------------------------------------------------
------------------------------------------------------------
------------------------------------------------------------
------------------------------------------------------------
------------------------------------------------------------
------------------------------------------------------------
------------------------------------------------------------
------------------------------------------------------------
--------------------SKKRESP---------------------------------
------------------------------------------------------------
------------------------------------------------------------
------------------------------------------------------------
--------------G---------------------------------------------
------------------------------------------------------------
------------------------------------------------------------
------------------------------------------------------------
--------------------RSDQD-----------------------------------
------------------------------------------------------------
------------------------------------------------------------
------------------------------------------------------------
------------------------------------------------------------
------------------------------------------------------------
------------------------------------------------------------
--------------------------------------------------HLIPETQERD
DHE---------------------------------------------------------
----------MIIAQEIVQD---VMVAM---------E----------------------
---------AGVTEIQN-----------------------------------L-------
HTHPGIXXIHTENQIDD-------------------------------------------
--LIVVEIGKTE------------------------------------------------
------------------------------------------------------------
------------------------------------------------------------
------------------------------------------------------------
------------------------------------------------------------
------------------------------------------------------------
------------------------------------------------------------
------------------------------------------------------------
------------------------------------------------------------
------------------------------------------------------------
------------------------------------------------------------
------------------------------------------------------------
------------------------------------------------------------
------------------------------------------------------------
------------------------------------------------------------
------------------------------------------------------------
---
>EP00028_Trichosphaerium_sp_Am-I-7-wt_P014433_CAMPEP_0168509188_NCGR_PEP_ID_MMETSP0405-20121227_614_1_TAXON_ID_498012_ORGANISM_"Trichosphaerium_sp_Strain_Am-I-7_wt"_LENGTH_315_DNA_ID_CAMNT_0008526573_DNA_START_1_DNA_END_948_DNA_ORIENTATION_
------------------------------------------------------------
------------------------------------------------------------
------------------------------------------------------------
------------------------------------------------------------
------------------------------------------------------------
------------------------------------------------------------
------------------------------------------------------------
------------------------------------------------------------
------------------------------------------------------------
------------------------------------------------------------
------------------------------------------------------------
------------------------------------------------------------
------------------------------------------------------------
------------------------------------------------------------
------------------------------------------------------------
------------------------------------------------------------
------------------------------------------------------------
------------------------------------------------------------
------------------------------------------------------------
------------------------------------------------------------
------------------------------------------------------------
------------------------------------------------------------
------------------------------------------------------------
EE-I--------------------------------------------------------
-------N-A-----------------------------Q-------------Q------
------------------------------------------------------------
------------------------------------------------------------
---------A-T-----K-------GF-----------EKWRR-------------P--T
I-------------------D--------------------Y-MQQLG------------
------------I----------E-L----------------R------L----------
---------------------------------------------------------P--
--Q---------------LTI-GT------------------------------------
------------------------------------------------GIVYFHR-----
-----------------------------------------FYV-Y--------------
------------------------------------K-DF----E------A--------
---------------------------Y---------------D----------------
------------------------------------------------------------
---------------------------------------RY-------------------
------------------------------------------------------------
--VVAT---------------------ACLFL-------------AGKVEE---T-----
----P---------K-K--------L--RD---------------VLV-----AS-H-H-
------S-R----------D------K---------------T-----------------
-----QA-----------------------------------------------------
------------------------------------------------------------
------------------------------------------------------P-----
------------L---------H-------------------------------------
----------------------------V-------------------------------
E-----------------S----------------------E------E------F---K
N-----LR---D-R----M------------------------L-VYERIVMQTM---YF
D--L-T---I-E-----HP------------------Y----------------------
----KFVLAY-----------------------------------------C------K-
------K---------I---------------N---------------------------
------------------------------------------------------------
------------------------------------------------------------
-G---------------N----------------------------------K-------
-D-------L---AQ-V---------AWNFVN-------------------DS-L---R-
-T-T-L--------C------------------------L-------QF---KPHIVASA
-----------AIFLA----S-----K------F--------------------------
------------------------------------------------------------
------------------------------------------------------------
-----------------------------------L----------------K-------
---------K--------------------------------------------------
----------------------------------------------K------------L
------------------------------------------------------------
------R-----------------------------------------------------
------------------------------------------------------------
------------------------------------------------------------
--------------------------G---------------------------------
[truncated: 7,036,793 more chars]
