# Supplementary material for: Evolution of promoter-proximal pausing enabled a new layer of transcription control
Source: bioRxiv. 2024 Oct 12:2023.02.19.529146. Preprint. [Version 2] doi: 10.1101/2023.02.19.529146 (PMC11482795; doi:10.1101/2023.02.19.529146)
Supplement: Supplement 1 [file media-1.zip › Other Supplemental Materials/CyclinT/CyclinTlikefinal.linsi.gappyout.LGC20G.iqtree]

IQ-TREE 2.1.3 COVID-edition built Sep 17 2021

Input file name: CyclinTaccessoryNELFqueriesalleval10_taxatrimmed_50targets.linsi.trimalgappyout.phy
Type of analysis: tree reconstruction + ultrafast bootstrap (1000 replicates)
Random seed number: 686243

REFERENCES
----------

To cite IQ-TREE please use:

Bui Quang Minh, Heiko A. Schmidt, Olga Chernomor, Dominik Schrempf,
Michael D. Woodhams, Arndt von Haeseler, and Robert Lanfear (2020)
IQ-TREE 2: New models and efficient methods for phylogenetic inference
in the genomic era. Mol. Biol. Evol., in press.
https://doi.org/10.1093/molbev/msaa015

Since you used ultrafast bootstrap (UFBoot) please also cite: 

Diep Thi Hoang, Olga Chernomor, Arndt von Haeseler, Bui Quang Minh,
and Le Sy Vinh (2018) UFBoot2: Improving the ultrafast bootstrap
approximation. Mol. Biol. Evol., 35:518–522.
https://doi.org/10.1093/molbev/msx281

SEQUENCE ALIGNMENT
------------------

Input data: 867 sequences with 332 amino-acid sites
Number of constant sites: 0 (= 0% of all sites)
Number of invariant (constant or ambiguous constant) sites: 0 (= 0% of all sites)
Number of parsimony informative sites: 330
Number of distinct site patterns: 332

SUBSTITUTION PROCESS
--------------------

Mixture model of substitution: MIX{LG+FC20pi1,LG+FC20pi2,LG+FC20pi3,LG+FC20pi4,LG+FC20pi5,LG+FC20pi6,LG+FC20pi7,LG+FC20pi8,LG+FC20pi9,LG+FC20pi10,LG+FC20pi11,LG+FC20pi12,LG+FC20pi13,LG+FC20pi14,LG+FC20pi15,LG+FC20pi16,LG+FC20pi17,LG+FC20pi18,LG+FC20pi19,LG+FC20pi20}+G4

  No  Component      Rate    Weight   Parameters
   1  LG+FC20pi1    1.0000   0.0090   LG+FC20pi1
   2  LG+FC20pi2    1.0000   0.0346   LG+FC20pi2
   3  LG+FC20pi3    1.0000   0.0000   LG+FC20pi3
   4  LG+FC20pi4    1.0000   0.0000   LG+FC20pi4
   5  LG+FC20pi5    1.0000   0.0087   LG+FC20pi5
   6  LG+FC20pi6    1.0000   0.0242   LG+FC20pi6
   7  LG+FC20pi7    1.0000   0.0030   LG+FC20pi7
   8  LG+FC20pi8    1.0000   0.2250   LG+FC20pi8
   9  LG+FC20pi9    1.0000   0.1199   LG+FC20pi9
  10  LG+FC20pi10   1.0000   0.0093   LG+FC20pi10
  11  LG+FC20pi11   1.0000   0.1206   LG+FC20pi11
  12  LG+FC20pi12   1.0000   0.0168   LG+FC20pi12
  13  LG+FC20pi13   1.0000   0.0603   LG+FC20pi13
  14  LG+FC20pi14   1.0000   0.0331   LG+FC20pi14
  15  LG+FC20pi15   1.0000   0.0030   LG+FC20pi15
  16  LG+FC20pi16   1.0000   0.0030   LG+FC20pi16
  17  LG+FC20pi17   1.0000   0.0787   LG+FC20pi17
  18  LG+FC20pi18   1.0000   0.2506   LG+FC20pi18
  19  LG+FC20pi19   1.0000   0.0000   LG+FC20pi19
  20  LG+FC20pi20   1.0000   0.0000   LG+FC20pi20

Model of rate heterogeneity: Gamma with 4 categories
Gamma shape alpha: 1.1422

 Category  Relative_rate  Proportion
  1         0.1644         0.2500
  2         0.5157         0.2500
  3         1.0201         0.2500
  4         2.2998         0.2500
Relative rates are computed as MEAN of the portion of the Gamma distribution falling in the category.

MAXIMUM LIKELIHOOD TREE
-----------------------

Log-likelihood of the tree: -413739.3302 (s.e. 7907.2463)
Unconstrained log-likelihood (without tree): -1927.3048
Number of free parameters (#branches + #model parameters): 1751
Akaike information criterion (AIC) score: 830980.6603
Corrected Akaike information criterion (AICc) score: 6966484.6603
Bayesian information criterion (BIC) score: 837643.4516

**************************** WARNING ****************************
Number of parameters (K, model parameters and branch lengths): 1751
Sample size (n, alignment length): 332

Given that K>=n, the parameter estimates might be inaccurate.
Thus, phylogenetic estimates should be interpreted with caution.

Ideally, it is desirable that n >> K. When selecting optimal models,
1. use AIC or BIC if n > 40K;
2. use AICc or BIC if 40K >= n > K;
3. be extremely cautious if n <= K

To improve the situation (3), consider the following options:
  1. Increase the sample size (n)
  2. Decrease the number of parameters (K) to be estimated. If
     possible:
     a. Remove the least important sequences from the alignment
     b. Specify some of the parameter values for the substitution
        model (e.g., the nucleotide or amino acid frequencies)
     c. Specify some of the parameter values for the rates-across-
        sites model (e.g., the shape parameter for the discrete
        Gamma distribution, the proportion of invariable sites, or
        the rates of change for different rate categories under
        the FreeRate model)

Reference:
Burnham KR, Anderson DR (2002). Model Selection and Multimodel
Inference: A Practical Information-Theoretic Approach. Springer,
New York.
************************ END OF WARNING ***********************

Total tree length (sum of branch lengths): 1011.1112
Sum of internal branch lengths: 188.5391 (18.6467% of tree length)

WARNING: 7 near-zero internal branches (<0.0030) should be treated with caution
         Such branches are denoted by '**' in the figure below

NOTE: Tree is UNROOTED although outgroup taxon 'EP00060_Petromyzon_marinus_P043265_ENSPMAP00000003601.1_pep_scaffold_Pmarinus_7.0_GL476475_418210_425326_1_gene_ENSPMAG00000003277.1_transcript_ENSPMAT00000003616.1_gene_biotype_protein_coding_transcript_biotype_protein_coding_gene_symbol_CCNT2_descripti' is drawn at root
Numbers in parentheses are SH-aLRT support (%) / ultrafast bootstrap support (%)

+--EP00060_Petromyzon_marinus_P043265_ENSPMAP00000003601.1_pep_scaffold_Pmarinus_7.0_GL476475_418210_425326_1_gene_ENSPMAG00000003277.1_transcript_ENSPMAT00000003616.1_gene_biotype_protein_coding_transcript_biotype_protein_coding_gene_symbol_CCNT2_descripti
|
|                                                            +--EP00060_Petromyzon_marinus_P043419_ENSPMAP00000003394.1_pep_scaffold_Pmarinus_7.0_GL483875_8555_11659_-1_gene_ENSPMAG00000003120.1_transcript_ENSPMAT00000003409.1_gene_biotype_protein_coding_transcript_biotype_protein_coding_gene_symbol_CCNK_description_
|                                                         +--| (95.8/100)
|                                                         |  |  +--EP00072_Mus_musculus_P014636_NP_033962.2_cyclin-K_Mus_musculus
|                                                         |  +--| (91/100)
|                                                         |     +--EP00076_Gallus_gallus_P001780_NP_001026380.1_cyclin-K_Gallus_gallus
|                                                      +--| (95.8/100)
|                                                      |  +---EP00059_Ciona_intestinalis_P008648_XP_009859171.1_cyclin-K-like_isoform_X1_Ciona_intestinalis
|                                                   +--| (32/99)
|                                                   |  +--EP00058_Branchiostoma_floridae_P011352_XP_002596840.1_hypothetical_protein_BRAFLDRAFT_129102_Branchiostoma_floridae
|                                                +--| (89.3/97)
|                                                |  +---EP00090_Calanus_glacialis_P024399_TRINITY_DN3788_c0_g1_i1.p1_TRINITY_DN3788_c0_g1_TRINITY_DN3788_c0_g1_i1.p1_ORF_type_complete_len_550_score_149.42_TRINITY_DN3788_c0_g1_i1_172-1821
|                                             +--| (88/97)
|                                             |  +--EP00085_Daphnia_pulex_P008683_EFX68533.1_cyclin_K-like_protein_Daphnia_pulex
|                                          +--| (97.3/100)
|                                          |  +--EP00057_Strongylocentrotus_purpuratus_P034562_XP_795740.3_PREDICTED_cyclin-K_Strongylocentrotus_purpuratus
|                                       +--| (60.7/100)
|                                       |  +-----EP00118_Oscarella_pearsei_P001889_m.8811_g.8811_ORF_g.8811_m.8811_type_5prime_partial_len_382_comp20871_c0_seq2_2-1147
|                                    +--| (53/96)
|                                    |  +-----EP00114_Trichoplax_sp_H2_P008555_RDD44318.1_Cyclin-K_Trichoplax_sp._H2
|                                 +--| (91.8/100)
|                                 |  +-----EP00119_Amphimedon_queenslandica_P001418_XP_003385094.1_PREDICTED_cyclin-K-like_Amphimedon_queenslandica
|                              +--| (88/97)
|                              |  |  +-----------------EP00127_Corallochytrium_limacisporum_P003571_Clim_evm54s150_gene_Clim_evmTU54s150
|                              |  +--| (88.9/97)
|                              |     +-------------EP00081_Caenorhabditis_elegans_P024046_NP_506615.2_CyCliN_K_Caenorhabditis_elegans
|                           +--| (93.5/100)
|                           |  |                        +--EP00035_Acanthoeca_spectabilis_P040389_m.69483_g.69483_ORF_g.69483_m.69483_type_complete_len_344_comp9968_c0_seq2_505-1536
|                           |  |                    +---| (100/100)
|                           |  |                    |   +--EP00036_Acanthoecidae_sp_10tr_P001600_CAMPEP_0182948898_NCGR_PEP_ID_MMETSP0105_2-20130417_59992_1_TAXON_ID_81532_ORGANISM__Acanthoeca-like_sp._Strain_10tr__NCGR_SAMPLE_ID_MMETSP0105_2_ASSEMBLY_ACC_CAM_ASM_000205_LENGTH_390_DNA_ID_CAMNT_0025089193_DNA_STA
|                           |  |                 +--| (96.9/100)
|                           |  |                 |  +---EP00041_Stephanoeca_diplocostata_P015948_m.309718_g.309718_ORF_g.309718_m.309718_type_complete_len_487_comp20201_c0_seq4_251-1711
|                           |  |              +--| (95.7/100)
|                           |  |              |  +-----EP00040_Diaphanoeca_grandis_P017401_m.90620_g.90620_ORF_g.90620_m.90620_type_complete_len_365_comp26412_c3_seq1_140-1234
|                           |  |           +--| (95.5/100)
|                           |  |           |  +------EP00039_Didymoeca_costata_P003383_m.67288_g.67288_ORF_g.67288_m.67288_type_complete_len_265_comp11876_c0_seq1_158-952
|                           |  |        +--| (90.2/98)
|                           |  |        |  +---------EP00054_Salpingoeca_dolichothecata_P025498_m.178996_g.178996_ORF_g.178996_m.178996_type_internal_len_381_comp25375_c1_seq5_1-1143
|                           |  |     +--| (68.1/53)
|                           |  |     |  +------------------EP00050_Salpingoeca_kvevrii_P010531_m.8897_g.8897_ORF_g.8897_m.8897_type_5prime_partial_len_283_comp2908_c0_seq1_3-851
|                           |  |  +--| (76.6/56)
|                           |  |  |  |               +---EP00043_Microstomoeca_roanoka_P010588_m.100426_g.100426_ORF_g.100426_m.100426_type_3prime_partial_len_264_comp14937_c1_seq1_291-1085
|                           |  |  |  |            +--| (53.7/100)
|                           |  |  |  |            |  +--EP00044_Salpingoeca_rosetta_P005080_XP_004992513.1_hypothetical_protein_PTSG_07096_Salpingoeca_rosetta
|                           |  |  |  |         +--| (89.4/99)
|                           |  |  |  |         |  +--------EP01147_Barroeca_monosierra_P006776_gene6776-9479_t
|                           |  |  |  |     +---| (94.7/99)
|                           |  |  |  |     |   +-----EP00056_Hartaetosiga_gracilis_P002470_m.53879_g.53879_ORF_g.53879_m.53879_type_5prime_partial_len_345_comp11065_c0_seq1_2-1036
|                           |  |  |  |  +--| (84.5/99)
|                           |  |  |  |  |  +------------------EP00049_Salpingoeca_infusionum_P002857_m.60565_g.60565_ORF_g.60565_m.60565_type_complete_len_311_comp11823_c0_seq3_98-1030
|                           |  |  |  +--| (80.2/95)
|                           |  |  |     |      +---------EP00046_Monosiga_brevicollis_P007229_XP_001749227.1_hypothetical_protein_Monosiga_brevicollis_MX1
|                           |  |  |     |  +---| (95.7/100)
|                           |  |  |     |  |   +-------EP00730_Choanoeca_flexa_P000438_TRINITY_DN10198_c0_g1_i1.p1_TRINITY_DN10198_c0_g1_TRINITY_DN10198_c0_g1_i1.p1_ORF_type_complete_len_294_score_52.40_TRINITY_DN10198_c0_g1_i1_35-916
|                           |  |  |     +--| (75.3/100)
|                           |  |  |        +--------EP00051_Salpingoeca_urceolata_P009965_m.121098_g.121098_ORF_g.121098_m.121098_type_5prime_partial_len_426_comp16526_c0_seq1_61-1338
|                           |  +--| (99.8/100)
|                           |     |  +----------EP00048_Salpingoeca_helianthica_P019107_m.244279_g.244279_ORF_g.244279_m.244279_type_5prime_partial_len_298_comp30347_c0_seq1_27-920
|                           |     +--| (88.5/73)
|                           |        |  +-------EP00052_Salpingoeca_macrocollata_P021382_m.183197_g.183197_ORF_g.183197_m.183197_type_5prime_partial_len_356_comp21516_c0_seq2_255-1322
|                           |        +--| (93/100)
|                           |           +-------EP00053_Salpingoeca_punica_P005733_m.56226_g.56226_ORF_g.56226_m.56226_type_5prime_partial_len_337_comp13373_c0_seq1_1-1011
|                        +--| (80.2/99)
|                        |  +-----------EP00120_Capsaspora_owczarzaki_P007958_XP_011270139.1_hypothetical_protein_CAOG_08557_Capsaspora_owczarzaki_ATCC_30864
|                     +--| (87.1/85)
|                     |  |                         +--EP00036_Acanthoecidae_sp_10tr_P007641_CAMPEP_0182916288_NCGR_PEP_ID_MMETSP0105_2-20130417_841_1_TAXON_ID_81532_ORGANISM__Acanthoeca-like_sp._Strain_10tr__NCGR_SAMPLE_ID_MMETSP0105_2_ASSEMBLY_ACC_CAM_ASM_000205_LENGTH_933_DNA_ID_CAMNT_0025053221_DNA_START
|                     |  |                      +--| (98.3/100)
|                     |  |                      |  +--EP00038_Savillea_parva_P029120_m.68905_g.68905_ORF_g.68905_m.68905_type_5prime_partial_len_614_comp8548_c0_seq2_302-2143
|                     |  |                   +--| (98.8/100)
|                     |  |                   |  +----EP00041_Stephanoeca_diplocostata_P024334_m.613519_g.613519_ORF_g.613519_m.613519_type_3prime_partial_len_511_comp22503_c0_seq1_266-1801
|                     |  |                +--| (96.7/100)
|                     |  |                |  +----EP00040_Diaphanoeca_grandis_P011315_m.57926_g.57926_ORF_g.57926_m.57926_type_3prime_partial_len_385_comp22468_c0_seq1_340-1497
|                     |  |             +--| (92.7/97)
|                     |  |             |  +-----EP00039_Didymoeca_costata_P008429_m.111888_g.111888_ORF_g.111888_m.111888_type_complete_len_417_comp14075_c0_seq3_230-1480
|                     |  |          +--| (71.2/97)
|                     |  |          |  |           +--------EP00042_Codosiga_hollandica_P028906_m.155517_g.155517_ORF_g.155517_m.155517_type_5prime_partial_len_531_comp52911_c0_seq4_2-1594
|                     |  |          |  |        +--| (7.8/9)
|                     |  |          |  |        |  +--------EP00051_Salpingoeca_urceolata_P002595_m.51464_g.51464_ORF_g.51464_m.51464_type_internal_len_476_comp12225_c1_seq2_2-1429
|                     |  |          |  |     +--| (70.3/13)
|                     |  |          |  |     |  |  +------EP00047_Mylnosiga_fluctuans_P011888_m.23457_g.23457_ORF_g.23457_m.23457_type_complete_len_386_comp3906_c0_seq1_233-1390
|                     |  |          |  |     |  +--| (95.2/100)
|                     |  |          |  |     |     +--------EP00048_Salpingoeca_helianthica_P007445_m.110626_g.110626_ORF_g.110626_m.110626_type_5prime_partial_len_369_comp14334_c1_seq3_1-1107
|                     |  |          |  |  +--| (68.5/98)
|                     |  |          |  |  |  +-----EP00050_Salpingoeca_kvevrii_P012010_m.19791_g.19791_ORF_g.19791_m.19791_type_internal_len_357_comp3777_c0_seq2_2-1075
|                     |  |          |  +--| (86.3/97)
|                     |  |          |     |     +--EP00052_Salpingoeca_macrocollata_P006304_m.52876_g.52876_ORF_g.52876_m.52876_type_internal_len_332_comp15370_c1_seq1_2-997
|                     |  |          |     |  +--| (99.9/100)
|                     |  |          |     |  |  +---EP00053_Salpingoeca_punica_P017638_m.170522_g.170522_ORF_g.170522_m.170522_type_3prime_partial_len_360_comp17251_c2_seq1_1-1080
|                     |  |          |     +--| (17.3/20)
|                     |  |          |        +---EP00054_Salpingoeca_dolichothecata_P021571_m.138406_g.138406_ORF_g.138406_m.138406_type_internal_len_319_comp24035_c1_seq2_3-962
|                     |  |     +----| (100/100)
|                     |  |     |    |   +----------------EP00049_Salpingoeca_infusionum_P000689_m.41685_g.41685_ORF_g.41685_m.41685_type_3prime_partial_len_343_comp10597_c0_seq1_1-1029
|                     |  |     |    +---| (94.6/98)
|                     |  |     |        +---------EP01147_Barroeca_monosierra_P002064_gene2064-5123_t
|                     |  |  +--| (97.7/100)
|                     |  |  |  |           +----------EP00036_Acanthoecidae_sp_10tr_P012304_CAMPEP_0206292052_NCGR_PEP_ID_MMETSP0106_2-20121207_3429_1_ASSEMBLY_ACC_CAM_ASM_000206_TAXON_ID_81532_ORGANISM__Acanthoeca-like_sp._Strain_10tr__LENGTH_466_DNA_ID_CAMNT_0053722617_DNA_START_1_DNA_END_1401_DNA_ORIENTA
|                     |  |  |  |        +--| (81.1/100)
|                     |  |  |  |        |  +---------EP00041_Stephanoeca_diplocostata_P009455_m.145821_g.145821_ORF_g.145821_m.145821_type_complete_len_416_comp17744_c0_seq1_418-1665
|                     |  |  |  |  +-----| (99.4/100)
|                     |  |  |  |  |     +----------EP00040_Diaphanoeca_grandis_P013444_m.67970_g.67970_ORF_g.67970_m.67970_type_complete_len_307_comp23893_c0_seq1_580-1500
|                     |  |  |  +--| (95.4/100)
|                     |  |  |     |     +----------------------EP00043_Microstomoeca_roanoka_P025240_m.8050_g.8050_ORF_g.8050_m.8050_type_5prime_partial_len_346_comp5364_c0_seq1_1-1038
|                     |  |  |     |  +--| (34.5/56)
|                     |  |  |     |  |  +---------EP00054_Salpingoeca_dolichothecata_P020728_m.131299_g.131299_ORF_g.131299_m.131299_type_5prime_partial_len_433_comp23724_c0_seq1_3-1301
|                     |  |  |     +--| (72.7/85)
|                     |  |  |        |               +-------EP00045_Choanoeca_perplexa_P004214_m.36163_g.36163_ORF_g.36163_m.36163_type_complete_len_324_comp12454_c0_seq1_65-1036
|                     |  |  |        |  +------------| (100/100)
|                     |  |  |        |  |            +----EP00730_Choanoeca_flexa_P019820_TRINITY_DN9691_c0_g1_i3.p1_TRINITY_DN9691_c0_g1_TRINITY_DN9691_c0_g1_i3.p1_ORF_type_5prime_partial_len_342_score_25.99_TRINITY_DN9691_c0_g1_i3_1-1026
|                     |  |  |        +--| (84.7/61)
|                     |  |  |           |     +---------------EP00050_Salpingoeca_kvevrii_P021318_m.109059_g.109059_ORF_g.109059_m.109059_type_complete_len_288_comp9287_c0_seq2_138-1001
|                     |  |  |           |  +--| (65.1/55)
|                     |  |  |           |  |  |   +-----EP00052_Salpingoeca_macrocollata_P011940_m.92288_g.92288_ORF_g.92288_m.92288_type_5prime_partial_len_282_comp18269_c0_seq5_2-847
|                     |  |  |           |  |  +---| (95.3/100)
|                     |  |  |           |  |      +--------EP00053_Salpingoeca_punica_P012693_m.113949_g.113949_ORF_g.113949_m.113949_type_5prime_partial_len_470_comp16014_c6_seq2_542-1951
|                     |  |  |           +--| (0/33)
|                     |  |  |              +-------------EP00051_Salpingoeca_urceolata_P028348_m.5678_g.5678_ORF_g.5678_m.5678_type_5prime_partial_len_369_comp2438_c0_seq1_22-1128
|                     |  +--| (43/81)
|                     |     |     +-------EP00123_Amoebidium_parasiticum_P011166_comp20552_c0_seq1_m.26383_comp20552_c0_seq1_g.26383_ORF_comp20552_c0_seq1_g.26383_comp20552_c0_seq1_m.26383_type_complete_len_317_comp20552_c0_seq1_83-1033
|                     |     |  +--| (85.9/100)
|                     |     |  |  +------EP01134_Creolimax_fragrantissima_P008113_CFRG8113T1
|                     |     +--| (97.4/100)
|                     |        +-----EP01135_Chromosphaera_perkinsii_P001571_Nk52_evm41s207_gene_Nk52_evmTU41s207
|                  +--| (98.8/98)
|                  |  |                                                                                    +--EP00072_Mus_musculus_P018005_NP_064321.2_cyclin-L1_Mus_musculus
|                  |  |                                                                                 +--| (100/100)
|                  |  |                                                                                 |  +--EP00076_Gallus_gallus_P024933_XP_015147300.2_cyclin-L1_Gallus_gallus
|                  |  |                                                                              +--| (86.6/100)
|                  |  |                                                                              |  |  +--EP00072_Mus_musculus_P029881_NP_997561.1_cyclin-L2_Mus_musculus
|                  |  |                                                                              |  +--| (100/100)
|                  |  |                                                                              |     +--EP00074_Homo_sapiens_P079224_XP_011540518.1_cyclin-L2_isoform_X1_Homo_sapiens
|                  |  |                                                                           +--| (29.4/97)
|                  |  |                                                                           |  |  +--EP00085_Daphnia_pulex_P027958_EFX87808.1_putative_cyclin_L1_variant_2_Daphnia_pulex
|                  |  |                                                                           |  +--| (97.2/100)
|                  |  |                                                                           |     |     +--EP00090_Calanus_glacialis_P004973_TRINITY_DN13789_c0_g1_i1.p1_TRINITY_DN13789_c0_g1_TRINITY_DN13789_c0_g1_i1.p1_ORF_type_5prime_partial_len_477_score_186.21_TRINITY_DN13789_c0_g1_i1_1-1431
|                  |  |                                                                           |     |  +--| (98.6/100)
|                  |  |                                                                           |     |  |  +---EP00096_Caligus_rogercresseyi_P013846_TRINITY_DN6440_c0_g1_i1.p1_TRINITY_DN6440_c0_g1_TRINITY_DN6440_c0_g1_i1.p1_ORF_type_complete_len_437_score_155.33_TRINITY_DN6440_c0_g1_i1_99-1409
|                  |  |                                                                           |     +--| (26/99)
|                  |  |                                                                           |        +--EP00099_Drosophila_melanogaster_P016336_NP_569980.1_uncharacterized_protein_Dmel_CG16903_Drosophila_melanogaster
|                  |  |                                                                        +--| (72.1/98)
|                  |  |                                                                        |  +--EP00057_Strongylocentrotus_purpuratus_P033082_XP_790064.2_PREDICTED_cyclin-L1_Strongylocentrotus_purpuratus
|                  |  |                                                                     +--| (97.5/100)
|                  |  |                                                                     |  +--EP00059_Ciona_intestinalis_P005164_XP_002128551.1_cyclin-L1-like_Ciona_intestinalis
|                  |  |                                                                  +--| (70.6/53)
|                  |  |                                                                  |  |  +--------EP00081_Caenorhabditis_elegans_P023583_NP_506007.1_CYclin_L_Caenorhabditis_elegans
|                  |  |                                                                  |  +--| (40.3/51)
|                  |  |                                                                  |     +--EP00114_Trichoplax_sp_H2_P003644_RDD39407.1_Cyclin-L2_Trichoplax_sp._H2
|                  |  |                                                               +--| (81.7/70)
|                  |  |                                                               |  +----EP00118_Oscarella_pearsei_P019432_m.206588_g.206588_ORF_g.206588_m.206588_type_5prime_partial_len_447_comp39678_c0_seq1_3-1343
|                  |  |                                                            +--| (96/81)
|                  |  |                                                            |  +-----EP00119_Amphimedon_queenslandica_P004546_XP_011402880.2_PREDICTED_cyclin-L1-like_Amphimedon_queenslandica
|                  |  |                                                         +--| (74.8/62)
|                  |  |                                                         |  |        +------EP00121_Abeoforma_whisleri_P015365_Awhi_evm1s14160
|                  |  |                                                         |  |     +--| (10.3/14)
|                  |  |                                                         |  |     |  +-----EP00125_Sphaeroforma_arctica_P012723_XP_014155798.1_hypothetical_protein_SARC_05809_Sphaeroforma_arctica_JP610
|                  |  |                                                         |  |  +--| (96.7/100)
|                  |  |                                                         |  |  |  +---EP00123_Amoebidium_parasiticum_P012397_comp21324_c1_seq1_m.29205_comp21324_c1_seq1_g.29205_ORF_comp21324_c1_seq1_g.29205_comp21324_c1_seq1_m.29205_type_3prime_partial_len_413_comp21324_c1_seq1_3-1238
|                  |  |                                                         |  +--| (80.7/88)
|                  |  |                                                         |     |     +------EP00126_Sphaerothecum_destruens_P003804_Sdes_comp17600_c0_seq1m6850
|                  |  |                                                         |     |  +--| (99.2/100)
|                  |  |                                                         |     |  |  +-----EP01135_Chromosphaera_perkinsii_P004560_Nk52_evm30s288_gene_Nk52_evmTU30s288
|                  |  |                                                         |     +--| (24.2/62)
|                  |  |                                                         |        +----EP01137_Pigoraptor_chileana_P033893_Opistho-2_25573
|                  |  |                                                      +--| (35.1/50)
|                  |  |                                                      |  |                 +---EP00035_Acanthoeca_spectabilis_P030103_m.7932_g.7932_ORF_g.7932_m.7932_type_5prime_partial_len_453_comp4005_c0_seq1_16-1374
|                  |  |                                                      |  |              +--| (6.8/38)
|                  |  |                                                      |  |              |  +---EP00041_Stephanoeca_diplocostata_P032909_m.1072388_g.1072388_ORF_g.1072388_m.1072388_type_complete_len_451_comp24231_c0_seq113_6139-7491
|                  |  |                                                      |  |           +--| (98.7/100)
|                  |  |                                                      |  |           |  +---EP00040_Diaphanoeca_grandis_P024325_m.133559_g.133559_ORF_g.133559_m.133559_type_3prime_partial_len_477_comp29682_c0_seq3_224-1657
|                  |  |                                                      |  |        +--| (64.5/100)
|                  |  |                                                      |  |        |  |  +----EP00039_Didymoeca_costata_P019944_m.339489_g.339489_ORF_g.339489_m.339489_type_complete_len_406_comp18828_c0_seq1_215-1432
|                  |  |                                                      |  |        |  +--| (94.4/100)
|                  |  |                                                      |  |        |     +-----EP00729_Bicosta_minor_P006022_gene6022-12893_t
|                  |  |                                                      |  |     +--| (71.2/100)
|                  |  |                                                      |  |     |  |              +--EP00044_Salpingoeca_rosetta_P007464_XP_004994897.1_hypothetical_protein_PTSG_12114_Salpingoeca_rosetta
|                  |  |                                                      |  |     |  |           +--| (93.7/100)
|                  |  |                                                      |  |     |  |           |  +----EP01147_Barroeca_monosierra_P011328_gene11328-3362_t
|                  |  |                                                      |  |     |  |        +--| (90.2/100)
|                  |  |                                                      |  |     |  |        |  +---EP00056_Hartaetosiga_gracilis_P019764_m.15910_g.15910_ORF_g.15910_m.15910_type_complete_len_427_comp7916_c0_seq1_203-1483
|                  |  |                                                      |  |     |  |     +--| (96.5/100)
|                  |  |                                                      |  |     |  |     |  +-------EP00049_Salpingoeca_infusionum_P022881_m.9347_g.9347_ORF_g.9347_m.9347_type_complete_len_277_comp5442_c0_seq2_136-966
|                  |  |                                                      |  |     |  |  +--| (94.8/100)
|                  |  |                                                      |  |     |  |  |  |  +----EP00045_Choanoeca_perplexa_P003859_m.33935_g.33935_ORF_g.33935_m.33935_type_5prime_partial_len_399_comp12266_c0_seq3_1-1197
|                  |  |                                                      |  |     |  |  |  +--| (87.9/100)
|                  |  |                                                      |  |     |  |  |     +-----EP00046_Monosiga_brevicollis_P005414_XP_001747412.1_hypothetical_protein_Monosiga_brevicollis_MX1
|                  |  |                                                      |  |     |  +--| (59.9/90)
|                  |  |                                                      |  |     |     |        +--EP00047_Mylnosiga_fluctuans_P020078_m.88674_g.88674_ORF_g.88674_m.88674_type_5prime_partial_len_460_comp8378_c1_seq2_2535-3914
|                  |  |                                                      |  |     |     |     +--| (99.4/100)
|                  |  |                                                      |  |     |     |     |  +------EP00048_Salpingoeca_helianthica_P018373_m.241749_g.241749_ORF_g.241749_m.241749_type_internal_len_404_comp24740_c0_seq1_1-1215
|                  |  |                                                      |  |     |     |  +--| (89.9/98)
|                  |  |                                                      |  |     |     |  |  |  +---EP00052_Salpingoeca_macrocollata_P027597_m.262546_g.262546_ORF_g.262546_m.262546_type_5prime_partial_len_574_comp22762_c2_seq1_1-1722
|                  |  |                                                      |  |     |     |  |  +--| (92.6/100)
|                  |  |                                                      |  |     |     |  |     +-------EP00053_Salpingoeca_punica_P010051_m.90484_g.90484_ORF_g.90484_m.90484_type_3prime_partial_len_450_comp15263_c0_seq1_226-1578
|                  |  |                                                      |  |     |     +--| (83.5/87)
|                  |  |                                                      |  |     |        |  +------EP00050_Salpingoeca_kvevrii_P021242_m.108210_g.108210_ORF_g.108210_m.108210_type_5prime_partial_len_379_comp9249_c0_seq3_3-1139
|                  |  |                                                      |  |     |        +--| (46.9/85)
|                  |  |                                                      |  |     |           +----EP00051_Salpingoeca_urceolata_P003628_m.59232_g.59232_ORF_g.59232_m.59232_type_5prime_partial_len_352_comp12960_c0_seq1_2053-3108
|                  |  |                                                      |  |  +--| (96.8/100)
|                  |  |                                                      |  |  |  +--------EP00042_Codosiga_hollandica_P020442_m.66224_g.66224_ORF_g.66224_m.66224_type_5prime_partial_len_459_comp49863_c0_seq3_77-1453
|                  |  |                                                      |  +--| (82.9/63)
|                  |  |                                                      |     +-------EP00128_Syssomonas_multiformis_P009592_Colp12_sorted_trinity150504_noHs_5648
|                  |  |                                                   +--| (90.3/100)
|                  |  |                                                   |  |              +-----------EP00129_Allomyces_macrogynus_P004960_KNE58962.1_hypothetical_protein_AMAG_03319_Allomyces_macrogynus_ATCC_38327
|                  |  |                                                   |  |           +--| (31.4/72)
|                  |  |                                                   |  |           |  +----------EP00845_Rhizoclosmatium_globosum_P004550_ORY37917.1_cyclin-like_protein_Rhizoclosmatium_globosum
|                  |  |                                                   |  |        +--| (84.6/64)
|                  |  |                                                   |  |        |  |  +----EP00131_Spizellomyces_punctatus_P006213_XP_016610037.1_hypothetical_protein_SPPG_02504_Spizellomyces_punctatus_DAOM_BR117
|                  |  |                                                   |  |        |  +--| (46.4/40)
|                  |  |                                                   |  |        |     +-------EP00842_Homolaphlyctis_polyrhiza_P006881_jgi_Hompol1_782_HPOL_005412-RA
|                  |  |                                                   |  |     +--| (48.4/58)
|                  |  |                                                   |  |     |  |           +---EP00146_Coprinopsis_cinerea_P012964_XP_002911905.1_cyclin-L1_Coprinopsis_cinerea_okayama7_130
|                  |  |                                                   |  |     |  |        +--| (87.3/57)
|                  |  |                                                   |  |     |  |        |  +-----EP00859_Malassezia_sympodialis_P002570_XP_018741222.1_uncharacterized_protein_MSY001_2712_Malassezia_sympodialis_ATCC_42132
|                  |  |                                                   |  |     |  |     +--| (69/93)
|                  |  |                                                   |  |     |  |     |  |        +-------EP00148_Cryptococcus_gattii_P001465_KIR58871.1_cyclin-dependent_protein_kinase_regulator_Cryptococcus_gattii_CA1873
|                  |  |                                                   |  |     |  |     |  |     +--| (77.8/97)
|                  |  |                                                   |  |     |  |     |  |     |  +-------EP00857_Cystobasidium_minutum_P004271_jgi_Rhomi1_170417_fgenesh1_kg.4___150___comp3016_c0_seq2
|                  |  |                                                   |  |     |  |     |  |  +--| (81.8/97)
|                  |  |                                                   |  |     |  |     |  |  |  +--------EP00860_Wallemia_mellicola_P005236_XP_006960869.1_cyclin-like_protein_Wallemia_mellicola_CBS_633.66
|                  |  |                                                   |  |     |  |     |  +--| (65.3/57)
|                  |  |                                                   |  |     |  |     |     +----------EP00150_Ustilago_maydis_P003796_XP_011389784.1_hypothetical_protein_UMAG_10398_Ustilago_maydis_521
|                  |  |                                                   |  |     |  |  +--| (91.1/100)
|                  |  |                                                   |  |     |  |  |  +----------EP00855_Neolecta_irregularis_P002693_OLL24292.1_Cyclin-L2_Neolecta_irregularis_DAH-3
|                  |  |                                                   |  |     |  +--| (90/100)
|                  |  |                                                   |  |     |     |     +----EP00153_Phycomyces_blakesleeanus_P001888_XP_018284965.1_cyclin_Phycomyces_blakesleeanus_NRRL_1555
|                  |  |                                                   |  |     |     |  +--| (86.4/97)
|                  |  |                                                   |  |     |     |  |  +---------EP00865_Coemansia_reversa_P000979_PIA13437.1_cyclin-like_protein_partial_Coemansia_reversa_NRRL_1564
|                  |  |                                                   |  |     |     +--| (52.6/97)
|                  |  |                                                   |  |     |        +-------EP00848_Thamnocephalis_sphaerospora_P005093_RKP09450.1_cyclin-L1_Thamnocephalis_sphaerospora
|                  |  |                                                   |  |  +--| (97.3/100)
|                  |  |                                                   |  |  |  +--------EP00843_Neocallimastix_californiae_P019478_ORY84609.1_hypothetical_protein_LY90DRAFT_663621_Neocallimastix_californiae
|                  |  |                                                   |  +--| (92.4/100)
|                  |  |                                                   |     +-------EP00160_Parvularia_atlantis_P002883_Unigene12401_Nuclearia_a_m.37676_Unigene12401_Nuclearia_a_g.37676_ORF_Unigene12401_Nuclearia_a_g.37676_Unigene12401_Nuclearia_a_m.37676_type_internal_len_391_Unigene12401_Nuclearia_a_1-1170
|                  |  |                                                +--| (71.1/67)
|                  |  |                                                |  |    +-----EP00007_Cunea_sp_BSH-02190019_P005512_CAMPEP_0174231522_NCGR_PEP_ID_MMETSP0417-20130205_2036_1_TAXON_ID_242541_ORGANISM__Mayorella_sp_Strain_BSH-02190019__LENGTH_619_DNA_ID_CAMNT_0015309427_DNA_START_54_DNA_END_1914_DNA_ORIENTATION_
|                  |  |                                                |  +----| (100/100)
|                  |  |                                                |       |  +--EP00008_Paramoeba_atlantica_P009712_CAMPEP_0201498638_NCGR_PEP_ID_MMETSP0151_2-20130828_72207_1_ASSEMBLY_ACC_CAM_ASM_000257_TAXON_ID_200890_ORGANISM__Paramoeba_atlantica_Strain_621_1__CCAP_1560_9__LENGTH_317_DNA_ID_CAMNT_0047890363_DNA_START_1_DNA_END_94
|                  |  |                                                |       +--| (93/100)
|                  |  |                                                |          +----EP00211_Chloroparvula_japonica_P005914_CAMPEP_0119150706_NCGR_PEP_ID_MMETSP1310-20130426_45276_1_TAXON_ID_464262_ORGANISM__Genus_nov._species_nov._Strain_RCC2339__LENGTH_365_DNA_ID_CAMNT_0007142929_DNA_START_1_DNA_END_1093_DNA_ORIENTATION_-
|                  |  |                                             +--| (78.4/96)
|                  |  |                                             |  |  +------EP00002_Diphylleia_rotans_P023542_TRINITY_DN4636_c0_g2_i1.p1_TRINITY_DN4636_c0_g2_TRINITY_DN4636_c0_g2_i1.p1_ORF_type_5prime_partial_len_454_score_85.78_TRINITY_DN4636_c0_g2_i1_2-1363
|                  |  |                                             |  +--| (97.3/97)
|                  |  |                                             |     |  +--------EP00004_Rigifila_ramosa_P025427_TRINITY_DN7607_c0_g1_i1.p1_TRINITY_DN7607_c0_g1_TRINITY_DN7607_c0_g1_i1.p1_ORF_type_internal_len_405_score_72.36_TRINITY_DN7607_c0_g1_i1_1-1212
|                  |  |                                             |     +--| (77.2/100)
|                  |  |                                             |        +-----------EP00297_Palpitomonas_bilix_P007524_CAMPEP_0113874624_NCGR_PEP_ID_MMETSP0780_2-20120614_4441_1_TAXON_ID_652834_ORGANISM__Palpitomonas_bilix__LENGTH_481_DNA_ID_CAMNT_0000860425_DNA_START_284_DNA_END_1726_DNA_ORIENTATION_-_assembly_acc_CAM_ASM_000599
|                  |  |                                          +--| (89.2/3)
|                  |  |                                          |  |                 +----------EP00364_Plasmodium_chabaudi_P001962_XP_016654817.1_cyclin_putative_Plasmodium_chabaudi_chabaudi
|                  |  |                                          |  |              +--| (88.4/99)
|                  |  |                                          |  |              |  |              +--------EP00370_Babesia_bigemina_P003999_XP_012769856.1_cyclin_4_putative_Babesia_bigemina
|                  |  |                                          |  |              |  |           +--| (89.4/99)
|                  |  |                                          |  |              |  |           |  +------EP01068_Selenidium_serpulae_P019965_Selendium_serpulae_DN7584_c0_g1_i1.p1
|                  |  |                                          |  |              |  |        +--| (45.8/91)
|                  |  |                                          |  |              |  |        |  +---EP00901_Cardiosporidium_cionae_P000107_KAF8823027.1_putative_cyclin_4_Cardiosporidium_cionae
|                  |  |                                          |  |              |  |     +--| (90.1/93)
|                  |  |                                          |  |              |  |     |  |  +--EP00376_Eimeria_tenella_P003075_XP_013230805.1_Cyclin_like_protein_4__Fragment__Eimeria_tenella
|                  |  |                                          |  |              |  |     |  +--| (99.7/100)
|                  |  |                                          |  |              |  |     |     +--EP00377_Hammondia_hammondi_P005636_XP_008887253.1_cyclin_4_putative_Hammondia_hammondi
|                  |  |                                          |  |              |  |  +--| (10/90)
|                  |  |                                          |  |              |  |  |  +-----EP00922_Rhytidocystis_sp_ex-Travisia-forbesii_P006314_GHVS01009151.1.p1_GENE.GHVS01009151.1_GHVS01009151.1.p1_ORF_type_complete_len_494_score_145.22_GHVS01009151.1_60-1541
|                  |  |                                          |  |              |  +--| (77.8/92)
|                  |  |                                          |  |              |     |  +------EP00914_Ancora_sagittata_P002282_GHVO01005115.1.p1_GENE.GHVO01005115.1_GHVO01005115.1.p1_ORF_type_complete_len_364_score_40.61_GHVO01005115.1_367-1413
|                  |  |                                          |  |              |     +--| (92.3/100)
|                  |  |                                          |  |              |        +-------EP01071_Lankesteria_metandrocarpae_P004164_Lankesteria_metandrocarpae_DN340_c0_g1_i1.p1
|                  |  |                                          |  |           +--| (83.7/84)
|                  |  |                                          |  |           |  |  +--------EP00369_Babesia_microti_P003416_XP_021338695.1_Cyclin-L1-1_Babesia_microti_strain_RI
|                  |  |                                          |  |           |  +--| (81.5/83)
|                  |  |                                          |  |           |     +--------EP00820_Chromera_velia_P007327_Cvel_4027.t1-p1_transcript_Cvel_4027.t1_gene_Cvel_4027_organism_Chromera_velia_CCMP2878_gene_product_Cyclin-L1-1_putative_transcript_product_Cyclin-L1-1_putative_location_Cvel_scaffold171_63911-66349_protein_length_686_sequ
|                  |  |                                          |  |        +--| (89.5/100)
|                  |  |                                          |  |        |  +------EP00390_Vitrella_brassicaformis_P005233_CEL98528.1_unnamed_protein_product_Vitrella_brassicaformis_CCMP3155
|                  |  |                                          |  |     +--| (85/82)
|                  |  |                                          |  |     |  +-------EP01066_Platyproteum_vivax_P006348_Platyproteum_vivax_DN2142_c0_g1_i1.p1
|                  |  |                                          |  |  +--| (98.6/100)
|                  |  |                                          |  |  |  |  +------------EP00397_Hematodinium_sp_SG-2012_P062218_GEMP01083644.1.p1_GENE.GEMP01083644.1_GEMP01083644.1.p1_ORF_type_complete_len_284_score_63.94_GEMP01083644.1_149-1000
|                  |  |                                          |  |  |  +--| (76.6/82)
|                  |  |                                          |  |  |     |                 +--EP00401_Gymnodinium_catenatum_P006180_CAMPEP_0117532402_NCGR_PEP_ID_MMETSP0784-20121206_39351_1_TAXON_ID_39447_ORGANISM____LENGTH_519_DNA_ID_CAMNT_0005328797_DNA_START_1_DNA_END_1562_DNA_ORIENTATION_-
|                  |  |                                          |  |  |     |              +--| (80.2/68)
|                  |  |                                          |  |  |     |              |  +---EP00448_Togula_jolla_P029506_CAMPEP_0170624114_NCGR_PEP_ID_MMETSP0224-20130122_30059_1_TAXON_ID_285029_ORGANISM__Togula_jolla_Strain_CCCM_725__LENGTH_480_DNA_ID_CAMNT_0010950613_DNA_START_1_DNA_END_1439_DNA_ORIENTATION_
|                  |  |                                          |  |  |     |           +--| (94.6/75)
|                  |  |                                          |  |  |     |           |  |  +-----EP00928_Gymnodinium_smaydae_P022949_TRINITY_DN19118_c0_g1_i1.p1_TRINITY_DN19118_c0_g1_TRINITY_DN19118_c0_g1_i1.p1_ORF_type_5prime_partial_len_524_score_121.68_TRINITY_DN19118_c0_g1_i1_3-1574
|                  |  |                                          |  |  |     |           |  +--| (68.2/96)
|                  |  |                                          |  |  |     |           |     +---EP00929_Paragymnodinium_shiwhaense_P042269_TRINITY_DN21896_c0_g1_i1.p1_TRINITY_DN21896_c0_g1_TRINITY_DN21896_c0_g1_i1.p1_ORF_type_complete_len_478_score_118.84_TRINITY_DN21896_c0_g1_i1_139-1572
|                  |  |                                          |  |  |     |        +--| (89.1/99)
|                  |  |                                          |  |  |     |        |  |        +-----------EP00403_Amphidinium_massartii_P008854_CAMPEP_0178420958_NCGR_PEP_ID_MMETSP0689_2-20121128_26403_1_TAXON_ID_160604_ORGANISM__Amphidinium_massartii_Strain_CS-259__LENGTH_285_DNA_ID_CAMNT_0020042461_DNA_START_1_DNA_END_853_DNA_ORIENTATION_-
|                  |  |                                          |  |  |     |        |  |     +--| (76.9/68)
|                  |  |                                          |  |  |     |        |  |     |  +----EP00450_Noctiluca_scintillans_P020748_CAMPEP_0194532504_NCGR_PEP_ID_MMETSP0253-20130528_70079_1_TAXON_ID_2966_ORGANISM__Noctiluca_scintillans__LENGTH_454_DNA_ID_CAMNT_0039377957_DNA_START_125_DNA_END_1485_DNA_ORIENTATION_-
|                  |  |                                          |  |  |     |        |  |  +--| (37.5/38)
|                  |  |                                          |  |  |     |        |  |  |  +----EP00811_Abedinium_folium_P031576_NODE_5154_length_1803_cov_4.155728.p1_GENE.NODE_5154_length_1803_cov_4.155728_NODE_5154_length_1803_cov_4.155728.p1_ORF_type_5prime_partial_len_537_score_176.85_NODE_5154_length_1803_cov_4.155728_192-1802
|                  |  |                                          |  |  |     |        |  +--| (88.4/42)
|                  |  |                                          |  |  |     |        |     |  +--EP00404_Azadinium_spinosum_P061144_CAMPEP_0180714836_NCGR_PEP_ID_MMETSP1038_2-20121128_12629_1_TAXON_ID_632150_ORGANISM__Azadinium_spinosum_Strain_3D9__LENGTH_477_DNA_ID_CAMNT_0022747217_DNA_START_1_DNA_END_1430_DNA_ORIENTATION_
|                  |  |                                          |  |  |     |        |     +--| (66/83)
|                  |  |                                          |  |  |     |        |        |        +----EP00408_Alexandrium_pacificum_P015320_CAMPEP_0171195958_NCGR_PEP_ID_MMETSP0790-20130122_21658_1_TAXON_ID_2925_ORGANISM__Alexandrium_catenella_Strain_OF101__LENGTH_541_DNA_ID_CAMNT_0011661173_DNA_START_1_DNA_END_1623_DNA_ORIENTATION_
|                  |  |                                          |  |  |     |        |        |     +--| (93/100)
|                  |  |                                          |  |  |     |        |        |     |  +--EP00416_Gambierdiscus_australes_P025940_CAMPEP_0171082482_NCGR_PEP_ID_MMETSP0766_2-20121228_17136_1_TAXON_ID_439317_ORGANISM__Gambierdiscus_australes_Strain_CAWD_149__LENGTH_296_DNA_ID_CAMNT_0011539851_DNA_START_1_DNA_END_887_DNA_ORIENTATION_
|                  |  |                                          |  |  |     |        |        |  +--| (83.4/91)
|                  |  |                                          |  |  |     |        |        |  |  +-----EP00425_Heterocapsa_triquetra_P004649_CAMPEP_0195164104_NCGR_PEP_ID_MMETSP0448-20130528_188497_1_TAXON_ID_66468_ORGANISM__Heterocapsa_triquestra_Strain_CCMP_448__LENGTH_336_DNA_ID_CAMNT_0040202899_DNA_START_1_DNA_END_1006_DNA_ORIENTATION_-
|                  |  |                                          |  |  |     |        |        +--| (36.9/62)
|                  |  |                                          |  |  |     |        |           |        +---EP00434_Breviolum_minutum_P034925_symbB.v1.2.030916.t1_scaffold3532.1_size54609_2
|                  |  |                                          |  |  |     |        |           |     +--| (99.1/100)
|                  |  |                                          |  |  |     |        |           |     |  +----EP00439_Symbiodinium_sp_Y106_P031847_s7646_g3.t2
|                  |  |                                          |  |  |     |        |           |  +--| (94.3/100)
|                  |  |                                          |  |  |     |        |           |  |  +--EP00933_Yihiella_yeosuensis_P052577_TRINITY_DN5068_c0_g1_i1.p1_TRINITY_DN5068_c0_g1_TRINITY_DN5068_c0_g1_i1.p1_ORF_type_complete_len_455_score_99.30_TRINITY_DN5068_c0_g1_i1_165-1529
|                  |  |                                          |  |  |     |        |           +--| (70.3/74)
|                  |  |                                          |  |  |     |        |              |     +--EP00443_Scrippsiella_acuminata_P002755_CAMPEP_0115192182_NCGR_PEP_ID_MMETSP0270-20121206_12911_1_TAXON_ID_71861_ORGANISM__Scrippsiella_trochoidea_Strain_CCMP3099__LENGTH_537_DNA_ID_CAMNT_0002605421_DNA_START_1_DNA_END_1612_DNA_ORIENTATION_-
|                  |  |                                          |  |  |     |        |              |  +--| (73.3/100)
|                  |  |                                          |  |  |     |        |              |  |  +---EP00446_Apocalathium_sp_SHHI-4_P018045_CAMPEP_0177288610_NCGR_PEP_ID_MMETSP0367-20130122_74761_1_TAXON_ID_447022_ORGANISM__Scrippsiella_hangoei-like_Strain_SHHI-4__NCGR_SAMPLE_ID_MMETSP0367_ASSEMBLY_ACC_CAM_ASM_000362_LENGTH_544_DNA_ID_CAMNT_0018745961_D
|                  |  |                                          |  |  |     |        |              +--| (99.5/100)
|                  |  |                                          |  |  |     |        |                 +---EP00449_Zooxanthella_nutricula_P034086_CAMPEP_0198612636_NCGR_PEP_ID_MMETSP1462-20131121_157990_1_TAXON_ID_1333877_ORGANISM__Brandtodinium_nutriculum_Strain_RCC3387__LENGTH_530_DNA_ID_CAMNT_0044344437_DNA_START_1_DNA_END_1590_DNA_ORIENTATION_
|                  |  |                                          |  |  |     |     +--| (95.3/100)
|                  |  |                                          |  |  |     |     |  |              +-----EP00405_Crypthecodinium_cohnii_P059102_CAMPEP_0206632198_NCGR_PEP_ID_MMETSP0325_2-20121206_68748_1_ASSEMBLY_ACC_CAM_ASM_000347_TAXON_ID_2866_ORGANISM__Crypthecodinium_cohnii_Strain_Seligo__LENGTH_347_DNA_ID_CAMNT_0054157647_DNA_START_1_DNA_END_1039_DNA_O
|                  |  |                                          |  |  |     |     |  |           +--| (98.9/100)
|                  |  |                                          |  |  |     |     |  |           |  +--EP00444_Apocalathium_aciculiferum_P051491_CAMPEP_0183516702_NCGR_PEP_ID_MMETSP0371-20130417_14391_1_TAXON_ID_268820_ORGANISM__Peridinium_aciculiferum_Strain_PAER-2__LENGTH_393_DNA_ID_CAMNT_0025714485_DNA_START_1_DNA_END_1173_DNA_ORIENTATION_-
|                  |  |                                          |  |  |     |     |  |        +--| (53.3/100)
|                  |  |                                          |  |  |     |     |  |        |  +-----EP00429_Kryptoperidinium_foliaceum_P035118_CAMPEP_0176171196_NCGR_PEP_ID_MMETSP0120_2-20121206_87638_1_TAXON_ID_160619_ORGANISM__Kryptoperidinium_foliaceum_Strain_CCMP_1326__LENGTH_334_DNA_ID_CAMNT_0017509009_DNA_START_1_DNA_END_999_DNA_ORIENTATION_
|                  |  |                                          |  |  |     |     |  |     +--| (75.2/100)
|                  |  |                                          |  |  |     |     |  |     |  +----EP00419_Tripos_fusus_P029960_CAMPEP_0172726902_NCGR_PEP_ID_MMETSP1074-20121228_91376_1_TAXON_ID_2916_ORGANISM__Ceratium_fusus_Strain_PA161109__LENGTH_361_DNA_ID_CAMNT_0013554003_DNA_START_1_DNA_END_1082_DNA_ORIENTATION_-
|                  |  |                                          |  |  |     |     |  |  +--| (86.8/100)
|                  |  |                                          |  |  |     |     |  |  |  +--------EP00435_Cladocopium_sp_Y103_P012084_s1898_g3.t1
|                  |  |                                          |  |  |     |     |  +--| (97.1/100)
|                  |  |                                          |  |  |     |     |     |  +----EP00427_Karlodinium_veneficum_P020949_CAMPEP_0169098924_NCGR_PEP_ID_MMETSP1015-20121227_20294_1_TAXON_ID_342587_ORGANISM__Karlodinium_micrum_Strain_CCMP2283__LENGTH_417_DNA_ID_CAMNT_0009159793_DNA_START_1_DNA_END_1248_DNA_ORIENTATION_-
|                  |  |                                          |  |  |     |     |     +--| (82/100)
|                  |  |                                          |  |  |     |     |        |  +--EP00448_Togula_jolla_P006605_CAMPEP_0170604882_NCGR_PEP_ID_MMETSP0224-20130122_19675_1_TAXON_ID_285029_ORGANISM__Togula_jolla_Strain_CCCM_725__LENGTH_433_DNA_ID_CAMNT_0010929845_DNA_START_1_DNA_END_1299_DNA_ORIENTATION_
|                  |  |                                          |  |  |     |     |        +--| (76.9/100)
|                  |  |                                          |  |  |     |     |           |  +--EP00927_Polykrikos_kofoidii_P020543_TRINITY_DN19768_c0_g2_i1.p1_TRINITY_DN19768_c0_g2_TRINITY_DN19768_c0_g2_i1.p1_ORF_type_complete_len_449_score_79.72_TRINITY_DN19768_c0_g2_i1_254-1600
|                  |  |                                          |  |  |     |     |           +--| (97.9/100)
|                  |  |                                          |  |  |     |     |              +--EP00928_Gymnodinium_smaydae_P092525_TRINITY_DN7641_c0_g2_i1.p1_TRINITY_DN7641_c0_g2_TRINITY_DN7641_c0_g2_i1.p1_ORF_type_complete_len_424_score_51.23_TRINITY_DN7641_c0_g2_i1_128-1399
|                  |  |                                          |  |  |     |  +--| (93.6/100)
|                  |  |                                          |  |  |     |  |  +-----EP00746_Dinoflagellata_sp_MGD_P001959_gnl_MRDRNA2_MRDRNA2_103750_c0_seq1.p1_gnl_MRDRNA2_MRDRNA2_103750_c0_gnl_MRDRNA2_MRDRNA2_103750_c0_seq1.p1_ORF_type_3prime_partial_len_438_score_97.57_gnl_MRDRNA2_MRDRNA2_103750_c0_seq1_64-1311
|                  |  |                                          |  |  |     +--| (34.5/79)
|                  |  |                                          |  |  |        +--------EP00451_Oxyrrhis_marina_P013483_CAMPEP_0204328184_NCGR_PEP_ID_MMETSP0469-20131031_13177_1_ASSEMBLY_ACC_CAM_ASM_000384_TAXON_ID_2969_ORGANISM__Oxyrrhis_marina__LENGTH_290_DNA_ID_CAMNT_0051310539_DNA_START_1_DNA_END_869_DNA_ORIENTATION_-
|                  |  |                                          |  +--| (91.2/97)
|                  |  |                                          |     +--------EP00727_Mastigamoeba_balamuthi_P009989_m51a1_g5612_hypothetical_protein__346__mRNA_r_723850-725876
|                  |  |                                       +--| (42.8/2)
|                  |  |                                       |  |              +------EP00024_Dictyostelium_purpureum_P002409_XP_003285261.1_cyclin_Dictyostelium_purpureum
|                  |  |                                       |  |           +--| (20.5/60)
|                  |  |                                       |  |           |  +---EP01111_Echinosteliopsis_oligospora_P002313_TRINITY_DN13400_c0_g1_i1.p1_TRINITY_DN13400_c0_g1_TRINITY_DN13400_c0_g1_i1.p1_ORF_type_internal_len_329_score_46.09_TRINITY_DN13400_c0_g1_i1_2-985
|                  |  |                                       |  |        +--| (94.1/97)
|                  |  |                                       |  |        |  +-----EP01105_Mastigella_eilhardi_P019824_TRINITY_DN467_c0_g1_i2.p1_TRINITY_DN467_c0_g1_TRINITY_DN467_c0_g1_i2.p1_ORF_type_complete_len_442_score_100.83_TRINITY_DN467_c0_g1_i2_162-1328
|                  |  |                                       |  |     +--| (84.8/52)
|                  |  |                                       |  |     |  |              +-----------EP00033_Pygsuia_biforma_P001967_GCRY01002190.1.p1_GENE.GCRY01002190.1_GCRY01002190.1.p1_ORF_type_3prime_partial_len_583_score_129.82_GCRY01002190.1_239-1984
|                  |  |                                       |  |     |  |           +--| (25.2/41)
|                  |  |                                       |  |     |  |           |  +----EP01102_Stenamoeba_stenopodia_P016990_TRINITY_DN6024_c0_g1_i1.p1_TRINITY_DN6024_c0_g1_TRINITY_DN6024_c0_g1_i1.p1_ORF_type_5prime_partial_len_460_score_86.01_TRINITY_DN6024_c0_g1_i1_62-1441
|                  |  |                                       |  |     |  |        +--| (47.5/41)
|                  |  |                                       |  |     |  |        |  +-------EP01104_Vermistella_antarctica_P009850_TRINITY_DN2580_c0_g1_i1.p1_TRINITY_DN2580_c0_g1_TRINITY_DN2580_c0_g1_i1.p1_ORF_type_complete_len_294_score_37.12_TRINITY_DN2580_c0_g1_i1_292-1173
|                  |  |                                       |  |     |  |     +--| (82.9/48)
|                  |  |                                       |  |     |  |     |  |  +-----EP01101_Sappina_pedata_P010385_TRINITY_DN6533_c0_g1_i1.p1_TRINITY_DN6533_c0_g1_TRINITY_DN6533_c0_g1_i1.p1_ORF_type_5prime_partial_len_545_score_92.47_TRINITY_DN6533_c0_g1_i1_2-1636
|                  |  |                                       |  |     |  |     |  +--| (97.3/100)
|                  |  |                                       |  |     |  |     |     +---EP01103_Thecamoeba_quadrilineata_P012647_TRINITY_DN3302_c0_g1_i1.p1_TRINITY_DN3302_c0_g1_TRINITY_DN3302_c0_g1_i1.p1_ORF_type_5prime_partial_len_399_score_69.28_TRINITY_DN3302_c0_g1_i1_80-1276
|                  |  |                                       |  |     |  |  +--| (92.8/91)
|                  |  |                                       |  |     |  |  |  |     +-----EP00277_Geminigera_cryophila_P042405_CAMPEP_0173097226_NCGR_PEP_ID_MMETSP1102-20130122_33684_1_TAXON_ID_49646_ORGANISM__Geminigera_sp._Strain_Caron_Lab_Isolate__LENGTH_657_DNA_ID_CAMNT_0013988841_DNA_START_34_DNA_END_2004_DNA_ORIENTATION_
|                  |  |                                       |  |     |  |  |  |  +--| (99.5/100)
|                  |  |                                       |  |     |  |  |  |  |  +----EP00294_Goniomonas_avonlea_P001343_CAMPEP_0114574966_NCGR_PEP_ID_MMETSP0114-20121206_19682_1_TAXON_ID_31324_ORGANISM__Goniomonas_sp_Strain_m__LENGTH_550_DNA_ID_CAMNT_0001762429_DNA_START_1_DNA_END_1651_DNA_ORIENTATION_-
|                  |  |                                       |  |     |  |  |  +--| (0/32)
|                  |  |                                       |  |     |  |  |     +------EP00742_Colponemidia_sp_Colp-10_P005486_GILJ01005861.1.p1_GENE.GILJ01005861.1_GILJ01005861.1.p1_ORF_type_5prime_partial_len_303_score_37.22_GILJ01005861.1_1-909
|                  |  |                                       |  |     |  +--| (87.9/89)
|                  |  |                                       |  |     |     |      +--EP00276_Gloeochaete_wittrockiana_P007145_CAMPEP_0184650674_NCGR_PEP_ID_MMETSP0308-20130426_8245_1_TAXON_ID_38269_ORGANISM__Gloeochaete_witrockiana_Strain_SAG_46.84__LENGTH_517_DNA_ID_CAMNT_0027084391_DNA_START_51_DNA_END_1604_DNA_ORIENTATION_
|                  |  |                                       |  |     |     |  +---| (100/100)
|                  |  |                                       |  |     |     |  |   +------EP00741_Cyanophora_paradoxa_P022042_tig00021433_g21278.t1
|                  |  |                                       |  |     |     +--| (48.2/98)
|                  |  |                                       |  |     |        |  +------EP00306_Pavlova_sp_CCMP459_P006801_CAMPEP_0185165642_NCGR_PEP_ID_MMETSP1139-20130426_11171_1_TAXON_ID_298111_ORGANISM__Pavlova_sp._Strain_CCMP459__LENGTH_334_DNA_ID_CAMNT_0027731047_DNA_START_1_DNA_END_1006_DNA_ORIENTATION_
|                  |  |                                       |  |     |        +--| (98.2/100)
|                  |  |                                       |  |     |           |     +--EP00308_Calcidiscus_leptoporus_P000961_CAMPEP_0119354920_NCGR_PEP_ID_MMETSP1334-20130426_3888_1_TAXON_ID_127549_ORGANISM__Calcidiscus_leptoporus_Strain_RCC1130__LENGTH_522_DNA_ID_CAMNT_0007368633_DNA_START_1_DNA_END_1569_DNA_ORIENTATION_-
|                  |  |                                       |  |     |           |  +--| (86.8/100)
|                  |  |                                       |  |     |           |  |  +----EP00900_Chrysochromulina_parva_P018686_jgi_Chrpa1_26819_Chrysochromulina_OHIO_Genome00011142-RA
|                  |  |                                       |  |     |           +--| (96/100)
|                  |  |                                       |  |     |              +--EP00314_Emiliania_huxleyi_P000096_XP_005756157.1_hypothetical_protein_EMIHUDRAFT_466351_Emiliania_huxleyi_CCMP1516
|                  |  |                                       |  |  +--| (66.5/46)
|                  |  |                                       |  |  |  |           +------EP00028_Trichosphaerium_sp_Am-I-7-wt_P003452_CAMPEP_0168529350_NCGR_PEP_ID_MMETSP0405-20121227_13856_1_TAXON_ID_498012_ORGANISM__Trichosphaerium_sp_Strain_Am-I-7_wt__LENGTH_338_DNA_ID_CAMNT_0008553057_DNA_START_1_DNA_END_1014_DNA_ORIENTATION_
|                  |  |                                       |  |  |  |        +--| (93.4/100)
|                  |  |                                       |  |  |  |        |  +--EP01121_Diplochlamys_sp_Union-15-3_P009338_TRINITY_DN2548_c0_g1_i2.p1_TRINITY_DN2548_c0_g1_TRINITY_DN2548_c0_g1_i2.p1_ORF_type_5prime_partial_len_369_score_64.86_TRINITY_DN2548_c0_g1_i2_1-1107
|                  |  |                                       |  |  |  |     +--| (79.9/99)
|                  |  |                                       |  |  |  |     |  |  +-----EP01122_Echinamoeba_exundans_P002702_TRINITY_DN12670_c0_g1_i1.p1_TRINITY_DN12670_c0_g1_TRINITY_DN12670_c0_g1_i1.p1_ORF_type_5prime_partial_len_426_score_45.02_TRINITY_DN12670_c0_g1_i1_395-1672
|                  |  |                                       |  |  |  |     |  +--| (73.4/100)
|                  |  |                                       |  |  |  |     |     +-----EP01129_Flabellula_baltica_P009593_TRINITY_DN3940_c0_g1_i1.p1_TRINITY_DN3940_c0_g1_TRINITY_DN3940_c0_g1_i1.p1_ORF_type_5prime_partial_len_333_score_56.38_TRINITY_DN3940_c0_g1_i1_17-1015
|                  |  |                                       |  |  |  |  +--| (95.4/100)
|                  |  |                                       |  |  |  |  |  |  +------EP01124_Arcella_intermedia_P009291_TRINITY_DN1605_c0_g1_i1.p1_TRINITY_DN1605_c0_g1_TRINITY_DN1605_c0_g1_i1.p1_ORF_type_5prime_partial_len_382_score_103.52_TRINITY_DN1605_c0_g1_i1_1-1146
|                  |  |                                       |  |  |  |  |  +--| (68.7/98)
|                  |  |                                       |  |  |  |  |     |  +---EP01127_Copromyxa_protea_P008190_TRINITY_DN1869_c0_g1_i1.p1_TRINITY_DN1869_c0_g1_TRINITY_DN1869_c0_g1_i1.p1_ORF_type_5prime_partial_len_449_score_53.88_TRINITY_DN1869_c0_g1_i1_248-1594
|                  |  |                                       |  |  |  |  |     +--| (93.9/99)
|                  |  |                                       |  |  |  |  |        +-------EP01128_Nolandella_sp_AFSM9_P006624_TRINITY_DN3450_c0_g1_i1.p1_TRINITY_DN3450_c0_g1_TRINITY_DN3450_c0_g1_i1.p1_ORF_type_complete_len_350_score_18.06_TRINITY_DN3450_c0_g1_i1_9-1058
|                  |  |                                       |  |  |  +--| (69.3/95)
|                  |  |                                       |  |  |     +---------EP01087_Luapelamoeba_hula_P022721_TRINITY_DN8213_c0_g1_i1.p1_TRINITY_DN8213_c0_g1_TRINITY_DN8213_c0_g1_i1.p1_ORF_type_internal_len_378_score_53.65_TRINITY_DN8213_c0_g1_i1_1-1131
|                  |  |                                       |  +--| (28.2/56)
|                  |  |                                       |     |        +---EP01112_Ceratiomyxa_fruticulosa_P016303_TRINITY_DN4902_c0_g2_i1.p1_TRINITY_DN4902_c0_g2_TRINITY_DN4902_c0_g2_i1.p1_ORF_type_complete_len_448_score_96.41_TRINITY_DN4902_c0_g2_i1_12-1355
|                  |  |                                       |     |     +--| (99/100)
|                  |  |                                       |     |     |  +---EP01113_Clastostelium_recurvatum_P043531_TRINITY_DN7223_c0_g2_i1.p1_TRINITY_DN7223_c0_g2_TRINITY_DN7223_c0_g2_i1.p1_ORF_type_3prime_partial_len_384_score_23.89_TRINITY_DN7223_c0_g2_i1_1-1125
|                  |  |                                       |     |  +--| (90.4/97)
|                  |  |                                       |     |  |  +------EP01116_Phalansterium_solitarium_P006412_TRINITY_DN1870_c0_g1_i3.p1_TRINITY_DN1870_c0_g1_TRINITY_DN1870_c0_g1_i3.p1_ORF_type_complete_len_808_score_76.45_TRINITY_DN1870_c0_g1_i3_178-2601
|                  |  |                                       |     +--| (96.9/98)
|                  |  |                                       |        |     +----EP01114_Cavostelium_apophysatum_P017621_TRINITY_DN5288_c0_g1_i2.p1_TRINITY_DN5288_c0_g1_TRINITY_DN5288_c0_g1_i2.p1_ORF_type_3prime_partial_len_328_score_27.78_TRINITY_DN5288_c0_g1_i2_30-983
|                  |  |                                       |        |  +--| (70.8/100)
|                  |  |                                       |        |  |  +----EP01117_Protostelium_nocturnum_P011114_TRINITY_DN4037_c0_g1_i1.p1_TRINITY_DN4037_c0_g1_TRINITY_DN4037_c0_g1_i1.p1_ORF_type_5prime_partial_len_419_score_108.80_TRINITY_DN4037_c0_g1_i1_62-1318
|                  |  |                                       |        +--| (95.9/100)
|                  |  |                                       |           +---EP01119_Soliformovum_irregulare_P011775_TRINITY_DN2985_c0_g1_i4.p1_TRINITY_DN2985_c0_g1_TRINITY_DN2985_c0_g1_i4.p1_ORF_type_complete_len_363_score_93.94_TRINITY_DN2985_c0_g1_i4_31-1119
|                  |  |                                    +--| (83.7/24)
|                  |  |                                    |  |                                  +--EP00191_Tetraselmis_sp_GSL018_P016388_CAMPEP_0177596040_NCGR_PEP_ID_MMETSP0419_2-20121207_10757_1_TAXON_ID_582737_ORGANISM__Tetraselmis_sp._Strain_GSL018__LENGTH_580_DNA_ID_CAMNT_0019087699_DNA_START_591_DNA_END_2332_DNA_ORIENTATION_-
|                  |  |                                    |  |                               +--| (28.7/83)
|                  |  |                                    |  |                               |  +--EP00193_Tetraselmis_chui_P004402_CAMPEP_0177759032_NCGR_PEP_ID_MMETSP0491_2-20121128_4511_1_TAXON_ID_63592_ORGANISM__Tetraselmis_chuii_Strain_PLY429__LENGTH_503_DNA_ID_CAMNT_0019274825_DNA_START_1_DNA_END_1512_DNA_ORIENTATION_-
|                  |  |                                    |  |                          +----| (100/100)
|                  |  |                                    |  |                          |    +--EP00192_Tetraselmis_astigmatica_P008896_CAMPEP_0117657176_NCGR_PEP_ID_MMETSP0804-20121206_5193_1_TAXON_ID_1074897_ORGANISM__Tetraselmis_astigmatica_Strain_CCMP880__LENGTH_686_DNA_ID_CAMNT_0005463617_DNA_START_1_DNA_END_2063_DNA_ORIENTATION_-
|                  |  |                                    |  |                       +--| (40.7/76)
|                  |  |                                    |  |                       |  |     +----EP00208_Stichococcus_sp_RCC1054_P000067_CAMPEP_0206142800_NCGR_PEP_ID_MMETSP1473-20131121_18245_1_ASSEMBLY_ACC_CAM_ASM_001109_TAXON_ID_1461547_ORGANISM__Stichococcus_sp_Strain_RCC1054__LENGTH_405_DNA_ID_CAMNT_0053537933_DNA_START_145_DNA_END_1361_DNA_ORI
|                  |  |                                    |  |                       |  |  +--| (90.9/99)
|                  |  |                                    |  |                       |  |  |  +--------EP00892_Ulva_mutabilis_P006714_jgi_Ulvmu1_4414_UM002_0139.1
|                  |  |                                    |  |                       |  +--| (80.8/94)
|                  |  |                                    |  |                       |     |     +-----EP00885_Auxenochlorella_protothecoides_P003814_RMZ55819.1_hypothetical_protein_APUTEX25_003785_partial_Auxenochlorella_protothecoides
|                  |  |                                    |  |                       |     |  +--| (68.9/100)
|                  |  |                                    |  |                       |     |  |  +---EP00887_Chlorella_sp_A99_P002262_scaffold10.g2262.t1
|                  |  |                                    |  |                       |     +--| (96.3/100)
|                  |  |                                    |  |                       |        +----EP00886_Chlorella_sorokiniana_P002783_PRW39203.1_Cyclin-L1-1_isoform_B_Chlorella_sorokiniana
|                  |  |                                    |  |                    +--| (67.3/79)
|                  |  |                                    |  |                    |  |                 +--EP00197_Chlamydomonas_leiostraca_P014174_CAMPEP_0202879476_NCGR_PEP_ID_MMETSP1391-20130828_33668_1_ASSEMBLY_ACC_CAM_ASM_000867_TAXON_ID_1034604_ORGANISM__Chlamydomonas_leiostraca_Strain_SAG_11-49__LENGTH_508_DNA_ID_CAMNT_0049561833_DNA_START_1_DNA_END_15
|                  |  |                                    |  |                    |  |              +--| (96.7/100)
|                  |  |                                    |  |                    |  |              |  +--EP00200_Dunaliella_tertiolecta_P003705_CAMPEP_0202354270_NCGR_PEP_ID_MMETSP1126-20121109_9666_1_ASSEMBLY_ACC_CAM_ASM_000457_TAXON_ID_3047_ORGANISM__Dunaliella_tertiolecta_Strain_CCMP1320__LENGTH_720_DNA_ID_CAMNT_0048946721_DNA_START_184_DNA_END_2346_DNA_
|                  |  |                                    |  |                    |  |           +--| (73.7/99)
|                  |  |                                    |  |                    |  |           |  |  +---EP00798_Chlamydomonas_sp_ICE-L_P010693_gene10693-12385_t
|                  |  |                                    |  |                    |  |           |  +--| (69.2/99)
|                  |  |                                    |  |                    |  |           |     +---EP00799_Chlamydomonas_eustigma_P002807_GAX75351.1_hypothetical_protein_CEUSTIGMA_g2795.t1_Chlamydomonas_eustigma
|                  |  |                                    |  |                    |  |        +--| (87.4/100)
|                  |  |                                    |  |                    |  |        |  |  +--EP00201_Polytomella_parva_P012807_CAMPEP_0175063538_NCGR_PEP_ID_MMETSP0052_2-20121109_14815_1_TAXON_ID_51329_ORGANISM__Polytomella_parva_Strain_SAG_63-3__NCGR_SAMPLE_ID_MMETSP0052_2_ASSEMBLY_ACC_CAM_ASM_000194_LENGTH_554_DNA_ID_CAMNT_0016329753_DNA_START
|                  |  |                                    |  |                    |  |        |  +--| (99.6/100)
|                  |  |                                    |  |                    |  |        |     +--EP00853_Edaphochlamys_debaryana_P011446_KAG2493251.1_hypothetical_protein_HYH03_008389_Edaphochlamys_debaryana
|                  |  |                                    |  |                    |  |     +--| (68.9/96)
|                  |  |                                    |  |                    |  |     |  +---------EP00803_Ostreobium_quekettii_P003617_evm.model.scf_235.9_EVM.evm.TU.scf_235.9_scf_235_57434-62934
|                  |  |                                    |  |                    |  |  +--| (90.8/98)
|                  |  |                                    |  |                    |  |  |  |     +--EP00877_Chromochloris_zofingiensis_P007796_jgi_Chrzof1_326_Cz01g11150.t1
|                  |  |                                    |  |                    |  |  |  |  +--| (39.4/97)
|                  |  |                                    |  |                    |  |  |  |  |  +--EP00881_Raphidocelis_subcapitata_P001698_GBF88987.1_cyclin-L1_Raphidocelis_subcapitata
|                  |  |                                    |  |                    |  |  |  +--| (98.6/100)
|                  |  |                                    |  |                    |  |  |     +---EP00883_Tetradesmus_obliquus_P013955_jgi_Sobl393_1_6943_SZX69205.1
|                  |  |                                    |  |                    |  +--| (78.8/96)
|                  |  |                                    |  |                    |     +--------EP00884_Botryococcus_braunii_P015562_jgi_Botrbrau1_268_Bobra.0022s0237.1
|                  |  |                                    |  |                 +--| (86.7/93)
|                  |  |                                    |  |                 |  +----------EP01025_Chloroclados_australasicus_P048400_TRINITY_DN5482_c0_g1_i1.p1_TRINITY_DN5482_c0_g1_TRINITY_DN5482_c0_g1_i1.p1_ORF_type_complete_len_449_score_50.58_TRINITY_DN5482_c0_g1_i1_402-1748
|                  |  |                                    |  |              +--| (92.1/96)
|                  |  |                                    |  |              |  |     +----EP00241_Pyramimonas_parkeae_P001702_CAMPEP_0114232060_NCGR_PEP_ID_MMETSP0058-20121206_4397_1_TAXON_ID_36894_ORGANISM__Pyramimonas_parkeae_CCMP726__LENGTH_471_DNA_ID_CAMNT_0001343493_DNA_START_1_DNA_END_1415_DNA_ORIENTATION_
|                  |  |                                    |  |              |  |  +--| (81.9/99)
|                  |  |                                    |  |              |  |  |  |        +---EP00247_Physcomitrium_patens_P029023_XP_024385274.1_cyclin-L1-1-like_isoform_X1_Physcomitrella_patens
|                  |  |                                    |  |              |  |  |  |     +--| (24.5/58)
|                  |  |                                    |  |              |  |  |  |     |  +----EP00267_Zea_mays_P024722_XP_008651473.1_uncharacterized_protein_LOC100283163_isoform_X1_Zea_mays
|                  |  |                                    |  |              |  |  |  |  +--| (96.2/100)
|                  |  |                                    |  |              |  |  |  |  |  |             +---EP00249_Psilotum_nudum_P024661_c29251_g3_i1_orf_118-1482
|                  |  |                                    |  |              |  |  |  |  |  |        +----| (100/100)
|                  |  |                                    |  |              |  |  |  |  |  |        |    +----EP00250_Pteridium_aquilinum_P020065_c24686_g1_i8_orf_1490-2767
|                  |  |                                    |  |              |  |  |  |  |  |     +--| (15.5/89)
|                  |  |                                    |  |              |  |  |  |  |  |     |  |  +--EP00270_Netrium_digitus_P016976_TRINITY_DN6154_c0_g1_i2.p1_TRINITY_DN6154_c0_g1_TRINITY_DN6154_c0_g1_i2.p1_ORF_type_complete_len_564_score_55.28_TRINITY_DN6154_c0_g1_i2_537-2228
|                  |  |                                    |  |              |  |  |  |  |  |     |  +--| (72.1/100)
|                  |  |                                    |  |              |  |  |  |  |  |     |     +--EP00271_Cylindrocystis_brebissonii_P013498_TRINITY_DN3335_c0_g1_i1.p1_TRINITY_DN3335_c0_g1_TRINITY_DN3335_c0_g1_i1.p1_ORF_type_complete_len_552_score_145.91_TRINITY_DN3335_c0_g1_i1_85-1656
|                  |  |                                    |  |              |  |  |  |  |  |  +--| (88.3/99)
|                  |  |                                    |  |              |  |  |  |  |  |  |  +--EP01018_Ginkgo_biloba_P005788_Gb_18065_translate_table_standard
|                  |  |                                    |  |              |  |  |  |  |  +--| (57.9/58)
|                  |  |                                    |  |              |  |  |  |  |     +--EP00895_Klebsormidium_nitens_P013685_GAQ91238.1_Cyclin_L_Klebsormidium_nitens
|                  |  |                                    |  |              |  |  |  +--| (84.2/98)
|                  |  |                                    |  |              |  |  |     |  +---EP00898_Chlorokybus_atmophyticus_P007391_jgi_Chlat1_7653_Chrsp64S07168
|                  |  |                                    |  |              |  |  |     +--| (96.5/100)
|                  |  |                                    |  |              |  |  |        +---EP00899_Mesostigma_viride_P013039_jgi_Mesvir1_21736_Mv04146-RA.1
|                  |  |                                    |  |              |  +--| (33.8/93)
|                  |  |                                    |  |              |     +-----------EP00738_Chloropicon_primus_P003780_QDZ21262.1_cyclin_Chloropicon_primus
|                  |  |                                    |  |           +--| (38.7/98)
|                  |  |                                    |  |           |  +---------EP00893_Bathycoccus_prasinos_P007139_XP_007515167.1_predicted_protein_Bathycoccus_prasinos
|                  |  |                                    |  |        +--| (98.3/98)
|                  |  |                                    |  |        |  |  +----EP00230_Micromonas_polaris_P010722_CAMPEP_0197123228_NCGR_PEP_ID_MMETSP1390-20130617_6033_1_TAXON_ID_38833_ORGANISM__Micromonas_sp._Strain_CCMP2099__LENGTH_435_DNA_ID_CAMNT_0042565269_DNA_START_1_DNA_END_1302_DNA_ORIENTATION_
|                  |  |                                    |  |        |  +--| (99.6/100)
|                  |  |                                    |  |        |     +----EP00982_Pelagococcus_subviridis_P009160_30904-Pelagococcus_subviridis.AAC.4
|                  |  |                                    |  |     +--| (73.7/30)
|                  |  |                                    |  |     |  |  +-------EP00696_Hemimastix_kukwesjijk_P016473_gnl_Hemi2_4914_TR1707_c0_g1_i1.p1_gnl_Hemi2_4914_TR1707_c0_g1_gnl_Hemi2_4914_TR1707_c0_g1_i1.p1_ORF_type_3prime_partial_len_320_score_96.96_gnl_Hemi2_4914_TR1707_c0_g1_i1_1-957
|                  |  |                                    |  |     |  +--| (98.1/98)
|                  |  |                                    |  |     |     |  +--EP00735_Rhodelphis_limneticus_P006440_TRINITY_DN18851_c0_g1_TRINITY_DN18851_c0_g1_i1_g.1474_m.1474_TRINITY_DN18851_c0_g1_TRINITY_DN18851_c0_g1_i1_g.1474_ORF_type_3prime_partial_len_600_score_50.89_sp_Q8RWV3_CCL11_ARATH_36.62_3e-71_Cyclin_N_PF00134.18_1.8
|                  |  |                                    |  |     |     +--| (99.5/100)
|                  |  |                                    |  |     |        +---EP00736_Rhodelphis_marinus_P012359_Rmarinus_m.1282
|                  |  |                                    |  |  +--| (85.6/32)
|                  |  |                                    |  |  |  |     +--------------EP00223_Ostreococcus_mediterraneus_P001591_CAMPEP_0179713454_NCGR_PEP_ID_MMETSP0938-20121108_330_1_TAXON_ID_548131_ORGANISM__Ostreococcus_mediterraneus_Strain_clade-D-RCC1107__NCGR_SAMPLE_ID_MMETSP0938_ASSEMBLY_ACC_CAM_ASM_000576_LENGTH_302_DNA_ID_CAMNT_
|                  |  |                                    |  |  |  |  +--| (64.5/78)
|                  |  |                                    |  |  |  |  |  +----------EP00658_Telonema_sp_P-2_P019143_TRINITY_DN17518_c0_g2_i2.p1_TRINITY_DN17518_c0_g2_TRINITY_DN17518_c0_g2_i2.p1_ORF_type_complete_len_450_score_114.06_TRINITY_DN17518_c0_g2_i2_46-1395
|                  |  |                                    |  |  |  +--| (91.4/88)
|                  |  |                                    |  |  |     |       +---EP00299_Pterocystis_sp_00344_P007885_c2762_g1_i2.p1_GENE.c2762_g1_i2_c2762_g1_i2.p1_ORF_type_5prime_partial_len_426_score_20.67_c2762_g1_i2_29-1306
|                  |  |                                    |  |  |     |  +----| (100/100)
|                  |  |                                    |  |  |     |  |    +--EP00300_Choanocystis_sp_HF-7_P018455_c20043_g1_i2.p1_GENE.c20043_g1_i2_c20043_g1_i2.p1_ORF_type_5prime_partial_len_499_score_95.79_c20043_g1_i2_1-1497
|                  |  |                                    |  |  |     +--| (86.1/85)
|                  |  |                                    |  |  |        +---------EP01046_Picozoa_sp_COSAG06_P031574_COSAG06_NODE_3083_length_5882_cov_2.584990_2_plen_392_part_00
|                  |  |                                    |  +--| (91.5/27)
|                  |  |                                    |     |                      +-----------EP00659_Diplonema_papillatum_P002071_gene2071-3169_t
|                  |  |                                    |     |              +-------| (99.2/100)
|                  |  |                                    |     |              |       +--------EP00754_Rhynchopus_humris_P046956_Rhum_TRINITY_DN6472_c0_g1_Rhum_TRINITY_DN6472_c0_g1_i1_g.20213_m.20213
|                  |  |                                    |     |           +--| (91.5/30)
|                  |  |                                    |     |           |  |  +---------------EP00667_Euglena_gracilis_P005901_EG_transcript_5940
|                  |  |                                    |     |           |  +--| (22.7/26)
|                  |  |                                    |     |           |     |  +----------EP01006_Ploeotia_vitrea_P020132_TRINITY_DN52381_c0_g1_i1.p1_TRINITY_DN52381_c0_g1_TRINITY_DN52381_c0_g1_i1.p1_ORF_type_complete_len_564_score_33.08_TRINITY_DN52381_c0_g1_i1_1186-2877
|                  |  |                                    |     |           |     +--| (80.1/100)
|                  |  |                                    |     |           |        +-----------EP01012_Entosiphon_sulcatum_P042689_TRINITY_DN56758_c0_g1_i1.p1_TRINITY_DN56758_c0_g1_TRINITY_DN56758_c0_g1_i1.p1_ORF_type_3prime_partial_len_194_score_40.95_TRINITY_DN56758_c0_g1_i1_33-581
|                  |  |                                    |     |        +--| (36.5/28)
|                  |  |                                    |     |        |  +----------EP00691_Histiona_aroides_P000889_EC850536.1.p1_GENE.EC850536.1_EC850536.1.p1_ORF_type_3prime_partial_len_174_score_32.94_EC850536.1_75-593
|                  |  |                                    |     |     +**| (0/13)
|                  |  |                                    |     |     |  +-------------EP01080_Neovahlkampfia_damariscottae_P009784_gene9784-2110_t
|                  |  |                                    |     |  +--| (78/21)
|                  |  |                                    |     |  |  |  +-------------EP00757_Euglenozoa_sp_SAG-D1_P021881_gene21881-1265_t
|                  |  |                                    |     |  |  +--| (86/26)
|                  |  |                                    |     |  |     +-----EP00761_Pharyngomonas_kirbyi_P003119_gb_GECH01003123.1_.p1_GENE.gb_GECH01003123.1_gb_GECH01003123.1_.p1_ORF_type_5prime_partial_len_448_score_119.60_gb_GECH01003123.1_1-1344
|                  |  |                                    |     +--| (96.3/30)
|                  |  |                                    |        |                          +--EP00659_Diplonema_papillatum_P003945_gene3945-6111_t
|                  |  |                                    |        |                       +--| (21.7/100)
|                  |  |                                    |        |                       |  +------EP01060_Flectonema_neradi_P009578_TRINITY_DN16820_c0_g1_i1.p1_TRINITY_DN16820_c0_g1_TRINITY_DN16820_c0_g1_i1.p1_ORF_type_3prime_partial_len_358_score_68.13_TRINITY_DN16820_c0_g1_i1_45-1073
|                  |  |                                    |        |                    +--| (51.8/96)
|                  |  |                                    |        |                    |  +-------EP00754_Rhynchopus_humris_P051902_Rhum_TRINITY_DN9809_c0_g1_Rhum_TRINITY_DN9809_c0_g1_i1_g.35318_m.35318
|                  |  |                                    |        |                 +--| (81.9/78)
|                  |  |                                    |        |                 |  +----EP01063_Lacrimia_lanifica_P010846_TRINITY_DN175_c5_g1_i1.p1_TRINITY_DN175_c5_g1_TRINITY_DN175_c5_g1_i1.p1_ORF_type_complete_len_412_score_125.50_TRINITY_DN175_c5_g1_i1_47-1282
|                  |  |                                    |        |              +--| (94.4/53)
|                  |  |                                    |        |              |  |  +---EP00756_Hemistasia_phaeocysticola_P044027_Hpha_TRINITY_DN17602_c0_g1_TRINITY_DN17602_c0_g1_i1_g.158719_m.158719
|                  |  |                                    |        |              |  +--| (95.9/100)
|                  |  |                                    |        |              |     +---EP01062_Namystynia_karyoxenos_P049673_TRINITY_DN3812_c0_g2_i1.p1_TRINITY_DN3812_c0_g2_TRINITY_DN3812_c0_g2_i1.p1_ORF_type_complete_len_590_score_113.70_TRINITY_DN3812_c0_g2_i1_107-1876
|                  |  |                                    |        |           +--| (65.6/52)
|                  |  |                                    |        |           |  +----EP01062_Namystynia_karyoxenos_P051371_TRINITY_DN40305_c0_g1_i1.p1_TRINITY_DN40305_c0_g1_TRINITY_DN40305_c0_g1_i1.p1_ORF_type_3prime_partial_len_363_score_119.45_TRINITY_DN40305_c0_g1_i1_84-1088
|                  |  |                                    |        |        +--| (80/53)
|                  |  |                                    |        |        |  +---EP00755_Sulcionema_specki_P009741_Sspe_Gene.44537_Locus_21849_Transcript_1_1_Confidence_1.000_Length_1106_g.44537_m.44537
|                  |  |                                    |        |     +--| (90.8/55)
|                  |  |                                    |        |     |  +---EP00755_Sulcionema_specki_P029134_Sspe_Gene.91484_Locus_63001_Transcript_1_1_Confidence_1.000_Length_1200_g.91484_m.91484
|                  |  |                                    |        |  +--| (85.3/89)
|                  |  |                                    |        |  |  +---------------EP00659_Diplonema_papillatum_P008079_gene8079-12424_t
|                  |  |                                    |        +--| (92.7/82)
|                  |  |                                    |           |  +--EP00670_Eutreptiella_braarudii_P029375_CAMPEP_0174380460_NCGR_PEP_ID_MMETSP0811_2-20130205_123391_1_TAXON_ID_73025_ORGANISM__Eutreptiella_gymnastica-like_Strain_CCMP1594__NCGR_SAMPLE_ID_MMETSP0811_2_ASSEMBLY_ACC_CAM_ASM_000667_LENGTH_859_DNA_ID_CAMNT_001
|                  |  |                                    |           +--| (99/100)
|                  |  |                                    |              +---EP01012_Entosiphon_sulcatum_P060624_TRINITY_DN8567_c0_g1_i1.p1_TRINITY_DN8567_c0_g1_TRINITY_DN8567_c0_g1_i1.p1_ORF_type_complete_len_454_score_82.43_TRINITY_DN8567_c0_g1_i1_65-1426
|                  |  |                                 +--| (43.8/9)
|                  |  |                                 |  |  +-----------EP00686_Naegleria_gruberi_P012982_XP_002680911.1_predicted_protein_partial_Naegleria_gruberi_strain_NEG-M
|                  |  |                                 |  +--| (90.2/30)
|                  |  |                                 |     +--------EP00698_Gefionella_okellyi_P025944_TRINITY_DN9717_c0_g1_i1.p1_TRINITY_DN9717_c0_g1_TRINITY_DN9717_c0_g1_i1.p1_ORF_type_5prime_partial_len_398_score_57.15_TRINITY_DN9717_c0_g1_i1_30-1223
|                  |  |                              +--| (14.9/2)
|                  |  |                              |  |              +---------EP00334_Paramecium_tetraurelia_P002739_XP_001425708.1_hypothetical_protein__macronuclear__Paramecium_tetraurelia_strain_d4-2
|                  |  |                              |  |           +--| (49.1/100)
|                  |  |                              |  |           |  +-------EP01017_Pseudomicrothorax_dubius_P006989_TRINITY_DN12105_c0_g4_i2.p1_TRINITY_DN12105_c0_g4_TRINITY_DN12105_c0_g4_i2.p1_ORF_type_5prime_partial_len_519_score_103.57_TRINITY_DN12105_c0_g4_i2_205-1761
|                  |  |                              |  |        +--| (92.1/100)
|                  |  |                              |  |        |  +------EP01015_Nassula_variabilis_P025778_TRINITY_DN506_c0_g1_i10.p1_TRINITY_DN506_c0_g1_TRINITY_DN506_c0_g1_i10.p1_ORF_type_internal_len_453_score_-13.59_TRINITY_DN506_c0_g1_i10_2-1357
|                  |  |                              |  |     +--| (8.4/95)
|                  |  |                              |  |     |  +--------EP00357_Protocruzia_adherens_P019595_CAMPEP_0114998792_NCGR_PEP_ID_MMETSP0216-20121206_15738_1_TAXON_ID_223996_ORGANISM__Protocruzia_adherens_Strain_Boccale__LENGTH_208_DNA_ID_CAMNT_0002363497_DNA_START_729_DNA_END_1355_DNA_ORIENTATION_-
|                  |  |                              |  |  +--| (86.8/100)
|                  |  |                              |  |  |  |  +------EP00347_Sterkiella_histriomuscorum_P007354_403349268
|                  |  |                              |  |  |  +--| (98.8/100)
|                  |  |                              |  |  |     |   +--EP00830_Metopus_es_P015608_TRINITY_DN4542_c0_g1_i1.p1_TRINITY_DN4542_c0_g1_TRINITY_DN4542_c0_g1_i1.p1_ORF_type_internal_len_479_score_106.50_TRINITY_DN4542_c0_g1_i1_3-1436
|                  |  |                              |  |  |     +---| (99.7/100)
|                  |  |                              |  |  |         +--EP01022_Parablepharisma_sp_SALTPOND_P000772_TRINITY_DN105022_c0_g1_i1.p3_TRINITY_DN105022_c0_g1_TRINITY_DN105022_c0_g1_i1.p3_ORF_type_complete_len_481_score_49.20_TRINITY_DN105022_c0_g1_i1_4477-5919
|                  |  |                              |  +--| (96.7/100)
|                  |  |                              |     +----------EP01091_Cochliopodium_minus_P012346_TRINITY_DN3719_c0_g1_i1.p1_TRINITY_DN3719_c0_g1_TRINITY_DN3719_c0_g1_i1.p1_ORF_type_internal_len_283_score_77.12_TRINITY_DN3719_c0_g1_i1_3-848
|                  |  |                           +--| (84.3/28)
|                  |  |                           |  |           +---EP00189_Rhodosorus_marinus_P003319_CAMPEP_0113964070_NCGR_PEP_ID_MMETSP0011_2-20120614_6896_1_TAXON_ID_101924_ORGANISM__Rhodosorus_marinus__LENGTH_535_DNA_ID_CAMNT_0000976253_DNA_START_1_DNA_END_1607_DNA_ORIENTATION_-_assembly_acc_CAM_ASM_000156
|                  |  |                           |  |        +--| (94.9/100)
|                  |  |                           |  |        |  +----EP00190_Bangiopsis_sp_CCMP1999_P006030_CAMPEP_0198725472_NCGR_PEP_ID_MMETSP1475-20131203_2780_1_TAXON_ID_ORGANISM__Unidentified_sp._Strain_CCMP1999__NCGR_SAMPLE_ID_MMETSP1475_ASSEMBLY_ACC_CAM_ASM_001111_LENGTH_517_DNA_ID_CAMNT_0044487259_DNA_START_1_DNA_
|                  |  |                           |  |     +--| (86.4/100)
|                  |  |                           |  |     |  +-----EP00871_Galdieria_phlegrea_P001455_jgi_Galph1_230_GphlegSOOS_G4898.1
|                  |  |                           |  |  +--| (92.4/88)
|                  |  |                           |  |  |  +---------------EP01100_Stratorugosa_tubuloviscum_P006849_TRINITY_DN2907_c0_g2_i1.p1_TRINITY_DN2907_c0_g2_TRINITY_DN2907_c0_g2_i1.p1_ORF_type_3prime_partial_len_153_score_67.01_TRINITY_DN2907_c0_g2_i1_1-456
|                  |  |                           |  +--| (75.2/9)
|                  |  |                           |     |        +----EP00455_Lapot_gusevi_P039562_TRINITY_DN4437_c0_g1_i7.p1_TRINITY_DN4437_c0_g1_TRINITY_DN4437_c0_g1_i7.p1_ORF_type_internal_len_423_score_120.52_TRINITY_DN4437_c0_g1_i7_2-1267
|                  |  |                           |     |     +--| (62.1/87)
|                  |  |                           |     |     |  |        +---EP00457_Paulinella_chromatophora_P011326_gb_GEZN01011459.1_.p1_GENE.gb_GEZN01011459.1_gb_GEZN01011459.1_.p1_ORF_type_3prime_partial_len_386_score_115.18_gb_GEZN01011459.1_41-1156
|                  |  |                           |     |     |  |     +--| (86/100)
|                  |  |                           |     |     |  |     |  +--EP00462_Mataza_sp_D1_P026446_CAMPEP_0175148160_NCGR_PEP_ID_MMETSP0087-20121206_16449_1_TAXON_ID_136419_ORGANISM__Unknown_Unknown_Strain_D1__LENGTH_486_DNA_ID_CAMNT_0016433541_DNA_START_1_DNA_END_1460_DNA_ORIENTATION_-
|                  |  |                           |     |     |  |  +--| (91.4/100)
|                  |  |                           |     |     |  |  |  +------EP00467_Chlorarachnion_reptans_P022629_CAMPEP_0114496940_NCGR_PEP_ID_MMETSP0109-20121206_6042_1_TAXON_ID_29199_ORGANISM__Chlorarachnion_reptans_Strain_CCCM449__LENGTH_571_DNA_ID_CAMNT_0001674255_DNA_START_1_DNA_END_1715_DNA_ORIENTATION_
|                  |  |                           |     |     |  +--| (76.8/82)
|                  |  |                           |     |     |     |  +-----------EP00473_Plasmodiophora_brassicae_P000986_CEO99079_pep_supercontig_pbe3.h15_scaffold_29_241508_242737_1_gene_PBRA_007193_transcript_CEO99079_gene_biotype_protein_coding_transcript_biotype_protein_coding_description_hypothetical_protein
|                  |  |                           |     |     |     +--| (82.1/88)
|                  |  |                           |     |     |        +-----------EP01083_Nonionella_stella_P143397_445637_1
|                  |  |                           |     |  +--| (97.5/96)
|                  |  |                           |     |  |  +-------------EP01083_Nonionella_stella_P310693_1105039_1
|                  |  |                           |     +--| (83.2/91)
|                  |  |                           |        |                 +------EP00500_Bicosoecida_sp_ms1_P005490_CAMPEP_0203826218_NCGR_PEP_ID_MMETSP0115-20131106_56176_1_ASSEMBLY_ACC_CAM_ASM_000227_TAXON_ID_33651_ORGANISM__Bicosoecid_sp_Strain_ms1__LENGTH_378_DNA_ID_CAMNT_0050735265_DNA_START_1_DNA_END_1135_DNA_ORIENTATION_
|                  |  |                           |        |              +--| (77.3/99)
|                  |  |                           |        |              |  +-------------EP00510_Aplanochytrium_minuta_P001971_CAMPEP_0184017576_NCGR_PEP_ID_MMETSP0954-20121128_7622_1_TAXON_ID_627963_ORGANISM__Aplanochytrium_sp_Strain_PBS07__LENGTH_278_DNA_ID_CAMNT_0026298845_DNA_START_1_DNA_END_836_DNA_ORIENTATION_
|                  |  |                           |        |           +--| (88.2/49)
|                  |  |                           |        |           |  +-------EP01138_Halocafeteria_seosinensis_P013134_gb_GECG01013414.1_.p1_GENE.gb_GECG01013414.1_gb_GECG01013414.1_.p1_ORF_type_complete_len_371_score_47.25_gb_GECG01013414.1_1-1113
|                  |  |                           |        |        +--| (81.9/29)
|                  |  |                           |        |        |  +-------EP00940_MAST-03C_sp_MAST-3C-sp2_P001188_g1188.t1
|                  |  |                           |        |     +--| (65.3/24)
|                  |  |                           |        |     |  |                           +--EP00535_Pseudo-nitzschia_heimii_P003182_CAMPEP_0197174852_NCGR_PEP_ID_MMETSP1423-20130617_1217_1_TAXON_ID_476441_ORGANISM__Pseudo-nitzschia_heimii_Strain_UNC1101__LENGTH_381_DNA_ID_CAMNT_0042623847_DNA_START_1_DNA_END_1146_DNA_ORIENTATION_-
|                  |  |                           |        |     |  |                      +----| (99.1/100)
|                  |  |                           |        |     |  |                      |    +--EP00536_Pseudo-nitzschia_multiseries_P009340_jgi_Psemu1_258030_estExt_Genewise1Plus.C_2580028
|                  |  |                           |        |     |  |           +----------| (100/100)
|                  |  |                           |        |     |  |           |          +-----EP00584_Thalassiosira_punctigera_P012815_CAMPEP_0172551814_NCGR_PEP_ID_MMETSP1067-20121228_41186_1_TAXON_ID_265564_ORGANISM__Thalassiosira_punctigera_Strain_Tpunct2005C2__NCGR_SAMPLE_ID_MMETSP1067_ASSEMBLY_ACC_CAM_ASM_000444_LENGTH_344_DNA_ID_CAMNT_00133
|                  |  |                           |        |     |  |        +--| (61.5/28)
|                  |  |                           |        |     |  |        |  +------EP00602_Paraphysomonas_sp_CaronLab_P004414_CAMPEP_0185034344_NCGR_PEP_ID_MMETSP1103-20130426_24135_1_TAXON_ID_36769_ORGANISM__Paraphysomonas_bandaiensis_Strain_Caron_Lab_Isolate__LENGTH_395_DNA_ID_CAMNT_0027570963_DNA_START_1_DNA_END_1188_DNA_ORIENTATION
|                  |  |                           |        |     |  |     +--| (65.3/28)
|                  |  |                           |        |     |  |     |  |  +---EP00596_Hydrurales_sp_CCMP1899_P008532_CAMPEP_0119043622_NCGR_PEP_ID_MMETSP1177-20130426_24185_1_TAXON_ID_2985_ORGANISM__Ochromonas_sp_Strain_CCMP1899__LENGTH_657_DNA_ID_CAMNT_0007012137_DNA_START_1_DNA_END_1974_DNA_ORIENTATION_-
|                  |  |                           |        |     |  |     |  +--| (76/94)
|                  |  |                           |        |     |  |     |     |     +--EP00597_Dinobryon_sp_UTEXLB2267_P014520_CAMPEP_0170114050_NCGR_PEP_ID_MMETSP0020_2-20130122_10405_1_TAXON_ID_98059_ORGANISM__Dinobryon_sp._Strain_UTEXLB2267__LENGTH_481_DNA_ID_CAMNT_0010340827_DNA_START_1_DNA_END_1448_DNA_ORIENTATION_
|                  |  |                           |        |     |  |     |     |  +--| (20/71)
|                  |  |                           |        |     |  |     |     |  |  |  +--EP00600_Ochromonadales_sp_CCMP1393_P012540_CAMPEP_0175008032_NCGR_PEP_ID_MMETSP0005-20121125_6753_1_TAXON_ID_420556_ORGANISM__Ochromonas_sp._Strain_CCMP1393__LENGTH_591_DNA_ID_CAMNT_0016263563_DNA_START_58_DNA_END_1829_DNA_ORIENTATION_
|                  |  |                           |        |     |  |     |     |  |  +--| (99.9/100)
|                  |  |                           |        |     |  |     |     |  |     +--EP01032_Pedospumella_encystans_P013413_gene13413-15446_t
|                  |  |                           |        |     |  |     |     +--| (80.4/94)
|                  |  |                           |        |     |  |     |        +---------EP01040_Poterioochromonas_malhamensis_P008659_gene8659-9371_t
|                  |  |                           |        |     |  |  +--| (95.6/29)
|                  |  |                           |        |     |  |  |  |    +--EP00613_Pedinella_sp_CCMP2098_P074690_CAMPEP_0171918806_NCGR_PEP_ID_MMETSP0993-20121228_17530_1_TAXON_ID_483369_ORGANISM__non_described_non_described_Strain_CCMP2098__LENGTH_476_DNA_ID_CAMNT_0012555283_DNA_START_1_DNA_END_1431_DNA_ORIENTATION_-
|                  |  |                           |        |     |  |  |  +----| (100/100)
|                  |  |                           |        |     |  |  |       |  +--EP00614_Pseudopedinella_elastica_P017725_CAMPEP_0172654036_NCGR_PEP_ID_MMETSP1068-20121228_244129_1_TAXON_ID_35684_ORGANISM__Pseudopedinella_elastica_Strain_CCMP716__LENGTH_533_DNA_ID_CAMNT_0013468475_DNA_START_47_DNA_END_1648_DNA_ORIENTATION_
|                  |  |                           |        |     |  |  |       +--| (28.6/99)
|                  |  |                           |        |     |  |  |          |  +---EP00616_Rhizochromulina_sp_CCMP1243_P016120_CAMPEP_0118970188_NCGR_PEP_ID_MMETSP1173-20130426_7135_1_TAXON_ID_1034831_ORGANISM__Rhizochromulina_marina_cf_Strain_CCMP1243__LENGTH_677_DNA_ID_CAMNT_0006919513_DNA_START_1_DNA_END_2035_DNA_ORIENTATION_
|                  |  |                           |        |     |  |  |          +--| (90.1/99)
|                  |  |                           |        |     |  |  |             |  +--EP00617_Octactis_speculum_P019027_CAMPEP_0185763770_NCGR_PEP_ID_MMETSP1174-20130828_22677_1_TAXON_ID_35687_ORGANISM__Dictyocha_speculum_Strain_CCMP1381__LENGTH_516_DNA_ID_CAMNT_0028446005_DNA_START_1_DNA_END_1546_DNA_ORIENTATION_
|                  |  |                           |        |     |  |  |             +--| (93.7/100)
|                  |  |                           |        |     |  |  |                +--EP00620_Florenciella_sp_RCC1587_P022679_CAMPEP_0182556608_NCGR_PEP_ID_MMETSP1324-20130603_818_1_TAXON_ID_236786_ORGANISM__Florenciella_sp._Strain_RCC1587__LENGTH_678_DNA_ID_CAMNT_0024768523_DNA_START_1_DNA_END_2032_DNA_ORIENTATION_-
|                  |  |                           |        |     |  +--| (96/29)
|                  |  |                           |        |     |     |        +----EP00609_Ectocarpus_siliculosus_P002632_CBJ28076.1_conserved_unknown_protein_Ectocarpus_siliculosus
|                  |  |                           |        |     |     |     +--| (90.7/80)
|                  |  |                           |        |     |     |     |  +-----------EP00636_Phaeomonas_parva_P007003_CAMPEP_0118877088_NCGR_PEP_ID_MMETSP1163-20130328_17523_1_TAXON_ID_124430_ORGANISM__Phaeomonas_parva_Strain_CCMP2877__LENGTH_233_DNA_ID_CAMNT_0006812769_DNA_START_1_DNA_END_701_DNA_ORIENTATION_
|                  |  |                           |        |     |     |  +--| (88.3/68)
|                  |  |                           |        |     |     |  |  +--EP00638_Chattonella_subsalsa_P002992_CAMPEP_0117739844_NCGR_PEP_ID_MMETSP0947-20121206_4000_1_TAXON_ID_44440_ORGANISM__Chattonella_subsalsa_Strain_CCMP2191__LENGTH_862_DNA_ID_CAMNT_0005555869_DNA_START_239_DNA_END_2827_DNA_ORIENTATION_-
|                  |  |                           |        |     |     +--| (56.2/26)
|                  |  |                           |        |     |        +-----EP00628_Pelagophyceae_sp_CCMP2097_P011204_CAMPEP_0184131022_NCGR_PEP_ID_MMETSP0974-20121125_27902_1_TAXON_ID_483370_ORGANISM__non_described_non_described_Strain_CCMP2097__LENGTH_464_DNA_ID_CAMNT_0026434505_DNA_START_60_DNA_END_1448_DNA_ORIENTATION_-
|                  |  |                           |        |  +--| (58.9/8)
|                  |  |                           |        |  |  |           +----EP00641_Albugo_candida_P002459_CCI39886.1_unnamed_protein_product_Albugo_candida
|                  |  |                           |        |  |  |        +--| (92.6/100)
|                  |  |                           |        |  |  |        |  |  +---EP00647_Phytophthora_sojae_P025710_XP_009539474.1_hypothetical_protein_PHYSODRAFT_320213_Phytophthora_sojae
|                  |  |                           |        |  |  |        |  +--| (83.5/100)
|                  |  |                           |        |  |  |        |     +--EP00813_Pythium_oligandrum_P013429_TMW68348.1_hypothetical_protein_Poli38472_005816_Pythium_oligandrum
|                  |  |                           |        |  |  |     +--| (95.5/100)
|                  |  |                           |        |  |  |     |  +-------EP00652_Aphanomyces_astaci_P005521_XP_009826282.1_hypothetical_protein_H257_03756_Aphanomyces_astaci
|                  |  |                           |        |  |  |  +--| (32.1/34)
|                  |  |                           |        |  |  |  |  +---------EP01084_Bolivina_argentea_P057357_104789_1
|                  |  |                           |        |  |  +--| (70.1/5)
|                  |  |                           |        |  |     +-----------EP00936_MAST-01D_sp_MAST-1D-sp1_P000032_g32.t1
|                  |  |                           |        +--| (95.3/91)
|                  |  |                           |           +--------EP01029_Cantina_marsupialis_P003475_TRINITY_DN1334_c0_g1_i2.p1_TRINITY_DN1334_c0_g1_TRINITY_DN1334_c0_g1_i2.p1_ORF_type_complete_len_704_score_220.83_TRINITY_DN1334_c0_g1_i2_148-2259
|                  |  |                        +--| (53.7/77)
|                  |  |                        |  |  +------------EP00503_Blastocystis_sp_subtype4-isolateWR1_P001463_XP_014526057.1_cyclin-L1-1_Blastocystis_sp._subtype_4
|                  |  |                        |  +--| (72/38)
|                  |  |                        |     +-------------EP00920_Eleutheroschizon_duboscqi_P027950_GHVT01068299.1.p1_GENE.GHVT01068299.1_GHVT01068299.1.p1_ORF_type_3prime_partial_len_406_score_101.03_GHVT01068299.1_2-1216
|                  |  |                    +---| (99.5/99)
|                  |  |                    |   |     +----------EP00011_Vannellida_sp_DIVA3-517-6-12_P006038_CAMPEP_0114605074_NCGR_PEP_ID_MMETSP0168-20121206_871_1_TAXON_ID_95228_ORGANISM__Vannella_sp._Strain_DIVA3_517_6_12__NCGR_SAMPLE_ID_MMETSP0168_ASSEMBLY_ACC_CAM_ASM_000044_LENGTH_234_DNA_ID_CAMNT_0001815921_DNA
|                  |  |                    |   |  +--| (49.1/98)
|                  |  |                    |   |  |  +--------EP01094_Clydonella_sp_ATCC50884_P012665_TRINITY_DN22969_c0_g1_i1.p1_TRINITY_DN22969_c0_g1_TRINITY_DN22969_c0_g1_i1.p1_ORF_type_3prime_partial_len_230_score_95.54_TRINITY_DN22969_c0_g1_i1_2-688
|                  |  |                    |   +--| (86.6/98)
|                  |  |                    |      +----------EP01155_Anaeramoeba_flamelloides_P033074_Anaeramoba_flamelloidesa96511_12.p1_GENE.a96511_12_a96511_12.p1_ORF_type_internal_len_174_score_44.30_a96511_12_2-520
|                  |  |                 +--| (86.2/20)
|                  |  |                 |  |  +--------------EP00164_Ancoracysta_twista_P008418_GFYU01012181.1.p1_GENE.GFYU01012181.1_GFYU01012181.1.p1_ORF_type_3prime_partial_len_402_score_61.98_GFYU01012181.1_1-1203
|                  |  |                 |  +--| (30.3/16)
|                  |  |                 |     +----------------EP01083_Nonionella_stella_P013764_38710_1
|                  |  |              +--| (98.3/98)
|                  |  |              |  |                 +------------------EP00002_Diphylleia_rotans_P040387_TRINITY_DN9556_c0_g2_i3.p1_TRINITY_DN9556_c0_g2_TRINITY_DN9556_c0_g2_i3.p1_ORF_type_complete_len_225_score_34.87_TRINITY_DN9556_c0_g2_i3_73-747
|                  |  |              |  |              +--| (82.7/96)
|                  |  |              |  |              |  |  +--------EP00004_Rigifila_ramosa_P000687_TRINITY_DN10710_c0_g1_i1.p2_TRINITY_DN10710_c0_g1_TRINITY_DN10710_c0_g1_i1.p2_ORF_type_3prime_partial_len_211_score_55.37_TRINITY_DN10710_c0_g1_i1_3-632
|                  |  |              |  |              |  +--| (4.6/49)
|                  |  |              |  |              |     +-----------EP01102_Stenamoeba_stenopodia_P012328_TRINITY_DN3876_c0_g1_i1.p1_TRINITY_DN3876_c0_g1_TRINITY_DN3876_c0_g1_i1.p1_ORF_type_complete_len_317_score_50.01_TRINITY_DN3876_c0_g1_i1_131-1081
|                  |  |              |  |           +--| (82.7/57)
|                  |  |              |  |           |  +--------------EP00033_Pygsuia_biforma_P003585_GCRY01003926.1.p1_GENE.GCRY01003926.1_GCRY01003926.1.p1_ORF_type_complete_len_265_score_68.53_GCRY01003926.1_305-1099
|                  |  |              |  |        +--| (83.4/55)
|                  |  |              |  |        |  +--------EP00026_Physarum_polycephalum_P014764_Phypoly_transcript_15316.p1_GENE.Phypoly_transcript_15316_Phypoly_transcript_15316.p1_ORF_type_complete_len_302_score_32.13_Phypoly_transcript_15316_109-906
|                  |  |              |  |     +--| (69.2/46)
|                  |  |              |  |     |  |          +------EP00006_Acanthamoeba_castellanii_P012550_ELR18231_pep_supercontig_Acastellanii.strNEFF_v1_scf7180000084664_371143_372598_-1_gene_ACA1_369740_transcript_ELR18231_gene_biotype_protein_coding_transcript_biotype_protein_coding_description_cyclin_Nterminal_do
|                  |  |              |  |     |  |     +----| (93.9/100)
|                  |  |              |  |     |  |     |    +-----EP01087_Luapelamoeba_hula_P015067_TRINITY_DN4467_c4_g1_i1.p1_TRINITY_DN4467_c4_g1_TRINITY_DN4467_c4_g1_i1.p1_ORF_type_5prime_partial_len_352_score_77.10_TRINITY_DN4467_c4_g1_i1_148-1203
|                  |  |              |  |     |  +-----| (95.1/93)
|                  |  |              |  |     |        +-----------EP01090_Pellita_catalonica_P007319_TRINITY_DN17905_c0_g1_i1.p1_TRINITY_DN17905_c0_g1_TRINITY_DN17905_c0_g1_i1.p1_ORF_type_complete_len_181_score_18.34_TRINITY_DN17905_c0_g1_i1_161-703
|                  |  |              |  |  +--| (64.9/23)
|                  |  |              |  |  |  |                  +--------------EP00232_Nephroselmis_pyriformis_P011761_CAMPEP_0182894994_NCGR_PEP_ID_MMETSP0034_2-20130328_25417_1_TAXON_ID_156128_ORGANISM__Nephroselmis_pyriformis_Strain_CCMP717__LENGTH_238_DNA_ID_CAMNT_0025028799_DNA_START_1_DNA_END_712_DNA_ORIENTATION_
|                  |  |              |  |  |  |              +---| (98.2/100)
|                  |  |              |  |  |  |              |   |        +------EP00238_Polyblepharides_amylifera_P009827_CAMPEP_0196580660_NCGR_PEP_ID_MMETSP1081-20130531_29879_1_TAXON_ID_36882_ORGANISM__Pyramimonas_amylifera_Strain_CCMP720__LENGTH_275_DNA_ID_CAMNT_0041900585_DNA_START_68_DNA_END_895_DNA_ORIENTATION_-
|                  |  |              |  |  |  |              |   |     +--| (71/94)
|                  |  |              |  |  |  |              |   |     |  |     +--EP00240_Pyramimonas_obovata_P015814_CAMPEP_0118939332_NCGR_PEP_ID_MMETSP1169-20130426_28599_1_TAXON_ID_36882_ORGANISM__Pyramimonas_obovata_Strain_CCMP722__LENGTH_274_DNA_ID_CAMNT_0006883579_DNA_START_388_DNA_END_1212_DNA_ORIENTATION_-
|                  |  |              |  |  |  |              |   |     |  |  +--| (60.3/100)
|                  |  |              |  |  |  |              |   |     |  |  |  +--EP00242_Pyramimonas_sp_CCMP2087_P015001_CAMPEP_0198213636_NCGR_PEP_ID_MMETSP1445-20131203_28983_1_TAXON_ID_36898_ORGANISM__Pyramimonas_sp._Strain_CCMP2087__LENGTH_301_DNA_ID_CAMNT_0043888309_DNA_START_275_DNA_END_1180_DNA_ORIENTATION_
|                  |  |              |  |  |  |              |   |     |  +--| (93.1/95)
|                  |  |              |  |  |  |              |   |     |     +-------------EP00740_Mantoniella_antarctica_P005948_CAMPEP_0181349538_NCGR_PEP_ID_MMETSP1106-20121128_780_1_TAXON_ID_81844_ORGANISM__Mantoniella_antarctica_Strain_SL-175__LENGTH_177_DNA_ID_CAMNT_0023461939_DNA_START_1_DNA_END_527_DNA_ORIENTATION_
|                  |  |              |  |  |  |              |   |  +--| (14.7/67)
|                  |  |              |  |  |  |              |   |  |  +-------EP00239_Pterosperma_sp_CCMP1384_P002372_CAMPEP_0197850102_NCGR_PEP_ID_MMETSP1438-20131217_14235_1_TAXON_ID_1461541_ORGANISM__Pterosperma_sp._Strain_CCMP1384__LENGTH_331_DNA_ID_CAMNT_0043463081_DNA_START_233_DNA_END_1225_DNA_ORIENTATION_-
|                  |  |              |  |  |  |              |   +--| (87.9/100)
|                  |  |              |  |  |  |              |      +------EP00241_Pyramimonas_parkeae_P012236_CAMPEP_0114238978_NCGR_PEP_ID_MMETSP0058-20121206_8207_1_TAXON_ID_36894_ORGANISM__Pyramimonas_parkeae_CCMP726__LENGTH_281_DNA_ID_CAMNT_0001351113_DNA_START_246_DNA_END_1091_DNA_ORIENTATION_
|                  |  |              |  |  |  |           +--| (77/86)
|                  |  |              |  |  |  |           |  +-----------EP00771_Trimastix_marina_P002241_gnl_Trimastix_PCT_3362.p1_GENE.gnl_Trimastix_PCT_3362_gnl_Trimastix_PCT_3362.p1_ORF_type_3prime_partial_len_227_score_44.41_gnl_Trimastix_PCT_3362_2-679
|                  |  |              |  |  |  |        +--| (61.3/86)
|                  |  |              |  |  |  |        |  |        +------------------EP00421_Protoceratium_reticulatum_P019871_CAMPEP_0168392686_NCGR_PEP_ID_MMETSP0228-20121227_18626_1_TAXON_ID_133427_ORGANISM__Protoceratium_reticulatum_Strain_CCCM_535___CCMP_1889___LENGTH_283_DNA_ID_CAMNT_0008406035_DNA_START_1_DNA_END_848_DNA_ORIENTATI
|                  |  |              |  |  |  |        |  |     +--| (83.7/98)
|                  |  |              |  |  |  |        |  |     |  +--------EP00903_Cladosiphon_okamuranus_P012609_g11798.t1
|                  |  |              |  |  |  |        |  |  +--| (87.5/95)
|                  |  |              |  |  |  |        |  |  |  |  +----------EP00638_Chattonella_subsalsa_P019598_CAMPEP_0117855298_NCGR_PEP_ID_MMETSP0950-20121206_545_1_TAXON_ID_44440_ORGANISM__Chattonella_subsalsa_Strain_CCMP2191__LENGTH_251_DNA_ID_CAMNT_0005704135_DNA_START_1_DNA_END_753_DNA_ORIENTATION_-
|                  |  |              |  |  |  |        |  |  |  +--| (62.9/97)
|                  |  |              |  |  |  |        |  |  |     +------------------------EP00980_Cylindrotheca_fusiformis_P020664_scaffold7703_cov127-Cylindrotheca_fusiformis.AAC.13
|                  |  |              |  |  |  |        |  +--| (68.5/84)
|                  |  |              |  |  |  |        |     +-------------EP01043_Picozoa_sp_COSAG02_P047550_COSAG02_NODE_4570_length_5209_cov_2.315656_1_plen_335_part_00
|                  |  |              |  |  |  |     +--| (67.6/57)
|                  |  |              |  |  |  |     |  +------------------EP01094_Clydonella_sp_ATCC50884_P002929_TRINITY_DN12246_c1_g1_i3.p1_TRINITY_DN12246_c1_g1_TRINITY_DN12246_c1_g1_i3.p1_ORF_type_5prime_partial_len_226_score_58.20_TRINITY_DN12246_c1_g1_i3_106-783
|                  |  |              |  |  |  |  +--| (86.7/18)
|                  |  |              |  |  |  |  |  |              +----------EP00457_Paulinella_chromatophora_P020642_gb_GEZN01022738.1_.p1_GENE.gb_GEZN01022738.1_gb_GEZN01022738.1_.p1_ORF_type_internal_len_205_score_16.93_gb_GEZN01022738.1_1-612
|                  |  |              |  |  |  |  |  |           +--| (89.5/100)
|                  |  |              |  |  |  |  |  |           |  +---EP00823_Brevimastigomonas_motovehiculus_P008321_TRINITY_DN7605_c0_g1_i1.p1_TRINITY_DN7605_c0_g1_TRINITY_DN7605_c0_g1_i1.p1_ORF_type_internal_len_184_score_29.57_TRINITY_DN7605_c0_g1_i1_3-551
|                  |  |              |  |  |  |  |  |        +--| (90.1/100)
|                  |  |              |  |  |  |  |  |        |  +----EP00462_Mataza_sp_D1_P005430_CAMPEP_0175121300_NCGR_PEP_ID_MMETSP0087-20121206_1093_1_TAXON_ID_136419_ORGANISM__Unknown_Unknown_Strain_D1__LENGTH_321_DNA_ID_CAMNT_0016402829_DNA_START_1_DNA_END_958_DNA_ORIENTATION_-
|                  |  |              |  |  |  |  |  |     +--| (85.9/100)
|                  |  |              |  |  |  |  |  |     |  +-------EP00467_Chlorarachnion_reptans_P015756_CAMPEP_0114503346_NCGR_PEP_ID_MMETSP0109-20121206_9598_1_TAXON_ID_29199_ORGANISM__Chlorarachnion_reptans_Strain_CCCM449__LENGTH_389_DNA_ID_CAMNT_0001681367_DNA_START_1_DNA_END_1170_DNA_ORIENTATION_
|                  |  |              |  |  |  |  |  |  +--| (86.6/99)
|                  |  |              |  |  |  |  |  |  |  +--------EP00473_Plasmodiophora_brassicae_P001452_CEP00438_pep_supercontig_pbe3.h15_scaffold_4_223863_224865_1_gene_PBRA_001492_transcript_CEP00438_gene_biotype_protein_coding_transcript_biotype_protein_coding_description_hypothetical_protein
|                  |  |              |  |  |  |  |  +--| (95.2/27)
|                  |  |              |  |  |  |  |     +----------EP01083_Nonionella_stella_P277883_944857_1
|                  |  |              |  |  |  +--| (74.2/18)
|                  |  |              |  |  |     |           +--------EP00276_Gloeochaete_wittrockiana_P012740_CAMPEP_0184370874_NCGR_PEP_ID_MMETSP1089-20130417_163080_1_TAXON_ID_38269_ORGANISM__Gloeochaete_wittrockiana_Strain_SAG46.84__NCGR_SAMPLE_ID_MMETSP1089_ASSEMBLY_ACC_CAM_ASM_000445_LENGTH_241_DNA_ID_CAMNT_002671355
|                  |  |              |  |  |     |        +--| (94.4/100)
|                  |  |              |  |  |     |        |  +------EP00741_Cyanophora_paradoxa_P003927_tig00000737_g3820.t1
|                  |  |              |  |  |     |     +--| (82.3/91)
|                  |  |              |  |  |     |     |  |  +-----------------EP00652_Aphanomyces_astaci_P013139_XP_009833900.1_hypothetical_protein_H257_09394_Aphanomyces_astaci
|                  |  |              |  |  |     |     |  +--| (85.3/95)
|                  |  |              |  |  |     |     |     |    +----------EP01125_Pyxidicula_operculata_P006969_TRINITY_DN2382_c0_g1_i1.p1_TRINITY_DN2382_c0_g1_TRINITY_DN2382_c0_g1_i1.p1_ORF_type_internal_len_236_score_8.50_TRINITY_DN2382_c0_g1_i1_1-705
|                  |  |              |  |  |     |     |     +----| (96.9/100)
|                  |  |              |  |  |     |     |          +---------EP01127_Copromyxa_protea_P001534_TRINITY_DN11509_c0_g1_i1.p1_TRINITY_DN11509_c0_g1_TRINITY_DN11509_c0_g1_i1.p1_ORF_type_complete_len_265_score_36.97_TRINITY_DN11509_c0_g1_i1_37-795
|                  |  |              |  |  |     |  +--| (34.6/12)
|                  |  |              |  |  |     |  |  |  +----------EP00708_Paratrimastix_pyriformis_P006800_GAFH01006204.1.p1_GENE.GAFH01006204.1_GAFH01006204.1.p1_ORF_type_internal_len_173_score_34.39_GAFH01006204.1_3-518
|                  |  |              |  |  |     |  |  +--| (89.8/43)
|                  |  |              |  |  |     |  |     |        +-------------EP00761_Pharyngomonas_kirbyi_P003231_gb_GECH01003235.1_.p1_GENE.gb_GECH01003235.1_gb_GECH01003235.1_.p1_ORF_type_5prime_partial_len_270_score_52.37_gb_GECH01003235.1_1-810
|                  |  |              |  |  |     |  |     |     +--| (18/15)
|                  |  |              |  |  |     |  |     |     |  +----------EP00818_Percolomonas_sp_WS_P003917_CAMPEP_0117440030_NCGR_PEP_ID_MMETSP0759-20121206_2866_1_TAXON_ID_63605_ORGANISM__Percolomonas_cosmopolitus_Strain_WS__LENGTH_244_DNA_ID_CAMNT_0005231755_DNA_START_111_DNA_END_845_DNA_ORIENTATION_
|                  |  |              |  |  |     |  |     |  +--| (65.1/14)
|                  |  |              |  |  |     |  |     |  |  +-----------EP01080_Neovahlkampfia_damariscottae_P003170_gene3170-5486_t
|                  |  |              |  |  |     |  |     +--| (22.9/19)
|                  |  |              |  |  |     |  |        +------------EP01027_Heterolobosea_sp_BB2_P004534_GEZU01006941.1.p1_GENE.GEZU01006941.1_GEZU01006941.1.p1_ORF_type_3prime_partial_len_228_score_30.09_GEZU01006941.1_141-821
|                  |  |              |  |  |     +--| (31.1/16)
|                  |  |              |  |  |        |         +--------EP00295_Goniomonas_pacifica_P046487_CAMPEP_0175907206_NCGR_PEP_ID_MMETSP0108-20121206_5942_1_TAXON_ID_195067_ORGANISM__Goniomonas_pacifica_Strain_CCMP1869__NCGR_SAMPLE_ID_MMETSP0108_ASSEMBLY_ACC_CAM_ASM_000204_LENGTH_228_DNA_ID_CAMNT_0017229181_DNA_START
|                  |  |              |  |  |        |     +---| (91.7/100)
|                  |  |              |  |  |        |     |   +-----------------EP00802_Teleaulax_amphioxeia_P024037_Tamp_24690.p1_GENE.Tamp_24690_Tamp_24690.p1_ORF_type_5prime_partial_len_281_score_53.42_Tamp_24690_3-845
|                  |  |              |  |  |        |  +--| (55.6/97)
|                  |  |              |  |  |        |  |  |  +------------EP01095_Lingulamoeba_sp_RSL-Kostka_P008025_TRINITY_DN2629_c0_g1_i1.p1_TRINITY_DN2629_c0_g1_TRINITY_DN2629_c0_g1_i1.p1_ORF_type_3prime_partial_len_185_score_33.73_TRINITY_DN2629_c0_g1_i1_1-552
|                  |  |              |  |  |        |  |  +--| (88.8/99)
|                  |  |              |  |  |        |  |     +------------EP01156_Anaeramoeba_ignava_P008937_Anaeramoba_ignava_a367125_5.p1_GENE.a367125_5_a367125_5.p1_ORF_type_3prime_partial_len_243_score_48.24_a367125_5_1-726
|                  |  |              |  |  |        +--| (91.5/63)
|                  |  |              |  |  |           +--------------EP00698_Gefionella_okellyi_P004561_TRINITY_DN1417_c0_g1_i1.p1_TRINITY_DN1417_c0_g1_TRINITY_DN1417_c0_g1_i1.p1_ORF_type_complete_len_238_score_52.73_TRINITY_DN1417_c0_g1_i1_125-838
|                  |  |              |  +--| (93.7/19)
|                  |  |              |     |     +-------------EP00494_Astrolonche_serrata_P025927_UN26188
|                  |  |              |     |  +--| (56.2/20)
|                  |  |              |     |  |  |     +-------------EP00743_Colponemidia_sp_Colp-15_P013084_GILK01015077.1.p1_GENE.GILK01015077.1_GILK01015077.1.p1_ORF_type_complete_len_221_score_24.59_GILK01015077.1_32-664
|                  |  |              |     |  |  |  +--| (95.1/100)
|                  |  |              |     |  |  |  |  |                     +--------EP00039_Didymoeca_costata_P000638_m.46611_g.46611_ORF_g.46611_m.46611_type_complete_len_221_comp10390_c0_seq1_714-1376
|                  |  |              |     |  |  |  |  |               +-----| (96.1/100)
|                  |  |              |     |  |  |  |  |               |     +--------EP00729_Bicosta_minor_P009937_gene9937-5147_t
|                  |  |              |     |  |  |  |  |           +---| (93.8/100)
|                  |  |              |     |  |  |  |  |           |   +-----------EP00040_Diaphanoeca_grandis_P012238_m.62228_g.62228_ORF_g.62228_m.62228_type_complete_len_276_comp23115_c0_seq1_279-1106
|                  |  |              |     |  |  |  |  |        +--| (82.5/86)
|                  |  |              |     |  |  |  |  |        |  +-------EP00054_Salpingoeca_dolichothecata_P021749_m.140273_g.140273_ORF_g.140273_m.140273_type_5prime_partial_len_325_comp24102_c0_seq7_1-975
|                  |  |              |     |  |  |  |  |     +--| (31.9/74)
|                  |  |              |     |  |  |  |  |     |  |  +---------EP00050_Salpingoeca_kvevrii_P008866_m.305566_g.305566_ORF_g.305566_m.305566_type_5prime_partial_len_308_comp17985_c0_seq1_139-1062
|                  |  |              |     |  |  |  |  |     |  +--| (78.4/86)
|                  |  |              |     |  |  |  |  |     |     +-----------EP00051_Salpingoeca_urceolata_P025776_m.467518_g.467518_ORF_g.467518_m.467518_type_complete_len_258_comp20364_c1_seq1_1172-1945
|                  |  |              |     |  |  |  |  |  +--| (94.6/93)
|                  |  |              |     |  |  |  |  |  |  |  +--------------EP00042_Codosiga_hollandica_P044139_m.429710_g.429710_ORF_g.429710_m.429710_type_5prime_partial_len_313_comp56719_c0_seq27_965-1903
|                  |  |              |     |  |  |  |  |  |  +--| (15.7/76)
|                  |  |              |     |  |  |  |  |  |     |  +--------EP00052_Salpingoeca_macrocollata_P025752_m.235275_g.235275_ORF_g.235275_m.235275_type_5prime_partial_len_269_comp22478_c0_seq1_1-807
|                  |  |              |     |  |  |  |  |  |     +--| (89/100)
|                  |  |              |     |  |  |  |  |  |        +--------------EP00053_Salpingoeca_punica_P015812_m.146495_g.146495_ORF_g.146495_m.146495_type_complete_len_276_comp16808_c1_seq2_1961-2788
|                  |  |              |     |  |  |  |  +--| (88.7/97)
|                  |  |              |     |  |  |  |     |  +-------------------EP00125_Sphaeroforma_arctica_P009272_XP_014152347.1_hypothetical_protein_SARC_09120_Sphaeroforma_arctica_JP610
|                  |  |              |     |  |  |  |     +--| (34.6/76)
|                  |  |              |     |  |  |  |        |              +----EP00057_Strongylocentrotus_purpuratus_P035036_XP_797502.2_PREDICTED_cyclin-related_protein_FAM58A_Strongylocentrotus_purpuratus
|                  |  |              |     |  |  |  |        |           +--| (46.3/80)
|                  |  |              |     |  |  |  |        |           |  |  +----EP00074_Homo_sapiens_P046158_NP_689487.2_cyclin-Q_isoform_1_Homo_sapiens
|                  |  |              |     |  |  |  |        |           |  +--| (89.9/83)
|                  |  |              |     |  |  |  |        |           |     |        +-----EP00090_Calanus_glacialis_P041505_TRINITY_DN7341_c0_g1_i1.p1_TRINITY_DN7341_c0_g1_TRINITY_DN7341_c0_g1_i1.p1_ORF_type_complete_len_271_score_70.24_TRINITY_DN7341_c0_g1_i1_39-851
|                  |  |              |     |  |  |  |        |           |     |  +-----| (99.2/100)
|                  |  |              |     |  |  |  |        |           |     |  |     +---------EP00096_Caligus_rogercresseyi_P000965_TRINITY_DN11557_c0_g1_i1.p1_TRINITY_DN11557_c0_g1_TRINITY_DN11557_c0_g1_i1.p1_ORF_type_3prime_partial_len_222_score_83.18_TRINITY_DN11557_c0_g1_i1_1-663
|                  |  |              |     |  |  |  |        |           |     +--| (73.5/83)
|                  |  |              |     |  |  |  |        |           |        +----EP00103_Capitella_teleta_P014464_ELU01428.1_hypothetical_protein_CAPTEDRAFT_126849_partial_Capitella_teleta
|                  |  |              |     |  |  |  |        |        +--| (88.7/99)
|                  |  |              |     |  |  |  |        |        |  +----------EP00059_Ciona_intestinalis_P006179_XP_002130166.1_cyclin-Q_Ciona_intestinalis
|                  |  |              |     |  |  |  |        |     +--| (35.6/81)
|                  |  |              |     |  |  |  |        |     |  +------EP00110_Nematostella_vectensis_P020306_XP_001637707.1_predicted_protein_partial_Nematostella_vectensis
|                  |  |              |     |  |  |  |        |  +--| (32.1/84)
|                  |  |              |     |  |  |  |        |  |  |  +-------EP00114_Trichoplax_sp_H2_P009408_RDD45171.1_Cyclin-related_protein_FAM58A_Trichoplax_sp._H2
|                  |  |              |     |  |  |  |        |  |  +--| (96.1/94)
|                  |  |              |     |  |  |  |        |  |     +-----------EP00119_Amphimedon_queenslandica_P011860_XP_019852279.1_PREDICTED_cyclin-related_protein_FAM58A-like_Amphimedon_queenslandica
|                  |  |              |     |  |  |  |        +--| (82.6/85)
|                  |  |              |     |  |  |  |           +----------EP00118_Oscarella_pearsei_P016947_m.165955_g.165955_ORF_g.165955_m.165955_type_complete_len_227_comp38904_c0_seq3_182-862
|                  |  |              |     |  |  +--| (10.4/75)
|                  |  |              |     |  |     |        +-------------EP01091_Cochliopodium_minus_P004908_TRINITY_DN14813_c0_g1_i1.p1_TRINITY_DN14813_c0_g1_TRINITY_DN14813_c0_g1_i1.p1_ORF_type_internal_len_262_score_43.03_TRINITY_DN14813_c0_g1_i1_1-783
|                  |  |              |     |  |     |     +--| (78.1/53)
|                  |  |              |     |  |     |     |  |  +------------EP01104_Vermistella_antarctica_P008202_TRINITY_DN2049_c1_g1_i5.p1_TRINITY_DN2049_c1_g1_TRINITY_DN2049_c1_g1_i5.p1_ORF_type_3prime_partial_len_373_score_140.73_TRINITY_DN2049_c1_g1_i5_3-1118
|                  |  |              |     |  |     |     |  +--| (46/67)
|                  |  |              |     |  |     |     |     +---------EP01118_Nematostelium_gracile_P018400_TRINITY_DN8163_c0_g1_i1.p1_TRINITY_DN8163_c0_g1_TRINITY_DN8163_c0_g1_i1.p1_ORF_type_complete_len_244_score_51.58_TRINITY_DN8163_c0_g1_i1_26-757
|                  |  |              |     |  |     |  +--| (53.5/49)
|                  |  |              |     |  |     |  |  +--------EP01116_Phalansterium_solitarium_P015891_TRINITY_DN3565_c0_g2_i1.p1_TRINITY_DN3565_c0_g2_TRINITY_DN3565_c0_g2_i1.p1_ORF_type_complete_len_214_score_23.35_TRINITY_DN3565_c0_g2_i1_429-1070
|                  |  |              |     |  |     +--| (35.1/45)
|                  |  |              |     |  |        +-------EP01103_Thecamoeba_quadrilineata_P014045_TRINITY_DN4068_c0_g1_i1.p1_TRINITY_DN4068_c0_g1_TRINITY_DN4068_c0_g1_i1.p1_ORF_type_internal_len_208_score_23.20_TRINITY_DN4068_c0_g1_i1_3-623
|                  |  |              |     +--| (76.6/20)
|                  |  |              |        +------------EP00697_Spironema_sp_BW2_P012471_gnl_Spiro4_2871_TR1411_c0_g1_i1.p1_gnl_Spiro4_2871_TR1411_c0_g1_gnl_Spiro4_2871_TR1411_c0_g1_i1.p1_ORF_type_complete_len_359_score_59.47_gnl_Spiro4_2871_TR1411_c0_g1_i1_156-1079
|                  |  |           +--| (67.7/52)
|                  |  |           |  |                          +--------------EP00129_Allomyces_macrogynus_P010336_KNE64338.1_hypothetical_protein_AMAG_09365_Allomyces_macrogynus_ATCC_38327
|                  |  |           |  |                       +--| (82.8/100)
|                  |  |           |  |                       |  +---------------EP00865_Coemansia_reversa_P002715_PIA15173.1_cyclin-like_protein_Coemansia_reversa_NRRL_1564
|                  |  |           |  |                    +--| (41.4/97)
|                  |  |           |  |                    |  +------------EP00153_Phycomyces_blakesleeanus_P014705_XP_018297782.1_cyclin_Phycomyces_blakesleeanus_NRRL_1555
|                  |  |           |  |                 +--| (51.2/94)
|                  |  |           |  |                 |  |  +---------EP00849_Syncephalis_pseudoplumigaleata_P000677_RKP22879.1_cyclin-like_protein_partial_Syncephalis_pseudoplumigaleata
|                  |  |           |  |                 |  +--| (30.8/97)
|                  |  |           |  |                 |     +------------EP00865_Coemansia_reversa_P006950_PIA19408.1_cyclin-like_protein_partial_Coemansia_reversa_NRRL_1564
|                  |  |           |  |              +--| (25/68)
|                  |  |           |  |              |  |      +--EP00152_Rhizopus_delemar_P010817_EIE86114.1_hypothetical_protein_RO3G_10825_Rhizopus_delemar_RA_99-880
|                  |  |           |  |              |  +------| (100/100)
|                  |  |           |  |              |         +----EP00153_Phycomyces_blakesleeanus_P012906_XP_018295983.1_cyclin_Phycomyces_blakesleeanus_NRRL_1555
|                  |  |           |  |           +--| (81.1/64)
|                  |  |           |  |           |  |  +-------EP00861_Lobosporangium_transversale_P001125_XP_021876113.1_cyclin-like_protein_Lobosporangium_transversale
|                  |  |           |  |           |  +--| (96.3/100)
|                  |  |           |  |           |     +---EP00862_Endogone_sp_FLAS-F59071_P009189_RUS23157.1_cyclin_Endogone_sp._FLAS-F59071
|                  |  |           |  |        +--| (86.9/81)
|                  |  |           |  |        |  |                 +--EP00133_Fusarium_graminearum_P000576_XP_011316137.1_hypothetical_protein_FGSG_00467_Fusarium_graminearum_PH-1
|                  |  |           |  |        |  |           +-----| (100/100)
|                  |  |           |  |        |  |           |     +--EP00134_Neurospora_crassa_P000194_XP_001728377.2_cyclin_Pch1_Neurospora_crassa_OR74A
|                  |  |           |  |        |  |        +--| (98.8/100)
|                  |  |           |  |        |  |        |  |  +--EP00136_Aspergillus_niger_P006607_XP_001397694.2_cyclin_Aspergillus_niger_CBS_513.88
|                  |  |           |  |        |  |        |  +--| (99.7/100)
|                  |  |           |  |        |  |        |     +--EP00138_Coccidioides_posadasii_P003677_XP_003068676.1_cyclin_domain_containing_protein_Coccidioides_posadasii_C735_delta_SOWgp
|                  |  |           |  |        |  |     +--| (30/100)
|                  |  |           |  |        |  |     |  +-------EP00145_Schizosaccharomyces_pombe_P000118_NP_001342735.1_P-TEFB-associated_cyclin_T_Pch1_Schizosaccharomyces_pombe
|                  |  |           |  |        |  |  +--| (87.8/100)
|                  |  |           |  |        |  |  |  +-------EP00855_Neolecta_irregularis_P004656_OLL26255.1_Cyclin_pch1_Neolecta_irregularis_DAH-3
|                  |  |           |  |        |  +--| (97.6/100)
|                  |  |           |  |        |     |  +-----------EP00141_Yarrowia_lipolytica_P002157_XP_501682.1_YALI0C10516p_Yarrowia_lipolytica_CLIB122
|                  |  |           |  |        |     +--| (26.3/93)
|                  |  |           |  |        |        +-------EP00856_Taphrina_deformans_P003496_CCG84089.1_protein_of_unknown_function_Taphrina_deformans_PYCC_5710
|                  |  |           |  |     +--| (80.6/78)
|                  |  |           |  |     |  |                      +---------EP00130_Batrachochytrium_dendrobatidis_P005130_XP_006680005.1_hypothetical_protein_BATDEDRAFT_35448_Batrachochytrium_dendrobatidis_JAM81
|                  |  |           |  |     |  |              +-------| (99.2/100)
|                  |  |           |  |     |  |              |       +--------EP00842_Homolaphlyctis_polyrhiza_P005715_jgi_Hompol1_6144_HPOL_002189-RA
|                  |  |           |  |     |  |           +--| (89.7/100)
|                  |  |           |  |     |  |           |  |           +--EP00833_Pecoramyces_ruminatium_P002609_jgi_Orpsp1_1_1176641_evm.model.c7180000058405.1
|                  |  |           |  |     |  |           |  +-----------| (100/100)
|                  |  |           |  |     |  |           |              +---EP00843_Neocallimastix_californiae_P004379_ORY22309.1_hypothetical_protein_LY90DRAFT_632094_Neocallimastix_californiae
|                  |  |           |  |     |  |        +--| (87.3/100)
|                  |  |           |  |     |  |        |  +-------------EP00845_Rhizoclosmatium_globosum_P006683_ORY40793.1_cyclin-like_protein_Rhizoclosmatium_globosum
|                  |  |           |  |     |  |     +--| (69.8/93)
|                  |  |           |  |     |  |     |  +-----------EP00130_Batrachochytrium_dendrobatidis_P006823_XP_006681698.1_hypothetical_protein_BATDEDRAFT_27543_Batrachochytrium_dendrobatidis_JAM81
|                  |  |           |  |     |  |  +--| (69.4/92)
|                  |  |           |  |     |  |  |  |   +--------------EP00132_Gonapodya_prolifera_P009383_KXS18144.1_cyclin-like_protein_Gonapodya_prolifera_JEL478
|                  |  |           |  |     |  |  |  +---| (95.4/93)
|                  |  |           |  |     |  |  |      +---------EP00841_Caulochytrium_protostelioides_P005928_RKP04117.1_hypothetical_protein_CXG81DRAFT_2487_partial_Caulochytrium_protostelioides
|                  |  |           |  |     |  +--| (89.3/72)
|                  |  |           |  |     |     |     +------------EP00154_Conidiobolus_coronatus_P007624_KXN72164.1_cyclin-like_protein_Conidiobolus_coronatus_NRRL_28638
|                  |  |           |  |     |     |  +--| (84.2/91)
|                  |  |           |  |     |     |  |  |    +--------EP00863_Basidiobolus_meristosporus_P002369_ORX83310.1_cyclin-like_protein_Basidiobolus_meristosporus_CBS_931.73
|                  |  |           |  |     |     |  |  +----| (99.9/100)
|                  |  |           |  |     |     |  |       +--EP00863_Basidiobolus_meristosporus_P003178_ORX87521.1_cyclin-like_protein_Basidiobolus_meristosporus_CBS_931.73
|                  |  |           |  |     |     +--| (82.9/72)
|                  |  |           |  |     |        +------------EP00839_Anaeromyces_robustus_P003774_ORX76738.1_cyclin-like_protein_Anaeromyces_robustus
|                  |  |           |  |  +--| (90.6/87)
|                  |  |           |  |  |  |  +-------------EP00158_Paraphelidium_tribonemae_P006950_Partr_v1_DN28048_c3_g1_i2_m56703_putative_Cyclin_K
|                  |  |           |  |  |  +--| (75.6/89)
|                  |  |           |  |  |     +--------------EP00843_Neocallimastix_californiae_P007115_ORY30436.1_cyclin-like_protein_Neocallimastix_californiae
|                  |  |           |  +--| (99.6/100)
|                  |  |           |     |        +---------------------EP00139_Candida_albicans_P004902_XP_720592.1_Bur2p_Candida_albicans_SC5314
|                  |  |           |     |     +--| (73/75)
|                  |  |           |     |     |  |  +-------------EP00146_Coprinopsis_cinerea_P004338_XP_001833291.2_hypothetical_protein_CC1G_04270_Coprinopsis_cinerea_okayama7_130
|                  |  |           |     |     |  +--| (55.1/78)
|                  |  |           |     |     |     +------------EP00859_Malassezia_sympodialis_P002193_XP_018740845.1_uncharacterized_protein_MSY001_2311_Malassezia_sympodialis_ATCC_42132
|                  |  |           |     |  +--| (89.7/82)
|                  |  |           |     |  |  |     +------------------EP00149_Cryptococcus_neoformans_P004479_XP_012050619.1_hypothetical_protein_CNAG_05901_Cryptococcus_neoformans_var._grubii_H99
|                  |  |           |     |  |  |  +--| (38.9/75)
|                  |  |           |     |  |  |  |  |  +----------EP00857_Cystobasidium_minutum_P005126_jgi_Rhomi1_190077_estExt_fgenesh1_pg.C_4_t20244
|                  |  |           |     |  |  |  |  +--| (91.7/99)
|                  |  |           |     |  |  |  |     +----------------EP00858_Microbotryum_lychnidis-dioicae_P002252_KDE04311.1_hypothetical_protein_MVLG_05265_Microbotryum_lychnidis-dioicae_p1A1_Lamole
|                  |  |           |     |  |  +--| (40.9/61)
|                  |  |           |     |  |     +----------------EP00860_Wallemia_mellicola_P004604_XP_006960237.1_cyclin-like_protein_Wallemia_mellicola_CBS_633.66
|                  |  |           |     +--| (73.8/96)
|                  |  |           |        |  +-----------EP00151_Rhizophagus_irregularis_P006831_XP_025170875.1_cyclin-like_protein_Rhizophagus_irregularis_DAOM_181602_DAOM_197198
|                  |  |           |        +--| (78.5/95)
|                  |  |           |           |  +-------------EP00151_Rhizophagus_irregularis_P016224_XP_025180268.1_cyclin-like_protein_Rhizophagus_irregularis_DAOM_181602_DAOM_197198
|                  |  |           |           +--| (29.1/89)
|                  |  |           |              +--------------------EP00152_Rhizopus_delemar_P002301_EIE77598.1_hypothetical_protein_RO3G_02302_Rhizopus_delemar_RA_99-880
|                  |  |        +--| (56.2/68)
|                  |  |        |  |                    +--------------------------EP00144_Saccharomyces_cerevisiae_P002920_NP_012528.1_Ctk2p_Saccharomyces_cerevisiae_S288C
|                  |  |        |  |                 +--| (4.4/20)
|                  |  |        |  |                 |  +----------------EP00770_Monocercomonoides_exilis_P009356_MONOS_9311.1-p1_transcript_MONOS_9311.1_gene_MONOS_9311_organism_Monocercomonoides_exilis_PA203_gene_product_Cycline_T_transcript_product_Cycline_T_location_Mono_scaffold00379_47978-48950_protein_length_271_sequen
|                  |  |        |  |              +--| (72/16)
|                  |  |        |  |              |  +--------------------EP01012_Entosiphon_sulcatum_P004127_TRINITY_DN11527_c0_g1_i1.p1_TRINITY_DN11527_c0_g1_TRINITY_DN11527_c0_g1_i1.p1_ORF_type_complete_len_292_score_49.72_TRINITY_DN11527_c0_g1_i1_27-878
|                  |  |        |  |           +**| (0/4)
|                  |  |        |  |           |  +-----------EP00455_Lapot_gusevi_P023218_TRINITY_DN24134_c0_g1_i1.p1_TRINITY_DN24134_c0_g1_TRINITY_DN24134_c0_g1_i1.p1_ORF_type_internal_len_115_score_24.41_TRINITY_DN24134_c0_g1_i1_1-342
|                  |  |        |  |        +--| (91.5/33)
|                  |  |        |  |        |  |        +----------------------EP01113_Clastostelium_recurvatum_P039133_TRINITY_DN5940_c0_g1_i2.p1_TRINITY_DN5940_c0_g1_TRINITY_DN5940_c0_g1_i2.p1_ORF_type_3prime_partial_len_250_score_30.31_TRINITY_DN5940_c0_g1_i2_6-752
|                  |  |        |  |        |  |     +**| (0/44)
|                  |  |        |  |        |  |     |  +---------------EP00157_Rozella_allomycis_P001320_EPZ32061.1_Cyclin_C_H_T_L_domain-containing_protein_Rozella_allomycis_CSF55
|                  |  |        |  |        |  |  +--| (81.8/83)
|                  |  |        |  |        |  |  |  +----------EP01127_Copromyxa_protea_P012056_TRINITY_DN3102_c3_g1_i2.p1_TRINITY_DN3102_c3_g1_TRINITY_DN3102_c3_g1_i2.p1_ORF_type_3prime_partial_len_582_score_85.70_TRINITY_DN3102_c3_g1_i2_3-1538
|                  |  |        |  |        |  +--| (91.7/35)
|                  |  |        |  |        |     |         +---------------EP00130_Batrachochytrium_dendrobatidis_P004592_XP_006679467.1_hypothetical_protein_BATDEDRAFT_25496_Batrachochytrium_dendrobatidis_JAM81
|                  |  |        |  |        |     |      +--| (8.7/74)
|                  |  |        |  |        |     |      |  +----------------EP00132_Gonapodya_prolifera_P002228_KXS10989.1_cyclin-like_protein_Gonapodya_prolifera_JEL478
|                  |  |        |  |        |     |   +--| (58.2/90)
|                  |  |        |  |        |     |   |  +----------------EP00839_Anaeromyces_robustus_P009253_ORX83821.1_hypothetical_protein_BCR32DRAFT_266696_partial_Anaeromyces_robustus
|                  |  |        |  |        |     +---| (98/90)
|                  |  |        |  |        |         |                             +--------EP00134_Neurospora_crassa_P003917_XP_957064.3_C-type_cyclin_Neurospora_crassa_OR74A
|                  |  |        |  |        |         |                     +-------| (100/100)
|                  |  |        |  |        |         |                     |       +-----EP00138_Coccidioides_posadasii_P005959_XP_003070958.1_Cyclin_N-terminal_domain_containing_protein_Coccidioides_posadasii_C735_delta_SOWgp
|                  |  |        |  |        |         |                 +---| (98.5/100)
|                  |  |        |  |        |         |                 |   +-----EP00855_Neolecta_irregularis_P002189_OLL23788.1_CTD_kinase_subunit_beta_Neolecta_irregularis_DAH-3
|                  |  |        |  |        |         |              +--| (29.5/89)
|                  |  |        |  |        |         |              |  |  +-----EP00146_Coprinopsis_cinerea_P006281_XP_001835727.2_hypothetical_protein_CC1G_07151_Coprinopsis_cinerea_okayama7_130
|                  |  |        |  |        |         |              |  +--| (98.6/100)
|                  |  |        |  |        |         |              |     |  +-----EP00857_Cystobasidium_minutum_P000622_jgi_Rhomi1_7641_CE7640_528
|                  |  |        |  |        |         |              |     +--| (0/53)
|                  |  |        |  |        |         |              |        +---------------EP00860_Wallemia_mellicola_P004038_XP_006959671.1_cyclin-like_protein_Wallemia_mellicola_CBS_633.66
|                  |  |        |  |        |         |           +--| (13.2/44)
|                  |  |        |  |        |         |           |  +--------------------------EP00847_Piptocephalis_cylindrospora_P001094_RKP12308.1_cyclin-like_protein_Piptocephalis_cylindrospora
|                  |  |        |  |        |         |        +--| (81.7/99)
|                  |  |        |  |        |         |        |  +-----------EP00846_Dimargaris_cristalligena_P004785_RKP37882.1_cyclin-like_protein_Dimargaris_cristalligena
|                  |  |        |  |        |         |     +--| (82.7/94)
|                  |  |        |  |        |         |     |  +--------EP00151_Rhizophagus_irregularis_P025515_XP_025189559.1_cyclin-like_protein_Rhizophagus_irregularis_DAOM_181602_DAOM_197198
|                  |  |        |  |        |         |  +--| (46.3/89)
|                  |  |        |  |        |         |  |  |  +------EP00153_Phycomyces_blakesleeanus_P014919_XP_018297996.1_cyclin_Phycomyces_blakesleeanus_NRRL_1555
|                  |  |        |  |        |         |  |  +--| (60/36)
|                  |  |        |  |        |         |  |     |  +-------------------EP00848_Thamnocephalis_sphaerospora_P003087_RKP07444.1_cyclin-like_protein_Thamnocephalis_sphaerospora
|                  |  |        |  |        |         |  |     +--| (57.6/90)
|                  |  |        |  |        |         |  |        +----EP00863_Basidiobolus_meristosporus_P004088_ORX89089.1_cyclin-like_protein_Basidiobolus_meristosporus_CBS_931.73
|                  |  |        |  |        |         +--| (92.9/100)
|                  |  |        |  |        |            +--------EP00861_Lobosporangium_transversale_P008299_XP_021883287.1_cyclin-like_protein_Lobosporangium_transversale
|                  |  |        |  |     +--| (72.3/5)
|                  |  |        |  |     |  |        +-------------------EP00002_Diphylleia_rotans_P015192_TRINITY_DN2944_c0_g2_i1.p1_TRINITY_DN2944_c0_g2_TRINITY_DN2944_c0_g2_i1.p1_ORF_type_complete_len_467_score_79.99_TRINITY_DN2944_c0_g2_i1_330-1730
|                  |  |        |  |     |  |     +--| (21.6/50)
|                  |  |        |  |     |  |     |  |               +--EP00277_Geminigera_cryophila_P039421_CAMPEP_0173098730_NCGR_PEP_ID_MMETSP1102-20130122_34961_1_TAXON_ID_49646_ORGANISM__Geminigera_sp._Strain_Caron_Lab_Isolate__LENGTH_540_DNA_ID_CAMNT_0013991395_DNA_START_352_DNA_END_1973_DNA_ORIENTATION_-
|                  |  |        |  |     |  |     |  |           +---| (100/100)
|                  |  |        |  |     |  |     |  |           |   +----EP00802_Teleaulax_amphioxeia_P008528_Tamp_08537.p1_GENE.Tamp_08537_Tamp_08537.p1_ORF_type_3prime_partial_len_538_score_109.95_Tamp_08537_701-2311
|                  |  |        |  |     |  |     |  |        +--| (0/25)
|                  |  |        |  |     |  |     |  |        |  +---EP00960_Hanusia_phi_P060007_764363-Hanusia_phi.AAC.7
|                  |  |        |  |     |  |     |  |     +--| (96.1/98)
|                  |  |        |  |     |  |     |  |     |  |  +-----EP00282_Hemiselmis_andersenii_P035650_CAMPEP_0169434990_NCGR_PEP_ID_MMETSP1042-20121227_4824_1_TAXON_ID_464988_ORGANISM__Hemiselmis_andersenii_Strain_CCMP1180__LENGTH_849_DNA_ID_CAMNT_0009545603_DNA_START_1055_DNA_END_3600_DNA_ORIENTATION_-
|                  |  |        |  |     |  |     |  |     |  +--| (88/59)
|                  |  |        |  |     |  |     |  |     |     |  +--EP00287_Rhodomonas_sp_CCMP768_P032624_CAMPEP_0202853602_NCGR_PEP_ID_MMETSP1389-20130828_90564_1_ASSEMBLY_ACC_CAM_ASM_000865_TAXON_ID_302021_ORGANISM__Rhodomonas_sp._Strain_CCMP768__LENGTH_504_DNA_ID_CAMNT_0049532153_DNA_START_749_DNA_END_2263_DNA_ORIENTA
|                  |  |        |  |     |  |     |  |     |     +--| (92.8/96)
|                  |  |        |  |     |  |     |  |     |        +----EP00293_Proteomonas_sulcata_P010090_CAMPEP_0184309362_NCGR_PEP_ID_MMETSP1049-20130417_17547_1_TAXON_ID_77928_ORGANISM__Proteomonas_sulcata_Strain_CCMP704__LENGTH_370_DNA_ID_CAMNT_0026622237_DNA_START_582_DNA_END_1691_DNA_ORIENTATION_
|                  |  |        |  |     |  |     |  +-----| (99.7/100)
|                  |  |        |  |     |  |     |        |     +---EP00291_Cryptomonas_curvata_P009451_CAMPEP_0172200722_NCGR_PEP_ID_MMETSP1050-20130122_29516_1_TAXON_ID_233186_ORGANISM__Cryptomonas_curvata_Strain_CCAP979_52__LENGTH_184_DNA_ID_CAMNT_0012878117_DNA_START_289_DNA_END_839_DNA_ORIENTATION_-
|                  |  |        |  |     |  |     |        |  +--| (83.9/100)
|                  |  |        |  |     |  |     |        |  |  +-------EP00292_Cryptomonas_paramecium_P007025_CAMPEP_0113693628_NCGR_PEP_ID_MMETSP0038_2-20120614_19768_1_TAXON_ID_2898_ORGANISM__Cryptomonas_paramecium__LENGTH_456_DNA_ID_CAMNT_0000615717_DNA_START_293_DNA_END_1658_DNA_ORIENTATION_-_assembly_acc_CAM_ASM_000170
|                  |  |        |  |     |  |     |        +--| (73.3/100)
|                  |  |        |  |     |  |     |           +-------EP00292_Cryptomonas_paramecium_P008975_CAMPEP_0113707726_NCGR_PEP_ID_MMETSP0038_2-20120614_28565_1_TAXON_ID_2898_ORGANISM__Cryptomonas_paramecium__LENGTH_252_DNA_ID_CAMNT_0000633311_DNA_START_1_DNA_END_755_DNA_ORIENTATION__assembly_acc_CAM_ASM_000170
|                  |  |        |  |     |  |  +--| (91.4/67)
|                  |  |        |  |     |  |  |  |              +-----EP00505_MAST-04D_sp_SCG-Rhode-Island_P001404_Stramenopile-MAST_4_protein_1404
|                  |  |        |  |     |  |  |  |           +--| (95/100)
|                  |  |        |  |     |  |  |  |           |  +----EP00945_MAST-04E_sp_MAST-4E-sp1_P001618_g1618.t1
|                  |  |        |  |     |  |  |  |  +--------| (99.9/100)
|                  |  |        |  |     |  |  |  |  |        +----EP00944_MAST-04C_sp_MAST-4C-sp1_P006818_g6818.t1
|                  |  |        |  |     |  |  |  +--| (75.1/90)
|                  |  |        |  |     |  |  |     +-----------------EP01029_Cantina_marsupialis_P022820_TRINITY_DN55_c0_g3_i1.p1_TRINITY_DN55_c0_g3_TRINITY_DN55_c0_g3_i1.p1_ORF_type_complete_len_1469_score_471.95_TRINITY_DN55_c0_g3_i1_73-4479
|                  |  |        |  |     |  +--| (83.8/25)
|                  |  |        |  |     |     |                    +-----------------------------EP00003_Mantamonas_plastica_P031474_TRINITY_DN821_c0_g7_i1.p1_TRINITY_DN821_c0_g7_TRINITY_DN821_c0_g7_i1.p1_ORF_type_complete_len_153_score_27.39_TRINITY_DN821_c0_g7_i1_700-1158
|                  |  |        |  |     |     |                 +--| (34.2/88)
|                  |  |        |  |     |     |                 |  |      +----EP00602_Paraphysomonas_sp_CaronLab_P006717_CAMPEP_0185017402_NCGR_PEP_ID_MMETSP1103-20130426_364_1_TAXON_ID_36769_ORGANISM__Paraphysomonas_bandaiensis_Strain_Caron_Lab_Isolate__LENGTH_476_DNA_ID_CAMNT_0027546811_DNA_START_1_DNA_END_1429_DNA_ORIENTATION_-
|                  |  |        |  |     |     |                 |  |  +---| (97.8/100)
|                  |  |        |  |     |     |                 |  |  |   +--------EP00603_Paraphysomonas_imperforata_P004889_CAMPEP_0114428358_NCGR_PEP_ID_MMETSP0103-20121206_8880_1_TAXON_ID_37642_ORGANISM__Paraphysomonas_imperforata_Strain_PA2__NCGR_SAMPLE_ID_MMETSP0103_ASSEMBLY_ACC_CAM_ASM_000201_LENGTH_414_DNA_ID_CAMNT_0001597563_D
|                  |  |        |  |     |     |                 |  +--| (29.2/18)
|                  |  |        |  |     |     |                 |     +-----------EP00608_Synchroma_pusillum_P004845_CAMPEP_0198433576_NCGR_PEP_ID_MMETSP1452-20131203_26989_1_TAXON_ID_1181717_ORGANISM__Synchroma_pusillum_Strain_CCMP3072__LENGTH_318_DNA_ID_CAMNT_0044154069_DNA_START_1_DNA_END_951_DNA_ORIENTATION_-
|                  |  |        |  |     |     |              +--| (59.4/99)
|                  |  |        |  |     |     |              |  |     +-------EP00349_Pseudokeronopsis_sp_Brazil_P011400_CAMPEP_0202978750_NCGR_PEP_ID_MMETSP1396-20130829_85079_1_ASSEMBLY_ACC_CAM_ASM_000872_TAXON_ID__ORGANISM__Pseudokeronopsis_sp._Strain_Brazil__LENGTH_454_DNA_ID_CAMNT_0049717845_DNA_START_1_DNA_END_1364_DNA_ORIEN
|                  |  |        |  |     |     |              |  |  +--| (65.9/95)
|                  |  |        |  |     |     |              |  |  |  |            +--EP00598_Pedospumella_elongata_P007659_CAMPEP_0184974124_NCGR_PEP_ID_MMETSP1098-20130426_5670_1_TAXON_ID_89044_ORGANISM__Spumella_elongata_Strain_CCAP_955_1__LENGTH_573_DNA_ID_CAMNT_0027496649_DNA_START_85_DNA_END_1806_DNA_ORIENTATION_
|                  |  |        |  |     |     |              |  |  |  |     +------| (100/100)
|                  |  |        |  |     |     |              |  |  |  |     |      +-----EP00601_Ochromonadales_sp_CCMP2298_P007491_CAMPEP_0173196314_NCGR_PEP_ID_MMETSP1141-20130122_15544_1_TAXON_ID_483371_ORGANISM__non_described_non_described_Strain_CCMP2298__LENGTH_586_DNA_ID_CAMNT_0014120945_DNA_START_53_DNA_END_1812_DNA_ORIENTATION_-
|                  |  |        |  |     |     |              |  |  |  |  +--| (63.4/100)
|                  |  |        |  |     |     |              |  |  |  |  |  +------EP01040_Poterioochromonas_malhamensis_P000115_gene115-120_t
|                  |  |        |  |     |     |              |  |  |  +--| (15.9/81)
|                  |  |        |  |     |     |              |  |  |     +------EP00981_Chlorochromonas_danica_P000939_scaffold227_cov173-Ochromonas_danica.AAC.2
|                  |  |        |  |     |     |              |  +--| (99.1/100)
|                  |  |        |  |     |     |              |     +------EP00597_Dinobryon_sp_UTEXLB2267_P006808_CAMPEP_0170096614_NCGR_PEP_ID_MMETSP0019_2-20121128_28703_1_TAXON_ID_98059_ORGANISM__Dinobryon_sp._Strain_UTEXLB2267__LENGTH_454_DNA_ID_CAMNT_0010318663_DNA_START_199_DNA_END_1563_DNA_ORIENTATION_
|                  |  |        |  |     |     |           +--| (59.4/70)
|                  |  |        |  |     |     |           |  +----------------------EP00905_Microchloropsis_salina_P008214_TFJ88055.1_hypothetical_protein_NSK_000409_Nannochloropsis_salina_CCMP1776
|                  |  |        |  |     |     |        +--| (54.7/69)
|                  |  |        |  |     |     |        |  +----------------EP00636_Phaeomonas_parva_P008652_CAMPEP_0118883492_NCGR_PEP_ID_MMETSP1163-20130328_22555_1_TAXON_ID_124430_ORGANISM__Phaeomonas_parva_Strain_CCMP2877__LENGTH_430_DNA_ID_CAMNT_0006820913_DNA_START_1_DNA_END_1291_DNA_ORIENTATION_
|                  |  |        |  |     |     |     +--| (53.3/50)
|                  |  |        |  |     |     |     |  |        +-----------------EP00520_Triparma_pacifica_P002022_CAMPEP_0118636826_NCGR_PEP_ID_MMETSP0785-20121206_2834_1_TAXON_ID_91992_ORGANISM__Bolidomonas_pacifica_Strain_CCMP_1866__LENGTH_298_DNA_ID_CAMNT_0006527987_DNA_START_1_DNA_END_892_DNA_ORIENTATION_-
|                  |  |        |  |     |     |     |  |     +--| (92.2/98)
|                  |  |        |  |     |     |     |  |     |  |                          +----EP00529_Nitzschia_sp_RCC80_P031170_CAMPEP_0113460946_NCGR_PEP_ID_MMETSP0014_2-20120614_11269_1_TAXON_ID_2857_ORGANISM__Nitzschia_sp.__LENGTH_366_DNA_ID_CAMNT_0000352655_DNA_START_1_DNA_END_1095_DNA_ORIENTATION__assembly_acc_CAM_ASM_000159
|                  |  |        |  |     |     |     |  |     |  |                       +--| (56.7/100)
|                  |  |        |  |     |     |     |  |     |  |                       |  |  +--EP00534_Pseudo-nitzschia_fraudulenta_P016162_CAMPEP_0201253836_NCGR_PEP_ID_MMETSP0852-20130820_67655_1_ASSEMBLY_ACC_CAM_ASM_000632_TAXON_ID_183588_ORGANISM__Pseudo-nitzschia_fraudulenta_Strain_WWA7__LENGTH_342_DNA_ID_CAMNT_0047553631_DNA_START_1_DNA_END_
|                  |  |        |  |     |     |     |  |     |  |                       |  +--| (99.3/100)
|                  |  |        |  |     |     |     |  |     |  |                       |     +--EP00535_Pseudo-nitzschia_heimii_P001236_CAMPEP_0197176014_NCGR_PEP_ID_MMETSP1423-20130617_2067_1_TAXON_ID_476441_ORGANISM__Pseudo-nitzschia_heimii_Strain_UNC1101__LENGTH_552_DNA_ID_CAMNT_0042625297_DNA_START_1_DNA_END_1655_DNA_ORIENTATION_
|                  |  |        |  |     |     |     |  |     |  |                    +--| (83.9/100)
|                  |  |        |  |     |     |     |  |     |  |                    |  +---EP00797_Seminavis_robusta_P034513_Sro82_g043790.1_Cyclin__330__mRNA_f_38590-39729
|                  |  |        |  |     |     |     |  |     |  |                 +--| (97.9/100)
|                  |  |        |  |     |     |     |  |     |  |                 |  |   +--EP00547_Thalassionema_nitzschioides_P000055_CAMPEP_0194211228_NCGR_PEP_ID_MMETSP0156-20130528_9808_1_TAXON_ID_33649_ORGANISM__Thalassionema_nitzschioides_Strain_L26-B__LENGTH_327_DNA_ID_CAMNT_0038938727_DNA_START_1_DNA_END_978_DNA_ORIENTATION_-
|                  |  |        |  |     |     |     |  |     |  |                 |  +---| (100/100)
|                  |  |        |  |     |     |     |  |     |  |                 |      +--EP00548_Thalassiothrix_antarctica_P006329_CAMPEP_0194143528_NCGR_PEP_ID_MMETSP0152-20130528_12690_1_TAXON_ID_1049557_ORGANISM__Thalassiothrix_antarctica_Strain_L6-D1__LENGTH_359_DNA_ID_CAMNT_0038842985_DNA_START_1_DNA_END_1079_DNA_ORIENTATION_-
|                  |  |        |  |     |     |     |  |     |  |              +--| (86.4/98)
|                  |  |        |  |     |     |     |  |     |  |              |  |  +--EP00551_Chaetoceros_affinis_P000530_CAMPEP_0203658370_NCGR_PEP_ID_MMETSP0088-20131115_48052_1_ASSEMBLY_ACC_CAM_ASM_001087_TAXON_ID_426623_ORGANISM__Chaetoceros_affinis_Strain_CCMP159__LENGTH_338_DNA_ID_CAMNT_0050520019_DNA_START_75_DNA_END_1087_DNA_ORIEN
|                  |  |        |  |     |     |     |  |     |  |              |  +--| (90.5/100)
|                  |  |        |  |     |     |     |  |     |  |              |     |  +---EP00555_Chaetoceros_dichaeta_P012628_CAMPEP_0198251952_NCGR_PEP_ID_MMETSP1447-20131203_2607_1_TAXON_ID_420782_ORGANISM__Chaetoceros_dichaeta_Strain_CCMP1751__LENGTH_396_DNA_ID_CAMNT_0043937081_DNA_START_30_DNA_END_1220_DNA_ORIENTATION_
|                  |  |        |  |     |     |     |  |     |  |              |     +--| (90.3/100)
|                  |  |        |  |     |     |     |  |     |  |              |        +--EP01083_Nonionella_stella_P221059_790227_1
|                  |  |        |  |     |     |     |  |     |  |           +--| (74.4/29)
|                  |  |        |  |     |     |     |  |     |  |           |  |  +--------EP00562_Extubocellulus_spinifer_P023412_CAMPEP_0178626082_NCGR_PEP_ID_MMETSP0698-20121128_8217_1_TAXON_ID_265572_ORGANISM__Extubocellulus_spinifer_Strain_CCMP396__LENGTH_1049_DNA_ID_CAMNT_0020265279_DNA_START_1_DNA_END_3146_DNA_ORIENTATION_
|                  |  |        |  |     |     |     |  |     |  |           |  +--| (77.1/29)
|                  |  |        |  |     |     |     |  |     |  |           |     +-----EP00568_Trieres_chinensis_P007317_CAMPEP_0183308754_NCGR_PEP_ID_MMETSP0160_2-20130417_22440_1_TAXON_ID_2839_ORGANISM__Odontella_Sinensis_Strain_Grunow_1884__NCGR_SAMPLE_ID_MMETSP0160_2_ASSEMBLY_ACC_CAM_ASM_000250_LENGTH_415_DNA_ID_CAMNT_0025472643_DNA_ST
|                  |  |        |  |     |     |     |  |     |  |        +--| (75.2/7)
|                  |  |        |  |     |     |     |  |     |  |        |  +---EP00591_Stephanopyxis_turris_P003594_CAMPEP_0195522048_NCGR_PEP_ID_MMETSP0794_2-20130614_19929_1_TAXON_ID_515487_ORGANISM__Stephanopyxis_turris_Strain_CCMP_815__LENGTH_359_DNA_ID_CAMNT_0040651727_DNA_START_201_DNA_END_1280_DNA_ORIENTATION_
|                  |  |        |  |     |     |     |  |     |  |     +--| (87/8)
|                  |  |        |  |     |     |     |  |     |  |     |  |  +---EP00580_Thalassiosira_gravida_P014063_CAMPEP_0201681158_NCGR_PEP_ID_MMETSP0494-20130426_50967_1_ASSEMBLY_ACC_CAM_ASM_000839_TAXON_ID_420259_ORGANISM__Thalassiosira_gravida_Strain_GMp14c1__LENGTH_443_DNA_ID_CAMNT_0048164893_DNA_START_54_DNA_END_1386_DNA_O
|                  |  |        |  |     |     |     |  |     |  |     |  +--| (78.2/7)
|                  |  |        |  |     |     |     |  |     |  |     |     +--------EP00815_Leptocylindrus_aporus_P001258_CAMPEP_0116059086_NCGR_PEP_ID_MMETSP0322-20121206_5588_1_TAXON_ID_163516_ORGANISM__Leptocylindrus_danicus_var._apora_Strain_B651__LENGTH_300_DNA_ID_CAMNT_0003543403_DNA_START_1_DNA_END_904_DNA_ORIENTATION_
|                  |  |        |  |     |     |     |  |     |  |  +--| (72.3/92)
|                  |  |        |  |     |     |     |  |     |  |  |  |  +----EP00594_Rhizosolenia_setigera_P016227_CAMPEP_0178956630_NCGR_PEP_ID_MMETSP0789-20121207_10397_1_TAXON_ID_3005_ORGANISM__Rhizosolenia_setigera_Strain_CCMP_1694__LENGTH_365_DNA_ID_CAMNT_0020638653_DNA_START_78_DNA_END_1175_DNA_ORIENTATION_-
|                  |  |        |  |     |     |     |  |     |  |  |  +--| (88.5/11)
|                  |  |        |  |     |     |     |  |     |  |  |     +-------EP00594_Rhizosolenia_setigera_P018057_CAMPEP_0178964364_NCGR_PEP_ID_MMETSP0789-20121207_15625_1_TAXON_ID_3005_ORGANISM__Rhizosolenia_setigera_Strain_CCMP_1694__LENGTH_372_DNA_ID_CAMNT_0020649109_DNA_START_1_DNA_END_1119_DNA_ORIENTATION_-
|                  |  |        |  |     |     |     |  |     |  +--| (89.3/98)
|                  |  |        |  |     |     |     |  |     |     +--------EP00588_Corethron_pennatum_P016457_CAMPEP_0194306824_NCGR_PEP_ID_MMETSP0171-20130528_3820_1_TAXON_ID_218684_ORGANISM__Corethron_pennatum_Strain_L29A3__LENGTH_434_DNA_ID_CAMNT_0039058673_DNA_START_1_DNA_END_1305_DNA_ORIENTATION_
|                  |  |        |  |     |     |     |  |  +--| (41.7/89)
|                  |  |        |  |     |     |     |  |  |  |        +-------EP00611_Tribonema_gayanum_P030533_TRINITY_DN853_c0_g1_i5.p1_TRINITY_DN853_c0_g1_TRINITY_DN853_c0_g1_i5.p1_ORF_type_5prime_partial_len_333_score_70.44_TRINITY_DN853_c0_g1_i5_3-1001
|                  |  |        |  |     |     |     |  |  |  |     +--| (91.6/99)
|                  |  |        |  |     |     |     |  |  |  |     |  +--------------EP01084_Bolivina_argentea_P124925_221384_1
|                  |  |        |  |     |     |     |  |  |  |  +--| (95.7/98)
|                  |  |        |  |     |     |     |  |  |  |  |  +-----------EP00752_Nemacystus_decipiens_P004715_g4299.t1
|                  |  |        |  |     |     |     |  |  |  +--| (75.2/92)
|                  |  |        |  |     |     |     |  |  |     |        +--------EP00613_Pedinella_sp_CCMP2098_P033155_CAMPEP_0171737648_NCGR_PEP_ID_MMETSP0991-20121206_33058_1_TAXON_ID_483369_ORGANISM__non_described_non_described_Strain_CCMP2098__LENGTH_252_DNA_ID_CAMNT_0012334705_DNA_START_1_DNA_END_759_DNA_ORIENTATION_-
|                  |  |        |  |     |     |     |  |  |     |     +--| (78.8/99)
|                  |  |        |  |     |     |     |  |  |     |     |  +---EP00616_Rhizochromulina_sp_CCMP1243_P018520_CAMPEP_0118961452_NCGR_PEP_ID_MMETSP1173-20130426_134_1_TAXON_ID_1034831_ORGANISM__Rhizochromulina_marina_cf_Strain_CCMP1243__LENGTH_338_DNA_ID_CAMNT_0006909623_DNA_START_1_DNA_END_1017_DNA_ORIENTATION_-
|                  |  |        |  |     |     |     |  |  |     |  +--| (97.1/100)
|                  |  |        |  |     |     |     |  |  |     |  |  +---EP00618_Florenciella_parvula_P036103_CAMPEP_0119498050_NCGR_PEP_ID_MMETSP1344-20130328_20900_1_TAXON_ID_236787_ORGANISM__Florenciella_parvula_Strain_CCMP2471__LENGTH_581_DNA_ID_CAMNT_0007533887_DNA_START_1_DNA_END_1738_DNA_ORIENTATION_-
|                  |  |        |  |     |     |     |  |  |     +--| (95.9/100)
|                  |  |        |  |     |     |     |  |  |        |    +--EP00613_Pedinella_sp_CCMP2098_P047903_CAMPEP_0171848020_NCGR_PEP_ID_MMETSP0992-20121227_18751_1_TAXON_ID_483369_ORGANISM__non_described_non_described_Strain_CCMP2098__LENGTH_547_DNA_ID_CAMNT_0012466797_DNA_START_584_DNA_END_2227_DNA_ORIENTATION_
|                  |  |        |  |     |     |     |  |  |        +----| (99.8/100)
|                  |  |        |  |     |     |     |  |  |             +------EP00614_Pseudopedinella_elastica_P039818_CAMPEP_0181260818_NCGR_PEP_ID_MMETSP1097-20121128_1150_1_TAXON_ID_35684_ORGANISM__Pseudopedinella_elastica_Strain_CCMP716__LENGTH_353_DNA_ID_CAMNT_0023359365_DNA_START_368_DNA_END_1423_DNA_ORIENTATION_
|                  |  |        |  |     |     |     |  +--| (88.9/60)
|                  |  |        |  |     |     |     |     |          +----EP00625_Aureococcus_anophagefferens_P006409_XP_009038491.1_hypothetical_protein_AURANDRAFT_28778_Aureococcus_anophagefferens
|                  |  |        |  |     |     |     |     |       +--| (41.7/99)
|                  |  |        |  |     |     |     |     |       |  +----EP00628_Pelagophyceae_sp_CCMP2097_P013293_CAMPEP_0206805992_NCGR_PEP_ID_MMETSP0975-20121206_4502_1_ASSEMBLY_ACC_CAM_ASM_000399_TAXON_ID_483370_ORGANISM__non_described_non_described_Strain_CCMP2097__LENGTH_437_DNA_ID_CAMNT_0054348049_DNA_START_1_DNA_END_1
|                  |  |        |  |     |     |     |     +-------| (100/100)
|                  |  |        |  |     |     |     |             +--------EP00634_Sargassococcus_sp_CCMP2135_P006774_CAMPEP_0198645868_NCGR_PEP_ID_MMETSP1467-20131203_1467_1_TAXON_ID_1462469_ORGANISM__unid._sp._Strain_CCMP2135__LENGTH_337_DNA_ID_CAMNT_0044381365_DNA_START_1_DNA_END_1013_DNA_ORIENTATION_-
|                  |  |        |  |     |     |  +--| (96.6/47)
|                  |  |        |  |     |     |  |  |                 +------EP00512_Aurantiochytrium_limacinum_P009608_CAMPEP_0171559802_NCGR_PEP_ID_MMETSP0960-20121227_13111_1_TAXON_ID_87120_ORGANISM__Aurantiochytrium_limacinum_Strain_ATCCMYA-1381__LENGTH_318_DNA_ID_CAMNT_0012111467_DNA_START_94_DNA_END_1049_DNA_ORIENTATION_
|                  |  |        |  |     |     |  |  |  +--------------| (100/100)
|                  |  |        |  |     |     |  |  |  |              |  +----EP00514_Thraustochytrium_sp_LLF1b_P007708_CAMPEP_0184533650_NCGR_PEP_ID_MMETSP0198_2-20121128_14884_1_TAXON_ID_1112570_ORGANISM__Thraustochytrium_sp._Strain_LLF1b__LENGTH_347_DNA_ID_CAMNT_0026926469_DNA_START_1_DNA_END_1043_DNA_ORIENTATION_
|                  |  |        |  |     |     |  |  |  |              +--| (81/100)
|                  |  |        |  |     |     |  |  |  |                 +--EP00515_Schizochytrium_aggregatum_P017348_CAMPEP_0202102892_NCGR_PEP_ID_MMETSP0965-20130614_4567_1_ASSEMBLY_ACC_CAM_ASM_000507_TAXON_ID_4773_ORGANISM__Schizochytrium_aggregatum_Strain_ATCC28209__LENGTH_365_DNA_ID_CAMNT_0048671671_DNA_START_1_DNA_END_1092
|                  |  |        |  |     |     |  |  +--| (15.2/48)
|                  |  |        |  |     |     |  |     |                 +-----EP00641_Albugo_candida_P008061_CCI45517.1_unnamed_protein_product_Albugo_candida
|                  |  |        |  |     |     |  |     |              +--| (23.2/98)
|                  |  |        |  |     |     |  |     |              |  +---EP00649_Plasmopara_halstedii_P009290_XP_024580723.1_cyclin-like_protein_Plasmopara_halstedii
|                  |  |        |  |     |     |  |     |           +--| (95.3/100)
|                  |  |        |  |     |     |  |     |           |  +------------EP00644_Phytophthora_capsici_P013309_jgi_Phyca11_541076_estExt2_Genewise1Plus.C_PHYCAscaffold_51119
|                  |  |        |  |     |     |  |     |        +--| (69.8/99)
|                  |  |        |  |     |     |  |     |        |  +---------EP00655_Saprolegnia_parasitica_P013384_XP_012206890.1_hypothetical_protein_SPRG_11318_Saprolegnia_parasitica_CBS_223.65
|                  |  |        |  |     |     |  |     |  +-----| (98.5/100)
|                  |  |        |  |     |     |  |     |  |     +---------EP00652_Aphanomyces_astaci_P001692_XP_009822453.1_hypothetical_protein_H257_01116_Aphanomyces_astaci
|                  |  |        |  |     |     |  |     +--| (80.7/100)
|                  |  |        |  |     |     |  |        +----------------------EP00654_Saprolegnia_diclina_P017124_XP_008620807.1_hypothetical_protein_SDRG_16378_Saprolegnia_diclina_VS20
|                  |  |        |  |     |     +--| (32.3/26)
|                  |  |        |  |     |        |                  +---------EP00235_Prasinoderma_singulare_P000207_CAMPEP_0119185590_NCGR_PEP_ID_MMETSP1315-20130426_68593_1_TAXON_ID_676789_ORGANISM__Prasinoderma_singularis_Strain_RCC927__LENGTH_1216_DNA_ID_CAMNT_0007180023_DNA_START_1_DNA_END_3649_DNA_ORIENTATION_-
|                  |  |        |  |     |        |        +---------| (100/100)
|                  |  |        |  |     |        |        |         +----EP00793_Prasinoderma_coloniale_P006775_PRCOL_00001605-RA
|                  |  |        |  |     |        |     +--| (91.1/91)
|                  |  |        |  |     |        |     |  +----------------EP00905_Microchloropsis_salina_P000249_TFJ80090.1_hypothetical_protein_NSK_008647_Nannochloropsis_salina_CCMP1776
|                  |  |        |  |     |        |  +--| (40.9/39)
|                  |  |        |  |     |        |  |  |                     +-------EP00609_Ectocarpus_siliculosus_P006410_CBJ31895.1_Si_dkey-18f23.10_protein_Ectocarpus_siliculosus
|                  |  |        |  |     |        |  |  |                  +--| (83.3/100)
|                  |  |        |  |     |        |  |  |                  |  +--EP00752_Nemacystus_decipiens_P010112_g9013.t1
|                  |  |        |  |     |        |  |  |  +---------------| (100/100)
|                  |  |        |  |     |        |  |  |  |               +--EP00904_Undaria_pinnatifida_P002333_jgi_Undpi1_120_HiC_scaffold_1.g00120.m1
|                  |  |        |  |     |        |  |  +--| (86.5/62)
|                  |  |        |  |     |        |  |     |  +------------EP00612_Vaucheria_litorea_P002836_CAMPEP_0171458574_NCGR_PEP_ID_MMETSP0945-20130129_4198_1_TAXON_ID_109269_ORGANISM__Vaucheria_litorea_Strain_CCMP2940__LENGTH_348_DNA_ID_CAMNT_0011984409_DNA_START_1_DNA_END_1046_DNA_ORIENTATION_-
|                  |  |        |  |     |        |  |     +--| (80.9/99)
|                  |  |        |  |     |        |  |        +-----------EP01084_Bolivina_argentea_P251330_421497_1
|                  |  |        |  |     |        +--| (77.1/25)
|                  |  |        |  |     |           +-------------------EP00499_Haloplacidia_sp_CaronLabIsolate_P008480_CAMPEP_0196771004_NCGR_PEP_ID_MMETSP1104-20130614_1453_1_TAXON_ID_33652_ORGANISM__Cafeteria_sp._Strain_Caron_Lab_Isolate__LENGTH_293_DNA_ID_CAMNT_0042141119_DNA_START_1_DNA_END_879_DNA_ORIENTATION_
|                  |  |        |  |  +--| (80.1/19)
|                  |  |        |  |  |  |                                                                    +---------EP00144_Saccharomyces_cerevisiae_P004581_NP_014373.3_cyclin-dependent_protein_serine_threonine_kinase_regulator_SSN8_Saccharomyces_cerevisiae_S288C
|                  |  |        |  |  |  |                                                                +---| (99.3/100)
|                  |  |        |  |  |  |                                                                |   +----EP00855_Neolecta_irregularis_P004339_OLL25938.1_RNA_polymerase_II_holoenzyme_cyclin-like_subunit_Neolecta_irregularis_DAH-3
|                  |  |        |  |  |  |                                                             +--| (8.9/7)
|                  |  |        |  |  |  |                                                             |  +---EP00861_Lobosporangium_transversale_P009905_XP_021884893.1_cyclin-like_protein_Lobosporangium_transversale
|                  |  |        |  |  |  |                                                          +--| (78.2/94)
|                  |  |        |  |  |  |                                                          |  +------EP00151_Rhizophagus_irregularis_P020308_XP_025184352.1_cyclin-like_protein_Rhizophagus_irregularis_DAOM_181602_DAOM_197198
|                  |  |        |  |  |  |                                                       +--| (22.3/90)
|                  |  |        |  |  |  |                                                       |  +-----EP00863_Basidiobolus_meristosporus_P008731_ORX94866.1_cyclin_C_Basidiobolus_meristosporus_CBS_931.73
|                  |  |        |  |  |  |                                                    +--| (84.2/100)
|                  |  |        |  |  |  |                                                    |  +------------EP00848_Thamnocephalis_sphaerospora_P001114_RKP05471.1_cyclin-like_protein_Thamnocephalis_sphaerospora
|                  |  |        |  |  |  |                                                 +--| (58.5/98)
|                  |  |        |  |  |  |                                                 |  +---------EP00865_Coemansia_reversa_P006388_PIA18846.1_C_H_G_cyclin_Coemansia_reversa_NRRL_1564
|                  |  |        |  |  |  |                                              +--| (96.7/100)
|                  |  |        |  |  |  |                                              |  |   +------EP00149_Cryptococcus_neoformans_P000577_XP_012046717.1_cyclin_C_Cryptococcus_neoformans_var._grubii_H99
|                  |  |        |  |  |  |                                              |  +---| (99.8/100)
|                  |  |        |  |  |  |                                              |      +----EP00857_Cystobasidium_minutum_P003517_jgi_Rhomi1_57908_CE57907_430
|                  |  |        |  |  |  |                                           +--| (2.4/23)
|                  |  |        |  |  |  |                                           |  +--------------EP00841_Caulochytrium_protostelioides_P000986_RKO99174.1_hypothetical_protein_CXG81DRAFT_28057_Caulochytrium_protostelioides
|                  |  |        |  |  |  |                                        +--| (82/16)
|                  |  |        |  |  |  |                                        |  |  +---------EP00013_Stygamoeba_regulata_P009802_CAMPEP_0177667748_NCGR_PEP_ID_MMETSP0447-20121125_22303_1_TAXON_ID_0_ORGANISM__Stygamoeba_regulata_Strain_BSH-02190019__LENGTH_287_DNA_ID_CAMNT_0019174029_DNA_START_1_DNA_END_858_DNA_ORIENTATION_
|                  |  |        |  |  |  |                                        |  +--| (86.5/97)
|                  |  |        |  |  |  |                                        |     +----------EP00031_Thecamonas_trahens_P002980_XP_013755550.1_cyclin-C_Thecamonas_trahens_ATCC_50062
|                  |  |        |  |  |  |                                     +--| (76.5/98)
|                  |  |        |  |  |  |                                     |  |        +------EP00035_Acanthoeca_spectabilis_P019654_m.429119_g.429119_ORF_g.429119_m.429119_type_complete_len_277_comp16961_c0_seq1_1846-2676
|                  |  |        |  |  |  |                                     |  |     +--| (69.3/100)
|                  |  |        |  |  |  |                                     |  |     |  +---------EP00047_Mylnosiga_fluctuans_P014943_m.42254_g.42254_ORF_g.42254_m.42254_type_complete_len_284_comp5712_c1_seq2_140-991
|                  |  |        |  |  |  |                                     |  |  +--| (96.7/100)
|                  |  |        |  |  |  |                                     |  |  |  |  +------EP00039_Didymoeca_costata_P010564_m.142579_g.142579_ORF_g.142579_m.142579_type_complete_len_274_comp14880_c0_seq2_136-957
|                  |  |        |  |  |  |                                     |  |  |  +--| (67.6/100)
|                  |  |        |  |  |  |                                     |  |  |     +-------------EP00729_Bicosta_minor_P009138_gene9138-33790_t
|                  |  |        |  |  |  |                                     |  +--| (83.2/17)
|                  |  |        |  |  |  |                                     |     |     +--------EP00120_Capsaspora_owczarzaki_P005700_XP_004363813.2_cyclin_C_Capsaspora_owczarzaki_ATCC_30864
|                  |  |        |  |  |  |                                     |     |  +--| (85.5/100)
|                  |  |        |  |  |  |                                     |     |  |  |  +--------EP00123_Amoebidium_parasiticum_P002932_comp14216_c1_seq1_m.10192_comp14216_c1_seq1_g.10192_ORF_comp14216_c1_seq1_g.10192_comp14216_c1_seq1_m.10192_type_complete_len_292_comp14216_c1_seq1_58-933
|                  |  |        |  |  |  |                                     |     |  |  +--| (45/100)
|                  |  |        |  |  |  |                                     |     |  |     +----EP01135_Chromosphaera_perkinsii_P010610_Nk52_evm10s2192_gene_Nk52_evmTU10s2192
|                  |  |        |  |  |  |                                     |     +--| (79.3/100)
|                  |  |        |  |  |  |                                     |        +------EP00118_Oscarella_pearsei_P021642_m.244063_g.244063_ORF_g.244063_m.244063_type_5prime_partial_len_299_comp40244_c0_seq15_1-897
|                  |  |        |  |  |  |                                  +--| (80.4/99)
|                  |  |        |  |  |  |                                  |  +--------EP00033_Pygsuia_biforma_P005285_GCRY01005819.1.p1_GENE.GCRY01005819.1_GCRY01005819.1.p1_ORF_type_complete_len_258_score_30.74_GCRY01005819.1_252-1025
|                  |  |        |  |  |  |                               +--| (93/93)
|                  |  |        |  |  |  |                               |  |  +------------EP00761_Pharyngomonas_kirbyi_P008986_gb_GECH01009001.1_.p1_GENE.gb_GECH01009001.1_gb_GECH01009001.1_.p1_ORF_type_complete_len_292_score_51.91_gb_GECH01009001.1_1-876
|                  |  |        |  |  |  |                               |  +--| (65.2/95)
|                  |  |        |  |  |  |                               |     +-----------------EP01091_Cochliopodium_minus_P000963_TRINITY_DN10853_c0_g1_i1.p1_TRINITY_DN10853_c0_g1_TRINITY_DN10853_c0_g1_i1.p1_ORF_type_3prime_partial_len_313_score_77.79_TRINITY_DN10853_c0_g1_i1_1-936
|                  |  |        |  |  |  |                            +--| (48.3/66)
|                  |  |        |  |  |  |                            |  |                    +--EP00021_Heterostelium_album_P008472_XP_020435108.1_cyclin_Heterostelium_album_PN500
|                  |  |        |  |  |  |                            |  |                 +--| (75.8/100)
|                  |  |        |  |  |  |                            |  |                 |  +----EP01111_Echinosteliopsis_oligospora_P015697_TRINITY_DN6284_c0_g1_i1.p1_TRINITY_DN6284_c0_g1_TRINITY_DN6284_c0_g1_i1.p1_ORF_type_complete_len_258_score_48.10_TRINITY_DN6284_c0_g1_i1_16-789
|                  |  |        |  |  |  |                            |  |              +--| (86.5/100)
|                  |  |        |  |  |  |                            |  |              |  +------EP01097_Dermamoeba_algensis_P000197_TRINITY_DN1070_c0_g1_i2.p1_TRINITY_DN1070_c0_g1_TRINITY_DN1070_c0_g1_i2.p1_ORF_type_complete_len_298_score_60.52_TRINITY_DN1070_c0_g1_i2_194-1087
|                  |  |        |  |  |  |                            |  |           +--| (15.4/37)
|                  |  |        |  |  |  |                            |  |           |  |     +---------EP00698_Gefionella_okellyi_P019532_TRINITY_DN5994_c0_g1_i1.p1_TRINITY_DN5994_c0_g1_TRINITY_DN5994_c0_g1_i1.p1_ORF_type_complete_len_256_score_43.95_TRINITY_DN5994_c0_g1_i1_56-823
|                  |  |        |  |  |  |                            |  |           |  |  +--| (45.9/80)
|                  |  |        |  |  |  |                            |  |           |  |  |  +----EP01119_Soliformovum_irregulare_P025875_TRINITY_DN9695_c0_g1_i1.p1_TRINITY_DN9695_c0_g1_TRINITY_DN9695_c0_g1_i1.p1_ORF_type_complete_len_268_score_24.18_TRINITY_DN9695_c0_g1_i1_14-817
|                  |  |        |  |  |  |                            |  |           |  +--| (54.4/44)
|                  |  |        |  |  |  |                            |  |           |     +------------EP01105_Mastigella_eilhardi_P023180_TRINITY_DN5804_c0_g1_i1.p1_TRINITY_DN5804_c0_g1_TRINITY_DN5804_c0_g1_i1.p1_ORF_type_complete_len_253_score_84.43_TRINITY_DN5804_c0_g1_i1_48-806
|                  |  |        |  |  |  |                            |  |        +--| (36.7/41)
|                  |  |        |  |  |  |                            |  |        |  |   +-----EP01087_Luapelamoeba_hula_P018153_TRINITY_DN5819_c0_g1_i1.p1_TRINITY_DN5819_c0_g1_TRINITY_DN5819_c0_g1_i1.p1_ORF_type_5prime_partial_len_294_score_24.36_TRINITY_DN5819_c0_g1_i1_80-961
|                  |  |        |  |  |  |                            |  |        |  +---| (99.2/100)
|                  |  |        |  |  |  |                            |  |        |      +-----EP01088_Endostelium_zonatum_P015445_TRINITY_DN3788_c0_g1_i2.p1_TRINITY_DN3788_c0_g1_TRINITY_DN3788_c0_g1_i2.p1_ORF_type_3prime_partial_len_208_score_25.73_TRINITY_DN3788_c0_g1_i2_3-623
|                  |  |        |  |  |  |                            |  |     +--| (86.3/84)
|                  |  |        |  |  |  |                            |  |     |  +-------EP01102_Stenamoeba_stenopodia_P020602_TRINITY_DN8100_c0_g3_i1.p1_TRINITY_DN8100_c0_g3_TRINITY_DN8100_c0_g3_i1.p1_ORF_type_complete_len_268_score_62.19_TRINITY_DN8100_c0_g3_i1_129-932
|                  |  |        |  |  |  |                            |  |  +--| (85/96)
|                  |  |        |  |  |  |                            |  |  |  |  +---EP00029_Vermamoeba_vermiformis_P009239_TRINITY_DN4546_c0_g1_i1.p1_TRINITY_DN4546_c0_g1_TRINITY_DN4546_c0_g1_i1.p1_ORF_type_3prime_partial_len_248_score_21.19_TRINITY_DN4546_c0_g1_i1_2-742
|                  |  |        |  |  |  |                            |  |  |  +--| (99/100)
|                  |  |        |  |  |  |                            |  |  |     +------EP01122_Echinamoeba_exundans_P005520_TRINITY_DN15674_c0_g1_i1.p1_TRINITY_DN15674_c0_g1_TRINITY_DN15674_c0_g1_i1.p1_ORF_type_5prime_partial_len_260_score_31.18_TRINITY_DN15674_c0_g1_i1_53-832
|                  |  |        |  |  |  |                            |  +--| (84.4/83)
|                  |  |        |  |  |  |                            |     +--------EP00741_Cyanophora_paradoxa_P006416_tig00001001_g6218.t1
|                  |  |        |  |  |  |                         +--| (47.3/82)
|                  |  |        |  |  |  |                         |  |          +-------EP00277_Geminigera_cryophila_P033021_CAMPEP_0173132078_NCGR_PEP_ID_MMETSP1102-20130122_61030_1_TAXON_ID_49646_ORGANISM__Geminigera_sp._Strain_Caron_Lab_Isolate__LENGTH_313_DNA_ID_CAMNT_0014043533_DNA_START_1_DNA_END_935_DNA_ORIENTATION_-
|                  |  |        |  |  |  |                         |  |     +----| (100/100)
|                  |  |        |  |  |  |                         |  |     |    +---EP00285_Hemiselmis_virescens_P018491_CAMPEP_0173406400_NCGR_PEP_ID_MMETSP1356-20130122_64516_1_TAXON_ID_77927_ORGANISM__Hemiselmis_virescens_Strain_PCC157__NCGR_SAMPLE_ID_MMETSP1356_ASSEMBLY_ACC_CAM_ASM_000847_LENGTH_324_DNA_ID_CAMNT_0014367385_DNA_START
|                  |  |        |  |  |  |                         |  |  +--| (93.1/97)
|                  |  |        |  |  |  |                         |  |  |  +------EP00294_Goniomonas_avonlea_P003970_CAMPEP_0114545966_NCGR_PEP_ID_MMETSP0114-20121206_3690_1_TAXON_ID_31324_ORGANISM__Goniomonas_sp_Strain_m__LENGTH_268_DNA_ID_CAMNT_0001730445_DNA_START_1_DNA_END_808_DNA_ORIENTATION_
|                  |  |        |  |  |  |                         |  +--| (92.8/82)
|                  |  |        |  |  |  |                         |     |      +-----------EP00324_Dicrateria_rotunda_P001977_CAMPEP_0206167980_NCGR_PEP_ID_MMETSP1474-20131121_30366_1_ASSEMBLY_ACC_CAM_ASM_001110_TAXON_ID_97495_ORGANISM__Imantonia_sp._Strain_RCC918__LENGTH_204_DNA_ID_CAMNT_0053573005_DNA_START_1_DNA_END_609_DNA_ORIENTATION_-
|                  |  |        |  |  |  |                         |     |  +---| (93.9/100)
|                  |  |        |  |  |  |                         |     |  |   +-------EP01096_Ripella_sp_DP13-Kostka_P014452_TRINITY_DN6533_c0_g1_i1.p1_TRINITY_DN6533_c0_g1_TRINITY_DN6533_c0_g1_i1.p1_ORF_type_3prime_partial_len_286_score_121.95_TRINITY_DN6533_c0_g1_i1_121-975
|                  |  |        |  |  |  |                         |     +--| (30.9/75)
|                  |  |        |  |  |  |                         |        +------------------EP01128_Nolandella_sp_AFSM9_P000400_TRINITY_DN10561_c0_g1_i1.p1_TRINITY_DN10561_c0_g1_TRINITY_DN10561_c0_g1_i1.p1_ORF_type_3prime_partial_len_281_score_49.03_TRINITY_DN10561_c0_g1_i1_3-842
|                  |  |        |  |  |  |                      +--| (89.1/85)
|                  |  |        |  |  |  |                      |  |                 +---EP00179_Madagascaria_erythrocladioides_P007075_CAMPEP_0198309594_NCGR_PEP_ID_MMETSP1450-20131203_1939_1_TAXON_ID_753684_ORGANISM__Madagascaria_erythrocladiodes_Strain_CCMP3234__NCGR_SAMPLE_ID_MMETSP1450_ASSEMBLY_ACC_CAM_ASM_001115_LENGTH_325_DNA_ID_CAMNT
|                  |  |        |  |  |  |                      |  |           +-----| (100/100)
|                  |  |        |  |  |  |                      |  |           |     +-----EP00188_Purpureofilum_apyrenoidigerum_P006030_Plantae.Rhodophyta-Purpureofilum_apyrenoidigerum.ctg8635.p1_GENE.Plantae.Rhodophyta-Purpureofilum_apyrenoidigerum.ctg8635_Plantae.Rhodophyta-Purpureofilum_apyrenoidigerum.ctg8635.p1_ORF_type_5prime_partial_le
|                  |  |        |  |  |  |                      |  |        +--| (46.4/31)
|                  |  |        |  |  |  |                      |  |        |  |         +-----EP00511_Aplanochytrium_stocchinoi_P013728_CAMPEP_0204894170_NCGR_PEP_ID_MMETSP1349-20130617_33199_1_ASSEMBLY_ACC_CAM_ASM_000710_TAXON_ID_215587_ORGANISM__Aplanochytrium_stocchinoi_Strain_GSBS06__LENGTH_265_DNA_ID_CAMNT_0052061279_DNA_START_1_DNA_END_796_
|                  |  |        |  |  |  |                      |  |        |  |  +------| (99.9/100)
|                  |  |        |  |  |  |                      |  |        |  |  |      +--------EP00516_Mucochytrium_quahogii_P003921_CAMPEP_0203755298_NCGR_PEP_ID_MMETSP0098-20131031_8764_1_ASSEMBLY_ACC_CAM_ASM_000208_TAXON_ID_96639_ORGANISM___Strain_NY0313808BC1__LENGTH_283_DNA_ID_CAMNT_0050646689_DNA_START_225_DNA_END_1071_DNA_ORIENTATION_
|                  |  |        |  |  |  |                      |  |        |  +--| (26.9/33)
|                  |  |        |  |  |  |                      |  |        |     +----------EP00736_Rhodelphis_marinus_P005682_Rmarinus_m.20028
|                  |  |        |  |  |  |                      |  |     +--| (72/32)
|                  |  |        |  |  |  |                      |  |     |  +--------EP00743_Colponemidia_sp_Colp-15_P010394_GILK01011441.1.p1_GENE.GILK01011441.1_GILK01011441.1.p1_ORF_type_5prime_partial_len_264_score_31.62_GILK01011441.1_287-1078
|                  |  |        |  |  |  |                      |  |  +--| (58.2/26)
|                  |  |        |  |  |  |                      |  |  |  |        +-------EP00198_Chlamydomonas_reinhardtii_P013949_XP_001703286.1_C-type_cyclin_partial_Chlamydomonas_reinhardtii
|                  |  |        |  |  |  |                      |  |  |  |     +--| (94.1/100)
|                  |  |        |  |  |  |                      |  |  |  |     |  +--------EP00206_Coccomyxa_subellipsoidea_P006964_XP_005649513.1_hypothetical_protein_COCSUDRAFT_83662_Coccomyxa_subellipsoidea_C-169
|                  |  |        |  |  |  |                      |  |  |  |  +**| (0/73)
|                  |  |        |  |  |  |                      |  |  |  |  |  |     +-------EP00232_Nephroselmis_pyriformis_P014552_CAMPEP_0182902074_NCGR_PEP_ID_MMETSP0034_2-20130328_30180_1_TAXON_ID_156128_ORGANISM__Nephroselmis_pyriformis_Strain_CCMP717__LENGTH_254_DNA_ID_CAMNT_0025036649_DNA_START_124_DNA_END_885_DNA_ORIENTATION_
|                  |  |        |  |  |  |                      |  |  |  |  |  |  +--| (90.5/99)
|                  |  |        |  |  |  |                      |  |  |  |  |  |  |  |  +-----EP00250_Pteridium_aquilinum_P015605_c22669_g3_i1_orf_1-966
|                  |  |        |  |  |  |                      |  |  |  |  |  |  |  +--| (36.9/56)
|                  |  |        |  |  |  |                      |  |  |  |  |  |  |     +-------EP00899_Mesostigma_viride_P019080_jgi_Mesvir1_27173_Mv20833-RA.1
|                  |  |        |  |  |  |                      |  |  |  |  |  +--| (91.1/100)
|                  |  |        |  |  |  |                      |  |  |  |  |     |  +--------EP00242_Pyramimonas_sp_CCMP2087_P011365_CAMPEP_0198219446_NCGR_PEP_ID_MMETSP1445-20131203_74335_1_TAXON_ID_36898_ORGANISM__Pyramimonas_sp._Strain_CCMP2087__LENGTH_274_DNA_ID_CAMNT_0043896851_DNA_START_708_DNA_END_1529_DNA_ORIENTATION_
|                  |  |        |  |  |  |                      |  |  |  |  |     +--| (26.1/77)
|                  |  |        |  |  |  |                      |  |  |  |  |        +-----------------EP00325_Prymnesiales_sp_UTEX-LB-985_P028315_CAMPEP_0174739384_NCGR_PEP_ID_MMETSP1094-20130205_71516_1_TAXON_ID_156173_ORGANISM__Chrysochromulina_brevifilum_Strain_UTEX_LB_985__LENGTH_223_DNA_ID_CAMNT_0015942947_DNA_START_1_DNA_END_672_DNA_ORIENTATION_-
|                  |  |        |  |  |  |                      |  |  |  +--| (96.3/90)
|                  |  |        |  |  |  |                      |  |  |     +----------------EP00740_Mantoniella_antarctica_P004953_CAMPEP_0181363634_NCGR_PEP_ID_MMETSP1106-20121128_8863_1_TAXON_ID_81844_ORGANISM__Mantoniella_antarctica_Strain_SL-175__LENGTH_314_DNA_ID_CAMNT_0023478105_DNA_START_88_DNA_END_1033_DNA_ORIENTATION_-
|                  |  |        |  |  |  |                      |  +--| (91.6/77)
|                  |  |        |  |  |  |                      |     |        +--------EP00457_Paulinella_chromatophora_P011189_gb_GEZN01011317.1_.p1_GENE.gb_GEZN01011317.1_gb_GEZN01011317.1_.p1_ORF_type_complete_len_310_score_60.05_gb_GEZN01011317.1_160-1089
|                  |  |        |  |  |  |                      |     |     +--| (68.2/92)
|                  |  |        |  |  |  |                      |     |     |  |      +----EP00467_Chlorarachnion_reptans_P023542_CAMPEP_0114528622_NCGR_PEP_ID_MMETSP0109-20121206_24336_1_TAXON_ID_29199_ORGANISM__Chlorarachnion_reptans_Strain_CCCM449__LENGTH_335_DNA_ID_CAMNT_0001710843_DNA_START_1_DNA_END_1006_DNA_ORIENTATION_
|                  |  |        |  |  |  |                      |     |     |  +------| (100/100)
|                  |  |        |  |  |  |                      |     |     |         +----EP00469_Lotharella_globosa_P015214_CAMPEP_0167825888_NCGR_PEP_ID_MMETSP0112_2-20121227_9658_1_TAXON_ID_91324_ORGANISM__Lotharella_globosa_Strain_CCCM811__LENGTH_335_DNA_ID_CAMNT_0007728129_DNA_START_1_DNA_END_1008_DNA_ORIENTATION_-
|                  |  |        |  |  |  |                      |     |  +--| (64.8/92)
|                  |  |        |  |  |  |                      |     |  |  +-----EP01083_Nonionella_stella_P075509_205321_1
|                  |  |        |  |  |  |                      |     +--| (96.4/92)
|                  |  |        |  |  |  |                      |        +-------EP00474_Spongospora_subterranea_P001293_CRZ01751.1_hypothetical_protein_Spongospora_subterranea
|                  |  |        |  |  |  |                   +--| (25.8/85)
|                  |  |        |  |  |  |                   |  |                 +------EP00641_Albugo_candida_P008324_CCI45784.1_unnamed_protein_product_Albugo_candida
|                  |  |        |  |  |  |                   |  |     +-----------| (100/100)
|                  |  |        |  |  |  |                   |  |     |           +-------EP00652_Aphanomyces_astaci_P015314_XP_009836075.1_hypothetical_protein_H257_11002_Aphanomyces_astaci
|                  |  |        |  |  |  |                   |  |  +--| (77.2/90)
|                  |  |        |  |  |  |                   |  |  |  +---------EP00753_Platysulcus_tardus_P005034_PLAT12862.1.p1_GENE.PLAT12862.1_PLAT12862.1.p1_ORF_type_complete_len_261_score_57.50_PLAT12862.1_1-783
|                  |  |        |  |  |  |                   |  +--| (82.4/85)
|                  |  |        |  |  |  |                   |     +--------------EP01155_Anaeramoeba_flamelloides_P030268_Anaeramoba_flamelloidesa86411_24.p1_GENE.a86411_24_a86411_24.p1_ORF_type_internal_len_229_score_41.62_a86411_24_1-684
|                  |  |        |  |  |  |              +----| (98.8/100)
|                  |  |        |  |  |  |              |    +--------------EP01100_Stratorugosa_tubuloviscum_P013608_TRINITY_DN6911_c0_g4_i1.p1_TRINITY_DN6911_c0_g4_TRINITY_DN6911_c0_g4_i1.p1_ORF_type_3prime_partial_len_268_score_92.17_TRINITY_DN6911_c0_g4_i1_46-846
|                  |  |        |  |  |  |           +--| (89.7/59)
|                  |  |        |  |  |  |           |  +-----------------EP01087_Luapelamoeba_hula_P008386_TRINITY_DN2092_c1_g1_i1.p1_TRINITY_DN2092_c1_g1_TRINITY_DN2092_c1_g1_i1.p1_ORF_type_complete_len_364_score_79.72_TRINITY_DN2092_c1_g1_i1_65-1156
|                  |  |        |  |  |  |        +--| (76.5/51)
|                  |  |        |  |  |  |        |  +-------------------EP00762_Andalucia_godoyi_P008458_ANDGO_05768.mRNA.1_Cyclin_pch1
|                  |  |        |  |  |  |     +--| (79.7/40)
|                  |  |        |  |  |  |     |  |                     +-----EP00168_Porphyra_purpurea_P013313_TRINITY_DN3649_c0_g1_i2.p1_TRINITY_DN3649_c0_g1_TRINITY_DN3649_c0_g1_i2.p1_ORF_type_complete_len_358_score_102.68_TRINITY_DN3649_c0_g1_i2_1183-2148
|                  |  |        |  |  |  |     |  |                  +--| (91.6/99)
|                  |  |        |  |  |  |     |  |                  |  +-------EP00181_Compsopogon_caeruleus_P006166_CAMPEP_0184681702_NCGR_PEP_ID_MMETSP0312-20130426_4685_1_TAXON_ID_31354_ORGANISM__Compsopogon_coeruleus_Strain_SAG_36.94__LENGTH_273_DNA_ID_CAMNT_0027132703_DNA_START_163_DNA_END_984_DNA_ORIENTATION_
|                  |  |        |  |  |  |     |  |               +--| (37/97)
|                  |  |        |  |  |  |     |  |               |  |  +-------EP00180_Rhodochaete_pulchella_P000223_Plantae.Rhodophyta-Rhodochaete_pulchella.ctg1158.p1_GENE.Plantae.Rhodophyta-Rhodochaete_pulchella.ctg1158_Plantae.Rhodophyta-Rhodochaete_pulchella.ctg1158.p1_ORF_type_complete_len_292_score_41.34_Plantae.Rhodophyta-R
|                  |  |        |  |  |  |     |  |               |  +--| (82.1/100)
|                  |  |        |  |  |  |     |  |               |     +---------EP00187_Rhodella_violacea_P009943_CAMPEP_0174889574_NCGR_PEP_ID_MMETSP0167-20121228_4786_1_TAXON_ID_38298_ORGANISM__Rhodella_maculata_Strain_CCMP736__LENGTH_532_DNA_ID_CAMNT_0016127005_DNA_START_1_DNA_END_1595_DNA_ORIENTATION_-
|                  |  |        |  |  |  |     |  |            +--| (74.4/53)
|                  |  |        |  |  |  |     |  |            |  |  +-----------EP00189_Rhodosorus_marinus_P011874_CAMPEP_0184740244_NCGR_PEP_ID_MMETSP0315-20130426_3250_1_TAXON_ID_101924_ORGANISM__Rhodosorus_marinus_Strain_UTEX_LB_2760__LENGTH_257_DNA_ID_CAMNT_0027209785_DNA_START_285_DNA_END_1058_DNA_ORIENTATION_
|                  |  |        |  |  |  |     |  |            |  +--| (46.9/53)
|                  |  |        |  |  |  |     |  |            |     +-----EP00737_Agarophyton_chilense_P001591_gb_GEZJ01001789.1_.p2_GENE.gb_GEZJ01001789.1_gb_GEZJ01001789.1_.p2_ORF_type_complete_len_343_score_50.54_gb_GEZJ01001789.1_1374-2402
|                  |  |        |  |  |  |     |  |         +--| (88.5/100)
|                  |  |        |  |  |  |     |  |         |  |    +------EP00185_Porphyridium_purpureum_P002683_POR2380..scf208_2
|                  |  |        |  |  |  |     |  |         |  +----| (98.8/100)
|                  |  |        |  |  |  |     |  |         |       +-----------EP00186_Timspurckia_oligopyrenoides_P004979_CAMPEP_0182449354_NCGR_PEP_ID_MMETSP1172-20130603_33750_1_TAXON_ID_708627_ORGANISM__Timspurckia_oligopyrenoides_Strain_CCMP3278__LENGTH_278_DNA_ID_CAMNT_0024646605_DNA_START_1_DNA_END_836_DNA_ORIENTATION_
|                  |  |        |  |  |  |     |  |  +------| (100/100)
|                  |  |        |  |  |  |     |  |  |      +---------------EP00188_Purpureofilum_apyrenoidigerum_P000220_Plantae.Rhodophyta-Purpureofilum_apyrenoidigerum.ctg10867.p1_GENE.Plantae.Rhodophyta-Purpureofilum_apyrenoidigerum.ctg10867_Plantae.Rhodophyta-Purpureofilum_apyrenoidigerum.ctg10867.p1_ORF_type_5prime_partial
|                  |  |        |  |  |  |     |  +--| (31/21)
|                  |  |        |  |  |  |     |     |           +--------EP00298_Acanthocystis_sp_HF-20_P000864_c11215_g1_i1.p1_GENE.c11215_g1_i1_c11215_g1_i1.p1_ORF_type_internal_len_311_score_119.64_c11215_g1_i1_3-932
|                  |  |        |  |  |  |     |     |        +--| (86.1/98)
|                  |  |        |  |  |  |     |     |        |  +-----EP00298_Acanthocystis_sp_HF-20_P019185_c22510_g1_i1.p1_GENE.c22510_g1_i1_c22510_g1_i1.p1_ORF_type_5prime_partial_len_128_score_11.99_c22510_g1_i1_1-384
|                  |  |        |  |  |  |     |     |     +--| (72.8/89)
|                  |  |        |  |  |  |     |     |     |  |  +-----------------EP00300_Choanocystis_sp_HF-7_P039764_c6068_g1_i2.p1_GENE.c6068_g1_i2_c6068_g1_i2.p1_ORF_type_5prime_partial_len_262_score_41.81_c6068_g1_i2_71-856
|                  |  |        |  |  |  |     |     |     |  +**| (0/62)
|                  |  |        |  |  |  |     |     |     |     |     +-----EP00301_Raphidiophrys_heterophryoidea_P000790_c10393_g1_i3.p1_GENE.c10393_g1_i3_c10393_g1_i3.p1_ORF_type_5prime_partial_len_251_score_35.01_c10393_g1_i3_30-782
|                  |  |        |  |  |  |     |     |     |     +-----| (99.1/100)
|                  |  |        |  |  |  |     |     |     |           +----EP00301_Raphidiophrys_heterophryoidea_P002897_c11337_g1_i1.p1_GENE.c11337_g1_i1_c11337_g1_i1.p1_ORF_type_internal_len_297_score_67.89_c11337_g1_i1_3-890
|                  |  |        |  |  |  |     |     |  +--| (98.8/79)
|                  |  |        |  |  |  |     |     |  |  |     +----------------EP00298_Acanthocystis_sp_HF-20_P026958_c4817_g1_i1.p1_GENE.c4817_g1_i1_c4817_g1_i1.p1_ORF_type_internal_len_437_score_145.44_c4817_g1_i1_2-1309
|                  |  |        |  |  |  |     |     |  |  |  +--| (48.8/22)
|                  |  |        |  |  |  |     |     |  |  |  |  +-------------------EP00300_Choanocystis_sp_HF-7_P022643_c22049_g1_i1.p1_GENE.c22049_g1_i1_c22049_g1_i1.p1_ORF_type_5prime_partial_len_317_score_53.96_c22049_g1_i1_6-956
|                  |  |        |  |  |  |     |     |  |  +--| (62.3/22)
|                  |  |        |  |  |  |     |     |  |     +------EP00299_Pterocystis_sp_00344_P013647_c6706_g1_i3.p1_GENE.c6706_g1_i3_c6706_g1_i3.p1_ORF_type_internal_len_284_score_63.22_c6706_g1_i3_1-849
|                  |  |        |  |  |  |     |     +--| (76.3/58)
|                  |  |        |  |  |  |     |        |               +-----EP00668_Euglena_longa_P032974_GGOE01042467.1.p1_GENE.GGOE01042467.1_GGOE01042467.1.p1_ORF_type_5prime_partial_len_297_score_79.94_GGOE01042467.1_2-892
|                  |  |        |  |  |  |     |        |            +--| (92.6/100)
|                  |  |        |  |  |  |     |        |            |  |  +-------EP00670_Eutreptiella_braarudii_P022047_CAMPEP_0174362376_NCGR_PEP_ID_MMETSP0811_2-20130205_64067_1_TAXON_ID_73025_ORGANISM__Eutreptiella_gymnastica-like_Strain_CCMP1594__NCGR_SAMPLE_ID_MMETSP0811_2_ASSEMBLY_ACC_CAM_ASM_000667_LENGTH_296_DNA_ID_CAMNT_0015
|                  |  |        |  |  |  |     |        |            |  +--| (82.8/100)
|                  |  |        |  |  |  |     |        |            |     +----EP00906_Rhabdomonas_costata_P015390_RCo022136
|                  |  |        |  |  |  |     |        |         +--| (79.6/100)
|                  |  |        |  |  |  |     |        |         |  +-----------EP01006_Ploeotia_vitrea_P007491_TRINITY_DN1720_c0_g1_i1.p1_TRINITY_DN1720_c0_g1_TRINITY_DN1720_c0_g1_i1.p1_ORF_type_complete_len_380_score_58.79_TRINITY_DN1720_c0_g1_i1_743-1723
|                  |  |        |  |  |  |     |        |     +---| (95.2/100)
|                  |  |        |  |  |  |     |        |     |   +----------------EP00760_Papus_ankaliazontas_P003173_PhM_4_TR11470_c0_g2_i1_m.16167
|                  |  |        |  |  |  |     |        |  +--| (79.9/98)
|                  |  |        |  |  |  |     |        |  |  |           +------EP00668_Euglena_longa_P034402_GGOE01044209.1.p1_GENE.GGOE01044209.1_GGOE01044209.1.p1_ORF_type_5prime_partial_len_467_score_105.32_GGOE01044209.1_157-1557
|                  |  |        |  |  |  |     |        |  |  |        +--| (52.8/81)
|                  |  |        |  |  |  |     |        |  |  |        |  +------------EP01012_Entosiphon_sulcatum_P001488_TRINITY_DN10285_c0_g1_i1.p1_TRINITY_DN10285_c0_g1_TRINITY_DN10285_c0_g1_i1.p1_ORF_type_complete_len_319_score_45.86_TRINITY_DN10285_c0_g1_i1_52-1008
|                  |  |        |  |  |  |     |        |  |  +--------| (100/100)
|                  |  |        |  |  |  |     |        |  |           +--------EP00906_Rhabdomonas_costata_P039193_RCo055447
|                  |  |        |  |  |  |     |        +--| (90.5/69)
|                  |  |        |  |  |  |     |           +-------------------EP00160_Parvularia_atlantis_P007310_Unigene16491_Nuclearia_a_m.48811_Unigene16491_Nuclearia_a_g.48811_ORF_Unigene16491_Nuclearia_a_g.48811_Unigene16491_Nuclearia_a_m.48811_type_3prime_partial_len_280_Unigene16491_Nuclearia_a_2-838
|                  |  |        |  |  |  |  +--| (69.8/55)
|                  |  |        |  |  |  |  |  |            +----------------------------EP00343_Euplotes_focardii_P007923_CAMPEP_0205819724_NCGR_PEP_ID_MMETSP0206-20130828_2181_1_ASSEMBLY_ACC_CAM_ASM_000279_TAXON_ID_36767_ORGANISM__Euplotes_focardii_Strain_TN1__LENGTH_282_DNA_ID_CAMNT_0053113625_DNA_START_114_DNA_END_962_DNA_ORIENTATION_
|                  |  |        |  |  |  |  |  |         +--| (81.5/46)
|                  |  |        |  |  |  |  |  |         |  +-------------EP00357_Protocruzia_adherens_P008321_CAMPEP_0114992120_NCGR_PEP_ID_MMETSP0216-20121206_11761_1_TAXON_ID_223996_ORGANISM__Protocruzia_adherens_Strain_Boccale__LENGTH_258_DNA_ID_CAMNT_0002355543_DNA_START_1_DNA_END_776_DNA_ORIENTATION_
|                  |  |        |  |  |  |  |  |      +--| (65.3/53)
|                  |  |        |  |  |  |  |  |      |  |  +--------------------EP00347_Sterkiella_histriomuscorum_P006838_403351239
|                  |  |        |  |  |  |  |  |      |  +--| (27.6/45)
|                  |  |        |  |  |  |  |  |      |     |            +-----EP00826_Nyctotherus_ovalis_P033927_TRINITY_DN2773_c0_g1_i1.p1_TRINITY_DN2773_c0_g1_TRINITY_DN2773_c0_g1_i1.p1_ORF_type_complete_len_270_score_76.40_TRINITY_DN2773_c0_g1_i1_152-961
|                  |  |        |  |  |  |  |  |      |     |         +--| (95.8/100)
|                  |  |        |  |  |  |  |  |      |     |         |  +-----EP00826_Nyctotherus_ovalis_P040766_TRINITY_DN4042_c0_g1_i6.p1_TRINITY_DN4042_c0_g1_TRINITY_DN4042_c0_g1_i6.p1_ORF_type_3prime_partial_len_308_score_53.47_TRINITY_DN4042_c0_g1_i6_1-921
|                  |  |        |  |  |  |  |  |      |     |      +--| (86.6/100)
|                  |  |        |  |  |  |  |  |      |     |      |  +-----EP00830_Metopus_es_P020270_TRINITY_DN7968_c0_g1_i1.p1_TRINITY_DN7968_c0_g1_TRINITY_DN7968_c0_g1_i1.p1_ORF_type_internal_len_311_score_52.65_TRINITY_DN7968_c0_g1_i1_1-930
|                  |  |        |  |  |  |  |  |      |     +------| (98.8/100)
|                  |  |        |  |  |  |  |  |      |            +--------EP00831_Metopus_contortus_P051727_TRINITY_DN4342_c0_g1_i1.p1_TRINITY_DN4342_c0_g1_TRINITY_DN4342_c0_g1_i1.p1_ORF_type_complete_len_291_score_40.80_TRINITY_DN4342_c0_g1_i1_77-949
|                  |  |        |  |  |  |  |  +------| (99.8/100)
|                  |  |        |  |  |  |  |         |        +-----EP01016_Furgasonia_blochmanni_P043208_TRINITY_DN5829_c0_g1_i1.p2_TRINITY_DN5829_c0_g1_TRINITY_DN5829_c0_g1_i1.p2_ORF_type_5prime_partial_len_245_score_55.17_TRINITY_DN5829_c0_g1_i1_697-1431
|                  |  |        |  |  |  |  |         +--------| (100/100)
|                  |  |        |  |  |  |  |                  +------EP01016_Furgasonia_blochmanni_P053511_TRINITY_DN8657_c0_g1_i1.p1_TRINITY_DN8657_c0_g1_TRINITY_DN8657_c0_g1_i1.p1_ORF_type_complete_len_287_score_34.06_TRINITY_DN8657_c0_g1_i1_113-973
|                  |  |        |  |  |  +--| (34.2/13)
|                  |  |        |  |  |     |          +-----EP00235_Prasinoderma_singulare_P004321_CAMPEP_0119165654_NCGR_PEP_ID_MMETSP1315-20130426_5282_1_TAXON_ID_676789_ORGANISM__Prasinoderma_singularis_Strain_RCC927__LENGTH_340_DNA_ID_CAMNT_0007158951_DNA_START_1_DNA_END_1018_DNA_ORIENTATION_-
|                  |  |        |  |  |     +----------| (100/100)
|                  |  |        |  |  |                +-------EP00793_Prasinoderma_coloniale_P001891_PRCOL_00007254-RA
|                  |  |        |  +--| (79.3/49)
|                  |  |        |     +---------------EP00771_Trimastix_marina_P003406_gnl_Trimastix_PCT_4662.p1_GENE.gnl_Trimastix_PCT_4662_gnl_Trimastix_PCT_4662.p1_ORF_type_complete_len_515_score_66.63_gnl_Trimastix_PCT_4662_170-1588
|                  |  |     +--| (61.4/50)
|                  |  |     |  |              +----------------EP00033_Pygsuia_biforma_P003067_GCRY01003370.1.p1_GENE.GCRY01003370.1_GCRY01003370.1.p1_ORF_type_internal_len_421_score_65.34_GCRY01003370.1_1-1260
|                  |  |     |  |           +--| (65.6/80)
|                  |  |     |  |           |  +------------EP00162_Nutomonas_longa_P000965_comp11285_c0_seq1_m.14137_comp11285_c0_seq1_g.14137_ORF_comp11285_c0_seq1_g.14137_comp11285_c0_seq1_m.14137_type_internal_len_207_comp11285_c0_seq1_2-619
|                  |  |     |  |        +--| (79.8/74)
|                  |  |     |  |        |  +--------------------EP00808_Paulinella_micropora_P001293_g70940.t1
|                  |  |     |  |     +--| (81.7/65)
|                  |  |     |  |     |  +-----------EP00163_Fabomonas_tropica_P013435_TRINITY_DN2496_c0_g1_i2.p1_TRINITY_DN2496_c0_g1_TRINITY_DN2496_c0_g1_i2.p1_ORF_type_complete_len_742_score_119.61_TRINITY_DN2496_c0_g1_i2_98-2323
|                  |  |     |  |  +--| (63.6/80)
|                  |  |     |  |  |  |   +---------------EP01086_Lenisia_limosa_P004253_TRINITY_DN19344_c0_g1_i1.p1_TRINITY_DN19344_c0_g1_TRINITY_DN19344_c0_g1_i1.p1_ORF_type_internal_len_159_score_27.04_TRINITY_DN19344_c0_g1_i1_3-476
|                  |  |     |  |  |  +---| (89/79)
|                  |  |     |  |  |      +--------EP01122_Echinamoeba_exundans_P007351_TRINITY_DN2241_c0_g1_i1.p1_TRINITY_DN2241_c0_g1_TRINITY_DN2241_c0_g1_i1.p1_ORF_type_complete_len_531_score_88.09_TRINITY_DN2241_c0_g1_i1_57-1649
|                  |  |     |  +--| (88.3/73)
|                  |  |     |     |                            +---EP00457_Paulinella_chromatophora_P008396_gb_GEZN01008427.1_.p1_GENE.gb_GEZN01008427.1_gb_GEZN01008427.1_.p1_ORF_type_3prime_partial_len_477_score_131.82_gb_GEZN01008427.1_50-1429
|                  |  |     |     |                    +-------| (100/100)
|                  |  |     |     |                    |       +--EP00808_Paulinella_micropora_P018082_g10309.t1
|                  |  |     |     |                 +--| (61.8/100)
|                  |  |     |     |                 |  +---------------EP00462_Mataza_sp_D1_P015356_CAMPEP_0175151040_NCGR_PEP_ID_MMETSP0087-20121206_18249_1_TAXON_ID_136419_ORGANISM__Unknown_Unknown_Strain_D1__LENGTH_282_DNA_ID_CAMNT_0016437141_DNA_START_44_DNA_END_892_DNA_ORIENTATION_-
|                  |  |     |     |              +--| (72.5/99)
|                  |  |     |     |              |  +-----------EP00462_Mataza_sp_D1_P021739_CAMPEP_0175134900_NCGR_PEP_ID_MMETSP0087-20121206_8426_1_TAXON_ID_136419_ORGANISM__Unknown_Unknown_Strain_D1__LENGTH_696_DNA_ID_CAMNT_0016417495_DNA_START_126_DNA_END_2216_DNA_ORIENTATION_
|                  |  |     |     |           +--| (83.6/99)
|                  |  |     |     |           |  +----------------EP01006_Ploeotia_vitrea_P035282_TRINITY_DN65850_c7_g1_i1.p1_TRINITY_DN65850_c7_g1_TRINITY_DN65850_c7_g1_i1.p1_ORF_type_3prime_partial_len_449_score_254.19_TRINITY_DN65850_c7_g1_i1_1-1344
|                  |  |     |     |        +--| (75.9/99)
|                  |  |     |     |        |  |    +-----------EP00466_Bigelowiella_natans_P019779_jgi_Bigna1_75814_fgenesh1_pg.37___65
|                  |  |     |     |        |  +----| (98.6/100)
|                  |  |     |     |        |       |  +----EP00467_Chlorarachnion_reptans_P004577_CAMPEP_0114507150_NCGR_PEP_ID_MMETSP0109-20121206_11850_1_TAXON_ID_29199_ORGANISM__Chlorarachnion_reptans_Strain_CCCM449__LENGTH_486_DNA_ID_CAMNT_0001685871_DNA_START_199_DNA_END_1659_DNA_ORIENTATION_-
|                  |  |     |     |        |       +--| (96.2/100)
|                  |  |     |     |        |          |     +--EP00469_Lotharella_globosa_P016235_CAMPEP_0167831448_NCGR_PEP_ID_MMETSP0112_2-20121227_13639_1_TAXON_ID_91324_ORGANISM__Lotharella_globosa_Strain_CCCM811__LENGTH_534_DNA_ID_CAMNT_0007736091_DNA_START_1_DNA_END_1605_DNA_ORIENTATION_-
|                  |  |     |     |        |          |  +--| (99.6/100)
|                  |  |     |     |        |          |  |  +--EP00470_Lotharella_oceanica_P004246_CAMPEP_0170172292_NCGR_PEP_ID_MMETSP0040_2-20121228_5528_1_TAXON_ID_641309_ORGANISM__Lotharella_oceanica_Strain_CCMP622__LENGTH_773_DNA_ID_CAMNT_0010412877_DNA_START_37_DNA_END_2358_DNA_ORIENTATION_
|                  |  |     |     |        |          +--| (93.8/100)
|                  |  |     |     |        |             +---EP00472_Partenskyella_glossopodia_P003014_CAMPEP_0197527602_NCGR_PEP_ID_MMETSP1318-20131121_22294_1_TAXON_ID_552666_ORGANISM__Partenskyella_glossopodia_Strain_RCC365__LENGTH_460_DNA_ID_CAMNT_0043082345_DNA_START_158_DNA_END_1540_DNA_ORIENTATION_
|                  |  |     |     |     +--| (36.9/98)
|                  |  |     |     |     |  |           +-------EP00467_Chlorarachnion_reptans_P020365_CAMPEP_0114524724_NCGR_PEP_ID_MMETSP0109-20121206_22020_1_TAXON_ID_29199_ORGANISM__Chlorarachnion_reptans_Strain_CCCM449__LENGTH_361_DNA_ID_CAMNT_0001706211_DNA_START_156_DNA_END_1241_DNA_ORIENTATION_
|                  |  |     |     |     |  +-----------| (100/100)
|                  |  |     |     |     |              +----------EP00468_Gymnochlora_sp_CCMP2014_P004629_CAMPEP_0167761392_NCGR_PEP_ID_MMETSP0110_2-20121227_12142_1_TAXON_ID_629695_ORGANISM__Gymnochlora_sp._Strain_CCMP2014__LENGTH_260_DNA_ID_CAMNT_0007648061_DNA_START_1_DNA_END_783_DNA_ORIENTATION_-
|                  |  |     |     |  +--| (88.1/99)
|                  |  |     |     |  |  |     +---------EP00473_Plasmodiophora_brassicae_P002684_CEP01839_pep_supercontig_pbe3.h15_scaffold_57_75035_76187_-1_gene_PBRA_008781_transcript_CEP01839_gene_biotype_protein_coding_transcript_biotype_protein_coding_description_hypothetical_protein
|                  |  |     |     |  |  |  +--| (41/99)
|                  |  |     |     |  |  |  |  |            +---EP00473_Plasmodiophora_brassicae_P009661_CEP01181_pep_supercontig_pbe3.h15_scaffold_49_59580_60637_-1_gene_PBRA_008493_transcript_CEP01181_gene_biotype_protein_coding_transcript_biotype_protein_coding_description_hypothetical_protein
|                  |  |     |     |  |  |  |  |  +---------| (99.7/100)
|                  |  |     |     |  |  |  |  |  |         +----EP00474_Spongospora_subterranea_P009416_CRZ09874.1_hypothetical_protein_Spongospora_subterranea
|                  |  |     |     |  |  |  |  +--| (50/99)
|                  |  |     |     |  |  |  |     +-------------------EP00475_Leptophrys_vorax_P026584_TRINITY_DN3764_c0_g1_i2.p1_TRINITY_DN3764_c0_g1_TRINITY_DN3764_c0_g1_i2.p1_ORF_type_5prime_partial_len_368_score_94.37_TRINITY_DN3764_c0_g1_i2_272-1375
|                  |  |     |     |  |  +--| (96.7/100)
|                  |  |     |     |  |     |     +---------EP00479_Gromia_sphaerica_P009032_TRINITY_DN3681_c0_g1_i1.p1_TRINITY_DN3681_c0_g1_TRINITY_DN3681_c0_g1_i1.p1_ORF_type_5prime_partial_len_210_score_37.10_TRINITY_DN3681_c0_g1_i1_3-632
|                  |  |     |     |  |     |  +--| (81.2/100)
|                  |  |     |     |  |     |  |  |  +-----EP01083_Nonionella_stella_P005922_17101_1
|                  |  |     |     |  |     |  |  +--| (90/100)
|                  |  |     |     |  |     |  |     +-------EP01083_Nonionella_stella_P261711_890726_1
|                  |  |     |     |  |     +--| (87/99)
|                  |  |     |     |  |        |       +---------EP00480_Reticulomyxa_filosa_P037040_ETO34138.1_cyclin_Pch1_Reticulomyxa_filosa
|                  |  |     |     |  |        +-------| (98.6/99)
|                  |  |     |     |  |                +---------EP00484_Ammonia_sp_Unknown_P029289_CAMPEP_0197029758_NCGR_PEP_ID_MMETSP1384-20130603_9144_1_TAXON_ID_29189_ORGANISM__Ammonia_sp.__LENGTH_372_DNA_ID_CAMNT_0042458989_DNA_START_1_DNA_END_1114_DNA_ORIENTATION_-
|                  |  |     |     +--| (89.4/83)
|                  |  |     |        +-------------------EP00808_Paulinella_micropora_P019387_g46975.t1
|                  |  |  +--| (65.6/95)
|                  |  |  |  +------------------EP00002_Diphylleia_rotans_P028240_TRINITY_DN5699_c0_g1_i1.p1_TRINITY_DN5699_c0_g1_TRINITY_DN5699_c0_g1_i1.p1_ORF_type_complete_len_667_score_119.83_TRINITY_DN5699_c0_g1_i1_49-2049
|                  |  +--| (96.2/98)
|                  |     |                 +---------EP00003_Mantamonas_plastica_P020441_TRINITY_DN329_c0_g1_i7.p1_TRINITY_DN329_c0_g1_TRINITY_DN329_c0_g1_i7.p1_ORF_type_complete_len_386_score_98.76_TRINITY_DN329_c0_g1_i7_542-1699
|                  |     |              +--| (49.1/87)
|                  |     |              |  |             +--EP00302_Diacronema_sp_CCMP2436_P022272_CAMPEP_0179926894_NCGR_PEP_ID_MMETSP0983-20121128_8023_1_TAXON_ID_483367_ORGANISM__non_described_non_described_Strain_CCMP_2436__LENGTH_617_DNA_ID_CAMNT_0021830553_DNA_START_469_DNA_END_2322_DNA_ORIENTATION_
|                  |     |              |  |          +--| (100/100)
|                  |     |              |  |          |  +**EP00302_Diacronema_sp_CCMP2436_P044429_CAMPEP_0180055534_NCGR_PEP_ID_MMETSP0985-20121206_3394_1_TAXON_ID_483367_ORGANISM__non_described_non_described_Strain_CCMP_2436__LENGTH_508_DNA_ID_CAMNT_0021985165_DNA_START_1_DNA_END_1525_DNA_ORIENTATION_
|                  |     |              |  |       +--| (97.9/100)
|                  |     |              |  |       |  +--EP00306_Pavlova_sp_CCMP459_P012194_CAMPEP_0185183212_NCGR_PEP_ID_MMETSP1140-20130426_1829_1_TAXON_ID_298111_ORGANISM__Pavlova_sp._Strain_CCMP459__LENGTH_566_DNA_ID_CAMNT_0027749219_DNA_START_1_DNA_END_1699_DNA_ORIENTATION_-
|                  |     |              |  |  +----| (100/100)
|                  |     |              |  |  |    +--EP00307_Rebecca_sp_RCC1486_P002476_CAMPEP_0119406936_NCGR_PEP_ID_MMETSP1335-20130426_1062_1_TAXON_ID_259385_ORGANISM__Chrysoculter_rhomboideus_Strain_RCC1486__LENGTH_487_DNA_ID_CAMNT_0007431029_DNA_START_1_DNA_END_1462_DNA_ORIENTATION_-
|                  |     |              |  +--| (88.7/97)
|                  |     |              |     |     +---EP00308_Calcidiscus_leptoporus_P012171_CAMPEP_0119354724_NCGR_PEP_ID_MMETSP1334-20130426_3707_1_TAXON_ID_127549_ORGANISM__Calcidiscus_leptoporus_Strain_RCC1130__LENGTH_432_DNA_ID_CAMNT_0007368375_DNA_START_1_DNA_END_1300_DNA_ORIENTATION_
|                  |     |              |     |  +--| (67.7/100)
|                  |     |              |     |  |  |      +--EP00322_Chrysochromulina_rotalis_P013735_CAMPEP_0115844360_NCGR_PEP_ID_MMETSP0287-20121206_8789_1_TAXON_ID_412157_ORGANISM__Chrysochromulina_rotalis_Strain_UIO044__LENGTH_722_DNA_ID_CAMNT_0003298085_DNA_START_1_DNA_END_2167_DNA_ORIENTATION_-
|                  |     |              |     |  |  |  +---| (100/100)
|                  |     |              |     |  |  |  |   +--EP00325_Prymnesiales_sp_UTEX-LB-985_P015855_CAMPEP_0174760182_NCGR_PEP_ID_MMETSP1094-20130205_108644_1_TAXON_ID_156173_ORGANISM__Chrysochromulina_brevifilum_Strain_UTEX_LB_985__LENGTH_480_DNA_ID_CAMNT_0015966123_DNA_START_1_DNA_END_1443_DNA_ORIENTATION_-
|                  |     |              |     |  |  +--| (71.8/100)
|                  |     |              |     |  |     |  +--EP00324_Dicrateria_rotunda_P006862_CAMPEP_0206162746_NCGR_PEP_ID_MMETSP1474-20131121_10637_1_ASSEMBLY_ACC_CAM_ASM_001110_TAXON_ID_97495_ORGANISM__Imantonia_sp._Strain_RCC918__LENGTH_566_DNA_ID_CAMNT_0053565105_DNA_START_1_DNA_END_1696_DNA_ORIENTATION_-
|                  |     |              |     |  |     +--| (93.2/100)
|                  |     |              |     |  |        |  +--EP00327_Prymnesium_parvum_P018184_CAMPEP_0113283722_NCGR_PEP_ID_MMETSP0008_2-20120614_29610_1_TAXON_ID_97485_ORGANISM__Prymnesium_parvum__LENGTH_447_DNA_ID_CAMNT_0000134473_DNA_START_1_DNA_END_1343_DNA_ORIENTATION_-_assembly_acc_CAM_ASM_000153
|                  |     |              |     |  |        +--| (100/100)
|                  |     |              |     |  |           +**EP00327_Prymnesium_parvum_P027238_CAMPEP_0195588924_NCGR_PEP_ID_MMETSP0814-20130614_33376_1_TAXON_ID_97485_ORGANISM__Prymnesium_parvum_Strain_Texoma1__LENGTH_590_DNA_ID_CAMNT_0040727945_DNA_START_1_DNA_END_1770_DNA_ORIENTATION_
|                  |     |              |     +--| (91.8/100)
|                  |     |              |        +-------EP00314_Emiliania_huxleyi_P002844_XP_005758905.1_hypothetical_protein_EMIHUDRAFT_471193_Emiliania_huxleyi_CCMP1516
|                  |     |           +--| (88.4/90)
|                  |     |           |  |   +--------------EP01155_Anaeramoeba_flamelloides_P022778_Anaeramoba_flamelloidesa613302_18.p1_GENE.a613302_18_a613302_18.p1_ORF_type_3prime_partial_len_115_score_13.27_a613302_18_46-342
|                  |     |           |  +---| (60.1/84)
|                  |     |           |      +-------EP01156_Anaeramoeba_ignava_P017913_Anaeramoba_ignava_a90312_12.p1_GENE.a90312_12_a90312_12.p1_ORF_type_5prime_partial_len_242_score_65.02_a90312_12_1-726
|                  |     |        +--| (86.8/78)
|                  |     |        |  |     +------------EP00744_Colponema_vietnamica_P003413_GILI01005233.1.p1_GENE.GILI01005233.1_GILI01005233.1.p1_ORF_type_3prime_partial_len_352_score_40.88_GILI01005233.1_2-1054
|                  |     |        |  |  +**| (0/13)
|                  |     |        |  |  |  |     +---------EP00824_Muranothrix_gubernata_P003595_TRINITY_DN1450_c0_g1_i1.p1_TRINITY_DN1450_c0_g1_TRINITY_DN1450_c0_g1_i1.p1_ORF_type_3prime_partial_len_536_score_91.50_TRINITY_DN1450_c0_g1_i1_3-1607
|                  |     |        |  |  |  |  +--| (76.2/51)
|                  |     |        |  |  |  |  |  +-------------EP01116_Phalansterium_solitarium_P006362_TRINITY_DN1865_c0_g1_i1.p1_TRINITY_DN1865_c0_g1_TRINITY_DN1865_c0_g1_i1.p1_ORF_type_complete_len_450_score_118.56_TRINITY_DN1865_c0_g1_i1_485-1834
|                  |     |        |  |  |  +--| (34.8/21)
|                  |     |        |  |  |     |    +---EP01080_Neovahlkampfia_damariscottae_P000734_gene734-8986_t
|                  |     |        |  |  |     +----| (99.5/100)
|                  |     |        |  |  |          +------------EP01080_Neovahlkampfia_damariscottae_P010079_gene10079-2500_t
|                  |     |        |  +--| (64.1/40)
|                  |     |        |     |           +--------------EP00761_Pharyngomonas_kirbyi_P001947_gb_GECH01001951.1_.p1_GENE.gb_GECH01001951.1_gb_GECH01001951.1_.p1_ORF_type_internal_len_294_score_87.62_gb_GECH01001951.1_1-879
|                  |     |        |     |        +--| (0/92)
|                  |     |        |     |        |  +------------EP01130_Rhizamoeba_saxonica_P009769_TRINITY_DN3990_c0_g1_i4.p1_TRINITY_DN3990_c0_g1_TRINITY_DN3990_c0_g1_i4.p1_ORF_type_5prime_partial_len_248_score_39.51_TRINITY_DN3990_c0_g1_i4_140-883
|                  |     |        |     |     +--| (84.1/87)
|                  |     |        |     |     |  +---------EP01091_Cochliopodium_minus_P014950_TRINITY_DN5196_c0_g1_i2.p1_TRINITY_DN5196_c0_g1_TRINITY_DN5196_c0_g1_i2.p1_ORF_type_complete_len_275_score_64.44_TRINITY_DN5196_c0_g1_i2_16-840
|                  |     |        |     |  +--| (88.1/76)
|                  |     |        |     |  |  |  +-----------EP01129_Flabellula_baltica_P014874_TRINITY_DN7264_c0_g1_i1.p1_TRINITY_DN7264_c0_g1_TRINITY_DN7264_c0_g1_i1.p1_ORF_type_5prime_partial_len_384_score_69.83_TRINITY_DN7264_c0_g1_i1_504-1655
|                  |     |        |     |  |  +--| (89.4/93)
|                  |     |        |     |  |     +---------EP01130_Rhizamoeba_saxonica_P003673_TRINITY_DN1531_c0_g1_i1.p1_TRINITY_DN1531_c0_g1_TRINITY_DN1531_c0_g1_i1.p1_ORF_type_complete_len_269_score_39.47_TRINITY_DN1531_c0_g1_i1_40-846
|                  |     |        |     +--| (90.7/82)
|                  |     |        |        |     +---------EP01094_Clydonella_sp_ATCC50884_P028690_TRINITY_DN868_c0_g1_i4.p1_TRINITY_DN868_c0_g1_TRINITY_DN868_c0_g1_i4.p1_ORF_type_internal_len_376_score_72.54_TRINITY_DN868_c0_g1_i4_2-1126
|                  |     |        |        |  +--| (51.4/78)
|                  |     |        |        |  |  |  +---------EP01104_Vermistella_antarctica_P018548_TRINITY_DN6913_c0_g1_i1.p1_TRINITY_DN6913_c0_g1_TRINITY_DN6913_c0_g1_i1.p1_ORF_type_3prime_partial_len_456_score_188.16_TRINITY_DN6913_c0_g1_i1_274-1638
|                  |     |        |        |  |  +--| (80/98)
|                  |     |        |        |  |     +------------EP01127_Copromyxa_protea_P019666_TRINITY_DN6437_c0_g1_i2.p1_TRINITY_DN6437_c0_g1_TRINITY_DN6437_c0_g1_i2.p1_ORF_type_5prime_partial_len_582_score_60.10_TRINITY_DN6437_c0_g1_i2_2-1747
|                  |     |        |        +--| (22.6/73)
|                  |     |        |           +--------------EP01105_Mastigella_eilhardi_P008381_TRINITY_DN2036_c0_g1_i2.p1_TRINITY_DN2036_c0_g1_TRINITY_DN2036_c0_g1_i2.p1_ORF_type_complete_len_255_score_59.31_TRINITY_DN2036_c0_g1_i2_18-782
|                  |     |     +--| (85.4/82)
|                  |     |     |  |                       +-------EP00005_Dracoamoeba_jomungandri_P000222_CAMPEP_0174255370_NCGR_PEP_ID_MMETSP0439-20130205_4700_1_TAXON_ID_0_ORGANISM__Stereomyxa_ramosa_Strain_Chinc5__LENGTH_368_DNA_ID_CAMNT_0015337517_DNA_START_1_DNA_END_1108_DNA_ORIENTATION_-
|                  |     |     |  |                    +--| (82.6/99)
|                  |     |     |  |                    |  +-----EP00005_Dracoamoeba_jomungandri_P009453_CAMPEP_0174263476_NCGR_PEP_ID_MMETSP0439-20130205_18846_1_TAXON_ID_0_ORGANISM__Stereomyxa_ramosa_Strain_Chinc5__LENGTH_375_DNA_ID_CAMNT_0015348837_DNA_START_1_DNA_END_1124_DNA_ORIENTATION_
|                  |     |     |  |                 +--| (79.3/85)
|                  |     |     |  |                 |  |           +----EP00021_Heterostelium_album_P008187_XP_020434823.1_cyclin_Heterostelium_album_PN500
|                  |     |     |  |                 |  |        +--| (94.7/100)
|                  |     |     |  |                 |  |        |  +--EP01109_Acytostelium_subglobosum_P010893_XP_012758434.1_hypothetical_protein_SAMD00019534_010130_Acytostelium_subglobosum_LB1
|                  |     |     |  |                 |  |     +--| (95.7/100)
|                  |     |     |  |                 |  |     |  +--EP00022_Cavenderia_fasciculata_P005781_XP_004358180.1_cyclin_Cavenderia_fasciculata
|                  |     |     |  |                 |  |  +--| (100/100)
|                  |     |     |  |                 |  |  |  +--EP00023_Dictyostelium_discoideum_P004033_XP_637571.1_hypothetical_protein_DDB_G0286617_Dictyostelium_discoideum_AX4
|                  |     |     |  |                 |  +--| (87.6/100)
|                  |     |     |  |                 |     +--------EP01118_Nematostelium_gracile_P002909_TRINITY_DN13351_c0_g1_i1.p1_TRINITY_DN13351_c0_g1_TRINITY_DN13351_c0_g1_i1.p1_ORF_type_5prime_partial_len_374_score_34.78_TRINITY_DN13351_c0_g1_i1_3-1124
|                  |     |     |  |              +--| (94.6/76)
|                  |     |     |  |              |  |  +------EP00010_Vexillifera_abyssalis_P004308_CAMPEP_0201561062_NCGR_PEP_ID_MMETSP0173_2-20130828_78592_1_ASSEMBLY_ACC_CAM_ASM_000268_TAXON_ID_218659_ORGANISM__Vexillifera_sp._Strain_DIVA3_564_2__LENGTH_345_DNA_ID_CAMNT_0047975537_DNA_START_2326_DNA_END_3363_DNA
|                  |     |     |  |              |  +--| (57.5/82)
|                  |     |     |  |              |     |  +--------EP00727_Mastigamoeba_balamuthi_P001927_m51a1_g11731_putative_cyclin_family_isoform_1__558__mRNA_f_120212-122502
|                  |     |     |  |              |     +--| (89.6/96)
|                  |     |     |  |              |        +----EP01105_Mastigella_eilhardi_P019681_TRINITY_DN464_c0_g1_i4.p1_TRINITY_DN464_c0_g1_TRINITY_DN464_c0_g1_i4.p1_ORF_type_complete_len_543_score_109.68_TRINITY_DN464_c0_g1_i4_64-1671
|                  |     |     |  |           +--| (60.3/76)
|                  |     |     |  |           |  |  +--EP00026_Physarum_polycephalum_P005113_Phypoly_transcript_05141.p1_GENE.Phypoly_transcript_05141_Phypoly_transcript_05141.p1_ORF_type_complete_len_475_score_55.71_Phypoly_transcript_05141_101-1525
|                  |     |     |  |           |  +--| (88.6/88)
|                  |     |     |  |           |     +----EP01113_Clastostelium_recurvatum_P042324_TRINITY_DN6853_c0_g1_i7.p1_TRINITY_DN6853_c0_g1_TRINITY_DN6853_c0_g1_i7.p1_ORF_type_5prime_partial_len_460_score_82.70_TRINITY_DN6853_c0_g1_i7_7-1386
|                  |     |     |  |        +--| (96.1/83)
|                  |     |     |  |        |  |     +-------EP00007_Cunea_sp_BSH-02190019_P004257_CAMPEP_0174232202_NCGR_PEP_ID_MMETSP0417-20130205_2548_1_TAXON_ID_242541_ORGANISM__Mayorella_sp_Strain_BSH-02190019__LENGTH_467_DNA_ID_CAMNT_0015310211_DNA_START_637_DNA_END_2040_DNA_ORIENTATION_
|                  |     |     |  |        |  |  +--| (97.5/97)
|                  |     |     |  |        |  |  |  +----EP01103_Thecamoeba_quadrilineata_P002146_TRINITY_DN1209_c0_g1_i4.p1_TRINITY_DN1209_c0_g1_TRINITY_DN1209_c0_g1_i4.p1_ORF_type_5prime_partial_len_374_score_47.54_TRINITY_DN1209_c0_g1_i4_3-1124
|                  |     |     |  |        |  +--| (90.1/84)
|                  |     |     |  |        |     |           +--EP00027_Filamoeba_sp_ATCC50430_P003773_CAMPEP_0168552418_NCGR_PEP_ID_MMETSP0413-20121227_6703_1_TAXON_ID_136452_ORGANISM__Filamoeba_nolandi_Strain_NC-AS-23-1__LENGTH_401_DNA_ID_CAMNT_0008583025_DNA_START_1_DNA_END_1202_DNA_ORIENTATION_-
|                  |     |     |  |        |     |        +--| (89.6/97)
|                  |     |     |  |        |     |        |  +-------EP01119_Soliformovum_irregulare_P004461_TRINITY_DN15472_c0_g1_i2.p1_TRINITY_DN15472_c0_g1_TRINITY_DN15472_c0_g1_i2.p1_ORF_type_complete_len_316_score_75.90_TRINITY_DN15472_c0_g1_i2_30-929
|                  |     |     |  |        |     |     +--| (74.9/83)
|                  |     |     |  |        |     |     |  |  +--EP01114_Cavostelium_apophysatum_P013804_TRINITY_DN342_c0_g1_i1.p1_TRINITY_DN342_c0_g1_TRINITY_DN342_c0_g1_i1.p1_ORF_type_complete_len_465_score_80.65_TRINITY_DN342_c0_g1_i1_13-1407
|                  |     |     |  |        |     |     |  +--| (90.2/83)
|                  |     |     |  |        |     |     |     +------EP01118_Nematostelium_gracile_P018865_TRINITY_DN8535_c0_g1_i1.p1_TRINITY_DN8535_c0_g1_TRINITY_DN8535_c0_g1_i1.p1_ORF_type_complete_len_456_score_89.12_TRINITY_DN8535_c0_g1_i1_63-1346
|                  |     |     |  |        |     |  +--| (64.6/83)
|                  |     |     |  |        |     |  |  +-------EP01119_Soliformovum_irregulare_P025195_TRINITY_DN9263_c0_g1_i2.p1_TRINITY_DN9263_c0_g1_TRINITY_DN9263_c0_g1_i2.p1_ORF_type_complete_len_526_score_70.71_TRINITY_DN9263_c0_g1_i2_318-1895
|                  |     |     |  |        |     +--| (39.5/73)
|                  |     |     |  |        |        |     +------------EP00696_Hemimastix_kukwesjijk_P002719_gnl_Hemi2_13331_TR4578_c0_g1_i1.p1_gnl_Hemi2_13331_TR4578_c0_g1_gnl_Hemi2_13331_TR4578_c0_g1_i1.p1_ORF_type_3prime_partial_len_197_score_37.04_gnl_Hemi2_13331_TR4578_c0_g1_i1_1-588
|                  |     |     |  |        |        |  +--| (2.7/62)
|                  |     |     |  |        |        |  |  +----------EP01098_Paradermamoeba_levis_P011826_TRINITY_DN5096_c0_g1_i4.p2_TRINITY_DN5096_c0_g1_TRINITY_DN5096_c0_g1_i4.p2_ORF_type_5prime_partial_len_170_score_49.32_TRINITY_DN5096_c0_g1_i4_534-1043
|                  |     |     |  |        |        +--| (91.2/74)
|                  |     |     |  |        |           +--EP01087_Luapelamoeba_hula_P012184_TRINITY_DN3387_c0_g1_i3.p1_TRINITY_DN3387_c0_g1_TRINITY_DN3387_c0_g1_i3.p1_ORF_type_5prime_partial_len_452_score_70.45_TRINITY_DN3387_c0_g1_i3_1-1356
|                  |     |     |  |     +--| (75.8/82)
|                  |     |     |  |     |  +-----EP00276_Gloeochaete_wittrockiana_P009729_CAMPEP_0184648534_NCGR_PEP_ID_MMETSP0308-20130426_5672_1_TAXON_ID_38269_ORGANISM__Gloeochaete_witrockiana_Strain_SAG_46.84__LENGTH_520_DNA_ID_CAMNT_0027080435_DNA_START_1_DNA_END_1561_DNA_ORIENTATION_-
|                  |     |     |  |  +--| (79.1/73)
|                  |     |     |  |  |  |           +------------EP00006_Acanthamoeba_castellanii_P011467_ELR11690_pep_supercontig_Acastellanii.strNEFF_v1_scf7180000084769_567078_568492_1_gene_ACA1_260970_transcript_ELR11690_gene_biotype_protein_coding_transcript_biotype_protein_coding_description_cyclin_Nterminal_dom
|                  |     |     |  |  |  |        +**| (0/58)
|                  |     |     |  |  |  |        |  |   +--------EP00019_Armaparvus_languidus_P007149_CAMPEP_0168590028_NCGR_PEP_ID_MMETSP0420-20121227_6334_1_TAXON_ID_498008_ORGANISM__Pessonella_sp.__LENGTH_759_DNA_ID_CAMNT_0008625629_DNA_START_75_DNA_END_2354_DNA_ORIENTATION_
|                  |     |     |  |  |  |        |  +---| (90.5/93)
|                  |     |     |  |  |  |        |      +---------------EP00179_Madagascaria_erythrocladioides_P027782_CAMPEP_0198355420_NCGR_PEP_ID_MMETSP1450-20131203_119021_1_TAXON_ID_753684_ORGANISM__Madagascaria_erythrocladiodes_Strain_CCMP3234__NCGR_SAMPLE_ID_MMETSP1450_ASSEMBLY_ACC_CAM_ASM_001115_LENGTH_187_DNA_ID_CAM
|                  |     |     |  |  |  |     +--| (77.7/67)
|                  |     |     |  |  |  |     |  +------------EP01107_Rhizomastix_libera_P014611_TRINITY_DN476_c1_g1_i1.p1_TRINITY_DN476_c1_g1_TRINITY_DN476_c1_g1_i1.p1_ORF_type_5prime_partial_len_448_score_163.91_TRINITY_DN476_c1_g1_i1_2-1345
|                  |     |     |  |  |  |  +--| (44.5/19)
|                  |     |     |  |  |  |  |  |        +----------EP00008_Paramoeba_atlantica_P004996_CAMPEP_0201478932_NCGR_PEP_ID_MMETSP0151_2-20130828_3689_1_ASSEMBLY_ACC_CAM_ASM_000257_TAXON_ID_200890_ORGANISM__Paramoeba_atlantica_Strain_621_1__CCAP_1560_9__LENGTH_707_DNA_ID_CAMNT_0047860205_DNA_START_1_DNA_END_212
|                  |     |     |  |  |  |  |  |     +--| (88.2/87)
|                  |     |     |  |  |  |  |  |     |  +-------EP00211_Chloroparvula_japonica_P014343_CAMPEP_0119134890_NCGR_PEP_ID_MMETSP1310-20130426_18167_1_TAXON_ID_464262_ORGANISM__Genus_nov._species_nov._Strain_RCC2339__LENGTH_254_DNA_ID_CAMNT_0007125733_DNA_START_1_DNA_END_758_DNA_ORIENTATION_-
|                  |     |     |  |  |  |  |  |  +--| (87/84)
|                  |     |     |  |  |  |  |  |  |  +------EP00013_Stygamoeba_regulata_P018446_CAMPEP_0177667500_NCGR_PEP_ID_MMETSP0447-20121125_22157_1_TAXON_ID_0_ORGANISM__Stygamoeba_regulata_Strain_BSH-02190019__LENGTH_316_DNA_ID_CAMNT_0019173737_DNA_START_1_DNA_END_948_DNA_ORIENTATION_-
|                  |     |     |  |  |  |  |  +--| (76.4/18)
|                  |     |     |  |  |  |  |     |  +--------EP01101_Sappina_pedata_P010884_TRINITY_DN6985_c0_g1_i1.p1_TRINITY_DN6985_c0_g1_TRINITY_DN6985_c0_g1_i1.p1_ORF_type_3prime_partial_len_368_score_77.33_TRINITY_DN6985_c0_g1_i1_3-1067
|                  |     |     |  |  |  |  |     +--| (95.4/74)
|                  |     |     |  |  |  |  |        |  +----EP01103_Thecamoeba_quadrilineata_P016169_TRINITY_DN5335_c0_g1_i1.p1_TRINITY_DN5335_c0_g1_TRINITY_DN5335_c0_g1_i1.p1_ORF_type_5prime_partial_len_498_score_55.69_TRINITY_DN5335_c0_g1_i1_3-1496
|                  |     |     |  |  |  |  |        +--| (97.8/100)
|                  |     |     |  |  |  |  |           +------EP01103_Thecamoeba_quadrilineata_P016332_TRINITY_DN5433_c0_g1_i2.p1_TRINITY_DN5433_c0_g1_TRINITY_DN5433_c0_g1_i2.p1_ORF_type_complete_len_438_score_36.17_TRINITY_DN5433_c0_g1_i2_80-1393
|                  |     |     |  |  |  +--| (86.4/71)
|                  |     |     |  |  |     |     +-----------------EP01100_Stratorugosa_tubuloviscum_P003477_TRINITY_DN1848_c0_g1_i1.p1_TRINITY_DN1848_c0_g1_TRINITY_DN1848_c0_g1_i1.p1_ORF_type_3prime_partial_len_183_score_53.67_TRINITY_DN1848_c0_g1_i1_2-547
|                  |     |     |  |  |     |  +--| (18.8/32)
|                  |     |     |  |  |     |  |  +----EP01116_Phalansterium_solitarium_P020137_TRINITY_DN5850_c0_g2_i1.p1_TRINITY_DN5850_c0_g2_TRINITY_DN5850_c0_g2_i1.p1_ORF_type_complete_len_627_score_115.36_TRINITY_DN5850_c0_g2_i1_258-2138
|                  |     |     |  |  |     +--| (87.1/56)
|                  |     |     |  |  |        +---------EP01102_Stenamoeba_stenopodia_P021074_TRINITY_DN83_c0_g1_i2.p1_TRINITY_DN83_c0_g1_TRINITY_DN83_c0_g1_i2.p1_ORF_type_complete_len_400_score_71.61_TRINITY_DN83_c0_g1_i2_111-1310
|                  |     |     |  +--| (96.5/83)
|                  |     |     |     |  +-----EP00028_Trichosphaerium_sp_Am-I-7-wt_P014433_CAMPEP_0168509188_NCGR_PEP_ID_MMETSP0405-20121227_614_1_TAXON_ID_498012_ORGANISM__Trichosphaerium_sp_Strain_Am-I-7_wt__LENGTH_315_DNA_ID_CAMNT_0008526573_DNA_START_1_DNA_END_948_DNA_ORIENTATION_
|                  |     |     |     +--| (99.4/100)
|                  |     |     |        |        +--EP01124_Arcella_intermedia_P020889_TRINITY_DN2848_c0_g2_i2.p1_TRINITY_DN2848_c0_g2_TRINITY_DN2848_c0_g2_i2.p1_ORF_type_complete_len_736_score_141.52_TRINITY_DN2848_c0_g2_i2_221-2428
|                  |     |     |        |     +--| (95.8/100)
|                  |     |     |        |     |  +--------EP01124_Arcella_intermedia_P026503_TRINITY_DN4993_c0_g1_i2.p1_TRINITY_DN4993_c0_g1_TRINITY_DN4993_c0_g1_i2.p1_ORF_type_5prime_partial_len_501_score_141.32_TRINITY_DN4993_c0_g1_i2_1-1503
|                  |     |     |        |  +--| (79.4/100)
|                  |     |     |        |  |  |  +------EP01126_Amoeba_proteus_P046366_TRINITY_DN5240_c0_g1_i3.p1_TRINITY_DN5240_c0_g1_TRINITY_DN5240_c0_g1_i3.p1_ORF_type_complete_len_792_score_118.77_TRINITY_DN5240_c0_g1_i3_97-2370
|                  |     |     |        |  |  +--| (96.1/100)
|                  |     |     |        |  |     +---------------EP01127_Copromyxa_protea_P008186_TRINITY_DN1868_c1_g1_i1.p1_TRINITY_DN1868_c1_g1_TRINITY_DN1868_c1_g1_i1.p1_ORF_type_complete_len_587_score_67.71_TRINITY_DN1868_c1_g1_i1_108-1868
|                  |     |     |        +--| (54.4/100)
|                  |     |     |           +---EP01125_Pyxidicula_operculata_P020700_TRINITY_DN7713_c0_g1_i1.p1_TRINITY_DN7713_c0_g1_TRINITY_DN7713_c0_g1_i1.p1_ORF_type_complete_len_481_score_97.79_TRINITY_DN7713_c0_g1_i1_129-1571
|                  |     |  +--| (45.1/79)
|                  |     |  |  |     +--------EP00031_Thecamonas_trahens_P005306_XP_013757876.1_cyclin_Thecamonas_trahens_ATCC_50062
|                  |     |  |  |  +--| (93.5/87)
|                  |     |  |  |  |  +-------EP00300_Choanocystis_sp_HF-7_P038708_c55958_g1_i1.p1_GENE.c55958_g1_i1_c55958_g1_i1.p1_ORF_type_3prime_partial_len_278_score_50.47_c55958_g1_i1_264-1094
|                  |     |  |  +--| (94.6/95)
|                  |     |  |     |          +----EP00294_Goniomonas_avonlea_P015822_CAMPEP_0114557756_NCGR_PEP_ID_MMETSP0114-20121206_10004_1_TAXON_ID_31324_ORGANISM__Goniomonas_sp_Strain_m__LENGTH_582_DNA_ID_CAMNT_0001743073_DNA_START_1_DNA_END_1743_DNA_ORIENTATION_
|                  |     |  |     |     +----| (99.4/100)
|                  |     |  |     |     |    |    +--EP00295_Goniomonas_pacifica_P007681_CAMPEP_0175835148_NCGR_PEP_ID_MMETSP0107_2-20121207_16433_1_TAXON_ID_195067_ORGANISM__Goniomonas_pacifica_Strain_CCMP1869__NCGR_SAMPLE_ID_MMETSP0107_2_ASSEMBLY_ACC_CAM_ASM_000203_LENGTH_479_DNA_ID_CAMNT_0017148413_DNA_
|                  |     |  |     |     |    +----| (99.9/100)
|                  |     |  |     |     |         +--EP00295_Goniomonas_pacifica_P049867_CAMPEP_0175923946_NCGR_PEP_ID_MMETSP0108-20121206_14836_1_TAXON_ID_195067_ORGANISM__Goniomonas_pacifica_Strain_CCMP1869__NCGR_SAMPLE_ID_MMETSP0108_ASSEMBLY_ACC_CAM_ASM_000204_LENGTH_449_DNA_ID_CAMNT_0017246969_DNA_STAR
|                  |     |  |     |  +--| (75.3/100)
|                  |     |  |     |  |  +-----------EP00818_Percolomonas_sp_WS_P002564_CAMPEP_0117439688_NCGR_PEP_ID_MMETSP0759-20121206_2692_1_TAXON_ID_63605_ORGANISM__Percolomonas_cosmopolitus_Strain_WS__LENGTH_269_DNA_ID_CAMNT_0005231407_DNA_START_34_DNA_END_838_DNA_ORIENTATION_
|                  |     |  |     +--| (7.1/78)
|                  |     |  |        +---------EP00658_Telonema_sp_P-2_P001307_TRINITY_DN10494_c0_g1_i1.p1_TRINITY_DN10494_c0_g1_TRINITY_DN10494_c0_g1_i1.p1_ORF_type_internal_len_400_score_89.48_TRINITY_DN10494_c0_g1_i1_2-1198
|                  |     +--| (45.6/45)
|                  |        |              +---------------EP00004_Rigifila_ramosa_P008614_TRINITY_DN1987_c0_g1_i2.p1_TRINITY_DN1987_c0_g1_TRINITY_DN1987_c0_g1_i2.p1_ORF_type_5prime_partial_len_287_score_44.39_TRINITY_DN1987_c0_g1_i2_2-862
|                  |        |           +--| (6.7/64)
|                  |        |           |  +---------EP01047_Picozoa_sp_COSAG01_P055008_COSAG01_NODE_6077_length_3865_cov_11.404142_1_plen_697_part_00
|                  |        |        +--| (51.2/69)
|                  |        |        |  +----------EP01046_Picozoa_sp_COSAG06_P003689_COSAG06_NODE_147_length_22091_cov_70.669880_12_plen_357_part_00
|                  |        |     +--| (83.6/95)
|                  |        |     |  +----------EP00303_Exanthemachrysis_gayraliae_P000916_CAMPEP_0205999454_NCGR_PEP_ID_MMETSP1464-20131121_862_1_ASSEMBLY_ACC_CAM_ASM_001124_TAXON_ID_119497_ORGANISM__Exanthemachrysis_gayraliae_Strain_RCC1523__LENGTH_452_DNA_ID_CAMNT_0053372657_DNA_START_149_DNA_END_1
|                  |        |  +--| (85.1/92)
|                  |        |  |  |        +-------------EP00161_Ancyromonas_sigmoides_P019445_TRINITY_DN5502_c1_g1_i2.p1_TRINITY_DN5502_c1_g1_TRINITY_DN5502_c1_g1_i2.p1_ORF_type_internal_len_299_score_43.18_TRINITY_DN5502_c1_g1_i2_3-896
|                  |        |  |  |     +--| (86.8/89)
|                  |        |  |  |     |  +---------EP01108_Squamamoeba_japonica_P005080_TRINITY_DN396_c0_g2_i2.p2_TRINITY_DN396_c0_g2_TRINITY_DN396_c0_g2_i2.p2_ORF_type_5prime_partial_len_760_score_483.32_TRINITY_DN396_c0_g2_i2_169-2448
|                  |        |  |  |  +--| (70.9/85)
|                  |        |  |  |  |  +---------EP00753_Platysulcus_tardus_P004941_PLAT12775.2.p1_GENE.PLAT12775.2_PLAT12775.2.p1_ORF_type_5prime_partial_len_326_score_127.20_PLAT12775.2_34-1011
|                  |        |  |  +--| (40.3/89)
|                  |        |  |     |  +----------EP00164_Ancoracysta_twista_P008332_GFYU01012010.1.p1_GENE.GFYU01012010.1_GFYU01012010.1.p1_ORF_type_internal_len_295_score_51.62_GFYU01012010.1_1-882
|                  |        |  |     +--| (37.7/46)
|                  |        |  |        +-----------EP00708_Paratrimastix_pyriformis_P004537_GAFH01003426.1.p1_GENE.GAFH01003426.1_GAFH01003426.1.p1_ORF_type_internal_len_316_score_51.20_GAFH01003426.1_1-945
|                  |        +--| (95.5/96)
|                  |           |        +-----EP00011_Vannellida_sp_DIVA3-517-6-12_P003776_CAMPEP_0114621494_NCGR_PEP_ID_MMETSP0168-20121206_9257_1_TAXON_ID_95228_ORGANISM__Vannella_sp._Strain_DIVA3_517_6_12__NCGR_SAMPLE_ID_MMETSP0168_ASSEMBLY_ACC_CAM_ASM_000044_LENGTH_271_DNA_ID_CAMNT_0001832693_DN
|                  |           |     +--| (90/99)
|                  |           |     |  +---------EP00011_Vannellida_sp_DIVA3-517-6-12_P011392_CAMPEP_0114605710_NCGR_PEP_ID_MMETSP0168-20121206_1192_1_TAXON_ID_95228_ORGANISM__Vannella_sp._Strain_DIVA3_517_6_12__NCGR_SAMPLE_ID_MMETSP0168_ASSEMBLY_ACC_CAM_ASM_000044_LENGTH_372_DNA_ID_CAMNT_0001816563_DN
|                  |           |  +--| (55.7/64)
|                  |           |  |  |             +--EP00012_Vannella_robusta_P007730_CAMPEP_0206196650_NCGR_PEP_ID_MMETSP0166-20121206_8579_1_ASSEMBLY_ACC_CAM_ASM_000260_TAXON_ID_95228_ORGANISM__Vannella_robusta_Strain_DIVA3_518_3_11_1_6__LENGTH_188_DNA_ID_CAMNT_0053614175_DNA_START_219_DNA_END_785_DNA_OR
|                  |           |  |  |     +-------| (99.8/100)
|                  |           |  |  |     |       +--EP00339_Tiarina_fusa_P024793_CAMPEP_0117041086_NCGR_PEP_ID_MMETSP0472-20121206_28719_1_TAXON_ID_693140_ORGANISM__Tiarina_fusus_Strain_LIS__NCGR_SAMPLE_ID_MMETSP0472_ASSEMBLY_ACC_CAM_ASM_000603_LENGTH_151_DNA_ID_CAMNT_0004752009_DNA_START_17_DNA_END_469_D
|                  |           |  |  |  +--| (72.8/97)
|                  |           |  |  |  |  +----------EP00686_Naegleria_gruberi_P015365_XP_002683294.1_cyclin-dependent_protein_kinase_Naegleria_gruberi_strain_NEG-M
|                  |           |  |  +--| (57.2/86)
|                  |           |  |     |     +--EP00735_Rhodelphis_limneticus_P005041_TRINITY_DN16739_c0_g1_TRINITY_DN16739_c0_g1_i1_g.11187_m.11187_TRINITY_DN16739_c0_g1_TRINITY_DN16739_c0_g1_i1_g.11187_ORF_type_internal_len_321_score_46.01_sp_Q2RAC5_CCT13_ORYSJ_37.88_2e-56_Cyclin_N_PF00134.18_5.7e-2
|                  |           |  |     +-----| (100/100)
|                  |           |  |           +----EP00736_Rhodelphis_marinus_P005266_Rmarinus_m.25319
|                  |           +--| (77.4/81)
|                  |              |                               +----EP00191_Tetraselmis_sp_GSL018_P022734_CAMPEP_0177627428_NCGR_PEP_ID_MMETSP0419_2-20121207_31200_1_TAXON_ID_582737_ORGANISM__Tetraselmis_sp._Strain_GSL018__LENGTH_332_DNA_ID_CAMNT_0019128585_DNA_START_522_DNA_END_1520_DNA_ORIENTATION_
|                  |              |                            +--| (70.7/100)
|                  |              |                            |  +---EP00192_Tetraselmis_astigmatica_P013789_CAMPEP_0117663420_NCGR_PEP_ID_MMETSP0804-20121206_8596_1_TAXON_ID_1074897_ORGANISM__Tetraselmis_astigmatica_Strain_CCMP880__LENGTH_337_DNA_ID_CAMNT_0005470423_DNA_START_455_DNA_END_1468_DNA_ORIENTATION_-
|                  |              |                    +-------| (100/100)
|                  |              |                    |       +----EP00193_Tetraselmis_chui_P002104_CAMPEP_0177760524_NCGR_PEP_ID_MMETSP0491_2-20121128_5311_1_TAXON_ID_63592_ORGANISM__Tetraselmis_chuii_Strain_PLY429__LENGTH_348_DNA_ID_CAMNT_0019276425_DNA_START_349_DNA_END_1395_DNA_ORIENTATION_-
|                  |              |                 +--| (92.9/100)
|                  |              |                 |  +----------EP00193_Tetraselmis_chui_P002256_CAMPEP_0177768262_NCGR_PEP_ID_MMETSP0491_2-20121128_9619_1_TAXON_ID_63592_ORGANISM__Tetraselmis_chuii_Strain_PLY429__LENGTH_428_DNA_ID_CAMNT_0019285041_DNA_START_1_DNA_END_1285_DNA_ORIENTATION_-
|                  |              |              +--| (75.6/31)
|                  |              |              |  |  +-----------EP00803_Ostreobium_quekettii_P006347_evm.model.scf_2378.3_EVM.evm.TU.scf_2378.3_scf_2378_14390-16749
|                  |              |              |  +--| (90.4/93)
|                  |              |              |     +----------EP01023_Acetabularia_acetabulum_P036523_TRINITY_DN34529_c0_g1_i1.p1_TRINITY_DN34529_c0_g1_TRINITY_DN34529_c0_g1_i1.p1_ORF_type_3prime_partial_len_170_score_14.44_TRINITY_DN34529_c0_g1_i1_35-508
|                  |              |           +--| (72.8/31)
|                  |              |           |  |        +-----EP00195_Chlamydomonas_chlamydogama_P006142_CAMPEP_0202890336_NCGR_PEP_ID_MMETSP1392-20130828_779_1_ASSEMBLY_ACC_CAM_ASM_000868_TAXON_ID_225041_ORGANISM__Chlamydomonas_chlamydogama_Strain_SAG_11-48b__LENGTH_443_DNA_ID_CAMNT_0049573885_DNA_START_262_DNA_EN
|                  |              |           |  |     +--| (97.1/100)
|                  |              |           |  |     |  +------EP00798_Chlamydomonas_sp_ICE-L_P026596_gene26596-18378_t
|                  |              |           |  |  +--| (78.8/99)
|                  |              |           |  |  |  |    +----EP00197_Chlamydomonas_leiostraca_P013120_CAMPEP_0202869732_NCGR_PEP_ID_MMETSP1391-20130828_12615_1_ASSEMBLY_ACC_CAM_ASM_000867_TAXON_ID_1034604_ORGANISM__Chlamydomonas_leiostraca_Strain_SAG_11-49__LENGTH_456_DNA_ID_CAMNT_0049550081_DNA_START_164_DNA_END_
|                  |              |           |  |  |  +----| (99.9/100)
|                  |              |           |  |  |       +-----EP00874_Dunaliella_salina_P003363_KAF5828562.1_hypothetical_protein_DUNSADRAFT_17404_Dunaliella_salina
|                  |              |           |  +--| (99.2/100)
|                  |              |           |     +--------------EP00202_Volvox_carteri_P011766_XP_002957372.1_cyclin_Volvox_carteri_f._nagariensis
|                  |              |        +--| (92.6/97)
|                  |              |        |  |                 +--EP00195_Chlamydomonas_chlamydogama_P004886_CAMPEP_0202899386_NCGR_PEP_ID_MMETSP1392-20130828_7635_1_ASSEMBLY_ACC_CAM_ASM_000868_TAXON_ID_225041_ORGANISM__Chlamydomonas_chlamydogama_Strain_SAG_11-48b__LENGTH_389_DNA_ID_CAMNT_0049585553_DNA_START_272_DNA_E
|                  |              |        |  |              +--| (72.3/96)
|                  |              |        |  |              |  |  +----EP00197_Chlamydomonas_leiostraca_P011177_CAMPEP_0202860650_NCGR_PEP_ID_MMETSP1391-20130828_2287_1_ASSEMBLY_ACC_CAM_ASM_000867_TAXON_ID_1034604_ORGANISM__Chlamydomonas_leiostraca_Strain_SAG_11-49__LENGTH_407_DNA_ID_CAMNT_0049539863_DNA_START_95_DNA_END_13
|                  |              |        |  |              |  +--| (69.4/96)
|                  |              |        |  |              |     |  +----EP00199_Chlamydomonas_sp_CCMP681_P002290_CAMPEP_0119106268_NCGR_PEP_ID_MMETSP1180-20130426_4015_1_TAXON_ID_3052_ORGANISM__Chlamydomonas_cf_sp_Strain_CCMP681__NCGR_SAMPLE_ID_MMETSP1180_ASSEMBLY_ACC_CAM_ASM_000741_LENGTH_394_DNA_ID_CAMNT_0007091569_DNA_STA
|                  |              |        |  |              |     +--| (88.9/100)
|                  |              |        |  |              |        +-------EP00200_Dunaliella_tertiolecta_P015817_CAMPEP_0202412624_NCGR_PEP_ID_MMETSP1128-20130828_26359_1_ASSEMBLY_ACC_CAM_ASM_000463_TAXON_ID_3047_ORGANISM__Dunaliella_tertiolecta_Strain_CCMP1320__LENGTH_385_DNA_ID_CAMNT_0049018575_DNA_START_1_DNA_END_1153_DNA_O
|                  |              |        |  |           +--| (94.6/100)
|                  |              |        |  |           |  +--------EP00799_Chlamydomonas_eustigma_P004874_GAX77418.1_hypothetical_protein_CEUSTIGMA_g4863.t1_Chlamydomonas_eustigma
|                  |              |        |  |        +--| (97.7/100)
|                  |              |        |  |        |  |  +---------EP00201_Polytomella_parva_P015643_CAMPEP_0175057230_NCGR_PEP_ID_MMETSP0052_2-20121109_11142_1_TAXON_ID_51329_ORGANISM__Polytomella_parva_Strain_SAG_63-3__NCGR_SAMPLE_ID_MMETSP0052_2_ASSEMBLY_ACC_CAM_ASM_000194_LENGTH_694_DNA_ID_CAMNT_0016322407_DNA_START
|                  |              |        |  |        |  +--| (46.5/94)
|                  |              |        |  |        |     +----EP00853_Edaphochlamys_debaryana_P009303_KAG2491108.1_hypothetical_protein_HYH03_010552_Edaphochlamys_debaryana
|                  |              |        |  |     +--| (93.1/100)
|                  |              |        |  |     |  |     +------EP00877_Chromochloris_zofingiensis_P002148_jgi_Chrzof1_11934_Cz06g15060.t1
|                  |              |        |  |     |  |  +--| (94.6/100)
|                  |              |        |  |     |  |  |  +-------EP00879_Flechtneria_rotunda_P015867_GHRR01016594.1.p1_GENE.GHRR01016594.1_GHRR01016594.1.p1_ORF_type_complete_len_372_score_115.98_GHRR01016594.1_403-1518
|                  |              |        |  |     |  +--| (90.3/100)
|                  |              |        |  |     |     +--------------EP00881_Raphidocelis_subcapitata_P006013_GBF93302.1_hypothetical_protein_Rsub_06034_Raphidocelis_subcapitata
|                  |              |        |  |  +--| (91.9/96)
|                  |              |        |  |  |  |  +------------EP00803_Ostreobium_quekettii_P002919_evm.model.scf_1582.2_EVM.evm.TU.scf_1582.2_scf_1582_14069-16820
|                  |              |        |  |  |  +--| (86/96)
|                  |              |        |  |  |     |  +---------EP00803_Ostreobium_quekettii_P011043_evm.model.scf_763.5_EVM.evm.TU.scf_763.5_scf_763_44773-48331
|                  |              |        |  |  |     +--| (20.5/99)
|                  |              |        |  |  |        +------------EP01026_Neomeris_dumetosa_P033333_TRINITY_DN26563_c0_g1_i1.p2_TRINITY_DN26563_c0_g1_TRINITY_DN26563_c0_g1_i1.p2_ORF_type_5prime_partial_len_313_score_40.07_TRINITY_DN26563_c0_g1_i1_2-940
|                  |              |        |  +--| (47.1/30)
|                  |              |        |     |             +-------EP00203_Chlorella_variabilis_P002381_XP_005844927.1_hypothetical_protein_CHLNCDRAFT_138256_Chlorella_variabilis
|                  |              |        |     |        +----| (98.2/100)
|                  |              |        |     |        |    +-----------EP00885_Auxenochlorella_protothecoides_P004015_RMZ56020.1_hypothetical_protein_APUTEX25_004444_Auxenochlorella_protothecoides
|                  |              |        |     |     +--| (67/98)
|                  |              |        |     |     |  |  +-------------------EP00890_Picochlorum_soloecismus_P004049_jgi_Picsp_1_4645_NSC_02015-R1_-related_cyclin_family_protein
|                  |              |        |     |     |  +--| (38.4/96)
|                  |              |        |     |     |     +-----------EP00891_Asterochloris_glomerata_P008095_jgi_Astpho2_8095_Aster-x1481
|                  |              |        |     |  +--| (64.4/61)
|                  |              |        |     |  |  +------------------EP00208_Stichococcus_sp_RCC1054_P006092_CAMPEP_0206134752_NCGR_PEP_ID_MMETSP1473-20131121_188_1_ASSEMBLY_ACC_CAM_ASM_001109_TAXON_ID_1461547_ORGANISM__Stichococcus_sp_Strain_RCC1054__LENGTH_1205_DNA_ID_CAMNT_0053526373_DNA_START_386_DNA_END_4003_DNA_ORIE
|                  |              |        |     +--| (96.6/95)
|                  |              |        |        |     +-----------EP00206_Coccomyxa_subellipsoidea_P007988_XP_005650537.1_hypothetical_protein_COCSUDRAFT_60988_Coccomyxa_subellipsoidea_C-169
|                  |              |        |        |  +--| (80/78)
|                  |              |        |        |  |  +-------------EP00208_Stichococcus_sp_RCC1054_P000604_CAMPEP_0206144284_NCGR_PEP_ID_MMETSP1473-20131121_23610_1_ASSEMBLY_ACC_CAM_ASM_001109_TAXON_ID_1461547_ORGANISM__Stichococcus_sp_Strain_RCC1054__LENGTH_483_DNA_ID_CAMNT_0053540059_DNA_START_1_DNA_END_1452_DNA_ORIEN
|                  |              |        |        +--| (0/40)
|                  |              |        |           +---------EP00884_Botryococcus_braunii_P019212_jgi_Botrbrau1_5975_Bobra.104_1s0007.1
|                  |              |     +--| (81.4/29)
|                  |              |     |  |           +---EP00212_Chloropicon_laureae_P004529_CAMPEP_0197495572_NCGR_PEP_ID_MMETSP1311-20131121_37304_1_TAXON_ID_464262_ORGANISM__Genus_nov._species_nov._Strain_RCC856__LENGTH_425_DNA_ID_CAMNT_0043041081_DNA_START_1_DNA_END_1278_DNA_ORIENTATION_-
|                  |              |     |  |        +--| (95.6/100)
|                  |              |     |  |        |  +-----------EP00215_Chloropicon_roscoffensis_P010969_CAMPEP_0196650536_NCGR_PEP_ID_MMETSP1085-20130531_16899_1_TAXON_ID_41879_ORGANISM__Pycnococcus_sp_Strain_CCMP1998__NCGR_SAMPLE_ID_MMETSP1085_ASSEMBLY_ACC_CAM_ASM_000807_LENGTH_425_DNA_ID_CAMNT_0041980433_DNA_START
|                  |              |     |  |  +-----| (99.9/100)
|                  |              |     |  |  |     +----EP00216_Chloropicon_sp_CCMP2111_P005625_CAMPEP_0198234198_NCGR_PEP_ID_MMETSP1446-20131203_274_1_TAXON_ID_1461542_ORGANISM__Unidentified_sp_Strain_CCMP2111__NCGR_SAMPLE_ID_MMETSP1446_ASSEMBLY_ACC_CAM_ASM_001112_LENGTH_452_DNA_ID_CAMNT_0043914939_DNA_START
|                  |              |     |  +--| (51.8/30)
|                  |              |     |     |           +----EP00270_Netrium_digitus_P007890_TRINITY_DN2315_c0_g1_i5.p1_TRINITY_DN2315_c0_g1_TRINITY_DN2315_c0_g1_i5.p1_ORF_type_5prime_partial_len_492_score_67.21_TRINITY_DN2315_c0_g1_i5_88-1563
|                  |              |     |     |        +--| (97.4/100)
|                  |              |     |     |        |  +--EP00475_Leptophrys_vorax_P000249_TRINITY_DN1014_c0_g1_i2.p1_TRINITY_DN1014_c0_g1_TRINITY_DN1014_c0_g1_i2.p1_ORF_type_complete_len_375_score_17.01_TRINITY_DN1014_c0_g1_i2_183-1307
|                  |              |     |     |     +--| (94.7/98)
|                  |              |     |     |     |  |  +-----EP00271_Cylindrocystis_brebissonii_P013860_TRINITY_DN3429_c0_g2_i1.p1_TRINITY_DN3429_c0_g2_TRINITY_DN3429_c0_g2_i1.p1_ORF_type_3prime_partial_len_504_score_105.11_TRINITY_DN3429_c0_g2_i1_453-1961
|                  |              |     |     |     |  +--| (87.6/98)
|                  |              |     |     |     |     +-----EP00271_Cylindrocystis_brebissonii_P014416_TRINITY_DN35768_c0_g1_i1.p1_TRINITY_DN35768_c0_g1_TRINITY_DN35768_c0_g1_i1.p1_ORF_type_complete_len_1051_score_256.98_TRINITY_DN35768_c0_g1_i1_207-3359
|                  |              |     |     +-----| (100/100)
|                  |              |     |           +----EP00850_Spirogloea_muscicola_P010445_SM000061S19272_mRNA_locus_s61_492086_495148_translate_table_standard
|                  |              |  +--| (81.4/94)
|                  |              |  |  |              +------EP00217_Crustomastix_stigmatica_P007422_CAMPEP_0183791892_NCGR_PEP_ID_MMETSP0803_2-20130417_2179_1_TAXON_ID_195967_ORGANISM__Crustomastix_stigmata_Strain_CCMP3273__LENGTH_323_DNA_ID_CAMNT_0026036225_DNA_START_1_DNA_END_967_DNA_ORIENTATION_-
|                  |              |  |  |           +--| (0/36)
|                  |              |  |  |           |  |  +-----EP00218_Dolichomastix_sp_CCMP3274_P002074_CAMPEP_0170164276_NCGR_PEP_ID_MMETSP0033_2-20121228_78021_1_TAXON_ID_195969_ORGANISM__Dolichomastix_tenuilepis_Strain_CCMP3274__LENGTH_650_DNA_ID_CAMNT_0010401919_DNA_START_1_DNA_END_1954_DNA_ORIENTATION_
|                  |              |  |  |           |  +--| (75.2/86)
|                  |              |  |  |           |     |  +--EP00227_Mantoniella_beaufortii_P010765_CAMPEP_0197576924_NCGR_PEP_ID_MMETSP1326-20131121_1745_1_TAXON_ID_1155430_ORGANISM__Genus_nov._species_nov._Strain_RCC2288__LENGTH_285_DNA_ID_CAMNT_0043139905_DNA_START_221_DNA_END_1077_DNA_ORIENTATION_
|                  |              |  |  |           |     +--| (99.3/100)
|                  |              |  |  |           |        +----EP00231_Micromonas_pusilla_P001379_XP_003056134.1_predicted_protein_Micromonas_pusilla_CCMP1545
|                  |              |  |  |        +--| (90.8/100)
|                  |              |  |  |        |  +-----EP00893_Bathycoccus_prasinos_P001204_XP_007509227.1_CycK-related_cyclin_family_protein_Bathycoccus_prasinos
|                  |              |  |  |     +--| (5.4/35)
|                  |              |  |  |     |  +--------EP00854_Cymbomonas_tetramitiformis_P006715_gene6715-8035_t
|                  |              |  |  |  +--| (90.3/39)
|                  |              |  |  |  |  |     +-------EP00238_Polyblepharides_amylifera_P000717_CAMPEP_0196572140_NCGR_PEP_ID_MMETSP1081-20130531_2236_1_TAXON_ID_36882_ORGANISM__Pyramimonas_amylifera_Strain_CCMP720__LENGTH_489_DNA_ID_CAMNT_0041889347_DNA_START_261_DNA_END_1730_DNA_ORIENTATION_-
|                  |              |  |  |  |  |  +--| (90.9/100)
|                  |              |  |  |  |  |  |  |     +--EP00240_Pyramimonas_obovata_P001310_CAMPEP_0118933640_NCGR_PEP_ID_MMETSP1169-20130426_12101_1_TAXON_ID_36882_ORGANISM__Pyramimonas_obovata_Strain_CCMP722__LENGTH_463_DNA_ID_CAMNT_0006876429_DNA_START_316_DNA_END_1707_DNA_ORIENTATION_
|                  |              |  |  |  |  |  |  |  +--| (92.2/100)
|                  |              |  |  |  |  |  |  |  |  +---EP00241_Pyramimonas_parkeae_P004302_CAMPEP_0114225212_NCGR_PEP_ID_MMETSP0058-20121206_537_1_TAXON_ID_36894_ORGANISM__Pyramimonas_parkeae_CCMP726__LENGTH_843_DNA_ID_CAMNT_0001335773_DNA_START_1_DNA_END_2529_DNA_ORIENTATION_
|                  |              |  |  |  |  |  |  +--| (78.8/100)
|                  |              |  |  |  |  |  |     +-------EP00854_Cymbomonas_tetramitiformis_P011175_gene11175-13206_t
|                  |              |  |  |  |  +--| (30.3/99)
|                  |              |  |  |  |     +----------EP00239_Pterosperma_sp_CCMP1384_P002786_CAMPEP_0197843546_NCGR_PEP_ID_MMETSP1438-20131217_423_1_TAXON_ID_1461541_ORGANISM__Pterosperma_sp._Strain_CCMP1384__LENGTH_577_DNA_ID_CAMNT_0043453747_DNA_START_336_DNA_END_2069_DNA_ORIENTATION_
|                  |              |  |  +--| (92.1/90)
|                  |              |  |     |  +----------EP00232_Nephroselmis_pyriformis_P029563_CAMPEP_0182855506_NCGR_PEP_ID_MMETSP0034_2-20130328_1878_1_TAXON_ID_156128_ORGANISM__Nephroselmis_pyriformis_Strain_CCMP717__LENGTH_435_DNA_ID_CAMNT_0024986479_DNA_START_1_DNA_END_1307_DNA_ORIENTATION_
|                  |              |  |     +--| (68.4/35)
|                  |              |  |        |     +--------------EP00236_Picocystis_salinarum_P000602_CAMPEP_0183823440_NCGR_PEP_ID_MMETSP0807_2-20130328_61_1_TAXON_ID_88271_ORGANISM__Picocystis_salinarum_Strain_CCMP1897__LENGTH_825_DNA_ID_CAMNT_0026068339_DNA_START_1_DNA_END_2476_DNA_ORIENTATION_
|                  |              |  |        |  +--| (82.5/97)
|                  |              |  |        |  |  |  +---EP00898_Chlorokybus_atmophyticus_P001135_jgi_Chlat1_2021_Chrsp158S02308
|                  |              |  |        |  |  +--| (76.2/98)
|                  |              |  |        |  |     +-------EP00899_Mesostigma_viride_P020587_jgi_Mesvir1_2852_Mv13939-RA.1
|                  |              |  |        +--| (89.7/97)
|                  |              |  |           |                 +--EP00245_Coleochaete_scutata_P016182_TRINITY_DN7467_c0_g1_i1.p1_TRINITY_DN7467_c0_g1_TRINITY_DN7467_c0_g1_i1.p1_ORF_type_3prime_partial_len_654_score_153.08_TRINITY_DN7467_c0_g1_i1_2-1960
|                  |              |  |           |              +--| (88.8/93)
|                  |              |  |           |              |  +--EP00269_Selaginella_moellendorffii_P004733_XP_002971129.2_cyclin-T1-3_Selaginella_moellendorffii
|                  |              |  |           |           +--| (47.6/54)
|                  |              |  |           |           |  |     +--EP00247_Physcomitrium_patens_P024244_XP_024380495.1_cyclin-T1-3-like_isoform_X1_Physcomitrella_patens
|                  |              |  |           |           |  |  +--| (91.9/97)
|                  |              |  |           |           |  |  |  +--EP00248_Marchantia_polymorpha_P021596_PTQ47616.1_hypothetical_protein_MARPO_0007s0068_Marchantia_polymorpha
|                  |              |  |           |           |  +--| (86.9/56)
|                  |              |  |           |           |     |     +--EP00249_Psilotum_nudum_P021563_c28154_g2_i1_orf_529-2955
|                  |              |  |           |           |     |  +--| (87.8/6)
|                  |              |  |           |           |     |  |  |        +---------EP00250_Pteridium_aquilinum_P003778_c14068_g1_i1_orf_803-2041
|                  |              |  |           |           |     |  |  |     +--| (70.6/91)
|                  |              |  |           |           |     |  |  |     |  +--EP00250_Pteridium_aquilinum_P004285_c14507_g1_i1_orf_3-2039
|                  |              |  |           |           |     |  |  |  +--| (35.3/73)
|                  |              |  |           |           |     |  |  |  |  |  +-------EP00250_Pteridium_aquilinum_P018198_c23985_g1_i1_orf_2-1801
|                  |              |  |           |           |     |  |  |  |  +--| (90.2/91)
|                  |              |  |           |           |     |  |  |  |     +--EP00250_Pteridium_aquilinum_P018484_c24111_g1_i1_orf_2-1588
|                  |              |  |           |           |     |  |  +--| (91.5/7)
|                  |              |  |           |           |     |  |     |     +--EP00253_Pinus_taeda_P000740_PITA_00740
|                  |              |  |           |           |     |  |     |  +--| (99.9/100)
|                  |              |  |           |           |     |  |     |  |  +--EP01018_Ginkgo_biloba_P038229_Gb_38056_translate_table_standard
|                  |              |  |           |           |     |  |     +--| (77.5/6)
|                  |              |  |           |           |     |  |        +--EP00850_Spirogloea_muscicola_P016583_SM000135S27027_mRNA_locus_s135_397278_400192_translate_table_standard
|                  |              |  |           |           |     +--| (73.4/80)
|                  |              |  |           |           |        |               +--EP00250_Pteridium_aquilinum_P018261_c24011_g1_i1_orf_1-1014
|                  |              |  |           |           |        |            +--| (90.8/100)
|                  |              |  |           |           |        |            |  |  +--EP00254_Amborella_trichopoda_P025950_XP_020526788.1_cyclin-T1-4_isoform_X1_Amborella_trichopoda
|                  |              |  |           |           |        |            |  +--| (99.7/100)
|                  |              |  |           |           |        |            |     |     +--EP00255_Erythranthe_guttata_P014207_XP_012841469.1_PREDICTED_cyclin-T1-4-like_isoform_X2_Erythranthe_guttata
|                  |              |  |           |           |        |            |     |  +--| (93.8/100)
|                  |              |  |           |           |        |            |     |  |  +--EP00257_Ricinus_communis_P004227_XP_002517211.2_cyclin-T1-5_isoform_X1_Ricinus_communis
|                  |              |  |           |           |        |            |     +--| (59.5/100)
|                  |              |  |           |           |        |            |        +-----EP00264_Hordeum_vulgare_P225432_HORVU3Hr1G059980.2_pep_chromosome_IBSC_v2_chr3H_456193983_456205856_-1_gene_HORVU3Hr1G059980_transcript_HORVU3Hr1G059980.2_gene_biotype_protein_coding_transcript_biotype_protein_coding
|                  |              |  |           |           |        |     +------| (100/100)
|                  |              |  |           |           |        |     |      +--EP00252_Welwitschia_mirabilis_P007174_TRINITY_DN182_c0_g1_i2.p1_TRINITY_DN182_c0_g1_TRINITY_DN182_c0_g1_i2.p1_ORF_type_complete_len_348_score_31.59_TRINITY_DN182_c0_g1_i2_245-1288
|                  |              |  |           |           |        |  +--| (93.1/98)
|                  |              |  |           |           |        |  |  +--EP01018_Ginkgo_biloba_P035118_Gb_10896_translate_table_standard
|                  |              |  |           |           |        +--| (15.4/6)
|                  |              |  |           |           |           |              +--EP00255_Erythranthe_guttata_P015532_XP_012842794.1_PREDICTED_cyclin-T1-3_Erythranthe_guttata
|                  |              |  |           |           |           |           +--| (95.6/100)
|                  |              |  |           |           |           |           |  |  +--EP00257_Ricinus_communis_P000674_XP_002510431.2_cyclin-T1-3_isoform_X1_Ricinus_communis
|                  |              |  |           |           |           |           |  +--| (91.5/100)
|                  |              |  |           |           |           |           |     +------EP00259_Arabidopsis_lyrata_P016546_XP_020869262.1_cyclin-T1-3_isoform_X2_Arabidopsis_lyrata_subsp._lyrata
|                  |              |  |           |           |           |        +--| (83.6/100)
|                  |              |  |           |           |           |        |  +--EP00268_Persea_americana_P056838_TRINITY_DN6756_c0_g1_i18.p1_TRINITY_DN6756_c0_g1_TRINITY_DN6756_c0_g1_i18.p1_ORF_type_complete_len_736_score_153.82_TRINITY_DN6756_c0_g1_i18_542-2749
|                  |              |  |           |           |           |     +--| (99.8/100)
|                  |              |  |           |           |           |     |  |        +--EP00263_Brachypodium_distachyon_P019549_XP_010233768.2_cyclin-T1-1_isoform_X1_Brachypodium_distachyon
|                  |              |  |           |           |           |     |  |     +--| (95.2/100)
|                  |              |  |           |           |           |     |  |     |  +--EP00264_Hordeum_vulgare_P106359_HORVU6Hr1G017740.2_pep_chromosome_IBSC_v2_chr6H_42584362_42588593_-1_gene_HORVU6Hr1G017740_transcript_HORVU6Hr1G017740.2_gene_biotype_protein_coding_transcript_biotype_protein_coding
|                  |              |  |           |           |           |     |  |  +--| (99.4/100)
|                  |              |  |           |           |           |     |  |  |  +---EP00266_Sorghum_bicolor_P032925_XP_021315751.1_cyclin-T1-1_isoform_X1_Sorghum_bicolor
|                  |              |  |           |           |           |     |  +--| (99.8/100)
|                  |              |  |           |           |           |     |     +--EP00267_Zea_mays_P009064_NP_001146888.2_uncharacterized_protein_LOC100280496_Zea_mays
|                  |              |  |           |           |           |  +--| (71.4/96)
|                  |              |  |           |           |           |  |  +----EP01018_Ginkgo_biloba_P038846_Gb_25727_translate_table_standard
|                  |              |  |           |           |           +--| (92.1/78)
|                  |              |  |           |           |              |              +------------EP00255_Erythranthe_guttata_P028033_XP_012855295.1_PREDICTED_cyclin-T1-4-like_Erythranthe_guttata
|                  |              |  |           |           |              |           +--| (71.7/86)
|                  |              |  |           |           |              |           |  +--EP00263_Brachypodium_distachyon_P026230_XP_014755120.1_cyclin-T1-4_isoform_X2_Brachypodium_distachyon
|                  |              |  |           |           |              |        +--| (90.3/86)
|                  |              |  |           |           |              |        |  +--EP00266_Sorghum_bicolor_P023354_XP_021306180.1_cyclin-T1-4_Sorghum_bicolor
|                  |              |  |           |           |              |     +--| (87.9/87)
|                  |              |  |           |           |              |     |  +--EP00264_Hordeum_vulgare_P115381_HORVU4Hr1G021220.13_pep_chromosome_IBSC_v2_chr4H_107422936_107436241_1_gene_HORVU4Hr1G021220_transcript_HORVU4Hr1G021220.13_gene_biotype_protein_coding_transcript_biotype_protein_coding
|                  |              |  |           |           |              |  +--| (77.9/93)
|                  |              |  |           |           |              |  |  +--EP00256_Glycine_max_P050187_XP_006605531.2_cyclin-T1-4_isoform_X1_Glycine_max
|                  |              |  |           |           |              +--| (84.2/98)
|                  |              |  |           |           |                 +----EP00259_Arabidopsis_lyrata_P019690_XP_020872406.1_cyclin-T1-2_Arabidopsis_lyrata_subsp._lyrata
|                  |              |  |           |        +--| (80.7/89)
|                  |              |  |           |        |  +---EP00269_Selaginella_moellendorffii_P007222_XP_002977278.2_cyclin-T1-4_Selaginella_moellendorffii
|                  |              |  |           |     +--| (51.6/84)
|                  |              |  |           |     |  +--EP00896_Chara_braunii_P029158_GBG87034.1_hypothetical_protein_CBR_g44491_Chara_braunii
|                  |              |  |           |  +--| (81.6/100)
|                  |              |  |           |  |  +---------EP00271_Cylindrocystis_brebissonii_P010157_TRINITY_DN26260_c0_g1_i1.p1_TRINITY_DN26260_c0_g1_TRINITY_DN26260_c0_g1_i1.p1_ORF_type_3prime_partial_len_161_score_22.11_TRINITY_DN26260_c0_g1_i1_53-532
|                  |              |  |           +--| (96.2/100)
|                  |              |  |              +----EP00895_Klebsormidium_nitens_P014936_GAQ92489.1_cyclin_family_protein_Klebsormidium_nitens
|                  |              +--| (95/100)
|                  |                 +-------------EP00237_Pycnococcus_provasolii_P001693_CAMPEP_0119205850_NCGR_PEP_ID_MMETSP1316-20130426_40092_1_TAXON_ID_41880_ORGANISM__Pycnococcus_provasolii_Strain_RCC2336__LENGTH_358_DNA_ID_CAMNT_0007202245_DNA_START_803_DNA_END_1879_DNA_ORIENTATION_
|              +---| (99.5/100)
|              |   |     +---------------------------EP00127_Corallochytrium_limacisporum_P006100_Clim_evm49s218_gene_Clim_evmTU49s218
|              |   |  +--| (75.1/99)
|              |   |  |  |      +--------EP00081_Caenorhabditis_elegans_P018327_NP_498744.1_Cyclin-T1.1_Caenorhabditis_elegans
|              |   |  |  +------| (97.8/100)
|              |   |  |         +--------EP00081_Caenorhabditis_elegans_P018328_NP_498745.1_Cyclin-T1.2_Caenorhabditis_elegans
|              |   +--| (74.9/98)
|              |      +--------------------EP00128_Syssomonas_multiformis_P010624_Colp12_sorted_trinity150504_noHs_10623
|           +--| (89.7/99)
|           |  +--------EP00114_Trichoplax_sp_H2_P004201_RDD39964.1_Cyclin-T2_Trichoplax_sp._H2
|        +--| (74.2/98)
|        |  +---EP00118_Oscarella_pearsei_P011597_m.78816_g.78816_ORF_g.78816_m.78816_type_5prime_partial_len_646_comp36116_c0_seq5_2-1939
|     +--| (78.6/97)
|     |  +------EP00119_Amphimedon_queenslandica_P015066_XP_019855485.1_PREDICTED_cyclin-T1-like_isoform_X1_Amphimedon_queenslandica
|  +--| (81.7/74)
|  |  +---EP00059_Ciona_intestinalis_P008581_XP_009858973.1_cyclin-T2_isoform_X1_Ciona_intestinalis
+--| (95.6/100)
|  |        +--EP00085_Daphnia_pulex_P012586_EFX72436.1_cyclin_T-like_protein_Daphnia_pulex
|  |     +--| (78.6/100)
|  |     |  |  +--EP00090_Calanus_glacialis_P000864_TRINITY_DN10612_c0_g1_i1.p1_TRINITY_DN10612_c0_g1_TRINITY_DN10612_c0_g1_i1.p1_ORF_type_3prime_partial_len_1085_score_402.70_TRINITY_DN10612_c0_g1_i1_1-3231
|  |     |  +--| (92.8/100)
|  |     |     +--EP00096_Caligus_rogercresseyi_P002108_TRINITY_DN1396_c0_g1_i7.p1_TRINITY_DN1396_c0_g1_TRINITY_DN1396_c0_g1_i7.p1_ORF_type_5prime_partial_len_920_score_342.27_TRINITY_DN1396_c0_g1_i7_3-2762
|  |  +--| (88/100)
|  |  |  +---EP00099_Drosophila_melanogaster_P009259_NP_001261992.1_cyclin_T_isoform_C_Drosophila_melanogaster
|  +--| (61/73)
|     +---------EP00115_Mnemiopsis_leidyi_P013895_ML267912a-PA_pep_supercontig_MneLei_Aug2011_ML2679_82628_92293_-1_gene_ML267912a_transcript_ML267912a-RA_gene_biotype_protein_coding_transcript_biotype_protein_coding
|
|           +--EP00072_Mus_musculus_P014637_NP_033963.1_cyclin-T1_Mus_musculus
|        +--| (99.6/100)
|        |  +--EP00074_Homo_sapiens_P012538_NP_001231.2_cyclin-T1_isoform_a_Homo_sapiens
|     +--| (96.3/100)
|     |  +--EP00076_Gallus_gallus_P035905_XP_025001443.1_cyclin-T1_isoform_X1_Gallus_gallus
|  +--| (97.5/100)
|  |  +--EP00067_Danio_rerio_P020937_XP_005162427.1_cyclin-T1_isoform_X1_Danio_rerio
+--| (85.2/100)
   |     +--EP00072_Mus_musculus_P021590_NP_082675.1_cyclin-T2_Mus_musculus
   |  +--| (96.4/100)
   |  |  +--EP00076_Gallus_gallus_P010176_XP_004943046.1_cyclin-T2_isoform_X1_Gallus_gallus
   +--| (96.1/100)
      +--EP00067_Danio_rerio_P008979_NP_001180310.1_cyclin-T2_isoform_1_Danio_rerio

Tree in newick format:
[truncated: 593,661 more chars]
