# Supplementary material for: Evolution of promoter-proximal pausing enabled a new layer of transcription control
Source: bioRxiv. 2024 Oct 12:2023.02.19.529146. Preprint. [Version 2] doi: 10.1101/2023.02.19.529146 (PMC11482795; doi:10.1101/2023.02.19.529146)
Supplement: Supplement 1 [file media-1.zip › Other Supplemental Materials/CyclinT/CyclinTlikefinal.linsi.gappyout.LGC20G.mldist]

867
EP00060_Petromyzon_marinus_P043265_ENSPMAP00000003601.1_pep_scaffold_Pmarinus_7.0_GL476475_418210_425326_1_gene_ENSPMAG00000003277.1_transcript_ENSPMAT00000003616.1_gene_biotype_protein_coding_transcript_biotype_protein_coding_gene_symbol_CCNT2_descripti 0.0000000 4.4048185 5.3416737 0.7725892 7.2146634 0.7323586 6.6937980 4.5251718 1.1850104 8.0923931 8.9999986 8.9999984 7.1916385 6.4644946 8.6531769 7.6080419 5.1774191 7.6388669 5.7622244 7.0848142 8.5416332 6.0906243 5.0426725 5.5257858 6.7453863 4.9384927 7.3191295 7.1164118 7.2476741 5.3287170 5.1262231 5.4203760 5.6732276 6.6030167 8.6292618 4.9757626 6.0646933 6.5707553 8.0915053 5.4377065 4.9274644 6.6820141 4.9137073 5.0464547 4.3575564 6.3904715 5.4415035 7.8758916 7.5847624 5.2669731 6.6906236 7.6912551 6.2879077 7.5585098 7.6254071 4.7571563 6.2420747 4.7317714 7.3577352 6.7298635 8.9999985 6.6728687 6.0300638 7.4476940 6.3206634 8.9999982 8.9999988 8.4390148 8.8380204 5.6057031 6.1650854 6.2249246 6.8803956 8.1556276 7.4695742 8.4400133 8.0042344 5.6321561 6.7062954 6.9071242 6.2955451 6.4259074 6.6343193 7.3033246 7.4248051 6.7217032 7.0035344 8.2704714 7.2128232 6.8758015 7.9548854 7.7196175 8.2700054 6.8879868 6.2337971 6.0263071 6.7437529 7.9774531 6.1662036 6.8180480 8.5243371 5.3962006 5.2568660 5.3116120 6.7561804 4.7160560 5.4472975 4.8147573 7.2570247 8.2660458 4.9193903 7.3883726 6.2002601 5.9317252 5.8967821 6.4490482 5.5792657 5.6016331 7.1891494 6.4386252 6.2542519 6.0636988 6.6641767 5.7359748 7.9866328 5.7280611 4.9795849 5.2792875 6.8801224 5.0226098 5.1868012 7.1529812 5.2727845 4.7603693 7.4490979 7.0974329 5.5771471 4.3338781 7.2988178 6.4688657 5.3184835 5.7247983 5.8349811 4.8618744 5.7032331 5.1040999 5.5353110 5.8418321 6.2612252 5.6261345 5.8200452 5.3113400 6.4441610 4.3084203 7.0020033 5.0238820 6.7241898 5.5377975 6.4734338 5.5251056 4.7287590 5.5667738 6.5682147 6.8129283 4.0939286 7.2431331 7.5937484 6.9553098 5.4660388 4.1892210 6.1602959 8.9999989 7.2084730 6.5683670 6.2994676 8.3497376 6.3226384 4.9193765 7.1013639 5.8299102 6.1094180 6.9405698 7.5068229 5.3472399 5.1390096 5.8612570 6.0749264 7.2052130 5.4056838 4.3218873 8.2621404 7.2384665 4.0998801 7.1792231 7.1436877 4.8849446 7.8139788 7.0930425 6.7654672 7.0899061 5.8326718 5.9495629 6.4226260 5.7860533 5.8883498 6.6906771 5.2274475 6.7664793 6.3141703 6.0735836 8.9999986 5.6748963 5.8335815 7.1531297 5.1890649 5.7277669 7.0939185 5.5200491 8.4390544 8.8200489 7.0632811 7.6756431 7.4107671 5.6169409 7.5713648 6.7788944 8.5647121 7.5454460 7.3509209 7.1504647 7.5369592 6.8706127 6.4754806 6.9174981 8.3471866 6.4181154 6.9544345 7.7340649 6.5476363 6.6845555 7.4705846 7.5365464 6.4214194 8.9999986 6.0544903 7.2086957 7.9341183 7.3117866 6.6007606 6.6503495 7.6418369 7.1317261 6.6065787 4.0310608 6.8973349 8.0830075 7.8619065 7.3254540 5.3845950 6.3192670 6.5275663 6.4440382 7.0785394 8.0141645 7.0826203 5.7114570 8.3627953 6.9256781 8.9999989 8.7038552 8.9999987 6.6739200 6.5293756 6.6964886 7.1165950 5.8672319 6.0075498 7.9095143 7.3403093 7.4435741 6.4546213 8.2527374 7.3818755 5.8081183 7.5485660 4.1821246 5.9900680 7.1663618 7.2775845 6.7528961 6.6159488 8.4562194 7.1959861 7.2810999 6.0899266 8.9320133 6.2227206 5.4207794 4.8772499 6.0714176 6.8561368 8.1745892 6.2770849 6.8578045 5.9829502 6.2750934 8.6940606 6.0228586 5.7261366 6.8273765 7.2582505 6.3525054 5.8304257 6.6338374 7.8113964 6.3821501 7.5309982 7.7165525 8.2324423 7.8161286 7.6220578 6.2713899 7.7775269 6.2145981 8.1739455 8.9999989 5.6751617 6.8051476 5.9141165 7.4771883 6.9670370 8.0061789 6.9533486 7.1098386 5.6842969 8.2348557 5.3867324 8.0361577 6.8345492 7.2020693 8.0337844 5.7928395 6.9773240 6.9913077 6.5682711 6.2766727 7.2069525 6.7980698 8.7158454 7.9563599 6.7651356 6.5331028 7.0576805 7.0342181 5.5075131 8.5538738 7.9911625 8.9999984 4.4871639 6.6881867 5.8047680 5.1070064 7.2537584 7.3425890 7.5022738 8.9999984 7.2407671 6.7299062 6.9251692 6.3889373 5.5791135 4.6386298 7.0161810 5.3425217 6.1965258 7.5341305 7.0333648 4.4170115 5.2381422 4.9594568 5.0482039 5.0086048 7.0657186 6.3897622 8.1542661 7.4708039 7.7442222 6.4873013 8.5993345 5.9757821 5.0359737 8.7906168 6.3651570 5.5085123 7.9580180 5.7149185 6.1945932 5.8360218 6.3883277 7.9281345 5.8252987 8.0492115 6.5322993 8.6536061 6.1513028 6.0581307 6.5099396 6.3952557 6.1211782 5.3648302 6.3006530 6.7687392 7.5627036 7.0673504 6.5360105 5.2776421 7.1962610 6.0004545 5.7888345 6.0397536 6.6571669 6.2122684 7.6074034 7.4166499 7.9752188 8.3388175 8.4224906 7.5923900 7.6675239 6.2023186 8.0892735 7.0464529 7.5516737 5.9671145 7.1201385 6.3255488 5.6259331 6.6937882 7.7774879 6.4722468 5.1495160 8.3438231 8.1141796 7.0102736 7.6861793 7.7976556 6.1431059 4.9754358 6.0723529 7.4070904 5.3543586 5.3066729 5.9293683 6.6468599 8.6540595 6.4947726 7.5351245 6.4175177 7.9258511 7.0132209 7.6410659 7.7659876 6.0678674 8.6171692 5.8714166 6.5676236 8.5943089 7.2636157 7.0585979 5.2772420 5.5858081 5.9987557 4.9811801 5.2976914 4.6610462 6.5842394 6.7881270 8.4857627 5.2143888 6.7573462 7.4582684 6.2565367 8.6786421 7.6649420 8.5750438 6.7538269 7.6975310 5.9806902 5.8963306 7.3463043 7.6018886 7.4834054 6.5230815 6.2899661 6.1833771 7.2660880 6.8232969 7.7774841 6.4958180 7.5099959 8.8898045 7.0252835 6.5583592 7.3563168 7.3962855 7.1113579 8.6329883 6.2992302 6.1923584 5.6523859 6.4507828 7.2815187 6.9707520 7.7987527 6.4659756 5.1315584 5.4147359 5.2491116 7.5796987 6.4011324 7.0756067 6.3943046 6.8875892 8.5262897 7.8252046 7.9563859 8.8402008 7.6562371 6.2271067 6.3267201 6.8048935 6.8800752 6.9131005 6.6639862 6.1361854 6.1349028 6.5331179 6.9656074 8.4630125 5.0177189 6.6029818 6.9147099 5.6705930 6.4699611 7.3747826 7.5406282 8.9572603 5.6009968 7.4998971 6.2169302 8.6410292 8.2220879 6.7190787 7.4687218 5.8094064 6.8343848 4.6227983 6.4825102 8.4493275 6.3967239 8.1009682 5.4416487 8.9999986 6.5599760 6.7118292 5.0533208 6.4421750 4.9743778 5.7440843 5.3680635 7.9388731 8.9999986 6.5928104 6.6774961 6.9135097 8.9999988 5.9612166 5.8139713 6.5354246 6.6475007 8.1033156 6.5487123 5.2117513 6.6751021 5.7530919 6.6671998 6.2808519 6.5182420 5.3402170 5.2970092 6.3565177 5.2511272 6.0633026 8.9999982 5.3041221 5.1687728 5.0787177 6.0371975 7.6764492 6.5804356 7.0213054 4.3792010 5.4845656 4.5674974 6.3296382 5.4957209 6.4687180 5.7177469 4.8964658 7.1138975 5.5486207 6.5456729 4.0643020 5.1675903 7.1233960 5.8683144 8.5486092 6.7403512 6.7335179 7.3993349 5.1767499 6.1230359 4.9413182 5.2181693 7.2062167 4.6617444 6.5209589 6.3655744 8.7862973 6.0610877 7.9086063 6.9307617 7.9882617 7.5621918 6.7550925 6.3051552 6.0803010 5.1603519 8.1305569 4.4191258 8.1651170 7.1475602 5.5687308 4.1209806 6.2326973 7.9259876 8.8397082 8.9999989 7.6828008 6.9440101 6.7847596 6.5321235 7.3462985 8.4653077 8.9999982 6.8472919 6.9942854 8.9999982 7.9761560 8.1643586 6.7703805 6.6212244 7.2935704 7.5801831 6.8011551 8.9999988 7.8636262 7.7978192 6.7078391 7.3309489 7.3002321 6.6068551 7.7059892 6.0263078 7.4240128 6.1915166 5.8198223 6.1429420 6.3911156 5.4578064 7.2595058 8.3347817 7.6213100 7.9065142 8.9558464 5.7940952 8.9999985 7.5824517 8.9525716 6.3421702 7.7916770 7.3907752 7.4722304 6.4693166 8.9999984 8.9982551 8.9999989 6.7747396 5.5392893 8.4753682 5.5308556 7.9759916 7.0761941 7.0397123 8.8581764 8.9999988 7.3747312 7.0370158 8.1360369 6.2293756 8.1752970 8.9999988 7.5620514 7.8317900 6.7445855 6.1717749 7.8734398 5.5851957 6.8345676 6.7362016 5.9822840 8.4161900 7.1116350 8.1994669 8.1158028 5.8956652 7.1891117 7.6959816 8.9999990 7.6705740 6.5181173 6.6872388 7.1209617 7.1210800 7.8087213 7.0249969 4.4752698 6.5134223 8.5992248 7.0645096 7.4812471 8.3124348 5.3196051 6.3196595 7.0042374 5.9497339 6.8100479 8.8892412 7.1057223 6.8682313 7.6973159 7.7656242 6.8100899 6.9119702 6.6327857 7.4051243 7.0164677 8.3592875 6.9281838 5.1228498 6.7595621 8.2664661 7.7298775 7.2304335 7.9408591 6.2907731 8.9999986 6.8991500 5.9993204 5.8842328 7.7978370 6.6808790 7.3670144 7.7262188 6.8945412 6.1756890 6.1101440 6.0169088 6.9583642 5.9431467 6.0521268 6.4227316 8.3054316 6.3981989 5.8555863 8.9999988 6.3870822 8.6446332 6.4331872 5.9830999 5.4551534 7.1438054 5.2418053 7.4690263 6.7672719 6.9649398 4.0519383 7.6008057 8.6895031 5.3997478 7.1586472 8.1312230 7.5172853 8.7459970 6.2890733 8.9999987 6.6179455 7.2323955 7.6500604 8.9999989 6.9140047 6.1028249 7.4160862 4.8097201 4.2235283 6.8213281 7.4864769 7.5694420 7.4091491 6.5697656 6.5995885 7.4045495 5.7752090 6.7351034 5.3934688 6.5460797 8.4301067 1.5272991 4.7716436 0.6340265 0.8267786 0.8184789 6.1995773 8.6060923 5.4021641 0.6649110 7.3268256 0.7811396 5.2634503 6.4219852 6.6493000 6.4838590 1.5048143 6.6328754 5.4341509 8.2713867 7.0745317 1.4874003 8.5435183 1.6828270 6.8386543 5.7734472 6.8732300 6.9311716 3.1565687 4.5886833 6.2996151 3.3530751 5.1813941 2.0061414 6.3907829 7.3161340 8.9999989 5.0618745 5.8254519 7.7465171 2.1460863 
EP00060_Petromyzon_marinus_P043419_ENSPMAP00000003394.1_pep_scaffold_Pmarinus_7.0_GL483875_8555_11659_-1_gene_ENSPMAG00000003120.1_transcript_ENSPMAT00000003409.1_gene_biotype_protein_coding_transcript_biotype_protein_coding_gene_symbol_CCNK_description_ 4.4048185 0.0000000 0.3464263 4.0739333 5.8522265 4.1524178 6.0564436 0.9657736 4.4690117 6.4968488 8.2805514 7.4209985 6.9590607 6.4054013 6.3156083 6.3350145 3.7658533 8.9999987 5.5568088 6.6761301 6.7510265 4.1013216 3.2536640 4.7963744 6.0815346 4.0822629 6.2013900 4.1773129 6.2328535 3.2874475 4.0997296 5.7652000 5.6857142 4.8336028 7.6196250 4.7285157 4.3902857 5.4757889 7.5114472 3.9277195 3.7739703 6.6306755 3.5160200 4.8843602 3.2768405 5.6633579 3.7256229 6.5248742 6.4357109 4.9175240 6.2257627 6.0130409 5.4233727 6.6828401 5.8385169 5.0695754 5.0997035 4.5285805 6.6709493 6.1545950 8.4584410 4.8269631 7.2948666 7.8146918 7.5996914 8.9999984 7.3907293 8.0846423 7.3220642 5.3154257 7.1924831 5.3826754 5.5853978 8.5085704 5.2191221 7.3812384 7.5544118 5.0614618 6.2509768 5.0965742 5.7986628 5.3858052 6.3629684 5.8218653 8.1283015 5.9386093 6.1459460 6.3465169 5.6652812 4.9524827 6.9399897 5.4953972 6.5477992 5.3413852 6.5267170 5.4588168 6.9315929 6.8279435 5.4042625 5.3620530 6.1065241 4.6207888 4.5602497 3.8792210 7.6884366 4.4330593 6.0254527 5.5309265 6.9084207 8.1593096 4.6541665 6.7589613 6.4086745 5.3890857 4.8460038 5.4644442 6.4757105 5.8715610 5.8778162 5.5119793 7.2208364 5.2245321 4.9604296 6.9352331 7.4585150 6.3013262 4.6410057 4.6602374 5.3929737 4.5788553 4.7455886 6.0366365 5.0054946 4.6433481 8.2344377 5.9818614 6.3220139 4.7121547 6.1316677 6.7936312 4.6475489 6.1212534 7.1074823 5.1343241 7.5611372 4.7036530 5.4401136 5.9423768 5.7259628 5.1562261 5.9785430 4.6015181 5.5687195 4.8966416 6.0752400 4.4614563 6.0626029 4.9458450 5.9485800 4.7838669 4.4012329 5.2769676 5.7123227 5.3636774 5.7264131 5.0683656 5.5648601 7.5373081 4.7444130 3.1776903 4.8028605 7.1391092 7.1138652 5.8607208 6.7027000 6.9017412 6.0386736 5.9806067 7.5717100 6.0614337 6.1266036 5.9732668 7.2519272 5.0569036 4.2198063 6.0537256 4.8183431 6.7823810 4.9485421 4.9128080 6.3583880 7.3308612 4.8182554 6.7223649 7.4819287 4.2993293 6.7057246 5.3048665 5.0236253 5.4816043 4.6072056 4.2627206 5.3618450 4.1216362 4.7142827 5.5626020 4.3889622 5.5432195 4.4609938 5.0619951 7.7250098 4.3274663 4.8649150 7.2828120 4.6210690 4.5355486 6.3757903 4.5929275 8.9999988 8.7317990 6.6961116 4.9140342 6.8732347 5.5018326 6.8511236 6.5062597 6.5255878 6.3426240 6.6644704 6.0150765 6.9431770 6.3905389 6.6022439 5.8659496 7.5956786 5.8590280 4.6398769 7.0506267 5.9402900 6.0405972 6.1128256 7.1590997 6.7035049 8.9999990 6.7946048 7.4597414 6.6334703 6.6885341 5.7624872 6.3809934 6.1065261 6.9066761 5.9059182 5.9561207 6.1126151 6.8930244 6.6271777 5.7229592 5.5328838 5.0408763 6.0686717 5.7067928 5.5381249 6.2802569 4.5389826 5.3431468 6.8650368 7.1546788 7.2952053 8.1507981 6.0606808 5.2475330 4.9838870 4.7666368 6.3388612 6.8205897 5.7530006 6.1386637 7.2062732 6.9456471 5.7686025 8.8253192 6.3713084 5.9921575 7.3938433 5.4197698 5.9097307 7.4792155 6.0298764 7.4083853 6.9338137 7.8233188 6.6701597 6.0414760 5.7784805 8.3245690 5.7032426 4.6232175 4.7689314 4.6737973 7.9780009 6.6782333 4.9988504 5.0402853 4.9606336 5.0141223 7.0364537 4.8120080 4.6688746 6.7602988 5.4520359 4.4430963 5.2095496 5.2193651 6.1896044 4.9383708 6.7227251 6.2351484 6.7155482 6.0284591 6.8557667 4.9656894 6.4333634 5.2028741 7.1116029 8.9999988 5.7532701 6.5797477 4.8759552 6.1729637 6.2129709 7.2020661 6.9812254 7.8162325 4.3289126 7.2771088 5.0036751 6.7553832 5.4255509 6.9834320 6.3939200 5.9507567 7.4794858 6.2098856 5.8410862 6.0006193 6.3673008 6.9199447 8.9999988 6.8992595 5.6513082 6.5292280 5.6118352 5.6974124 5.5372911 8.9999982 6.8093918 8.1349424 3.8943601 6.8984278 7.4986842 6.8034949 8.9104291 8.2132951 6.8443742 7.4396906 5.9123183 5.7401641 7.4679616 4.3693194 7.4344667 4.1898339 6.4670068 5.3895707 6.5721264 7.0785200 6.1040033 4.9709784 4.5800638 3.9231994 5.9539747 3.9307718 4.9732800 4.8223425 6.8495440 5.3552317 7.0012172 6.4656386 7.3843058 7.6093732 4.9645835 6.9014435 5.1566204 5.0140795 7.7037759 5.3751311 4.4826801 5.8684514 5.0722787 8.4595097 4.6354112 6.6069100 7.1714512 7.4758476 6.1741827 5.5651071 6.5039512 7.8302824 6.5098835 5.6161597 5.9545081 6.1571633 7.9438825 6.5082422 6.5102209 6.0033889 5.8243224 6.0705643 6.3812744 4.5767851 5.9610675 6.0144540 5.4240805 5.3594911 6.9691018 7.7833624 6.5800898 6.8124797 6.8585111 4.8878700 5.7920430 6.5954453 5.8691147 5.7071138 5.8379100 4.6836621 5.2882430 5.4068253 6.6813016 5.7674072 4.3867162 8.8490900 8.9999981 6.3688095 7.9815200 8.2811924 5.0119187 4.6833620 4.9977555 5.1176007 4.6606333 3.9779759 6.0478955 6.6333601 6.0632885 5.5929703 5.7462003 6.3699159 7.7843179 7.0318360 6.3795040 5.5315131 5.6190404 6.6502834 5.8477202 6.4497839 8.2703764 6.5570283 8.1632287 4.6033477 5.6877289 5.9276825 4.6117967 4.3261988 3.7785321 5.6770209 6.1532752 7.3580615 4.4084051 5.4056555 6.2319367 5.3671101 8.9999989 6.8608419 7.4688854 6.2476732 7.1284884 6.2870010 5.7899560 5.5114147 5.9154354 7.0911654 6.7612295 5.9569777 6.0514078 6.1707007 6.2176029 6.5852119 6.9064501 6.7290690 8.9999989 5.0142855 6.4620566 7.1838732 7.2293603 6.0688078 7.8746333 5.4520021 6.9328910 5.9444842 5.9347587 7.1212743 6.7539665 7.2044940 5.9126714 4.9448809 4.6085127 5.1626559 6.7210248 7.9315047 7.0381275 6.9871458 5.7571321 6.4157996 6.5889681 6.6003356 6.1999986 6.7119607 5.8700294 5.1289668 6.3785686 5.9865998 6.7228198 6.4916820 7.2358310 6.0594673 6.2959159 8.0168751 6.7052689 4.6635489 5.0652693 5.7874438 5.7557566 5.9886931 6.8142377 6.9226544 7.4582354 4.5373666 6.2152272 6.5314674 8.5945959 6.7745802 6.1131032 6.1592277 6.1181820 6.9472548 3.2939056 6.0243376 8.0341543 6.9416018 7.6946554 4.4876582 7.6422083 5.8820862 6.3219067 4.4608087 5.3274039 5.3419320 3.8706195 6.7101139 7.7155146 8.0698797 6.2594043 4.8865450 8.4125472 7.9830769 5.7056144 4.7893070 5.7012694 5.4574366 7.8546054 3.5874589 3.8958317 5.4087239 5.0764407 4.6871987 3.9972069 6.0427297 6.0096928 3.9535427 5.4061818 4.0615526 4.8699911 7.2489048 5.2176899 4.7696589 4.6508479 5.2020322 7.1830862 5.7108629 7.3063792 3.4171229 5.0467236 3.5716206 5.5640031 5.3152445 5.0734325 4.1668459 3.6887418 6.1626710 3.4455577 5.0554940 3.6440813 4.3404436 6.0490503 3.7076031 6.9685596 5.5557422 6.3510754 7.0137208 4.4121409 5.2125742 3.3236004 4.0993812 8.6341741 3.6020481 3.8931861 5.4569763 6.5346649 5.5288126 4.3297591 6.3025875 8.6440537 5.6796141 5.4323923 4.6752005 4.5873410 5.6096907 7.1887219 5.8653014 7.9997407 4.9202460 5.8393758 4.4174820 7.0383239 8.1655200 6.9541439 8.6056087 5.9732671 5.4267655 6.5286427 7.0263368 6.2149982 6.8614491 8.6064479 4.6354073 5.0818989 7.2279653 8.9999984 6.4338367 5.6219162 6.4166761 6.3354113 7.3391087 7.0693601 7.8856245 8.8410869 7.8687116 5.6041137 7.5551789 6.2408490 5.5907611 6.5750047 6.2032726 8.0499642 5.6879149 5.2800322 5.5623532 6.2319086 5.9301430 7.0178588 7.9950148 6.4504249 6.2007601 8.8308997 5.7861855 8.2854274 6.7221277 8.2593524 6.8598558 5.9263692 7.6344759 8.0048894 5.6186026 7.6149319 7.0338388 7.0369789 6.9358977 5.4221260 7.2030247 5.2961350 8.1792336 4.9117554 6.7858196 7.4423817 7.0803773 7.1297904 6.0714133 8.1116859 6.1880935 7.8226796 8.8410855 5.9072992 8.1076292 5.1026876 6.5396809 6.6690248 3.9333835 6.8049348 6.0150934 5.4476459 5.9839963 6.5443434 6.7397924 7.3622850 6.5931370 6.8696076 7.0480011 7.8380008 6.0817281 3.7246041 3.7848457 6.8744642 6.4752835 7.3196679 6.6142671 3.8669365 6.5472160 7.4522465 7.0824888 6.3068153 8.6793167 6.8285398 3.5901013 6.6753930 6.7935607 4.4726320 6.2105189 6.7180311 6.6269519 6.7572209 6.7960192 4.8888122 7.4528324 5.3753145 6.6729978 7.0081791 7.3205728 6.8330290 5.1880738 6.1899867 7.5571216 6.6290266 6.5540805 6.4839382 3.9042623 8.9999988 5.7870356 6.7146653 6.4392523 5.5617271 6.0342694 6.8152283 5.8517884 7.1973846 6.7689852 4.0334005 7.1474026 5.9228700 6.1767212 6.1835659 4.0418697 7.4914858 6.1912424 4.2823497 7.3304760 6.3762772 8.6306537 6.1496858 5.5225695 5.2327055 6.6082178 4.0201906 5.4072343 6.6930673 7.0655639 3.5210893 7.0115855 7.9286252 3.7576910 6.3349826 7.8988807 6.8930351 6.2590047 5.7236753 8.1436489 6.3447789 6.7643239 7.1730292 8.7817733 7.0973494 4.4200674 7.3919189 3.3404503 3.4725459 5.5746472 7.3218528 6.6199731 7.8843766 5.1843080 6.0289383 6.4757071 1.2210343 6.8240857 0.9692909 6.0481314 6.4601489 4.3368248 1.1177841 4.0515141 4.1656830 4.1726221 5.6463256 7.7616633 0.3463834 4.0686174 5.8670331 4.2083483 6.0634566 5.8244556 7.0780680 3.7673898 4.3124747 6.0549309 1.3008144 8.9999986 7.4887777 4.6433180 6.3838164 4.5461009 6.1161024 6.6946390 6.2838438 6.1227965 5.6673773 2.0506642 5.9873238 5.2114398 1.7991846 4.9160978 5.5590199 6.3099234 7.4154382 2.0568668 6.0178364 7.0679259 4.5089916 
EP00072_Mus_musculus_P014636_NP_033962.2_cyclin-K_Mus_musculus                                                                                                                                                                                                 5.3416737 0.3464263 0.0000000 5.3053214 6.0382049 5.4196957 6.4584113 0.9507926 5.2879720 6.4188728 7.6752664 6.9225874 7.1948621 6.2402326 6.8554734 5.8766590 4.3256546 8.9999985 5.5197993 6.1850727 7.4726877 4.2756669 4.0692342 5.2644473 6.8111898 4.4551769 6.8793964 4.7297331 6.0326779 3.6942858 4.1810830 5.6307579 5.6745179 4.9526576 7.1551964 4.8804962 5.0110796 5.8646417 7.7132278 5.0215447 4.0390965 6.6969872 4.0153770 4.9015017 3.7334798 5.9423758 3.7907189 6.4228008 6.4870118 5.1896017 7.4477948 6.6612244 5.4271367 6.8000051 6.3527992 5.0606859 6.1246250 5.3150816 6.0645797 6.0424968 8.9999988 4.8794640 6.4929116 6.8561128 6.5760211 8.4433485 8.9519335 8.1693775 8.4995608 6.2955984 6.3665868 6.0574342 5.8703106 8.4426532 6.2040373 7.6431516 8.2172713 6.2253876 6.9503588 5.0196228 5.9365280 5.5715548 6.7264739 6.6317172 8.1856673 6.4911652 6.6603614 6.5583355 6.2772875 6.0400989 7.9173940 5.5801921 6.5018119 5.4673195 6.6530229 5.9890237 8.8191348 7.1074922 5.2904699 5.7140197 7.4295495 4.8939543 4.6856880 4.1271516 7.5369837 4.1874470 6.1312424 4.7138498 6.2779276 7.9423644 5.0852605 6.9831753 6.8652694 6.1336530 5.7290481 5.8124396 6.0302868 6.0968140 6.1660700 5.6505686 7.2543801 5.9473024 5.5357436 6.3974712 8.3388636 6.0070784 4.9915822 5.0496855 6.4878740 5.4828345 5.6254090 6.7245159 5.5166575 5.3796042 7.8817423 6.5714672 5.9321153 4.8549198 6.7415996 6.5286022 5.1628762 6.0282468 7.1822926 5.6984730 7.1719913 5.1267297 6.3482259 5.6899070 6.7914790 5.8917168 6.1827730 5.1740251 6.2305247 4.5374363 5.8946935 5.1673569 6.4766682 5.7226562 6.0813661 5.8704047 4.6686081 5.9222772 6.1847714 6.1279442 6.0806335 5.9261401 6.0221989 7.3435937 5.4295537 3.4021441 4.5861856 7.9402892 7.5324746 6.5988435 6.6288120 7.2776796 6.2939650 5.8777339 7.8426169 5.7027923 6.2985479 6.9641695 7.2865884 5.3373456 4.4502020 6.5792067 4.9803443 7.7612794 5.2194706 4.7824295 7.4535972 7.2517888 4.8967331 7.2393266 7.6800969 4.2986257 6.1716484 5.0057320 5.2355667 6.3783828 5.1882794 5.2463101 6.6727330 4.8698088 5.3468552 6.3977834 4.5829965 6.4769952 5.5491676 6.0074810 7.9623884 4.7666786 5.5309389 7.7641977 4.2190442 4.9960995 6.7356756 4.6414439 8.9999987 8.9999980 6.9775480 6.4208934 6.8369423 5.8329631 6.6686649 7.2661425 6.9215131 7.5794103 7.7902966 6.2688566 7.0376783 7.4979462 7.6347775 6.5826221 8.2039868 6.3845226 5.4109196 7.8071555 5.6313356 6.9481275 6.7111125 7.9918832 7.2581821 8.9999988 7.8796205 8.4391846 8.2635330 7.6950232 6.6858526 6.6458776 7.4246010 7.3996388 6.7921953 6.5207001 7.2246269 7.4988593 7.1410034 6.8440324 5.5738604 5.4118199 6.4019257 6.2097318 6.1924298 7.2299832 5.2503301 5.6138599 7.3099111 7.8965469 8.9999989 8.0116359 7.9175211 6.7677749 6.0420779 5.6533927 6.7308694 6.5725162 6.6376807 6.6387799 7.1480728 7.5308492 6.5500502 8.9999989 6.1485105 6.1892855 7.4200143 4.9565786 6.4006309 8.1305130 6.7899533 7.1275315 7.1389576 7.7795549 6.8751552 6.4417347 5.9570060 8.3966018 5.6182154 5.4863196 5.1271874 6.2359010 8.8908248 7.6606140 5.4950209 5.0138231 6.1031418 5.9608297 8.7453118 6.0633598 5.2581209 7.0845035 6.0346698 5.1374180 6.3761731 5.7811491 6.2591877 5.6470781 7.2249192 6.6930005 7.1080539 6.0141791 7.3143810 5.0501942 6.5175549 5.2323705 7.8937211 8.9999983 6.4931702 6.8012538 5.1732439 6.7485629 6.5902784 6.8737449 6.8594494 8.6838314 4.9395445 7.7997371 5.3756079 7.6751899 5.4591160 6.6764158 6.8840631 5.6811191 7.4580338 6.4563344 6.1658557 5.8028396 7.6259855 8.2187320 8.9999981 7.9003021 6.1636455 7.6398111 5.9375900 6.0106149 5.2364821 8.9999984 7.6767822 8.9999990 4.0844196 7.1089300 7.2527296 6.4471132 8.9999985 8.8525812 6.9648368 7.3665546 6.8588791 6.1723671 7.2035740 4.8745296 6.7642507 3.8960875 6.6927036 6.2114029 6.6658879 7.0514065 6.4827787 5.5380284 4.1788270 4.2531414 5.8353180 4.7592545 5.3486212 5.6519597 6.9945457 6.1851791 6.9580271 6.7419077 8.1223526 8.9999986 4.7046787 6.7966053 6.0764376 5.6329131 7.4659735 5.6199926 5.2881615 6.6782869 6.0979203 8.9999990 4.9850887 7.3710397 7.8696521 7.7964370 6.2876243 5.7481764 6.9033315 8.9999986 6.8582846 5.4083887 6.0357395 5.8531704 8.3597972 7.1106449 7.2643446 5.4648543 6.2023007 6.1213569 6.5893535 5.6891875 6.1234684 6.6828120 6.8012985 5.9089688 7.1355791 8.7891429 6.7159674 7.4074600 6.2210740 5.0855113 6.9928554 6.9506175 6.4087098 6.7774870 7.4747636 5.7676543 5.0037271 5.5899278 7.0203955 5.4952429 5.3278951 8.9999990 8.9999989 7.0971022 8.0653892 8.9980514 5.9088204 5.5014221 5.0378303 5.4100257 4.5710048 3.7652479 5.9583345 7.0110072 6.6703153 6.2845858 6.3669711 6.8047712 7.6036281 7.3467069 6.6676410 6.1055880 6.8067126 6.7589307 5.5496727 6.4923067 8.3058484 5.9699267 8.9144844 4.1876947 5.9548640 5.8671088 5.0971313 5.1888637 4.2364873 6.3401288 6.1740935 7.9589714 4.8663131 6.7433965 7.7245791 5.7239449 8.9999988 6.4928389 7.0561728 6.0327450 6.8881892 6.7039502 5.8271761 6.7050500 6.5036028 7.9677340 7.0717151 6.6845691 6.6910710 7.0974693 6.6951948 6.2628140 7.2421173 6.7386751 8.9999984 5.7626059 6.1270992 7.0080054 7.9852972 7.4195491 7.6698875 5.4797482 6.7077342 5.6845392 6.0912595 7.5409573 7.0738018 8.2414550 6.4036649 5.5897709 5.1687999 5.8602891 7.0535266 7.7071550 8.2505226 7.1116749 6.3132079 7.4317666 7.8387942 6.4036638 6.4788074 6.1981999 5.9545203 6.0457990 7.5162524 6.5773900 6.9946089 7.2782781 8.4213227 6.6571171 7.3236468 8.5605685 8.1286041 4.8459251 5.4823985 6.1098436 5.8863199 5.8259005 6.3273612 7.1427082 8.1363962 5.5290895 6.5231778 6.7223204 8.5771988 6.7593518 6.1051951 6.5431401 6.3800963 8.0593082 3.5683134 6.7078648 8.4354185 7.1019039 7.9434826 4.6857594 7.7608726 6.0089939 6.7983053 4.5164199 5.5274385 5.0721293 4.7250861 6.3805693 7.7809751 8.8650343 5.9190407 4.9573478 7.7792508 8.9319321 5.7558074 5.6232627 6.5562352 6.0320902 7.5443956 4.0849177 4.6457566 6.0696209 4.6789946 4.9793888 4.7627351 6.6753197 5.9825012 4.9256300 6.3955957 4.6294378 5.6782772 7.2375403 5.6169132 5.4704048 5.3775429 6.1515599 7.1346399 6.1742680 7.1684743 3.3316255 5.5974324 4.0746601 5.6563950 5.6320929 5.6983037 4.2834365 3.7951691 6.4657315 4.3185583 4.7470307 4.0166173 4.8718410 6.3449948 4.0173596 7.2390650 6.3624237 6.5900752 6.6732589 4.1802172 5.9975643 3.5576898 4.0591481 7.3960654 3.8405676 4.9881334 5.6462659 7.0883337 5.3137324 6.0642142 7.1733996 8.3892981 5.2666295 5.1555732 5.4675026 5.3173367 4.9416959 8.0489146 5.9737212 8.2886672 4.9475701 6.1209238 4.9137596 6.7617619 7.3329916 8.0056315 8.9999985 6.6629343 5.9835847 6.1124988 6.9722613 7.2250092 7.7026938 8.2151754 5.7287799 6.2713678 7.2582396 8.9999985 6.8622212 6.5449801 6.7504712 6.0184864 7.1670496 7.1124144 8.4875725 8.9999984 8.5360814 5.7461772 8.1488877 6.0280224 6.1144370 6.4389359 6.3197699 7.4937572 6.5355835 5.7141354 5.5523846 6.8420752 5.7839364 7.3296894 8.9999990 6.8176815 6.9341754 8.9999990 5.7628038 8.9999988 7.4074513 8.9999988 7.1672700 7.1905164 7.3253302 8.9999984 5.8671165 8.5796417 7.4731435 8.4727626 7.0041330 5.4645540 7.1714340 5.4977854 8.1509446 5.9690592 7.4325347 7.2538798 7.8250070 7.2578205 6.9317652 8.1725826 6.3545176 7.2082248 8.7917438 6.7739238 7.8864773 5.5678336 5.9287793 6.4053621 4.5328478 7.1433513 6.3770471 5.4886856 7.3034639 6.2222512 7.0424614 7.1453015 6.7344755 6.4412693 6.7192377 7.5709430 7.7726514 4.4228609 4.2343260 8.1151750 7.8998536 8.3359288 6.4423574 3.8541738 6.7256505 7.4132252 7.3507463 7.4601766 8.9859211 6.6750122 4.1402207 6.5793399 7.4384322 4.6820125 7.5901120 6.8292789 6.9958274 6.4542386 7.0582683 5.0311488 7.3241239 5.9327152 7.1523577 7.2471268 8.4200965 6.8441362 4.9698274 6.9944262 7.3949765 7.0058080 7.0228224 6.5388277 4.4367092 8.9999988 5.9212299 6.8764873 6.2743509 6.1475708 6.5840409 7.3436131 6.2488759 8.0055493 7.1240681 4.5705029 7.5324537 6.2357420 7.1456970 6.3895297 4.3286293 7.9942989 6.5287764 4.4893848 7.1241455 8.1222673 8.9999987 6.8123806 6.3056830 5.6983975 7.8770950 4.4472839 5.5780249 6.4293990 7.8780697 3.6989688 7.3559571 7.4630439 4.4475862 6.4802044 8.4237737 7.7025511 6.2474008 5.5306773 8.6312484 6.3808142 7.3028055 8.2618783 8.9999981 6.8101641 4.6311529 6.9589187 3.4721845 3.6075570 6.9477674 6.9857523 7.4745889 8.1232276 5.6290351 6.3511862 7.0588241 1.5217338 6.8599542 1.1927696 6.5643086 7.4652050 5.1588200 1.3087424 5.1269492 5.3434666 5.4302883 5.7044483 7.9994568 0.0736426 5.4571355 6.2021262 5.2712349 6.8972695 6.5786526 6.7467111 4.1963309 5.3413778 5.9644281 1.3151944 8.9999986 7.1962725 5.8652552 7.0053337 5.6040918 6.5042566 7.3577617 6.9037541 6.4133828 7.4849793 2.1072431 5.9065735 6.7417421 2.2146573 5.8877908 6.1600821 6.3110276 8.2410578 2.4096790 6.2211495 6.7102512 4.8446012 
EP00072_Mus_musculus_P014637_NP_033963.1_cyclin-T1_Mus_musculus                                                                                                                                                                                                0.7725892 4.0739333 5.3053214 0.0000000 8.2309097 0.7979089 7.7970736 4.4135703 1.3598493 8.6962350 8.9999988 8.7739780 8.6037280 6.9244327 8.9999980 7.4292645 5.3650985 8.1262644 5.7705316 7.9117637 8.9999989 6.2094691 5.1993453 5.6671072 7.3901201 4.9279500 8.1084848 6.7919271 7.4972911 5.6131325 5.0632624 5.4739775 5.7507460 6.8172311 8.8691578 5.0249632 6.6439895 7.7952364 7.8828057 5.3296762 5.3823532 6.9274000 4.9327625 5.6557211 4.5324214 7.0993025 5.3734849 7.9527166 7.7167574 5.4155396 7.5819569 7.9726547 6.4838722 8.0940243 7.6453728 5.3815296 6.9199779 5.0754381 7.0780906 6.5842949 8.9999989 6.5528448 6.2474725 7.4149456 6.6256264 8.9999988 8.9999985 8.9999986 8.9999984 6.0517734 6.6062927 6.5229585 7.1166056 8.7294388 7.2607569 8.5079566 8.1615973 6.0200354 7.3397169 7.5284875 6.6161006 6.7010524 6.8476477 7.6424265 7.2485334 6.9956046 8.0168363 8.2533894 7.5722380 6.4757150 7.9036712 7.9865811 7.9282051 7.1789819 7.1276331 6.1942632 7.2221513 8.0249091 6.4568318 6.9085065 8.7225669 5.7320098 5.6722477 5.5233443 7.5671939 4.7499486 6.2090597 4.6766460 7.6592610 8.2718150 5.3007835 7.5989331 6.0803476 6.5906151 6.0099168 6.4113735 5.7938965 5.5793126 7.4482602 6.5126033 6.6184921 7.2568644 6.7039070 6.5619090 8.1417584 6.0774612 5.1731674 5.7267441 7.5048571 5.2078732 5.2352266 7.0264652 5.5706182 5.3343039 7.5667444 7.4440733 6.0877377 4.3476601 7.2182678 6.5765788 5.5095729 6.1684683 6.6140954 5.0031647 5.7929257 5.4495544 6.1208425 6.1169048 6.5238069 5.9531379 6.1476714 5.8465958 6.9099582 4.5384803 7.1249813 5.1333598 6.7550138 6.2790498 7.1994119 5.6582575 4.8087267 5.4278237 6.9766801 7.4138090 4.8302547 7.9572741 7.5693564 7.7203848 6.2328947 4.5417751 6.3002310 8.9999989 7.4122541 7.1242393 6.7233787 8.4142340 6.5257951 5.3352608 8.3297430 6.4846625 6.3882213 7.1178471 6.9408154 5.7804549 6.0534916 6.4041270 6.3709223 7.9647118 5.6737726 4.4037657 7.9563961 8.6399611 4.4325863 8.4209674 8.0032879 5.4171755 8.1508041 6.7598347 6.5984739 7.0543075 5.9741703 6.3777109 6.5378830 6.0180645 6.0540046 7.7117609 5.2797802 7.8509054 6.6471711 6.0676435 8.9999984 4.9726420 5.6562120 7.0456528 4.4935481 4.9248102 7.4024604 5.1668384 8.8305169 8.9087400 7.9180978 7.8620916 7.5751147 5.8238536 7.8049905 7.4342696 8.9999988 8.5835333 8.0733593 7.9254589 7.7377184 7.5592003 6.9197573 7.0667364 8.6370292 7.9535322 7.8404700 7.8075123 7.6751580 7.0692399 7.7056007 8.3080289 7.1873502 8.9999987 6.6795524 8.2806831 8.7000807 8.7284604 7.1047946 7.4039632 8.9427955 7.2452842 6.8329063 4.9108115 7.4800320 8.0187677 7.3145024 7.6785247 5.4349127 6.5342281 6.4703487 6.8594898 6.9732805 8.2859788 7.1901061 6.4366053 8.9999987 7.7518181 8.9999981 8.7133532 8.9148508 7.1553278 6.4341205 6.4615733 8.0590575 6.6776467 6.1653208 7.3156982 7.1110133 6.5970653 6.5006990 7.5695914 6.7601252 5.8402267 7.7777275 4.0630923 6.6936643 7.6355312 7.4775395 7.0581797 7.3421037 8.5477631 7.5652267 8.0645672 6.2842844 8.9999989 6.4096318 5.4133200 5.1070291 5.9389501 7.4078994 8.1883526 6.7361435 6.9258546 6.1710245 6.8754405 8.5358341 6.2668149 5.5353845 7.2704685 7.3592862 6.8227253 6.0735445 6.8297112 8.0183638 6.3750234 8.1117846 7.9660807 8.4322886 7.3726569 7.2905154 6.6238420 8.1671579 6.8796146 8.2031324 8.9999988 5.8649875 6.9698791 6.2199877 7.8783187 8.0109093 8.9999989 7.7243070 8.4013673 5.8750068 8.9999980 6.0623030 8.5061354 7.5904044 7.6326071 8.8780844 6.6493806 7.4801934 7.6211180 6.9266354 5.9404702 7.6667656 7.2718094 8.4213015 7.8295171 6.9656700 7.4545910 7.6627535 7.6750623 6.0388167 8.4994641 8.9999986 8.9999985 5.0059013 7.8724317 6.2438602 5.4070650 7.4674815 7.8219889 7.5640230 8.9999985 7.7476667 7.5533699 7.4366559 6.4003682 6.1956419 4.6678520 7.4298712 5.8218911 6.2607556 7.6380197 7.8290318 5.1978610 6.2039395 5.1609844 6.1579498 5.5473267 7.7131620 6.6651494 7.8509824 8.3596219 7.8957992 6.7150520 8.9670900 6.4659373 6.1730335 8.6264910 6.0942544 5.9424149 7.6102248 6.5436658 5.2370828 7.1014427 6.7229405 8.9999985 6.3193461 8.3481091 7.1176675 8.2348575 6.7522421 6.4374916 7.2502767 6.7455218 6.9962117 5.8801067 7.1345016 7.5674202 7.6217000 7.0345125 7.2380419 5.8150826 7.5533013 6.1502713 6.6809773 6.1469617 7.7923132 5.9557071 8.1500086 8.0549296 7.9537919 8.7569120 7.9876887 8.1836449 7.8165488 6.1547593 8.3582689 7.3993406 7.6035061 6.4363563 7.4222664 6.4524964 6.4322941 7.3712555 8.1256196 7.0106811 5.4945216 8.0776197 8.3772315 7.5203721 8.5376151 7.6930028 6.1208008 5.3544070 6.0642216 8.1488933 5.5389033 5.4856626 6.4352875 7.1962238 7.9266740 6.9452894 7.4664149 7.1030298 7.5065310 7.6319187 8.4802979 7.6709904 6.6232597 8.6160798 6.9174834 7.4008934 8.9940827 7.8731862 7.7627819 5.3365411 6.0794737 7.1221725 5.2440796 5.4976048 4.8197798 6.8172791 6.8826302 8.5904903 5.1579721 7.6257797 8.0725075 6.4769607 8.5921646 8.9501240 8.2780948 7.2466655 7.8138006 6.7290318 5.9402684 7.3109447 8.1105819 8.7693697 7.4541307 7.0501944 7.1819759 7.8498126 7.2474401 7.5219851 6.6725369 7.8879077 8.9660242 6.8332673 7.3274883 7.4174506 7.7374453 7.5549831 8.8802162 6.6169038 6.3882862 6.1945208 7.1837189 7.1445648 7.8237538 8.3040621 7.0156228 5.4912103 5.6275255 6.0103068 8.0402568 6.8758854 7.9817089 7.0569598 7.4670880 8.5565711 7.9259604 8.0308774 8.2883491 7.5047320 6.7642293 6.9110284 7.7112775 7.7527194 7.6800377 7.1505631 6.5590218 6.6545646 7.4581130 7.6717514 8.5510151 5.1661928 6.5703361 7.1286925 6.0100279 6.5420767 8.0384353 7.9282578 8.9999982 5.5628293 7.4241115 6.3602798 8.9846470 8.8375989 7.0324258 8.1679572 5.9648222 7.0713998 4.5497696 7.5366197 8.9999986 7.3517414 8.1215459 5.8309538 8.9999990 6.8850606 6.8883218 4.8216263 6.9125774 5.0985095 6.3301474 5.6317965 7.6034692 8.9999989 6.2622180 6.3865496 6.4198784 8.9999988 6.6615386 5.6276430 7.1038047 6.9828830 8.4368979 6.7927572 5.4482617 7.0460082 6.0945387 7.0760933 6.4472539 7.3764471 5.4490436 6.2537439 7.6761143 4.9992837 7.1772369 8.6590233 6.0674358 5.6497027 5.2312346 5.8979262 7.4134999 7.3837676 7.6421581 4.6396782 6.0781152 4.7635895 6.2955166 6.2225693 7.5452883 5.4787392 5.0836323 7.5409769 5.8690637 6.7321258 4.2774788 5.6211713 7.3899410 6.0583301 7.9459847 7.6587363 7.7560993 7.8734642 5.8213334 6.5615952 5.1306046 5.5535643 7.3082889 5.1609013 6.0654091 7.0589313 8.9999988 6.4903701 7.7826065 7.4316598 7.5703069 7.6129330 6.6368640 6.5789028 6.3903283 5.4643839 8.4015967 4.9486850 8.1507360 7.6782352 6.4076148 4.2370116 7.1932327 8.6861734 8.9999988 8.9999989 7.9732571 7.4362645 6.8153026 6.8258740 7.7657157 8.9999990 8.9999988 7.3927279 7.4838709 8.9999981 8.2042743 8.3498160 7.4933882 7.1294476 7.6888451 7.8865303 7.2498604 8.9999985 7.5719052 8.5824632 6.9178610 7.6904486 7.1530457 7.1093400 7.9487279 6.0779528 7.9615528 6.4224239 5.9567317 6.9225610 6.6499771 5.7202167 7.7047692 8.8132650 8.0524367 7.4322930 8.9999984 5.8004802 8.9999987 8.0447911 8.9999989 7.5380911 8.6396580 8.0840422 8.3779223 6.7735045 8.9999989 8.4572194 8.9999981 7.6941558 5.9899453 8.7525517 5.7043090 7.7391970 6.5934642 7.4968062 8.6798820 8.8283631 7.1353645 7.1999945 8.8715622 6.8954448 8.2149569 8.9999984 7.6932890 7.8652081 7.9484793 6.5996241 7.7757384 5.8854181 6.8537840 7.1739651 5.9653528 7.8801686 7.2786314 8.3426205 7.7661763 6.1870139 7.8375795 8.1444609 8.9999981 8.3141365 6.7055701 6.7286580 8.1076766 7.3936083 8.5405662 7.7211071 4.9006000 6.7438502 8.4273241 7.4387450 8.0047383 8.1829668 5.6410556 6.4065389 7.2945319 6.2940717 7.0377725 8.5938291 7.7985916 7.9026193 7.5109896 8.4983545 6.8988261 7.5094141 6.3286058 7.5821763 7.1467462 8.8119518 7.7548392 5.2221080 6.8793677 8.2803420 7.9935313 7.3030964 8.1808721 6.7821829 8.9999987 6.8942130 6.9028612 6.8689240 7.9053818 6.6510771 8.0714757 7.8381419 7.3636448 6.9827778 6.4165813 6.7260766 6.5926785 6.7570956 6.8386756 6.9308553 7.9600310 6.8257625 5.9914991 8.9999986 7.7875383 8.1373382 6.4639511 7.2888298 6.1357713 7.8187343 5.6904486 7.2017320 7.2393449 7.2462196 4.4638267 8.9999985 8.9999989 5.5113277 7.8303820 8.5258690 8.1565380 8.9999987 6.4356001 8.9999987 7.1547928 6.9994822 8.0540480 8.7851951 7.2284769 6.6619858 7.7338163 4.7978635 4.6370884 7.8459921 7.5696156 8.1665583 7.4476052 6.6468610 6.9109452 8.2154425 5.5041378 7.1551982 5.1341342 7.1539398 8.9999985 1.7742106 4.7812782 0.7676987 0.6869011 0.0875325 7.2969751 8.9999982 5.3593835 0.7762216 8.4221514 0.4484537 5.5578994 6.2329637 7.1202301 6.1579877 1.7153290 7.7220659 4.9960650 8.6946705 6.7652879 1.5637703 8.6088595 1.8316680 7.9963710 6.0367078 7.3431130 7.9170880 3.7738337 4.9136263 6.5634315 3.3820694 5.5936752 2.3045479 6.2386321 8.3902681 8.9945154 5.1710429 6.5037954 8.1944176 2.3214694 
EP00072_Mus_musculus_P018005_NP_064321.2_cyclin-L1_Mus_musculus                                                                                                                                                                                                7.2146634 5.8522265 6.0382049 8.2309097 0.0000000 7.5216261 0.8174882 5.4905081 6.8321247 1.5868148 8.7326243 7.8000536 8.0632620 3.2747668 6.1100459 7.6342323 5.3982120 6.8898975 4.6514705 7.1246474 3.9156857 5.7834042 5.1567553 5.4859179 5.7665661 5.8723982 3.8236697 4.8987575 3.3768142 4.4908353 4.4355523 4.1246942 5.9949587 5.1988324 7.6608586 5.6659903 6.7793249 7.5305315 6.9834870 6.1242336 5.5830460 4.3845921 5.2934557 4.6437683 5.2983048 3.5970615 5.6191522 6.3381264 7.4808211 5.7279773 4.4355925 7.0661848 5.6937886 7.6169467 6.9624862 6.4077075 7.2115466 5.0042484 5.2278095 6.7119181 8.8302362 6.6816626 6.4724538 7.7579474 7.6690328 8.9999986 8.4297249 8.6626511 8.5928398 3.7997616 7.5592436 4.3353430 4.1401539 8.9999987 4.1473847 8.1462503 8.6298488 6.5845031 4.6227281 5.4643923 7.3041685 5.3914501 8.2161215 4.2256010 6.9273593 6.1997649 4.4580642 6.5163721 4.3705893 6.0316720 8.2869980 6.1289575 8.1777759 7.6073212 4.7513791 6.4799637 8.6504874 3.8611139 5.7518765 6.8456066 7.8844665 5.2875660 6.0258489 5.8560805 5.0756170 5.6773852 3.4069560 5.9718477 5.7608774 8.1128038 6.5528046 6.4067115 7.3692599 6.7908150 5.7341371 6.1551044 5.5004876 5.4103931 6.0610056 5.8074499 5.2861852 3.6412732 5.9431269 4.8720153 8.9999981 5.2478225 5.1419253 5.4399772 3.6457586 5.6927961 5.7226203 4.7795321 6.4656684 5.5279043 7.5996623 7.3352069 6.3614774 5.5533087 4.5230521 6.7852960 5.9564070 5.9309441 7.0031961 5.6448586 8.6379573 5.7491983 7.0211420 5.9972848 8.3108874 6.4768171 6.5817534 6.5382249 6.2661579 5.8487231 7.8147958 5.6160525 7.2255359 6.7064652 3.7242489 6.2803018 5.3151224 5.8431036 7.6567034 3.5197376 5.6738263 4.2099642 7.6185111 7.8198434 3.6360217 5.1015307 5.1476923 8.9999987 8.2669103 4.1940575 7.7913772 8.7436479 6.9428871 7.1159620 8.6011203 6.7999240 7.4568067 3.5336144 6.6551121 7.5328175 5.8001036 4.9456952 6.5436362 4.9002200 6.0851260 5.1475545 7.8455006 3.8277655 5.0835144 3.4523249 6.9939962 5.9939861 7.4641646 6.2025271 6.1189439 7.9585482 6.7566742 5.7867835 3.8635255 6.6962385 6.4003782 3.5550992 5.7748857 3.7418503 7.0651125 6.1614195 8.6344990 6.6803256 5.9491722 7.2099791 5.2488122 6.0480142 5.3997292 4.4835192 8.9999990 8.6027899 4.0881331 6.0004180 7.1201226 3.6664643 4.5809368 5.3456293 5.6630189 4.7287590 4.7387145 4.5362292 4.6992291 4.7444573 5.6273639 4.2327878 5.7073589 4.4550463 4.5872571 5.2331922 5.8055871 4.4744595 4.4565274 5.5991551 4.7506610 5.4223834 5.4659794 4.9529014 5.5866222 4.5170188 4.1211581 4.7596561 4.7259292 4.7868457 4.1456188 4.7272424 4.0966223 7.0755489 8.7205000 4.6749266 5.2968771 5.8187529 7.9011504 7.0974244 3.8045074 7.5271841 6.8507498 5.3453040 7.8115711 4.2371302 8.9999989 7.9460152 8.9999984 6.9991561 7.4959468 7.0568439 3.9907483 5.3800745 6.6243575 8.0291849 8.0114854 8.3537089 6.5462163 8.9999988 6.5640427 6.6614598 8.9999988 4.4371721 5.6315516 4.4802411 4.7898276 7.1123671 4.5117529 7.3538771 7.3081858 7.8986918 6.3145974 8.4486445 5.7436797 5.9842154 5.1731471 6.0375835 6.3007714 6.3269793 5.2379385 5.4877216 6.2558406 5.6341408 8.0141992 6.2179356 5.9234360 5.4270060 6.3020553 5.4266158 6.2432682 6.6198449 4.0988275 6.9874993 3.9213525 8.2855668 4.9751235 8.0005903 4.4543499 6.5699629 7.4394880 6.6116406 3.9579736 8.9999981 5.9813991 7.6835831 5.5957928 8.1018585 4.4860555 4.9382076 7.7876267 5.1940839 5.9481935 4.4889905 6.3425735 4.3051941 5.9436809 3.8511604 6.7773611 6.8810646 5.0928710 6.3918289 3.2768936 5.8759984 4.5860161 8.9999984 8.9999980 8.9999988 4.2180431 8.3016680 7.8863473 4.5728042 5.7969499 8.9999982 8.7454715 8.4538206 6.0420168 3.6249453 5.0026790 4.1006243 5.5464118 5.5730852 7.1946265 7.8750325 6.2650117 3.5592171 4.3692660 6.0516340 3.3862338 4.9303676 3.8761972 4.9375243 5.9145832 8.0081831 3.5281439 5.6335206 4.2070114 5.7945209 3.3430186 5.3541033 3.8303609 6.2862610 8.0082369 4.0069945 7.1867328 3.6952110 7.9713951 7.1229950 4.9759072 6.9150268 3.8924581 3.0731694 7.5646070 6.0587423 5.9939418 3.8735705 6.4411984 8.9999989 5.5741162 8.4647899 6.0817008 5.7650557 4.0140761 4.4886110 4.6991746 5.9892815 6.8980632 7.2055974 3.8543568 6.1612914 8.9999989 6.9438476 7.0052129 5.0034314 7.3607199 6.5481091 6.6734659 5.9584325 4.5142604 5.8686909 4.3245051 5.9065483 7.5051906 7.1911354 5.7301753 4.9816798 7.2438243 6.1870067 7.7926240 8.5166993 7.4998758 4.4191462 4.2452480 5.8479024 6.6977595 5.4415291 4.6590638 5.2588610 5.4843886 8.3869000 8.0905004 4.4691579 8.1039906 7.8441054 6.5110283 5.8940780 5.8397670 4.1122791 5.2112582 6.0265963 4.1884754 8.2284710 6.4422293 3.9143963 6.5885898 4.2444961 8.2449305 4.7190979 5.0668449 7.1393513 4.5475346 7.0764041 4.0366463 3.9490029 8.9999986 6.4565846 5.2293090 6.5081208 3.5845985 3.4665155 5.8772844 5.7808821 5.8383879 3.1816843 3.6221053 7.5631936 6.0596578 3.8318843 4.3485660 5.1594708 8.9999982 8.1915842 6.2101104 6.3502069 7.5128279 4.5132044 4.7970713 4.3751598 4.3822775 5.3790071 4.6099721 4.0467256 4.5140155 3.9316438 4.0829991 7.1049820 7.2889793 8.5614711 7.4368374 7.0128680 3.7490340 6.5867339 5.9697806 7.1489156 7.7836095 6.9207158 5.5999404 3.4573626 4.8644584 8.9999985 8.9999983 5.2622648 3.7653928 5.2217690 5.2925557 5.5598123 3.6213719 6.8520679 4.3254270 7.4829213 6.6880668 4.0167078 8.7429861 4.1356167 7.0292392 4.7087659 6.0443622 5.2737204 3.7925644 6.0709507 5.6520578 4.6631448 5.1144199 4.4418154 3.9039289 3.8909689 5.4437950 4.9877731 5.6969100 5.0883858 6.7298289 7.9229458 6.4517327 7.7753105 5.2807053 5.8469894 7.5122127 6.8568179 5.5553956 4.7059129 6.7323265 6.4019238 7.7170016 7.1151357 5.2798784 6.1946788 7.8569651 3.6711066 6.2445262 5.2055235 8.1981687 5.9008083 3.8863470 5.5545828 6.4981174 3.3854679 6.5220421 4.9733398 8.5689266 8.6602476 6.8884503 6.3015997 4.2968194 7.9174501 4.0183278 5.6023379 5.7299057 3.4932335 7.5979505 5.6051395 5.3125429 3.5486285 4.1639427 6.2399677 5.4192835 5.7449153 3.3902994 5.7815701 7.5846053 6.0662279 4.2883973 8.9999987 7.2568404 6.0627534 6.4845204 3.2993736 7.3345204 3.6990875 7.9223481 5.2591409 3.6406174 5.5213959 2.7530912 6.6038134 3.2992913 4.1121696 6.2969967 4.1321718 6.3275513 5.4980206 5.6860611 5.9468091 3.1778608 5.9179009 7.5464530 3.0020817 3.7690139 6.9006574 6.5479067 3.5641331 5.4640458 6.7464323 6.1883837 4.6094728 7.0294714 5.7907857 8.9999988 3.2727289 6.8537292 7.2091102 8.9999989 3.7597925 3.2603051 7.5625620 5.6247371 6.2322133 3.9632368 4.9546094 8.0780909 3.7127822 6.8318880 5.9112681 4.6210602 8.9999987 8.8319653 8.9999981 7.1544512 3.7846004 7.0170440 8.1081219 8.4806040 8.4625835 8.9999990 7.6389423 7.8896941 8.9999988 8.9999986 7.3698498 7.1492805 6.7413182 8.9999990 4.0282710 4.6193841 8.6432922 8.9999984 4.0952720 6.9960528 8.9999988 6.8157042 7.5404486 8.6754583 7.4323458 3.2563635 7.5525089 6.2308368 7.6157931 8.6297084 5.9596819 7.9933020 8.9999988 7.0746509 8.1258415 8.8996449 6.3544751 8.6762957 3.6773947 8.9999983 8.9999984 4.1593904 4.4884429 8.2922824 6.4396782 8.9999988 7.9416826 8.9999989 3.3123687 5.7603481 8.9999985 4.6784743 8.3637439 7.2657763 8.2415062 8.9999989 7.8621327 4.4475694 6.5776545 8.9999983 7.2627390 4.4204749 8.9999986 7.6420192 4.4347107 7.0261148 7.2979953 6.6816241 6.4143814 8.9999985 7.6946936 7.6565870 8.1122673 3.8864956 7.6505440 8.9198781 7.4327749 3.2885665 7.2357968 7.3339634 3.5796093 6.4127061 7.0777980 8.9999987 8.0724585 8.9999987 6.3101864 5.7734462 7.3740152 8.3204344 3.2199971 8.9999981 6.9711970 7.4853600 7.1843299 3.3950543 8.5664655 6.7003307 8.9999989 3.5880539 3.5415212 8.9984569 6.7928147 6.1951966 8.9999982 7.2371549 4.0957216 3.4610090 8.9999987 3.5987462 5.3572300 8.1486530 7.7825389 3.7250898 8.7341088 3.9115172 6.6465535 8.9999987 8.1398123 3.6332880 5.6133021 7.9412946 8.4884891 3.1970597 8.2976913 8.7117198 2.5277605 6.8309297 8.0735981 7.3098325 7.3735393 7.2262941 7.2883948 6.4900042 3.4613016 7.0372597 4.2677980 8.1598363 8.9999985 6.8130659 6.2928407 7.4241557 6.5069132 6.6488586 8.0802951 3.8873712 7.0799348 5.6658779 3.0340816 7.7619585 5.7336029 2.4558796 7.3828615 3.0242115 3.3941115 6.8235286 8.9999990 2.6223975 6.9305364 3.4454667 8.9999986 6.8371806 7.1949288 8.9999987 5.4796821 5.7000900 3.4686091 7.4890495 2.8903253 8.9999989 7.1834274 4.0466130 1.3984917 6.9991693 6.8333164 6.9278809 1.3457382 6.7815531 8.1243091 6.2599201 7.0367959 7.0547992 8.1388088 5.9320189 1.2135589 6.1675965 7.4780377 0.0936207 7.9291830 8.3567374 7.4986496 2.5651785 7.4095525 7.3393011 1.6513700 6.5421332 7.5555224 7.3019760 7.7054172 2.0478708 7.5636096 1.4554107 6.6980644 6.7269130 2.0484949 8.7546334 6.2818389 6.3638747 8.3325017 6.6220430 7.6007490 6.0046216 2.1124552 8.7198503 6.9732647 2.6102403 6.9876053 7.8331991 
EP00072_Mus_musculus_P021590_NP_082675.1_cyclin-T2_Mus_musculus                                                                                                                                                                                                0.7323586 4.1524178 5.4196957 0.7979089 7.5216261 0.0000000 7.2165848 4.4185185 1.2846174 8.1371225 8.9999986 8.8785603 8.4050954 7.0357180 8.5889197 7.3148070 5.3608470 7.8398187 5.8072239 7.7994481 8.9999984 6.1579579 5.0137653 5.7080269 7.0215974 5.2740177 7.6742360 7.0321092 7.6608646 5.4248655 4.8874547 5.3002206 5.5518696 6.8510882 8.1661519 4.8943230 6.8962982 7.4263568 7.7606016 5.4654614 5.3695434 7.0203001 4.8937722 5.2649565 4.4651441 7.0302319 5.5082622 7.1075150 7.7098718 5.1596305 7.0916388 7.7467092 6.5372254 7.2897768 7.3428594 4.6879161 6.8246292 5.1747469 7.5163525 7.0740097 8.9999989 7.3854815 6.6482718 7.7214216 6.5867361 8.9999988 8.9999990 8.9999988 8.9999983 5.9568925 6.7785711 6.2858894 7.1880842 8.5706686 7.6439480 8.0367820 8.3533582 6.1597223 7.1639768 7.7540034 6.7121698 7.3513411 7.5178794 7.3336721 6.9886979 6.8587568 7.9805062 8.8841373 7.6602782 6.7618878 8.1661628 8.3887225 7.8139413 6.9761470 7.1387087 6.5548438 7.2455498 7.4029853 6.0349460 7.3478174 8.7471184 5.5299137 5.1283692 5.9243163 6.9314690 4.7156199 5.8363926 5.1992140 7.4347624 8.0827631 5.6939523 7.5105431 6.1501063 7.0669413 6.2862447 6.8277603 5.2959703 5.2968312 7.7594536 6.9990517 6.1241112 7.3577573 7.0956380 6.1191378 8.8712577 5.4576492 5.4113762 5.5715669 7.3543949 5.3540761 5.7630967 7.6704254 5.7276737 5.3267250 7.3207704 8.1414793 5.9633343 4.4884640 7.5593515 6.4932746 5.6324085 6.4161428 6.4798308 4.9909591 5.6673745 5.4482832 6.0006719 6.0520476 6.0271344 6.0298443 6.1135627 5.7862998 7.1185838 4.7294407 7.0381354 5.0837694 6.6106669 6.0117484 7.2441461 5.6957200 5.0397293 5.9877288 7.1909519 7.2644259 5.2294149 7.9371240 7.2401692 7.6096710 6.0406041 4.2168589 6.3151125 8.9999989 6.9525709 7.1869391 6.8658841 7.9391434 6.3700629 5.1364288 7.5425866 5.9558693 6.2711428 7.4798286 7.0090984 5.5080622 6.4467194 6.0068727 6.4823065 8.0191479 5.1856165 4.2455209 8.3898163 7.6947777 4.0361021 8.0860372 7.0970000 4.8043492 7.6685093 7.0144272 6.4019883 6.9224897 5.9894709 6.0018318 6.4787562 5.7946817 5.9419853 7.3981741 5.5975601 7.5367852 6.7721046 6.1394430 8.6787920 5.4640168 6.2936220 6.8560616 4.7701330 5.5114999 7.8502985 5.4717520 8.5767508 8.7407657 8.0643527 7.4509046 7.8775838 5.9773130 6.9640597 7.3623323 8.8167640 8.4127532 7.7790668 7.6970078 7.0679958 6.8304697 6.8316405 7.8969442 8.6707452 7.0034731 7.1616186 7.9920308 7.9508669 7.2041364 6.9699325 7.5139037 7.6682273 8.6587464 6.9382133 7.9637601 8.3076516 8.3473369 6.7441687 7.2644545 7.9589109 7.0443010 7.0696601 3.6323661 7.2075600 8.1469061 7.1258200 7.9895315 5.2202738 6.1338355 6.6133387 6.5267803 8.1033310 8.2113297 7.4035495 5.6807828 8.9779197 7.6985324 8.9999984 8.4608906 8.9999988 7.0152137 6.7075578 6.9574637 7.7271536 6.0618329 5.8052054 8.1927999 6.8852822 7.2489338 6.7556468 8.2307205 6.8653837 5.7627789 7.9031483 4.0675785 6.2972203 7.7784516 7.4523979 6.5440069 7.2154323 7.8798748 7.5405480 7.4959865 6.3173008 8.4510288 5.8685932 5.4057487 5.0543920 5.8772688 7.5393414 8.7239927 6.5089684 7.0457190 6.7449040 6.4630498 8.9999986 6.5511619 5.7516908 7.5104872 7.7586959 6.2733918 6.2379094 6.3073223 8.0492792 6.5465813 8.0036012 7.9880874 8.2460808 7.6862736 7.7259341 6.4204562 7.8301405 6.3548801 8.4262373 8.9999990 5.8204321 7.5995959 6.2404155 7.2640513 7.2513637 8.3863924 7.9498407 7.7941679 5.6506555 8.5993719 5.8859261 8.4469352 6.7467330 7.3174334 8.9534192 6.3712752 7.4357957 6.9284765 6.6839651 6.0419545 7.3161374 7.3578543 8.9758433 8.3585803 6.9558026 7.1680877 7.0489646 6.8312896 5.8239828 8.6015994 8.5871249 8.9999989 4.9423567 6.9496663 5.9777573 5.3515946 7.2974412 8.3213349 7.6491270 8.9999983 8.2463642 7.0678694 7.0716635 6.4935425 5.5963702 5.1295450 6.8112434 5.9070487 6.3205468 7.0040161 7.2943419 4.6825546 5.7658195 4.9712049 5.7612326 5.2221923 7.4497232 6.8225780 7.3407284 7.6710105 8.2556960 6.4682614 8.8581684 5.7233688 5.5504359 7.9462460 6.6563702 5.7980876 7.2891777 6.0640877 5.8363571 6.5364427 6.6345691 8.6193710 6.1491427 7.4358922 7.3536725 8.0216352 6.1438467 6.2549644 6.5314506 6.7340438 5.9533212 5.7483570 6.4650531 7.3637617 7.3322310 6.7390513 6.7173464 5.6102824 6.9157956 5.6156984 6.8635404 6.1477778 8.0427136 6.4905997 8.1540617 8.2079036 7.6384721 8.2889678 8.9999983 7.5798748 7.0538462 5.9351951 7.9059620 7.1279511 8.1023045 6.4697194 7.5210188 6.0430702 6.0689353 6.4361718 7.9925951 6.8465784 5.0875384 7.9296163 8.0672844 7.7870725 8.2966327 7.2272469 6.1688298 5.2046090 6.2666969 7.6516221 5.6449074 6.0711951 5.9484578 7.3488271 7.9771513 6.9543857 7.0892227 6.9163382 7.4112107 7.3104770 7.9718710 8.0448032 6.5971040 8.3338486 6.1861232 6.8672477 8.9999989 7.6652614 7.5214772 5.4496484 5.6174154 6.7643470 5.5349815 5.3626155 5.3187070 7.0624337 6.9507872 7.7277224 5.6099188 6.4288318 8.0664230 6.6792765 8.6794325 7.1961151 7.7586854 6.4471549 7.8310236 6.8989493 5.4248364 7.4822986 7.2720859 7.7018342 7.1715865 6.5229048 6.9386602 7.3386286 7.2435475 7.0096674 6.0697700 7.4131047 8.9999981 6.7765739 6.7308766 6.9478176 7.8528253 6.8829426 8.5466890 5.7924662 6.9293731 6.1900776 6.3436585 7.5589145 7.3647299 8.6665859 6.9304563 5.8153535 6.0597281 5.7912221 7.6539135 6.5018304 8.2177624 6.7933323 6.7873281 8.7306919 8.3634451 8.1782875 8.2179171 7.7052367 6.1266090 7.3527021 6.8487035 7.8555943 7.1270709 6.8502263 6.3868751 6.1388747 7.0347238 7.0152462 8.4353015 4.9575374 6.0407903 6.9273938 5.8799862 7.1128027 7.3654222 7.3667294 8.9999986 6.1276285 6.9742231 6.7278583 8.9999987 8.6674584 6.6050145 7.3642154 6.0176711 7.1752605 4.5437545 6.8815141 8.8434570 6.7928147 7.4260227 6.1559896 8.2781459 6.0693349 6.9412885 4.6240285 6.9086641 4.9599877 6.2485138 5.8326290 7.9091416 8.6560092 6.5541845 6.7992931 6.4922825 8.9999986 6.4178853 5.9163490 7.1909405 7.1823877 7.4432068 6.8533713 5.3685570 6.8156627 5.5843724 6.6421606 6.4047284 6.9310671 5.2260834 5.9468915 7.4899276 5.0555904 7.0378841 8.6199259 5.9522136 5.5703968 5.4046696 6.2035802 6.8734781 6.8418788 7.5290396 4.7782339 5.6793277 4.7384118 6.7423997 5.8611174 7.1564793 5.4949059 4.8708977 7.3293323 5.8927627 6.5466601 4.4814967 5.2799942 7.0739081 6.3123791 7.7264894 6.8498622 6.7030792 6.9955940 5.4392278 6.5800433 5.2166741 5.7374327 7.1965095 4.9700334 6.4512555 6.5590072 8.9834577 6.0317371 8.2545051 8.0109836 7.6674828 7.5198305 6.3795256 6.9002162 6.4076357 5.1474702 7.8443752 4.8982942 7.7649861 7.4570113 5.8301953 4.4724374 6.7761011 8.9547063 8.9999988 8.9999984 8.3935803 7.3117976 6.7417467 7.4272333 7.8160059 8.9250181 8.9999989 7.2981780 7.4844309 8.9999988 8.7473713 8.5015405 7.2357451 7.3727663 8.1234405 7.5639122 7.0652578 8.9999988 7.3672817 8.8463260 7.2168940 7.4696732 6.5876864 7.3213228 8.4164074 6.0511576 7.3743350 6.2118351 5.7617487 6.2725819 7.0878064 5.3727873 7.7662769 8.9999983 8.4022305 7.3268025 8.9999981 5.9147881 8.9999989 8.0070075 8.9999988 7.1101488 8.1138194 7.4757388 8.1990233 6.2992630 8.9999981 7.9263249 8.9999983 7.4122198 5.7919962 8.9999981 5.8621187 7.3099934 6.3619931 7.5679043 8.9999983 7.8050489 7.3745451 7.4664663 8.9251259 6.4108622 8.5833009 8.9999987 7.8618227 8.1868257 7.1056414 6.6705196 7.4934433 5.4135565 7.5947139 6.8550888 5.9268068 7.7427256 7.4358902 8.5458566 7.4806702 6.2695329 7.4814682 7.7656092 8.8309476 8.2017663 6.9658069 7.1903483 7.8014850 7.8040679 8.2155332 7.0861929 4.9219035 6.5751468 8.0865804 7.2152234 7.7287647 8.1007134 5.2113698 7.0930337 7.4426342 6.7814215 7.4893365 8.6512124 7.8294606 7.6959613 8.0184216 7.7619685 7.3750145 7.1871366 7.0843164 7.3602278 7.0599584 8.9999983 6.6824890 5.2905895 6.8436257 8.1029478 8.0784562 6.7053627 7.8269669 7.4869883 8.9999983 6.8504773 6.3075333 6.2419375 7.3420512 7.1502256 8.1829297 8.1677828 6.9794687 6.5337107 6.4975858 6.5053185 7.0806277 6.4854458 7.0992386 7.3882676 7.6090059 7.0685275 6.4184029 8.7566249 7.5078872 8.0240120 6.5925817 7.4711544 5.7546593 7.4574336 6.2928144 7.9276596 7.0038541 6.7747066 4.1185158 8.5969310 7.8811584 5.4611529 7.1458536 7.8583691 8.1588259 8.2616605 6.1841699 8.9999984 7.3328583 6.8467472 8.1568641 8.9999989 7.7580498 6.8607282 8.3406352 4.9191028 4.8008897 7.4357366 6.8502236 7.8741162 7.4967101 6.6341213 6.4955964 8.0170736 5.9089068 6.9875436 5.4834481 6.9435554 8.5036135 1.7276151 4.9573660 0.4032943 0.8208478 0.8788322 6.5712010 8.8225029 5.4761518 0.1996627 7.8002648 0.8097094 5.7233163 6.3872207 7.4727913 6.4142430 1.6878705 6.9945273 5.5899805 8.1075020 7.0383022 1.7781105 8.9999985 1.9772073 7.7946103 6.1669943 6.9279838 7.3103387 3.7238931 5.1842174 6.1359153 4.0593698 5.3220683 2.5435957 6.1696353 8.0364798 8.2889675 6.3758340 6.5736677 7.7990487 2.4974686 
EP00072_Mus_musculus_P029881_NP_997561.1_cyclin-L2_Mus_musculus                                                                                                                                                                                                6.6937980 6.0564436 6.4584113 7.7970736 0.8174882 7.2165848 0.0000000 5.6118419 6.7050178 1.7910755 8.0796451 8.1123334 7.4542724 3.5184413 6.2669356 7.5352238 5.5069159 6.7321523 4.2167771 7.0070586 4.2308889 5.4284103 4.7780151 5.4391116 5.8743351 5.4818181 3.9882086 4.8541516 3.2555630 4.6202984 3.9989110 4.0667985 6.2023808 4.5229835 7.7226210 5.7298421 6.6234109 6.8603116 6.6516411 6.2171814 5.5412106 4.4948167 5.3566027 4.6371253 5.1572728 3.2497951 5.2211407 6.3331733 7.6078574 5.6615362 4.1793757 7.1082908 5.6786715 7.3186722 6.4236196 6.2884112 7.1706091 4.7091336 5.5897103 6.5164484 8.4114032 6.0315036 6.5448653 7.5302210 6.8698626 8.2653389 8.4248916 8.7619846 8.7569164 3.9039256 7.2940626 4.2336287 3.6954061 8.9999981 4.2540134 8.9454538 8.7903987 6.8015617 4.3912853 5.4307784 7.4767374 5.3449239 7.0692948 4.0928917 7.2658144 5.8220312 4.2080237 6.7481427 4.1293536 6.6652562 8.3309960 6.1242216 7.9189262 7.0448030 4.3372964 6.5465603 8.3041129 4.1175123 5.4810472 6.5614155 7.9467254 5.3262396 6.2433309 5.5811548 5.3064258 5.7602154 3.2563924 5.8380006 5.9482680 8.2688723 6.2596219 6.7725535 7.0183874 7.4068044 5.6796109 6.4446168 5.1564429 5.3866831 6.3276542 5.8256786 5.4635910 3.2591646 5.9723045 4.9289335 8.9999982 4.9537799 5.3172574 5.7400386 3.7358657 5.9740971 5.9169331 4.2032623 7.0173335 6.0488116 7.1974274 6.9025532 6.6191752 5.9960761 4.5437335 6.6748001 6.1002391 6.1161219 6.9738539 6.0155940 8.9999983 5.5644008 7.6256123 6.0305879 8.4826871 6.9199006 6.6704364 6.9565993 6.1723712 6.1056295 8.1962749 5.9661624 7.1534244 6.6844348 3.4787530 6.8089603 5.5539937 6.0875598 8.0378490 3.3267805 6.4062866 4.2372342 7.7219820 8.1322660 3.6131822 4.9934528 4.9344292 8.9408526 8.5541369 4.0484268 7.8360112 8.2556656 7.2263750 6.8079449 8.2876599 6.4343625 7.6457301 3.4359969 6.8689218 6.6147420 5.6233046 4.6785163 6.2855418 4.9418687 5.6200484 5.5142883 7.4524830 3.8271380 5.2590303 3.2998898 6.9823266 5.7412946 7.4351484 6.8929218 6.7723045 8.2798211 6.9623566 5.5654672 3.7494595 6.9591206 6.1020290 3.2738549 5.7398805 3.4040775 7.0006623 5.5798535 8.3884714 6.0742580 5.5591351 7.1126550 4.6439790 5.4220775 5.4709566 4.4654961 8.9999980 8.9044262 3.9973010 5.8782452 6.6453409 3.3833829 4.5492394 5.0597578 5.3501282 4.7737592 4.6707648 4.3002782 5.0309962 4.8404140 5.6218751 4.3057330 5.6561276 4.1566370 4.3640146 4.9792551 5.5493048 4.6300836 4.2929274 5.0612677 4.8212307 5.5383622 5.8257953 4.9734781 5.4284713 4.5144515 4.0733709 4.6239736 4.4246841 4.7983145 3.9644426 6.0732224 3.8401068 7.5173138 8.9999987 4.5380338 5.2114551 5.9765424 8.0819667 6.8165735 3.8896901 7.8489926 6.3266804 5.3656198 7.4862717 4.2822016 8.9999988 8.1219755 8.9999980 6.8227064 7.5029287 7.1236209 4.4379622 4.7910105 6.2485572 7.0298050 8.2196902 8.0726141 6.7359874 8.9999985 6.2651304 6.7399009 8.8831842 4.8029837 5.2732264 4.0919871 4.4030250 7.4463651 4.4724926 7.4314038 7.1484000 7.6023731 6.1442083 8.8487400 5.8591978 5.9953404 5.0111338 5.7230306 6.2514042 6.4128589 4.9496969 5.3718237 5.7582027 5.1864122 7.9526270 5.9780012 5.7122771 5.3440243 6.3813504 5.4075876 6.3578396 6.5539026 3.9509044 6.9979198 3.6305537 7.5424585 4.6572205 8.0057316 4.1658493 6.4767249 7.8799542 6.3322261 3.6005410 8.9999981 5.9078345 7.1230270 5.2246140 7.3620467 4.0211175 4.9351772 7.3991035 5.1235758 5.6138626 4.7488556 5.7799254 4.3123700 6.0768544 4.1527388 6.9381330 6.7155780 4.7310721 6.3400883 3.1405367 6.0429283 4.3905061 8.7462047 8.9999985 8.9999985 4.0426362 8.4728000 7.9030308 4.4851803 5.5297528 8.9999984 8.5617925 8.3119844 5.5167169 3.6880155 4.6155154 3.9830258 5.8016761 5.8056160 7.2940983 8.2031347 6.7056320 3.4486548 4.2270747 5.6599344 3.4601492 4.8655101 3.7711420 5.1535485 5.2567175 7.6877885 3.3222199 5.6215055 4.4947189 5.6275344 3.3122533 5.4308945 3.6363730 6.3213488 7.8841846 3.8360056 7.4082415 3.7997067 8.1149387 6.1197438 4.7029015 6.9379862 4.3523633 3.0733557 7.3072831 6.1332409 5.9012294 3.8567394 6.1006951 8.9999990 5.2022828 8.8561944 6.4940459 5.7536306 3.7530690 4.4585853 4.5820912 6.0274726 6.8145011 7.4729602 3.5485525 6.1354614 8.9999989 6.5280003 6.8541751 4.5576780 6.7641254 6.3188263 6.6317741 5.7675044 3.9547589 6.1693436 4.5476347 5.7093072 7.6281729 7.1423864 6.3062047 4.7008597 6.8644796 6.3118122 7.7586467 8.2313220 7.1537968 4.3095530 4.2250627 5.6989333 6.6263772 5.4479515 4.5756351 4.4805294 5.2471396 7.8240582 8.0779387 4.4459511 8.2054416 7.9754736 6.7612743 6.1770825 5.8842152 3.8259510 5.3196151 6.3496890 4.1048759 7.3677548 6.8260413 3.9168584 6.7808628 3.7166480 7.9838737 4.5025070 4.6851239 7.4302616 4.6143505 6.5098286 4.0311220 4.1202400 8.9999981 6.6419551 4.8545816 6.1650956 3.3637401 3.4466027 6.0547672 5.5569490 5.4433609 3.3413614 3.5544801 7.3620528 5.8567769 3.9392149 4.0834575 5.0737299 8.9999989 7.9268173 6.4425142 6.7081584 7.0183045 4.9549994 4.8456410 4.4735098 4.2869536 4.8899622 4.4600391 3.9488696 4.3102481 3.8819212 4.0726372 7.1240690 7.3629446 8.4235793 7.6411052 6.4263438 3.4741070 6.9382013 5.8971912 7.1557946 8.4616739 6.8749429 5.6447770 3.1892561 4.9113137 8.9999982 8.5933563 4.8415332 3.4724719 5.6124409 5.6720906 5.9254900 3.6864801 7.2767128 3.9440777 7.5401763 6.2694095 3.9143553 7.7857932 3.9820978 6.9938449 4.4835903 5.8148812 5.0220492 3.9047439 6.0403406 5.4104985 4.4299354 4.6579727 4.3181696 3.7788343 4.0106697 5.5592590 5.2160602 5.7927015 4.9576097 7.0187856 7.3258140 5.7894108 7.4366421 4.9346881 5.8356483 7.3297115 6.2494246 5.3102777 4.3502358 7.3397252 7.3274446 6.8145986 7.0053561 5.1196483 6.3652406 7.4637494 3.5906345 6.2435193 5.0492138 8.1406854 5.9185284 3.7022316 5.4987072 6.2359220 3.1353848 6.0878944 5.2400807 8.9500348 8.6741854 6.8015748 6.1066276 4.5037630 8.2969833 3.6630006 5.1748344 6.1992778 3.5284846 8.0646741 6.1838902 5.0230686 3.4818579 4.3126165 6.1934164 5.5702311 5.7148287 3.2586344 5.9678348 7.1522990 5.5249771 4.2659610 8.9999988 6.8707254 5.6553975 6.3118439 3.4578310 7.1485434 3.5955129 7.9299329 4.8268927 3.6083086 5.1078329 2.4854872 6.5840208 3.5507484 4.1076501 5.6114687 3.8073045 6.1327847 5.2890385 5.3558277 5.9249084 2.8057969 5.6026361 7.7489836 3.0903418 3.5960405 6.6307635 5.9768749 3.4701687 5.2003236 6.4081448 6.0020349 4.4347506 6.1572865 5.4570863 8.6354880 2.9013643 6.4174463 7.2800737 8.9999983 3.5515544 2.9783979 7.3482465 5.4449542 5.8729068 3.7400563 5.0798838 7.9231215 3.5063632 6.9340790 5.3852935 4.4518265 8.9999986 8.1722402 8.9999988 6.6693604 3.7202526 7.2931876 8.2495608 7.9319909 8.0179156 8.9999985 6.8158880 7.3597483 8.9999985 8.9999987 7.7120530 7.0786580 6.7387393 8.9999988 3.9041476 4.4617522 8.6541498 8.9999984 4.0175720 6.7664494 8.8312920 7.3605313 6.9991442 7.9785743 8.0913605 3.3707992 8.0799839 6.4685525 7.2472834 8.2447885 5.4766292 7.3926966 8.9999987 7.3771962 7.8822241 8.5254660 6.1952303 8.6640430 3.8035161 8.9999989 8.7317128 4.0994942 4.2317058 7.4305388 6.0774503 8.9999990 8.0868612 8.9999984 3.3559104 6.3288895 8.9999987 4.4643503 8.2051617 6.7883060 8.6603083 8.9999983 8.5117227 4.3718680 6.2224650 8.9999988 7.0737838 4.5610102 8.9999982 7.1830941 4.0864029 6.9482859 7.3036384 7.1252353 6.4563109 8.9999984 7.6954010 7.4196371 8.5220793 3.7464085 8.0106532 8.7179418 6.5298122 3.2381482 8.1084448 7.5352119 3.5875512 6.4993086 6.9374459 8.9999989 7.9752422 8.9999984 6.1309635 5.2838553 7.8316819 7.8166301 3.1609785 8.9999990 6.5916598 7.6655710 6.8485241 3.3831918 8.7760173 6.8518907 8.9999983 3.7189159 3.5789400 8.8758030 6.0696286 6.1470830 8.9999983 7.2859004 3.6283003 3.3417024 8.9999987 3.0030611 5.4753316 8.1558611 7.4951307 3.7191739 8.9999984 3.6502936 6.8428082 8.9999988 8.2516012 3.5201495 5.3175165 8.1277526 8.9999987 3.1509523 7.9604261 8.8332714 2.6153531 6.5537961 7.8180284 7.3045662 7.3245687 7.1659704 6.8795839 6.4230760 3.3448560 6.2915026 4.1908753 8.3778332 8.9999984 7.1405040 6.3435995 7.8012578 6.5984317 6.7017574 7.3019259 3.8882382 6.9250817 5.4698864 3.1256764 7.9043375 5.4721146 2.5831478 6.8742799 3.1302330 3.5863020 6.7802464 8.9998047 2.5576506 6.9600002 3.6918558 8.9999981 6.9511118 7.2050532 8.9999989 5.3508821 5.6397267 3.2734883 7.3954299 2.7923201 8.9999988 7.5259952 3.7400024 1.5723357 6.9840677 6.2757350 7.1997997 1.4612330 6.3164291 7.9690844 6.5034588 7.1012370 6.8754907 7.7634799 5.9576981 0.3966558 6.3945425 7.1654539 0.8829210 7.4519997 8.5667973 8.2450911 2.6336875 7.2425607 7.0970278 1.7884424 6.3411538 7.3081769 7.2106058 7.2913467 2.2724330 7.8053173 1.5583036 6.8556369 6.4036980 2.0374274 8.2027030 6.3735200 5.8187431 8.4869562 6.4859204 6.9484918 5.7264200 2.1024623 8.4303866 6.8099829 2.6488043 6.8050389 7.7287022 
EP00085_Daphnia_pulex_P008683_EFX68533.1_cyclin_K-like_protein_Daphnia_pulex                                                                                                                                                                                   4.5251718 0.9657736 0.9507926 4.4135703 5.4905081 4.4185185 5.6118419 0.0000000 4.5761272 6.1436043 7.7067879 7.2745465 6.0750827 5.5646682 6.5365605 5.9042583 3.8449049 7.4752243 5.3627104 5.6365524 7.1039425 4.3286813 3.3345092 4.5929061 6.1959493 3.9644140 6.1584548 4.3056404 5.9916645 3.1115579 3.8566043 5.5418254 5.2732955 3.8874349 7.0916627 4.5198587 4.6295530 4.8877627 7.3242927 4.2300294 3.5758070 6.2045099 3.3908222 4.5705442 3.3665347 5.5511983 4.0647144 6.5608575 6.7311188 4.6732477 6.2299424 6.3142461 5.7273140 6.5729022 6.0417539 5.0334453 5.3538031 5.0397033 5.7071758 5.7800909 8.0150224 4.6599039 6.8017325 6.6634371 6.9851855 8.0019669 8.3585661 7.8016254 7.9769857 5.5165281 6.6102160 6.0992334 5.0317784 7.3450458 5.0370919 7.4795551 7.7836930 5.6788454 5.4872481 5.1994444 5.5181639 5.6213292 6.0585414 5.5030729 8.0192744 5.9711847 5.9613900 6.2119692 5.7213615 4.9343066 7.7104800 5.8501080 6.3548681 5.0317632 5.6521419 5.8194987 7.5261771 6.8145669 4.9092079 5.3490239 6.4304444 4.6890008 4.0508705 3.7711609 6.9688597 3.6811466 5.9186730 4.7241684 6.7053596 7.3643200 4.4792870 6.4203124 6.1553516 5.3946784 4.6976981 5.1620825 5.7818297 5.2075650 5.2181773 4.8682578 6.6609616 5.0188917 4.7369064 5.9482193 7.7515371 5.3967995 4.4804457 4.3765537 5.0233601 4.7357451 4.8570955 5.9486417 4.8767696 4.4882876 7.3311477 5.7559492 5.7097910 4.4775723 5.7873441 5.9732669 4.5301346 5.9044097 6.8637680 5.1950524 6.9131516 4.4992740 5.1600226 5.6839726 6.7920320 4.9593868 6.0064372 4.3950236 5.6846369 4.5074817 5.7970537 4.3524578 5.9282765 4.9565865 6.0339999 4.8222014 4.1786881 5.2635704 5.9224937 5.5879676 5.9182367 4.8591120 5.7349986 6.9895653 4.7601552 3.2703591 4.7161553 7.3243411 6.9309115 6.1447077 6.1022880 7.0427123 5.3511231 5.3501140 7.0487254 5.8382122 5.4898332 6.0310659 6.4287522 5.0776375 4.7061805 6.0960886 5.0427887 6.3486971 4.5088243 5.0275545 6.4571908 6.6377405 3.9129438 6.5408092 6.7431787 4.1662305 6.0593789 4.4309929 5.1021783 6.3919259 5.2513352 4.4892417 5.6136303 4.5901888 5.1490433 5.7090003 4.4650639 5.6735765 5.3637743 5.5686397 7.5833634 4.2841059 5.3146431 7.9650771 4.2825928 4.3100401 6.5315382 4.6967393 8.9999984 8.9999989 5.9759251 5.2690899 6.9744220 5.1684704 6.6925138 6.8570359 7.0382017 6.2636362 6.4000700 6.1961003 6.9694143 6.5401044 7.0169926 5.7319156 7.2920607 5.9963244 4.6144879 6.7169725 6.3636963 6.0436785 5.4805114 6.9085369 6.7750199 8.1699078 7.0033495 7.3813131 6.9075876 6.2542850 5.2827495 6.1580184 6.3408146 7.2285150 6.2181039 5.0133263 5.9466987 7.6124945 6.3336793 5.5484840 5.5442163 5.1163177 5.9583873 5.8742575 5.2398255 5.9487453 5.0888205 5.3409195 6.8578085 7.0390557 7.4104504 8.6154033 6.2536307 5.1188216 5.0444244 4.1754274 6.9166583 6.2222327 6.0731303 6.6719809 6.8127371 7.2787390 5.8319340 8.1442028 5.9293503 6.1676621 7.4433546 4.8970686 5.8904605 7.3182179 6.1439147 6.5516209 6.6834340 7.8074742 6.1508788 6.3064281 5.8561369 7.8526065 5.5286706 4.8445393 4.6853199 5.0244687 7.3241125 7.1007113 4.3614359 4.7275884 5.1958985 5.5671142 7.6833564 6.0897929 4.8281628 6.7730075 5.2094537 4.8089551 5.8095924 5.2262334 5.9469072 4.9592939 6.5523073 6.0749373 6.5939535 6.0415029 6.5725825 5.0601322 6.2619144 5.3345725 6.4993844 8.9999988 6.0042349 6.0306965 4.8559725 6.2920023 5.9485881 7.2046323 6.7102208 7.7014074 4.3154888 7.3983140 4.9727022 6.6183249 5.1582802 6.8605046 5.8789337 5.0428278 7.2059550 5.7984729 5.4240032 6.0682754 6.4831363 6.8567867 8.2627571 7.2388344 5.7161054 6.7874243 5.3938309 6.2809209 6.0575491 8.9999987 7.2216973 7.4935869 3.8506609 6.3570666 6.8339674 6.0891295 8.2056221 8.1077199 6.7530758 7.0234291 6.4925917 5.5391510 7.1315778 4.6637608 6.8078193 4.2797631 5.7389910 5.4951490 6.4119072 7.3518567 6.2247014 5.1200089 4.9964458 4.2849443 5.4075549 3.8981671 4.6607673 5.0434143 7.2872761 5.6161474 5.8888588 5.8863811 7.5111330 7.6872415 4.8440713 7.1109429 5.0371665 4.9197726 6.6632993 5.9211413 4.9230585 5.6982591 5.4676165 8.7521618 4.8269087 6.1783252 7.3676310 7.4089143 6.1573619 5.3081646 6.6459488 8.4995363 6.5832960 5.0995949 5.8909540 6.1282821 8.5400112 7.2644500 6.3049238 5.0380839 5.5314647 5.9363982 5.7661015 5.1490711 5.3410378 5.8914268 5.3376518 5.6532862 6.7188892 8.1736886 5.9545230 6.6528132 6.3286483 4.9319482 6.8250370 6.9888191 6.4312757 5.5109171 6.6264779 5.6083684 4.9740174 5.6942549 6.4524160 5.2733689 4.4532736 8.9973359 8.9999990 6.0332015 7.5509598 8.2682947 5.5308880 4.7043967 4.8511891 4.9559648 4.0034337 4.2184651 5.8770528 6.6689316 5.9167355 5.5869477 5.9709994 6.0767137 7.2676802 6.7371527 6.1977700 5.8999216 6.4202424 6.2217340 5.7052442 6.0262584 7.6681765 5.6839830 8.1302839 3.9814287 5.5767774 6.0000636 4.4602938 4.4704752 3.6925844 5.4250297 5.7298494 7.9008962 4.4671963 5.7746647 6.3576761 5.4818771 8.9760824 6.2306262 7.1913475 6.5746804 7.2604970 6.3413171 5.7302831 6.1862979 5.9462070 7.0014594 6.5066394 6.0974319 5.7928779 6.6775355 5.7379543 5.3245184 6.9084107 6.4754920 8.9999982 5.3602300 5.8138525 7.1885066 7.6559232 6.6769648 7.5214959 5.7856963 6.6166023 5.7805643 5.7445007 7.3120575 6.6719419 7.1012931 5.7999320 4.4243765 4.2521658 4.8810049 6.1602738 6.9057880 6.8521517 6.6270891 6.1227901 6.2522468 7.0885388 6.3586042 5.4481921 6.4925455 5.8110063 5.0341531 6.3536901 6.4060026 6.1318698 6.8116425 7.6549963 6.0573704 5.9077538 8.0797316 7.0549075 4.2494161 5.3700517 6.0368789 5.3240936 6.0327408 6.4865700 6.6215259 7.4013567 5.2511434 6.1836453 6.4615370 8.4943865 6.0384116 6.5058981 5.9074782 6.1198515 6.7322555 3.3657799 6.8441530 7.4704476 6.6013669 7.7596279 4.7494729 7.6050732 5.4367299 6.0911932 4.1087878 5.8380751 4.6819004 3.8259465 6.3012727 7.5677146 8.2571914 6.2663289 4.8460684 7.1667990 8.0783857 5.2574695 4.7245063 5.5704676 5.1803440 8.0998856 3.8091271 4.0082136 5.2530374 4.7143075 4.0057243 4.1370849 6.4957737 5.9020198 4.8628357 5.2241102 3.7497022 4.7230463 7.1552507 4.6669598 4.7420080 4.3701292 5.2449758 7.1417733 5.2479656 6.2620400 3.2904778 4.9524810 3.5795073 5.4516855 5.4234790 5.0558870 4.0730844 3.5312816 6.1233830 3.6620360 4.9197900 3.5925040 4.1977029 5.9273021 3.8065729 7.8117397 5.4040609 6.5595390 6.5765549 4.5578151 5.2480825 3.7203485 3.9930239 7.4478240 3.8610228 4.5366722 5.2966983 6.7270355 5.0810841 4.8985284 5.8392546 7.8831322 5.1932621 4.9294507 5.8950164 4.7114479 4.9369269 6.8616212 5.6821919 7.6184002 5.0927642 5.8627895 4.8528911 6.4385872 7.5548096 6.6061741 8.9999982 6.1336406 5.3034602 5.8668471 7.1293260 7.0380188 7.3448458 8.4369316 5.8960100 5.9917869 7.8590211 8.9999986 6.2976772 5.9030974 6.0989209 6.0967030 7.3646417 6.7663424 8.1808587 8.6013974 8.3214743 5.6617825 7.5232933 6.0971853 5.4889780 6.4930836 5.5802198 7.0274562 5.6562504 5.3877625 5.1556510 5.5768147 5.5902553 7.0167910 8.9999988 6.0971922 6.1603215 8.9999983 5.7733180 7.9083466 6.6305353 8.9999988 6.5370573 6.0586385 7.3331181 7.8374849 5.6456813 8.9295668 7.4671517 8.1270369 7.0867398 5.1783402 6.4529537 5.5694151 7.8345154 5.0842220 6.8696750 7.0082040 6.9802825 6.6528704 6.2450475 8.2674666 6.4374092 7.1552918 8.7712517 5.7065080 7.8921128 5.0876466 4.9541010 6.4303935 3.9695629 6.5075293 5.7948862 4.7422885 6.6903997 6.3643280 7.2886992 7.0987023 6.0001391 6.1524684 6.7561378 7.1535443 6.2632495 4.1949928 4.1184100 6.9242281 7.1054331 7.7976705 6.5409844 3.6906591 6.6391057 6.5284271 6.5976024 6.3320014 8.9999988 6.5302426 4.2416860 6.3310672 6.6228082 4.2683161 6.8679607 6.2283126 6.4519784 6.9502762 7.7816322 4.7628998 7.1839484 6.0281801 6.5543051 6.8054094 8.3100140 6.7139733 4.7360254 6.7288100 6.8137294 6.2671721 7.7913124 6.1336207 4.3872025 8.9999987 6.1005531 6.5471101 6.6954875 5.9150128 6.4004487 6.7049955 6.2418976 7.6366565 6.3790826 4.0300474 8.0290240 5.6531126 6.0168306 5.9337935 4.1907103 7.8691006 6.0173402 3.9186668 6.7071024 6.7168039 8.3450586 6.2526684 5.8241575 5.4824432 7.0247719 4.1808003 5.1636986 6.0509353 7.5644620 3.3140006 6.6110450 7.9485936 3.8638587 5.9467196 7.8925025 7.1591277 6.3015800 5.6229739 8.3936431 5.9645040 6.1605277 7.0589662 8.9999985 7.2566180 4.7945300 6.9144998 3.1358535 3.4894632 5.6564642 7.5006279 6.5323467 7.4364632 5.2129711 6.1723558 6.0172737 1.0358583 6.9139310 1.0021203 6.0269136 6.9957819 4.4841096 1.1655340 4.4286389 4.6323190 4.5205650 5.7087729 6.7502998 0.9725022 4.2523870 5.4480869 4.4927265 6.3366826 6.1205847 6.7565472 3.5666946 4.6179451 5.9057565 1.0809851 8.9999990 6.7188454 4.6123074 5.8093936 4.8448733 5.5211566 6.6907043 6.1692342 5.5906152 6.3219717 1.8476105 5.5357887 6.1978844 1.7544720 5.1345641 6.1819794 5.5350834 8.0029131 1.8926048 6.3268732 7.2451459 4.8590338 
EP00085_Daphnia_pulex_P012586_EFX72436.1_cyclin_T-like_protein_Daphnia_pulex                                                                                                                                                                                   1.1850104 4.4690117 5.2879720 1.3598493 6.8321247 1.2846174 6.7050178 4.5761272 0.0000000 7.5460680 8.9999982 8.9072373 7.0562485 6.3378620 8.0888848 7.7853244 5.1316614 7.3588518 5.8880958 7.4689154 8.1684295 5.6695922 4.5195479 5.6995734 6.9600850 4.5607695 7.5118545 6.1490907 6.8420734 4.3351023 4.7153087 5.7174295 5.6021555 6.2749821 8.9999989 5.0124908 6.3090938 6.5451683 8.0388417 4.9899368 4.4734951 6.9228023 4.2851142 5.0660791 4.2091802 6.8063146 5.0026950 7.6851627 7.7216573 5.6894611 6.3411417 7.0718156 6.9587686 8.5113507 6.9137726 4.3567846 5.6793607 5.3557877 6.3289241 7.2503814 8.9999987 6.1105025 6.8188030 8.1904528 7.0714281 8.9999990 8.9999988 8.7090101 8.5593909 5.6466873 6.6239643 5.9124613 6.0841867 8.3949299 6.5427330 8.5505183 7.7439540 6.0255434 6.9256546 6.6571973 6.1394997 7.1152985 6.5408851 6.8817789 7.8688366 6.9690426 7.0758570 7.6496052 6.6402523 5.8994007 7.8984337 7.7562999 8.9999982 6.9346690 7.0621320 6.0056139 7.5296535 7.3816035 5.9909684 7.0922409 7.8130706 6.1708297 5.6798868 4.7888443 7.4918642 5.0328707 5.0523780 5.2410843 7.1498623 8.9999983 4.6543505 6.8457928 5.6926697 6.1199039 5.8657050 5.7203725 5.4067006 5.7956032 7.0968426 6.1358742 6.4635858 6.1470381 6.0453555 6.1542241 8.9999989 5.9145832 4.8356463 5.1166678 6.0848566 4.9509229 5.0387193 6.4722232 5.2862132 5.0194037 8.9505261 6.7296140 6.0564024 4.7416318 6.8758067 6.7668834 5.4883493 6.2139479 6.8017023 4.9370257 6.8656589 4.9092220 5.7451933 6.3721271 6.4299821 5.7442612 6.2883220 5.1005571 6.2421658 4.5318060 7.8737232 4.9323669 6.5160590 5.8560814 6.9627006 5.5378214 4.7833433 5.2960639 6.9316460 6.3547934 4.4837899 6.8997174 7.5886272 7.1719856 5.5936594 4.1426242 6.6689462 8.6236374 7.2790913 5.9477670 6.9555664 8.9766637 5.9572992 4.8157556 7.2191854 6.3967502 5.8091774 6.2347656 7.3053204 5.1842977 5.1927277 6.5591543 6.0924025 6.8571274 5.4599699 4.9213661 7.3303447 7.7552200 4.4920938 7.2132989 7.1602607 4.8095176 8.0456422 6.8922362 6.3945466 7.5665380 6.2563613 5.5712835 6.2129749 5.6813037 5.8751565 6.2457658 4.8024246 6.6271966 5.5883493 5.7194238 8.9999982 4.6922203 5.3499293 6.7107477 4.3791033 4.6701244 7.2022933 5.1976254 8.8915880 7.6723524 6.5418137 6.4724978 6.9821011 6.3619091 7.0663408 7.9269676 7.4504451 6.9540037 7.0343760 7.3357082 7.8563489 6.5526308 6.9166898 6.3809773 8.7245194 6.4573251 6.1265225 7.2043588 7.5376837 5.7188067 7.0033021 8.1895850 6.7552497 8.6230305 6.3913941 6.9385482 7.5989701 6.8881677 7.1212467 6.4956830 7.3076171 6.8361714 6.3046920 4.2048412 6.1037934 8.9999984 8.1626190 6.6613307 5.6329542 6.2812589 6.3530390 6.4035537 6.2410770 7.2233696 6.7954672 5.5752837 8.8301126 6.7077500 8.9999982 7.3444226 8.9999988 6.0670930 6.0093880 6.3078931 7.5071337 6.4003722 6.0411397 8.9999985 7.3296356 7.4895153 5.8383201 7.4622139 7.4542000 5.6170182 8.0724559 4.3292701 6.8421238 7.3909420 7.2651803 6.5806810 7.0068856 8.2967573 7.6347499 7.6756788 6.3900594 8.9999988 6.4465472 6.1447977 5.0759178 5.6130019 6.7391789 7.3560886 6.4372732 6.3078209 6.2803693 6.1702158 8.7184974 6.6242446 5.5027698 7.1595339 7.5889519 6.5364908 5.6867934 7.0421509 7.0619575 5.5322370 7.2695901 7.1514444 7.7802008 7.1150172 6.0048127 5.7563792 7.0524954 6.2869749 7.1212636 8.9999987 6.6063876 6.3678079 5.6295396 6.7268967 7.1589572 7.5435681 8.0999664 7.9519443 6.0216463 7.6339816 5.2580242 8.1915477 7.4415624 6.7801807 7.3515635 6.1856028 7.5641410 7.4247568 6.3910189 6.7628717 6.9600478 6.8368276 8.9999987 8.5997797 6.5587832 7.5377901 7.3847170 7.2542989 5.8116069 8.9999987 8.9999984 8.9999983 5.1074911 7.7805957 6.6691297 5.9621439 7.7978862 8.2488898 7.1881678 8.9999982 7.4036906 6.3806577 7.0715277 6.0113195 6.7521936 4.8726467 6.3005043 5.6075266 7.0191602 8.4432262 7.0428183 5.2997697 5.9767811 4.5702773 5.7011488 4.4807379 6.2389536 5.1134502 8.1499259 6.5493669 7.1262090 6.6975847 8.9999982 7.6130949 5.5877324 8.9999983 5.9000607 5.8189790 7.9450400 5.6875131 5.2691864 5.9645243 6.6240412 7.0706688 6.1950096 8.9999985 7.7202528 8.0109719 6.1095074 6.3918080 6.4227273 7.2342718 6.1899922 5.4222652 7.0195354 6.5498584 7.8140296 7.8335964 6.9424442 6.1070462 6.5538189 6.7562139 6.7105841 6.7019840 6.8875463 5.6829233 7.0682888 7.6146447 7.9371467 8.8409894 8.0789936 7.9277460 7.7552768 6.1209521 8.6498976 8.0132052 7.4859050 5.6044274 7.1676706 6.3048249 5.5420688 6.6390761 7.1810239 7.3191184 4.5371051 8.3587161 8.2270890 7.1023396 8.7504400 7.3635031 5.6265010 4.8052633 6.1630213 7.2629800 5.7094966 6.0909474 5.9243568 7.6129880 7.8611685 6.2569024 7.0229606 6.4135105 7.9958364 6.3344183 7.1858629 7.9449565 6.2586396 7.4944105 6.0625495 7.5512613 8.2833304 7.8235942 7.5355619 5.6214113 5.9859575 6.4770841 4.3344139 5.1128051 4.4720898 6.1356913 6.4448050 8.7544194 4.4806599 6.5123737 7.3472172 6.1329562 6.6714852 7.8670922 7.4697120 7.4308722 8.7862656 6.4856068 6.5546676 6.7427332 7.6108485 6.9935378 7.3936593 6.2570959 6.4220459 7.6266811 6.2871928 7.3094183 6.9230786 6.5404699 8.9703334 5.6197497 6.5700268 7.6969016 7.4901007 7.1707091 8.9999982 7.4628689 6.7142033 6.0553901 6.4526064 7.6763391 7.8243340 8.1020405 6.0381017 5.3135844 5.8858078 5.4591984 7.1543237 6.9276620 6.8984814 7.4266524 6.5179577 7.3587085 7.6420467 7.4183040 7.6216670 7.4768141 6.5139282 6.5204509 6.6621334 7.1866002 7.7710066 6.8295250 5.8018438 6.6107063 6.4902238 7.3231621 7.4074473 4.7899425 6.5849486 7.1473300 6.5410961 6.9366909 7.5706983 8.4727396 8.0632083 5.9539147 7.9117322 6.0885324 8.5193992 7.7544402 7.6380517 6.9347808 5.4318666 6.5698514 4.4900936 7.2251030 8.6977851 6.4732585 8.6150586 5.8503394 8.6107843 6.3139851 6.4589815 4.3827855 5.8628641 5.2073570 5.2434544 5.7866822 8.6681638 8.9999988 5.9809967 6.2312562 6.7699470 8.7087477 6.3854297 5.7118970 6.9069045 5.8102964 8.1956568 6.1265796 4.6944200 6.2144091 4.8150692 6.5486745 5.8785380 7.4232502 5.2629648 5.7427685 6.7313528 4.4929696 5.7179881 8.9999982 5.4059733 5.3782178 4.8582363 5.4559792 7.6927875 6.1235591 7.6685421 4.2765729 5.7047372 4.5249246 6.2516638 5.1554938 6.5627161 5.9145240 4.8140403 5.8628703 4.8078880 6.4518898 4.2144756 5.2498757 6.7445997 4.9820069 8.9428297 6.8025438 6.5791327 8.6448673 5.3686979 5.6355351 4.7039728 5.3161131 8.4384834 4.6155604 5.7272092 7.2037243 8.3956460 5.9153141 7.5761178 6.4218245 8.5060811 6.9585527 6.4476005 6.5486713 6.1414196 5.4318188 7.2102177 5.5000672 8.5305029 6.6906883 6.2437349 4.4681142 6.7674199 8.0612965 8.1923673 8.9999988 7.9250458 6.5577264 7.3001539 7.3537275 7.8559400 8.9999982 8.9999985 6.7657168 7.0914297 8.9999985 8.3976309 8.0532196 6.7873217 6.8265889 8.1562995 8.2519671 6.7605913 8.9999985 7.7397809 8.3865479 6.3440768 6.9433307 6.5503468 6.7277140 7.7427219 6.0549132 7.3940116 6.2497610 6.6688063 5.9318060 6.4388896 5.5401467 7.7694703 7.8215093 7.6922104 7.2089458 8.9999982 5.7337326 8.5350338 7.7338759 8.5092787 7.2882181 7.0213428 7.4309704 7.7342445 7.0936569 8.9999984 7.8891366 8.9999987 7.5441561 5.4443477 8.9999981 5.6682618 8.0816213 6.4236748 6.5352897 8.5653819 8.9345124 6.7865506 6.7092233 7.9019241 6.6136067 8.6315885 8.9999980 6.7248495 8.6468577 6.8762159 6.4254992 7.8338400 5.2014602 6.4765393 7.0425832 5.5668834 7.9232878 7.1420051 7.5055225 8.8442262 5.6926030 7.2868453 8.5377721 8.9999985 7.6867921 6.8337335 6.4345578 6.9858739 7.2418810 6.9863234 7.0776413 4.9294655 6.1754984 8.4919749 7.2831091 6.3498527 7.7765378 6.0510961 5.8519445 7.1249266 6.5695783 7.3093006 7.6554291 7.8944492 6.9036348 6.5941838 7.7357530 7.0359130 8.3056008 6.5446169 7.2162077 7.0754747 8.1013351 7.0319368 4.6123654 6.1896903 8.8482601 7.5740763 6.8896196 7.9737931 6.7082963 8.8019778 7.4457329 6.3098424 6.6697017 7.3442693 5.8101670 7.5543027 8.3588361 6.1780107 6.1160437 6.1218399 7.0593791 7.3283257 4.8120104 6.4335585 6.4147301 7.0788070 6.8702685 6.5314501 8.6224410 7.2612505 8.7378769 5.7152563 6.0537265 5.1659091 7.0687245 6.0669818 7.5690667 7.2419677 6.9058905 4.4294885 7.1498872 8.3328198 4.6526946 7.0601476 8.8176816 7.7640127 7.9404800 6.2115109 8.9999986 6.5808083 7.0584670 7.1526312 8.9999990 7.8298664 6.6849644 8.0189672 4.6112423 3.9997131 6.9319783 8.0456349 7.1136137 6.4400095 7.1321777 6.3534679 6.8221529 5.1351427 6.7153118 4.7634029 6.3660420 8.9999984 1.7203854 5.0867031 1.1561675 1.3308124 1.4026535 7.5591580 8.1075935 5.3294825 1.1874521 7.0042809 1.3793053 5.3660116 5.6557732 6.4718790 6.7454283 0.9931213 6.9091382 4.4650419 7.7737580 6.9707032 1.0496811 7.5724767 1.3057855 7.1198601 6.8477759 6.7981356 6.8320004 2.8837898 4.8130560 6.7564792 2.9981175 5.2698168 2.0823155 6.7821208 7.0876226 8.9999989 4.9961376 5.9768552 8.7934063 2.3960446 
EP00085_Daphnia_pulex_P027958_EFX87808.1_putative_cyclin_L1_variant_2_Daphnia_pulex                                                                                                                                                                            8.0923931 6.4968488 6.4188728 8.6962350 1.5868148 8.1371225 1.7910755 6.1436043 7.5460680 0.0000000 8.9999987 8.9026016 8.1046205 3.3941209 6.1459198 7.7526726 5.5220273 7.3716065 5.4795536 7.7627093 4.0539270 6.2908412 5.3248020 5.4830392 6.1026074 6.2934395 4.0460015 5.4791559 3.7433361 4.7101050 4.9913231 4.4183369 6.9714637 5.7569301 7.9300255 6.2449326 6.6869534 7.8356597 7.0514811 6.0366472 5.5736392 4.3673276 5.5441854 4.9881558 5.4727285 4.0532578 5.7905090 6.9002072 7.7654859 6.6360716 4.6158857 7.6054480 6.5580899 8.3229468 7.4614450 7.0054311 7.5883119 5.4427445 6.1292656 6.2376457 8.9999987 7.2544992 6.9204029 7.6877426 7.5964103 8.4043093 8.4053094 8.9999984 8.5754903 3.9963101 7.2607968 4.7289803 3.8562998 8.9999989 4.0112830 8.9999984 8.9999987 7.1458871 4.9389801 6.3166272 7.1935618 6.0659995 8.9907853 4.6993996 7.4478453 6.9549909 4.6196537 6.5202371 4.1867162 6.5630518 8.7629862 6.2450034 8.9999989 8.1356197 4.8112978 7.4321147 8.9891454 4.0835001 5.7386994 7.8788913 8.9999988 6.0321405 6.5022149 6.7220133 5.6510534 5.8457612 3.7134475 6.0164661 6.3971326 8.5205345 7.2635287 7.7876026 7.5368785 8.3934637 6.2547511 6.9426747 5.8802865 5.9981585 5.9494885 5.7982180 5.9300636 3.4764139 6.7124697 5.8575888 8.8556210 5.9948327 6.0998951 5.9382841 4.0041672 6.0790292 6.2688516 5.3196365 7.2614044 6.3491445 7.5160036 7.2811606 6.7278155 6.1924210 4.9942065 7.6656922 6.3152641 6.3424758 7.4266314 6.5775011 8.9999986 6.4923839 8.2047418 6.6024705 8.9999980 7.1971962 7.3819700 7.2475926 7.6649767 6.6490834 8.9284635 6.0766959 7.8895648 6.7528212 4.3246411 7.4908193 6.1872786 6.3748567 8.0976736 3.9086944 5.7412669 4.4397473 8.4708629 8.9999983 3.4871538 5.4166649 5.8652100 8.9999989 7.5576522 4.6623231 7.4710139 8.8511993 7.1593042 6.8260812 8.5412483 6.3970818 7.3498485 3.8087293 6.9371922 7.6903695 6.6796869 5.3100124 7.0722894 5.0857019 5.8890292 6.0011470 7.7056678 4.4052227 5.5442872 4.1398957 7.4792015 6.1505547 6.9772804 7.0288299 6.5677940 8.5088259 7.3551006 5.9445578 3.7391102 7.1544055 6.5428300 3.6235464 6.2934012 3.6687067 7.4042169 6.0456335 8.9562565 6.9192942 6.0573546 8.7108030 5.4001973 6.1865963 5.9480895 5.0226088 8.9999984 8.9999989 4.8324167 6.6668559 7.9457556 4.3176430 4.7375378 6.0908079 5.7093993 5.0774771 4.9793838 4.7940354 5.2969526 4.7855314 5.6709379 4.4115258 6.1980822 4.5696143 5.3952484 4.8445806 6.0689547 5.1148332 5.0253459 5.3882313 5.1539488 5.9007528 6.2119072 5.2768211 5.5057936 5.3597538 4.5451935 4.5693810 5.0013266 4.8382787 4.8250896 5.7855349 4.0450610 7.6675216 8.9450463 4.4812709 5.6697060 6.3552288 8.2732914 6.9875216 4.1219779 8.0286917 7.1000824 5.1627585 7.2750837 4.8535716 8.9999990 8.2163613 8.9999980 7.1135022 7.3395953 6.8764834 4.7048030 5.9190991 6.8968214 8.9999985 8.6696682 8.9999988 6.9791231 8.9999990 7.2995744 6.6672921 8.9999989 5.2061830 5.7083373 4.8925723 5.3982344 7.9258270 4.9022148 7.7642073 7.1050274 8.9126722 6.9792820 8.9999987 6.7425340 6.6550058 5.7522985 6.8467274 6.6775173 6.9649885 6.5126152 6.9049725 7.0519073 6.3473762 8.9999987 6.4114814 6.1463568 5.4186030 6.0820339 6.3558459 6.3123411 7.2624296 3.8593976 7.1667901 4.1805368 7.7696427 4.9369393 8.1191518 4.8187895 6.2962929 7.2244276 7.1051652 4.3847715 8.9999983 6.3230156 8.5958848 6.0952309 7.9810927 4.5328975 4.6992512 8.7482571 4.9415603 6.5699636 4.7512613 6.6233387 4.8010036 6.8048114 3.7114105 7.5372599 7.4245783 4.8403505 6.4614137 3.3373044 6.8465186 4.8626403 8.0518109 8.9999985 8.9999989 4.2553919 8.2230743 8.0231577 5.0122698 6.9253869 8.9999990 8.9999984 8.2184552 6.8513865 3.8089899 5.0367606 4.1935640 5.9627022 6.3497360 7.8178904 8.5793037 7.1798100 3.5260835 4.6597404 6.2761297 3.6782345 5.4696031 3.9692661 5.5809319 6.5359122 7.7357780 3.6029262 5.9488367 5.3732842 5.8408648 3.5652587 6.1506859 3.8229531 7.2901769 8.6026068 4.0169575 7.6080446 3.9863678 8.6400083 7.7141124 5.5630092 7.4658657 4.1691967 3.6195645 7.4460953 6.0186974 5.7012050 4.1493725 6.6831385 8.9999981 6.1598556 8.9999981 6.4922497 5.6154337 4.2599105 4.4212522 4.6045882 6.5379840 7.2504595 7.3569584 3.7411647 6.6144859 8.9999989 7.1680982 7.1499072 5.4976024 8.5120223 6.5859242 7.1890266 6.7233299 4.0983769 6.0788974 4.4122676 6.0548701 7.7756792 8.3712226 6.3747867 5.0160724 7.3705252 6.8078355 7.6040792 8.3143340 8.6813770 5.0424026 4.3322279 6.6357344 6.5107025 6.1602938 5.4305816 6.3004961 5.6905598 8.5692344 8.9999985 5.0755977 8.7185661 8.9999988 6.4640817 6.0813388 6.1682808 3.6444055 6.0474292 6.2547326 4.2986841 8.5740547 7.2929660 4.2745678 7.2625202 4.3791481 8.1855693 4.6501584 5.0606994 7.4571205 5.0309299 7.1722784 4.3055657 3.9587524 8.9999989 6.6400993 4.9983752 6.4326044 3.7956832 3.9293453 6.0305200 6.2792557 6.0718599 3.2696119 4.0431267 8.1205844 6.4188222 3.7064534 4.6894958 6.3773595 8.9999988 8.3911729 7.9582734 7.4314632 7.5811553 5.3365506 5.1675112 4.9089367 4.9519737 5.5728686 4.8972416 4.5726049 4.3755249 4.5766923 4.3107968 7.5756167 7.4587151 8.5278709 7.8224554 6.9100262 3.7946259 7.1668950 6.4109878 7.1104066 8.6425999 6.8578042 5.4905418 3.8501808 5.4870516 8.9999988 8.9999984 5.3985707 4.0233288 5.9115534 5.6943271 6.4277017 4.1664555 7.3128252 4.6986589 7.6193678 7.1153966 3.9978276 8.0668957 3.9013038 8.4374245 4.5291890 6.2535029 5.8004554 4.0197293 6.5138556 5.4814881 5.0774414 5.5295866 4.8396570 4.1463883 4.0085854 6.1471869 5.4011901 6.3013329 4.5294846 7.0374257 8.7055746 6.9321541 8.3304930 5.2373445 6.4091744 7.8567807 6.7780067 5.3336478 4.7987550 7.8523630 7.7673699 7.4815822 8.5585722 5.6378119 6.7781473 7.8891118 4.2202359 6.5734336 5.5901825 8.1277954 6.5993361 4.5820631 5.5323592 6.5546162 3.6679489 7.2437667 5.4769113 8.3478450 8.9541895 7.8189895 7.1572711 4.6725584 8.8965996 4.2577737 6.0080120 6.4037786 3.7878725 7.3319685 5.9179277 5.9311334 3.5846752 4.7473661 6.6581211 5.9953360 6.8096632 3.8506909 6.0504283 8.6093410 6.0097291 4.5517966 8.9999990 7.4626522 6.0067051 7.0456819 3.2673799 7.0317275 4.2047254 7.3503494 5.7507911 3.5159603 5.3335253 3.2150192 8.0415044 3.5931133 5.0581482 6.8240222 4.0929631 6.6172964 6.2169571 6.1319051 6.6692759 3.0711077 5.9686062 8.4688892 3.6397823 3.9726995 7.9791131 6.3372609 3.9205064 5.5650827 7.0844291 6.9169204 4.5502893 7.2950315 6.5100275 8.9999986 3.0301047 6.3746951 8.4759344 8.9999981 3.3032895 3.5316318 7.0943859 5.5544992 7.2268591 4.6185762 5.6558667 8.9899486 3.9584880 7.3365689 7.1269944 4.9224607 8.9999981 8.8294686 8.9999981 7.9147081 3.7667611 6.9840455 8.5166745 8.7192068 8.9355291 8.9999986 7.6801138 8.0600089 8.9999990 8.9999988 8.0270091 7.4025570 6.8940016 8.9999982 4.2112653 4.7283077 8.5015759 8.9999990 4.4639365 8.5937642 8.9999988 6.5419353 7.7225093 8.0972756 8.3762109 3.4358130 8.2747777 7.0135816 7.7270455 8.9999987 6.2107757 8.8888958 8.9999986 6.7316931 8.0695295 8.0244653 7.0324685 8.9999988 4.5626047 8.9999987 8.9999984 4.3467345 4.1807358 8.4627765 7.3700113 8.9999987 8.7253077 8.9999987 3.6802296 6.1706350 8.9999989 4.6340871 8.6108473 7.7464098 8.9295869 8.9999989 8.6026996 5.3868977 7.0598078 8.9999984 8.3025476 4.5421619 8.9999989 7.6240016 4.4366777 7.2392873 7.6655589 7.4124895 7.3590796 8.9999989 8.3398999 7.9628494 8.9999985 3.8925964 8.5105434 8.6762600 7.4342389 3.4864838 7.2741874 8.1858452 3.4287518 6.8853889 7.1253473 8.9999989 8.9999988 8.8053647 7.0387454 6.2010202 8.3748304 8.5523537 3.3104058 8.9999983 7.7580903 8.0237529 7.1755456 3.3330044 8.8117160 6.6398417 8.9999990 3.3281507 4.1467607 8.9999981 6.8865456 6.7103710 8.9999981 7.4215751 3.5689467 3.3379679 8.9999981 3.4395992 5.2496079 8.9999990 8.7915194 3.3938570 8.9999985 3.6348101 7.5499662 8.9999981 8.4354838 3.5363992 6.4849847 8.0487022 8.5142243 3.6548894 7.8169180 8.9999989 2.8880547 6.6368524 8.2914309 7.5682515 7.7958984 7.1820773 8.8945257 7.3027670 3.2780195 7.6268138 4.1024085 7.9879521 8.9999982 7.6145093 7.4414714 8.0780328 7.3882836 7.1160004 8.2857916 3.8909973 7.4941014 6.1773771 3.5075331 8.9567367 5.6357483 2.8187629 7.4254772 3.1657804 3.3963977 7.7442627 8.9999989 3.2710962 7.1826425 3.6009920 8.9999983 7.9396875 7.7022615 8.9999987 5.3219487 6.1011314 3.9599639 8.2168566 3.0312088 8.9999983 7.8479383 4.1160405 1.7082854 7.3324351 7.7039921 7.5842236 2.0666715 7.8184161 8.4553676 6.6674318 7.5925337 7.4070628 8.5070783 6.8996847 2.1989372 6.3045387 7.8720217 1.5928940 8.3438837 8.9999985 8.1839120 2.7840539 7.5201858 8.2133968 1.5216944 6.9290663 7.9952924 8.4391520 7.9509303 2.1049434 7.6663868 1.5490029 7.5849004 7.4345506 2.3936120 8.3911728 6.8929011 6.6914291 8.9999980 7.2898803 7.9739054 6.8804376 2.2827539 8.7675440 7.6781167 3.0277490 7.1916465 7.9657482 
EP00144_Saccharomyces_cerevisiae_P002920_NP_012528.1_Ctk2p_Saccharomyces_cerevisiae_S288C                                                                                                                                                                      8.9999986 8.2805514 7.6752664 8.9999988 8.7326243 8.9999986 8.0796451 7.7067879 8.9999982 8.9999987 0.0000000 8.9999983 8.9999983 8.8381910 8.9999988 8.9999986 8.9999984 8.9999989 8.9999989 8.9999990 8.9999989 8.9999981 7.9578174 8.9999989 8.9999985 8.5867603 8.9999981 8.0931274 8.9999987 7.6140986 6.2629495 8.9304571 7.5249329 8.9999987 8.9999980 7.5605583 7.4008003 8.9999985 8.9999984 8.2563045 7.3114807 8.9999989 8.9213970 7.8284699 7.7546639 8.9999981 7.9903698 8.9999986 8.9999985 8.9459931 8.7998798 8.9999983 8.9999986 8.9999989 8.9999987 8.8154855 8.3067538 8.9999986 8.2396347 8.6631682 8.9999985 7.8453968 8.7698102 8.9999988 8.1913323 8.9999981 8.9999988 8.9999981 8.9999984 8.9999980 8.4417044 8.9999982 8.9999988 8.9999982 8.9999989 8.9999982 8.9999981 8.9999982 8.9999987 8.8455966 8.1652355 8.9999990 8.9999987 8.9999982 8.9999988 8.9999985 8.9999980 8.9999980 8.9999987 8.5636888 8.9999984 8.9999985 8.9999984 8.9999989 8.9999983 8.9999986 8.9999983 8.9999984 8.9999988 8.0229248 8.5720418 8.3561274 7.2183571 7.8849863 8.9999984 7.6591283 8.4031511 8.9999987 8.9999982 8.9999980 8.0877124 8.4463376 8.9999988 8.9999988 6.8364228 8.0834292 8.9999990 7.8092483 7.9928629 7.4959386 8.9999990 8.9999989 7.8077229 8.9999982 8.9999982 8.5234519 8.9513458 7.7115168 8.6344116 8.2653637 8.5358179 8.9999989 7.4681718 7.7883691 8.6925804 8.9999983 8.9999987 8.2529679 8.9999988 8.3500785 8.0389073 7.9439722 8.8747944 8.9999988 8.9999985 8.4699836 8.9999982 8.7397667 8.9999990 8.9477785 8.9062547 8.8024374 8.9999988 8.6938576 8.9999988 7.9685715 8.9999985 8.7818635 8.9999985 8.9999981 7.2908251 8.0421319 8.2969279 8.6840227 8.8098068 8.9999980 7.7044280 8.2166224 8.5243379 7.8136723 7.2448412 8.9999990 8.9999982 8.9999987 8.9999981 8.9999990 8.9999990 8.6469970 8.9999987 8.2334937 8.9999990 8.9999990 8.9999987 7.7505358 7.4556466 8.9999990 7.5409687 8.9999988 8.0053512 6.7590465 8.9999983 8.9999981 8.8008599 8.4533690 8.9999984 8.7143428 8.9999983 8.9999986 8.3993804 8.9999987 8.9999984 8.9999985 8.9999982 8.9266797 8.5135560 8.9999980 7.7486745 8.9999986 8.1165304 8.2189280 8.9999981 8.5782834 7.5151629 8.9999981 7.7185226 7.9256399 8.9999982 7.3228953 8.9999981 8.9999981 8.9999990 8.9999988 8.9999981 8.9999981 8.9999985 8.9999983 8.9999981 8.9999987 8.9999989 8.9999981 8.9999988 8.9999990 8.9999984 8.4986038 8.9999990 8.9344540 8.3793184 8.9999984 8.9999987 8.6672525 8.9999981 8.9999989 8.6471594 8.9999985 8.9999988 8.9999984 8.9433416 8.9999987 8.8293654 8.5542678 8.9999989 8.7526232 8.9999981 8.9999990 8.9999983 8.9999982 8.9999986 8.9999990 8.4318570 8.4102183 8.9999981 8.4832457 8.9999988 8.9999982 8.5650729 7.7688760 8.9814854 8.9999990 8.9999981 8.9999989 8.9999987 8.9999989 8.9999988 8.9999989 8.9999984 8.7104024 8.9999989 7.9398556 8.9999989 8.4571071 7.1267265 8.9999989 8.8587046 8.3894031 8.9999990 7.2166834 8.9999988 8.9999987 8.9999987 8.9999984 8.9999981 8.9999990 8.9999985 8.9999982 8.6902968 8.9999989 8.9999980 8.9999986 8.9999987 8.5958344 8.9999988 8.9999990 8.9049690 8.9198493 8.9999988 8.9999981 8.9999986 8.9999981 8.6651940 8.9999990 8.9999983 8.9999989 8.9999980 8.6293168 8.9999987 8.6962651 8.9999990 6.9565412 8.9999988 7.1660985 8.9999989 8.0378706 8.9045629 8.8400042 8.3833480 8.9999987 8.4278749 8.4932411 8.9835424 8.9999985 8.9999988 8.9999987 8.9999984 8.9999989 8.9550985 8.9999988 8.9999987 8.9999983 8.9999988 8.9999989 8.9999985 8.9999985 8.9999984 8.9999988 8.7827465 8.8558705 8.9999981 8.9999987 8.9999982 8.9999985 8.2715251 8.9999986 8.9999988 8.9999988 8.6298466 8.9999990 8.9999984 8.9999990 6.8464635 8.9999987 8.9999989 8.9999982 8.9999987 8.9999983 8.9999990 8.2571626 8.7402796 8.6761575 8.9999980 8.6872071 8.5109001 8.1700558 8.9999984 8.9999985 8.9910566 8.9903229 8.9999990 8.9999983 8.9999987 7.9236965 8.1708284 8.1051341 8.9999989 8.0888076 8.9999990 8.9999985 8.9999989 8.9999990 8.9999988 8.9999983 8.2338350 8.9999981 8.9999989 8.9999986 8.9999989 8.9999980 8.9847750 8.9999985 8.9641363 8.9999984 8.9999988 8.9999986 8.9999986 8.9999985 8.9999987 7.9168065 8.9999990 8.9999983 8.9181773 7.9350583 8.9999981 8.7405425 8.9999990 8.7683407 8.8987999 8.2769627 8.9999987 8.9999984 8.9999988 8.5573507 8.9999987 8.9999989 8.9999988 8.9999983 8.9999988 8.9999982 8.9999984 8.9999990 8.9999990 8.9999989 8.9999988 8.9999988 8.9999980 8.9999989 8.9999984 8.9999990 8.9407069 8.5393181 8.9999988 7.1538054 8.7459187 8.9999981 8.9999990 8.9999982 8.9999985 8.9999984 7.2515473 8.9999987 8.9999980 8.9514555 8.8550169 7.1996514 8.9999989 8.9999981 8.9999985 8.9999987 8.9999987 8.9999986 8.9999988 8.9999984 8.9999983 8.3003366 8.9999980 8.9999989 8.9999990 8.9999983 8.9999988 8.9999983 8.9999983 8.3175947 8.9999986 8.9999988 7.9981858 8.1616582 7.9439328 8.9999985 8.9999980 8.9999984 8.2737595 8.9999980 8.9999988 8.3779314 8.9999982 8.9999980 8.9999981 8.8428654 8.9999987 8.9999990 8.9999987 8.9999982 8.9999987 8.9999983 8.9567596 8.6874602 8.9999989 8.9999990 8.9999983 8.1429979 8.6003647 8.9999984 8.9999982 7.5081331 8.9999986 8.9999984 8.9999987 8.9999989 8.9999989 8.9999983 8.9999987 8.9999989 8.7554406 8.9999985 8.9999980 8.9999989 8.8461126 8.9293605 8.6686431 7.9082385 8.9999987 8.9999990 8.6301881 8.9999985 8.9999982 8.9999988 8.9999985 8.9999986 8.1303526 8.9999988 8.9999982 8.6962462 8.9999985 8.7555161 8.9349139 8.9999981 8.4042163 8.9999985 8.9999985 8.9999990 8.9999989 6.5444378 8.9999990 8.9999981 7.9219774 8.0313159 8.3150044 8.9999989 8.9999987 8.9941666 8.3709865 7.8903144 8.5853195 8.9999985 8.8255046 8.6403917 8.2266968 7.8532524 8.0783042 8.9999985 8.9999988 8.9999989 8.9999989 8.9999990 8.9999981 7.6005631 8.9999982 8.0309270 8.9999984 8.9999983 8.6204410 8.9338446 8.9999985 8.9999985 8.9999981 8.9999980 8.9999989 8.9999989 8.9999988 8.9999990 8.9999988 8.9999980 8.9999986 6.6877901 7.7184563 8.9999980 7.1601524 8.9999989 7.7856675 8.9999982 8.9999989 7.7894681 8.8733638 8.0336014 8.9999986 8.9999982 8.9999990 7.1425021 8.5341481 8.8102859 8.9999986 8.9999982 8.9999984 8.3753036 8.9999987 7.4653049 8.3728177 8.4966471 8.6690364 8.9999985 8.6841973 8.5202176 7.6353776 8.9999988 8.2974456 7.9920792 8.2608844 8.1317774 8.9999984 8.9999980 8.9999987 8.9999987 8.9999987 8.9999988 8.2728039 8.9999988 8.9999988 8.0541525 7.9306864 8.9999989 8.9999990 8.7381728 8.9999988 8.9999987 8.9999985 8.9999982 8.1833781 7.8985148 7.1490133 8.8144631 8.7456133 8.9999989 8.9999989 8.9999982 8.9999987 8.1706270 8.9999982 8.8800077 8.9695211 8.9999982 8.9999986 8.5710203 8.9015879 8.5598838 8.9999989 8.9999990 8.8495853 8.9999986 8.9999988 7.9551653 8.9999990 8.9999988 8.0487606 7.4965450 7.2007526 8.9999986 8.9999988 8.9999984 8.7170755 8.9999981 7.4609154 8.6760592 8.9999986 7.8134816 8.9999982 8.9999989 8.9999989 8.9999985 8.9999981 7.5498226 8.9999989 8.4784656 8.9999983 8.9999990 8.6632682 8.1094020 8.9999985 8.9999982 8.9999981 8.9999986 8.9999982 8.3849607 8.9999989 8.9999984 8.9999982 7.8415241 8.9999989 8.9999989 8.9999982 8.9999984 8.9999987 7.2839600 8.9999988 8.9999990 8.4631541 8.9999982 8.3978767 8.9999985 8.9999983 7.8694806 8.9999982 8.3469288 8.9999988 8.2637370 8.7624818 8.9999984 8.2723881 7.4871602 8.9999989 8.4919567 8.9999985 8.8975100 6.3856937 8.9999982 8.9999989 8.9999982 8.9999986 8.9999985 8.9999982 8.8297501 8.9999984 8.5520450 8.9969248 8.7131887 8.9999989 8.9999989 8.9999987 8.9999988 7.7747368 8.9999984 8.9999987 8.9999988 8.9999989 8.9999985 8.8441713 8.9212240 8.8130428 8.9999988 8.4442670 8.9999984 8.9999986 8.9713341 8.9999985 8.9999984 8.9999988 8.9999982 8.9999988 8.2940786 8.9999985 8.9999985 8.9999983 8.9999985 8.9999986 8.9999984 8.5610068 8.9999981 8.9999982 8.5179756 8.9999990 8.9999985 8.9999990 8.9999981 8.9999984 8.9999988 7.7741887 8.9999984 8.9999984 8.0959715 8.3324672 8.9999982 8.9999984 8.9999990 8.9999982 8.9999988 8.9999985 8.9999983 8.7731698 8.7384813 8.9999983 8.9999987 8.9999989 8.9999982 8.9999982 8.9999990 7.7234347 8.9999990 8.9999990 8.9999987 8.9999986 8.5513142 8.9999990 8.8751376 8.9999986 8.9999983 8.7170278 8.9999986 8.8227411 8.9999987 8.9999982 8.9999989 8.7718504 8.9999980 8.9999989 8.9999981 8.9999989 7.5258337 8.1384149 8.9999989 8.9999989 8.9999987 8.9999988 8.9999986 8.9999988 8.5003234 8.4075053 8.9999989 7.2877934 7.9907649 8.9999988 8.9999982 8.0193092 8.9999986 8.9999985 8.9999989 8.9999981 8.9999984 7.6752664 8.9999986 8.8151391 8.9999981 8.9999983 8.6866862 8.3982683 8.9999989 8.9999990 8.0095790 8.5240080 8.9999983 8.9999986 8.9999989 8.9999985 8.9999983 8.6222075 8.9999986 8.9999983 8.4263407 8.9999986 7.3755326 8.9999982 8.9999987 7.7031925 8.9999985 8.9999987 8.4934836 8.9999984 7.3448296 7.4951364 8.9999980 8.9999989 
EP00144_Saccharomyces_cerevisiae_P004581_NP_014373.3_cyclin-dependent_protein_serine_threonine_kinase_regulator_SSN8_Saccharomyces_cerevisiae_S288C                                                                                                            8.9999984 7.4209985 6.9225874 8.7739780 7.8000536 8.8785603 8.1123334 7.2745465 8.9072373 8.9026016 8.9999983 0.0000000 8.7752736 8.5330710 8.9999987 8.9999990 8.4476584 8.9999984 8.0036334 8.9999988 8.4151216 7.9061526 7.9394109 7.5701276 8.9999984 8.4447329 8.2862315 8.5365419 7.7372854 7.8944957 8.5915816 8.0632301 8.7168015 8.7418815 5.0251975 8.9999987 8.3004215 8.9999985 5.0603972 7.9887992 8.3716652 8.9999988 8.5394749 7.3674281 8.9999989 8.1051733 8.9999982 4.2907317 5.5530627 8.7086777 8.9999987 8.4353649 8.9999987 6.1561177 8.4438594 6.6848693 7.9638327 8.9999989 8.9999981 8.9999983 5.5123772 8.9999986 8.9999988 8.9999989 8.9999982 8.9999985 8.9999983 8.9999987 6.2160873 8.5714462 8.9999982 8.1168116 8.9999980 8.9999987 8.9999985 8.9999981 8.9999980 8.9999989 8.9999983 7.5690339 7.8686895 7.3551761 8.9999980 7.8531747 5.7019211 7.9334484 7.9270762 8.5930494 8.9870301 8.9999987 8.9999982 8.9999988 6.4440860 8.9999983 8.9999982 8.9999984 8.9999985 8.9999983 8.9999989 8.7053051 8.9999984 7.3200571 8.6084195 7.2148020 8.9999989 8.9999989 8.9999986 8.9999989 8.9999984 6.0881464 7.8285138 7.8300493 8.6659414 8.9999987 8.5961813 7.7636862 8.9999982 8.2307968 8.1855030 8.5167541 8.9903116 8.9999989 8.9999988 8.9999988 7.1237402 8.9256449 8.3756702 8.0467671 8.9999982 8.0705874 8.0505260 8.9999984 8.3033152 7.6597963 6.8183855 8.6667660 8.9999989 8.3151725 8.9999985 8.5237492 7.8789730 8.1146570 8.9999982 8.7311537 7.1996489 8.6876104 7.9785048 8.7974487 8.9999990 8.5116674 8.9999989 8.9999985 8.3950198 8.6737408 8.9999990 8.7273562 8.9999988 8.8716843 8.9999989 8.9123433 8.1244192 8.4251776 8.6468850 8.9999988 7.3898984 8.9999981 8.9488525 8.9999988 8.9999989 8.0121626 8.7755286 6.3222255 8.0719089 8.9999983 8.9999990 5.5385136 8.2184685 8.9999989 8.9999989 7.4022147 8.7375602 8.9999989 5.1557608 8.8471970 7.8398138 8.9999987 8.5856467 8.9999981 8.3172047 7.0532148 8.9999989 8.9999988 8.0130598 7.9196438 8.9999982 8.8472510 8.9999985 7.3212208 8.4402257 8.9999984 8.0963092 8.9390723 8.1759327 8.4016947 8.7075069 8.6125625 8.8098125 8.3609390 7.6674108 8.6251990 6.5823013 8.2737915 8.9999986 6.2658136 8.1378245 8.4434115 8.9999985 8.9999983 8.9999982 8.9999990 8.9999989 8.9999983 8.9094410 8.1039383 8.9275565 8.9999985 8.9999988 8.9999989 8.9999983 8.9999990 8.9999983 8.9999982 8.9999981 8.6704315 8.9999983 8.9999990 8.3610349 8.9999984 8.4470180 8.9999981 8.9999984 8.9999981 8.9999989 8.9999981 8.9999983 8.9999983 8.9999988 8.9999989 8.7506352 8.9999983 8.9999987 8.9999983 8.9385947 7.6531756 8.8664260 8.9999989 5.9928078 8.8718309 8.4699488 8.9999980 8.9999982 8.9999990 7.5991099 8.9999990 8.3180812 7.7342263 8.9999988 8.9999989 6.4266050 8.9999982 6.4431371 8.9999988 8.9999988 8.9999987 8.9999980 8.9999988 8.3815850 8.9999982 5.1978411 8.7805411 7.4075007 8.9999981 8.9999980 8.9999990 8.9388867 6.0345830 8.4230202 8.9999989 8.9999980 8.5700789 8.9999980 5.8004636 8.9999986 8.6225595 8.4057430 6.2579027 8.1388676 8.3478975 8.9999982 8.9999984 8.9999988 8.9999988 8.9999980 8.9999990 8.9999985 8.9999982 8.9999981 8.9999980 8.8283702 8.9999985 8.9999989 8.9999988 8.9999989 8.9999990 8.9999990 8.1731914 8.9999989 8.9999987 8.9999987 8.9909570 8.9739004 7.8864635 8.9828566 8.9999986 8.9999989 8.9999980 8.6808527 8.9999989 8.9999986 8.9999988 8.9999984 8.9999990 8.9999985 8.9999981 8.6132589 8.8872139 8.9999983 8.5369921 8.9999989 8.8695734 8.9999988 8.9999989 8.9999989 8.2796613 8.6164321 7.5564031 8.9999987 8.9999985 8.2269891 8.9999989 8.4942138 8.9999982 8.9999989 8.1047199 8.9999988 8.3743717 8.9999985 8.9999981 7.7781475 8.9999982 8.9999988 8.8680739 8.9999980 8.9999986 8.5874033 8.9999986 8.9999983 8.9999989 8.9999989 8.8169101 8.9999981 6.4737685 8.2144303 7.5630934 8.9999981 5.6264177 8.0911475 8.9503407 8.8264811 7.3724229 8.5362707 8.7374249 8.9126891 8.9532211 5.7857148 8.9999987 8.9999985 8.0429389 7.6634219 8.9999989 8.8950109 4.9548692 8.5286400 8.7644480 5.0174030 8.0870206 8.3121920 8.9236649 8.9999989 8.9999990 7.8527723 6.8848706 8.9999984 8.9999982 8.9999984 8.9999989 8.9999980 8.9999990 8.9999982 7.8235360 8.9999989 8.9999981 6.2171880 7.8743010 8.7875082 8.2700136 8.9999988 8.9999984 8.9999988 8.9999981 8.9999986 8.3467144 8.7812154 7.8169347 7.3235559 8.9999983 8.3975400 8.9999988 8.9999986 8.6602479 8.9999987 8.9999980 8.9999987 8.9999988 8.7363840 8.9999989 7.8788872 8.9999990 8.9999986 8.9999985 6.8781222 8.9999987 8.9999985 8.6647832 8.9999988 8.9999982 7.6652355 8.4739771 8.5317925 8.4724345 8.1449769 8.9999987 8.9999983 8.9999982 8.9999982 8.8774500 7.9099095 8.8868239 8.9999989 8.9999988 8.9999983 8.9013658 8.9999986 8.9999988 8.9999990 8.9999980 8.9999987 8.9999980 8.9999987 8.8719010 8.2674017 8.9999988 7.7869308 7.8087135 8.1299792 8.3471111 8.4142957 6.9407191 7.8170323 8.5886298 8.9999982 7.6059341 8.9999984 8.9999983 8.4229471 8.8129502 8.3424674 8.0355977 8.4175437 8.8059357 8.9999984 8.9999986 8.9387993 8.9999985 8.9999987 8.9999987 8.9999981 7.8705401 8.8610829 8.1618299 8.9999989 8.5104318 8.9999982 8.1969898 8.9999987 8.4382630 8.9999983 8.3451507 8.9999988 8.9999987 7.4946423 8.9999983 8.9999988 8.9999985 8.9999989 8.0498224 8.4405690 8.2083044 8.3951560 8.9999990 8.9999984 8.9363306 8.9999984 8.9999990 8.9999981 8.9184349 8.2707813 8.9999989 8.9999985 8.9999983 8.9999984 8.8706122 8.9999981 8.9999980 8.9999984 8.9999989 8.9999987 8.9999990 8.9999988 7.8303402 8.9999989 8.9999989 8.9999985 8.8282340 8.9999987 5.7157594 8.9999990 8.9999987 8.6708350 8.7415286 8.9999988 8.9999988 8.4843758 8.9999986 8.9999985 7.4699747 8.9999988 8.9999983 5.5777080 8.9999987 5.4427031 8.9999980 7.2396648 8.9999986 8.8290205 7.6834219 8.9638524 7.7175978 7.9580311 8.9999981 5.9866490 4.9936824 8.9999987 8.9999981 7.9187538 6.0699934 8.6651732 7.9366242 8.8711927 8.4872650 4.6159410 8.8814084 8.0697721 8.7808610 6.2320396 8.1185797 7.9288167 8.7778838 8.9999989 6.9988361 8.5759358 8.4393035 8.1958113 6.1914786 8.9999987 8.1222133 7.4344586 8.9999990 4.4910692 8.9999989 8.9999980 8.3111404 8.9999988 8.6527257 8.5611394 7.4671827 8.0433894 7.9332646 7.1724770 8.8714407 6.8208998 7.7049489 7.9460343 7.2340808 7.7469567 8.4842382 5.7368593 8.9999981 8.9999982 4.9700350 7.1866051 8.8150569 8.9999989 8.9711340 8.9999988 8.9999989 8.6854853 7.9658735 8.9999981 8.9999990 8.6923956 8.9999984 6.7257734 8.8293184 8.9999983 8.2761235 8.6479880 8.5902654 8.9999985 8.9999987 7.7693289 7.1782656 8.9999984 8.3342706 8.4846384 8.9999986 8.0493645 8.9999980 8.4808503 8.3830373 8.9999985 8.9999990 8.9999985 8.9999989 8.9999984 8.0493751 8.9687284 8.9999982 8.9999990 8.9999990 7.5114565 8.4976366 8.9999989 8.7886986 8.1373327 3.9473208 8.9250983 8.9999986 7.6613942 8.9999986 3.7787153 8.7763944 8.9999989 8.0001666 8.9999988 8.5193785 7.3887724 8.3131116 8.9999986 8.4036576 8.9999989 8.9999989 8.3047837 8.9999988 5.2980119 7.1750979 8.9999987 8.4714026 8.9999987 8.9999989 8.9999985 8.7158198 8.9999987 8.3743639 8.9999981 5.2073490 8.9999980 8.9999982 7.3517022 8.9999987 8.7707254 2.8461038 8.1575362 7.9359695 8.9999981 4.1384904 7.6860763 8.9999989 8.9999981 7.8127844 8.9999987 8.9999989 8.0415924 8.9999987 8.6721626 8.8270408 3.6762486 7.7445222 8.9999981 8.3119435 8.1325924 3.6578365 8.9999988 8.7071975 4.0363606 7.8166007 8.7647502 8.9999990 5.5363264 8.5590796 8.3886352 8.9999983 8.9999984 8.9999989 8.9999988 8.9999990 8.2281894 8.9999987 5.3819906 8.9999981 8.9999983 8.9999982 8.9999981 8.3634962 8.9999986 8.9999988 8.9999988 8.9999981 8.9999982 8.9999989 8.9999987 8.9999989 8.9999982 8.9999985 8.9999983 8.9999989 8.9999986 8.9999981 8.4721994 8.0070882 8.9999981 5.6531523 8.9999989 8.9999990 8.9999988 8.0903245 8.9999981 8.9999988 8.7740380 8.9999980 8.9999989 8.9999981 8.8013985 8.9999988 8.9999984 8.9448637 8.9999989 8.9999989 8.9999988 8.9999987 8.9999983 8.9999989 8.9999984 8.9999987 8.1129521 8.9999989 8.9999984 8.9999983 8.9999981 8.9999981 8.9999989 8.9984362 8.0229468 8.9999989 8.7085982 5.8201902 8.9302449 8.7469712 5.3792631 7.4767686 8.9999990 8.9999986 8.9999986 8.5004434 8.4445822 8.9999981 8.0600042 8.9999984 8.9561532 6.4318602 8.9999988 8.9923777 8.9999986 8.2244615 8.0661179 7.5071876 4.6509738 8.6474386 8.9999988 8.9999989 8.6493108 8.3815959 8.0181327 8.8603544 7.7894722 7.6902098 8.7482588 8.3520281 7.0171418 8.9999988 8.9999981 8.9999987 8.9999983 8.9999983 6.9927484 8.7427370 7.9561510 8.8339712 8.9999982 8.9999989 8.8241105 8.9999990 8.9437652 8.6076307 7.5547392 8.9999987 8.9999988 8.9999989 8.2503216 8.7886872 7.8330454 8.9999982 8.8517335 8.2298430 8.9617258 7.3290351 8.9999988 8.2725916 7.4907485 8.9999988 8.9999987 8.1029301 5.1739115 7.5255194 7.2961986 8.9999987 8.7861389 
EP00002_Diphylleia_rotans_P015192_TRINITY_DN2944_c0_g2_i1.p1_TRINITY_DN2944_c0_g2_TRINITY_DN2944_c0_g2_i1.p1_ORF_type_complete_len_467_score_79.99_TRINITY_DN2944_c0_g2_i1_330-1730                                                                            7.1916385 6.9590607 7.1948621 8.6037280 8.0632620 8.4050954 7.4542724 6.0750827 7.0562485 8.1046205 8.9999983 8.7752736 0.0000000 6.8560814 8.9999980 8.9999990 6.9894828 8.3841127 7.1752544 6.4258997 8.0057535 7.4839118 5.5026221 6.5924293 8.6153927 7.0484187 7.4264414 7.0874905 6.8167548 5.9581835 4.9430267 6.5620007 8.0462285 6.5282550 8.0483388 7.0330222 6.9164043 8.0690644 8.2547620 6.8248361 6.4219951 6.5624944 6.5973174 6.8572555 6.8360244 7.1849452 6.5252156 8.1955242 8.9563562 6.5044765 7.7585300 7.7020673 8.1260767 7.8857728 8.0116661 5.8002316 7.2060171 7.7062316 7.5724784 7.6296097 7.9456041 6.2693635 7.6384217 8.3672634 7.3635970 8.1261550 8.9999981 7.4811017 8.2557474 7.3997195 7.8928559 8.1560022 8.0858929 8.9999982 8.0702860 8.4090819 8.9999985 8.5254642 8.7038809 8.1967449 7.4919289 7.6401716 7.4136317 7.0147217 7.0741537 7.8839419 6.8392467 8.7824964 6.9209814 7.0402775 8.1832455 8.3602454 7.7082777 7.0729676 7.5332793 8.7334705 8.9999988 8.1943908 7.9237657 7.4029792 8.9999987 6.8442951 6.8928664 7.2768064 8.9999988 6.2542425 7.5009542 7.4659699 7.0828751 8.2111622 7.1477136 8.9999982 7.6152157 8.7242451 6.8933872 7.9634925 7.5061866 6.8267076 8.3475028 6.8007558 7.7572989 7.5029167 7.4151945 6.4836514 8.7674762 6.9931485 8.2861066 7.8523785 8.2764694 8.5522460 8.4814729 8.0902273 8.4826785 8.5733177 7.2614008 8.9999981 8.2563208 7.9521494 8.9999988 8.1810788 7.4797661 7.5980415 8.8702649 7.9314667 8.5954767 7.4437108 8.6559564 8.0208411 8.9999982 8.9999985 8.7007696 8.9999987 8.9999987 7.4653610 8.2396928 8.1081112 8.9630025 8.9999983 8.0460579 8.9999987 7.4659868 6.8363317 8.2084049 7.4093914 6.9383719 8.7169011 8.6023393 8.9999989 6.6958428 5.7052612 6.5702018 8.5012159 7.3427605 8.5083395 7.3837760 8.4543204 7.2266463 5.2691002 8.2665807 6.1121090 7.0320651 7.7697493 7.4033459 7.7398837 6.2364440 6.7681643 7.1998730 8.3061940 7.3717917 4.9107731 8.9999984 7.8450538 6.5712200 8.3676912 8.8793316 5.4071735 7.8955769 6.8487396 7.1435720 8.8129507 6.6823500 6.0765413 7.5257762 6.4877771 6.1549544 6.4845566 6.4134087 6.8705197 7.5365491 7.0224134 7.5625153 6.9471337 6.7816882 8.9999982 6.4641940 7.3658109 7.5874225 6.0354928 8.9999982 8.9999983 7.9177557 8.6575243 7.8446577 7.5221005 8.9999985 7.9499773 8.9387228 8.7952249 8.7837297 7.5500123 6.8499258 7.3382036 7.8672854 7.4750709 8.9199148 8.0252484 7.2181341 7.8619431 7.4162149 6.7623667 7.6971686 6.9959627 8.2365152 8.2031878 8.0286154 8.3921419 8.0151277 8.3114135 6.1460104 7.7086317 7.7648055 6.9793073 8.6514145 6.3024968 7.6695546 7.1820659 8.5084594 7.1664961 6.3838740 6.6064021 6.8306533 7.2061198 7.5543292 6.5734534 6.9340373 6.0229754 8.1465878 7.4568778 8.9999987 8.7414931 8.9999990 7.0194173 7.5357381 6.4768204 7.7636244 7.7926733 6.4036327 8.6762949 8.3485721 8.8661115 8.2744635 7.8893333 8.9999982 7.9316579 8.6599244 6.5551083 7.0506028 8.1068063 8.9999982 6.9246323 7.8441509 8.9999989 7.6575962 8.9999980 7.7384906 8.9999980 6.3535365 6.5341304 6.4086420 8.2586661 8.1314641 8.7970914 6.7973608 7.5177983 7.2584983 8.1008486 8.9999983 7.7612587 7.3985913 8.1963822 8.4610485 7.6923259 6.3472033 7.4290397 7.6076399 6.8773917 7.9449380 7.5052404 8.4354369 7.6540664 8.3277251 7.4359133 7.4143549 6.8128508 8.9726265 8.9999989 6.4136120 8.3087332 6.5619743 8.3960050 7.7557794 7.8993045 7.4274047 8.7508625 6.3023912 8.0295873 7.0937687 8.5283770 7.8088469 8.2132886 8.3171337 8.4393802 6.7841518 7.4760044 6.8006837 7.0837033 8.9633976 8.7809382 8.9999985 8.9999982 7.8891782 8.9999982 8.2910280 8.7003141 6.9669022 8.9999984 8.9999986 8.9999989 6.6052442 7.0894235 8.6499270 7.1887956 8.9999987 8.4292956 7.2780107 7.6255971 7.5805566 7.5594879 7.1891450 7.0024742 7.4547063 6.1480887 6.3580973 6.0717991 7.3525348 8.0384693 7.7985608 5.9629020 6.6877964 6.3001677 6.6260584 7.0733196 6.6033830 6.6770864 8.9999988 7.8897019 8.1814721 6.8273279 8.9999983 8.9999988 6.0958098 8.9777521 7.7650307 6.3819313 6.6062760 7.6989015 6.2335306 8.4640450 7.4602484 8.0529457 5.9225152 8.6907665 8.5738308 8.6897209 6.5819832 7.1229275 7.0741853 7.9547471 7.7890400 7.1384311 6.7447170 7.2785120 8.4607160 6.4768608 7.9893702 6.7288237 8.4504362 7.0604832 7.4007188 7.9549433 8.1468948 7.2594252 8.5534959 8.9664295 6.8775902 8.9999990 8.5811491 7.6170687 7.3720098 7.0575599 7.8107175 7.1554186 7.3461123 7.4288942 8.7730563 7.9348140 6.5792926 6.6931262 8.3937137 6.0133372 6.0948578 8.3252253 8.6767180 8.9999989 8.2979560 7.7485468 7.2996654 8.0261391 8.5727789 7.0547031 6.2636842 6.4984162 7.5533280 7.2723274 8.9999986 7.8092677 8.3218581 7.9105705 7.7410658 8.9999981 7.7330374 7.6150178 7.8293827 8.4317852 7.2738309 7.3801190 8.9999990 7.5346183 8.9999980 6.6014104 7.0477844 7.3938049 7.4504361 6.9479772 7.4125586 7.7002590 7.5956090 7.1621118 6.5074701 6.3856522 8.0546655 8.9999985 8.3394440 7.9171788 7.1771105 6.5405708 6.9115411 6.9490869 7.2706312 8.6136452 8.6339359 8.1416685 7.2630660 7.9611564 7.5830895 7.2807414 7.8642526 7.1691074 7.6705826 7.6449837 8.9999987 7.6219959 7.3421806 7.9441560 8.8150695 8.5160808 8.3651774 7.9592456 7.7981860 7.4013468 6.8548258 6.6772622 7.1303140 7.7174467 7.9804526 8.4476053 7.7445068 6.9422648 8.5013094 6.8267190 8.8773825 8.6865811 8.4231387 8.4973884 6.9136825 7.1898488 8.9999989 7.7355829 8.0660913 7.0411821 8.0684217 8.8282780 8.6847407 7.4419751 6.8777438 8.6032736 8.9756768 6.0777778 7.8894692 5.9515419 7.1301888 6.5576106 7.6165060 6.2801343 6.5662869 7.0814133 8.9999983 8.3736399 8.6603874 7.6131459 8.9999982 8.8322728 8.9999987 8.0636296 6.3084575 7.8142865 6.4206079 7.9525446 8.6378068 8.2345756 7.9284197 7.0152436 7.8848477 6.5965376 7.4328090 6.5263600 7.2293815 5.9399285 8.1760801 7.1315802 8.9999989 8.8041050 8.0268609 7.5835758 6.6120383 8.9999982 6.9912346 7.5641963 8.9999990 6.8506548 8.9999986 6.7858261 6.3003613 7.0171135 5.2542400 7.1754753 8.2486677 8.0888519 7.5270209 6.1461619 7.5888682 6.7556460 6.6687368 8.9999990 8.3011146 7.0686631 7.2160468 6.7491063 8.4938279 6.7407553 8.7621045 6.6262102 6.3000690 6.4090572 6.3727759 7.7629735 6.6035912 6.9540359 7.3941188 6.6269572 7.5240045 7.2110359 6.6852641 6.5211591 6.9882700 7.8041363 8.2418339 8.0023466 7.8129625 7.6734938 6.6275651 6.8174148 6.4708120 7.9993866 8.9999981 6.0241435 8.3242919 8.6982392 8.9999985 7.4700531 8.6929309 8.9999988 8.9999986 6.3897133 7.9745309 7.6485302 7.5652473 7.2382140 7.9907515 7.6460860 8.2063882 6.7514751 6.1192064 5.9918638 8.2998532 8.5930839 8.9999989 8.9999985 7.5513457 8.0645716 8.3919736 8.3798730 8.2899870 7.6126722 8.9999989 7.7526985 7.2012782 8.9999984 8.9999986 7.5566658 6.0378228 7.1297412 8.1144799 7.7884639 8.9093211 8.9999990 7.4223347 8.9999989 7.2348616 8.4704781 6.7232674 7.4936012 7.3812836 6.8836952 7.8947821 6.8295841 7.2177802 8.7557885 7.0502830 7.8569027 7.2344513 8.9999984 7.4803657 8.9999990 8.9999989 5.9280241 8.9196437 7.9868330 8.9999989 7.9142587 8.9999982 8.9999981 8.2345783 7.3782734 8.9999987 8.9999989 8.9999983 8.3867055 5.6563491 8.9999989 6.6556187 8.5746009 7.3259377 8.7647328 8.9999982 8.9999983 7.7586586 7.6539795 8.2544919 6.4088610 8.9999988 8.9999984 6.8652136 8.6945772 7.2216728 7.8380483 8.3800520 7.1338714 8.1287090 7.4864798 7.4558244 8.8999344 8.0349350 7.7411753 8.9999989 7.2924319 7.6811030 7.9547702 8.8828571 8.0320009 8.4661192 8.2543366 8.7156071 8.9999987 8.9999984 8.0421555 6.2962278 8.6682863 7.9894124 8.0592142 8.9999987 8.5943571 7.8320796 7.2928741 7.9131554 8.7352848 7.1253754 8.9999988 8.8969282 8.4372741 8.4503711 8.9999989 6.7880688 8.5832410 7.7694183 8.7740274 8.4698492 8.9999985 8.1702800 5.8712832 8.9831095 8.5762083 7.2974636 8.9999988 8.8689476 7.8790379 8.9999987 8.6175996 7.6173890 7.3784624 8.9999982 7.8697341 6.8112868 7.6342452 8.9999987 7.3407384 7.7410113 8.9999985 8.6423161 8.0930617 8.0611144 7.3772797 8.2768006 7.2112324 6.8386144 7.8460303 8.6454356 8.9999990 8.1384552 8.1141764 7.1196255 8.9999990 6.8736618 7.7466814 8.1866326 8.4769764 6.0966686 7.8562572 8.8231266 6.0893785 7.7461063 8.6991283 7.5287666 8.6889705 7.1739021 8.9999985 7.4279482 6.8418639 8.9803118 8.9999989 8.9999987 7.5982456 8.7513255 5.3874657 6.0552904 7.7027529 7.6980295 7.8901687 7.4207692 6.6904081 8.5692175 7.2714795 7.2040072 7.5724907 7.1305830 7.0997887 7.8584877 7.3391693 7.4390799 7.9424613 8.2593811 8.7009059 7.8857441 8.9999988 7.1969172 8.4967226 8.1509100 7.9222318 8.8398137 8.3862275 7.6365484 7.6609524 8.3097373 7.0361616 7.0364075 8.9999989 8.9999986 8.9401342 7.0995842 8.8880249 7.9143133 7.8039548 8.2216381 6.8257280 8.8884314 7.1583239 7.6752894 8.4774145 7.5676245 8.5660059 8.6765803 7.6348832 8.9999989 6.7775660 7.7233012 8.6336393 7.1992785 
EP00002_Diphylleia_rotans_P023542_TRINITY_DN4636_c0_g2_i1.p1_TRINITY_DN4636_c0_g2_TRINITY_DN4636_c0_g2_i1.p1_ORF_type_5prime_partial_len_454_score_85.78_TRINITY_DN4636_c0_g2_i1_2-1363                                                                        6.4644946 6.4054013 6.2402326 6.9244327 3.2747668 7.0357180 3.5184413 5.5646682 6.3378620 3.3941209 8.8381910 8.5330710 6.8560814 0.0000000 6.6034655 6.3376627 5.5080871 7.7569309 5.1208958 6.5208442 3.0919726 5.9225676 4.5695281 5.9870462 5.4114533 6.0000442 3.7438745 5.1421087 3.6441095 4.6084325 4.3190308 4.7815963 4.8566161 5.6522347 7.9240434 5.7901915 5.4396873 5.9271202 7.0512225 5.0699711 4.8865565 3.7556978 5.2559853 4.3369326 5.4689821 3.6104447 4.9476538 6.6146493 7.5747858 6.3771766 3.7835094 6.6643078 5.9785621 8.4703034 6.6144574 5.7585660 6.8892997 5.6322696 5.2883103 5.9566796 7.6127700 6.7632060 6.4421120 7.3533824 7.1810067 7.0095935 7.8092652 7.7212362 8.5431510 3.6943494 6.1773072 4.3471446 3.9315361 7.9642739 4.0762201 8.1490686 7.7129205 6.2830110 4.9524940 5.9314783 7.3375595 6.0918225 7.7888677 4.1909264 6.5535326 6.4520730 3.8973931 6.6785663 3.8574995 5.9210825 7.8537644 5.8412050 8.4868668 6.8033622 4.5237094 5.9235147 8.9999986 4.1601279 5.7308894 5.8554989 7.2730889 5.3860711 5.7275798 6.0190109 5.3264911 4.9406327 3.9854173 5.0350186 6.1188130 8.2427455 6.4443908 6.0281418 6.0945050 6.9564163 5.3328233 5.8390127 5.6806956 5.6160349 6.4308865 5.2521261 6.0544473 3.3338100 5.2782931 5.8065373 7.3587933 6.4089306 5.3097346 5.4086731 3.5502422 5.6443369 5.6299757 4.2052671 6.5378945 5.4749152 7.4928732 6.1546173 6.2101351 5.6554771 4.6069110 6.3942773 5.3882800 6.4746333 7.3082483 5.1534310 6.8556305 5.1487303 6.2529803 6.0580664 6.9043750 6.3506918 6.0081658 6.5491736 6.2721497 5.5428052 7.8163561 4.9974119 6.5281292 6.0220734 3.7001492 5.7578035 5.5390476 5.6184078 7.2362312 3.4753450 4.3211349 3.8571926 7.5798010 6.8823907 3.4957550 4.3941922 5.2033104 8.5418207 6.6062619 3.6656201 6.8023244 7.4381512 6.3409219 5.5713824 7.9692830 6.2362277 5.6163681 3.3321543 6.6604609 7.1633583 5.8529324 6.1722177 5.9881787 3.8607118 5.7211327 4.4974561 7.4844503 4.7894671 5.3581154 4.5982871 7.4209790 5.5369188 7.7620959 5.9129990 6.1958306 6.8280880 5.5588862 5.0699101 3.6022498 5.4247337 5.3472731 3.1375979 4.8987613 2.8838922 6.1816092 5.4160580 8.3499540 5.5882046 5.7536681 7.5200872 4.4887555 5.2256057 5.3621827 5.0529609 8.9999982 7.2520378 3.9099307 5.9946433 6.4508407 4.1528192 4.5005536 4.7027199 5.2329276 4.2874616 4.2653039 5.0115350 4.3716063 4.3686567 4.3481956 3.5909423 5.6184728 4.0994625 4.4708614 4.5731522 6.3160341 3.9190895 4.2691958 4.8723919 4.5659534 5.3870382 5.1191186 3.9031257 4.6382939 4.2278974 4.1273294 3.7573447 3.9797882 4.3177157 3.9672284 4.2858494 3.8838797 7.8344181 7.7567224 4.1298928 6.0049566 5.8698067 7.7255079 6.7529329 4.1924834 6.7632175 6.3225218 5.4086142 7.0931416 4.3974661 8.1836020 7.1338557 7.6086433 5.8639003 6.0299299 6.1709174 5.0054586 5.7570388 6.5643351 7.6334594 8.1428639 6.7256542 6.7985290 8.9999989 6.8305495 5.8710419 7.6605552 4.5995151 5.2416149 4.6608020 4.9426813 7.5823424 4.1966530 7.1525617 8.6178096 8.2985321 6.9609983 8.2580891 6.0628607 5.8408770 5.6362217 6.4106047 5.4272937 5.7168432 6.1056045 6.4245813 6.5277172 6.7167024 8.9999985 6.8469677 6.0878613 4.8777594 7.3712524 6.1102883 6.4916590 7.2165218 3.7544478 6.5825123 3.6637667 7.7780363 4.5253257 7.7319595 4.1482217 6.6287717 6.9052946 6.3379477 4.0350971 8.9999982 6.2008032 7.6767582 5.4757037 7.0858190 4.0507821 4.0948421 7.4127447 4.7311128 6.3889867 4.2976603 5.6274826 3.8481206 7.4624524 3.6411818 7.1140600 7.3392390 4.8613498 6.6072331 3.6055672 5.4730690 4.3605113 7.8416773 8.9999990 7.7074280 3.7727378 7.4181483 7.8526486 4.7388796 5.8547929 8.9999985 8.7186127 7.2831600 6.0659208 4.0536300 5.5134213 3.0101707 4.9812814 4.9108488 8.1948723 6.8801128 6.9668918 3.6020408 3.8444975 6.0324001 3.6897299 4.9945352 4.3652790 5.0536822 5.0646187 7.9100243 3.4568606 4.7264656 5.2762232 5.1405009 3.8501857 5.9680179 3.2839045 6.0226551 8.5599464 3.1604769 5.9548110 4.3187303 7.4250229 6.1224780 4.7409625 7.8251213 3.9138598 3.0497610 7.9430460 4.7224144 5.3685187 4.0441168 6.7176775 8.2912594 5.0928860 7.6084329 5.5666126 4.8519920 4.0828568 4.0184176 4.6338091 4.7580016 6.9272481 5.4688606 3.5476936 6.1125510 8.6987347 6.7905446 6.6284317 5.1586674 7.1242421 6.6545465 6.7208693 6.7606048 4.1098018 6.4297573 4.1420161 6.2446652 6.3498897 7.2087959 5.8116658 4.9420974 7.3476947 6.4171285 6.9547211 7.5333221 7.4537525 3.8197941 3.9819119 6.6109550 6.6113930 6.3133755 4.9567544 6.1861624 5.1950301 7.6742584 7.9705735 4.5977948 7.1997895 6.9100488 6.1756585 5.6078244 5.8432791 4.1081844 5.0591268 5.8878921 4.2898056 7.7611276 6.0709884 3.6160272 6.2094108 3.7331076 7.4837036 4.7498937 4.1755573 7.0417582 3.9344503 6.6430066 3.7104781 3.3995292 8.9999986 6.5387951 4.9238456 5.7034729 3.4114916 3.5680161 4.8625354 5.2241389 5.3389712 3.7536132 3.9577516 7.8450420 5.4146885 3.7649734 4.4862151 5.0074198 7.9277039 6.7688735 7.2194197 7.0154966 7.5004699 4.5234931 4.6003903 4.8774438 4.4702048 5.5109471 4.0726469 3.9681876 3.9147238 4.4697367 3.8781275 6.5558885 7.3484792 6.1178470 7.7577175 5.7459947 4.2323217 6.6483807 4.7803960 6.5331388 8.1662366 6.3893303 4.5404478 3.4401614 4.2875343 7.8234763 7.3888423 5.3559905 3.3332732 5.4259425 5.4549709 5.3518739 3.9850397 8.4321287 4.2009913 6.1956104 7.5005018 4.4616044 6.4846199 3.6497626 7.3958269 4.6573421 6.0339420 5.4916251 4.1098796 6.1552267 5.1703696 4.6876040 4.9248357 4.4721178 3.6392197 3.9704719 4.8811591 5.4198188 5.5016466 4.4433300 6.4639689 7.4827482 6.0088701 7.1078554 4.5548139 6.9629638 7.3758438 5.9729826 5.5614291 4.3919539 8.0862433 7.4686999 6.5026010 6.8878229 4.9391249 5.3141814 7.6719216 3.8604214 6.4371413 5.2600908 8.2822189 6.2168923 4.5622766 5.5200530 6.5755062 3.9908436 6.0833363 5.0120787 8.0052935 8.2072497 6.5508389 6.9815743 4.0611369 7.0701043 3.9920246 6.3830716 5.8343912 3.4399129 7.5820584 5.6646926 5.6218789 3.6566145 4.2280543 5.6556566 6.1072262 5.5333039 3.9583451 5.3611820 6.5967064 5.0269354 3.9668178 8.8667686 7.2495890 5.9398428 5.9793634 3.6275592 7.0004411 3.9105327 6.4832416 4.9709761 3.3704990 4.2477006 3.5341913 6.8256990 3.4135050 4.3002952 6.0556180 3.3749912 5.8164512 5.3618266 4.8982402 6.2428147 3.0610620 5.0497510 7.5883456 3.9636825 3.6591187 6.3217729 5.7381000 3.4367460 4.8177359 5.9014412 5.8350697 4.6355547 6.2697557 5.4622665 7.9990748 3.7269010 5.6243051 7.1264944 8.9999982 3.2249516 3.3312235 6.9908691 5.4694914 6.4714899 4.1237943 6.5637847 8.3175747 3.4634354 6.2671196 6.0142014 4.3592744 8.1246021 7.5368507 8.9999980 7.4747672 3.9015093 6.1769173 6.5751394 7.2524352 7.3391190 8.9999985 6.5559906 5.7193919 8.9999988 8.5896937 6.3777845 5.9458733 6.5142977 8.3052707 3.7263135 4.7000613 6.8468602 8.3282012 4.5763366 7.2485047 7.5927945 7.0037717 6.5463428 7.3084310 6.7025392 3.7845880 6.0432465 6.1737129 6.4057317 6.7887391 5.6106590 6.9434648 8.9999981 6.6177337 8.3136838 8.1368525 6.1366996 8.9323275 4.1558018 8.9999989 7.8709426 4.2050902 5.3264430 7.0680783 6.9465830 8.9999983 7.4275273 8.9999984 3.7926545 6.0154920 8.5311850 4.2720505 7.4842632 5.5449716 6.8422371 8.9934947 7.5403479 4.0624702 6.0987217 6.8884110 5.8934368 4.0368084 8.9999989 7.3924257 5.0873051 6.2769402 6.1890928 7.3360098 6.2006147 7.7363098 6.1642540 5.8018277 7.2848671 4.0483149 7.4464963 8.1839492 6.9032032 3.7193062 7.2644376 7.8172505 3.7837500 7.3332451 7.2022487 7.2042019 8.6520013 8.5195466 6.7299467 4.8634710 7.7421516 8.1225236 3.5147106 8.6796768 6.7224294 7.5063747 5.8881909 4.1429074 7.5419389 6.6294048 8.9999984 3.7190437 3.6263991 8.8474620 5.8286051 5.9441229 8.9999983 5.7175434 4.1095756 3.8281862 8.9999988 4.1134676 4.8395072 8.7572023 7.2524339 3.8571018 8.8372388 4.4843979 6.6208247 8.9999990 6.4870040 3.9767193 5.8917592 7.2879762 7.0767249 3.9753803 6.6105205 8.9999990 3.3888966 5.9058279 7.6623669 7.4436745 7.4820292 6.0869141 6.7973622 6.4807383 3.1921935 6.9241554 4.2546567 7.2522823 7.5074040 6.5899945 5.8457858 7.0428126 7.3305508 6.1854196 7.4142328 4.3501427 6.8404031 5.3423602 4.3479417 7.7113117 4.7744955 3.4670422 7.8928147 4.3730537 4.2614476 5.5793316 8.9999983 4.3398466 7.6330309 3.8568526 8.9999989 7.0608842 6.0096180 8.1864465 4.9869768 4.5801226 4.1967348 7.5353532 3.6176648 7.8989367 6.5678706 4.2390169 3.6008565 7.3830628 6.6863102 6.9388733 3.6802155 6.8646086 7.0844354 6.7425240 6.5887991 6.6004270 6.9094907 6.1416190 4.3305662 6.1548520 6.8571510 3.3635767 6.8820081 7.3595963 6.9795589 3.3646853 7.0992452 6.8705045 3.5995192 6.2719285 7.0599570 7.0510628 7.6097508 4.1064548 6.6006734 3.5776991 6.0208740 6.3392602 3.4425050 6.9413094 5.9892140 5.2228952 6.6752000 6.6101640 6.7040079 7.1687780 3.7804066 8.4876503 6.3844708 3.7008250 7.1863424 7.0794550 
EP00002_Diphylleia_rotans_P028240_TRINITY_DN5699_c0_g1_i1.p1_TRINITY_DN5699_c0_g1_TRINITY_DN5699_c0_g1_i1.p1_ORF_type_complete_len_667_score_119.83_TRINITY_DN5699_c0_g1_i1_49-2049                                                                            8.6531769 6.3156083 6.8554734 8.9999980 6.1100459 8.5889197 6.2669356 6.5365605 8.0888848 6.1459198 8.9999988 8.9999987 8.9999980 6.6034655 0.0000000 8.3261824 6.5079398 8.9999984 6.0508599 7.3652222 7.0569656 6.3833099 5.4480834 6.7915026 8.4686230 6.0702215 6.9807222 6.7970122 6.4603605 5.7531933 5.9007279 8.0964536 5.8098310 6.3932143 7.9490539 6.4993023 8.2784619 7.0941292 8.5622873 7.1406016 6.9333641 8.3888109 6.3807819 6.2281729 6.2275120 8.5958356 6.5417476 8.2480706 8.6924675 6.6538266 7.8857212 8.0360849 6.4504396 8.9985385 6.8536636 7.5283581 7.5026597 6.4711937 6.9006792 6.5351450 8.9999983 8.0931967 8.7017910 8.9617178 8.9999981 8.9999982 8.9999987 8.9999990 8.9999983 7.6850840 8.8195125 7.2706725 6.5087597 8.9999982 7.0567417 8.9999988 8.9999988 7.9328836 8.2468297 7.5661929 7.2785967 7.7602469 8.9999986 7.1817866 8.9999980 8.0724821 6.7465145 8.5570209 7.0922837 7.8507801 8.9999981 7.9858811 8.7831177 7.8920134 7.9708881 8.9999988 8.9999981 7.1483607 5.4994391 6.6821460 8.9999983 5.9691300 6.2993367 6.1742459 7.4889285 5.8703371 6.5373612 6.0689575 8.2938565 7.9884741 7.4575623 8.9999988 8.9999989 7.4859436 6.6172484 7.8127611 8.1853344 7.8789344 8.5130450 6.9752152 8.6791114 6.4108602 7.0557544 7.3444199 8.9999987 8.0945578 6.3772455 6.6047587 7.0703244 6.7900564 6.6214934 7.9426315 8.1143986 6.5499163 8.3518512 8.9999988 7.2230682 6.1857186 8.0531217 7.4741873 7.2815961 7.6126257 8.7999550 7.7160848 8.8982251 6.2791015 8.3197308 7.4758429 8.5715813 7.5321809 8.3971512 7.3527520 8.1705182 6.4782534 8.4360052 7.0701054 8.9999987 7.1827923 6.8649070 8.1562521 6.7957948 7.1079867 8.4319669 6.8877975 6.1802080 6.6288579 8.0888395 8.3673642 6.7656326 5.6372253 7.7673504 8.9999988 8.0235158 7.9238876 8.5165919 8.8300616 8.5713420 6.5196192 8.9784616 7.0705577 7.4086686 7.7427749 7.9178522 8.1512202 7.1740669 6.7772381 7.7685479 8.6618859 7.7029856 5.3328955 8.2218799 7.5430061 5.9167094 6.9001978 8.4688233 5.9148226 8.0591320 6.2869199 8.0588536 8.9999984 8.2137693 8.3540640 8.7018648 7.8358758 7.7178226 7.4561589 7.0386356 6.3831006 8.1837769 8.2096526 8.9999983 6.3881527 7.9587004 8.5399174 6.0009403 7.1941625 7.9468476 6.6376328 8.9999990 8.9999980 7.3517193 7.4797777 8.9999982 6.6905661 8.0373640 8.3044861 8.5981560 8.9336859 8.4099650 8.5579619 6.7265155 7.0923305 8.6143791 8.0449542 8.9999989 6.4441318 6.2353560 7.1830514 7.2440121 8.0706694 6.8272563 7.6084753 7.9686256 8.2198975 7.9574963 7.7071997 8.9999988 7.2872045 7.3592564 6.9009669 8.3856936 7.1090627 8.4107892 6.1308564 6.9335715 8.7316141 8.6388807 8.9999985 6.3906451 7.5210352 7.3409744 6.9932300 7.7832891 8.6982504 6.9361349 6.6929785 8.2364820 7.9338603 8.9999982 7.5865429 8.9505737 7.4816733 8.4160864 7.4541081 7.3753375 7.4202317 7.0964613 6.1658739 8.2130769 7.2904891 7.6252852 7.9557144 7.4011842 7.1097867 8.4220203 4.7222256 7.6051125 8.4374463 8.9999986 8.5186996 8.0096327 8.7498140 8.3495645 7.7712495 7.2404774 8.9999984 7.2099392 7.0718202 6.7650660 7.6484209 8.9999989 8.9999987 6.9947793 7.8175652 6.8173334 7.0060161 8.9999990 7.7866851 5.8454812 8.8856502 7.4502705 6.2953651 7.4967536 6.9798961 7.6742057 8.4618835 7.7387440 8.9999985 7.8214535 8.9999984 8.3636020 8.3990589 8.9553696 6.7704329 7.2372408 8.9999981 7.0190213 8.9999986 6.7503728 7.9065735 7.9070393 7.6787919 8.9999981 8.3174698 7.3775059 8.7925123 7.5851026 8.0998493 7.6471744 7.0372096 7.0902620 7.6887518 8.2808613 7.1999616 6.9120973 8.5202367 8.6909188 8.0795826 8.9999988 8.9999983 7.3785130 8.4521418 7.8363646 8.9165657 7.5832669 8.9999982 8.9999985 8.9999989 7.8121319 7.0339305 8.9999987 6.7767124 7.8933363 8.9999983 8.9999989 8.9999986 8.5562713 6.1407904 8.9999980 7.3875683 8.6360376 5.0755354 7.2528825 6.4074676 7.4417504 7.9323001 7.0967977 6.0435228 7.0680445 6.9776822 7.8836325 6.1270439 7.1093555 7.8807104 8.9999990 7.1011187 8.9999984 7.6639023 8.9999989 7.9599919 7.1130219 8.9999988 8.0441537 7.4245630 8.0388999 6.9458677 7.1722755 7.0718243 7.2193232 8.9999990 6.3586389 8.9999985 8.9999985 7.6561115 6.3408066 7.6126483 7.4699160 8.9999988 8.3841768 8.2948295 7.6559160 7.2256977 8.9999988 8.4619226 8.3339619 6.6321246 7.9942037 7.0863450 7.0509687 6.3337958 7.4125055 7.7446782 8.4024731 8.2431035 8.3170779 8.9999987 8.7527371 8.3189695 6.8798682 7.6891978 8.3443564 8.0951989 7.6925337 7.1548720 7.7973291 8.2121032 7.1518841 7.0911329 6.7433784 7.4058777 6.6853021 8.9999989 8.9999989 6.4081028 8.9999986 8.9999984 6.8732014 7.2798825 6.9568469 5.8041666 5.8108267 7.3858966 7.4000617 8.0194354 8.9272458 7.8513466 8.4069482 7.1693844 8.9999986 8.5035339 6.5614730 8.1823975 7.5923061 7.5818992 7.2061142 7.3247938 8.9999988 7.2723278 8.1277033 6.6296960 7.3096873 7.3366564 6.6812082 6.1843992 5.7520328 6.6866311 7.7868605 8.8474912 7.2635509 7.9349301 8.9999989 7.8743789 8.9999984 8.7242131 8.0551275 8.3567836 8.9999990 8.9999986 7.9987264 8.9999988 7.1087590 7.3665435 7.8598405 5.9748593 6.0918242 8.2368461 7.9240503 7.9410783 8.5914775 8.9999990 8.9999983 7.2695925 6.3850199 8.2804521 7.3467126 7.3977547 8.9999990 7.7017554 7.7800565 6.9184259 7.2108206 8.9999982 8.2849685 8.6447580 7.2801758 6.8961525 6.7518154 6.9933935 5.5925978 8.0055047 8.4358625 8.3973545 7.4019017 8.0978333 8.9999987 6.6732340 6.9421073 8.9999986 8.0367058 6.9556800 8.1250348 7.5566197 7.6559632 7.4994006 6.7722877 5.9588869 5.9733852 8.2288594 8.9999988 5.8202198 7.6822278 8.1669134 6.5976012 7.9956298 7.5349163 8.3957364 8.8612532 6.7567612 6.9275471 7.6011656 7.5224323 8.9999988 8.0562854 7.9102634 7.0570466 8.9423389 6.4331349 8.3579514 8.9999988 5.9768616 7.6042214 7.8502766 7.9936926 6.9908830 6.5225831 7.0172204 8.7926351 7.1631389 7.2868921 6.8143208 8.9999983 8.9999988 6.8516183 7.6909703 7.5102126 8.7878654 6.4018862 7.2593987 7.5655562 6.3486882 7.4389386 7.6434852 6.5716217 7.2553725 6.5735039 7.3223845 7.3407243 8.3465348 6.4962111 6.3278420 7.3194398 6.4737955 6.4377270 8.2964806 7.5761026 7.6258713 8.2761983 6.6340593 8.9999981 7.0723158 8.1812955 5.8202154 6.9533014 5.5679313 6.2560648 7.4820518 7.2601793 5.9069311 6.1202640 7.3478484 7.5654864 6.7043608 6.0331778 6.2813885 6.8751804 6.5176588 8.8500405 6.5378684 7.3244455 8.9999986 6.7542899 7.8874093 5.6262531 5.7350703 7.6063135 5.4673252 7.4142297 7.2703140 8.6389011 6.6868725 7.6010756 8.9999987 8.9999982 7.1395178 7.0898122 7.4102335 7.3847305 7.5811925 7.3627275 5.8077817 8.4401900 7.3827474 8.9999983 7.4267521 8.3026142 8.9999984 8.9999984 8.9999981 7.7098476 7.8342623 6.3282778 8.1420077 8.9999990 8.9999988 8.9999989 8.5024564 8.5958868 8.9999989 8.9999982 7.7375367 7.1566235 7.5715649 8.7101941 8.9999989 8.9999984 8.9999983 8.9999981 8.8519682 7.0849743 8.9999989 7.7051980 8.8694156 8.6353049 8.4596333 7.0023066 8.4986576 7.1523060 7.6034922 7.8820932 7.5763601 8.9999988 8.9999990 7.9933981 8.7559545 8.9999988 7.0355808 8.9999984 8.9999984 8.9999987 8.6445569 6.8203095 8.0375435 7.0920956 7.1209842 8.9999989 8.1303173 8.9999981 7.7525103 6.7910775 8.8854873 8.0447950 8.9999988 8.0543092 7.8030033 8.9828710 8.8157576 8.6095583 8.7097547 8.9999988 8.9999985 8.9999984 8.5829158 8.5317593 8.3502957 8.6335826 6.2763852 8.5299442 6.0284049 8.9999986 7.4360681 6.9998698 8.9999988 7.8613202 8.6837504 8.0515804 8.4119139 7.7523231 8.2261857 8.9999984 7.7659577 7.5661454 8.9757965 8.9999989 8.9999981 8.9999990 8.9999990 7.0502428 8.8097132 8.9999990 7.6900894 8.9999984 8.9999990 8.5721744 7.9854788 7.7390562 8.9999989 8.3341180 8.9999989 6.8832335 7.8735528 8.9999988 8.7042253 7.5521491 8.4876356 8.9999990 7.9167857 8.0102610 8.9999989 7.2011177 6.5509790 8.9999983 8.0135891 7.0877526 8.8678712 6.9323540 8.0937940 8.9999989 8.5587179 8.5675306 7.4425517 7.0345504 8.9999989 7.2706638 7.7439990 8.9999988 5.9063520 7.1349429 8.9999981 7.5658117 8.9999989 6.7630413 8.0207066 8.8238303 6.8219237 6.5290020 6.3400996 8.2307763 8.9999989 8.9999989 8.4261253 8.7542663 8.9999985 8.4408116 8.9999989 7.5496872 8.1384387 6.6291031 6.8664299 8.9999980 6.5782331 6.1250079 8.3526815 8.2438445 7.7796707 6.4925337 8.9999990 7.2211111 8.4280431 7.5585312 8.9999986 8.8331314 7.2896947 8.9999988 6.1202774 6.6778784 8.1714354 8.2223541 7.0765513 8.9999990 8.1389104 7.4470197 7.1415239 8.7218913 8.9999990 7.4744934 6.9407365 8.9999989 8.9999988 7.4553631 8.9209500 8.3126078 8.9999984 7.7456588 7.5577275 6.6995851 8.7471961 6.0083291 8.9999988 7.2214898 8.8756950 6.5780576 7.6635593 8.8981324 6.1341521 7.5010820 8.9999988 8.9999980 8.9999982 7.8871440 8.4716747 6.2627075 7.1328579 8.9999984 6.7088323 8.9999981 7.3277223 8.9350982 8.1856496 7.1915841 7.6906758 7.8966751 6.7652627 8.9999989 7.1447162 6.9615504 8.9999987 8.4493919 
EP00002_Diphylleia_rotans_P040387_TRINITY_DN9556_c0_g2_i3.p1_TRINITY_DN9556_c0_g2_TRINITY_DN9556_c0_g2_i3.p1_ORF_type_complete_len_225_score_34.87_TRINITY_DN9556_c0_g2_i3_73-747                                                                              7.6080419 6.3350145 5.8766590 7.4292645 7.6342323 7.3148070 7.5352238 5.9042583 7.7853244 7.7526726 8.9999986 8.9999990 8.9999990 6.3376627 8.3261824 0.0000000 6.9484150 8.9999985 4.5096614 8.1746774 8.4964008 6.2091972 5.7123072 7.6073070 5.0452293 6.4432613 7.0578026 6.6584045 8.0521412 5.7938995 5.8093697 6.9993811 7.7651668 7.1640688 8.9999990 5.7133549 8.9999987 7.5887255 8.9999988 7.0291835 6.1054742 8.9999983 6.4979738 5.3222293 5.9591520 8.8892675 6.9189072 8.9999989 8.9999982 8.8752452 7.6163503 8.5170445 6.1197131 8.9999988 7.3561624 6.2350671 7.9035325 8.7068912 5.7976749 7.5551752 8.9999988 6.2308021 8.9999990 8.9999987 7.8416083 8.4298541 8.9999987 8.9999983 8.9999982 8.9999984 8.9999981 7.4500533 8.0767469 8.9999981 8.5895367 8.9999988 8.9999982 7.6993240 8.9999990 8.9999990 8.9999981 8.9999989 8.9999983 7.7401719 8.9999987 8.7047677 7.9242121 8.9999990 7.5279048 8.9999988 8.9999985 8.3747422 8.9999987 8.9999989 8.9999990 8.9999990 8.9999987 7.9084507 7.4498962 8.6400664 8.9999988 8.0663069 7.3110552 7.1687034 8.9999989 7.6125169 7.2915781 7.1444828 7.3110974 8.9999985 8.3349979 8.9999988 8.9999988 8.8980190 7.5532153 8.4778225 7.0020724 8.1543187 7.9899961 7.0876472 6.6772400 7.3356121 8.1851607 7.8692475 8.9999989 6.7864735 6.7904088 7.2439745 8.2296302 7.2192139 6.6513781 7.1693122 7.1848778 6.7690215 8.9999988 6.8038710 8.9125771 6.7256669 7.6783146 8.4273748 6.8600316 8.6923852 8.9999982 8.2188786 8.9999981 7.1120604 8.6535962 8.0786603 8.9999988 8.1373231 8.9999989 7.6458612 8.9423413 6.9718630 8.9999989 7.2608096 8.7508864 8.9999987 8.9025997 8.9335571 6.9905722 8.7292669 8.9999985 7.0530157 7.5582561 7.5463055 8.6362489 8.9999989 8.0360055 5.6007889 5.2506954 8.9999986 8.9999986 8.1192051 8.9999986 8.9999981 8.9999984 8.9999985 8.9999990 8.9999989 8.9999983 8.1078101 8.9999989 6.9664532 7.1426200 7.0780800 7.9095927 8.0779174 7.8934983 6.9393042 8.9999990 7.7022427 7.3713029 7.5327896 8.9999986 7.2692997 8.9999984 7.2015210 7.8938189 8.5528331 7.8180601 6.4729209 7.1814232 7.5421858 7.1722693 8.4342061 6.0124737 7.5825481 8.1106797 6.8734131 8.9999983 5.7384072 6.7737302 8.9999988 6.6348660 6.5111865 7.6309917 6.1527508 8.9999981 8.9999984 7.3882946 8.1014752 8.9999989 8.0643261 7.5946578 8.4890196 7.4149156 7.5289252 7.6077895 8.3955731 8.9999988 7.6581747 6.9663202 8.3553658 8.9999987 7.7083152 7.3287527 8.3667973 6.9879141 8.9999984 7.8875062 8.3051539 8.3948607 8.9999989 8.7211042 8.5618360 7.9801657 7.6945813 8.3413090 8.7414678 8.9999988 8.5217205 7.8762530 8.9999981 8.0539799 8.9999989 8.9999987 7.9717417 6.8774958 5.6238258 8.9999981 8.9999984 8.8162421 8.9999981 8.7615033 6.3457059 8.9999990 8.9049424 8.9999982 8.9999990 8.9999989 8.7198348 8.9999980 8.9999985 8.9502963 5.9437736 8.6689123 8.9999989 8.9999987 8.9999983 8.9999988 8.9999988 8.5372600 7.6188303 8.9999983 8.9999980 7.9914629 8.9999987 8.9999981 8.9999988 8.8669688 8.9999989 8.9999984 8.9999988 8.5918180 8.9999987 8.7123028 8.5386066 8.7112102 8.4740607 8.6776294 8.9999988 8.2885214 8.0963134 8.9557799 8.5843214 8.9999988 8.9999989 8.0899756 8.9999982 8.5294614 8.4745508 8.2735873 8.9999983 8.5207673 7.9587836 8.9999984 8.9296240 8.9999983 8.9999988 8.3727222 8.1181764 8.1518083 8.7326606 8.9999982 8.9999990 8.2027294 8.9999988 7.9717516 8.9999990 8.5034052 8.7057683 8.9999984 8.9999984 8.7305768 8.1652512 8.0001323 7.4591223 8.9999988 8.9999983 8.9999987 8.1578153 8.9999981 8.6039752 7.9595615 6.4578646 8.7775851 8.0955445 8.9999990 8.9311102 7.4474564 8.9999987 8.9999989 8.3307679 6.4421261 8.9999986 8.9999990 8.9999981 6.4960561 8.6455874 8.9999987 7.5752125 8.6644550 8.9999989 8.9999984 8.9999982 8.7503604 6.9796508 8.9999981 7.4794001 7.5845607 6.7506832 7.5654166 6.1718077 7.3135792 8.9999985 8.9999988 7.4701911 5.0169864 6.6115033 7.7192176 6.7503615 8.3115567 7.3201293 8.9999985 7.9073065 7.4310868 8.9286312 8.9999988 6.3878349 5.2003048 8.9999987 7.2592204 7.5483335 8.5384847 7.3787203 8.1026026 7.7168895 8.9999988 8.9999987 7.0052706 8.9999981 8.9999987 8.9999990 8.6920497 7.3694571 8.9999986 8.9999990 8.9999983 7.1595553 8.1943230 7.7723074 8.9999989 8.9999989 8.0525626 5.5182678 8.1434008 8.0003621 8.9963434 7.7844246 7.5647805 8.9999989 7.9771564 8.9999990 8.7434055 8.5502041 8.9999984 8.7763272 8.3712319 8.9999987 8.9999988 8.9999987 8.7368457 8.1347260 8.0890890 8.9999989 8.5832565 5.6634458 7.8312740 5.4050935 7.2659544 8.9999984 8.9999988 8.5341489 8.9999986 8.9999989 8.6385760 7.6997783 8.9999986 7.0287094 8.5978889 7.1651297 8.3627470 8.9999988 8.9999983 8.4892139 8.9999989 8.5799263 8.9999981 8.9999986 8.8793307 8.9999983 7.7859067 8.3139846 8.2348109 7.8603088 8.9999989 8.9999985 8.9999988 7.7465027 7.1384956 8.3837893 7.3269974 7.5195624 6.8313048 8.0555974 7.3319813 8.9999980 7.6808760 8.0630893 7.0779382 6.4195883 8.9999986 8.9999986 8.6352439 8.9999986 8.9999987 8.9999988 8.1587217 6.6505102 7.4617893 7.8970464 8.0582517 7.6704538 8.9999984 8.9999990 7.7984767 8.9999989 8.9999986 8.9999987 8.0538301 7.4729206 7.4427797 8.7220501 8.9999981 8.4739455 8.9999989 8.9999989 7.7125936 7.4084157 8.9999987 8.9999983 8.9999985 7.7636144 7.7874865 6.8975892 6.7569655 6.9521298 7.4359763 8.9999981 8.9999990 8.9999989 7.7368437 7.6118879 8.9999989 8.8496702 8.7096807 8.9999989 6.3891465 7.8076940 8.1931154 8.9999990 8.9999982 8.9999989 7.3417189 8.6232387 8.4954740 7.5631898 8.9999986 7.3891624 6.8176917 8.1874229 8.9999989 8.9999987 7.2698159 8.9999982 8.5433970 8.9999983 8.4204663 6.1262682 8.3866832 8.5177253 8.9999989 8.9999984 8.9224570 8.9999987 5.3624587 5.5586613 8.9999981 6.8281821 8.9999989 5.3500293 8.9999982 7.4230783 7.6381819 8.3348964 7.2617206 7.6335517 7.3829673 7.1033490 8.9999986 8.9999987 6.7655138 7.0705512 7.7635688 8.9999990 8.2172658 8.9999986 5.5284643 7.9034685 8.9999990 7.8360689 7.0323350 8.0989616 5.5530493 8.3318494 7.1112370 6.6983506 8.4133272 6.4771968 7.5857845 7.2482079 6.7358165 8.9999989 7.7550804 7.7468465 7.4059164 7.2567440 8.9999988 7.9286732 8.9999983 6.2827935 7.2141526 6.0350839 8.6413741 7.1836537 8.7312811 5.5478082 6.2367008 8.6782100 7.4548050 6.5810593 6.3670188 6.9492306 8.7327767 6.7359265 8.9999989 8.1916051 8.9802384 8.9999984 8.2237539 7.6852860 6.7718054 7.5690110 5.3870356 6.9018187 7.9302957 6.8035564 8.3014726 7.6781813 8.3473200 6.9273709 8.9999990 8.2564523 8.9999989 8.0982442 8.3287706 7.9128963 7.5081719 7.8212069 8.9999990 6.2069832 7.5248542 7.9028936 8.9190718 8.2333625 8.9999987 8.9999984 7.7924161 7.4923077 7.7884531 7.8528380 8.4275200 8.9999988 8.9999985 7.3194519 7.1598306 8.9800712 8.9999989 8.0952623 8.2287790 7.3736700 8.9999988 8.0423812 6.5353124 8.9999984 8.9031902 8.8016467 7.9474065 8.9999982 8.9999988 7.5882626 7.4330747 8.3165456 8.9999980 7.6366417 8.9999981 6.6770861 8.6137173 7.9669056 8.9999990 8.9999984 7.5708114 8.9990804 8.9999987 8.9999989 8.9999980 8.4925958 8.9999986 8.1717116 8.4513106 8.1270621 8.9999980 6.2750451 8.9999989 8.9999983 8.9999984 8.1254549 8.9931529 8.6996668 8.5274343 8.9999985 6.5555101 7.6335221 8.8594488 8.9999983 7.5323607 7.8427414 8.9999990 7.3563139 8.6685274 8.9999983 8.9999987 7.5927674 7.3564664 7.9887967 8.9999990 6.4961545 8.9999989 7.9284842 7.5476661 8.8337452 7.7905361 8.9999981 8.9999985 7.8954430 7.1316443 8.3608447 8.7905580 7.1944406 7.1951906 8.3421370 8.9999980 8.9999981 8.9999988 6.8871128 6.5389537 8.9999985 8.9999986 6.5417279 8.9999988 8.2088752 8.6556497 7.1931036 7.4859817 8.9999988 8.5933020 8.9999980 7.2135109 7.4424996 8.9999988 7.8708279 8.3031979 8.9999984 8.9999986 7.6309767 7.6165774 8.9999990 7.0849494 7.2328918 8.9999983 8.9999989 7.9290899 8.9999985 7.8246364 6.9878918 8.9999983 7.7720917 8.9999982 6.5125283 7.5064337 8.9999990 7.3781282 8.9999985 8.9999984 8.1299271 8.1077819 6.9705985 8.1358872 8.9999982 7.5590717 7.0107923 7.7094297 7.5714796 6.8228634 8.2170500 8.2977788 7.7517091 8.9999985 8.9999990 8.9999985 6.4711330 7.4299733 8.9277571 7.8162704 8.9999981 7.6651809 8.7317467 8.9999989 7.2899578 7.7869951 7.8623379 8.1618493 7.6900285 7.9981599 8.9999986 8.8287391 8.9999987 8.3856550 8.9999987 7.9664501 8.9999984 8.9999983 6.9227934 6.4229368 8.1658354 8.9999986 8.9217867 8.9999981 7.4939031 7.6783017 8.0926474 5.9886145 7.3461724 5.9978714 7.7191159 8.6251516 7.8172019 6.5071450 7.1979768 7.2753429 7.3621113 6.5176115 8.9999988 5.8766590 7.4953967 7.4255576 7.4438630 8.2472120 7.7256171 8.7290263 8.3251874 7.0781976 7.4073864 6.3027323 7.3070155 6.4156779 7.1081145 7.2527813 7.6736551 7.6312695 5.7999577 6.8462721 7.9707474 8.4263321 6.1398115 6.3185964 7.7462678 6.9101239 7.3626306 7.5130859 8.1899486 8.9999989 6.7883169 7.8144363 6.8545790 7.9035143 
EP00003_Mantamonas_plastica_P020441_TRINITY_DN329_c0_g1_i7.p1_TRINITY_DN329_c0_g1_TRINITY_DN329_c0_g1_i7.p1_ORF_type_complete_len_386_score_98.76_TRINITY_DN329_c0_g1_i7_542-1699                                                                              5.1774191 3.7658533 4.3256546 5.3650985 5.3982120 5.3608470 5.5069159 3.8449049 5.1316614 5.5220273 8.9999984 8.4476584 6.9894828 5.5080871 6.5079398 6.9484150 0.0000000 8.7248283 4.9628419 5.7822523 5.7434624 3.5670998 2.8889010 4.8248297 5.5531800 4.3430272 5.4351225 4.0856650 5.3154083 3.2215428 3.5456417 4.9616599 5.0724620 3.9016254 7.6745244 3.8604049 4.1196345 5.1245564 6.7086185 4.0852564 4.3301743 6.0047595 3.2325080 4.0008076 3.0448437 4.8155507 3.4041635 7.5144759 6.7140425 3.8129914 6.3155905 6.1219890 4.2795790 7.4264617 4.5959973 5.4680773 4.7405073 4.4852433 5.7639851 5.1018112 7.8724492 5.3499686 6.0606319 6.1771239 6.3732274 7.2018054 7.6203262 7.1695127 8.7487799 5.0760476 6.2368551 5.2608235 5.5649895 7.4092619 5.3575066 6.9602562 6.6765596 5.4866720 6.3524669 4.6732909 6.4661591 5.0210287 5.9563926 5.6160278 7.1112033 5.2881809 5.5148524 5.4770468 5.6079429 5.0067754 7.2613855 6.0022484 6.7940985 6.4316500 6.3516412 5.5398681 7.6203047 5.6021865 4.3685880 5.3983496 7.0829847 3.8844783 3.7648782 4.0277653 8.7131160 3.1889607 5.3721083 3.5469648 6.6418830 7.6507004 4.9914600 7.1911010 6.0262474 5.0500102 5.2333681 4.2814951 5.5074273 5.3235162 5.2397558 4.1956030 6.3756711 6.0143387 4.4083791 5.8723285 8.9999983 5.7806128 3.8719137 3.7604786 5.4656049 4.1068516 4.2316534 6.5735880 4.7655476 4.0335903 6.9481681 4.9832817 4.3969718 4.0655696 6.0325698 5.2847233 3.9941411 5.3234463 6.5754397 4.5790310 6.1155162 4.1377922 5.7603231 4.8471089 7.2836639 4.6690597 5.3972266 4.4943672 5.0659743 4.0218458 6.3968486 3.7761761 5.9771107 5.0387103 5.9429976 4.8653096 3.9841713 4.0781946 5.6420187 5.5358878 4.9020882 5.3906894 5.9816510 6.4386470 5.4107710 2.7978472 4.5900749 8.5129770 5.9430440 5.7863965 5.4619159 7.2320647 5.8083256 4.9536348 7.2220061 5.7505750 4.6110154 5.7987412 5.5997847 5.3824470 4.8312373 4.8444603 4.8315322 6.4532709 4.9171448 4.9472327 6.8246851 6.2872099 4.2684271 5.7519951 7.5455818 3.8346212 6.9612098 6.2709364 5.7888999 5.1422476 4.1609165 4.5943029 4.8235654 4.0410401 4.0184345 4.8607836 3.6756283 5.0217923 3.8276689 3.9372574 7.8522667 3.4209645 3.8104285 7.1040368 3.1118437 3.5185139 6.8611164 4.3258791 8.9999983 8.0519907 6.2211508 5.2319099 7.1367916 4.8961106 5.2857449 6.5410541 7.2280981 5.6542374 6.6583736 5.7981289 6.5701653 5.4372035 5.5346969 5.0372209 7.3240993 5.8231906 5.4298234 6.6150542 6.3028402 5.4625929 6.0978792 6.0676230 6.3952185 6.6655052 5.8691003 6.7733477 6.5707593 5.9648632 4.9745181 6.0844254 6.5840671 6.7904357 6.1651574 5.0199049 5.7720917 6.3410989 6.6709438 5.1586453 4.7317141 5.3828691 5.5748308 5.1501666 4.9812037 6.1741198 4.6107045 4.9031939 6.5548565 5.9346394 8.6222845 6.9814915 7.0849748 4.8545517 4.5874458 4.7662295 6.3936765 5.1096656 5.7538230 7.7780629 7.2721701 7.5784266 6.0034693 8.7268176 6.4814972 5.7021646 7.4505879 4.4280558 5.5240679 6.2161112 6.4132279 5.8597070 6.7731353 7.4154535 6.5582698 6.0038996 4.9075388 7.3937560 5.5848846 4.7420735 4.4465486 5.1067310 7.2040857 6.8385701 4.7862707 4.7693074 5.2636451 5.3610514 7.9109875 5.8121337 4.4643792 6.7370862 5.9223767 4.6447586 4.6175169 6.4923660 5.0649653 5.4334859 5.6920354 5.7432504 6.0898789 6.4123278 6.0580353 5.4620851 6.3016517 5.5327723 5.7066929 8.9999988 4.5582155 6.7865378 3.9153374 6.8883486 5.3731333 6.1075124 7.2687157 7.0234683 4.4178164 6.3433787 4.5881544 6.4525289 5.2524833 5.8574826 5.3544917 5.1251722 6.5351395 6.0171967 4.9783954 5.3886775 5.6607703 6.4742450 7.5944113 8.9999986 4.9489144 7.2708817 5.2621665 5.7123963 5.0753674 8.9999985 8.7087246 8.2037112 4.3320802 6.1213565 6.1129877 6.1699656 7.5890000 7.7741647 5.7887985 7.5666093 5.9172292 5.2618386 6.3709494 5.0822151 5.2201028 3.3398274 5.2322756 4.8608738 5.5941223 6.9332744 5.7044235 4.3795906 4.5351648 3.8076023 4.9731892 3.2682056 6.1852754 4.5431583 6.6551386 6.3123958 5.9847353 5.4893997 8.0703922 8.3153916 4.7658921 6.7139350 5.8163118 4.9411702 6.6773109 4.7415912 3.6301292 5.7458277 5.2533591 7.7204887 4.3835268 7.4027850 6.9730086 6.7107364 5.1803678 5.7322124 5.9482993 7.1356644 5.6854148 4.6396217 5.2708183 6.2435098 8.9999988 6.4795289 6.3982661 4.4345927 5.3626117 6.1473954 5.8470445 5.1207998 5.3624719 5.3226277 6.0958099 4.8421315 5.5012459 8.1902061 4.9142512 6.9502695 5.4761468 4.8579130 7.0067933 6.5967608 6.8054930 5.3605701 5.1827287 6.1091029 5.3896289 5.7326811 7.3251191 5.5815351 4.2502766 7.4707502 8.0759693 6.5140514 8.1510646 6.8331240 4.7503193 4.5156473 4.7936436 5.5796659 4.4862520 4.2704712 5.6392739 7.2190823 5.5818635 5.5585400 6.1944401 5.6317344 7.1112330 6.8128208 6.4417329 5.6471461 5.7195089 6.1017359 5.8734583 5.9236523 7.3788441 5.4862412 7.3042747 4.2979521 5.5599744 5.2746706 3.9394802 4.1129045 3.9532485 5.9899610 6.6524744 7.6443632 3.8491265 5.6396174 6.1204658 5.3989598 7.5891953 6.2170621 6.2400810 6.0283282 7.9170211 6.6502358 5.9877829 5.7050191 6.3580049 7.2674303 5.5265658 5.6555483 5.4725611 6.2304712 5.2373986 6.1631343 6.2457990 6.6423332 7.7065327 5.1074194 6.2997954 6.6874839 7.0090596 6.8104268 7.6874826 6.6890112 7.2123991 4.8092829 6.4914370 7.2046232 8.0812326 7.0316580 5.7905613 4.4170720 4.2639280 3.7599434 6.2503166 6.0404644 6.7036450 6.1787010 5.6781399 5.9612703 7.4429626 5.8545963 5.7256174 5.3274857 6.1291107 4.3624705 6.1399001 5.4652913 5.9387138 6.6306476 6.3695953 6.0415374 5.8700222 6.2665127 6.4402209 3.1859975 5.2667352 5.5675831 5.3101131 6.5203280 5.8411008 6.5389694 6.7088133 4.6953342 6.2774268 5.5513395 7.5434893 6.1471501 5.3127324 6.5277001 5.1965562 7.0281699 2.8026307 5.6213029 7.8678054 4.6376753 6.9732872 5.1748403 7.0747842 5.7880190 5.5960828 3.7735658 7.8113311 4.6389036 4.6340147 5.1438420 7.4038093 8.6444579 4.9812830 4.8230293 7.5770757 7.2987735 6.0545125 4.5302565 5.6844261 5.2056604 6.7661494 4.3013021 3.8100562 4.8477864 3.4566538 5.1217530 4.2736290 6.6641235 5.0905909 4.3695358 5.6172386 3.5287087 4.7277489 7.7977398 4.6632024 4.4356554 4.2597084 4.6473871 6.8441817 5.1607572 6.1371952 2.7654491 4.7276966 2.8854407 5.1510548 4.7198241 5.3002797 3.8513428 3.7683213 5.7455180 3.9869350 5.0151897 3.1682094 3.6524889 4.9697304 3.4242809 7.7220404 5.1528845 5.9119663 7.6716417 4.9913240 5.4153339 3.9453394 4.0597100 6.7975489 3.5712165 4.7714320 5.7655872 7.3624647 5.3445301 5.4296417 5.7435250 8.9999987 5.3317557 4.9593397 5.6973709 4.6484585 4.6040046 5.9266702 5.0136470 8.0974340 4.4860195 6.9352590 3.9476740 6.6587687 6.6060552 7.6929513 8.6617209 6.5693681 6.0000665 6.9813457 8.6175604 6.6298580 6.9705937 8.9999985 5.5887482 5.3244672 8.9999984 8.3220272 5.8704653 4.7757662 7.2858240 7.5668284 6.3074858 5.6535476 7.5960227 8.7675884 7.3395687 5.8660170 7.2813261 5.4278611 5.5395898 7.4018838 5.4491358 6.8548256 6.8570905 5.9486598 5.0870702 5.7371986 5.3639195 6.8836290 7.8169686 5.7280329 7.4085830 8.8734904 5.6592338 8.2856990 6.9403829 8.3527990 7.2902263 7.0606268 5.9042219 6.9689646 4.8491323 8.9999984 7.4414255 8.9999984 6.2798448 5.0318314 8.1426715 5.5029757 7.9228756 5.1110436 5.8408035 8.4176381 7.9791627 6.0418207 6.0590278 7.7191019 6.6933895 6.0536804 8.9999989 7.7959040 6.6570235 4.9022366 6.5713699 6.5406879 4.7041900 7.0962536 5.7872408 5.1542600 6.7300371 5.9674811 7.4366373 7.8998529 5.9946968 6.8017842 7.0828488 7.0183366 6.0830916 6.4939276 5.6512726 7.4593998 8.0016217 7.9117478 4.8155140 4.4755162 6.8515905 7.3917792 6.0253527 7.4244898 6.9565527 7.3851800 6.4361664 6.3930215 8.1477358 6.5668565 7.0517846 5.3437086 5.8310424 7.5893088 6.6952757 6.0798438 8.9999985 6.9925531 6.8118338 6.6594059 8.9999985 6.8668723 5.8188186 7.2803106 7.3271872 6.1508711 7.3374739 6.1134232 5.2051245 8.9999987 7.0278844 6.3015687 5.6058444 6.5334904 6.6365091 5.9670647 5.6917715 7.4742140 5.8860332 6.4474669 6.4807439 7.1685622 6.3640587 6.5598508 6.1001263 6.4529521 6.0015578 5.5307844 7.0654232 7.5798434 6.7447811 6.2441710 6.0924400 5.7005134 5.8018730 5.7687853 6.4062835 6.2069730 6.3454550 4.6470616 6.4119702 7.3436788 4.1912659 5.9653338 7.0924466 6.0055044 6.2226091 6.2004027 8.9999988 6.2438794 7.0929366 5.8773004 8.9999989 7.1291545 5.6807720 7.8714552 3.7745245 3.9791353 6.7806012 7.2533964 6.5830095 8.5216167 6.0477272 6.3242659 6.2532851 4.8499967 5.4832557 4.5040082 5.1751131 6.7135550 5.5776696 4.5291676 5.2865793 4.9106113 5.5197793 5.3426459 6.7583558 4.3472315 5.5305724 5.6049784 5.1647234 7.4378751 7.1731831 5.8795254 5.5819483 5.2136330 5.5432671 4.2658507 7.5089101 7.0087792 5.2544760 5.7877734 5.8840234 5.6220237 5.8645143 5.4101713 5.1379623 6.4208468 4.1504042 5.2622275 6.4829332 4.8605325 4.8914657 5.4915554 6.1057949 7.2050754 4.6146007 5.5480178 5.8973649 5.7641002 
EP00003_Mantamonas_plastica_P031474_TRINITY_DN821_c0_g7_i1.p1_TRINITY_DN821_c0_g7_TRINITY_DN821_c0_g7_i1.p1_ORF_type_complete_len_153_score_27.39_TRINITY_DN821_c0_g7_i1_700-1158                                                                              7.6388669 8.9999987 8.9999985 8.1262644 6.8898975 7.8398187 6.7321523 7.4752243 7.3588518 7.3716065 8.9999989 8.9999984 8.3841127 7.7569309 8.9999984 8.9999985 8.7248283 0.0000000 8.6813113 8.2972944 5.9297967 8.5029225 8.9999982 7.5959880 8.7603089 8.9809377 7.6534800 8.0782607 5.8713074 6.3959996 6.9761299 7.1307996 7.4152688 7.7016222 8.9999986 7.5136710 8.8240867 8.9999985 8.9999983 7.4767007 7.2239600 7.1553452 7.0387416 5.5082067 7.1194631 6.6106649 7.8817783 8.9999987 8.9999987 6.7644810 6.9505316 8.9999983 7.8387589 8.9999984 8.9999987 7.4546592 7.5419132 8.2944994 7.6172427 7.3136977 8.9999984 8.0939482 8.4694596 8.6618442 7.6291482 8.4683236 8.2495080 7.3507043 8.9999989 8.4635138 8.7395622 8.8037876 7.9682251 8.9999990 8.8816600 8.9999989 8.9999982 6.8168229 7.2624633 6.8305012 8.9999990 7.6960637 8.1404709 8.4812727 8.9999985 7.9254064 7.0020532 8.5993475 8.1609392 6.8678316 8.5049720 7.7221467 8.9999984 6.5531202 8.8776570 8.3857311 8.9999984 6.7749303 8.9999986 8.9057703 8.5807374 8.9999987 7.2764588 7.5868800 8.1582120 7.2237446 7.5109316 8.9999988 8.9999989 8.9999984 7.9399697 8.2737895 7.1586530 7.7831371 7.1787775 8.6669809 7.3526470 6.8621850 8.9999986 8.2095151 7.3352151 7.9534342 8.7965343 7.1601993 8.8060064 7.4512745 7.0328434 6.9731888 8.1853354 6.4767481 7.1478349 6.9064862 8.3908914 6.9552161 8.9999983 7.7640716 8.4949580 7.1803966 7.7764470 7.7377140 6.9277857 7.9991662 8.9999982 7.1390281 7.8617673 7.1008858 7.7293380 7.7611444 8.8597086 7.5700142 7.6228378 8.2509351 8.3945932 8.1591778 8.9999987 6.8365561 8.6672022 8.9999986 8.2169003 8.9999988 7.6688466 7.9914414 7.5036882 6.6497106 8.2100092 6.1153841 8.6950350 8.3295841 7.3874018 7.2310151 6.4672393 8.9999989 8.3110421 7.3405232 8.9999980 8.9999982 8.9999985 8.2223466 8.9999984 8.4299892 8.9999983 7.2642493 8.9999985 7.6039639 8.4922953 7.4477895 8.9999987 7.4036590 8.9433246 7.1485217 8.9999981 7.4159830 8.4777067 7.1942647 8.9999984 6.5761417 8.9999984 8.9999983 8.9999986 8.1862637 7.0418882 6.9237237 7.0935307 6.4716763 7.0760251 7.0311738 8.6161064 8.3083923 8.0832026 6.5952800 8.9999986 7.8872313 7.1094201 8.9999986 7.9902563 7.8368049 7.5099328 8.8907825 8.9999981 8.9999987 7.5801686 7.1918706 8.9999988 8.9999989 8.9999990 7.5963067 8.4022079 7.1232040 7.4549216 6.0535170 7.0784277 6.2859895 8.6352889 5.7052498 7.7116114 5.4401070 5.6257662 5.2831982 6.4324532 5.6284379 6.9033447 6.3263063 7.4516919 7.9836832 6.5536597 7.1311085 5.4944064 5.9703128 5.6556453 5.7039389 5.6920418 6.4465030 6.8340224 8.9999989 6.9075419 8.9999983 8.9999987 7.6653876 5.9336970 6.0422700 8.9999990 8.3065641 6.2119552 8.9999982 8.8281763 7.4790713 8.9999989 7.5783418 8.9999988 8.9999982 8.9999982 8.1437146 7.5095093 6.5635320 7.4677234 6.4033305 8.0083010 7.7617556 8.9999988 8.9999984 7.5884133 8.2106906 8.9999989 8.3317554 7.7219528 6.1383355 7.3944937 7.4122263 8.9999989 8.5332991 8.9999988 8.9999981 8.9999989 7.4633867 7.6322850 8.9999981 8.9999984 8.1567479 7.4436297 7.5135327 7.3238155 8.7534488 7.2137752 6.5252749 7.1516989 7.8780156 8.5810155 8.8669011 8.1050169 8.9999987 6.8487435 7.6538176 7.2362433 8.9999985 7.2316551 7.5295827 7.9570618 8.1977738 8.9871698 8.9999985 7.7486294 6.1291050 5.8359503 5.7176671 7.3964691 8.9999983 6.8307369 6.7647965 7.3728639 8.9999989 7.1117258 8.1646236 8.9999987 7.5577052 6.9987875 7.4926963 7.5690085 7.8945771 8.4856814 7.9009071 8.1331310 6.6603626 7.9470132 6.2564429 6.8054735 6.3122262 8.5484322 7.7770851 8.6551935 7.7493398 7.3058898 8.9999988 8.7313866 6.5335435 7.5917198 8.9999986 8.9999990 8.9999989 6.9770153 8.9999986 7.9608532 8.7953661 7.5301927 8.9999988 8.9730402 8.3827980 8.9999989 7.4661910 7.1677899 7.0958820 7.6783978 7.7928383 7.3088867 7.4861193 6.5678386 8.9999990 7.1799402 6.9960273 7.0744661 8.0394829 5.9735612 6.3731403 7.9549871 7.8499240 8.9999983 7.7349237 6.9839224 6.3112343 8.9999984 7.0068609 6.4750140 8.9999988 6.8653076 8.0110801 8.9999990 6.9181568 6.7511696 6.8784060 6.7881503 8.9999987 7.0485225 8.9999984 8.8083777 8.7757870 8.9886607 8.0073461 8.1099778 8.4768331 8.9999988 7.2097165 7.0448908 7.4822975 8.9999990 8.9999983 8.8142172 8.9999988 7.1493293 7.6276906 8.9999989 7.6147481 7.8753914 7.0801499 8.3495377 8.9999981 8.9999989 8.9999982 8.9015477 8.9958781 8.6371748 6.9088189 8.9999987 8.9999989 8.8478609 5.8790156 7.5070901 6.5020513 7.9316458 7.1288676 8.0133951 6.6152343 8.0040150 8.9999985 8.9999982 8.5701848 8.9999982 8.9999982 7.1494582 7.3638502 7.1980402 6.7160886 6.9166709 8.7019146 8.1582052 8.9999981 8.9077498 8.8070840 8.4537835 8.3997214 7.5060366 8.9999989 7.2952091 7.2718475 7.7177343 6.5890486 7.7383529 7.9136293 8.9999985 8.5043047 8.9250883 8.5423988 7.8419760 7.7303498 6.1136219 6.5920861 7.0592079 7.6860801 7.6161753 8.9999988 7.4459479 8.9999988 6.4017279 6.5294137 8.7023327 7.8226752 8.1843673 8.9977283 8.0048028 7.0090958 7.2457049 6.5318295 6.0302807 6.9882945 5.3901083 6.0335093 6.9729564 8.2062191 7.2517730 8.9999986 8.9999983 8.3568971 8.3108313 7.0959452 7.1273724 8.9999989 8.9999989 8.3074008 8.9999986 8.8916982 8.9999981 8.9999985 8.9999988 8.9999986 8.9999990 7.3474889 6.9515194 7.7632435 6.2648593 8.0113004 7.2248147 8.5709172 7.3221795 8.7990355 8.6272923 7.6783040 8.0532562 7.4592138 8.3271831 8.9999990 8.8053816 8.9999985 8.4268019 8.5158034 8.7653747 8.2219575 7.5245194 7.1455085 7.2113574 7.1509098 7.2344812 7.6745158 8.5614728 6.9498907 8.9999986 8.9999984 8.0570093 8.9999990 8.3891160 7.9967467 8.9999985 6.4274210 7.4721364 6.8338788 7.9462151 8.3606705 8.9999986 8.9999988 6.5551611 8.9999980 8.9999986 6.6750627 8.9999985 6.0240796 8.9999988 7.2438132 8.8099998 8.9999989 8.9999985 6.9160242 6.3228169 7.1850660 8.9999984 8.9999985 8.9999988 8.9999985 8.9999990 8.9999986 5.9023572 8.9381881 8.6213031 8.4668396 8.9999989 7.5078356 7.6974562 7.6306371 6.4074908 8.9999981 7.6839197 8.1422304 6.6719205 8.9999984 8.9999987 7.6169758 5.9841730 8.9999990 8.9999985 8.9999988 7.5214814 7.0438524 8.9999989 6.9871818 8.9999986 6.5310765 6.0716676 7.7627465 7.8356267 8.9141797 7.4393693 6.1090573 8.9999981 7.4702489 6.7310971 7.9959572 7.9252203 7.5999893 6.4895126 8.6319082 8.9999988 6.9703822 7.9929425 8.9999985 7.3232218 7.7930550 6.6593482 7.8361334 8.9999986 6.4048446 6.3556263 6.9620873 8.9999986 6.7543778 8.4680924 8.9999988 8.9999990 6.9666977 7.7408441 7.4092875 8.0261189 6.6329052 8.6038086 6.8306358 8.9999990 7.7067192 6.5809574 8.1053710 8.9999989 8.9999983 8.9999987 8.9999989 8.9668701 6.9628122 8.9999988 8.3589901 7.3452294 7.2490545 8.9999987 7.7232079 7.7494890 8.9999986 8.9999983 7.8773847 8.9999990 7.9321238 8.9999981 7.9647404 8.9256710 8.9999986 8.9999988 7.5793922 7.3618254 8.9999987 8.9999984 7.8875621 8.7107171 7.7115846 8.9999988 8.9999987 8.7250634 7.3818836 8.9999988 8.8248017 7.9028572 8.8207316 8.9999981 8.9999989 8.9999989 8.4560609 8.9999990 7.7535441 8.9999988 8.3664834 7.3152029 8.9999987 8.9999990 8.9102437 8.9999988 8.9999984 8.9999986 7.7417898 8.8350692 8.0845233 7.4748343 8.9999989 8.5406559 8.9999982 8.9999990 8.9999985 8.9591783 8.4430249 8.9999984 8.7930919 8.9999989 8.9999981 8.8971389 8.5575168 8.5195869 7.5233472 8.9999988 8.5653051 7.4706360 7.1065817 7.3239279 8.9999982 8.9379879 7.5521949 8.9999982 8.9999985 8.0493584 8.9999982 8.9999990 7.0254522 8.9999988 8.9999984 8.9999987 8.9999982 8.9999988 7.9441425 7.9093504 8.9999984 8.9999990 6.8460567 8.9999990 8.9999987 8.9999988 8.9907908 8.4966695 8.3359290 8.9999983 8.9999985 7.5400585 8.0571027 8.9999980 7.5071161 8.9999983 8.9999981 8.2669170 6.8502077 8.0289757 7.6229484 7.5846720 7.7760028 8.9999989 8.9999982 7.4193315 8.9999990 8.4435316 8.9999990 8.9999985 8.5618297 8.4648118 7.3657270 8.9999990 8.9999987 6.8051524 7.3642453 8.9999989 7.3660046 6.8965498 8.9999989 8.7883666 8.9999989 8.5519195 8.8170527 8.5490787 8.9999983 8.2737425 8.9999990 8.9999980 8.9999984 8.9999983 7.6327194 8.9999988 8.4781002 6.9803201 8.9999989 8.4121314 8.9999980 7.5766532 6.6481036 8.9999984 8.9999987 6.4013428 8.9999989 8.0725295 7.8613015 6.4403871 8.9999983 7.2137057 8.9999985 7.4835929 8.9999982 8.9999987 8.0513414 8.9999989 7.3108398 6.0259323 8.4667707 8.9999984 6.2817496 8.9999983 8.7856564 7.5986616 6.6225520 7.7597149 8.1253183 7.3233691 6.3455377 7.1095607 8.2621463 8.9999983 8.1256658 8.5542043 8.7390390 7.1992926 8.9999984 8.9999989 7.9927961 7.1095317 8.5427845 8.8885911 8.9999981 8.9229243 8.9999983 6.9897262 7.1303093 7.9587996 8.6956113 8.2650426 7.3571620 6.8377728 6.8349421 6.8499973 7.7638706 8.9999988 6.3933281 8.9999988 7.1721041 6.7600369 7.7457496 8.6042886 8.3389060 6.7834549 6.5899132 8.9999985 7.1545994 6.9787670 8.9999983 7.9055892 
EP00004_Rigifila_ramosa_P000687_TRINITY_DN10710_c0_g1_i1.p2_TRINITY_DN10710_c0_g1_TRINITY_DN10710_c0_g1_i1.p2_ORF_type_3prime_partial_len_211_score_55.37_TRINITY_DN10710_c0_g1_i1_3-632                                                                       5.7622244 5.5568088 5.5197993 5.7705316 4.6514705 5.8072239 4.2167771 5.3627104 5.8880958 5.4795536 8.9999989 8.0036334 7.1752544 5.1208958 6.0508599 4.5096614 4.9628419 8.6813113 0.0000000 7.2276843 6.0960698 5.2004141 4.9568854 5.3156511 5.0037661 4.3183305 5.0996479 5.9484134 5.4147283 4.3596596 4.6148253 4.8798480 5.3816884 5.7330693 6.4781717 4.9367816 5.4684511 6.5618148 7.8003916 6.1317792 4.8100267 6.5415212 4.8421982 3.5324669 4.7247267 5.2058751 4.7830130 6.8894690 6.2600044 6.4098985 6.0738289 6.1464231 4.5362259 7.6110993 5.3445493 4.6181105 5.7003507 5.3491958 6.3094500 6.6787670 6.4911872 6.4332913 5.7415435 7.4009168 6.5624299 7.6696745 6.9893625 7.9382954 6.7235823 5.5850556 7.1917707 4.8570511 5.2652760 8.9999989 5.5527659 8.9999988 8.2962228 5.7052671 5.8437703 6.2942110 6.1640480 5.1224765 7.2532380 4.8675682 6.6560544 5.7530122 5.2139307 6.2323579 5.0651859 5.3340962 8.1875980 5.4693873 6.5922688 6.8424482 6.0652531 7.5017303 7.3890154 6.1617338 5.5985598 6.4252330 8.3964089 6.0225412 5.1227102 4.8595846 7.2174244 4.9610811 5.2702756 4.8820136 5.5144478 7.6266884 6.0781811 7.0208943 5.9328021 5.8775821 4.8935296 5.5648481 4.3438450 4.8389744 6.6773350 5.2954907 4.9041251 4.5566375 4.6646284 4.6627637 6.7599486 4.5446918 4.9792250 5.0565673 5.1684209 4.8554819 4.9285640 4.5669966 5.3020510 5.0052034 6.2832760 4.7072436 5.6268629 4.8372327 5.0239416 5.2666998 4.9696716 5.9811948 6.2757933 5.3635362 6.8984905 4.4317236 5.7115670 5.7870001 6.6610927 4.7470639 6.3973718 5.0222056 5.6330716 4.6981500 6.5920051 4.6977156 5.5195077 5.5302163 4.9902289 5.5583770 4.9017677 5.1841670 7.1266134 4.9806139 4.7473205 5.1652932 6.2875226 7.9571953 4.3904954 4.5291524 5.1179774 8.4101794 8.8689764 5.5455950 6.9886666 7.9033270 7.4354782 6.9333156 8.0715519 7.9832984 8.1831714 5.4163034 5.7534484 6.0507306 5.2132912 4.5156920 6.1465709 5.2966081 6.6110040 4.4067949 6.8014184 5.7101816 5.2771057 5.2020721 7.6468511 5.7502885 6.7111925 5.6060287 6.2292828 6.9368434 5.9678596 5.9693388 4.3567172 5.8762309 5.0452669 5.0764746 4.9217945 4.7007229 5.6568481 4.4735649 6.9349730 4.3998980 4.5507423 6.9775041 4.8617814 4.8767664 5.4736146 4.8466087 8.9999981 7.8509680 5.9186967 6.9124670 8.3896009 5.1661431 5.8958951 6.2314183 6.6220155 5.8000388 6.4510185 6.4548847 6.7473093 5.1972187 6.1129304 4.9383460 7.7797355 4.3117416 4.7647309 5.9605839 5.2615853 5.8905838 5.7172895 5.6797560 5.5647526 6.9363452 5.3651553 5.7648247 6.0275234 4.9756829 5.2416470 6.0515002 5.1759080 4.8129139 5.9654854 4.6534953 5.6364463 7.5293085 7.4265979 5.5633856 4.5879546 4.5396867 8.9999985 8.0010204 5.2415601 7.2564886 6.1428030 4.4177204 7.6402167 5.3505617 8.2977000 8.0253666 7.4333890 6.1582318 6.1696445 6.5446329 6.3803271 4.7312150 6.1665102 8.1277379 7.1884175 8.0341210 7.1395835 8.9999988 6.2116923 6.2993931 8.5433249 5.1697118 5.8439646 5.3560708 7.3281905 6.8420090 5.9733241 8.2096289 7.4576207 7.2480939 6.2262854 7.7232565 5.4784778 6.0191374 5.9432302 5.7289718 7.3481365 6.9567353 5.3656936 6.1854447 6.0850937 6.6041180 6.7478838 5.2018500 5.6742136 6.5228828 5.6007544 5.7261484 5.9285217 6.4324594 5.9562107 6.9176791 6.4773220 6.2903968 6.4262366 7.4441399 5.2480062 6.9445564 7.2954290 6.5821719 6.0918375 8.5613659 5.5792973 6.7868148 5.5133495 6.5785538 6.0887098 6.0502126 7.6530680 6.2907244 5.6041915 6.3851292 5.9031996 5.9833558 6.0188918 5.4084199 6.4014457 5.9087978 7.0500759 7.6899485 5.0543451 5.5653132 5.8787620 7.4308408 8.0008453 8.0759626 4.9539870 7.5781703 7.1045503 6.1106623 4.9580124 8.9999980 8.9999990 8.3515152 5.6459213 7.2537198 5.5346502 4.9740424 7.2689224 6.7917865 6.9619027 8.9958868 6.7672831 5.0710936 7.5605198 5.5376379 4.3109297 4.2335292 5.5224548 4.3761913 5.1506614 6.5903358 6.8897683 5.3626505 4.4290121 5.1138226 5.1640295 5.7865566 4.8117009 5.6870729 7.3739433 5.2563332 5.9059711 6.2463318 7.8904539 4.6094851 4.6643408 6.6144977 4.2588329 5.0433169 6.1589820 4.6928760 5.5037834 4.4893137 6.2812688 8.2582078 5.2376340 7.1878346 5.5032488 7.6059883 5.3151138 4.6459876 5.8861799 8.7216226 6.6951915 7.3141420 5.1444626 6.0385053 8.3934689 6.5332773 7.1674101 4.3539728 6.5940805 6.4705132 6.6196227 5.7371494 4.6571013 6.6826756 4.7769039 6.3337700 6.7900951 5.7181219 7.3090193 5.7355879 6.2653219 7.0432374 8.1392032 7.3949724 7.1346494 4.2395821 5.1810082 6.1908932 6.8567228 4.9083492 6.4031822 4.4804620 4.9971248 8.9999983 7.7370147 5.6067528 8.6653619 8.0642848 5.9909846 4.9693066 5.4708532 5.4129324 5.1611387 5.6430564 5.3703882 6.7332181 7.0292372 5.6608947 7.4811824 5.2027613 8.9999987 5.3541242 5.8591210 6.2160727 5.8842873 6.2416788 5.2968767 5.5516593 8.9999985 6.2760684 7.3997677 4.8001953 5.4226274 4.9246990 5.3183918 4.6108605 4.5768466 4.6923933 4.5411554 6.9378544 5.2318701 5.6103717 5.0034363 5.6286111 8.9918072 8.2381330 8.1593941 6.5119162 7.9896723 6.4243615 6.2466479 5.7958309 5.4398124 5.8320316 5.2401125 5.8168119 5.9535332 6.1793461 5.5141176 6.8202040 6.1379594 8.9999980 6.7010460 6.6131955 5.1707029 6.9634733 5.7642394 7.7924896 8.3592756 8.1747732 6.2147420 4.7240723 5.8458226 8.2367827 8.9999987 6.6533236 4.7823054 4.7301440 4.6718720 5.4791594 5.1261790 7.8754609 5.6160860 7.8647721 5.4404419 5.9692364 7.2898685 6.3465867 6.6976044 6.1121477 4.8433862 5.3677606 4.8136438 6.9934838 7.3508584 5.5240669 5.0545228 5.7850677 5.9221159 6.7292308 6.5620516 5.9387328 5.1828497 6.8111557 7.1330967 6.2051379 5.4384578 6.9560263 7.2107284 6.7228028 6.0921219 4.7074592 6.2804525 6.4747760 6.8520214 7.0051947 7.0781336 6.2960139 4.5512640 5.0088326 8.0763868 4.9200775 6.9677680 5.1162240 8.5563604 5.3013936 6.0772235 5.2243351 5.2927364 5.8983920 5.0256617 4.9199461 6.9075971 7.7039110 5.1089038 5.2638433 5.8954887 7.4222547 5.3499143 5.6008334 3.5693907 4.7742415 7.4757396 5.4422866 5.2268314 5.1462389 4.2269591 5.8352800 5.8839553 4.1598629 5.1316507 4.3708189 6.0637805 5.1022093 4.8098749 6.9825362 5.8937201 4.4810094 6.5660210 4.3888078 7.1674573 5.2650174 8.3739146 4.5902112 4.7277778 4.4599849 4.7304738 5.6250320 5.2907280 3.9711543 5.2745691 4.5613623 4.5259148 5.0060843 4.5651513 4.7484815 4.4856713 5.5982038 7.1874792 4.5724965 5.2974386 6.9722383 5.4447601 4.5383667 5.1012382 5.8571160 4.8212079 4.5101893 5.7713109 4.4019597 8.2797914 4.4024661 6.3241458 4.8089445 8.9999984 5.0846577 5.3208249 6.2736836 5.7901360 5.8455488 5.2126363 4.5574367 8.3751891 5.3610933 6.5115100 6.0580779 5.3442599 7.7108343 6.8935124 8.9999981 6.0508213 5.7235909 6.4177929 7.4808735 6.2480623 6.8122016 8.9999986 5.6886038 6.1960606 8.9999988 8.9999990 6.3971469 6.4259895 5.8711894 8.9999983 5.9494545 5.2468979 5.9287980 8.0803849 6.9693797 7.9609279 8.5489803 6.6327440 7.0803096 7.2486249 6.7385436 5.9154237 6.2672950 6.9758947 5.7042059 6.6435822 6.0884925 7.4730869 8.6124116 6.9028745 7.1749433 7.2169713 7.0905679 8.5914182 5.7075153 8.9999987 6.9337478 4.8193145 6.0118671 7.3139236 6.8386599 8.9999984 6.4084482 8.9134435 5.5396135 6.4985637 8.6023278 5.9532264 6.6023107 5.5509645 6.1008232 8.7083013 5.6482977 5.0269309 6.1316356 8.5219201 6.8749326 5.9371743 8.9999984 7.4840130 5.9962103 5.8458338 7.2888128 7.3291978 5.3526987 7.9024537 6.6249538 7.0146050 6.0177090 6.0202982 8.9999989 7.7523547 6.1762382 5.4156606 7.0902108 6.5786663 5.6124725 7.0410214 7.0336859 8.2762691 7.7095996 8.9999986 5.6048248 6.8283973 7.0389396 7.4857098 5.4633743 7.9022069 5.6205852 7.3265817 6.5859750 6.1511248 8.9999989 6.2458543 8.2583137 5.6002764 6.1870053 7.4552104 5.8058107 6.8296339 8.9999990 6.9293458 5.9829117 5.6940835 8.9999983 5.5737371 6.7245346 8.1723196 6.2384057 5.4621559 8.2660170 5.1164370 6.2528096 8.9999987 7.2545506 5.6024562 4.5835426 6.4639841 7.3610707 5.1906654 6.4099812 7.8354688 4.8501110 6.1622384 5.4523970 6.5897586 6.4453711 6.6159046 6.3703208 5.5194508 5.2426097 6.2306300 5.6785337 5.9575499 5.6874196 6.7201811 5.4582767 6.6908598 4.6155005 7.6559395 7.2786327 5.4858292 6.0114265 5.5051574 5.6003598 7.5741131 5.7533420 5.2433264 5.3836896 5.1291717 5.3357084 7.6265004 8.9999988 4.8394199 7.6168076 5.1975230 6.9528164 5.1779237 7.1862994 8.9999988 5.9057237 5.1384144 5.3990070 6.3189299 5.4049254 8.9999989 7.0045146 5.5981022 4.7919594 5.5345511 4.6467722 5.6285036 4.4014487 5.3798647 6.0495396 5.2691436 5.6005115 5.7043664 5.6989856 4.6955298 6.0272054 5.5197993 5.8258215 4.5975600 5.5112661 8.1986477 7.5448679 5.6214868 6.7160853 5.2426865 5.0891313 5.9370890 5.4913801 6.2045995 5.8106686 5.2967329 6.4661184 4.6884622 4.2281548 4.9248754 4.4539074 5.8021398 5.5787350 4.8109217 5.0777692 5.7938710 5.9560322 4.5305028 4.9084384 8.0868964 5.5793926 5.2952342 5.2325245 6.0739130 
EP00004_Rigifila_ramosa_P008614_TRINITY_DN1987_c0_g1_i2.p1_TRINITY_DN1987_c0_g1_TRINITY_DN1987_c0_g1_i2.p1_ORF_type_5prime_partial_len_287_score_44.39_TRINITY_DN1987_c0_g1_i2_2-862                                                                           7.0848142 6.6761301 6.1850727 7.9117637 7.1246474 7.7994481 7.0070586 5.6365524 7.4689154 7.7627093 8.9999990 8.9999988 6.4258997 6.5208442 7.3652222 8.1746774 5.7822523 8.2972944 7.2276843 0.0000000 7.3275080 5.5404718 5.1913223 6.3620224 8.6997453 6.0258563 6.1879123 6.1081491 7.2241994 6.0719266 5.1370989 7.2151440 6.1150443 6.3133211 8.9999984 6.1639478 5.6937433 8.1029843 8.7476834 6.8910259 5.8617917 6.8586131 5.6995784 5.3567943 5.9916995 7.5857114 5.6693146 7.5892586 8.9999986 5.4715417 7.5348327 6.3428270 7.3967568 8.9999985 6.4856050 5.4649118 5.5908237 6.2826216 6.9234063 5.8680388 7.5056207 7.6788483 6.6193273 5.9748265 6.3561727 6.9697777 8.0493768 6.3511591 8.6809312 6.7549585 7.2922263 6.7503994 6.9546448 6.0324267 7.1269823 6.1252326 6.6952905 5.8845816 7.2865952 5.4553638 6.0539201 6.0641841 5.6795779 6.8096286 7.2507323 6.3691720 6.7536939 7.4952245 7.4956032 5.7801884 7.2326236 6.8282026 7.6938120 6.3496127 7.3049348 6.4833617 6.3000880 7.1992227 7.7410279 6.2742651 6.7408970 6.3100965 6.6312393 5.0498807 8.9999981 5.3717217 6.8649666 6.0999013 7.8556302 8.4661868 5.8469515 6.5668187 6.2152642 6.5710414 6.4299672 5.5689226 7.2689105 7.3900751 6.6545089 5.3266395 6.8084297 7.7381832 6.5039990 6.8652612 7.7208265 7.3325861 5.3048556 5.4205406 7.0705565 5.8050701 6.1224386 7.6934564 6.8066859 5.8313548 7.8781597 6.1772135 6.3703071 5.7173997 6.5308745 6.4882352 5.9928410 6.8454354 7.4383407 6.7683189 6.6722982 5.5703965 7.5169834 6.1029858 8.8460938 5.9532077 6.1372380 6.2993518 6.4597572 5.2070505 7.7680501 5.3964340 6.7991999 6.2662705 6.0397847 6.7550678 5.6212465 5.7675630 6.4839376 7.5835110 6.4740694 6.4634288 6.8374886 6.5487739 6.5883604 4.5065887 6.6393152 8.6675363 6.6780525 6.9373799 6.2334509 8.9999988 6.1445524 6.6056023 7.9885264 7.9672486 6.1985544 6.6067942 7.0324441 6.2358009 4.5319418 7.8304268 5.1491234 7.5580869 6.5302221 5.4541839 8.5079070 7.0776065 6.1921983 7.0268512 8.9999988 5.2578105 7.7099413 7.3391577 7.0220543 7.2304617 5.7062134 5.6003655 7.5015474 6.0678513 6.5298510 6.2842257 5.1441018 5.7948121 5.6185516 5.6744624 8.3461977 5.7130888 5.5172847 8.9999982 5.8019454 6.0529131 7.0592203 6.2010512 8.9999982 8.6463260 7.6377432 5.5021246 7.7405887 7.3821912 8.5597390 8.0240598 8.9999989 7.9507207 7.9802956 7.2441494 7.7412168 5.9388731 6.3179087 5.9113407 7.8961618 6.2062557 5.9474703 6.6054201 8.0690100 6.3602293 6.6696968 6.6777347 6.2076868 6.8980495 6.3952035 6.5826715 6.0510555 7.0698175 5.1351953 5.4198898 6.7437053 6.4168230 7.0621952 5.2658858 6.9439565 8.9999990 8.3652752 7.4401513 7.3753546 6.9440819 6.7284869 6.8862071 6.5996639 7.1143494 6.7590743 6.1936872 7.5179294 6.7825716 8.9999981 8.9999988 8.9999984 7.1694485 6.3058428 6.4215981 7.8790473 6.1594293 6.6872839 8.6361167 8.3437264 8.9999981 6.0527999 7.5570303 8.9999989 7.9964110 8.9999985 4.6699122 5.7552607 7.0633706 8.9999989 6.4128761 8.9999981 8.6335304 7.2521960 7.5096781 6.9600057 8.9999989 7.9237413 5.9185946 4.9737297 6.0790561 8.7671184 8.5611530 5.8323780 5.9772375 6.1646590 6.4553437 8.3052824 6.0865884 5.0026562 8.2918556 6.1202362 6.0547332 6.0889152 5.9875531 7.4836039 5.8860323 8.0155731 6.2076740 8.9999983 5.9888968 8.3489031 5.7727422 5.9797865 5.5534033 8.3534254 8.9999988 5.2879260 6.2275806 5.8457629 5.5320391 7.0053744 7.4815700 6.9211415 7.8315871 5.2516304 8.0253191 5.1219456 7.7582567 6.1648670 7.6330341 6.6195299 5.3999686 7.7805714 7.1084938 7.1207142 6.7993665 7.7399650 6.4379952 8.9999990 7.2416323 7.1165482 6.2751544 6.7443819 6.7478637 7.9451029 8.9999990 8.0404227 7.2657011 5.4352796 6.7979092 7.9607902 6.3656805 8.9999986 8.9999990 7.3143676 7.3350519 7.0936158 6.5614653 7.3446004 5.2617743 7.1039951 5.2839464 6.5250046 6.5807028 7.2034095 8.0139618 7.2478248 5.8025522 8.3919027 5.0813052 7.4422174 5.8581141 7.0372856 6.1453090 8.7497798 6.8371878 6.1896466 6.0562845 8.9999984 8.9999985 6.0466708 8.9523712 7.8967547 5.9330067 7.7228587 7.6625256 6.3842231 6.3601442 6.5108128 6.7936729 4.5218781 8.9303957 6.6638049 7.9262109 6.3016531 6.3476788 7.3101807 8.9999983 8.9868982 6.9130918 6.6281314 7.1175311 8.9999985 8.7438243 7.3824454 7.9980144 7.0220752 6.6966203 6.7172915 5.6851046 6.4659533 6.4682206 7.0724761 6.6001054 6.5752848 8.9999989 6.2999482 8.9999987 6.0350878 6.5127230 8.0629277 8.1027015 6.7739899 5.4801786 7.5950281 5.7520249 6.2738096 7.1882783 7.4910531 6.5730802 5.6435541 8.3280424 8.8171329 7.7628361 7.7016763 8.8176597 6.0335121 5.9518172 6.5247002 6.2843796 5.4035047 5.9106875 8.0366659 6.2161086 5.5043629 6.5016999 7.0333279 7.4430294 6.8899974 8.8429497 6.7325819 5.9336420 6.0427019 6.4736115 6.8891529 7.2221556 7.1225634 6.2862832 8.2709142 5.8507816 7.5250607 7.0677750 5.2339531 5.2554354 5.1395021 7.2785009 8.0803874 8.4790460 4.8757502 7.2602295 7.9939954 7.7299989 7.0374839 6.6276506 7.8047875 6.7408025 7.1457872 7.6668234 8.7876369 7.9276764 5.1763040 7.4403869 5.4113021 5.7164953 5.8303092 8.3310890 7.8588930 7.0472543 6.9168071 7.0787461 8.9468110 5.7481064 7.6975985 7.5766121 7.4160090 7.5340877 8.3949668 6.7082362 8.5420106 6.5921273 7.8741421 8.0388646 7.0979600 7.4284547 6.9589577 5.5814694 5.9144849 5.4541833 7.3538504 6.2830051 7.4654516 8.0712940 8.1067769 7.7011041 8.8147001 8.2138086 5.7462282 7.8747853 7.9394456 6.1208934 6.7694089 5.2593534 8.2931821 7.2729989 6.8097224 7.0438889 7.0022668 8.9943956 7.5809006 5.8187830 8.4314934 7.8542788 6.6196422 7.2700137 8.1969545 8.2965120 8.5304477 6.1680214 7.1227241 7.4882268 8.7060746 7.1852179 8.4700593 6.5584975 7.4435196 6.8719691 5.0907697 8.7785024 8.9999983 7.2332504 8.9999988 7.9914246 7.7783511 7.0520990 7.4726133 6.0897173 8.5439239 7.2005075 5.4648860 7.0460797 7.6124346 8.5357014 8.5922926 6.0719209 8.0181735 8.8819385 5.5104205 7.4819111 8.1641390 6.9571462 8.9999984 6.6815427 6.1441170 6.1550354 5.2281848 5.8060251 6.8406468 7.5369310 7.2141281 7.5733788 7.1500914 5.9202079 5.5798751 7.5526473 6.5003083 5.7911080 6.7021844 6.1839177 8.7866767 6.9915838 7.1029719 4.4630784 6.7951620 5.3197582 7.7478149 5.3394006 5.9746556 5.7694002 6.3761808 7.1858254 6.0641363 6.9685041 5.2863210 5.7940286 6.6846091 6.0668598 8.0248413 7.4906191 6.9658509 7.3193413 5.6400666 6.3170596 5.3786222 7.1373780 7.5136340 6.1155273 6.3878261 6.9963026 8.1434432 6.1474539 6.7981945 7.7592315 8.6291022 6.7697804 7.8044801 6.8064684 6.6747175 6.3940579 7.9546042 6.0429073 8.7940402 6.7735138 7.8422303 6.5544586 7.5188110 7.6225773 8.9999988 8.9999987 7.8134693 7.4651118 8.9999987 6.1191134 6.8214473 6.7774216 8.9999985 6.1098277 7.3379540 8.9999990 8.9999990 6.7135044 6.9289175 7.5896505 8.9999990 8.9999981 8.5581779 8.9999981 8.5907779 8.9999988 7.3623778 8.9999987 8.2877791 8.8454351 7.9581185 8.6969380 8.1536155 8.3830729 6.9299294 8.9999983 7.2183870 8.1821987 7.0641681 7.2041312 7.1747342 8.9999987 8.9999987 7.9827180 8.9999984 6.8597587 7.5667072 7.5208129 8.7191958 8.9999989 7.7557916 8.3790528 8.9999987 8.2802556 8.9999981 7.1114433 7.1939845 8.9999981 8.9999989 8.9999983 7.1151353 7.7472332 8.9999981 8.5950654 8.6605842 8.1844793 8.2567633 6.8735068 8.9999988 8.9999989 7.1669795 8.9999982 6.9239393 8.9841107 8.1449699 6.8305234 6.9119963 7.2810001 7.8961298 8.1560550 8.9999981 7.8187751 8.9999989 6.2008270 8.7186917 8.7570559 8.9999985 6.7698878 6.6313050 6.2684619 8.9999981 8.8039753 8.0969830 8.1412630 5.4939067 7.4842705 8.9999990 7.6323483 8.9999988 8.9999984 8.2272281 6.1405268 7.3490211 8.6913311 7.3215454 8.9999989 7.2736809 7.4315604 8.9999984 8.1779586 6.0845857 8.7355533 6.7287909 7.8812820 8.2110857 8.9999986 7.5220496 5.7972224 8.9999983 8.5096021 6.5710680 8.3521662 7.0534976 6.9259474 8.9919313 7.2627670 7.1726537 6.8942889 7.5183257 7.3847027 6.7485948 7.1824409 8.9798217 7.3535944 6.5850516 8.9999984 7.9809259 8.3029581 7.5828510 6.0055775 7.2140948 7.0977827 6.5622534 6.6501271 7.7907706 7.9313737 8.1741161 6.9661387 7.4634272 7.2773114 5.8622271 7.1804994 6.8603399 7.0454086 6.0214385 7.2489576 8.9999989 5.2050642 6.6780716 8.9999984 6.9972396 8.1186506 6.8417357 8.9999981 7.4906625 6.8107594 7.3968402 8.9999981 8.9947383 8.2751991 8.2694352 5.3710893 5.7413447 8.7276102 7.8764605 7.4812508 8.0272219 6.1478920 6.6699299 7.9594216 6.3462153 8.5208832 6.6342954 6.7525713 8.8640511 7.7014040 7.4273801 7.7638883 7.6440956 8.2396019 7.2933298 7.8259458 6.0572059 7.4773346 7.1696868 8.2742213 8.0075262 7.6160115 7.0454588 7.8951414 7.5997909 6.4324608 6.4213378 8.9999985 8.9999987 8.1344168 7.9526154 7.1250011 7.4117029 8.4769041 7.7435800 7.2667732 6.9913320 5.2773051 8.1772806 8.1941778 5.9261924 7.1922198 7.6330029 8.0371631 8.6627314 5.3973042 7.5316446 8.4907949 7.9031467 
EP00004_Rigifila_ramosa_P025427_TRINITY_DN7607_c0_g1_i1.p1_TRINITY_DN7607_c0_g1_TRINITY_DN7607_c0_g1_i1.p1_ORF_type_internal_len_405_score_72.36_TRINITY_DN7607_c0_g1_i1_1-1212                                                                                8.5416332 6.7510265 7.4726877 8.9999989 3.9156857 8.9999984 4.2308889 7.1039425 8.1684295 4.0539270 8.9999989 8.4151216 8.0057535 3.0919726 7.0569656 8.4964008 5.7434624 5.9297967 6.0960698 7.3275080 0.0000000 6.8538899 5.2608001 6.8582915 5.5237105 6.4107587 4.8156358 5.9587730 3.9837301 5.8389403 4.5550984 4.7380144 6.4147859 6.1420578 8.8252942 6.2990237 6.9938313 8.0861938 7.8400278 6.5676801 6.8039202 5.1378434 5.4615634 5.7734956 5.9067981 4.3987648 5.6344511 6.3555132 6.9961958 6.3710900 4.4295152 8.0859805 6.4229811 8.0421440 5.6291490 5.7115709 7.6477232 6.6073571 6.9603821 6.9103150 8.9625907 5.7718547 7.6751853 7.8993300 7.5627117 8.0422733 8.1374839 7.9579424 8.9999989 4.8027285 7.7351727 5.5343180 4.7113146 8.9999987 4.5222303 8.9999989 8.9999988 7.8179645 5.3855606 6.5354476 7.7483941 5.9347202 7.7359850 4.6969295 6.7811139 5.8310789 4.6833728 7.1492520 4.5221182 5.9866908 8.2161570 6.9415616 8.3418961 8.9651266 4.3789206 6.2797099 8.9999981 4.6376942 5.6412559 7.8313011 8.9999988 5.3917123 5.8116929 5.9600625 6.2413123 5.5161216 4.6411542 5.9831179 6.6788859 7.8508078 6.8850756 7.5553410 7.5904022 6.4511103 6.6098855 6.7638782 6.1381921 6.0986934 7.6694548 6.5585839 6.0955667 4.2814093 6.6674285 5.8671480 7.6250652 5.9456110 6.5077577 6.5068289 4.1060864 7.1954531 7.0848359 4.5632741 7.6558696 6.5667843 7.4800564 7.6278494 6.5865290 6.0258908 4.5093931 6.8843260 6.3125784 5.9525866 6.2912058 6.0730072 7.4325903 5.9812126 6.9161844 6.4379084 7.8540273 7.0429388 6.5187243 7.6368609 6.2583826 6.3369571 8.0736896 6.3890361 6.7701630 6.6002136 3.9491246 6.9635786 6.3314769 6.8010963 8.7369564 4.0858814 6.6644901 3.9845772 7.2640309 8.9999987 4.4490221 4.8464050 5.6303526 8.4819162 8.4750485 4.6118069 7.3789193 6.9525676 8.1414945 6.2088663 7.8372824 6.3126512 7.7325457 4.2411368 6.8005085 8.3988822 7.0762852 5.5398236 7.9304477 4.5814525 6.2852674 6.0048824 8.3521506 4.9664409 5.2124758 4.8977395 7.4399959 5.1115503 8.8453754 6.5004812 7.0580191 6.6291249 6.1155873 6.7110498 4.5073280 5.3966535 5.4120895 3.7546721 5.1391212 3.8269747 6.0421773 6.2360190 8.9699708 5.3877454 5.7487898 7.6067464 5.1475974 5.5855690 5.9489649 6.1493895 8.9999988 7.9951468 5.2255193 7.0267313 6.8513765 4.6922149 5.4918948 5.3080741 5.7569112 4.5018238 4.5067827 4.8968935 4.2928476 3.9405289 4.8733032 3.6274721 6.1413923 4.7048313 5.1438166 4.4456905 6.4852358 4.4792408 4.3549884 4.2643618 4.3863662 5.3564674 5.3885971 4.0546108 4.3936499 4.0094138 3.9019188 4.2320399 4.0113371 4.7692837 4.5965485 5.9478395 4.6091002 8.8277199 8.4140180 4.9185798 6.0400469 6.5084738 8.9999985 7.7399092 4.3724733 8.9999982 6.9496080 6.4521359 7.8746050 5.1200968 8.4266843 7.7870747 8.0973417 6.9969404 7.0185647 7.2881232 4.7878292 6.0699480 6.4710358 7.7644713 6.9246734 8.8277965 8.0692634 8.9999987 6.8257958 6.7642648 8.9999981 4.9910721 6.1042015 4.7051226 5.9163146 6.9948436 5.3809627 7.8617401 8.1294818 7.3566946 6.8201214 8.9999985 6.0385109 6.1007913 5.6741870 6.5883911 7.1832343 6.5173281 6.1031928 7.3739817 6.3767579 6.5280462 8.5416424 6.8367015 6.3863142 5.8193318 7.2489725 6.5190181 6.0143183 7.6701287 4.7456995 6.9619987 5.6385963 8.8216553 5.4223243 8.8126132 5.8421116 6.6816912 7.5041449 7.3646044 4.4254260 8.9999982 5.4133318 7.9762178 5.7033051 8.9999988 4.6588864 5.1311051 7.8787856 5.1517768 7.2809704 5.0998338 7.1328134 4.8481248 6.7853721 4.2527300 7.4776152 7.3261116 4.6858807 6.1720352 4.2418885 6.2600705 5.5287428 8.9999983 8.8833640 8.9999990 4.0165289 8.9999990 7.9738214 4.2504971 6.1271160 8.9999990 8.9055725 8.9999986 6.0545986 3.5425225 6.1907456 3.5723533 5.4975704 6.7573239 8.3489999 7.6025816 7.3986412 4.1547793 5.3167341 6.0813604 4.3988293 4.6433413 4.6160984 5.1034074 6.0853901 8.5109308 3.7816066 5.3039326 6.2104436 5.1610276 3.6769028 5.9284670 4.4913084 7.2847178 8.9273993 4.5830636 8.8323277 4.0124139 8.2090863 5.8161191 5.2152058 7.3271191 4.7614341 3.7938147 7.0827163 5.0699160 6.8104014 4.2709389 7.1265416 7.8214000 5.3400544 7.0488984 6.6408841 5.2780881 4.2459470 4.8568942 4.4775625 6.1528839 6.1894566 6.9973745 4.0951981 6.4589498 8.9999989 7.0162538 6.6452001 5.5894816 7.8021207 7.9305586 7.5992478 6.1221076 4.6522503 7.1939084 4.9359575 6.1598227 8.2206461 8.7032558 7.3498130 5.2534177 6.9036236 7.1246158 7.8416723 8.9999987 8.5156396 3.9112493 4.4536481 7.3785213 6.6164728 6.8865488 5.1548874 6.4999743 5.6644927 8.2883195 8.9999987 5.4726710 8.4459409 8.4125985 6.5514971 6.5629080 6.7795189 4.6960668 5.4578432 6.3864701 5.0160988 7.6980640 7.6613394 4.5667257 8.5704943 4.2887109 8.3833996 4.6294803 4.5397880 7.0728400 4.5841474 7.2910714 3.8911826 3.9169063 8.9999986 6.5861047 5.7621678 5.8255071 4.0657562 4.0972664 5.9433843 5.8124536 6.0406140 3.9571587 4.2615814 7.0162547 6.4818377 3.8509540 5.1034261 5.7707143 7.2275693 7.5910109 8.0312185 7.2459717 6.9615397 5.0536074 4.9253311 4.7649220 5.1412818 4.4296923 4.6579813 4.0427654 3.9149935 4.4914236 4.7988707 6.6448604 6.6849110 8.9999987 8.9999981 6.9174345 4.1817719 8.1213185 6.0215599 8.2625155 8.2460926 7.2299454 5.4390159 4.1695383 4.7817759 8.6513014 8.4980069 5.4198299 3.7566917 6.4198267 6.6244725 6.2347161 4.1425388 7.0804867 5.0508185 6.8766264 8.3782212 5.0280414 8.6961827 4.4558231 7.2348178 5.8623750 6.4382262 5.8173505 4.7418104 6.3876009 5.2857479 4.4444771 5.7615304 4.3488436 4.3658067 3.7745015 6.4551453 5.4196057 7.1294463 5.2393720 7.5891998 7.3774333 5.7043546 7.2881412 5.5833171 6.7902450 6.9731990 7.2741725 5.4250634 5.2033640 7.4475296 8.9999986 6.6327168 7.9004191 5.4271731 5.0825185 6.6187625 4.5792184 5.5502460 5.3083377 7.6433732 6.6001631 5.0959594 6.6084513 7.3704614 4.4233884 6.9101770 5.8208270 7.8425131 8.7703858 6.4204966 7.2316602 4.0227208 8.3919202 4.4319029 6.5976624 6.5294359 3.8398475 7.5388811 6.5065807 6.1807261 4.2345365 4.8551637 6.6970007 6.8796284 5.8912085 3.9622550 5.9910110 7.1130772 5.1990774 5.1279159 8.9999984 7.1665635 6.6263910 8.4211576 4.3354423 6.3088752 5.0511994 7.8152508 5.6832234 4.2045627 5.1650376 3.7834347 6.8021744 4.6954722 5.3249876 5.9583899 4.9025080 6.9941684 5.8317840 6.0247302 6.1625867 3.5231023 5.2098466 7.6101292 4.1839644 4.2125192 7.3090351 6.8558309 5.0811667 5.5003668 6.1738593 7.8797301 5.3956195 6.6731251 6.7203764 8.9999988 3.6468541 6.4065455 7.7020512 8.9999989 4.4250919 4.2152269 6.9673026 5.2509228 6.5618488 4.5473632 5.1971095 8.9999990 4.2215899 7.6630036 6.0552364 4.2366078 8.8677208 8.0458862 8.9999984 6.9594741 4.1700998 7.0707003 8.1969130 7.2052499 8.6978802 8.9999988 6.7523483 6.6668539 8.9999986 8.9999981 6.5665326 6.9516481 6.6622636 8.9999989 4.5462411 5.1865372 7.9775972 8.4377319 4.6135766 7.2063735 7.7161744 6.8436827 7.1172800 8.1389051 6.7559640 4.6725404 5.9248747 6.9080061 7.1814027 6.6631350 6.4312862 7.8988712 8.9999982 6.9851734 8.9999990 8.9999981 6.4794102 8.9097177 4.2460748 8.9999987 8.6538655 5.5406804 4.2532591 7.2385160 7.0701830 8.9999990 7.7312439 8.9999983 4.3257215 6.6105926 8.9999988 4.3002159 8.0645289 7.3325132 7.8954415 8.9999981 7.9371831 5.8282956 6.0951482 8.9999985 6.2286563 5.3289764 8.9999989 7.2677361 5.4024619 6.5814363 6.8777984 8.3380506 6.5510596 8.1504272 5.9337544 7.7980350 8.0331900 4.7676167 8.3036600 7.2817078 7.5363247 4.4259354 7.1127449 7.2153327 4.5821652 7.8498574 8.1948676 8.9999982 8.9999986 8.4045618 6.5529927 6.4816653 8.7513040 8.5059555 4.4525425 8.9999988 7.2874420 7.8869714 7.2258128 4.6753592 8.9999985 7.7606675 8.9999984 4.2540073 4.9258660 8.5732817 5.8513075 6.3766146 8.8712163 7.1469843 5.1405602 4.3729104 8.9999985 5.4834460 5.7415586 8.9999985 7.7242291 4.3352339 8.1221841 4.7187732 6.9927532 8.9999986 7.8746851 4.9399008 5.4540007 7.9356529 7.9478369 3.8041794 7.6729417 8.9999986 4.1346773 7.3908857 8.0017408 7.5925968 8.1279037 6.8787431 6.9875173 7.7473783 4.7342623 6.7625896 4.3922545 8.3899704 7.9221713 7.9621338 7.9368936 8.1679245 7.5700802 7.2733672 8.3450312 4.9234220 7.7518953 5.3855498 4.8888010 8.1089769 5.4032017 3.5558367 7.1619741 4.4689609 4.4021541 7.3952429 8.9999990 4.2694049 8.3507863 5.3451221 8.5284037 6.8483971 7.6472827 8.9999990 5.2412790 5.3824684 5.2983379 7.0819618 3.6543981 8.9999989 8.8631747 5.3826721 4.2893106 8.9999984 6.7906904 7.9224914 3.8299645 7.1536420 8.3180864 7.3655960 8.5208046 8.1403600 8.9999990 6.1035370 5.6631207 7.2972494 8.9999981 3.8554714 8.9999981 8.9999988 8.8907736 4.3757085 7.5911215 8.6344526 3.9767175 7.7153911 6.9248011 6.4954924 8.4708935 4.7334874 8.0614346 3.9165629 6.9811410 6.5678669 4.4138633 7.7360869 7.5636879 7.2521328 8.2690311 7.7169903 7.3714748 7.1522367 4.1043210 8.9999987 7.1477961 4.6214626 7.6217844 8.0208328 
EP00005_Dracoamoeba_jomungandri_P000222_CAMPEP_0174255370_NCGR_PEP_ID_MMETSP0439-20130205_4700_1_TAXON_ID_0_ORGANISM__Stereomyxa_ramosa_Strain_Chinc5__LENGTH_368_DNA_ID_CAMNT_0015337517_DNA_START_1_DNA_END_1108_DNA_ORIENTATION_-                           6.0906243 4.1013216 4.2756669 6.2094691 5.7834042 6.1579579 5.4284103 4.3286813 5.6695922 6.2908412 8.9999981 7.9061526 7.4839118 5.9225676 6.3833099 6.2091972 3.5670998 8.5029225 5.2004141 5.5404718 6.8538899 0.0000000 2.2507979 3.6711421 5.2718399 3.5527064 5.6991921 3.7057934 6.5938178 2.6573634 2.7086668 5.6623032 4.7532300 3.6042253 7.0803491 3.2961102 4.7153130 4.1395832 7.1878279 3.3329262 3.1262945 6.7858925 2.5058428 3.9360832 2.4524525 5.7443628 2.8425933 7.4562162 6.1864990 3.9139426 6.3275986 7.2791624 6.1619288 6.8108889 4.9992558 5.2461676 5.3500378 3.5606755 5.3900689 5.2571789 8.8060445 5.0868546 5.7342821 5.7491321 6.5966761 7.3625284 7.9170964 7.7166499 8.9018332 5.7198910 5.9124813 4.3473401 5.4688708 8.0994093 5.4478098 7.1445997 7.7073302 4.6112121 5.8223946 5.1889055 5.5788696 5.2102533 5.6443120 5.6983562 8.6700519 4.8893300 5.7612893 5.8329200 5.3201223 5.2403157 7.3580962 6.0657781 6.2347430 5.4649586 6.6772234 5.9294185 7.0913752 6.3128302 3.4662567 5.1918596 6.7773587 4.5517684 3.7565082 3.6742702 7.3438683 3.2459033 6.0878294 3.3792084 7.0844957 7.6816111 4.1945081 6.6314985 6.4993344 5.1647755 4.1339944 4.4534598 6.1760850 5.9609384 6.1985859 4.1266014 5.8157827 6.1455931 4.6599647 6.8855273 7.5980995 5.5038687 4.1556034 4.3768641 5.2804061 4.2443976 4.1063125 5.8284177 5.0685550 4.1229251 7.3087363 4.4464595 5.5524152 4.0053193 5.7687821 5.6020214 4.1027420 5.2691535 6.5524767 5.2181085 7.4250665 4.2401387 5.8724676 5.4226639 5.0753024 5.0211468 5.6251472 4.8072241 5.5603964 4.2166318 6.4608598 4.7760299 6.0816250 5.2153007 5.9151999 5.2055109 4.0148985 4.4524253 5.4246822 5.9059714 4.3929683 5.3750935 6.2233516 6.5078668 5.4180437 2.4944820 4.2792841 7.4835891 6.7784128 6.5902713 5.3212325 7.2193683 5.2997677 5.5461031 7.6324375 6.4482297 5.1490214 5.8989056 6.7932751 5.4583884 4.2545348 4.8389328 4.1994438 7.4349292 4.4660191 4.3493935 6.5926475 5.8663810 3.8584006 5.8357956 7.1756258 3.4871770 5.6128460 5.9292385 5.1661272 4.4639638 4.2705851 4.3714208 5.8031985 4.4464338 4.1757242 5.2561524 3.0968020 5.4705336 4.2995531 3.7903412 7.3033282 3.0019547 3.6848284 6.1407263 2.8959517 3.2090491 6.6808906 4.1419549 7.7991193 8.0260125 6.1710708 5.1569035 6.3530135 4.6551167 6.0864527 6.3877135 7.0067689 6.5022941 6.2401192 6.3203468 6.6936148 4.9058543 5.1817472 6.1934555 6.6694912 5.3514491 4.4716132 5.2754331 5.7063580 5.9890620 5.8429654 5.3284301 5.7954398 6.4877848 5.7059006 7.0684741 5.8049230 6.8635435 4.7943866 5.7170982 7.3844610 6.3204226 5.7555976 5.3333690 6.0419790 6.1673829 6.7623922 6.2473670 4.7700987 5.5049223 5.0415470 5.0044373 5.2405845 5.9418921 4.9781904 4.9798580 6.5269441 6.4736608 7.9183441 8.2088492 7.6180465 5.3082148 5.5956119 5.2373259 6.3227071 4.9092007 5.8208302 7.3156397 7.1992714 7.7670196 4.8884212 8.1946548 6.2500557 5.7003486 8.4320559 4.7328362 5.7306266 6.6814492 6.2483169 5.9678369 6.1136279 6.5272391 5.1144811 4.5646889 4.6004129 6.9884091 5.4255313 4.1226879 3.4483263 4.8548098 7.2205202 7.5720750 4.7396491 4.4851469 4.7007971 4.9258951 6.6672479 5.3460801 3.7274007 7.1706372 5.0530831 4.1851976 4.5471603 5.0338299 5.5494789 5.7837709 5.7111872 6.3837381 6.7837604 6.5774620 6.1162662 5.1462258 5.8438728 4.5408748 5.9383491 8.9999989 4.5402504 5.9411020 3.9296141 6.3442510 5.9311421 6.4000711 6.0300455 6.7763820 3.8907082 6.5655206 3.9887605 6.4370221 5.3486780 5.6008955 5.0985728 5.1946364 6.8658806 6.5034257 5.3698676 6.5423617 6.6523906 6.3123409 8.6080796 7.2352045 5.5232889 5.6806923 5.1451215 5.0686791 4.9725306 8.9999980 6.9941995 7.6249640 4.1909935 6.3350193 6.2918919 6.1908081 8.9999989 7.2862667 6.1915014 7.8705843 5.8235688 5.5201495 7.1032843 4.5490300 6.1832268 3.1609755 6.0356895 4.7277148 6.4683536 7.4573845 5.4694234 4.2013566 4.8175609 3.7212272 5.5445505 2.9420579 6.1694836 3.7287537 7.5006810 5.9737958 5.6644774 5.6482271 7.9308890 7.8503228 4.6877966 6.5647398 5.4454317 4.6265415 6.7107395 4.7061042 4.1833287 5.7178306 4.9096246 8.1462888 3.7990241 7.4733764 6.2906425 7.8496156 5.4554625 5.2289577 5.9261448 8.9999981 6.1507995 5.0089516 5.4590870 6.1907364 8.9999986 4.9045264 7.3769436 5.3425012 4.7994622 5.9639425 5.3028262 4.1609562 5.9310960 6.9207560 6.3560308 6.0581065 6.3481142 8.3239764 5.9934263 7.3335230 5.2316475 5.5483492 7.1297629 5.8204793 6.3761680 5.1670607 5.7132530 5.2691927 4.5969974 5.0711300 6.2444514 5.4395720 3.8914220 7.2936192 6.7461432 5.7949464 7.0129507 6.9611014 5.1708953 4.2877548 5.0073431 5.0019234 4.0963024 3.5745918 6.0518651 6.6011253 5.1713085 5.6960054 6.6362946 5.5640141 7.0363996 6.7218535 6.5886637 5.9366511 6.5838550 6.3408382 6.1970423 6.1748779 8.2146929 6.1990342 6.4471103 4.1027460 5.4522661 6.4924236 4.8119096 4.1216483 3.7092407 6.1294237 7.1804014 7.2114881 4.1016582 5.1070286 6.3908554 5.7588972 7.3106485 6.2172069 5.7143500 5.9651175 8.5424745 7.0987235 7.3061463 6.1594872 5.9026262 5.3855613 5.4278221 4.9420246 5.3632580 6.2655067 5.9323730 5.1034324 5.7414140 6.6255101 8.7426318 5.3807773 6.1796821 5.8321580 7.0829404 5.8795962 7.0466696 5.8401636 8.3930981 5.5430751 6.1478202 7.3953146 6.9814596 7.2469461 6.3934073 4.4573057 3.9628807 5.0442300 5.6473343 7.0331092 6.7326999 5.8377140 5.4433232 6.0055998 7.0807979 5.6636882 5.5732250 6.1598595 6.2577953 4.5226387 6.6240563 4.6329778 7.2893244 6.4177104 5.9549571 6.1654521 5.5896595 6.6891954 7.2045525 3.3685123 5.5906113 5.5084790 5.4299195 6.0901074 5.2907747 7.8033431 7.4341874 4.7017099 6.1928689 6.8459395 7.7128305 5.2473186 6.2090187 7.0061931 5.2248891 6.8480222 2.1699914 5.9198342 6.7456262 5.4982564 7.2061817 4.1644027 7.3922840 5.7846463 5.6976301 3.6103264 5.3004356 4.4722734 4.2393647 6.5084495 8.1899335 7.9713956 4.0228891 4.3270575 8.3307249 7.7304144 5.2284842 3.9014842 6.1897661 5.1887474 7.2937277 3.7687058 2.9802565 5.4806742 4.4746794 3.6675519 3.7343011 5.7109690 5.0824211 4.1408954 4.5257061 3.1372652 4.0511764 7.4709536 4.0789822 3.9851299 3.4006528 4.9183201 7.3736421 5.9122372 6.3219004 2.7883344 5.4234044 2.3761148 4.6048729 5.2983794 5.6170014 3.3409198 2.4439732 5.5417011 3.0945757 4.0337533 2.9605144 3.0483701 5.7300337 2.9100825 6.7544334 5.5180087 4.9208723 7.4221036 4.6896976 5.2784088 2.9979778 3.5677556 6.2808596 2.8392380 4.0544554 4.7694330 6.4514880 5.6995936 4.9509613 4.4032346 8.5243884 5.0297463 6.5126603 4.7860420 3.9930623 4.4765092 6.3205492 5.6993437 6.6180683 5.6471821 7.0781671 4.1028810 6.5066001 6.9293276 7.7094561 8.9999980 6.2492734 5.6317108 8.1447045 7.3567189 7.3304552 7.0923564 8.9999987 5.1399177 5.0443390 8.9999986 8.4966898 5.6211926 5.2522835 5.5040918 8.1108828 7.2296389 7.4602596 7.3022299 8.2765566 6.5611948 5.1265341 7.1507496 7.1005942 4.7204487 7.1093167 5.9913725 6.2305816 6.3925952 5.6408973 4.8828660 5.6104477 5.2133041 6.7232544 8.7184722 6.0223246 6.5562170 7.6036692 5.7119724 8.3071758 7.1428210 8.9999982 6.9146120 6.5788040 5.6588512 7.3973458 5.3218221 8.4183822 7.1121677 8.9999989 5.6377312 4.8135138 8.2754885 6.1596035 7.4125325 5.0274218 6.2745009 7.1883421 6.7754366 7.0938175 6.6721606 8.2051642 5.6088141 6.6676005 8.0253422 8.6284019 7.4755166 4.7512655 5.3296605 6.2834857 4.0448529 7.3181067 6.7794246 5.0758359 6.6285477 6.3892038 8.1459656 7.7806912 6.0795793 6.6750096 7.0480884 6.2864174 6.4118901 5.6498359 6.1992593 8.1741942 6.5144244 8.2019747 5.8570250 4.8586746 7.4185146 7.4149923 6.6061294 8.8778654 7.5724648 6.8008203 5.7512962 6.6787959 7.2878028 5.9695934 8.9999989 5.9391796 7.0210535 8.5224515 6.4938026 6.2391588 7.5767473 7.5217192 7.5545730 7.0845652 8.9999989 6.5738895 6.2195525 7.7465638 6.8544835 6.4284328 8.2439555 6.4946990 5.7160841 8.9999987 6.2120738 7.3784935 6.0611824 6.6176647 6.9702073 6.1011965 5.8724076 8.9999987 6.0022590 6.1592622 6.0693373 6.8338247 6.6356236 5.6235698 5.3899073 6.8874911 6.8466706 4.6746180 6.5974374 7.0676425 7.3541309 6.6169509 6.3075565 5.9828691 5.6743070 5.3229506 6.8220588 6.5584467 6.0845798 3.9400564 6.5148437 6.5570844 3.9333554 5.4048016 6.2754314 6.5699530 5.9204697 5.5158606 8.9999982 5.7602444 6.5828600 6.4351245 8.9999990 7.1659840 6.4211954 7.3658649 3.6560974 3.6866612 6.5380208 6.2596458 6.1919760 8.9999988 5.9801342 6.2777122 5.7717737 4.4628814 5.6917056 4.6748205 5.3453523 5.7913902 6.4268938 4.9590816 6.1385678 5.9663444 6.5433702 6.2459464 6.9612454 4.2983138 6.0030344 5.8143302 6.4849217 7.9106547 7.7164804 6.5124400 5.8592256 5.8125531 5.7153763 4.7939572 7.1547724 7.4763023 5.7500972 5.9718507 6.0834337 5.6800107 6.2456947 5.4518422 5.3821142 6.0659215 4.0582644 5.7932006 7.0564653 4.7045789 6.1443998 5.7718898 5.5988029 7.5211910 4.5093918 5.2702715 6.7036881 6.1229132 
EP00005_Dracoamoeba_jomungandri_P009453_CAMPEP_0174263476_NCGR_PEP_ID_MMETSP0439-20130205_18846_1_TAXON_ID_0_ORGANISM__Stereomyxa_ramosa_Strain_Chinc5__LENGTH_375_DNA_ID_CAMNT_0015348837_DNA_START_1_DNA_END_1124_DNA_ORIENTATION_                           5.0426725 3.2536640 4.0692342 5.1993453 5.1567553 5.0137653 4.7780151 3.3345092 4.5195479 5.3248020 7.9578174 7.9394109 5.5026221 4.5695281 5.4480834 5.7123072 2.8889010 8.9999982 4.9568854 5.1913223 5.2608001 2.2507979 0.0000000 3.2693163 5.5233697 2.9235887 5.6262789 3.5828044 4.5183321 2.8642743 2.5583952 5.7696048 3.9155081 3.7823289 6.8113212 2.8644745 3.7033628 3.4537741 7.2759369 2.7412086 2.6383571 5.3254432 2.1664562 3.7782579 1.8586418 4.6025013 2.8942338 7.4215724 6.1619933 3.8730951 5.4200845 5.1940500 5.3446737 7.5182455 3.7778322 3.4645264 4.2040943 3.5495667 5.8523450 4.3892420 8.4080401 3.7813381 5.2944331 5.5720669 5.4882022 6.9794397 6.3356639 7.9777127 8.7381567 4.8695207 5.0660820 4.5532947 4.7101547 7.2391659 4.8351260 6.9178658 7.0018093 4.3954443 5.3395660 4.3619452 6.2558863 4.3332101 5.4644786 4.5177347 7.6488916 4.4201567 4.5269511 4.7766466 4.3150728 4.4315565 6.8355701 4.9112209 6.2662881 5.2990454 5.5401434 5.8992814 6.2329977 5.4552896 2.9006350 4.6717384 6.3400965 3.9795744 3.3586843 3.5964761 7.3475083 2.7159356 4.6949023 2.9401925 5.5094175 7.2700940 3.7865921 6.5244688 5.2836365 4.7071465 4.2121630 3.7814920 5.2944308 4.7927357 5.8086806 3.5272049 5.1426575 4.7419434 3.6435180 4.9324687 7.2470847 4.5695428 3.6364233 3.5029481 4.8753147 3.7918632 3.6213515 4.4797006 4.5695951 3.5993717 6.4907543 4.4386404 4.3002141 3.4531293 4.8673575 4.5781546 3.7610289 4.6228209 5.3336212 4.5792936 6.3100143 3.7988245 5.4268880 4.2631429 5.4072034 4.4629752 5.6118842 4.1549874 5.5728877 3.3955892 5.2976866 3.8281907 5.4757312 5.1092406 4.7929242 4.5296274 3.7679787 4.1331891 5.1510429 4.6680362 3.0785173 5.3584752 5.5291560 6.3280540 4.7211332 2.1449588 3.8359876 7.9409698 6.7774903 5.3682048 6.2937596 7.3098195 6.0787875 4.8377248 7.6113095 5.9971351 5.3909462 4.8609436 6.0023201 4.8329867 3.4487315 4.7517916 4.0278393 5.6963737 3.7860201 2.9219658 5.8215569 5.0424803 3.3770028 5.4119218 6.8266386 2.8942254 5.9229918 4.3005037 4.0640795 4.1447453 3.9040755 3.7437390 5.2836215 3.6383609 3.6222151 4.4141260 2.8794093 4.0855955 3.9487156 3.2251463 7.2360225 2.8716080 2.7997485 6.6656284 2.5509337 3.2599780 4.9884612 3.3867267 7.6194657 7.7304909 5.3719098 4.9520618 6.3900973 4.3460752 5.8169386 5.5701412 6.3365506 5.8798227 6.2130646 5.5627302 5.0554040 4.6477790 5.4803392 4.9368132 5.6345307 5.1254917 4.9180987 5.4466967 5.9497835 5.4637666 4.8794683 4.8569639 5.1779619 6.2001108 4.8725843 5.8118252 5.0000779 5.9241133 4.4719301 5.6442520 5.8154971 5.2012354 6.1562741 3.0797029 4.6739083 5.9116953 6.7296124 4.5890857 4.1941429 5.1723844 4.5934689 5.5173926 4.4862610 5.6784609 3.8865277 4.3100811 5.8537458 4.9607752 7.2534331 6.5381829 6.9753603 4.6310156 4.6046129 4.4029287 5.8979941 5.1763199 4.8388546 7.1704629 7.1675117 7.7941925 4.7878234 8.4524883 5.7760759 4.1963115 6.9270417 4.0146108 5.4747899 5.2778011 6.0074681 5.4526745 5.8266133 6.0966011 5.2897203 5.2173028 4.3508595 7.6244171 4.7094552 3.5776849 3.6403621 4.0564086 6.1370919 6.5567228 4.1221085 4.6827330 4.2414715 4.4501912 6.0339581 4.6687102 3.4976411 5.8603213 4.2301695 3.5589684 4.2847092 4.5168931 4.8372185 5.1370628 4.9445898 5.5324031 5.6385794 5.6804754 5.0052450 4.8844551 6.7860045 5.0132839 4.9093049 8.9999989 4.5785150 6.0446734 3.7400763 5.3550738 5.5919508 5.6897542 6.2276370 6.1961812 3.6529251 6.5704382 3.3815159 6.2335371 5.2272136 4.9982237 4.8464614 5.0493831 6.3562549 5.5779368 4.0601085 5.0907529 4.7617657 6.2468694 7.5059902 6.6330727 4.4055241 5.6104414 5.7482902 4.5857840 4.3424660 8.9999981 5.9755450 6.9052289 2.8734518 5.9566241 5.4626952 4.5180523 7.4469945 6.7846839 6.3407960 7.1669956 5.5567910 4.2041144 5.1035708 4.0493859 4.5684568 2.6106643 4.9647557 4.6654432 4.9945267 7.2608881 5.3934089 3.8206477 4.7273067 2.9193782 4.3155781 3.0188001 5.3570925 4.0916905 7.7222620 5.1802605 4.7223172 4.5154827 7.5869220 5.8816837 3.9163817 6.5920913 4.8540168 4.0050395 6.7050523 4.6085687 4.0930625 4.6492128 4.3344080 8.0510472 3.5738422 6.4279826 6.7034150 6.5671615 4.6613803 4.2353132 5.0939589 6.5740767 5.3334285 4.2930182 4.4314044 5.5880523 8.2558392 5.5111495 5.6498103 4.3344479 4.6598285 5.2661561 5.1395609 3.7450819 4.7837935 5.3891523 5.0830289 5.1368558 5.7922745 7.4996072 5.6183790 6.3272913 5.2445536 4.3840131 6.5220643 5.3211499 6.1643930 4.4426495 4.5490320 4.5869854 4.4337624 4.1940837 5.8602673 5.1350057 2.7932664 6.1222026 7.6772771 4.8475975 7.4500247 6.2811583 4.5733935 3.7107115 4.4815409 4.4738474 3.4866351 3.2233285 5.3398328 6.2817116 5.8343097 4.7461985 5.7279439 5.0282357 7.7641683 5.8787194 5.4961657 4.6495572 5.5244316 5.4105349 4.4836136 5.2245806 7.0232053 4.6689560 6.1463473 3.1847277 5.0434448 4.7822569 3.3386786 3.3066776 2.7955284 4.9757983 5.3072162 6.8549521 3.1046604 4.3260986 5.4728686 4.9076559 8.1519983 6.5783978 5.3719935 5.6339981 6.9887873 6.5246548 4.7047960 5.9269851 4.9251691 5.6521628 4.8585273 5.0113163 4.8688933 5.0509869 4.6762363 4.5129536 5.5477335 6.6268208 7.8562914 5.2649512 4.9280789 5.4225582 6.3473676 5.5127696 6.9909777 5.5036724 5.8548924 4.2632092 5.0470747 6.7791981 7.0061550 4.9426023 4.7094303 4.1337280 3.7487620 4.0792290 4.2296458 5.8342848 5.7990677 5.5946593 5.2222291 4.9393279 6.7046792 4.9185261 5.6316065 5.1080794 4.7439465 3.7908099 5.6735387 4.1745448 6.4725255 5.3892238 5.3787179 4.8791625 5.0880597 5.6075607 6.0631261 3.2440986 4.9759093 4.7888996 4.4931644 4.7313168 4.2057451 7.0139109 6.0086314 4.1158327 5.3459832 5.2828934 5.9042853 5.8595978 6.3408421 6.4079471 4.8940615 7.7534345 1.6950533 5.9623618 7.2473429 4.6984233 6.4582065 4.3350958 7.0709524 4.7729661 4.8896230 3.1794897 5.1976079 3.9542239 3.2802001 5.2691213 6.8818147 8.6214066 2.7183076 4.0005544 5.4724429 6.4830921 4.2850648 3.2541984 5.5085929 4.8041268 6.8497261 3.5309914 2.5970691 4.2178727 3.5236755 3.8204793 3.9752166 5.4367683 4.3937765 3.3548737 4.2223234 2.5927316 4.5048372 7.7274015 3.4539173 3.2252524 2.9915590 4.0579559 6.7975863 4.7990372 6.1526300 2.1607134 4.3768345 1.9712141 4.0179216 4.4741975 4.1464850 3.5594960 2.5563035 4.5329075 2.9838024 4.1204658 2.1371989 2.8524445 4.4603296 2.4207026 7.2579582 4.4638819 4.6738770 6.5928911 3.9922784 4.3023747 2.3514024 3.3131181 5.1744155 2.5807527 3.2923250 4.1841021 6.0883917 4.6966298 4.7066151 3.8595187 8.9769071 4.5612717 4.9732134 4.3307859 3.6004913 3.9857137 4.4203026 3.2126215 7.6017504 4.9008122 7.1284395 3.5382867 5.4292798 5.4093149 7.2207421 8.6947952 5.2505777 5.2656397 5.6850029 5.9228264 5.4207458 5.7212828 8.7904151 5.2952708 5.2045368 8.3888958 8.4438496 6.2340739 5.0568473 5.2930708 5.9432705 6.1127569 5.8886831 7.1078901 8.0769811 6.0597791 4.9986687 6.8101690 5.2567788 4.4564280 6.6049148 5.6541596 5.5478488 5.7698652 4.8493621 3.8447934 4.8763759 3.8915743 6.6555460 7.9923105 5.0195010 5.5383341 8.2830123 4.7633794 6.7775094 6.5702143 8.2857824 5.9563070 6.1743090 5.7477703 6.2176806 4.3383263 7.5698494 6.2689458 8.9999990 5.5024285 4.4212178 6.7994437 5.3044894 7.3370199 4.1408039 4.9119201 6.1589329 6.7373177 6.5455301 5.8488512 6.8217109 5.1443659 6.1355431 7.0543775 6.4543498 6.7388528 4.1686665 4.5175207 6.3230473 3.2040244 5.9520968 4.6426113 4.3499983 6.2592384 5.6176673 7.2218686 7.0639193 4.9764107 5.0765597 6.0496138 6.7079963 5.7151214 5.1277025 5.6963148 7.4301393 7.4596767 7.2899319 4.9143627 4.1778478 6.3758860 6.9959447 5.4220621 6.9441314 6.5024319 6.8152712 5.0517134 5.7523632 7.3055395 5.1569218 7.4930903 5.5344315 5.4578420 5.9019481 6.5361721 5.0330598 7.9688715 6.0916123 6.1913048 6.3399805 8.9999990 5.4150585 4.4460237 6.5925116 6.7942222 5.5282256 6.5629563 5.7166335 4.8120196 8.5144178 6.4833204 6.1773988 4.9716859 4.6902113 6.4522591 4.6499604 6.0744292 6.8265644 5.2509428 4.5448641 5.6392574 5.9726453 5.4521735 5.3583878 4.8296380 6.0387908 6.0477162 5.1268284 6.2403821 7.2989984 7.5740022 5.8440424 6.0993752 5.0640333 5.8062175 4.4061592 6.3706828 5.3286459 6.5745762 3.4221297 6.6031217 6.5181550 2.9602703 4.9590927 6.8330336 6.1236816 5.4752365 5.4203581 8.9999990 4.7928107 6.2311777 5.5950114 8.6028599 6.5780923 5.2194342 7.1960301 2.5116345 2.6883523 5.9822417 6.3615547 5.2591631 6.6793927 5.4896321 5.6868757 4.8727800 3.8577212 5.2221898 3.9606924 4.5874016 6.3243498 5.1269195 3.9865246 5.1121130 5.1848436 5.1108785 5.3751208 6.2201043 4.0597808 4.9681742 5.1536158 5.1261385 5.6346588 7.0454555 5.9511805 5.6828689 5.0293903 5.6722843 3.6291477 6.8642802 7.1807898 4.8800795 5.1424160 5.2301409 4.9943263 5.3661437 4.8022232 4.9814341 5.0823891 3.6250023 4.6897872 6.5236435 4.1284741 5.1439697 5.1089338 5.0579414 7.7812311 4.2985189 4.8776343 6.2702129 5.3745150 
EP00006_Acanthamoeba_castellanii_P011467_ELR11690_pep_supercontig_Acastellanii.strNEFF_v1_scf7180000084769_567078_568492_1_gene_ACA1_260970_transcript_ELR11690_gene_biotype_protein_coding_transcript_biotype_protein_coding_description_cyclin_Nterminal_dom 5.5257858 4.7963744 5.2644473 5.6671072 5.4859179 5.7080269 5.4391116 4.5929061 5.6995734 5.4830392 8.9999989 7.5701276 6.5924293 5.9870462 6.7915026 7.6073070 4.8248297 7.5959880 5.3156511 6.3620224 6.8582915 3.6711421 3.2693163 0.0000000 5.3783703 3.9429998 6.1497197 4.4498029 5.6179834 3.5587804 3.4290728 5.4137887 4.5921798 3.9598606 6.8860607 3.8385519 4.7937155 5.5704389 6.8340922 3.8992916 3.7139924 6.0326755 3.4475177 4.8014206 3.4887144 5.8574334 3.9490018 6.2588589 6.0195634 4.5117348 6.3641730 7.0635071 6.0461615 6.7903043 5.9393773 5.5512467 5.6406747 4.8100368 6.0156444 5.9580140 6.4487026 4.9884828 6.0394819 7.6345380 6.4946276 7.8074678 7.1959907 8.3231918 8.0067968 5.2544652 6.2516047 4.9191633 5.6539358 8.3491074 5.4258709 7.7680569 8.3725247 5.1883497 5.7012720 5.1488408 5.6067143 5.1468976 6.3633983 6.0168283 6.6115197 4.3787557 5.4698018 6.1950153 5.9764735 4.9350943 7.1378276 5.7710973 7.1316340 6.6423851 5.8733273 5.5568680 7.3939942 6.4112176 4.0534157 5.6749807 6.6923499 4.6612747 3.6515188 4.3208406 7.5062146 3.7127879 6.3447753 4.3528148 6.5173189 7.9707811 4.8746922 6.9063855 6.1297350 5.3635609 4.6872276 5.0537597 5.9642111 5.6520570 5.6093286 4.0501799 6.1185511 6.0252740 4.6656032 6.7165508 6.2642945 5.6378600 4.9183308 4.9862247 6.2643771 5.0025105 4.9786527 5.6781918 5.8677117 4.8822947 6.0484834 5.1366178 5.1216833 4.7694948 6.1697464 5.4073958 5.0844662 4.9831566 6.1708202 5.5373047 7.8602788 5.0879740 6.6037945 4.9318187 7.1919095 5.1810491 6.3814219 5.5323586 6.9967876 5.4208752 6.1265366 4.9875640 7.1140220 6.1483275 6.2216778 6.0335166 4.5509618 5.1775765 6.0013674 5.9468166 4.7980910 6.4061348 7.2643616 6.3065738 5.3795981 3.3064385 5.1141835 7.4105490 6.1037767 6.5318144 5.6620670 6.5312610 5.7190094 5.0940847 7.1263809 5.8494645 6.1801689 6.0297540 5.0320821 4.8189021 4.1534031 5.3852957 4.8049217 5.9504115 4.6674818 4.7986400 6.4144809 5.9906465 4.3863742 5.6385847 6.7238092 3.7520744 5.6840255 5.3890047 5.0576935 4.9825386 4.6525032 4.5226301 5.7138901 4.5283280 4.8110216 5.1495257 3.7323740 5.4774248 4.7135666 4.3661936 6.7103255 3.6927294 4.1043398 6.5097393 3.5756511 3.9415422 5.3460155 4.3511206 8.9999986 7.5805779 5.8805582 6.0030858 7.1660902 5.4829555 6.0476398 6.2044546 6.7351198 5.6021069 6.0603091 6.5175736 6.9209050 5.7852092 5.9703021 5.6942154 7.2308493 5.0208020 5.1716291 5.7089750 5.9959965 6.1123040 5.4300037 5.8711072 5.7371657 7.6941120 5.1128971 6.7157374 6.3729183 5.5474802 5.8464410 5.7564594 6.0424938 6.4288522 5.7101617 4.3181072 5.4982269 6.2771442 6.3223037 5.3812235 4.8861429 5.7294384 5.6430222 5.5288332 5.7820716 6.7069394 5.4748421 4.8879504 6.4547943 5.6396837 8.9903662 7.5307913 7.3863562 5.2496477 5.4920267 5.3357365 6.4132976 4.6912435 5.5433970 6.5105357 7.4072231 7.7470476 6.0641629 8.1653898 6.2383834 6.7249056 8.4509767 4.8469358 5.7178826 5.5190776 7.4894894 6.0081812 6.3169926 6.3079341 5.6206283 6.7605926 5.6469495 7.0018249 5.9021587 4.6871744 4.4424252 4.9844155 6.8340635 7.3947186 5.5906845 5.6137489 4.8305765 5.6171334 6.6422256 5.3875343 4.9706992 6.3046077 5.0728472 4.8902270 5.3294624 5.5766475 5.7256478 5.5677558 6.1222025 6.3892959 6.4065602 6.8800762 6.0670273 6.3015943 7.0041701 6.9914709 5.9505874 8.5894276 4.8523611 6.4611040 4.7567332 6.6147415 5.8646746 6.4924546 6.6530357 6.5057876 4.4421987 6.1403235 4.5979703 6.3570953 6.1647039 5.3274854 5.6728572 6.0605486 6.9715789 6.5626062 5.1365300 6.2295718 6.4052792 6.8918490 7.4803740 7.1960224 5.7569768 7.0399147 6.3046951 5.7876411 6.2262947 8.5160136 7.4696301 8.5920887 4.4525923 5.8738445 5.4712370 5.0979088 7.7921571 6.8531452 6.2132372 8.9999989 6.8725713 5.9881362 6.8218495 4.9198183 5.0313399 3.9108427 5.2185525 5.2467655 6.4461954 7.2504496 5.5441913 4.4360625 4.9886053 3.5734316 5.3870970 4.4639843 5.6637374 4.5022384 6.7132616 5.7924241 5.7257175 6.0630031 8.4809641 5.4181489 4.5192219 6.0254781 5.7307549 4.4556421 5.9658629 5.1973333 4.3878922 5.8740145 4.9757677 7.2600644 3.9445517 5.9030589 6.2702080 8.1268199 5.8287882 5.8332471 6.2345616 6.2038733 5.4941188 4.1460091 5.1692371 7.1649689 7.1761489 5.6616420 5.6723209 4.8231175 5.4551542 6.4401291 5.7472002 4.7360472 6.6119007 6.8739887 6.7359990 5.2686810 5.5393355 8.5968044 5.0568039 7.6456912 5.6955474 4.6767295 8.5087194 6.1327148 8.8687140 5.8175622 5.5811595 5.3438731 4.2561225 5.3149395 6.9661869 5.8143840 4.1509718 8.9999989 8.7151679 5.1117014 8.9999986 7.8023987 5.7284316 4.8147738 4.7234877 5.3135765 3.8718199 4.9032519 5.2534877 7.0866291 5.6897130 5.8446711 5.6471510 5.8968836 7.4401228 7.0546164 6.2833929 5.5863670 5.7568842 7.1419820 6.1140473 5.9819719 8.2822112 6.1230970 6.6108570 4.3242585 6.1752076 6.5809681 4.3808204 4.6443608 3.7922458 5.2914503 6.4682278 6.5609632 4.0695921 5.0953126 5.7314306 6.1914375 8.0398498 7.3207492 5.3336027 6.8646019 7.4650245 7.1026565 5.7194640 5.8276009 5.7106881 6.9472666 5.3249185 5.3542765 5.8820999 5.6671020 6.2721972 5.8963965 5.4357642 6.2098286 8.9999989 5.1665719 6.0373528 5.8029492 6.7294341 6.0356532 7.1949077 6.3951758 6.6814272 5.6824174 5.6055424 7.7247650 8.0335554 6.6940398 6.5314786 4.8517857 4.5645411 5.0810668 4.8070274 6.0526737 6.1423888 6.4718806 5.5319123 6.0531649 6.7975364 5.6420417 6.4097993 6.4432722 5.9012481 3.9985614 6.3218505 5.0534424 7.1714736 6.1628346 5.6310026 6.3175738 5.2962590 6.1129093 6.5799319 4.2173726 6.1651421 5.6718320 5.6040253 6.3765896 6.1185392 7.4692937 7.3280767 5.2405117 6.4175446 5.4535465 7.3334727 6.5639575 6.0994002 6.8321756 5.7545507 6.8410159 3.0850024 5.8880034 6.9776627 6.3712419 6.7849054 4.7985147 6.5051685 6.1833286 5.7184490 4.1503823 4.8427688 4.5057945 4.4072755 6.3109697 7.6677788 6.3312472 4.3247234 4.7457240 6.0790670 6.2747170 5.9134289 4.4425485 7.5256505 5.5322483 6.1832517 4.6540470 3.3486957 5.9273648 4.8169085 4.6123153 4.2949024 6.6250740 6.1486619 5.0643074 5.4535573 3.0709333 5.5521564 6.3607802 4.8957537 4.0456111 3.7913453 5.4715895 6.8575403 5.9484609 5.6137466 3.4567047 6.0394850 3.5148505 5.0641483 5.1567839 5.2574095 4.2542154 3.7053260 5.1958935 4.2988825 5.2000176 3.8379078 3.3112413 5.3584121 4.1097535 7.7393097 6.4617530 6.1383250 6.3576859 4.3074959 5.7001025 3.7918948 4.1560124 6.1604468 3.5478516 4.2355745 5.2083503 6.2014310 5.3317996 4.9011676 4.6936394 8.6315286 5.3297648 5.9544855 5.8368584 4.8245564 5.2303280 6.5995535 4.9583624 8.2265701 5.1643305 6.9398708 4.6177785 5.6490017 7.4329606 7.4372142 8.9999982 5.2138421 6.1873021 6.6035525 6.5765859 5.9667755 6.5435680 8.9999989 6.0670507 5.8859832 8.9978858 8.2926805 5.7821707 5.8475197 6.0284843 7.8787012 7.4645152 7.1407992 6.5550608 8.1755597 6.9904881 5.9228669 7.1079149 6.1287975 5.9204872 5.5950490 5.9750304 6.8785884 5.7594387 5.6577769 6.3429685 5.7974546 5.2798502 5.8933138 8.6288125 5.8296506 6.9750377 7.5674531 4.9780945 8.4444929 6.2846563 8.3302634 7.8000922 6.6167708 6.4508068 6.7192714 5.7956675 8.9999990 5.8779548 8.9910237 5.8339789 5.2175756 7.6903670 6.6107851 6.9534041 4.8806535 6.0870086 7.3484866 6.5452521 6.4776761 7.5814040 8.9999983 5.5053419 6.9719426 8.6712873 7.3748533 7.1792486 4.7725904 5.9379689 6.3981088 4.6678384 6.6667119 5.4497957 5.5458188 7.1562226 5.9729397 5.4241403 6.6929443 4.6830725 6.1347228 6.4202181 5.1177158 5.7410738 5.7836037 6.2607853 7.6813211 7.8457037 7.4812064 5.7372816 5.0275457 6.8771433 6.4954733 6.0990725 8.0264137 6.0579383 7.0559932 6.3484403 5.9166249 6.8207146 6.4554073 8.9999985 5.4831844 5.5288845 7.8389917 6.8476869 6.6649000 8.9999982 6.7334654 5.9038154 6.6504152 8.9999983 5.8232676 5.9637229 8.2517789 7.0647838 5.4451541 8.7925611 6.4295411 6.2130508 8.9999989 7.1195941 5.1412765 6.0214327 6.3857667 7.1653439 5.6391795 6.3034230 8.3578683 5.5970953 6.0988197 7.4922491 5.9120623 7.3839084 6.4296368 7.0575867 6.7086538 5.2222598 5.8233764 5.4269878 6.6062927 7.7286485 6.6761823 6.3467993 7.1994639 6.9295739 5.9514078 7.7215933 6.4509520 5.9573215 4.4534390 6.2404757 5.9942867 3.8181325 5.6675065 7.5727331 5.4738533 6.6617602 6.3214787 8.9999985 5.8840357 8.5596512 6.1917679 8.0852354 6.1393417 6.6708758 7.9765236 4.3670625 3.7374048 6.5069859 5.6038506 5.4708992 7.6311060 6.0974623 6.3095808 5.4565793 4.8497392 5.8720369 5.2562993 5.0794883 7.8382652 5.7145177 5.4749712 5.7001704 5.6903627 6.0180841 6.4860071 6.8774239 5.2816199 5.9130282 5.3852971 5.8794205 8.1229645 7.5738280 6.0277616 5.2498362 6.0638188 5.3649838 4.6999136 7.5500056 8.5723384 5.9819627 5.8771609 5.2964217 5.4842533 6.2135944 5.8465514 4.5717019 6.7203045 4.8755736 5.4301320 6.5609687 4.7113418 5.8617611 5.9740319 5.9256027 7.1002346 5.2925591 5.4772035 6.7317675 6.1852004 
EP00006_Acanthamoeba_castellanii_P012550_ELR18231_pep_supercontig_Acastellanii.strNEFF_v1_scf7180000084664_371143_372598_-1_gene_ACA1_369740_transcript_ELR18231_gene_biotype_protein_coding_transcript_biotype_protein_coding_description_cyclin_Nterminal_do 6.7453863 6.0815346 6.8111898 7.3901201 5.7665661 7.0215974 5.8743351 6.1959493 6.9600850 6.1026074 8.9999985 8.9999984 8.6153927 5.4114533 8.4686230 5.0452293 5.5531800 8.7603089 5.0037661 8.6997453 5.5237105 5.2718399 5.5233697 5.3783703 0.0000000 5.3672991 5.6410714 5.7280393 5.9593653 3.8865654 4.9163426 4.3575067 6.7186303 6.6307926 7.8413495 6.5161362 7.3963443 7.3530738 8.9999987 6.5982958 6.6858794 6.1165231 5.2574863 4.3272450 4.5193933 5.0956415 5.3206327 7.7042229 8.9276527 6.9318180 5.6196767 8.1772265 4.5652779 8.9999984 6.6822758 6.9758953 6.9389589 6.0542084 6.2966812 7.9723261 8.6818980 6.7146027 8.7023687 8.9999989 8.2271459 8.9999983 8.9999988 8.9999987 8.9999980 6.6100193 8.7584547 6.4971238 5.8441590 8.9999989 6.0316772 8.9999987 8.9999988 7.2990838 7.0270928 7.0650084 7.4522299 7.5520636 8.9999981 5.8547495 7.5319377 7.2120948 6.2104929 7.8168388 5.9489234 6.5346711 8.9999989 8.3870739 7.7575154 6.7325444 6.6483547 8.3327570 8.9999986 5.5618849 6.7795537 8.4195975 8.0133497 6.8226245 6.4167089 6.8199039 6.5995241 5.7468938 5.7238753 6.3291656 5.7555918 8.9999983 8.4629790 7.5153766 6.9220344 8.2573205 7.5542067 7.3289737 5.8025912 6.3511021 8.0732243 7.0190379 6.5963418 5.6076524 6.1712701 6.2173949 8.9999983 5.9969179 6.3417408 6.3638418 5.5491671 6.3903862 6.6289413 5.8596570 6.0643214 6.5421417 7.0898796 6.8361130 8.1711043 6.2292973 6.6358878 8.4270490 6.0876404 7.4841373 8.9667065 6.5031412 8.9999984 6.6872240 7.7671292 7.3941705 7.1498830 7.3368293 7.8429387 7.7314455 8.7208423 6.8850489 8.6258755 6.3181397 8.9999986 7.7896746 5.5064449 7.0240469 6.3193073 7.8160085 8.0205296 4.8643708 8.8101019 5.2069035 7.6780997 8.7610332 5.0566516 4.6463908 4.4995079 8.9999990 8.7829245 5.2207419 7.6506392 8.9999988 8.2306225 8.5247697 8.9999981 7.5068781 7.2052536 4.9344639 8.9999987 7.5746247 6.5773505 5.3524514 7.6015614 6.9803876 6.4762297 7.5684180 8.9999990 5.8220742 6.3987804 5.0209263 7.6171154 5.7964159 8.9999989 7.1630710 7.0341442 7.5323692 7.1148086 6.2909526 4.6914867 6.8916103 7.3509802 4.6594309 6.8395535 4.9617478 8.3535049 6.7507036 8.5417564 6.7628454 7.0170397 8.3572150 6.1599983 6.3650294 6.4510184 7.4402381 8.9999982 8.9999986 5.3253370 6.7093045 8.9999980 5.4091004 6.0868279 6.4117962 6.0134282 5.9901170 6.3099925 5.7486631 7.4435360 5.8676170 6.2133272 5.4892047 7.8841341 5.8498591 4.9113631 6.3753398 6.1627425 6.2221373 6.2694646 6.0530823 6.2565700 7.0687901 6.2339596 6.7087538 6.6274777 6.9385268 5.5053459 5.4272723 5.9847481 6.4301437 7.1234380 8.0836853 5.9865538 8.2406605 8.8255096 5.9908910 5.3078400 4.4968025 7.7582285 8.4904332 5.2086659 8.8727151 7.2217700 4.5447922 8.1441130 6.0157753 8.9999988 8.9999985 8.9999990 6.6218701 6.4526027 6.0098022 5.5436399 5.6049125 7.9904994 8.9999989 8.9999989 8.8504803 8.0787686 8.9999989 7.4448563 6.8944392 8.9999985 6.6282230 6.8876639 6.1575822 6.2740891 8.6097475 7.4383510 8.9999988 6.9389347 7.1123975 6.9379472 8.9999983 6.6776741 7.2025479 5.8891019 6.5938188 7.1338407 7.1391595 7.7995181 7.2645383 8.0058559 8.2914791 8.9999983 7.1411975 6.2048338 6.4892771 7.8098259 7.2681713 7.1954897 8.9416131 6.2687603 6.6314814 5.9705661 7.1776140 7.1459572 7.8906282 6.1625794 8.2712808 8.9999987 8.7933930 6.0171252 8.9999990 5.9469074 7.2340806 6.6034034 8.6593536 6.8045191 7.5534828 8.9999984 7.2481999 6.7726399 6.5255088 6.9438501 6.9299772 8.7035550 6.0308431 8.9999990 8.4527087 6.9135515 8.0266163 5.5933212 6.0762606 7.5079787 8.4088904 8.9999989 8.9999981 5.8613145 7.7342330 7.0429351 5.5869224 6.5320348 8.9999985 8.9999989 8.9999987 7.7099974 6.2801153 8.3828111 6.7120906 7.8262600 7.3194380 7.4870007 8.9999988 6.7100062 6.0929035 7.7542279 6.8945293 5.2663733 4.9168430 6.2431385 4.9056675 6.0834910 8.9999990 5.9684728 6.7201339 4.6934303 5.2816075 4.9099410 6.9954802 6.0573878 6.5075313 8.6468658 6.6636408 8.6267847 7.1589959 8.9999989 7.2154135 4.7517978 8.9999982 4.9884040 5.0668211 8.5567474 5.5505859 7.1542508 6.3303858 7.6452396 8.9999986 6.3088483 8.3109389 7.4496652 8.0069127 6.7560337 6.1863833 6.4684916 8.7828045 7.7158622 6.5402441 5.3739762 5.7296199 8.1195606 8.7081660 6.8282063 5.8337868 6.9652100 7.6117928 7.8495339 7.2347918 5.7072676 8.6469043 6.4274680 7.0692739 8.1639627 7.2119906 7.0939397 6.0364830 6.6835295 8.1357638 8.9999989 8.3823902 7.7235137 5.8092850 6.0012849 7.8326402 8.4132053 5.5525233 7.0836468 4.1670669 5.6560667 8.9999986 8.9999986 6.3554769 8.8766564 8.9999983 7.0986628 6.9401820 6.9132557 5.4680821 7.2367846 6.0883270 5.3979299 8.9999981 7.8187414 6.4879871 8.8072123 5.8026045 8.9999990 7.2181745 5.9860019 6.7991076 4.7993624 7.7566546 6.0423114 5.5644567 8.9999989 8.3776802 6.7270150 6.8666092 5.8823212 5.5087272 6.5066709 6.7283212 6.5459947 5.2047277 5.9065695 7.5971258 6.0702148 5.7058512 5.1376265 5.6789506 8.9999988 8.3641284 8.1796483 7.7243259 8.9999989 5.9359411 6.6923755 4.9696673 6.4036998 7.3359314 5.9640880 5.4014614 6.2428157 6.7340495 5.3683459 8.3507230 8.2324500 8.9999983 7.2851610 7.3578984 5.8309477 7.7007344 8.3462644 8.3533536 8.9472241 8.5696299 7.7933941 5.7050850 5.9068760 8.9613150 8.9999989 6.2084282 5.5921124 6.7068509 5.4617054 6.2767318 5.3470887 7.2621102 6.6039310 8.6426822 6.6534259 5.9589378 8.9011899 6.2165702 7.6856063 7.2994705 5.3700894 7.0436934 6.1334476 8.0620165 6.9714538 6.7403954 6.7106046 6.5426714 5.6319248 5.2609920 6.8769971 6.5042183 5.4367961 5.6001152 8.1399515 7.4447210 7.2276606 8.5949721 7.1211063 6.9749787 7.9032379 5.7300229 7.8014630 6.9520710 7.8722276 8.1830046 7.0543998 8.3199179 4.7211353 2.4005954 8.7415207 6.0680664 8.0727618 3.5910360 8.9999990 5.6576144 5.8416323 6.1973254 5.8019796 4.4425141 6.5419259 5.8278225 8.8321019 8.4991434 7.6153951 7.0607264 6.9381593 8.9999980 6.7271370 6.3909150 5.7204050 5.5237908 8.9999987 5.4058739 4.9691506 5.0652386 4.2470417 5.9140787 5.8902917 5.7333385 4.9550842 5.8408512 6.8548560 5.4720951 5.3145412 8.9999983 7.0642900 6.8943717 6.8757324 5.1132897 8.9999984 5.5137041 8.9999989 4.9179201 5.3576574 4.6296074 5.2602177 6.5900689 5.5910906 3.9003249 5.6568286 5.7694940 4.8523124 5.5517363 5.5822103 6.1429766 5.2616797 5.0940334 8.9999985 5.4734977 5.7483626 7.5666969 7.1154870 5.5872576 5.8014171 6.0303741 6.4852184 4.9939265 7.4928387 6.0072473 8.9999985 5.2393483 5.9415850 6.1449030 8.9999985 4.8698589 5.5305224 7.2046355 6.3727312 7.3538024 6.4348671 8.9999989 8.0978319 3.7571903 5.8025981 5.7116416 6.1539289 8.9999989 7.5311394 8.9999981 8.2679180 5.6601053 6.8993571 7.7781807 8.6469568 8.2673692 8.9999987 7.0793839 7.2611359 8.7328694 8.9999988 7.8595444 7.4147550 6.7354748 8.9999988 6.5804194 6.2607274 8.9999982 7.9007684 7.1791278 7.0930473 8.9999981 8.9999990 6.5854208 7.9404573 8.6981545 7.4916323 7.6479670 7.1936767 7.1868432 8.1793389 8.2613372 8.0957002 8.9999988 8.7904462 8.2251049 8.7049169 8.2003316 8.9999983 6.6324973 8.9999980 8.7049959 6.0145688 6.5189692 8.9999981 6.1598927 8.2456925 8.7017872 8.9999980 5.6680756 7.6279083 7.9178018 6.0369473 8.9999989 6.9616943 7.4420859 8.4037151 8.9999987 5.8779868 6.3027015 8.9999986 6.0323804 7.3580545 8.9999989 7.6445659 6.0563971 6.9939329 7.2311809 8.8914829 5.8844327 8.0211615 7.3122807 7.0735942 8.5344183 6.0752307 8.9999987 8.9566669 8.4637274 5.8232663 8.9999982 8.0416144 6.4075862 6.6030670 6.2582587 8.9999980 8.9999988 8.9999984 5.2914276 7.0815968 8.9970840 8.4667367 6.7428210 8.9830071 6.5814608 8.9999987 6.4940442 6.1188819 7.8004835 7.5227634 8.9999989 6.4712519 6.1927067 8.0010057 6.9506277 7.4082951 8.9999990 8.9194058 6.8530429 7.7757855 8.9999986 7.8681729 7.4643303 8.9999989 8.1072964 6.7681099 8.0644432 6.7957451 6.5735731 8.9999988 8.2917929 8.0184642 5.8903950 6.5052068 8.3732894 6.4517671 7.7988810 8.9574418 6.3479326 7.7198059 5.0974517 8.0249869 7.9440222 7.7911346 7.0653041 6.1059889 6.7549813 7.7433710 7.2866390 8.6201413 6.2281208 7.8249905 7.2230705 7.4997254 4.4474680 7.6523710 8.8769021 7.3301325 8.6478288 6.0328604 6.8917763 8.7288637 7.0008964 5.5477045 6.3790876 5.4464067 5.9838342 7.3483286 8.9999985 6.1193364 8.4074702 6.9277991 8.9999983 6.5008225 8.3845349 8.9073558 6.2280583 6.2666307 6.8636771 8.5742178 6.2624741 8.9999987 8.5237073 6.5462629 6.1731606 6.4024518 6.0863368 5.9757697 5.8738764 6.2215314 7.7498160 6.3972637 6.7126970 7.6374844 7.5020018 6.0464198 7.2916416 6.8255626 7.1595566 5.8979326 7.8486050 8.9999980 8.5139689 6.1966739 7.6938753 7.2336307 6.3351713 6.1841692 6.7532835 6.4160594 7.7872181 7.3711210 7.6104951 5.7760335 4.5625141 6.3475626 5.8902710 7.9147427 6.1344950 5.6608211 8.1221759 6.8545927 7.6898835 5.8056210 5.8791507 8.9999984 7.2056553 5.8822995 6.1354589 7.0451696 
EP00007_Cunea_sp_BSH-02190019_P004257_CAMPEP_0174232202_NCGR_PEP_ID_MMETSP0417-20130205_2548_1_TAXON_ID_242541_ORGANISM__Mayorella_sp_Strain_BSH-02190019__LENGTH_467_DNA_ID_CAMNT_0015310211_DNA_START_637_DNA_END_2040_DNA_ORIENTATION_                      4.9384927 4.0822629 4.4551769 4.9279500 5.8723982 5.2740177 5.4818181 3.9644140 4.5607695 6.2934395 8.5867603 8.4447329 7.0484187 6.0000442 6.0702215 6.4432613 4.3430272 8.9809377 4.3183305 6.0258563 6.4107587 3.5527064 2.9235887 3.9429998 5.3672991 0.0000000 5.7622172 3.3226873 4.9303307 2.8950721 2.9623113 5.0121117 3.5561498 3.6233542 6.6603988 3.1130174 3.9418191 4.3839629 7.4346381 3.7994904 3.3599538 6.0978320 2.9684558 4.0234220 2.7681319 5.5076366 3.3263662 7.2907847 6.2214586 4.8539191 6.2852455 6.4944679 5.5800820 6.6855067 5.2460733 5.8824136 5.2457510 3.4538106 6.0783291 5.4893147 8.5979739 4.6530827 6.4679297 6.5573334 6.8422479 8.5811199 8.5220889 8.9999985 8.1253703 5.5625630 6.2751903 5.3727331 4.9849234 7.5254799 5.5400628 6.8798032 6.6806183 5.3560415 5.8099480 5.9534737 5.7033274 5.7578408 5.5803255 6.1135156 6.2986907 6.0293400 5.9012183 6.2406985 5.1968189 6.4440042 7.5687920 6.5865899 6.8694200 6.7450187 6.4106990 5.7039121 7.5644460 6.0402262 3.3292814 5.0457446 6.6409234 5.1888722 3.8366004 4.2539612 7.9723701 3.2453706 5.8851850 3.8161861 7.6061007 7.9564417 4.2546497 6.8337048 7.6837278 5.3804658 4.3416197 4.5004084 5.7240606 5.7630828 6.4124726 4.9773854 6.5881413 5.4708841 4.9835824 7.1740358 8.5789747 5.7690349 4.3638862 4.4759294 5.6868811 4.4586939 4.7502616 5.0875865 5.8637575 4.7176034 7.0247713 5.3237449 5.4932576 4.2710722 4.9937441 6.0668978 4.6628993 5.4796148 6.8187269 5.8485766 8.9434713 4.3240648 6.2381261 5.2613529 6.2974401 5.3082961 6.3366762 4.8913914 6.0014887 4.8069499 6.3117670 4.7151129 6.6125143 5.8334658 4.8261288 5.5792687 4.5241073 4.5650367 5.5683972 5.2374343 6.2544866 5.3704585 6.2546496 6.7995073 4.7617780 2.9465904 4.8248603 7.2189338 6.9587833 5.2039341 6.7988580 6.5569086 6.0367182 5.2170149 7.5388493 6.2237200 5.5779196 5.9117641 6.1328887 5.6698851 4.8889797 5.6973893 4.7590035 6.1361573 5.2755597 5.3735124 6.8052544 5.8635272 4.1432787 5.5168516 6.6348895 4.2197399 5.7903985 6.1279163 5.6306736 5.0377520 4.3642534 3.8529257 5.0287285 4.7643604 4.0105389 4.6971517 3.5886621 4.7390782 3.9813220 3.6360688 7.1342064 3.7462973 3.8255616 6.0285368 3.3963228 3.4629124 5.7141589 3.7383657 8.9999990 8.4838911 6.5722507 5.3647702 6.7377273 4.2996322 5.6913969 6.2195146 6.9514696 6.3080476 6.3056597 5.9883133 5.8125520 4.7784186 5.8162893 5.7251939 6.7439199 4.8858953 4.3835390 5.3394536 6.1423851 5.4719929 5.6163194 4.5125066 5.7682716 6.8470250 5.8350965 5.3941358 5.9308039 5.9138016 5.6218067 4.8279426 6.7387685 5.9861779 5.9901194 5.5093192 5.1362492 8.2041180 6.8739703 4.9602392 5.1114181 5.2337103 5.9657150 5.4869194 4.4467357 6.4566018 5.0660518 5.1466247 6.0315817 5.5094215 7.8568398 7.1691171 7.8713023 5.1947517 5.2342431 4.7442856 5.8191529 5.1427665 5.7692019 6.4534514 7.6036465 7.0510666 5.2914741 8.6496432 6.4656822 5.4893948 8.4118425 5.1645390 5.9108632 5.4545682 5.8151267 6.4233974 5.8832115 6.7694386 5.5376839 5.7032731 4.9002052 7.2870778 6.3162690 4.6059423 4.0603966 4.8121178 6.7466182 6.3325521 4.6840945 4.7367659 4.2532942 5.2124611 7.1197229 4.8071670 4.0421734 6.4104060 5.4404013 4.6258067 5.1927448 5.4868200 5.1157543 5.2885181 5.1109129 6.0733434 6.4579877 6.4439820 5.6930938 5.6999661 7.4973931 5.7679217 5.3990317 8.9999980 4.8411416 5.1985524 4.0912776 5.6740176 5.4567632 6.7066703 6.2998170 6.5106998 4.3499579 6.3550730 4.3884723 6.1215675 5.2620974 6.1497170 5.8175262 5.7418081 5.6779245 8.2261751 4.6362049 6.0371034 5.4920248 7.6092945 7.9144804 8.1920124 4.6793588 7.3147388 5.9630941 5.4457435 5.2909878 8.9999985 7.0253623 7.1243196 3.9243845 6.0816006 6.7596852 6.1918237 7.9468345 6.9287576 6.7065610 8.5264171 5.6057533 5.4579297 6.4880361 3.8637035 6.5657754 3.2947621 5.5503682 5.1937022 5.9182251 7.2317730 6.4189699 4.4348837 5.0905918 3.5089723 5.3444373 3.2209095 5.5276488 3.8435995 7.7537869 5.3859281 5.4759486 5.6290392 8.9999985 7.5168540 4.6733049 6.3152776 5.9561153 4.9691125 6.2692338 4.4537046 3.8937425 5.1198694 4.6166453 7.3508940 3.9236355 6.2659220 6.8100626 6.7910516 5.3551547 5.2690912 6.4521340 8.3198601 5.3007890 4.8099659 5.6760111 5.2715975 7.2500235 6.1930976 5.7022268 4.5253488 5.3606665 7.5887169 6.3238399 4.5827260 6.2877440 6.0409724 6.6722341 7.4358270 6.1218512 7.7740838 4.9498759 6.1787533 4.7112054 4.6694469 6.6630321 7.0823277 5.5088443 4.8978299 4.9611328 5.1112277 4.3750809 5.5673494 7.1188752 5.1053802 3.5113229 7.2595402 7.8349411 5.5717781 6.3007789 6.6258250 5.1927193 4.7408486 5.3692450 5.2028846 4.6232996 4.9838208 6.0238846 6.6781098 6.1088314 5.5548503 6.9793803 5.6351165 6.9531298 6.1977600 6.3291464 5.5609994 5.8172337 6.1502586 5.6952912 5.5882395 7.4020613 6.4737023 7.5396330 4.3233329 5.1986834 6.5793011 4.5858195 4.3351610 3.2672015 5.6784773 5.9280355 7.9466713 4.2516750 5.0326946 5.9765514 5.5970239 8.4371841 6.0302661 6.1560064 6.1707228 8.4795417 6.6904293 6.7229284 5.9687934 5.1787136 5.7615706 5.4699905 4.8052898 5.2059516 5.7157897 5.4677683 5.6762079 5.5264997 7.9897572 8.6638531 5.1952984 6.1012652 5.6179522 7.2538447 5.7171427 7.3833782 6.6956078 7.4822096 4.9695675 5.6294273 6.8373583 7.2347509 6.0842789 5.2718603 4.6818667 4.5386416 5.1441866 5.6456834 6.4771534 6.5474232 6.2496229 4.9580737 6.0569056 7.7349791 5.5764163 5.5672701 5.6217958 6.5589508 4.4962495 6.1635159 5.1520132 6.6401624 5.3247052 5.2491956 5.8694711 4.8002864 7.7313714 7.3731066 3.8361795 5.4191814 5.1740831 5.3656145 6.0970582 5.8007551 6.3751396 6.1135268 4.8382527 6.3436253 5.9396576 6.4220274 5.9297160 6.8718076 6.0275066 4.4885065 5.9977855 2.9210304 5.9496640 8.2234795 4.8211270 7.2890232 4.1345735 7.5756019 5.1905568 5.2737273 3.7499982 4.8105318 4.7142896 3.9625900 6.3200940 7.4899280 7.2937044 4.6054801 3.5935540 8.5485368 7.1735270 4.8382731 3.3319287 5.7519790 5.4236383 6.5428941 3.5210591 2.6514746 5.4083229 4.1433038 3.9227243 3.8654765 6.0638278 4.8211784 3.7446094 4.9508663 2.9662551 4.9910773 7.4017417 4.3441649 4.1700192 3.9738730 3.6644625 7.3267771 5.7975195 6.2369525 3.0291154 5.2386292 2.8002575 5.0764746 4.6418163 5.5039317 3.5077395 3.2861128 5.1413830 3.5933073 4.9799861 3.0522591 3.3829763 5.7296878 3.9672904 7.7292927 5.6871914 5.0534878 7.1798811 4.0895533 5.3749678 3.5267385 4.0598384 6.0513658 3.2461649 4.0048096 4.7110983 7.3899526 5.4889263 5.0650805 4.9572241 8.9999989 5.6966815 5.8706372 5.3992224 4.3833932 4.9878561 5.6634669 5.6849018 7.9385093 5.0668054 7.1545052 3.8838463 6.2270088 7.2376878 7.2881297 8.9999982 6.0631446 5.1028567 6.2177362 6.9018043 6.5404310 7.2871760 8.9999988 5.9066484 5.6596880 8.0857000 8.9999989 6.5882580 6.3093478 6.3579843 8.2016633 6.1780367 6.4301952 8.0899523 8.0379189 6.6059670 6.2428508 6.6944303 6.5169042 5.6160035 7.8982314 7.2406451 5.7563378 6.8835471 6.7976990 5.1079217 4.8415491 5.5045358 7.6028209 7.5932235 6.3534029 7.9730055 7.5408328 5.7541018 7.9369448 6.5987258 8.0809540 7.4447698 5.3840229 6.9185402 7.5757439 5.1047518 8.1491289 7.2410554 8.5099707 5.3117197 5.1880503 7.9848338 5.6881941 7.8554367 5.1464055 5.4869333 8.0594598 7.6243759 6.1259477 6.1735498 7.7731007 6.3450033 6.7866657 8.6383069 6.8582032 6.3387298 5.6706712 5.2117907 6.7426664 4.3212812 6.9053063 6.5838635 5.3328619 6.7034069 5.5250387 7.7940551 7.3868999 5.7476465 6.3547232 7.2026033 7.3134955 5.8832380 5.8369680 6.1995460 8.4505028 8.0102071 8.7263637 5.4102822 4.9224719 6.6649178 7.0858912 6.2046238 8.9902442 5.8304686 7.1052583 5.4890614 6.5108632 7.9425301 5.3306492 8.9594957 5.6697137 6.3605211 6.9895508 6.8515730 5.0894772 8.6953293 5.6899421 5.2483384 6.7283746 8.9999988 6.2353889 5.1754134 7.0301007 8.1116405 5.5867846 8.0765256 6.3423177 5.1697583 8.9999983 6.7819804 6.5010669 4.7441774 5.7419275 7.5931824 5.6879198 6.9673571 8.9999988 5.7970524 5.6100333 5.0409289 6.2753427 6.4350990 7.0095445 4.9094913 6.0022745 5.5365913 5.1744866 5.8278930 6.9355465 7.4771913 6.0665396 5.8687009 6.4112795 5.4833099 5.5166243 5.9742760 5.9136504 5.9411601 4.1867932 5.7958405 7.1419080 4.7966665 5.7058601 6.5424214 6.3088589 6.4189620 5.3032555 8.9999988 5.5718448 7.3987027 6.3169404 7.6794832 5.9807088 6.1409801 7.2229640 3.7345743 3.7450427 6.4706776 6.3381604 5.3847118 7.8940162 6.3829456 5.5662796 5.5645707 4.7837487 5.6245402 4.7416436 5.2931446 7.0505557 5.0784633 4.6039413 5.4519675 5.0672178 5.1273700 5.2418954 6.8627477 4.4668999 5.1072422 5.7653315 5.2589609 6.8017519 7.9186000 7.1526048 5.1991954 4.7506101 5.9183623 4.3784181 7.6624641 6.4481298 4.8252579 6.4215585 5.0512685 5.5649052 4.4312766 4.6135734 5.1147072 5.8213497 4.6770900 5.3067310 6.5037801 4.4889071 4.9216544 5.1292987 5.3438617 7.8229403 4.3803859 5.7572326 6.2973097 4.7763328 
EP00007_Cunea_sp_BSH-02190019_P005512_CAMPEP_0174231522_NCGR_PEP_ID_MMETSP0417-20130205_2036_1_TAXON_ID_242541_ORGANISM__Mayorella_sp_Strain_BSH-02190019__LENGTH_619_DNA_ID_CAMNT_0015309427_DNA_START_54_DNA_END_1914_DNA_ORIENTATION_                       7.3191295 6.2013900 6.8793964 8.1084848 3.8236697 7.6742360 3.9882086 6.1584548 7.5118545 4.0460015 8.9999981 8.2862315 7.4264414 3.7438745 6.9807222 7.0578026 5.4351225 7.6534800 5.0996479 6.1879123 4.8156358 5.6991921 5.6262789 6.1497197 5.6410714 5.7622172 0.0000000 5.6264339 2.3112620 5.0377035 5.4324816 3.7594250 5.8635699 6.3765105 8.3558264 5.7050267 6.7229061 8.1923133 6.9682410 6.7629775 6.1268104 4.4391306 5.6624435 4.6801185 6.3569015 3.8105946 6.1041613 7.1260108 7.1717719 6.4911324 4.6273684 7.8752918 6.1690837 8.2142290 6.6156134 6.1166610 7.3705522 5.5008321 5.6431423 5.7708137 8.0298365 7.5044643 6.4533031 6.8923500 6.8021510 8.0610388 8.3434621 8.3444328 7.5260996 3.7079802 6.9566583 4.2497659 4.2514983 8.9999987 4.7054834 8.9999988 7.8743216 5.7311074 4.8952913 5.9447463 7.3608855 5.8444990 6.8601625 4.7538581 6.6156227 6.4362457 4.3138095 6.6656058 4.3892725 5.7229272 7.7758598 8.8065314 8.5534231 8.9999989 5.1613993 7.8934166 7.9852029 2.4874775 6.0340789 7.1259849 8.9999982 5.7614031 5.8192578 5.2035465 5.3805121 5.0838096 4.0416128 5.5217945 5.8035610 7.7399184 6.1908207 6.4207981 6.6103365 6.8106710 6.1378457 6.8391519 5.4847448 5.8109401 6.6265088 6.3196263 5.4516926 3.9692024 6.4002915 5.9310783 8.2250882 5.7190306 6.1814602 5.8211089 4.4535038 6.1487014 6.6226250 4.4474148 6.8951915 6.7889638 7.8210627 6.8061338 6.6209952 6.1340571 4.2611216 8.0051706 6.0955117 6.6270476 8.4117270 6.3659260 7.1060104 6.0672579 8.3163349 6.9910454 8.4053378 8.5339976 7.6316454 6.5531207 7.9316567 6.2300874 8.7955563 6.0334691 6.9804029 7.1698005 3.9395637 7.0002201 6.4201561 5.7998237 7.8502976 4.0671401 5.4890776 4.4778834 7.7370714 8.3226905 4.1960026 4.7579086 5.2623530 7.6781189 8.7049214 4.4967881 7.1606994 7.4848975 7.4716440 5.9023503 8.6757426 6.8696158 7.1036355 3.5505428 6.0574974 7.4518279 5.9980830 5.3127684 6.7109661 4.8161305 6.9302951 5.1559299 7.6678499 4.5994161 5.1610875 4.4741405 8.5795317 6.0596269 8.5640331 7.3358490 7.0957148 7.1683929 5.8767404 5.6051176 3.9145630 5.8808031 5.7208562 3.5018913 5.8934580 3.3189624 6.7034005 6.0391142 8.5780750 6.4638275 5.7383404 8.6139339 5.5342354 6.2952200 6.5638181 5.4023271 8.9999988 8.3115214 4.3724050 7.8862881 7.2122760 4.0579367 5.0729949 5.7002052 5.3463324 5.0665023 5.1173943 4.7676784 5.2657593 4.6195367 5.7355946 4.0963926 5.5709247 3.9667693 4.8937472 4.6272601 6.1326063 4.9342005 4.6284564 5.3204231 4.8815642 5.3106861 5.4053888 5.4594699 5.0801442 4.8469289 4.2325707 4.4550097 5.6157150 4.8103604 4.5361969 4.2798935 4.6887555 8.2213490 7.4623947 4.7380676 5.8502604 6.0617866 8.7151463 7.0167477 4.6868504 7.7434659 7.2730030 5.3607390 7.0623963 4.8177585 8.6927887 6.8419450 8.0278101 7.2399064 7.4608618 7.1798295 4.9190905 6.6732608 6.0555137 8.0889503 7.6942208 7.4776236 7.6334447 8.9999987 6.5851580 6.5404979 8.5252010 4.6152952 5.8027781 4.2299669 5.2502249 7.5133688 4.5979882 7.8326113 8.0152015 7.8641911 6.5893360 8.4377980 7.3136024 5.8874106 5.1597672 6.3812346 6.1193324 6.1684274 5.8022412 6.4253362 6.2236757 6.4545363 7.6516449 5.9428287 5.4139603 4.8271161 6.6349201 5.7500558 6.3242269 7.2301032 4.4558769 7.7772096 4.2364144 8.1314232 5.3452468 8.9731146 4.6160260 6.4630711 6.5531499 7.1381247 4.6012678 8.9999980 6.3762594 7.8257114 6.2710382 7.2883878 4.4005607 5.2152550 7.8312630 5.2707910 6.7425838 4.9630406 6.2420259 4.7776650 5.9999415 3.9345926 7.2450757 6.3247585 5.0623145 7.0522183 3.7200877 6.7667248 4.7925050 8.4099782 8.9999989 8.9999983 3.5904571 7.7027706 7.0843089 4.1824710 7.1104824 8.9999989 8.4838081 8.5782597 6.6532463 4.1880450 5.9223553 3.5536409 5.1210913 6.4033371 6.9662403 7.4373646 7.9246599 4.0786210 4.5082354 6.4918772 3.8900501 5.4204935 3.5765061 5.5909070 5.8597715 7.9170398 3.4889085 5.9189885 5.0281010 5.0687610 3.6988596 5.9110285 3.7265007 7.3344322 8.2891406 3.8854380 7.0651728 4.0438519 8.9999988 6.8863307 4.7568345 7.4271223 4.7159255 3.3791460 7.0522862 5.0510335 5.5997779 4.2582217 6.5779959 8.9999983 5.2186691 7.9785800 5.7642199 4.9580196 3.9716158 4.1983832 4.5721389 5.0470940 7.7126459 6.5127095 3.8914584 5.7625920 8.9298992 7.8796162 7.3428294 5.9335517 6.7351436 5.9774631 6.6831483 6.3303036 4.3528730 6.7429332 4.6938980 6.3298991 8.0290808 7.9187256 7.5993176 5.5195340 6.6831943 6.6714730 6.7425651 8.7581473 7.8365387 4.2212031 4.2575536 6.6224554 6.3316146 5.2377610 5.4679868 8.0751706 5.7494008 8.3432080 8.9999986 5.6550400 7.8945397 7.2783300 7.4900775 6.3542862 6.4795452 4.8040801 5.8039611 6.7553778 4.2985301 7.5937311 7.4501644 4.5674007 8.4219259 3.6128933 6.6200349 4.7146707 4.8609197 7.2244610 4.1583404 6.4557086 4.1461240 4.3530150 8.9999987 6.5511108 4.8862029 5.4826058 3.9769565 3.8915184 6.4572909 6.5839285 5.7016773 4.3272041 4.1970005 7.0817564 6.4649495 3.9161506 4.3278537 5.9281360 8.9999982 7.0295276 6.1683356 7.2458467 7.3454399 4.9042096 4.2596202 4.9834133 4.8001678 5.5969903 4.5816812 4.4300962 4.7524628 3.9869324 4.5770291 7.3544973 7.8483309 8.1171084 8.1407781 6.8008400 4.2452504 7.6353356 6.1533057 6.8153144 7.5838009 6.1323343 5.2435355 3.6894250 5.5255538 8.8312590 8.9999984 5.6711136 3.7252403 6.7800853 6.1010881 5.5788743 4.8330252 6.2321402 4.9567058 7.7845800 7.0951115 4.8487355 7.1842308 4.0654086 8.0580851 4.5413085 6.4097370 5.7344846 4.0012909 6.9580995 4.9204603 4.8228100 4.8298994 3.8226102 4.3173576 3.7164817 5.9402943 5.8647136 6.0879094 5.1672284 8.3544180 7.0681277 6.9257133 7.1549474 5.4578581 6.3052951 7.0928153 7.2447678 6.2737479 4.5094636 7.6878687 7.0554073 7.3176639 8.5918214 5.3238284 5.6144736 7.5345813 4.1251048 7.0328319 5.9741862 8.9999984 6.5007933 4.9060714 5.8604495 8.0794751 3.8685630 7.4713149 4.9332173 8.5529313 6.8663863 7.4640299 7.3295426 4.0752253 7.7008848 3.9125435 6.2772083 5.9362565 3.7854307 7.6714506 6.4184179 6.1634353 3.6004482 4.9136935 7.5470910 6.6920161 5.9288197 3.3791575 6.2085527 8.3275566 5.5242891 4.4176421 8.4795488 7.6877933 7.2569041 7.2733669 3.4142252 6.6443043 4.0007241 7.9178530 5.2706255 3.7565025 5.3751882 3.4810001 6.6187645 3.3672520 4.7111076 6.9544385 4.0233120 6.8690063 5.5933169 5.9207172 6.9484552 3.3281142 6.2295924 7.0337546 3.7945738 4.3855174 6.5678056 6.8949039 4.0844277 6.0960696 6.9741868 6.2107528 5.2517844 7.2787120 6.3747783 8.6944623 3.5176328 8.2493228 6.8466706 8.9999987 3.8186091 3.6454197 7.6181977 6.1656885 6.6645334 4.5171227 5.7088724 7.4755580 3.3314368 6.4878546 7.1407228 5.0052210 8.9999983 8.9890477 8.9999987 7.3775269 4.3286304 8.4535286 7.8853908 6.9712097 7.1171267 8.9999984 6.5604488 7.0904579 8.9999987 8.9999988 7.0604737 7.0193804 7.2551678 8.9999989 4.2109463 5.0789830 8.2708115 8.8441062 5.9808045 7.6711539 8.3058974 7.2559393 7.9322039 7.8200562 6.9507549 4.2414426 7.1154125 6.7829175 7.5213209 8.0231682 7.1210890 8.4337201 8.8087226 6.3118898 8.9999982 8.3721093 6.3744095 8.4249398 4.2656497 8.9999989 8.0804566 4.9837334 5.1279780 7.7356248 7.4455343 8.9999989 7.6216789 8.9999982 3.8341505 6.5910015 8.9999984 4.8465144 7.3110360 6.6938843 7.6164198 8.9999985 8.2138364 4.9814988 6.9699358 8.7395551 6.7224281 4.3419037 8.9999987 8.9067128 5.1766157 8.2546350 7.9292981 7.3600294 7.1126436 8.7556168 8.6892079 8.3341502 7.2428787 3.7802772 8.4211058 7.6386424 6.2472359 4.3932501 7.0673552 7.6278196 4.1180548 6.4718887 7.1835079 8.2066394 8.9999987 7.8013484 8.1513992 6.1142567 7.3843592 8.7213835 4.1605380 8.0706793 8.8567658 7.3514466 6.5889829 4.0817495 8.1849915 6.4984379 8.4544992 4.1267779 4.6906727 8.9748670 7.4940814 5.4593797 8.4959536 6.3055433 4.4809140 4.1982004 8.9999985 4.6451807 5.1153163 7.3834655 8.5441081 4.3768066 8.3661321 5.1815288 6.4145469 8.9999986 6.8593978 4.6398161 6.0630841 7.3321047 7.0434952 4.1319038 7.2372983 8.9999989 3.9838983 7.8641691 8.9999984 7.3148293 6.6708781 5.9533346 7.9167961 6.1760005 3.9801440 7.1175229 4.6353061 7.9440291 7.8619718 6.6472890 7.6648529 7.0421122 7.5193548 6.2220867 7.6961730 4.7330816 6.7216174 5.2959827 4.0723184 7.9357303 5.7558148 3.5116377 6.9492327 4.4684212 4.9007360 6.9183294 8.9999983 3.8797378 7.2894728 4.0246155 8.5180008 6.9747352 6.6888768 8.9999985 5.6631714 5.7875399 4.8213522 7.2877301 3.9283534 7.7760615 6.4086453 4.7032753 3.9860960 6.8107336 6.9369685 7.1971806 3.5890883 6.7662710 8.9133333 6.5061162 7.6314730 7.4026028 8.2118565 5.7325278 5.1579887 6.7263441 7.8430359 3.8683251 7.9955460 6.9959404 7.9409652 4.0875833 8.3705531 8.0765060 3.8872989 6.8627649 8.9249968 6.9585202 7.8846296 4.4956304 8.4718735 3.7360567 6.5279743 5.9807534 3.6971282 8.1483352 6.3545425 6.2886674 8.0975858 6.6701262 8.5913793 5.2378443 4.0398290 8.6772676 6.9012446 3.8690063 6.8997645 7.0752502 
EP00008_Paramoeba_atlantica_P004996_CAMPEP_0201478932_NCGR_PEP_ID_MMETSP0151_2-20130828_3689_1_ASSEMBLY_ACC_CAM_ASM_000257_TAXON_ID_200890_ORGANISM__Paramoeba_atlantica_Strain_621_1__CCAP_1560_9__LENGTH_707_DNA_ID_CAMNT_0047860205_DNA_START_1_DNA_END_212 7.1164118 4.1773129 4.7297331 6.7919271 4.8987575 7.0321092 4.8541516 4.3056404 6.1490907 5.4791559 8.0931274 8.5365419 7.0874905 5.1421087 6.7970122 6.6584045 4.0856650 8.0782607 5.9484134 6.1081491 5.9587730 3.7057934 3.5828044 4.4498029 5.7280393 3.3226873 5.6264339 0.0000000 4.7347642 3.5852397 3.7076459 5.7541205 5.1010305 3.7395937 7.5898809 3.2881780 4.6950467 5.0634953 7.7411559 4.4593194 3.6406221 5.6756845 3.6702951 5.2830503 3.2964548 4.9070434 3.5708808 7.6480583 7.1448119 4.5936651 6.7375761 5.7781224 5.7448924 7.1861205 4.8340562 4.6527500 5.7162025 4.1753500 4.8581953 5.6688914 8.9999990 5.1310793 6.0515956 6.4790181 7.2579091 7.7224752 8.9999988 7.9193599 8.9999987 5.6606388 5.7318745 5.0528976 4.7044128 8.9999990 4.1930184 8.1262999 8.5256273 5.4303749 4.9967779 4.4920790 7.0842887 4.4563878 7.1069386 6.0891664 8.6053683 4.3632210 5.9271960 5.4879063 5.8240406 5.4852466 8.1964697 6.9007441 7.1293764 6.2074756 5.3060576 5.7081471 6.8763164 5.6381721 2.8274201 5.8840183 7.4869564 4.9108751 3.8338192 4.4232514 7.8729850 3.3676628 5.3044479 4.4046892 7.0338798 8.9184075 4.8207147 7.2964249 6.3755629 5.7682137 5.0152808 4.6415227 5.8472942 5.2939605 5.8345139 3.6894701 6.9303777 5.1953135 4.2843516 6.2191376 8.9999988 6.5598633 4.8241862 4.8307655 5.4553669 5.1959139 4.9598667 5.2949983 5.6912432 5.2075856 6.7565779 5.7775599 5.5147670 4.3762878 5.3005635 5.9285022 5.6120951 4.8638129 6.3522173 6.1035227 8.6928060 4.9157051 6.0338930 5.5838759 6.8838128 6.0960556 6.7851599 6.1019859 7.3301702 4.3566808 6.3922491 5.1325964 7.6283271 5.6350675 5.4356382 5.9947404 4.6162734 5.9279105 6.7589603 4.9421420 4.5270887 5.2627503 6.4881376 7.0420950 4.4382316 3.0742490 4.4670652 8.5391304 6.6513544 5.7353929 6.3217575 6.4276929 6.6966688 5.6498417 6.9188887 6.7689425 5.9608888 5.3316244 5.9562011 5.6242294 4.8216516 5.9770628 5.1764808 6.1854671 4.5585560 3.4115106 6.2814307 5.9339790 3.8063939 5.8353485 6.1442577 3.5219863 6.8491078 5.2212080 5.5352711 4.4593714 4.4976234 4.9711865 5.2023863 4.6381377 4.6523883 4.5249150 3.7091152 4.6439247 4.8714888 4.6021194 7.1007009 4.1198511 4.1718227 7.1420242 3.5578963 4.1395293 7.1716908 3.6792572 8.9999984 6.3163963 5.9983409 5.9647963 6.8336972 4.5297097 5.3521471 5.6852341 6.1989595 5.9905070 5.7932350 5.9178108 5.1854728 5.0721796 5.2725761 5.3986853 5.9959178 5.0285458 5.5504272 5.5162926 6.1744454 5.8381461 4.5306874 4.5802493 5.7413608 6.3024302 5.9135370 6.1340033 5.7386923 5.7729728 4.6691526 5.0769404 6.0852728 6.4215097 5.2739190 3.5956028 5.3938928 7.3670156 6.9930229 5.4166039 4.9561729 5.4454442 5.1294433 6.7550296 5.2663193 7.2563296 4.6308982 4.8381134 5.7113745 5.6675530 8.9999988 5.8485296 7.3060012 4.9206756 5.6934742 4.6631062 6.1153528 4.5800975 6.7907159 7.6081665 8.4750698 8.1715745 7.0335186 8.6320565 5.5301707 7.3782113 8.4821753 4.2074963 5.1837197 5.7399163 5.9118950 5.7431398 5.3184376 7.0633237 5.5032909 6.0024108 5.2192720 8.6944419 5.4294780 4.5519127 4.4743328 5.2766467 6.7813036 7.0359342 5.6007444 5.5930225 4.8021213 5.1719242 7.4216455 5.0320207 4.7301568 6.1602056 5.9316097 4.4051448 5.3455935 5.2640110 5.4088392 6.8539202 6.1129173 7.1858240 6.4559205 7.5632981 5.2305439 6.1063930 6.2937288 6.5543503 5.3520162 8.7940999 5.2381999 6.6830553 4.4088391 6.2777098 5.9185738 5.3217144 6.7182944 6.5735979 4.6047951 6.0548000 4.4528364 6.2674243 5.1067678 5.1511298 5.1259108 5.4091538 6.7183403 6.8356724 4.3380019 5.2041063 6.0594944 8.1857396 8.9999984 8.4538264 5.0473446 7.4657974 6.1676254 5.0184232 5.8097022 8.6693672 7.5994174 8.3078707 3.9871431 5.6777953 7.0991989 4.7218855 7.1579507 8.2671730 6.2518748 8.9999988 7.2705552 5.2216186 5.5972402 3.8906896 4.8704835 3.7734000 4.4889247 5.3546712 5.6712786 6.9276307 5.5158325 3.2710079 4.5958153 4.3953524 4.8343879 3.2777167 5.5529507 3.4549394 6.7760247 5.5812240 5.7737042 5.6312832 7.7569531 7.6756333 4.4949345 6.7475555 4.9785182 3.8914313 6.9096261 5.2203868 3.9846046 5.3834857 5.3666218 7.5300351 3.5490573 6.4664918 6.7261419 7.1110199 4.0491260 4.7095841 5.1368301 6.2844449 5.6020452 4.8877516 5.4919068 6.8087222 8.4922140 4.4863357 6.2303086 5.0324898 5.5847413 5.8660842 6.5755255 4.8078580 5.6462015 5.7823525 6.6464045 4.8124865 6.5029453 8.9999981 5.6069663 6.3981886 5.4188411 4.8429802 5.7899961 7.3059594 6.8187671 4.6493455 5.1866949 5.6448153 4.2159762 6.4822117 6.2268500 4.6865067 4.1463271 6.8098240 7.3986908 5.9299794 6.9820173 7.0270376 6.4925211 5.6301914 4.4720754 5.2201548 3.6659845 3.8054033 6.2648501 7.1161448 5.9219833 5.8216505 7.2067936 5.5759909 7.4744068 6.7783613 6.8113843 6.1608087 6.5150706 6.5940324 5.2916362 5.4902631 8.3254462 5.5015791 7.4079025 4.0492302 4.7284176 5.2796418 5.1769509 4.9936349 4.2053464 4.8977193 5.9493026 6.8045445 4.3389267 4.4016172 6.2917663 5.8599198 7.9436660 5.8186106 6.4309107 6.4929209 7.5492695 5.8805022 4.8727995 5.6983204 4.9936253 5.6654688 4.7963561 5.3401963 5.2582880 5.0809869 4.7784731 5.7528461 5.1073389 6.6987816 8.6436751 6.5635509 5.1018160 5.4790711 6.2856909 5.0339496 7.9528481 6.3182472 7.3321872 5.4200157 5.1633469 8.1771457 7.7933097 5.8506066 5.0572356 5.3142796 6.1467005 5.4536135 5.6782260 5.7862507 7.5537659 5.4612390 6.4943429 5.6537768 8.1000356 5.4433345 7.3515120 6.1436513 6.4180381 3.9147097 6.8990911 5.6407160 6.0492209 4.8413645 5.4731960 5.9325834 5.6094695 5.3664116 6.0159872 4.0431367 5.8365622 5.2566517 6.3590041 6.0999820 5.8073739 6.4602636 5.6406535 4.8905540 5.9821980 6.4221657 6.8180768 6.0818842 6.2655267 6.7532740 5.1981459 7.6669261 3.2468847 5.5779761 7.4979168 5.1747782 6.5161501 4.7310194 7.6914217 6.2785473 5.0820835 4.2330803 6.1780647 4.1807447 5.1144759 6.1706661 7.0508334 8.3177274 4.7211127 3.7469200 6.2197497 7.7207807 4.6303725 4.4472731 6.3999138 4.8339507 7.1831310 4.5116265 3.4581125 4.9381899 4.4357519 4.8354980 4.6587736 5.8061165 5.0477293 3.4176721 5.6302746 4.0703683 5.2751049 8.1155047 5.1147810 4.2450672 3.7689149 4.5933106 7.8875112 5.2828945 6.2958389 3.5869413 4.6562641 3.4938382 4.9773720 4.8021991 4.7533532 4.6321621 3.5872866 5.4013389 4.5377391 4.8759862 3.6344034 3.6679748 5.2810817 3.7732573 7.3808072 5.4328812 5.4684810 7.7965745 4.8580834 5.0225392 3.7107684 4.1534135 5.5554205 3.1962066 4.4120989 5.4595056 6.8276921 4.8260356 6.5247473 5.3509116 8.4111648 4.7220167 5.0658873 6.5079484 4.2345351 4.9859200 5.1117438 4.1903593 6.7816650 4.1956283 7.2088880 4.0089483 6.0383913 7.5786865 6.9500407 8.9999981 5.8853230 6.4471565 4.8544785 7.6140688 7.9923776 8.5121156 8.9999985 6.7513008 6.2940651 8.9999984 8.9999982 5.3292493 6.3071807 6.2693815 8.2305962 6.0647896 7.1922432 8.0416792 8.7380661 6.7420330 5.9369859 7.7354097 5.9663674 5.4409008 5.8574377 6.0909840 5.4973568 7.1271360 5.4183659 5.6346650 5.1963372 4.8584514 6.4298367 8.4281246 6.5112304 7.4820963 7.7161039 6.1313137 6.8424792 6.7377257 8.6339223 8.3828791 6.8771475 6.5311492 7.1888613 5.5067033 8.0041264 6.5984201 8.9999987 5.1296599 4.4847856 8.2949971 6.0972684 7.8402247 5.6625659 6.2596364 7.6925722 7.9392156 5.8724268 6.1213392 8.4203400 6.2225237 7.2395083 8.9066724 7.7660618 6.9414776 5.1758675 5.4404026 6.7643996 3.9857334 6.6068767 6.1086067 5.2314276 6.8891721 6.1611533 7.9856222 7.4264092 5.9999069 5.8705185 5.8518398 6.2773669 6.0953338 6.1821896 6.6485226 8.8073801 8.5780748 8.2042666 6.9904659 5.4427112 8.6189886 6.7475975 6.1532699 8.9999983 6.5622823 8.8446951 6.4915725 5.3350362 8.9999989 6.9433780 8.5481055 5.1067436 5.9904742 8.8282788 7.6987513 4.9568712 7.3111548 6.2797515 6.6121136 5.8835298 8.9999981 5.0905704 5.6009816 7.5793838 7.5284769 5.7517608 8.9999989 5.6478650 5.1713274 8.9999983 6.4073596 5.5985570 6.7252406 5.7999451 7.2539815 5.2330899 7.2512189 8.9999989 5.1227011 5.0568233 6.4555998 6.5400119 7.0337165 6.5451547 5.8078305 7.0553188 6.2560410 5.3027692 5.7098685 7.1313589 7.9169010 6.9001522 7.7273832 6.7705714 6.5259624 5.3929742 6.1352865 5.1230278 6.4391412 3.9941313 4.9490980 7.3048868 4.0310950 5.3279162 8.8699230 5.7734809 6.1627325 5.0234539 8.9999986 5.8628250 7.2394176 6.6113932 8.3483384 7.1859779 6.6934050 8.2166011 3.6873455 4.4996564 6.2981912 7.2244256 5.5827153 8.9918538 5.4533681 6.0242224 5.4759243 5.5041845 7.2438682 4.7182344 5.0939371 7.8434929 7.4552961 4.2651927 6.2931420 6.3955120 6.8333262 6.4508739 6.3859907 4.6868605 6.8688903 4.8371208 7.1650024 7.2832115 6.9274418 6.3602359 6.0755142 7.1316970 5.0363856 5.0663094 6.8842441 7.4491495 7.4045954 5.4992351 7.1674666 4.9625296 6.9523491 5.9624194 5.2724559 6.9762437 4.8943105 5.5890652 8.2650156 5.3945116 6.4376126 7.3306422 5.3202749 8.4068063 4.6724819 5.8667410 6.9819679 7.0967149 
EP00008_Paramoeba_atlantica_P009712_CAMPEP_0201498638_NCGR_PEP_ID_MMETSP0151_2-20130828_72207_1_ASSEMBLY_ACC_CAM_ASM_000257_TAXON_ID_200890_ORGANISM__Paramoeba_atlantica_Strain_621_1__CCAP_1560_9__LENGTH_317_DNA_ID_CAMNT_0047890363_DNA_START_1_DNA_END_94 7.2476741 6.2328535 6.0326779 7.4972911 3.3768142 7.6608646 3.2555630 5.9916645 6.8420734 3.7433361 8.9999987 7.7372854 6.8167548 3.6441095 6.4603605 8.0521412 5.3154083 5.8713074 5.4147283 7.2241994 3.9837301 6.5938178 4.5183321 5.6179834 5.9593653 4.9303307 2.3112620 4.7347642 0.0000000 5.6759301 4.8843889 3.5932631 6.1318981 6.3619956 7.1302156 5.4404932 6.2221693 7.2350883 6.5154348 5.0871184 5.1466242 4.2289066 4.7689531 4.6205777 5.1873926 3.5402597 5.3173327 5.6610400 6.2443847 5.5014773 3.9674683 6.7939119 6.1099777 6.9530137 6.5524221 5.8967701 5.8453244 5.3864769 5.6408065 6.0184163 6.8753118 6.1773734 6.4760959 7.8905927 6.8555227 8.1674206 7.3166911 8.0434140 6.3136585 3.6356832 7.0393744 4.6096576 3.8186901 8.2778001 3.9185355 8.7252183 8.1492843 6.0525919 4.2500797 6.0070108 7.4812947 5.7929124 6.7967495 3.9934524 6.3523569 5.1833417 3.7779079 5.8348041 3.9205715 5.7873703 7.2218190 7.6921975 7.3631146 8.0821537 4.6751520 5.8035120 7.3485415 1.7299701 5.3256954 6.7822795 8.4620392 5.2038811 5.4311266 5.1915399 5.4283329 5.2791445 3.6918794 5.9812301 6.6034188 7.8239022 5.8047233 6.1889021 6.0597970 6.2194359 5.1407054 6.0788969 4.8529292 4.8199016 6.0419173 5.5617834 5.3727717 3.8825726 5.2470246 5.3861056 7.1170799 5.6688861 5.3615267 5.7943084 3.6530801 5.8351516 6.0753670 3.9192217 6.6220819 5.8217966 7.0995700 6.7323415 5.6024324 5.6218270 3.6464671 6.7402483 5.8411378 5.5276017 6.7127293 6.0764913 5.6138612 5.6756365 6.8424935 5.9929518 8.9861503 6.9957037 6.9189233 6.0506149 6.8606110 5.6012112 7.9165511 5.8593287 6.5718983 6.7665287 4.3585414 6.1659682 5.7149080 5.5067395 6.7347858 3.4138873 4.4004132 4.6093369 7.1255698 7.9779549 3.6940826 4.1554828 6.3426729 7.7717743 8.3825816 3.7548940 7.3066665 7.5738535 7.3524701 5.3291128 8.3644632 7.2366227 6.9438408 3.4028745 5.7830260 6.7430819 5.3797027 5.6416874 6.4419472 3.9441683 6.0472875 3.9133510 6.9595573 4.4896586 5.1228361 4.1405313 6.7305213 5.3099203 7.5967377 6.0567682 6.4803518 6.7982176 5.8383942 5.5943338 4.0110619 5.2206336 4.9264104 3.6518298 5.5065946 3.6056275 5.3667127 5.3762837 7.7435558 5.8630143 5.2310392 7.2011714 4.9896266 5.5920521 5.4597790 5.4906418 8.9999989 8.2290514 4.4173156 7.8631528 5.9005831 3.8342155 3.8234176 5.2621817 4.7409417 4.3356490 4.2683904 4.2904885 4.0379869 4.5971476 5.4536151 4.0248579 6.2053859 3.9503598 4.2622029 3.9767386 6.3292745 4.5367119 4.3109668 4.7536070 4.0696992 4.8886893 4.8704407 4.4811281 5.2780851 4.2217604 3.7342969 4.1271722 5.1497126 4.8082201 3.9166915 4.4057833 3.8330140 8.1964723 7.1498409 3.7399552 5.8113609 5.4269513 7.7798592 7.4006361 4.2801755 7.4583944 5.6897907 5.2385683 7.0908466 4.3997187 8.8710922 7.5758484 8.7305015 7.2563958 7.3068420 6.9660588 4.8376306 5.7244509 5.9628944 6.4377699 7.0749603 7.2583359 7.2104096 8.3184662 6.4452088 7.1754694 7.9537516 3.8228042 5.9161799 3.7229240 5.0047100 6.5134293 4.4140161 7.4514809 7.1070721 7.8549316 6.6227026 7.6400342 6.6847047 4.9000136 5.1901257 5.2029582 6.1469397 6.1528664 5.1818143 5.6592484 5.4660190 6.1051250 8.5634326 5.7197278 5.7424707 4.5923795 6.1393532 5.3766359 5.8666039 6.3409256 3.7747561 7.4062191 4.1131416 8.0378570 4.8264106 8.9999990 4.1112540 5.8989432 6.5065735 6.5487443 3.7151913 8.9999982 5.7860002 7.1861773 5.9153978 6.9965657 3.7190914 4.3650729 7.7684122 4.9165059 6.0274522 4.5618670 5.9726549 4.1929183 5.9614024 3.7654731 6.1182987 5.7995207 4.8324147 6.8056816 3.3142189 5.9129446 4.5502356 7.3683523 7.8361655 8.9999988 3.5614886 7.6712303 8.3024759 5.0859110 7.3727320 8.4971138 8.9999983 8.5021640 5.5752001 4.0191212 5.0306885 3.1964581 5.6484029 5.5173627 7.2751652 7.3324562 7.1738520 3.8804646 4.7141396 5.8695397 3.4496849 5.5546400 3.5176005 4.6297250 5.5270955 7.1561448 3.4254216 5.3228982 5.4804584 5.4046196 3.4967207 5.3580509 3.5076658 5.7745123 7.3060428 3.4475173 6.3281604 3.8442929 8.5323246 6.1838802 5.3496319 6.4123908 4.1377963 2.8575693 6.8870968 5.1504411 4.8214984 3.5581878 7.0122849 8.9853288 5.4408820 6.9214037 4.8431871 5.1292215 3.6503855 4.0382437 4.7984679 4.6634639 5.6940842 6.6098475 3.4740751 5.7902858 7.8639708 7.6652352 6.7304286 5.1838860 6.7875738 6.9303320 6.2610000 6.0965671 3.8588630 6.3334943 4.5663257 6.0216759 8.6957787 8.9999988 6.5920964 4.1122169 5.8196881 6.1202536 7.8769718 7.4900559 7.3139665 3.9530976 4.0565959 6.6028005 5.6423157 5.8665780 5.0014571 6.4945976 4.7641755 8.7675093 8.4983536 4.8130132 7.7952883 7.7540907 6.7858521 6.4385105 5.5856601 4.6299406 5.2572754 5.9967216 4.4876679 7.3510317 7.1019828 3.8142669 7.3752712 4.0709044 6.8522927 3.9509841 5.0880962 6.7001791 4.5235086 6.8927798 3.3550332 3.8549735 8.9999981 5.1040214 5.4198262 5.8479701 3.9526463 3.9402857 5.7873560 6.1221349 4.6261948 3.9485548 3.5153805 6.3670555 5.8474650 3.9989034 4.0848083 5.0866220 8.6901950 7.4758559 6.7167974 6.8185209 7.7142534 4.5406297 4.1462841 4.1981162 4.2304243 5.2521010 4.1378542 4.5191792 4.3168025 4.4203632 3.9436944 6.1223325 7.2500420 8.0157233 8.7310900 6.5792859 4.0126703 8.1477353 5.4878361 6.7902810 8.3273692 5.7464513 5.0554585 3.6290298 5.0979870 7.7748138 7.9944344 5.4759477 3.6808749 5.7928502 6.6453979 5.6670644 4.0450259 6.0411797 4.2626185 6.7641149 7.9331402 4.2493665 6.9252195 4.3542484 7.3153708 4.7455193 6.5295706 5.6543273 4.4481277 6.4013912 5.1653940 4.2169345 4.6053515 4.1847332 4.1009496 3.4778282 5.3180341 4.5219518 7.7258970 4.7859209 7.2951510 7.1618794 6.0824778 7.0036042 4.7561595 5.8324779 8.0076083 6.3021751 5.9831023 3.9465645 7.6272310 6.4484781 7.4036611 7.0511759 4.9874890 5.7781060 7.5802604 3.8704496 5.8795194 5.8881600 6.9069218 6.0968907 3.9771914 5.4109849 6.7135954 3.4245318 6.1488860 5.5024218 7.0094590 6.0583656 5.6189048 7.3393618 3.8093175 6.9550065 3.1230283 5.6624803 5.9566334 2.9659996 7.0175506 5.7302064 4.9853417 3.3281929 4.4060622 7.6153272 5.9449153 6.1616883 3.3548810 5.7454794 6.5678095 5.0388613 3.5559655 7.0621198 6.5631669 6.1414190 5.6575518 3.5174705 6.6137942 3.9254187 7.8965206 4.6068778 3.5111425 4.5422991 3.4338311 5.2060842 3.6844779 4.8488816 5.9929896 3.4166619 5.9871942 5.2053866 5.4584718 5.1826220 2.8567014 4.6165792 7.0311751 3.4108745 3.9083356 5.7876820 5.4359311 3.8061085 5.3758384 6.0107697 5.9970012 4.5419312 6.1678892 5.2418294 7.5416986 3.3870349 6.1608263 7.0832385 8.9999986 3.9735577 3.3457857 6.4796017 5.9845930 6.2937812 3.9994109 3.7810374 7.5306414 3.8221717 7.4516400 6.2341941 4.3316931 8.9999990 8.6211837 8.9999986 6.7908436 4.3117044 8.1834947 6.6587486 7.5507974 7.4361613 8.9999981 6.1337429 5.9434359 8.9999987 8.9999982 6.2995787 6.6524105 7.1421071 7.6105023 3.9822370 4.8323709 7.7381429 8.9999990 5.4344350 7.6294764 7.7695564 6.0070988 6.7865021 7.0528979 6.2554205 3.9840595 6.2828312 6.5205812 7.0595495 7.5166266 6.8217977 7.1116633 8.9927835 5.7423308 8.9999990 8.4104002 5.4462067 7.0060305 3.8533341 8.9999983 7.3908032 4.3274893 4.5498204 7.3275384 6.3778590 8.9999983 7.4780210 8.9999990 3.4501246 5.8226512 8.9999989 4.3632417 7.4614229 5.3551696 7.1622821 8.7830733 7.6104505 5.0478291 6.4548516 7.8502673 6.3608486 4.9253088 8.9999987 7.3506264 4.5543098 6.4154066 7.6224913 6.5239561 5.6001386 8.1045311 6.8982722 6.8900716 6.5821133 4.6420158 8.6994693 7.5716201 5.8607975 4.0076350 6.4146002 7.9494407 3.3772004 6.9902949 7.0558044 8.6412175 8.9456799 8.4764588 7.7797066 6.0329492 7.6962254 7.5255044 3.4906846 8.5602448 7.6282574 6.9685890 6.3797440 3.7967910 8.1416026 6.9717828 8.4706150 3.8300636 3.9208644 8.4451138 6.2800371 5.6602059 7.7146529 6.2377064 4.1028667 4.3564215 8.9999986 4.3378849 5.3612920 7.7843545 7.6067113 3.7842098 8.9999984 3.7970443 6.7005074 8.9999980 7.9098289 4.3153513 5.1044722 8.4880511 6.8159767 3.9939566 7.5257150 8.9999986 3.3766574 6.1774469 8.9999989 6.7914878 6.6743716 6.6385632 7.4881012 6.2866950 3.8275230 7.7261417 4.2771037 8.1050012 7.8840765 7.2955924 7.2139460 7.1221718 6.4153581 6.5777538 7.2728368 4.2057578 6.2321520 4.9815654 3.7898802 6.4893079 4.9992409 3.3101628 7.6449609 4.5353939 4.1543962 6.8580883 8.9999989 3.4529887 7.4496517 4.0678824 8.3865528 6.3827316 6.2975305 8.9999990 5.0669432 5.0587739 4.4457619 6.2141247 3.4243737 7.9775274 7.3156926 4.1359135 3.5124168 5.9506689 6.9743376 6.5581033 3.2494471 7.9171263 7.6567730 5.8382495 7.3029875 7.0481867 7.6062887 6.5790359 4.2004414 6.0217864 7.4232520 3.3449678 7.2349852 7.6816412 8.1710104 3.7925717 7.0107546 7.4292127 3.6525351 6.0429667 8.9999981 7.0693096 7.2044052 3.4321588 7.5439755 3.5355141 6.8312236 5.8017296 3.4677725 6.5071282 6.6314615 6.8549484 6.3417553 6.3536733 7.3483814 5.6995694 3.5381547 7.5812155 6.0105201 3.7435232 6.8950953 6.5229890 
EP00010_Vexillifera_abyssalis_P004308_CAMPEP_0201561062_NCGR_PEP_ID_MMETSP0173_2-20130828_78592_1_ASSEMBLY_ACC_CAM_ASM_000268_TAXON_ID_218659_ORGANISM__Vexillifera_sp._Strain_DIVA3_564_2__LENGTH_345_DNA_ID_CAMNT_0047975537_DNA_START_2326_DNA_END_3363_DNA 5.3287170 3.2874475 3.6942858 5.6131325 4.4908353 5.4248655 4.6202984 3.1115579 4.3351023 4.7101050 7.6140986 7.8944957 5.9581835 4.6084325 5.7531933 5.7938995 3.2215428 6.3959996 4.3596596 6.0719266 5.8389403 2.6573634 2.8642743 3.5587804 3.8865654 2.8950721 5.0377035 3.5852397 5.6759301 0.0000000 2.8037756 5.0073675 4.1747226 3.5559511 5.7644154 2.7650283 3.3089674 3.7032525 6.3225648 3.3781052 2.6491048 5.2494748 2.3695671 3.5178494 2.4443178 5.3335075 2.9534604 6.6621759 6.0196879 3.8030052 6.2404417 5.8623069 4.5420520 6.4547011 4.6187037 3.6063176 4.5306311 3.5756764 4.1632189 4.8646409 7.6028207 2.8128753 4.8105985 5.0621120 6.2928075 6.7247429 6.6260710 7.7120995 7.5845148 5.7639124 4.9498457 5.0663814 4.5138030 6.9950867 5.0959919 6.8285967 7.1998634 4.3712655 5.2408607 3.7652895 4.8918725 4.1397869 5.3991087 5.4880705 6.9388845 4.0831858 5.0236779 5.0203410 4.5999919 4.3765628 7.3358441 5.0870852 7.0539125 5.0405914 6.1744868 5.3442416 6.9070414 5.5220484 2.8392618 5.0968152 6.6553174 3.9154345 3.0106807 3.2999186 7.1902023 2.7840915 5.1970586 3.2737538 5.2074202 6.6473505 3.5773609 6.3040620 5.4105524 4.6730809 4.0561309 4.1745134 5.0555904 5.7807639 5.1674402 3.6091989 6.1891247 5.3131524 3.4064322 6.1879323 7.3605110 5.7487241 3.6173161 3.6540010 5.2715600 3.9092975 4.0329639 4.8420496 4.7400660 3.7031471 5.6596382 4.0279973 4.4140062 3.3937611 5.7103152 4.7698092 3.8732038 4.4105613 5.3046700 4.3607241 6.2904697 3.7791681 5.7136475 4.3980450 5.7222020 4.2347342 6.2145732 4.9113759 5.9691284 3.4358925 4.8986818 3.6992481 6.1883047 5.0512607 5.2462223 5.0729791 3.6068781 4.0488407 5.0236299 5.0432995 2.7074174 5.4578422 5.3457278 6.0429962 3.9029953 2.0826672 3.4233249 7.4598046 6.7104907 5.5775370 6.2786252 6.4424082 6.6209938 4.8294173 6.9109057 5.2110137 5.9705070 4.6859193 5.9439279 4.5018072 3.6003064 4.8947827 4.5242536 6.4078111 4.3074624 3.1971246 6.2184948 5.1104632 3.8486044 4.9115884 5.8873492 3.2056834 4.9254147 4.5237098 4.8332735 4.2158154 4.2158154 3.5643535 5.3792821 4.0792500 3.7245893 4.3457117 3.0247123 4.4510004 4.4665006 3.5976303 7.7535987 3.2513071 3.2956176 6.0430751 2.7883752 3.4364544 6.5288739 3.4258563 7.1284677 7.0714866 4.9605747 5.4967217 6.2659790 4.8724511 4.6745503 5.7464494 6.3170874 5.3971600 5.9514128 5.7058002 5.7960507 4.8213182 5.8130616 4.6441556 5.8272893 5.2060379 4.7317282 5.4044879 5.7060923 5.5142656 5.1153974 4.7084525 5.9490652 6.2279577 5.4479002 6.4613130 5.0011944 6.1916803 4.7200147 5.4867406 5.7617063 6.2032158 6.0759719 2.4609779 5.5084756 5.6352664 6.4443752 5.2709929 3.8040063 4.9816879 5.3855974 5.8687595 4.7557270 6.1628357 4.8975993 3.7430719 6.1627860 5.6683378 7.8674503 6.6630691 6.5900978 4.6023860 4.9545448 4.5685562 4.8198612 4.8277801 5.2032877 7.4214137 6.6979304 6.8421922 4.8269579 7.6885444 5.2380209 4.7704884 7.2469861 3.4128729 4.9032688 5.4407865 5.9954438 5.4513817 5.6803786 6.2445331 5.2694836 5.0800572 4.1155168 7.7320188 4.8928908 4.2041101 4.2794248 4.9894659 6.5392047 6.4721632 4.3142729 4.6142295 4.4584461 5.4441099 6.7529277 5.8099982 4.5560061 6.5208522 4.5260578 4.1444854 5.3171233 5.9020791 5.1062024 4.9133451 5.3663069 5.3806206 5.5786570 5.6193287 5.4183022 4.9857652 6.5074286 4.3860286 5.9632332 8.9484243 4.3343567 5.4301380 4.0295500 5.6485266 5.5587250 5.8059599 5.7089379 6.0660536 3.7674596 5.9097643 3.6687775 6.0995288 5.4906560 5.2047079 4.7779079 4.5204517 6.1494386 5.4699446 4.1761613 4.7476618 6.0103298 6.7366557 7.0040522 7.9615040 4.8059262 6.7167412 5.6283097 5.2824246 4.2142105 8.9999985 6.6972274 8.2474069 3.4960557 6.5199218 6.0092370 4.9669187 6.2613080 6.7166665 4.7588618 7.3167000 5.7385030 4.8001547 7.3308309 4.7349257 4.5468404 2.5410899 5.1165687 3.4631359 5.0470022 7.0368932 5.5085343 3.4799310 4.2931239 2.9601199 4.7639062 3.1876706 5.2210361 3.9714857 7.0126328 5.7859512 4.9558668 5.1175267 7.4930622 5.6030828 3.7244880 6.5432575 4.6061802 3.7860014 5.5553291 4.3109785 3.6813825 4.6638002 4.8887137 6.9582318 3.3934533 6.4510069 6.4458714 6.6878599 4.7340608 4.5666819 5.5110320 7.7083441 5.1327888 4.4800076 5.3698428 4.8695600 7.6270351 5.1131414 6.0131878 4.0200947 4.9972858 4.8706726 5.7445357 4.4786489 5.1093529 5.3004179 6.0927961 5.1243292 6.4992682 7.2708553 4.1151611 6.4526036 4.4562527 4.1605243 7.0123979 5.5933333 7.6370413 4.5312217 5.1580442 5.7915056 3.6784714 4.0953308 6.0888576 3.7719508 3.1632560 5.9237597 5.9570686 4.9257002 5.8891073 5.0961293 4.6429048 3.9660032 4.2961988 4.6929870 3.2284114 3.5255857 5.9479701 6.3019790 5.1797934 5.7736566 5.5758230 5.4653869 7.5721358 6.7239413 5.6040792 4.6857978 5.4038104 5.1542817 4.9956152 5.5175609 7.7935983 5.2976721 6.9000624 2.8893662 4.9535376 5.2860126 3.5309638 3.5957534 2.8946910 4.7398895 5.9028914 6.4219673 3.8776462 4.0848185 5.4421868 4.9453538 7.0299105 5.8431658 5.7643888 4.3980094 7.1854596 6.7627761 4.7005866 5.3120596 5.3933182 5.5850082 4.9831810 5.0466354 5.3297353 5.2587526 5.2338449 5.1471365 5.1270332 7.4164987 6.3134415 5.0082180 5.3910270 4.9457884 7.3499394 5.2459427 6.2536003 6.4277809 6.4742348 5.0414211 5.3395124 6.8414884 7.3393707 5.6565921 5.4788382 3.6506363 3.9214664 4.4862727 5.1353972 5.3622029 6.5111904 5.1543150 4.9487634 5.2458018 7.0450667 5.1252999 4.9399696 5.6265191 5.4180379 3.3461310 5.0889231 3.9731426 6.7630823 5.7966098 5.3637670 5.3232377 5.1136051 6.3524629 6.7675930 3.7028686 4.7016410 4.6883385 5.2404435 5.7389028 5.1480006 6.2005154 5.9454627 4.6022567 5.9391574 5.3253480 6.1426524 6.2117074 5.3143749 6.0081926 4.1419132 7.0497542 2.4258980 4.4491133 6.4061030 5.1750162 6.3688722 4.2979380 7.8858894 4.7500383 5.1795000 3.4792364 4.9878637 3.4998926 4.5380576 5.2307870 7.1499487 6.9534529 2.8816508 4.4419570 6.4472432 6.8757641 4.6215249 2.9494785 5.3823341 4.5889559 6.5089618 3.2772761 2.7081011 4.7507600 3.5371523 3.5088485 3.8591279 4.6031036 4.6045011 3.0349797 5.3650154 2.6512709 4.5342613 7.2980872 3.7143713 3.2501689 3.2774934 4.3279278 6.8568866 4.8133100 6.8488409 2.3885587 4.6061880 2.7477757 4.1705493 4.2976385 5.1230642 3.6495545 2.6637241 4.7322511 3.5501702 3.8544490 2.7621689 2.8760661 4.6508991 3.0500965 7.1522339 5.5455483 4.8805568 6.9965254 4.1682756 4.9028197 2.7577979 3.0444133 4.7090639 2.5803549 3.6066549 5.4662762 5.8471708 4.8381011 5.0344416 4.6051915 8.9999989 5.1405095 5.3335461 5.2490033 3.9561251 4.2363652 5.2789672 5.0472537 6.8507543 4.0842403 5.7449043 3.3113764 5.5705232 6.6777039 7.1784531 8.9999984 5.1688027 5.2498838 6.1769804 7.4887291 6.6258163 6.8126600 8.7497320 5.6967278 5.6689703 7.5322794 8.9999981 5.0361890 5.1169395 5.5960764 6.8315532 5.9287671 6.4171778 6.9900067 8.3729396 7.0768714 4.9284197 8.1997669 5.0612362 4.6802120 7.8244528 5.0861469 5.7154609 5.7983498 4.9600641 4.3382527 4.9647619 4.7616243 6.4234132 8.5822385 5.5203877 5.8205911 6.9700845 5.6087993 8.2730836 5.8354792 7.7601126 6.8235539 5.7403265 5.4573038 7.0547268 4.9055271 7.5473116 6.5321406 8.9999988 4.8294801 4.0298143 6.4041465 5.5453228 6.8355975 5.0722681 5.0180260 7.2317080 6.7223969 6.3211674 5.9108208 7.2666017 5.7255093 5.9382608 6.7769791 7.3669521 6.0492166 4.4881460 4.1916380 5.8912479 3.4726175 6.7241310 5.1592085 4.5550573 5.8786022 5.4184027 7.5499315 7.3195762 4.8717783 4.7975936 5.3248927 6.1916029 5.8457267 4.6135896 5.3481514 7.2594856 7.3300252 7.5097700 4.9342198 4.4243041 6.1586786 7.1985186 5.7140174 6.2609163 6.2826980 8.1077320 4.9637626 5.5162549 6.5726846 4.3966569 7.5035112 5.1099602 5.5226340 6.0490551 5.9626634 4.9861603 7.6822391 5.0734604 6.5791386 6.1909166 8.9999983 5.8986176 4.8395159 6.9234762 5.8468016 5.2775976 6.9734567 6.0522382 4.3365561 8.9999983 6.4932796 5.7417176 5.1670983 5.0221668 6.5690688 5.1188892 6.5059412 7.4887298 4.7426555 4.6903915 5.9397919 6.5631987 4.9321233 5.9916077 4.7210049 5.9378096 5.5197039 4.4404177 5.5079726 6.6108239 5.7837565 5.4631670 5.7885973 5.1788252 4.9927315 4.6081432 5.3731826 6.0463359 6.2065404 3.4591729 6.4792161 7.0371213 3.9506610 5.4921175 6.5005505 5.7961334 5.1066091 5.5128443 8.9999989 5.4236959 6.5655381 6.5535441 8.3168048 6.1664521 6.0931262 7.1943163 3.3180197 3.4836356 5.4909610 6.4099764 5.3056834 7.5731475 4.8764932 5.4342878 4.4776891 4.0077213 4.9619220 3.7499522 4.5561505 6.3296538 5.8906959 3.2135520 5.2161214 5.3241532 5.8935416 5.3865478 6.3541419 3.6807041 5.4543568 4.5080190 5.7082298 6.7258519 6.2955181 5.4814774 5.7324591 4.5464346 4.6486367 3.7601969 5.6803767 6.1913793 4.7993396 5.2741603 5.0839488 4.7528421 5.4369795 4.9368541 4.9643322 5.5011139 3.5648111 4.9875491 6.4378721 4.2771679 5.5852618 4.7251434 4.5826141 6.8495588 4.3361633 5.2034845 6.8079475 5.0943684 
EP00011_Vannellida_sp_DIVA3-517-6-12_P003776_CAMPEP_0114621494_NCGR_PEP_ID_MMETSP0168-20121206_9257_1_TAXON_ID_95228_ORGANISM__Vannella_sp._Strain_DIVA3_517_6_12__NCGR_SAMPLE_ID_MMETSP0168_ASSEMBLY_ACC_CAM_ASM_000044_LENGTH_271_DNA_ID_CAMNT_0001832693_DN 5.1262231 4.0997296 4.1810830 5.0632624 4.4355523 4.8874547 3.9989110 3.8566043 4.7153087 4.9913231 6.2629495 8.5915816 4.9430267 4.3190308 5.9007279 5.8093697 3.5456417 6.9761299 4.6148253 5.1370989 4.5550984 2.7086668 2.5583952 3.4290728 4.9163426 2.9623113 5.4324816 3.7076459 4.8843889 2.8037756 0.0000000 4.7376160 2.7329958 3.2572789 6.4914913 2.8006089 3.4418431 4.1519485 6.5132094 2.9454151 2.7807910 4.7719024 2.4158379 4.1165485 2.2163893 5.2098462 2.5109306 6.9118356 7.0542365 3.4857694 4.5998767 4.9478449 5.1655724 6.7653270 3.7668673 3.4756683 4.2870349 3.2841315 4.7197789 3.8290475 6.5124968 4.2361442 4.6312725 5.8003697 5.8919586 7.4085644 5.5973749 6.8500883 6.2615296 4.9330523 5.0376233 4.6367511 4.8570576 6.4648257 4.9002173 7.3422827 7.0694909 5.0999835 5.2568611 4.5885520 4.8973370 3.5797204 6.1347014 5.0302214 6.5182885 4.3830460 4.7338360 4.7144067 4.7028510 4.2969982 6.0904136 4.6856387 6.4045189 5.2924768 5.1223030 5.0141401 6.2045940 5.2237193 3.5702061 4.8815002 5.8241243 3.7277126 3.1862014 3.1160553 6.0075971 2.8777850 4.7974714 2.9760420 5.4894198 6.9578526 3.6378099 5.9832746 4.8665361 4.9013214 3.8845901 3.4877028 4.6402238 5.3002012 4.6075344 2.9842635 5.4881899 4.7019763 3.0726005 4.9783072 6.4827506 4.9454798 3.3608382 3.6768798 4.4088899 3.7911623 3.6402023 4.0508117 4.5527717 3.6217300 5.7033251 4.2805092 4.4926354 3.5037194 4.5073352 4.7521727 3.9457556 4.4259212 5.1872625 4.2790628 6.1197873 3.3696575 4.9856666 4.8204363 5.4781204 4.2859302 4.6841253 4.3195519 4.7808647 3.6252824 6.0922534 3.4108359 4.2541858 3.9907349 4.9897837 4.0529931 3.1580524 4.1110749 4.4762989 4.6492489 3.8338896 4.7096278 5.0948996 5.5441944 4.2373168 2.2700724 3.8521787 6.9826543 5.8622101 4.8051547 5.4882032 7.2584828 5.9551830 5.5650382 6.0656817 4.9403155 5.6250675 3.9622476 5.2104527 3.8694042 2.9660023 4.6984958 3.5562571 5.1828862 3.4900580 2.7888751 5.6018635 4.7029657 3.1471702 4.3997345 5.8189508 3.3687259 4.7961495 3.7748158 4.1442257 4.0157497 3.8565008 3.1775332 4.2759681 3.7454675 3.4437136 4.0288834 2.6166293 4.0450694 3.7784221 2.7344084 7.4302884 2.7679364 2.9527454 5.7381090 2.4306600 2.7413317 5.2840145 2.9133819 7.9834311 7.2360048 4.6630066 4.2785768 6.3578808 4.1995475 4.7580225 4.3266513 4.9902548 4.5550922 4.9860150 5.0944286 4.5563026 4.1290334 4.8037202 4.4199721 4.5658242 4.2106520 4.0442398 4.4297972 6.0731359 4.7649340 3.7287166 3.7264063 4.7649737 5.4974725 4.4872085 4.5708723 4.2483791 4.5008930 3.7895146 4.0569886 4.1794900 4.6846813 4.7592604 2.4946783 4.2784371 6.2850507 5.5574595 5.0550427 3.6117617 4.2093496 4.9573859 4.3996146 4.5132239 5.5628263 4.0659427 3.8508983 4.7699206 4.4915996 5.7481180 5.8410881 6.7330439 3.8713863 3.9833278 4.0985884 5.0240194 4.6821462 4.6032692 5.3395206 6.3470528 6.6258068 4.9147649 7.3928358 4.9541285 4.4313379 6.5922421 3.1078901 4.5136754 3.9509729 4.8246270 6.0803569 4.8361931 6.5724159 5.1970379 5.5439604 4.0890629 7.0332642 4.9162442 3.7504436 3.8708244 4.0155275 5.6368100 5.4655712 3.8563945 4.0314320 4.0536376 4.6987797 5.8590396 4.2538231 3.8721522 6.0475649 4.7110709 4.0759640 4.4085977 4.8080861 4.2322130 4.7623239 4.8080704 4.9716568 4.8039538 5.0090288 4.7130346 5.4678465 5.7377680 5.1334982 4.7546376 6.5745779 4.4677048 5.0008590 3.9797169 4.4668390 3.9633872 4.8975827 6.0948140 4.5645336 3.5800032 4.0909421 3.5189214 4.0609917 5.1418537 4.5226182 4.9553405 4.5623868 5.2852019 4.8402114 4.0784531 5.2155921 4.8790276 5.6867822 6.8756804 6.8733394 4.1094564 5.3957875 5.3178617 4.5627314 4.4253471 7.8919214 5.2020431 6.4042177 3.3874490 5.1590189 5.7606901 4.5603505 6.6063438 5.2439856 4.8228226 5.9919614 4.5047578 3.7474647 4.7632201 3.4010159 4.7598985 3.0185178 4.8660712 4.6545352 5.7352963 5.7860628 5.3754221 3.8847116 4.1697846 2.9266643 4.3225035 2.9832348 4.5766845 3.2045621 6.2778023 4.7249500 4.8940057 5.4187200 6.4028963 4.6065794 3.7103421 5.8771069 4.3085528 4.4768180 5.6844981 4.8663403 3.4863406 4.1743459 4.0871641 5.9062537 3.5360013 5.9654737 5.5238489 5.7652715 4.4876052 4.3370303 4.6003911 8.2151816 4.5550740 3.6715893 4.4025854 4.9899880 8.1831800 4.6137482 6.1760678 4.0219118 5.0848509 5.3336718 5.0672490 4.0319014 5.5095215 5.7381647 6.2786788 5.2588101 5.6489853 6.7193880 4.6212028 6.2147052 5.0159672 4.5313924 5.7540334 6.1162449 5.5036455 3.9007601 4.4473934 5.1259811 3.9852407 4.0090415 4.5116803 4.1333848 3.2267582 6.8285260 6.7827008 3.9730609 6.4407205 6.8735314 3.9616394 3.6987225 4.2119860 4.5311517 3.2331930 3.9364776 5.2317568 6.8733436 4.8836453 5.3432852 5.6067275 5.2768510 6.9552009 5.9384889 5.1643171 5.0555718 5.3647053 5.7065547 4.1394081 4.9889345 7.6779934 4.9480095 5.4624285 3.2932296 4.7776284 4.8045731 2.9307137 3.0395112 2.6870653 4.6424373 5.2947496 5.4830163 3.0199353 4.8497855 4.8158867 4.7348237 6.6806101 6.4149248 6.0252746 3.9389585 5.8582900 5.5382621 5.0389218 4.6292968 4.5066662 4.7373671 4.0691153 4.4246146 4.5928199 5.0690865 4.6366738 4.6223501 5.3375874 6.5978438 6.9936640 4.5903248 3.9855909 4.6388539 5.5436731 5.1410900 6.3544336 5.4393942 5.4608289 3.7582686 4.6191743 6.6340145 7.4329303 4.9890283 4.7831086 3.5231129 3.7922472 3.9632932 4.3397181 5.9137140 5.5162204 5.0781845 4.2658236 4.0552727 6.6418409 4.6429513 5.0862625 4.8399620 4.8135508 3.1815258 5.1098144 4.3290589 5.3023753 3.9802916 3.7769696 4.3760506 4.4768745 4.4779975 5.1833545 3.2262218 4.7789800 5.1094068 5.1268134 4.5868289 5.5876933 5.3764006 5.4020414 4.4479869 5.4943469 4.2229227 5.9749000 5.1412581 5.2753964 5.6731959 4.4459717 5.8824299 2.0496182 5.2798311 6.9712268 4.2088015 5.7017503 4.9476677 6.9510123 5.7878167 4.7039896 3.4126909 4.2090268 3.8371889 3.4383734 5.3761377 6.5850148 5.9128344 3.3282025 3.6385073 5.1050539 6.6036721 4.6340037 3.8463384 4.9530033 3.8968787 6.2066345 2.9868442 2.9116724 4.3735615 3.1314388 3.2717471 3.3160095 5.9978278 4.4486710 3.2404195 4.9817611 2.7087564 3.9409058 5.7323717 3.5533228 2.9853454 3.0741973 4.5586182 6.9253456 4.4440437 5.9528169 2.1626163 4.0580978 2.0323026 4.0037450 3.5954793 4.6817499 3.5094423 2.5592614 4.7238775 3.1432589 4.1067598 2.1872569 2.6442698 4.3827234 3.1602747 6.4267013 4.6797601 4.5015923 5.7390705 3.7839694 4.2468119 2.9537545 3.8501477 5.0641313 2.4203962 3.0084516 4.7699080 5.2780045 4.7359519 4.1337598 4.2925066 8.4240958 4.1375897 4.9590081 4.2435693 4.1555416 3.8412194 4.0066125 4.1075544 7.0568600 5.0006152 6.3111230 3.6173880 5.5244373 4.8691172 6.0674940 7.0187196 4.4966029 4.8907352 5.3618368 6.4310941 5.2752387 5.5311402 7.8171865 4.8426686 4.6281801 7.8705811 8.0159766 5.4745234 4.3631311 5.1329843 5.9117955 6.2928271 6.5370434 6.3966886 6.5560869 6.6283720 4.7334102 6.7561231 5.1783216 4.9384203 6.4564320 5.0736365 5.7358777 5.4524483 4.9564052 3.8062701 4.9739264 4.5294500 5.4923794 7.6401332 4.6096978 4.9541406 6.2169875 5.3929020 6.4733237 5.8521387 7.5006717 6.3937711 5.4033140 5.5130352 7.0250693 4.5488938 6.9128188 5.5915315 6.7334888 4.5969071 4.3230217 6.8950610 5.5390602 7.0472442 4.2578645 5.2185177 6.1814107 5.6740493 5.8218726 4.5674636 7.0350399 4.8169285 6.6409362 6.6702985 5.8804208 6.7351420 3.8404548 4.8451432 5.9875648 3.2838442 6.7566611 4.5934621 4.5544272 6.0004826 5.6647512 6.2559104 7.3651860 4.0441460 4.7053513 5.9828892 6.2597241 4.6986401 4.8131475 5.1571397 7.2130744 7.6442369 6.9994366 5.5638213 4.0282001 6.5479678 6.7255569 5.1064297 6.9611278 6.2223129 7.1231902 4.6515332 5.0508971 8.1498473 4.3395745 7.6968081 4.2783898 4.6163148 6.0746000 6.1537485 5.1561324 7.4223654 6.2632971 4.8079347 5.9150949 8.2330713 4.9977255 3.9810748 6.0279895 5.9158949 4.9855284 6.3989180 5.7316034 4.8528265 8.9860817 5.9843516 5.4215199 5.4700431 5.5018272 6.1926499 4.2815732 5.9280548 6.9953766 5.0295582 4.5188007 6.1694372 5.9729628 5.7758548 7.1916459 4.7730198 6.2971940 5.6312091 4.7440898 5.2537671 6.2505670 5.3942318 5.8887335 6.4818519 5.9960023 5.3603967 4.6227376 5.9276809 4.7164303 5.4076165 3.9159972 6.1162219 6.8565740 3.1911208 4.9388760 7.2883688 4.9276510 5.1942392 5.5159796 8.0621917 4.8008643 6.3413039 5.1876098 6.4518784 5.9913524 5.5663753 6.9844672 3.4015434 3.1051800 5.7740384 5.6938897 4.8299983 7.3662422 5.1452900 5.0777918 4.3039623 4.2383981 5.9224581 4.0704061 4.3532714 6.4976255 4.9077980 4.4451214 4.8360353 5.1437374 5.1357693 6.0975620 5.5385328 4.1810830 5.1271393 4.4632303 5.1015665 5.9238004 5.4469239 5.1259347 5.9665722 4.4117133 4.6096367 4.2127947 6.4660301 7.0266825 4.8305237 4.9078233 5.0005069 4.6309506 6.0034808 5.6341554 4.7140125 5.6331964 4.1072726 4.9605467 5.8036940 4.2014934 4.2339191 5.3218268 4.8877029 7.1051055 3.7619977 4.6745331 5.8439672 5.0638584 
EP00011_Vannellida_sp_DIVA3-517-6-12_P006038_CAMPEP_0114605074_NCGR_PEP_ID_MMETSP0168-20121206_871_1_TAXON_ID_95228_ORGANISM__Vannella_sp._Strain_DIVA3_517_6_12__NCGR_SAMPLE_ID_MMETSP0168_ASSEMBLY_ACC_CAM_ASM_000044_LENGTH_234_DNA_ID_CAMNT_0001815921_DNA 5.4203760 5.7652000 5.6307579 5.4739775 4.1246942 5.3002206 4.0667985 5.5418254 5.7174295 4.4183369 8.9304571 8.0632301 6.5620007 4.7815963 8.0964536 6.9993811 4.9616599 7.1307996 4.8798480 7.2151440 4.7380144 5.6623032 5.7696048 5.4137887 4.3575067 5.0121117 3.7594250 5.7541205 3.5932631 5.0073675 4.7376160 0.0000000 6.3548690 7.5684007 6.7826102 5.6673744 6.1412245 7.6918073 6.8129333 5.8978064 5.6867902 4.2868153 5.0206885 4.8594546 5.1838672 3.7303064 6.1553843 7.0276968 7.6450283 5.1879773 4.1882457 7.1508598 5.7605851 7.9161220 7.4189874 6.4324652 6.7871840 5.3819075 5.3022937 5.8032905 6.8254316 6.4561640 6.6263448 7.1301733 6.1578018 7.3725151 7.2502265 7.8915169 6.8412175 3.8240862 6.8556766 4.1105520 3.8630146 7.8051130 3.8377132 7.8855558 7.5400692 5.6219121 4.3741531 6.6096435 7.5550422 7.0963229 6.4036544 3.7058471 6.2939809 7.2337290 3.7911182 7.7930882 4.0798381 5.5491891 7.1034046 6.8820690 6.8229756 7.6272413 4.0356570 7.4260196 7.2341854 3.7936810 6.1057482 7.6175802 7.9027328 5.8802144 5.2202197 5.2817606 5.7164752 5.0749866 3.5916206 5.4667541 5.6549629 8.2648020 6.9974492 7.4464158 5.6695436 5.9321443 5.0615512 6.7821545 4.5943086 5.1315167 6.6622005 5.9753781 5.0643710 4.4029582 5.4312700 5.6839672 8.1935437 5.3145435 5.5862710 5.1805293 3.9659508 5.4934548 5.5821808 3.8921015 5.9372692 5.7845503 7.3610406 5.8409744 7.1180671 5.5743963 4.2161306 7.1063794 5.7336230 6.4250145 7.1635281 6.3490426 6.6656671 5.1002917 6.8657005 6.5771549 7.7103546 6.3511716 8.0595876 5.5070399 8.6007869 5.8759016 7.6665831 5.1064912 6.7135801 6.3848149 4.0820264 6.3108208 5.9677527 6.0942497 6.3507778 3.5749069 5.9962978 4.2560361 6.7294954 8.6201015 3.5288358 4.1507104 4.9305577 8.0794295 7.4491632 3.7547602 6.1903076 8.9890027 7.0021187 6.5005327 8.9999983 6.0577384 7.0625933 3.3204376 6.0165874 5.8547770 5.3434667 5.2553378 6.3052074 4.5953983 5.1167312 4.8815797 8.1001901 4.3517421 5.1615654 3.9726290 6.6833507 5.5719419 6.5128443 5.2561097 5.7950276 7.4143886 6.3171623 5.6849456 4.0432804 5.5013105 6.5275631 3.9135793 5.6784347 3.8594938 5.8542516 5.4994969 8.9999990 5.8704779 5.7357231 7.2185783 5.8803890 6.1536159 5.4318909 6.4734946 8.9053854 8.2962541 4.3022377 7.1724832 8.1028758 4.8475703 5.0893574 4.7715404 4.6482815 3.8239137 4.1302704 4.2430858 5.3612014 3.8637185 4.7955417 3.3550437 4.6602354 4.4418603 4.0569270 4.1720624 6.0443031 4.0375804 3.9258725 4.3329663 4.5325823 5.1623846 4.2913674 4.4428633 4.1867354 4.0942658 3.8386124 3.3126098 4.4148788 3.9171024 3.9271095 4.9829047 4.3247920 7.5979005 6.9288694 4.2116111 5.2561854 4.9292550 8.6112359 7.2518423 4.0712580 7.7651985 6.0018652 4.7095429 8.1442764 4.2499184 7.8114552 8.9999989 7.6809664 6.8885878 7.1360295 6.9277598 4.9775656 5.2606072 6.9521345 8.8250691 7.5663652 8.1161944 6.8157457 8.9999988 6.3733989 8.5358782 8.0169337 3.5436576 6.3808375 4.1175073 5.5409130 8.2504173 5.3601130 7.9032551 8.1737670 8.0676827 6.5051974 7.1714887 7.1110283 6.0601035 5.8782182 6.2304696 5.3223408 6.1496737 6.1999825 6.1529507 5.8123396 6.3064976 7.3370591 6.1324568 6.7169857 5.8114749 5.9735902 5.9101154 6.4958119 7.0143941 4.6677187 7.2194341 4.4518148 7.9997895 5.2400617 8.6361608 4.5029880 7.7989310 8.1418438 7.3461301 4.3754774 8.9999980 5.6980963 7.5073174 6.8997542 8.4655767 4.8198387 4.8269530 8.5934148 5.1456080 6.8833370 5.3459048 6.1393074 4.5403393 6.7290391 4.2790221 8.3580944 5.9636022 5.0177056 6.1649262 3.8350270 5.7578017 4.6666743 8.6325375 8.9999981 7.7033440 4.0631989 7.9710274 6.5734426 4.3899143 6.4744791 8.9999989 8.2920982 8.3703331 5.6922930 4.8458405 5.6094965 3.2808487 5.0419873 5.9974347 7.0057380 7.1912130 7.0667884 3.8881131 5.1319479 6.3271249 3.4679871 5.2749418 4.1144938 4.5708480 5.5920064 7.8024354 3.8443785 5.3545972 4.1352544 4.7962833 3.2363209 5.6080862 4.0301426 5.4855026 8.3482963 4.3510216 6.3387848 4.0894119 7.5978751 6.2496881 4.4932270 7.4178306 3.3577286 3.6942315 7.2252130 6.5054398 4.9831019 3.5548076 6.4979353 8.9999990 6.3598321 7.9277655 5.1465022 4.3494719 3.8515084 3.5565354 3.5968555 5.2580457 6.0188465 7.3494471 3.7186037 6.0881473 8.9999986 7.5001720 8.0660826 5.1164794 5.9087055 5.7822084 8.3458367 5.9031307 3.7642301 6.6232399 4.0100408 7.1233117 6.7799082 7.4123535 6.4349884 4.6896338 8.1017883 7.2235839 7.1240088 7.6942247 7.9672366 3.3115958 3.9990330 6.5322649 6.7541077 5.7327059 4.7857771 4.6798798 4.9714929 8.9999983 8.2448979 5.4612620 8.8407190 8.5281782 6.5106667 6.0227551 6.4957592 4.6188665 5.9188909 6.7675772 4.3909000 7.3414011 6.4080115 4.3634912 7.6518251 4.0524354 7.4234677 4.2685878 5.1282856 6.7640713 3.4284549 7.9125702 3.6969155 3.8120331 8.9999990 6.7974748 4.2769440 6.0658437 4.3029651 3.9968770 6.0954118 5.7799910 5.3535879 4.0955517 3.9226767 7.3130953 5.6994048 4.5076167 3.7899341 5.3055510 8.8903189 8.5377080 8.6453865 7.3134873 8.2143756 3.9462950 4.4893741 4.1187758 3.8233254 4.3383362 3.8120243 3.4322798 4.1334751 4.9760931 3.8266440 7.2081712 8.8309291 7.3818923 8.2192856 7.2996343 3.6589913 6.9592693 5.4221623 6.3251794 8.9999987 6.0966260 4.2292400 3.7271601 4.4227569 7.8502101 8.3479041 5.2894265 3.7586144 5.6831037 6.2513382 5.3346247 4.4889991 7.1170931 4.1388225 7.3714207 5.8111157 3.8794330 7.3605221 4.3033173 7.3312303 4.8542113 5.2665654 5.8787511 3.7767805 6.4793353 4.5980215 4.1649928 4.0686592 4.0204261 4.6247086 3.5233348 4.9012241 5.5697754 5.7967425 4.7160268 7.3903491 8.0344861 6.3609770 7.8370426 5.8955696 6.4538245 7.3578557 4.7714048 6.2599775 5.1940138 7.4753980 7.2792660 7.8814907 6.3189180 5.1976190 4.4887174 8.0656040 4.0934369 7.3878308 5.7657710 7.8565806 6.4198939 4.1860538 5.4440701 5.1294770 3.0809946 5.8911329 6.0306413 7.4732729 7.0503080 7.5053554 8.5888605 4.6480505 8.9999986 3.7851756 5.8422674 5.3409345 2.9807886 8.3867176 6.1178526 4.9105035 3.4455042 4.6561405 6.4599378 5.9260811 4.9701047 3.4207222 6.3198699 6.9000343 4.9634536 3.4155619 8.7558683 5.5441401 5.3939835 6.0852580 3.3400811 6.7424663 3.4090352 8.1085855 5.3131895 3.5353114 5.0615381 3.3281873 5.4207405 3.6576364 5.0613647 5.9660717 3.2009394 4.8107793 5.1965581 5.2578858 6.0530052 3.1157222 5.1373026 7.2228584 3.5601391 3.4276507 7.1069200 6.0361191 3.7476460 5.3611002 6.5683338 5.9765982 5.2080565 6.4387561 6.1638254 6.9088154 3.5571182 6.9459484 6.3304029 8.9999983 3.4995213 3.9026744 7.3320021 5.7110931 5.8520295 4.1930074 4.2109156 8.3444157 3.6717061 6.5774679 6.5084559 4.5391002 8.9999984 7.3198607 8.2831831 6.9872700 3.4392354 7.7912727 7.8300274 7.0606857 6.9951829 8.9999988 6.1777444 6.4423696 8.2250518 8.9999981 7.3984322 7.1398521 7.6939813 7.6403895 4.4412802 4.7154824 8.0349499 8.5787964 4.9936993 7.1059484 8.9999986 6.4524702 8.0928382 8.6364889 6.4788578 4.3878142 6.6370648 6.5529765 6.5744286 7.4729833 7.1321938 7.7045243 8.5319608 6.9032698 8.9999989 7.2142034 6.7481979 8.3842828 3.8240208 8.9999981 7.6493693 4.1942259 4.5299402 8.2243276 6.7866095 8.9999984 6.4745984 8.9999981 4.1426541 6.2900627 8.9999985 4.2163683 8.1593575 6.0915946 7.1550776 8.9999986 7.1873878 4.4290604 7.0894091 8.0823156 6.6334302 5.1816520 8.9999980 7.0981275 4.6444788 6.0099151 7.6620022 6.5171364 5.9289118 8.9999986 7.3347275 7.3757111 7.1669671 4.0756097 7.5890356 8.0757167 5.3214616 4.2649011 7.2040198 7.4954154 4.3264363 6.5924280 6.8506462 8.3714119 8.9999981 8.2444077 6.1381970 6.8758040 8.2954178 8.2072688 4.7925050 8.3579371 8.4362758 6.5854023 6.2846821 4.7054030 6.9724653 6.5710380 8.9702193 4.3485736 5.1085604 8.6756253 6.5060639 7.7196140 8.9999990 8.2748201 4.1461628 4.4662150 8.9999990 4.7607624 6.4775392 7.1812468 8.1030177 4.3147866 8.0980727 4.8626389 7.3437265 8.9999983 8.9999982 4.8156131 5.9094302 8.2029249 8.0464434 4.3883114 8.3137875 8.7368635 4.1975448 7.5594931 7.8810586 6.5475761 7.0323267 6.8036402 7.4861404 7.5206925 3.9571537 6.3385452 4.9698994 6.9440526 8.0007213 7.1793700 7.7444197 7.1216805 5.7338450 7.4108568 8.9999983 4.4504415 7.5717305 5.2415048 4.5433700 7.2518384 6.1032728 3.8933248 6.0761548 4.3302567 4.5035144 6.7482374 8.9999982 4.0744271 7.0053036 4.3410416 7.3024003 6.5056583 8.2266237 8.9999988 5.7606439 5.0732907 4.6113697 6.5529978 3.9865864 8.9999989 7.9779345 4.1874219 4.3581519 5.3999381 6.4344887 5.6318141 3.8331019 6.8509263 5.6900311 5.7863025 5.5801807 5.3954569 5.5395456 5.1417176 4.9782776 5.6370556 5.4841650 4.2191248 5.4987033 7.7659281 6.2284192 4.0855434 7.8279615 5.2148078 4.2784661 5.9424734 7.4486699 7.2689062 5.2068296 4.9028322 5.8543977 4.0419729 5.7142848 6.4270146 3.6006615 6.7414176 5.8732202 7.1861334 6.1356786 5.9460204 5.8608789 5.1270160 3.9033008 8.2780143 6.3311694 4.2834747 7.1664633 5.9017207 
EP00011_Vannellida_sp_DIVA3-517-6-12_P011392_CAMPEP_0114605710_NCGR_PEP_ID_MMETSP0168-20121206_1192_1_TAXON_ID_95228_ORGANISM__Vannella_sp._Strain_DIVA3_517_6_12__NCGR_SAMPLE_ID_MMETSP0168_ASSEMBLY_ACC_CAM_ASM_000044_LENGTH_372_DNA_ID_CAMNT_0001816563_DN 5.6732276 5.6857142 5.6745179 5.7507460 5.9949587 5.5518696 6.2023808 5.2732955 5.6021555 6.9714637 7.5249329 8.7168015 8.0462285 4.8566161 5.8098310 7.7651668 5.0724620 7.4152688 5.3816884 6.1150443 6.4147859 4.7532300 3.9155081 4.5921798 6.7186303 3.5561498 5.8635699 5.1010305 6.1318981 4.1747226 2.7329958 6.3548690 0.0000000 5.1925649 7.5858720 4.1857405 4.8654131 6.1020118 7.3002723 4.9604011 4.0658741 6.8167523 3.8862537 4.9304229 3.6643139 5.8301487 4.0941113 8.7515517 8.1957177 4.7931077 6.4155948 5.9946467 5.1942247 8.9999989 5.7539811 5.1213424 4.6147088 4.4064085 6.5503278 5.5152340 8.4005153 6.6428916 6.6814539 7.2054614 7.5396410 8.9999981 7.4207220 8.7395039 8.9999982 5.8443935 6.8385919 5.5935135 5.4695816 7.0798103 6.0552139 7.0384822 6.8846215 5.2772395 6.0029161 6.1987605 6.1026579 5.1394496 6.1773314 6.1951645 8.5409248 6.4089246 6.5041625 6.5957470 5.7793250 5.5300863 7.3804264 4.9558850 7.6815063 6.2158972 6.2700413 4.7977547 7.0166643 6.6913871 5.5319678 5.5346524 5.9350276 5.1680733 4.4661709 4.2879887 8.6223452 3.7049287 6.0958980 4.3309470 7.3829260 7.6593139 4.8205872 6.2237056 6.0415225 5.5842560 4.4862380 4.5131188 6.0132015 5.5668654 5.4178722 4.4405967 5.7693427 5.9425042 4.6024728 6.9457239 8.9999989 5.4327223 4.1920318 4.2813788 5.3813166 4.3717366 4.3429324 5.3923853 6.0151597 4.3305836 7.5053746 5.4734972 4.8491556 4.3725349 6.3457371 5.2482102 4.9193370 5.1719525 5.8941036 4.9945766 7.6562939 4.2313388 5.2568608 5.0520632 6.5011638 5.2808940 6.2867601 5.0547454 5.7748903 5.0530749 7.1243497 4.9278676 6.0094464 5.6165396 5.4672557 4.3799848 4.4725128 4.9335442 6.3540240 5.3029517 6.1030804 5.7051752 6.3463526 6.4833712 5.7272176 3.5227847 5.7281910 8.2020841 5.9274684 5.8375285 6.2659414 7.6074871 5.6146417 6.6345355 7.5298555 6.3538717 5.7249246 5.9132107 6.8963694 5.7485076 5.2065361 5.0054661 5.0605228 5.9712580 5.0023221 4.5780195 7.3637122 6.1594602 4.3951901 5.9199352 8.5179771 5.0315317 5.5502659 6.0317515 5.9769994 5.5989129 4.8933463 4.6650535 6.0218896 5.0180893 4.9893730 6.0039123 3.9708298 5.6209512 4.7294430 4.0472699 8.9999981 4.0153840 3.9139942 7.1049960 3.7949940 3.7956547 6.1582526 4.0022184 8.9999988 8.6770053 7.0408533 5.0763626 7.5390233 5.6544243 6.9635829 7.3231963 7.6509869 6.8578445 6.9206421 6.5370162 7.1809530 5.6979977 6.4690207 5.9076792 7.6541011 6.0230312 6.1015892 5.4333150 7.6317497 5.6830674 5.2926180 5.8619767 5.8109881 6.3370591 6.3056526 6.4102879 6.3943715 5.9990635 5.6025768 5.6793888 6.3370742 5.7897349 6.9404386 4.9731437 6.0857067 7.2100076 7.0741366 6.5357631 6.1648904 6.1983863 6.1372473 6.1332158 5.6097894 5.6078312 5.9496706 5.4504353 7.8017717 6.2291418 6.9476369 7.7100905 7.2773177 6.1039704 5.8488814 5.2367858 6.6354284 5.2699371 6.1638733 7.5109991 7.9708599 8.6810695 5.4376509 8.3573505 6.6896811 6.1777249 7.3947836 4.7690798 5.0511498 6.2533913 6.9586555 6.3786650 6.7522609 8.4738723 7.7106842 7.6934685 6.2049111 8.3821196 6.9514932 5.5467209 4.9869420 5.1935080 7.4712296 7.6944791 5.2027226 5.2314538 5.0500171 5.2989813 7.6683767 5.9713281 5.1804655 7.8547771 5.5370369 5.0424460 5.7214620 5.9236084 6.1249454 5.5621445 6.4099848 5.6718463 7.9097467 6.3252482 6.7412228 4.9922891 6.2636449 5.9633099 5.9744373 8.9999982 5.2934705 5.4091082 4.6756764 5.3323969 5.3495551 6.0303293 6.5082053 6.1408519 4.5936193 5.7289380 5.1485212 6.0420137 5.5077408 6.5482038 5.6188696 6.1892794 6.9242872 6.7067856 5.8343761 5.5634164 5.7974935 6.4552315 8.6745190 6.6374937 5.1191985 6.6541082 6.0647497 4.9853435 4.7832406 7.7474172 6.8469132 6.8652549 5.0966506 6.2154391 7.5600498 5.6218984 7.1923168 6.2653749 7.7093283 7.7111771 6.4923721 5.4843078 6.6646480 5.6927711 6.1016869 4.5177923 5.9214639 6.1693233 5.7585289 7.0623681 6.7824450 4.4687811 5.3782285 3.9407690 5.7989990 4.1637638 5.6944476 4.3686618 7.8596594 5.4135676 6.0620297 7.2558850 8.1000674 6.4416322 5.6750539 7.4651735 5.8807624 6.0697393 7.6501130 5.4740115 5.4255687 6.5155818 5.2789621 7.2856083 4.5175418 7.5086946 6.8535083 6.9777670 5.3868963 5.6658717 5.9609868 7.7699941 6.5651132 5.3996029 5.7453407 5.4155218 7.6997614 6.6231793 6.5126970 5.5251661 5.3613677 6.7861801 6.3290893 5.4191955 6.5368101 6.2291212 6.7625236 6.9661969 5.7569513 6.8081662 5.3546645 8.2705256 5.9063233 5.5340703 7.2009342 6.8425614 6.1256987 5.0110910 5.4559707 6.5257626 5.7025238 5.6261475 6.7563853 6.1378860 4.2946002 8.4192789 7.4315768 6.2906125 8.8611240 7.6736743 5.1984051 4.3237335 5.4461721 5.9530068 4.3651582 5.4634480 6.6714381 6.9652739 5.5657469 5.7871504 5.6134635 5.6777479 7.2742741 6.1378932 6.3359849 5.0642998 5.8284004 5.7578221 5.8391369 5.7624391 6.9308964 5.7638721 6.7937408 4.6469451 6.7006749 6.1020980 4.2168482 4.1736963 3.8538045 5.8937643 7.0001725 7.6099245 4.6282977 6.7241427 7.0019746 6.0443565 8.6185425 6.4626445 7.1910144 5.9657584 8.8772853 6.8976133 6.3620058 6.6972064 5.9981242 6.1844553 5.5873301 5.3967257 5.8618412 6.6812959 6.4420352 5.8167109 5.8861897 7.3156567 8.9999985 5.2071772 6.7790617 6.8923150 6.7106488 6.6143026 8.5492888 5.8294648 6.9710075 5.9475758 5.9554127 7.4631751 8.1120340 6.6460694 5.6262657 4.6278061 4.3818326 5.1922328 5.8305081 6.8145412 5.9750660 5.5248369 6.0558110 5.7167181 6.8904303 6.6191001 5.4523258 6.7797685 5.8791891 5.0033803 6.0846921 5.4925687 6.3785206 6.1914338 4.8900142 5.9543210 5.6406417 6.9205313 5.8720295 4.8785757 6.0874093 6.0777668 5.2599763 6.5459150 6.5916479 6.8913498 6.5389903 5.6226498 5.8739535 5.8309600 7.3202070 5.5820536 6.7818656 6.9461257 5.3075804 7.4123612 4.0259494 7.3234281 8.9999987 5.8204538 7.4945666 6.3113737 8.8460021 4.8636426 6.7939549 4.8871393 5.5807288 5.7944402 4.8999575 5.5915420 8.9369246 8.0825228 5.4755399 4.8093989 6.8050948 7.0040729 6.0600685 4.6385180 5.3105807 5.2184407 8.0402836 4.8449242 4.2557101 5.9914046 5.0704572 4.3327924 4.9876663 6.0149242 6.1237923 4.8643462 6.5254650 3.9316696 5.2970476 8.2860498 5.3654038 3.9626503 4.9920608 5.3876266 7.8199562 5.9907592 7.7580324 4.0020716 5.4643920 3.4270138 5.4538285 4.4785115 5.5741851 4.8053695 4.3357762 5.9129137 4.1873088 6.0450461 4.1237620 4.4335047 6.0557402 4.1141329 7.9877620 5.7427032 6.2576551 8.5185786 4.6618648 5.7295435 4.4641288 5.1688089 6.1304536 4.1941226 5.0493943 5.1419889 7.1917090 5.8809255 5.0283246 5.7010581 8.9999982 6.0361473 5.3722875 7.1926871 5.5184664 6.0659817 6.5494847 7.4909171 7.9415307 6.4526102 7.1846882 5.1482052 7.4639727 6.8764919 7.6316810 7.4539599 5.7931306 6.8884281 7.9648523 7.7733667 6.6774693 6.8383766 8.9999984 5.0305455 5.6206994 8.9999988 8.7757838 7.0414636 6.2195681 5.2838665 6.3721895 7.3566009 7.4112344 7.8649145 6.4022980 6.6714914 6.7304307 7.0333929 6.2667666 7.1899946 7.6494706 5.7683928 7.2785257 7.0209353 6.2806710 5.8508414 6.7394949 6.9856731 7.0111677 8.2335225 5.5865873 7.4300041 8.0510726 5.9960835 8.0023334 7.1140495 7.3722224 6.9684394 6.5998569 8.7255054 7.6061328 7.1015628 8.9999986 7.7808565 8.6240535 5.9775372 6.2824494 7.7541779 6.7137676 6.9287155 6.3116125 5.9777562 7.3671578 7.0228516 6.6857881 6.1773261 7.8075263 6.6453855 6.7306215 8.7571573 6.6337577 8.2504791 5.2384120 6.5999841 6.7088451 5.0864600 7.6970008 6.1668167 5.6176104 6.9505548 7.6345537 7.5276370 7.2204242 4.6039130 6.6969861 7.2585960 7.2592781 5.8731274 6.5463126 6.7865692 8.7618006 8.2929035 8.1893341 6.8349726 5.3834085 7.1592633 7.9849829 6.2711833 8.6130739 6.5037797 7.7510273 6.3272336 7.3236647 7.7632395 6.2708061 8.9999989 5.9537942 5.9244193 8.3311720 6.4940221 5.0613446 8.9999981 5.8458437 5.9242257 7.2733596 8.2943308 6.9198183 4.9685769 7.5194184 7.8104579 6.2830476 7.5234580 6.0702565 6.0472823 8.9999989 7.9945368 6.6310014 6.2502939 6.4564137 7.5171504 5.4220589 6.7256975 8.9716393 6.3996203 5.8007875 6.7130560 6.2332503 8.3587881 6.5338929 5.8980320 5.9966822 6.1050344 5.1174224 6.4460643 7.1916979 6.6527406 7.3496697 6.4947590 7.3128335 6.6010860 6.6484342 6.7020783 6.1360105 7.2461023 5.1634790 7.0484161 7.8795266 5.5931065 6.0300177 7.3121008 6.6522646 6.4163624 5.7407681 8.9999990 5.7753349 7.2616006 6.3853263 7.0314357 6.8411254 5.9424933 7.6858129 5.0884501 4.6540868 7.3297956 6.9609880 6.9876564 7.9294786 7.1331322 6.4658536 6.7998295 5.3677532 5.8344829 5.3563693 5.7746796 8.0567842 5.5679534 5.7239663 5.4518647 5.7905452 5.7801039 6.0528539 8.1659559 5.6662008 5.6157620 6.0167807 5.7409629 6.3344131 6.9753300 7.2392198 6.8883986 5.3733234 6.8530360 5.5330956 8.2941515 7.5751150 5.8938422 7.4169345 6.3678253 6.7011519 5.7384029 5.7841318 6.8312845 5.9892094 5.2635015 6.0954065 6.1339769 4.4474800 6.3777507 5.9237818 7.1420664 8.8315354 5.2902089 5.7243252 7.2943731 6.1312510 
EP00012_Vannella_robusta_P007730_CAMPEP_0206196650_NCGR_PEP_ID_MMETSP0166-20121206_8579_1_ASSEMBLY_ACC_CAM_ASM_000260_TAXON_ID_95228_ORGANISM__Vannella_robusta_Strain_DIVA3_518_3_11_1_6__LENGTH_188_DNA_ID_CAMNT_0053614175_DNA_START_219_DNA_END_785_DNA_OR 6.6030167 4.8336028 4.9526576 6.8172311 5.1988324 6.8510882 4.5229835 3.8874349 6.2749821 5.7569301 8.9999987 8.7418815 6.5282550 5.6522347 6.3932143 7.1640688 3.9016254 7.7016222 5.7330693 6.3133211 6.1420578 3.6042253 3.7823289 3.9598606 6.6307926 3.6233542 6.3765105 3.7395937 6.3619956 3.5559511 3.2572789 7.5684007 5.1925649 0.0000000 8.5964562 3.9104935 4.2568095 4.3359151 7.7104585 4.0151975 3.8330124 6.1154570 3.4166323 5.2458334 3.3158201 6.8472334 3.6243515 6.8320023 8.7110945 4.2845648 7.5636579 6.9490543 6.4607041 6.8545362 4.7765986 4.8288270 4.9310024 4.3759066 5.1033866 5.0878844 8.1513121 4.7986510 5.4279673 5.2013089 5.4464773 7.8217240 6.4879310 8.0802658 8.3685297 5.9522361 5.3567984 4.8597033 5.7855549 5.9716094 6.2222798 6.1447719 5.7722276 4.7276708 6.0166125 4.5121910 5.5490804 4.0477951 6.0395255 5.9067731 8.1532629 4.5911356 6.3974011 5.3039282 5.7889216 4.9067903 7.7597306 5.9777619 6.9689700 6.0665878 6.3611717 6.1336646 5.4558414 7.4111449 4.5770747 4.4284507 6.3417107 3.9713834 4.0933364 3.3810457 8.9276757 3.7383684 6.2132515 3.5271857 7.0053301 8.1719914 4.2239913 6.7517074 5.6084799 5.4798745 4.9403220 4.3381647 6.0563136 6.1024885 5.5692844 3.9560794 6.8600417 6.3412080 4.3659202 6.8735639 8.5206682 6.4935731 4.2144241 4.7798170 6.2223156 4.4587247 4.3655828 5.5531028 5.6750350 4.4871160 6.3497739 5.3500309 6.7810318 4.7532049 6.1289808 7.1568123 4.8617000 6.6214580 7.7043467 5.2548866 8.9999982 4.6527663 6.2559117 5.9961589 7.2938988 4.6992203 6.0877490 5.3962815 6.3766438 4.4348144 6.8232328 4.6698267 6.2462768 5.7201530 6.7266685 5.3622050 4.5443912 5.5968123 5.8513632 6.0205142 2.9211803 6.2567498 6.4354640 6.7821152 5.8143157 3.3494238 4.7604613 8.0794109 7.0431563 5.9169729 5.8661167 7.8779631 5.6535259 5.1344705 8.0681515 6.0535615 5.7075267 5.4739634 5.5539259 4.1616301 3.9429797 4.9411230 4.8881240 6.2816207 3.7070609 2.4526344 5.1920881 6.0949744 4.4837168 5.4350751 6.8658198 4.1543339 6.0565443 5.5725397 5.6663763 4.9899235 4.9899235 4.6040708 6.1274037 5.3092076 4.6747736 6.2234916 4.0311453 6.3115596 4.9362840 4.0119265 8.7256771 4.0753947 3.9846318 5.9931934 3.4566783 3.8992249 6.3658063 0.9894209 7.2750266 7.7243975 5.7377102 5.0876572 7.5550097 5.2894815 5.6145284 5.7539185 7.6981291 5.2917994 5.7965956 6.3447606 6.8457749 5.3817937 6.8949973 5.3627236 6.6610426 4.9883144 5.4630706 5.3958471 5.6506157 6.0076819 5.2231905 4.7503368 5.5864684 6.9064133 5.0962806 5.4844367 5.7015926 6.9885910 5.1653548 6.2789469 5.5601834 5.4014980 6.3646362 2.4383114 6.5665367 6.9473380 7.5918956 6.0917789 4.4818887 5.6512524 6.7783789 4.8735317 5.7371389 6.0617831 5.3515487 5.4638171 6.1793424 6.2457158 6.4990560 5.9776598 6.5300401 5.5088005 5.6070668 5.7098203 6.2058563 5.7245639 5.9396266 8.3827587 7.5661303 8.3695217 5.9004670 6.7606388 6.2741046 4.3476083 8.7787740 4.6428239 5.9883965 6.2728813 5.9345067 6.0974035 7.4311902 7.5599892 6.5242892 6.1799905 5.3137503 7.9813216 5.5016762 4.4429414 4.5409657 4.6651964 6.3258549 6.7869025 4.7379851 5.4123861 5.3358176 5.2155050 8.1787969 5.3404196 4.7375368 7.0473736 4.9142294 4.9119386 5.8650241 6.2132020 5.8444866 5.9209239 6.4907374 5.9828878 6.3240934 5.3208545 6.4630752 5.2661086 7.1424654 5.0314029 5.9149772 7.8946055 6.2563454 6.3473039 4.8239931 5.4658130 5.2820764 5.7919793 6.9318905 5.5901012 4.8506917 5.3099859 4.0197769 4.8405938 4.3425541 5.4241605 4.6903850 4.4848349 7.9767184 6.4963702 5.0042736 6.6741493 6.2269646 7.3218429 8.4047118 8.1190833 5.3327198 7.9031836 6.3904303 5.1951011 5.6971345 8.9999982 6.9248524 6.7977208 4.1301336 6.6715154 6.2718881 4.7804310 8.8875001 7.4292901 5.6102760 7.1382117 5.9891307 5.8992776 8.1907767 3.7822089 6.5624574 3.0703999 6.8643957 6.6072026 5.8174070 8.1829406 7.5268205 4.6931491 5.9294585 4.3030517 6.8161156 3.8212250 6.6564359 4.6336876 8.2292405 6.6632443 4.8641717 6.3731374 7.8413343 5.9157099 5.1040615 7.3158194 5.8943571 5.2136379 6.9346497 6.2955661 4.6021043 5.2278006 4.9219073 6.7925642 4.5444545 8.4506054 6.9870068 8.0726892 6.5603933 6.1983261 6.2052999 8.9999983 6.3287427 4.4980375 6.3111896 7.0390348 8.7949981 4.6407115 7.2997803 5.5356788 6.0048071 5.2269236 5.9898708 4.8512928 6.0887588 5.9430394 6.1160590 4.3936181 6.3485519 7.6233414 4.4611007 6.7148048 5.9267713 5.0925378 6.4776077 7.2497842 7.8048212 4.9841931 6.0019809 6.0655777 5.3892608 5.7949059 6.6779286 5.4598109 4.0069540 7.1838954 6.8536086 5.9453745 7.3270049 6.1709544 5.1702873 4.2160477 4.4226533 5.5049368 3.7532207 5.2479606 6.4265991 7.1597733 5.4176069 7.0291754 5.6589503 7.2935233 5.8931173 7.8787081 6.8141070 5.7371484 7.0080062 6.4531523 6.0847631 7.0351564 6.5116026 5.6812139 7.9823958 3.7965861 6.2289893 5.6156777 4.1571686 4.2540237 3.4932918 6.4015123 7.4672971 6.6730342 3.9840706 6.0657008 6.1953317 7.7415002 7.3952857 6.6987706 7.1998574 5.3182684 6.2664217 7.5730549 5.2542419 5.9330541 6.0323570 5.0732146 5.8430017 5.3332982 5.2234268 5.5673699 5.9158609 6.2905016 5.4599512 6.4264976 7.9631111 4.5244601 5.4899530 5.4504448 8.0711051 6.1034949 7.8778206 8.0433034 8.5424550 5.6150449 5.7804696 8.1824828 7.6606748 6.0564017 6.6270294 4.8308275 4.8143838 4.4156257 5.8411031 4.9277337 7.6619575 6.5422158 5.6041561 6.0108079 8.9999982 6.3361251 5.2384265 7.3751354 8.0291362 3.8695444 6.9327321 4.6103147 8.9774307 6.3139140 7.1719809 6.3539314 5.1175231 5.3600410 6.2510579 4.8334192 6.4062518 7.5234444 6.6702036 6.7197801 6.2258460 7.1427833 6.0665581 5.0324759 7.3293450 6.7168776 6.7775413 6.4178785 6.1525808 6.4692037 6.4509881 7.2378374 3.6073247 7.2118569 8.0326387 5.8729359 8.4686134 5.9082798 8.4997105 5.7285473 6.4750605 4.4266757 5.9197250 4.5653179 5.0480257 5.8759355 8.4251821 8.3107491 4.9634431 4.3847058 5.5499403 8.0801978 5.3981478 4.7565763 6.0317467 5.9826086 7.9075046 4.0125820 3.9439209 5.4358812 4.5854054 3.5547735 4.4925948 6.3801960 6.1267255 4.8509619 6.2737991 3.7780834 5.7678633 7.7709660 4.4418992 4.2240291 4.4082778 5.9989443 8.0566362 5.9282355 6.1855633 3.2154955 5.7836514 3.4573978 5.4790057 4.9677708 4.9144540 4.2385027 3.5288494 6.7173826 4.1718837 4.3988133 3.6859630 3.7042975 6.5999791 3.8424624 8.1697983 6.7381414 6.4120746 7.4585883 4.4683113 5.8786954 3.7779560 4.4382721 6.3472853 3.5317359 4.0035883 5.7301132 6.1795306 5.9261135 4.8200096 5.1320477 8.5366761 6.0674812 7.0704848 6.0809796 4.8192803 4.6894601 5.6050469 2.0411835 6.7285891 4.7314144 7.3033298 4.3573687 7.5782930 5.7535722 6.5450498 8.9999987 4.5017459 6.0270213 5.6442935 7.2856609 7.1061135 7.0856064 8.6536126 6.0027815 5.5739989 8.4026671 8.9999988 6.0461371 5.7409688 6.6507398 7.6970307 7.7796839 6.1757492 7.3868350 7.6635781 8.9999989 5.2988558 7.4908426 5.9113830 5.2693450 8.7943612 7.2366228 6.8879176 7.3308232 7.2520972 4.8903934 6.1503209 4.7690716 6.1617492 7.9428208 6.1739290 5.5722782 7.6194549 5.5558567 8.7170054 6.2994801 7.3807198 7.4227652 7.1410253 6.7224643 7.8077543 6.3956562 8.3094238 6.2556384 8.9609734 6.8475443 4.9305641 8.7275791 7.7826617 8.1309368 4.9424834 6.6986247 7.1372668 6.8868303 6.6619990 7.1980555 6.5591774 6.4905871 8.3124681 8.9999981 6.2922691 7.6980896 5.0735210 6.2726953 6.9019760 4.7300947 7.9926893 6.1905365 5.1274453 6.6299994 6.1630730 8.4380354 8.7674711 4.6690156 6.5628399 7.9435180 7.5595613 5.2428418 5.7780689 5.8251025 8.2713635 8.7524398 8.7363855 7.4824872 5.6351171 6.3289971 7.4793720 6.4917812 7.1470672 6.8662599 7.6543227 6.1614474 5.3175593 8.9999989 5.6580946 7.9580511 5.2712138 5.0790403 7.4697080 7.4103579 5.9865691 8.9999980 7.3734835 7.2546639 6.5067314 8.9999983 5.9029774 5.7810915 7.7015006 7.9746650 5.7224043 7.4137153 6.4268088 5.9393497 8.9999986 6.9454628 6.9824503 6.0472523 5.3224136 6.8742673 5.1036030 7.7952270 8.3936110 4.8750766 6.0160424 6.6175572 7.6240967 6.6900778 7.6097537 6.3917499 6.1611333 6.3903769 5.9225226 6.1628326 8.9999985 7.7415995 6.5784850 6.8453794 6.3163248 6.1545127 5.7084760 7.5017703 6.9435027 6.8772639 4.8650672 6.6599848 7.1288411 4.5760306 6.1367655 8.0797496 5.9625896 5.9873823 6.7373022 8.9999989 5.5471178 6.6395274 6.5727215 8.4155941 7.5613411 6.1358492 8.1601710 4.5549410 4.2702580 5.3817530 7.9407326 5.2751528 7.2606332 5.9298329 6.8121252 5.0510361 4.8624114 7.3195680 4.7053461 5.2819307 7.6810728 7.5143660 4.4910171 6.4943056 6.6480584 6.7039729 7.6368531 6.6592047 4.9134989 6.6811137 5.2428769 6.7888413 8.9999987 8.4113600 6.3226776 6.3117340 5.7846195 5.4698207 4.5031705 7.7009984 7.1482779 6.2526774 4.8469879 6.1484375 4.6923768 6.3981106 6.5295675 4.8741451 7.3570534 4.9439081 6.0152109 7.5644991 4.7515083 6.5347375 6.0499916 5.2127951 6.8888815 4.5647264 5.2403843 6.8025573 8.0115683 
EP00013_Stygamoeba_regulata_P009802_CAMPEP_0177667748_NCGR_PEP_ID_MMETSP0447-20121125_22303_1_TAXON_ID_0_ORGANISM__Stygamoeba_regulata_Strain_BSH-02190019__LENGTH_287_DNA_ID_CAMNT_0019174029_DNA_START_1_DNA_END_858_DNA_ORIENTATION_                        8.6292618 7.6196250 7.1551964 8.8691578 7.6608586 8.1661519 7.7226210 7.0916627 8.9999989 7.9300255 8.9999980 5.0251975 8.0483388 7.9240434 7.9490539 8.9999990 7.6745244 8.9999986 6.4781717 8.9999984 8.8252942 7.0803491 6.8113212 6.8860607 7.8413495 6.6603988 8.3558264 7.5898809 7.1302156 5.7644154 6.4914913 6.7826102 7.5858720 8.5964562 0.0000000 8.9999980 7.8914534 8.1618610 3.3941919 6.9936856 7.2571985 8.9999988 6.8166299 6.4457135 7.6777703 8.1789488 7.4515792 3.2620037 3.5939538 6.6591483 8.0210565 8.9999982 8.9999988 3.8430099 8.1021000 8.3562017 7.5134976 7.5442463 8.2539671 8.9999990 3.9147532 8.5411913 8.9999982 8.9999981 8.9999983 8.9999989 8.9999983 8.9999985 4.2722062 8.9999985 8.5178885 7.7199757 7.0270074 8.9999989 7.3386943 8.9999988 8.9999989 8.8745867 7.8914770 8.1765096 8.9999987 7.1123362 8.9999989 7.6776610 4.4419691 7.0419500 7.5333908 8.1462736 8.0360971 8.0669913 8.9999990 7.7299965 3.9806122 8.9999989 8.4756063 8.9742449 8.9999986 8.8647228 7.7431096 6.4688187 8.3084928 6.9087236 7.3454728 7.1599968 8.9999980 7.7855429 8.6070894 8.3684701 8.9999986 4.6857557 6.9294140 8.9999985 8.5646138 8.4955920 6.9680226 6.3452947 8.3716717 7.5724352 8.4129394 6.5838921 7.7017202 7.9619395 5.8155562 7.8307941 4.5176998 7.5692995 7.2786835 7.2766902 8.0150459 7.5216600 7.5719242 7.8903988 8.7540840 7.3683011 3.7948638 8.4247530 8.5474033 8.0357121 8.2218417 7.0050700 7.8298143 7.3913081 8.4663245 8.9131361 8.9999990 7.4352934 8.0755694 8.0647282 8.9999989 7.3318344 8.9999981 6.8659870 8.3277835 7.7157997 7.7481103 7.2839685 8.9999985 7.9985758 7.8641632 8.6127926 7.4541848 8.0795507 6.9701586 8.4706456 7.7955910 8.4390862 8.0269160 8.9667936 7.7198231 6.8390524 8.9866723 5.2901964 8.1421679 7.8615571 8.9999988 4.3206279 7.5425558 8.9712878 8.9999987 8.0207126 7.7339431 7.9411074 3.9312408 8.6758492 7.5513597 7.5038707 7.7923720 8.9999981 8.2275690 6.6324663 8.4209154 7.9853699 6.6574797 7.9103596 8.6352966 7.6507291 8.8252589 7.0005609 8.2153782 7.1477742 6.9787548 6.5757375 7.7628349 7.0247555 6.5267777 7.8990005 7.7037330 8.1880041 7.9441876 7.1030639 5.0674650 7.0769287 7.0943263 5.2439843 6.9081228 6.9081228 7.7521701 6.9680156 8.9999982 8.9999982 8.4990270 7.0777736 8.9999990 7.6362684 7.6854440 8.1441497 7.9006703 8.1279390 8.0003112 7.9331888 7.8287828 8.2103208 8.9999981 8.0863271 8.9999980 7.5644396 7.2403134 8.5507232 7.5923330 8.1183021 7.1859900 8.9999988 8.4727012 8.9999989 7.5484385 8.6125559 8.9999987 8.9083533 7.9759129 8.4997207 8.9999989 8.3308468 8.9999989 7.1280215 8.1348061 8.5566772 4.4953622 8.9999985 7.2787613 7.2858574 8.9999986 8.4251714 7.1226475 7.2441780 6.8240960 6.7974599 8.3729279 8.3661790 4.6261268 8.5757821 4.3881361 7.6134577 7.1436821 7.1914462 8.9999990 8.0699172 6.8705177 8.1806710 3.9664670 8.6504536 6.9514623 8.9999983 8.0218432 8.6058918 8.9999989 5.8444816 8.9999986 8.9999988 8.9999984 8.6411155 7.1863640 4.2668457 7.8721537 8.9812439 8.9999989 4.3267623 8.2593967 8.3646954 6.9955291 7.9243089 8.9999988 8.9999981 8.5359411 8.0836929 8.4324762 8.9999981 8.9999981 8.2935897 7.8568598 8.9999989 8.0942167 8.2164235 8.1165492 8.9999986 8.9999984 7.9959680 8.9999988 8.0987970 8.9999990 8.1038680 8.1935482 7.6563479 8.9649996 8.6529371 8.9999989 8.9999990 8.7786113 6.9386209 8.9999985 8.9999988 8.9908767 8.9419364 8.9999983 8.9999983 7.6709337 8.7005100 7.8181706 8.9999987 8.9999990 8.9999988 8.3636424 8.9999989 8.9248318 8.8238884 8.0922357 7.8428494 8.8443654 8.2427854 5.5084645 8.9999986 8.5672285 8.2762186 7.5880923 8.0953122 8.9999981 5.9039802 8.9999986 8.9999988 7.4190592 8.9999988 8.9568965 8.9999989 8.9999984 8.9999984 8.9999983 8.9999990 7.1710183 7.6697661 8.9999980 8.2571808 8.9999986 6.3122987 7.0734409 6.7306479 8.9999988 3.4712701 7.6840916 6.9128825 7.4678545 7.0965416 7.5848108 6.9585594 7.3803275 7.5103554 3.7523520 7.8434390 8.1158242 8.6919976 5.0535839 8.9999981 7.6163561 3.7189211 7.6772992 8.2855129 3.7116287 7.6447849 7.3856450 6.0564681 8.4023042 8.9999988 7.6270628 4.3205318 7.5703344 8.9999981 8.7804922 8.8331717 8.9999984 8.9999989 7.2105215 7.2099539 8.0733606 8.9999990 5.3212079 7.5873945 8.9441527 7.1978607 7.0718796 8.9999988 7.9856321 7.9602049 7.6965646 8.1045729 8.0890023 7.6988319 8.2757532 8.9999988 8.9645090 8.9999987 8.1814584 8.9999984 8.9999986 8.4023315 8.9999988 8.5968792 8.7181374 8.9999989 7.0516711 7.3048460 8.3423556 7.8241596 6.4027867 8.9999982 8.9999981 8.2466541 8.9999981 8.7361125 7.0002270 7.5417529 7.4856597 7.7992059 7.0899995 7.1121937 8.2550486 8.9999987 7.1835324 8.5289987 7.1675054 7.6393073 8.9999982 8.5988616 8.9999987 8.1583767 8.9999985 7.9999755 8.4134820 8.8184485 8.9999990 8.6472990 8.0716530 8.2091647 7.8416484 8.3638755 6.9672537 7.4704663 6.3823455 7.7319010 7.9032297 4.3362537 7.6021108 7.5270237 8.1748083 8.1915874 8.9999980 8.9999983 8.5677618 7.8682811 8.9999982 8.0755320 7.5031722 7.7777394 7.2474753 8.9999983 7.5751027 7.8533349 8.9999990 8.9999987 8.9999988 8.5753727 8.8516420 8.5196569 8.9999985 7.4079259 8.9999990 7.6566325 8.9999986 7.9783574 8.9999985 8.8819790 8.9999983 8.7039489 8.5226980 8.9999990 8.9999989 8.9999987 8.9865644 7.3733483 8.1935918 7.9646199 8.0233418 8.9999982 7.4673902 8.7547595 8.9827111 8.9999982 8.9999990 8.9999984 7.2109313 8.9999982 8.0897131 7.9368605 7.1175114 8.0980011 8.9999983 8.8868262 8.4450272 8.9999987 7.5598079 8.9999988 8.5511200 7.2173882 8.9999984 8.6004926 8.9999989 7.7094567 8.9999990 3.9174787 8.9999990 8.8942302 8.9201937 6.7436359 8.9999986 8.9999990 8.9999987 8.0269369 7.0779278 6.4191038 7.3019892 8.5345795 4.4143624 8.5285289 4.2190898 7.8449229 5.2306013 8.1667937 8.8954663 7.1168240 7.2496631 7.4171922 7.5805156 8.9999989 5.1634500 3.6675970 8.9999981 8.8849559 8.9999987 3.6460240 7.7818650 8.1110056 8.4892344 7.6698890 3.5784405 7.1668612 6.8648809 7.8178300 6.6059510 7.2473409 7.1531378 8.4530109 8.9330490 6.5057961 8.9999984 7.7303616 6.8401160 4.0689277 7.1692289 7.0949402 7.3114138 7.0691932 4.2225535 8.3637899 8.9999980 6.7687852 8.1530240 6.6024627 7.9668071 7.2931552 8.2596141 7.6496008 6.7256023 7.9755852 5.7928492 8.0381377 7.3841369 6.7857230 7.5382969 7.2231413 3.2033224 7.9009882 8.1345030 3.9812354 7.1103157 8.9999986 7.0557917 7.2324846 8.3707987 7.0115404 7.0491939 7.8435656 7.9089538 7.9929530 8.9999985 8.1242698 5.4819578 7.6326490 8.6409049 7.9259412 7.5174352 6.9988635 8.5773721 8.9999985 4.9652609 7.7273271 8.5194172 8.0057284 7.5771165 8.9999990 8.9884226 8.9999986 8.9999988 7.4648097 8.5301239 8.1945894 8.9999987 8.9999987 8.9999983 7.2242910 8.1612371 8.9999983 8.9999990 8.9200938 7.9803469 7.8579050 8.9999983 8.9450342 8.9999980 4.6412083 8.9703848 8.9999988 8.8264194 8.9999980 3.9239099 8.1436943 8.9999988 8.9717944 8.9999983 8.9999981 7.7325747 8.4110419 8.3759852 8.2981538 8.9951745 8.9999988 8.9999984 8.9999984 4.5732934 6.6819790 8.9999987 8.9999987 8.6716111 8.9999987 6.9635768 8.9999986 8.9999986 7.3469040 8.9999982 5.8223630 8.9999984 8.9999988 7.2639589 8.9999986 7.9302847 4.8710592 7.0352071 7.2904174 8.9999983 4.8941023 7.5004142 8.2338664 8.9999981 7.5954664 7.9309514 8.9999989 7.4653439 8.9999988 7.1576316 8.4779384 4.3466724 6.7996589 8.9999988 8.1726333 7.9946841 4.2534250 8.7370838 8.0404681 4.2671629 8.0797871 8.4504753 8.9999986 4.6497541 8.7123002 8.5803123 8.2946040 8.9999988 8.9999986 8.9999990 8.6487165 7.6771174 8.9999981 4.0635355 8.2461278 8.9999980 8.8086989 8.1422950 7.5719043 8.9999982 8.9999989 8.2716463 8.9999989 8.2264642 8.5238432 8.9999988 8.1076280 8.9999988 8.9999987 8.9999989 8.9999984 8.2595002 8.9999990 8.9999984 8.9999990 8.9999981 4.0975981 8.9999989 8.9999989 8.9999989 7.5848663 8.9999989 8.9999984 8.6495451 8.4561672 8.9536318 8.9999986 7.7892485 8.9999989 8.9999983 7.6386336 7.3203750 8.9999989 8.4996596 8.9999981 8.9999981 8.1694260 8.9999989 8.3893825 7.5747143 8.0942725 8.9999981 8.9999988 8.9999989 8.9656800 8.9999987 7.6342768 8.9149408 8.8242224 8.6753792 4.3039999 7.0479537 8.3077131 4.3857170 7.2755346 7.5699939 8.9999981 8.4481657 8.9999988 7.9420216 8.9999987 7.6368841 8.9999988 8.3586995 4.8192338 8.9999989 8.6493701 8.9999986 7.1061058 7.0789784 8.9999989 3.3456233 8.3673415 8.9999990 8.9999981 6.9476463 8.2627218 6.5870202 6.9156720 7.3277993 7.3551441 7.8002020 7.6025980 7.5323418 8.1024267 8.3972733 8.9344895 7.0651245 8.9999988 7.1428568 8.2094584 7.7453380 8.6422128 8.9999985 8.9999986 7.7106665 8.9421660 8.1106767 8.0209366 7.3377353 8.9999983 8.9999988 8.2353742 7.7435979 8.3095635 7.5802678 6.6002123 8.7933020 7.9788191 8.8417854 7.5083461 8.9999987 8.1197830 7.9442099 8.9999990 8.5041646 7.1235269 3.6057717 6.6218755 8.3143855 7.9182784 7.7824668 
EP00013_Stygamoeba_regulata_P018446_CAMPEP_0177667500_NCGR_PEP_ID_MMETSP0447-20121125_22157_1_TAXON_ID_0_ORGANISM__Stygamoeba_regulata_Strain_BSH-02190019__LENGTH_316_DNA_ID_CAMNT_0019173737_DNA_START_1_DNA_END_948_DNA_ORIENTATION_-                       4.9757626 4.7285157 4.8804962 5.0249632 5.6659903 4.8943230 5.7298421 4.5198587 5.0124908 6.2449326 7.5605583 8.9999987 7.0330222 5.7901915 6.4993023 5.7133549 3.8604049 7.5136710 4.9367816 6.1639478 6.2990237 3.2961102 2.8644745 3.8385519 6.5161362 3.1130174 5.7050267 3.2881780 5.4404932 2.7650283 2.8006089 5.6673744 4.1857405 3.9104935 8.9999980 0.0000000 4.0234472 4.4675336 7.7539627 3.9572769 3.6070005 6.8037526 3.0365128 4.8265963 2.6176137 5.2169302 3.0816305 8.9999986 8.0214372 4.4058091 7.0736898 6.7781155 5.1580856 7.8246135 4.5752747 5.7673074 4.4637437 3.5446453 5.2315732 5.5119181 8.9999989 4.4029467 5.9905529 6.5767815 6.4807816 8.0133352 7.7233254 7.6954770 8.9999988 5.3581468 6.0920145 5.9044826 5.2989455 7.3098660 5.3409047 7.3886111 7.3148960 4.9363350 6.2698286 5.5553275 5.7878309 5.2064917 7.3203111 6.3518249 8.4364564 5.5100900 5.9080602 5.7887086 5.3379251 5.5129364 7.4175383 5.2171001 8.5610448 5.3382406 6.8813137 5.5999164 7.5324250 5.8024227 3.6406521 5.7497512 6.3892324 4.8492253 4.0113027 4.0657765 8.3933842 3.2172657 6.3945060 3.6489919 6.9647181 8.9999983 4.4292437 6.9556377 5.9091034 5.5465061 4.3904880 4.6865311 6.9059307 6.7331036 5.6697096 3.9755192 6.6439776 5.7050678 4.2871514 7.0951566 8.6515324 5.9382326 3.8047972 4.0752457 6.0857548 3.8560016 3.8145545 5.6854430 5.4358831 4.0011527 6.9768333 4.5233273 4.8821406 3.7798851 6.1448267 6.1675979 4.8517287 5.6456048 6.4413681 4.8563898 7.0803894 3.6539625 5.2254243 5.6241138 6.1010443 4.7998423 5.7957315 4.8119547 5.1243788 4.1634414 6.7997988 4.0512673 5.6949490 5.4742562 6.3551086 5.0564716 4.0163068 4.3063506 5.7386378 5.9805249 4.9847076 5.3883126 7.0307503 6.7438352 5.5263460 2.8538028 4.3765031 8.9999990 7.5123950 6.0915546 7.2619091 8.9999988 6.9363659 6.1774211 7.5405499 6.6916219 6.4113127 6.0670206 7.0269474 5.1617384 3.9858835 5.4292770 4.3430883 5.9695938 4.7852563 4.9425116 6.4380250 7.1865863 4.4739898 5.6950540 7.2709038 3.6439858 7.4122010 5.5100201 5.7339092 4.6443000 4.3112687 3.5918080 5.3480805 4.2865774 4.1262176 4.6610827 3.5142862 4.8254805 4.2439811 3.9253258 8.2059762 3.6053275 3.7059520 6.4643322 3.1663411 3.6170894 6.9978675 3.3194692 8.9999988 7.9185511 6.2239727 4.4752985 6.5555196 5.0456508 6.2789448 6.9105881 7.5720946 6.4397334 6.9255149 6.3893278 6.7308462 5.7248034 5.9515686 5.7407267 7.2383276 4.5765201 4.8077416 6.3857265 6.5628661 6.0053429 6.1487702 5.5330581 5.9728293 7.5431880 5.5709908 6.6698633 6.2442986 6.2599954 5.4320959 5.9496973 6.5505153 6.3672928 6.7300695 6.6944338 5.6518552 7.4284449 8.9999984 6.7648210 4.5743083 5.2742264 6.1183448 6.5034074 5.3230307 7.3022143 4.8081602 5.1588601 7.1464446 6.5606799 8.4315849 7.8135183 8.9732075 4.9375889 4.5160179 5.2425304 6.9209292 5.2690417 5.9214755 7.9826577 8.4057163 8.2044676 6.0169580 7.8884474 5.8239854 7.0010062 8.7387821 5.3299345 5.8649641 6.1879777 6.8955814 6.0705704 6.1315981 7.7061822 5.8677487 5.3679367 4.9266817 8.9888583 6.0647389 4.7015531 4.1480993 5.2424772 6.4807383 6.4632914 4.9875938 4.5954442 5.0670599 5.4168795 7.1625192 5.2500549 4.0668327 6.9613433 5.6292847 4.6373846 5.4877974 6.1708789 5.3821654 5.4780774 5.6961252 5.7447696 6.2930795 5.8820998 6.4129636 5.4408147 6.6266240 5.1820021 6.7266466 8.9999987 4.9805863 5.7988373 4.2014225 6.2452635 5.2371947 6.7591133 7.0902289 6.5017398 3.9341131 6.4351901 4.2808446 6.2344329 5.0725854 5.3614759 5.2803007 4.6881248 6.4985903 6.9529620 5.3339558 6.3975047 6.0272496 6.8872246 8.2231487 8.9999980 4.9705023 7.4603361 7.0979241 4.9094821 4.9699514 8.9999984 8.4054899 7.6216527 3.9956403 5.6255737 7.0253506 6.7414936 7.4117008 8.6587306 6.8709410 8.6860449 6.0548263 5.8283112 6.9338403 4.5554878 5.5557648 3.1448643 6.5144854 5.5008466 5.6113557 8.1965165 6.5485352 4.2219614 4.8733881 3.4258453 6.1258995 3.5844887 6.4380529 4.5095413 8.5806322 5.7268860 5.4013364 7.1592816 8.9999986 8.3729064 4.4223924 7.3224706 5.7538421 5.1312134 7.1855384 4.6541068 4.3766528 6.3006861 5.0546201 7.4840507 4.0289371 8.4404522 8.3956448 7.0710838 5.7573535 6.2210662 6.1261004 8.5589213 5.8714639 5.1047895 5.3861523 6.4951523 8.9999986 7.2938598 7.1922360 5.5523409 5.2509226 5.6999660 5.6072415 5.3429367 6.2378770 5.5030699 6.8067551 6.8146172 6.9563226 6.8045737 5.6614854 7.8005615 4.6636834 5.0922030 8.2243617 6.4181648 8.0943368 5.2762687 5.3587151 5.7405740 5.1886389 5.4051903 7.2059058 5.2880394 3.3810048 7.2487061 8.8967343 5.8275843 8.8048213 7.3523881 4.9694367 3.9864494 4.7257977 4.5799617 4.2975569 4.1748933 5.9764902 6.9918991 5.8280573 6.3481033 5.6467625 6.3527233 6.9402323 7.0643944 6.8074006 5.0458842 6.1970208 5.8854074 6.1392347 5.9478366 8.5236903 5.7710405 7.3092038 4.1413565 6.0502399 6.5960225 4.1267046 3.5069643 3.3598906 6.0715891 7.1542792 7.2806178 3.2391152 5.3289134 6.4335920 6.0341515 7.6190223 6.4346808 5.4166837 6.8809521 8.9999987 7.6147910 6.7967340 6.0436511 5.9732150 6.5039963 5.8807581 5.2309805 5.0342445 5.8428017 5.6717610 6.2582927 6.2942640 7.2623732 8.6115355 5.2130343 5.6423479 6.1757405 7.5026913 6.9555646 8.6350626 7.2320811 7.7142264 5.2965941 6.4754685 8.0028585 8.5901733 6.4402842 6.6502946 4.0243525 3.4802074 4.1511857 5.8989340 6.6093019 6.8845896 6.8952526 4.7468852 6.1144690 7.9395275 6.3036132 5.6620864 5.6477897 6.0281239 4.2186480 6.2782209 5.3101312 6.9527634 6.0276621 5.8167278 6.0861598 5.9302414 7.2730839 7.7918192 3.5636987 5.9418408 5.7442993 6.4283081 6.3491834 5.6143579 8.0839443 6.5953577 5.1090888 6.4968868 5.5237334 6.8829493 6.3227956 6.7117298 6.2623425 5.2458510 7.7599746 2.4225429 6.5696384 8.6628229 4.7318526 8.8581716 4.4648366 8.9999982 5.0019856 6.3085315 4.4017588 5.3575591 5.6885436 3.0582261 5.9401790 8.9540453 8.5042703 5.0236573 4.0877337 7.8245339 8.4731725 5.8098054 3.4542990 6.7042616 5.9913409 8.2458584 3.1156397 3.1111318 5.7618684 4.3166864 3.8868735 3.7911792 6.4009394 5.4671036 4.2285851 4.6003887 3.0836816 4.9035680 8.2106280 4.3838063 3.6416478 3.5240001 4.5789708 8.4196648 5.7788296 7.4026051 2.7481495 5.6359721 2.6797780 5.1910704 4.7931475 6.1771355 3.9244853 3.0910375 5.7711309 2.6430292 4.9986452 3.2643257 3.7970994 5.3722572 4.2111170 7.7236932 5.9708315 6.0993055 8.9957160 4.3096829 5.7865271 2.9910233 3.9683829 5.3273478 3.5404322 4.3210021 4.8041367 5.9233974 5.7617230 5.0754471 4.7681408 8.9999989 6.0575638 6.0213143 5.5717337 3.9795909 4.5795208 5.4574136 7.9101320 8.8807600 5.4780801 7.7275506 3.9262581 6.8547521 7.1277081 8.1449254 8.9320567 6.3402491 6.3331241 6.9911847 7.6474317 7.1789403 7.1065470 8.9999989 5.9458135 5.8702398 8.6290246 8.9999986 6.0806665 5.0613042 7.0418745 6.6263826 7.4089697 6.2667355 8.8589077 8.3609278 7.7490783 6.2992142 7.2485824 7.9301786 5.6763617 8.0395257 6.4122504 7.4004325 7.2553105 5.7146834 5.3288989 6.5701506 5.8319829 6.9656991 8.9999981 6.1570680 6.7800115 8.9999989 5.8404033 7.6783454 6.8251591 8.4849159 6.9410253 6.9355557 6.5671001 7.5074814 5.4332731 8.9999987 8.4901042 8.9999988 6.4042358 5.4174236 7.8721796 6.7521543 8.9999985 5.1250011 5.7114299 8.1475800 8.9682461 6.5569138 5.9254177 8.4272603 6.4559688 7.7950082 8.9999985 7.8669430 7.4236820 5.0122028 5.4590078 8.9290105 4.0933865 8.2870647 5.9767000 5.6531024 8.5397874 6.4648662 7.5597386 8.9999984 5.5873532 6.4074700 6.8247897 7.5896998 5.5064888 6.2943952 7.0841602 7.5128337 8.7912338 8.3514909 5.2605218 5.4933269 7.6977994 8.6964208 6.0172922 7.9905281 6.5182282 8.2439222 6.3146595 5.8382476 7.7608411 5.8061812 8.9297387 5.5319258 5.5556088 7.4410237 7.2843274 5.4811584 8.0586724 6.6232042 6.1438477 6.5904787 8.9483587 6.2221321 5.9092187 5.8114041 7.3911237 5.8054881 8.7687408 5.7059986 5.4232091 8.9999988 6.4725617 6.8378221 6.6421758 5.7543437 7.4231660 5.6871722 6.9163915 8.7190292 5.9129372 6.1448377 5.6263742 7.0226618 6.0865061 7.4749574 5.9821247 6.0461101 5.5531800 6.1152686 6.5548462 8.0678268 7.2940050 6.4358570 6.7768575 6.7053041 5.7013093 6.4026859 7.0691088 5.9975049 7.5861437 4.3809489 5.7172241 8.8647036 4.1185246 5.7890858 6.7503882 6.7288323 6.2132026 5.9718491 8.8252307 6.5216120 7.0372158 6.4543368 8.9999983 6.0594115 6.4798703 8.1498477 3.4509958 3.4304691 6.6020903 8.4484956 5.8728753 8.6231456 6.2282261 5.9283956 5.8726936 4.8962416 6.9397257 4.6953936 5.8221441 7.6524427 5.3127597 5.1909975 4.8604187 5.2768923 5.2137113 6.3867471 7.0995585 4.8973302 4.9890249 5.9544025 5.1486437 7.2125719 6.4258244 7.0153194 6.5819512 4.5719531 5.5243030 4.5761816 7.9135843 6.9079866 4.9167805 6.4273827 5.3313342 5.6370209 5.4044496 6.3097721 5.0977917 5.8238090 4.3610209 5.7898968 6.2540106 5.0573587 4.9643805 5.4855694 5.9003561 8.9999988 4.9040426 5.2111513 6.4797446 5.1936809 
EP00019_Armaparvus_languidus_P007149_CAMPEP_0168590028_NCGR_PEP_ID_MMETSP0420-20121227_6334_1_TAXON_ID_498008_ORGANISM__Pessonella_sp.__LENGTH_759_DNA_ID_CAMNT_0008625629_DNA_START_75_DNA_END_2354_DNA_ORIENTATION_                                          6.0646933 4.3902857 5.0110796 6.6439895 6.7793249 6.8962982 6.6234109 4.6295530 6.3090938 6.6869534 7.4008003 8.3004215 6.9164043 5.4396873 8.2784619 8.9999987 4.1196345 8.8240867 5.4684511 5.6937433 6.9938313 4.7153130 3.7033628 4.7937155 7.3963443 3.9418191 6.7229061 4.6950467 6.2221693 3.3089674 3.4418431 6.1412245 4.8654131 4.2568095 7.8914534 4.0234472 0.0000000 5.9831504 7.0856462 4.6114718 4.7074400 6.6962934 4.2643963 5.1148820 3.9735611 5.8413248 4.1349513 7.6696837 6.2953516 4.0008086 7.0472778 7.5839350 6.5958285 6.9538471 5.4968022 5.9222660 5.7028091 4.6325381 6.9626659 6.0083339 8.1039385 3.7202895 5.3629106 6.0459516 6.9939348 7.3427560 7.7263560 7.3713116 8.3809823 5.0413703 6.0120006 5.4193066 6.1200169 7.6964493 6.0223058 7.2294849 7.1187537 5.3136936 6.1322201 4.8496665 5.7368084 4.5718691 6.2323536 6.7719553 6.5006387 5.4229706 6.7864150 5.7961027 5.9939657 6.2233444 7.3770500 5.5375535 7.5031184 6.8046213 6.4946450 5.3382118 7.5474137 7.2324783 4.6695281 6.1839543 7.4830507 5.5490105 3.3165354 4.0300159 8.7029583 3.3725323 6.1761479 3.8453656 6.5846719 7.7709123 4.4306517 6.0101279 6.6214654 5.5369762 4.8240917 5.1192620 6.0110338 6.0560255 5.6935990 4.4113170 6.8864208 6.6991068 4.8984173 6.4169093 8.9923385 6.6377655 4.1945080 4.2339309 6.6610758 4.6911030 5.0389982 6.7423450 5.9935001 4.6343277 6.8297614 5.7700662 4.8881570 4.0755095 7.2503370 5.0664175 4.5486151 4.6417438 6.1578177 4.7388716 6.9274004 4.4841486 5.7465299 4.6117378 5.5119600 5.0677556 5.8869781 5.0197419 6.6595847 4.5032731 5.2624542 4.6779006 6.0037052 5.7110610 6.5697724 5.6548741 4.2831281 4.5217589 5.6419813 6.7670387 4.2257250 6.5759721 6.1751850 6.7684728 5.7419228 3.8507604 5.8462998 8.0874158 6.7315192 6.0304743 7.3717339 7.1475738 6.4176367 5.8809319 8.0039261 6.8354220 6.3713187 6.8066996 7.2177628 5.5186847 4.8857185 6.2067040 5.1183820 7.7049709 4.9225194 4.2750739 7.2878758 6.8971162 4.4099216 6.5382808 6.7553462 4.0471736 5.8068323 5.2862355 5.3799742 5.7452489 4.8014189 4.8775744 5.6558941 4.3529534 4.6990699 4.6681959 4.2346856 5.2700704 5.0390846 4.7816237 7.9341738 4.3169204 4.9734703 6.6829659 4.2243574 4.5609233 8.1770202 3.8994099 8.9999985 8.0918020 7.8169365 5.6355426 7.0069773 5.8999366 6.8224937 6.7934173 7.7076100 5.9099046 6.5255252 6.5346042 6.3522548 5.5778844 6.0837924 5.7438248 6.9163829 6.3467101 6.5995314 6.7098879 7.0445882 5.6078622 6.8037566 6.1616342 6.6653672 8.1930524 7.0482765 6.6792955 6.3917337 6.5330085 6.4892797 6.0188995 6.4313753 6.8399861 6.7735018 5.0584337 6.1180462 7.0759687 7.7298296 6.2559551 5.2367849 5.8279751 5.9040221 5.2017303 6.5922021 6.3823270 5.2214705 5.0267490 6.1703194 6.4052115 8.9999989 6.3807627 8.5601678 5.4498225 5.0237967 5.1595095 6.6741565 6.0936986 5.3973029 5.9289019 8.0454299 7.1623832 5.9543716 8.7881681 6.2464928 5.5681668 7.8362396 4.7801183 5.0635408 6.7511641 8.6589224 6.1434255 6.8629386 7.0899526 7.8758729 6.7506176 5.8643608 8.3142271 5.9544752 5.0016002 4.3983191 5.1139495 7.9514352 7.8330104 5.0610166 5.1940998 5.2874916 5.8067738 7.7699003 5.4915794 4.7575995 6.9262099 6.0014066 4.9804945 4.9184847 6.1270340 5.9200270 6.0994534 7.2188150 6.2532982 7.2362776 6.4114791 6.6629497 6.0040601 7.4906825 5.5524361 6.4904034 8.9999985 4.5842950 6.5472048 4.2248853 6.0720701 5.6922916 5.9360441 4.8916247 6.8456659 4.0743927 6.3754232 3.8588508 6.3358088 5.3588556 6.4740873 5.5640611 5.0935118 6.6917519 6.5007869 5.9340977 5.8731622 6.8115428 7.1702258 8.7938992 8.6539115 5.6215802 8.0437663 7.2333749 6.8576368 6.0375977 8.9999986 8.0323362 8.2482228 3.9031181 6.3440982 6.0998910 5.8738029 7.5299539 7.6723680 5.9634247 8.4380173 6.4066857 6.4538206 6.7982687 5.6087527 5.8782475 3.7430940 6.2960354 5.6662015 5.3288895 7.7854038 6.2527191 4.4610419 5.4218862 4.2740767 6.0399894 4.3717754 5.9215061 4.9945537 8.0016832 6.6243003 6.0327895 7.0718046 8.8472702 7.7276755 4.9537842 6.2691128 6.3678073 5.5637047 7.3373625 5.0455341 4.8683138 5.8875386 4.7519798 8.9999989 4.1727351 7.6368038 7.3245145 7.5960956 6.0368622 5.6655862 6.2141669 8.9999980 5.8881504 5.4574903 6.3023088 7.0996329 7.3951279 6.6881601 6.1413172 6.0083010 5.8566764 5.2667963 6.0136225 4.9443614 6.5690091 5.3394954 7.0509887 5.6344082 6.6537418 8.0799230 5.7418799 6.3901100 5.7352223 5.1254205 6.8039542 6.3917921 7.1475818 5.0149603 6.0977582 5.8879432 5.1042636 5.6407351 7.1292602 6.8092660 4.8380699 7.6368248 8.9999985 6.8999187 8.6694441 8.5194054 5.1375649 4.8408882 5.1735886 6.1281079 3.8632424 3.7269151 6.2563459 7.1081378 5.5684899 5.8978223 6.8095459 5.7535928 7.0834022 6.7334307 6.8568590 6.6063334 5.8243168 5.9190951 5.9492815 6.5731242 7.0982081 5.4828958 7.7162454 3.7923312 6.5009311 6.6317795 4.3559858 4.2131583 3.7052971 6.2096933 7.0081334 7.1912774 3.6767919 5.7179094 6.9983732 6.9185493 8.1030215 6.7873396 6.6781385 5.6424442 7.3870088 6.7247951 5.8266582 6.2096810 6.2201869 6.4717496 5.8374029 5.9049181 5.6772854 6.8258505 6.1724300 6.1012895 5.6861479 7.5372880 8.9999989 6.0841879 6.6324029 6.2174103 8.2808467 5.7592027 7.1547107 6.8954477 7.2826893 5.3538692 6.7672523 7.5508787 7.4284075 8.6571852 6.3708769 4.7949084 4.4086868 5.2324803 6.7922559 6.1432299 7.1862679 5.8160974 4.9199051 7.2554019 8.9999989 6.1902016 7.1817288 6.9479405 7.3707513 4.9729666 6.7431012 5.8411580 6.4653261 6.5735496 6.3469624 5.9678807 6.0725717 7.2224462 6.5702869 4.7528319 6.4073724 6.1274069 7.4747269 5.6784385 7.2175382 7.1224215 7.5092887 5.8669496 6.0642570 7.2288715 8.8854446 6.1496500 6.4214680 6.9774857 5.2193113 6.5160007 3.7450576 6.6734621 7.7898353 6.8123192 7.1287495 6.2259594 7.9020074 5.6008176 6.1322370 4.7532505 5.8570920 5.1656882 4.8083894 6.0104898 8.3361138 7.8312646 5.2962014 4.7153369 7.8661375 7.7511195 6.1428855 4.6606651 6.2998954 7.0040458 7.1493765 4.8130970 4.2814688 6.0249971 4.7564262 5.1240235 4.7936054 6.6667009 6.2690013 3.9891504 5.8773161 4.0707052 6.0878727 7.5347440 5.4081992 3.4438728 5.1160021 5.7817673 6.8312137 6.9817406 6.3038301 3.4944070 5.8238656 3.6482561 6.2585788 5.3682373 6.7969440 4.7202459 4.6348066 6.9285742 4.6452676 5.1084318 4.1750960 4.3463993 6.2061018 4.9551133 7.4733325 6.7054714 5.8708105 7.8213378 4.9108660 6.6610965 4.7602893 4.9023622 7.4608863 3.7146075 5.1292972 6.8433738 6.8253201 6.0087425 5.8794828 6.0489918 8.9999981 6.1013289 6.2574711 6.1896427 4.9269967 4.3423562 7.1790928 6.6494324 8.5892709 5.4079985 6.9055611 4.8869271 6.5439126 6.6612816 8.0113193 8.9999984 6.1051856 6.4107671 8.0176910 7.0493192 7.2365016 7.9659399 8.9999984 6.2494571 6.2428431 8.9999981 8.9999984 6.3166539 5.8268369 7.3743725 7.7967213 6.7099826 7.4890234 8.3968846 8.9738007 6.9522686 5.3021405 7.8988299 6.7624081 5.6565359 8.8283987 7.9854347 6.8676085 7.6169755 6.0909446 6.0850429 6.4907269 5.8725938 7.3784241 8.9999988 6.5419757 8.1461593 7.8388159 6.7854319 8.4655451 7.1383342 8.9999984 8.3507365 7.9660773 7.7556307 8.4592098 5.5532381 8.3280378 7.8917821 8.9999989 6.4777330 5.1778665 8.9999985 6.9246133 7.1411514 6.2324879 7.7256088 8.9999983 8.9999988 6.9522492 6.7640865 8.2212609 5.9240785 7.4734170 8.9999989 7.2534048 7.4309534 5.8876385 6.4938836 6.8462865 5.3468765 7.6585380 7.0378522 5.7230947 7.2898334 6.4978425 7.1602239 8.2541019 5.4315823 6.5237496 7.6933765 7.6540303 6.8092923 5.9497821 5.7582397 8.7849737 8.9999987 8.9999987 5.7254883 4.3142338 7.4097393 7.1992013 6.6551435 8.9999989 8.3227565 8.7036070 6.1682785 6.8670044 8.2066419 5.9671851 8.9999986 5.9444039 7.7221001 8.3010552 6.7189471 4.3661087 8.0134921 5.1615206 6.6638890 6.6901143 8.9999982 6.3466876 5.2032085 7.1710419 7.3530514 6.5495273 7.7504580 7.2488670 5.1755274 8.9999990 6.3876513 5.8209581 5.7353953 5.5300298 7.3377774 6.7647513 6.5270933 8.9999989 6.1132461 5.9380256 6.7381023 7.7125106 7.5465610 7.3038990 6.7436884 7.6261240 6.8354880 6.1879276 6.4566548 7.3728812 8.4399079 7.2935192 6.3546093 6.4062000 7.0965794 5.7226660 6.1074100 7.1001028 6.9814988 4.6672118 6.8116604 7.8217277 4.3146570 6.2008528 8.9999987 6.7943648 6.8435211 5.9524118 8.9999989 6.8745519 7.1642581 6.7137607 8.2220303 7.4251938 5.6759880 8.5652633 4.0382754 4.3917196 7.4605910 7.8539757 6.1316104 8.9999985 6.5703189 6.3177474 6.2593962 5.9351996 7.4619987 5.3971504 6.0634266 7.6666936 6.4966366 4.9879923 6.5508777 6.8713704 6.8465998 6.4273271 8.3477263 5.0714236 6.9357732 6.8458930 6.7853651 7.8583805 7.4539325 6.8767893 6.2529317 6.8984353 6.4430884 4.5407597 6.9019577 7.1542693 6.9784189 6.5496718 7.6579254 6.7929354 6.3935895 6.7166982 6.4207440 7.2284594 4.8164558 6.7942871 7.9704459 4.8790671 6.9149958 6.5907527 6.4566981 7.8426723 4.7547661 5.7402209 7.7590988 6.7416621 
EP00021_Heterostelium_album_P008187_XP_020434823.1_cyclin_Heterostelium_album_PN500                                                                                                                                                                            6.5707553 5.4757889 5.8646417 7.7952364 7.5305315 7.4263568 6.8603116 4.8877627 6.5451683 7.8356597 8.9999985 8.9999985 8.0690644 5.9271202 7.0941292 7.5887255 5.1245564 8.9999985 6.5618148 8.1029843 8.0861938 4.1395832 3.4537741 5.5704389 7.3530738 4.3839629 8.1923133 5.0634953 7.2350883 3.7032525 4.1519485 7.6918073 6.1020118 4.3359151 8.1618610 4.4675336 5.9831504 0.0000000 7.8560720 2.6972889 2.7727725 6.9865836 3.5451138 5.4597383 3.7315894 7.7685060 4.1358464 7.7295293 8.2710232 5.8771288 8.0825039 8.5505925 7.5233980 7.4828482 5.8656811 6.3451504 5.9625051 4.4207818 7.1468552 6.9834515 8.9999990 5.8859430 6.4359633 8.1972431 6.9559212 8.9999990 8.9999989 8.9999981 8.9999988 6.8442771 7.0295364 6.8505635 7.0355940 8.3547412 7.4230603 8.7560588 8.9999988 6.8155885 8.4157014 6.7362125 7.5410242 6.5030400 7.0807407 7.0994228 8.9999990 7.4171602 7.1241587 7.5988835 6.6246776 7.4315957 8.4083349 7.7994079 7.8118183 6.2348993 8.2072888 7.1703557 8.9999985 8.5238861 5.9838867 6.9646129 8.9999988 6.1313449 5.5183543 5.4284219 8.9999987 4.3908572 6.5004142 4.4264884 7.3750438 8.9999984 6.0662118 8.9999986 8.2095593 6.8288233 5.3246532 6.0001844 7.0513327 7.9196501 6.4618469 5.1830026 7.4885652 6.2499423 5.7760458 7.8425560 8.9999989 6.5512640 5.2754239 5.4455263 7.1468736 5.4753549 5.5261189 7.2682844 6.7731732 5.6361552 7.2851291 7.0238211 6.4330011 5.5019782 7.6398637 7.2597943 5.7063079 7.9639752 8.3262222 6.5713684 8.9999985 5.5135183 7.0575333 7.0026668 6.6253752 6.3874537 7.4575984 6.3457864 7.0274547 5.3153059 7.9820468 5.3391980 7.9759404 7.0774858 6.7682755 6.6957387 5.4437794 6.1856204 7.1940399 7.3497522 7.4485255 6.6073639 7.4790741 7.1667076 6.8896277 3.6556831 4.8310998 8.9999982 8.5025586 7.7955406 8.9917470 7.8573911 7.6359390 8.4529867 8.9999980 7.9962409 6.8782273 6.4332075 7.6560804 6.2573464 5.2851266 7.3474837 5.4351874 8.9999989 6.3480906 8.6140894 8.3177372 7.6458559 6.0721789 8.0936095 8.3103818 4.6848652 7.7712357 8.3974777 7.7413151 7.0721134 6.4082608 6.7066425 7.5507974 5.9852999 5.2826777 6.3008782 4.9892565 6.3190305 6.0812975 6.3301996 8.5801147 4.9333241 5.8338030 6.8020922 4.1216620 4.8596492 6.5499918 6.2661638 8.9999980 8.9116698 6.3638177 6.7530154 7.0912730 5.8421059 7.3810701 7.9599053 8.5920457 8.4720869 8.6174608 7.3487372 7.6935272 7.1970342 7.8894239 7.1527247 8.7354929 6.3554784 5.6467831 7.1081239 7.7290961 8.0805056 7.3797798 6.9149502 8.0081369 8.6740530 7.8556454 8.1877665 8.9999990 7.6824937 6.0690334 7.6294859 8.3949227 7.3142817 7.9860775 8.9999980 6.4444012 8.5265099 7.7187398 7.8958186 5.9132785 6.6111159 6.6963038 6.9471007 6.6334505 7.1469358 6.0794618 5.9612701 7.5134691 8.0252046 8.9999988 8.9999988 8.9999988 6.5553299 6.2328653 6.5898085 7.4932604 5.9895887 7.3677462 8.7114055 8.3172424 8.8627847 6.6287904 8.9999985 6.2123786 7.4702713 8.8516890 8.9999989 7.8900219 8.4683833 8.2916341 7.4405972 7.5160310 7.1077403 8.3054461 8.5133909 6.9129464 8.4785223 7.3472495 6.3666301 5.6798733 7.3098525 8.6136663 8.9999990 6.2674901 6.2147172 7.2127365 7.4748914 8.9999983 8.2749547 6.3847730 8.9999982 7.8472392 6.8868194 8.1237847 7.1616174 7.5240915 7.3994111 7.5645145 8.0808924 7.8734141 7.7785161 8.4561440 6.8140231 8.0100310 6.4914627 8.0187581 8.9999986 6.8374488 8.1414958 5.4921318 7.1937940 7.3503046 7.1756598 8.1268067 8.8466989 5.4616344 7.3726972 5.6800117 7.7529210 7.8027910 7.0685603 7.3723481 7.7534636 7.8555907 8.0682139 6.0822026 7.8643284 8.6628569 8.9999986 8.9999989 8.9999988 6.9381272 8.9999981 6.6570247 7.0601303 6.1901923 8.9999981 8.9999988 8.9999988 6.0704381 7.4768708 8.0276124 8.9999986 8.9999985 8.9999986 8.6827608 8.9999981 6.4319376 6.6952693 8.2981058 5.6932236 7.6890625 4.3189443 7.2399573 7.4134091 7.0079366 8.9999986 8.0883331 5.2617868 5.1675455 3.9138547 6.9923295 5.0077129 6.8189960 5.6814420 8.0299993 6.8855646 6.5644383 6.8858134 8.9999989 8.9999984 6.1883792 7.7578113 8.0553658 5.8454237 7.3484927 5.2631434 5.4566808 7.0491354 6.9046983 8.9999981 4.8318331 8.4800234 8.8869181 8.9999988 6.6665118 6.5596412 8.0198512 8.9999988 8.0722128 5.1228360 6.6756047 7.2622397 8.0688200 6.8470557 8.1484539 5.3274210 6.1083650 6.9308579 8.3012216 7.0982416 7.0354659 7.5911713 8.0912165 8.3950865 8.2267729 8.9999981 7.8115266 8.1713203 7.2637818 6.4488555 7.8389683 8.2774556 8.3470722 6.7201641 8.0816994 7.9034885 5.8349943 6.0017701 7.3606019 4.6744897 4.5848775 6.9661401 7.3775517 7.0527243 7.9776685 7.6326119 6.1136201 5.5231452 6.8960947 6.0741445 4.9208160 4.7963800 6.4280854 7.5117303 7.8797188 6.9320387 8.2999037 7.7314231 8.8379123 7.9320621 7.3449596 7.4068036 8.3041902 7.7702016 7.3899769 7.7258584 7.7289509 6.7835691 8.9999984 5.0388658 6.4934139 6.8671913 5.5696599 5.6848373 4.7959978 7.3890298 7.9038047 7.5936445 4.9071332 7.1192743 8.9999986 7.1922535 8.9999989 7.7533456 7.0248382 6.2543548 8.9999987 8.7747909 7.6813806 7.4731230 7.9046622 8.6102577 7.6130815 6.5950439 5.9828857 7.9233644 7.9999427 7.0885570 6.9708486 8.1937486 8.9999986 7.3282251 6.4568416 7.2567858 8.9999989 7.0278240 7.8406078 7.0816202 8.9999981 7.0441410 7.0473093 8.4472102 7.9491383 6.5690860 7.0140476 5.8003734 5.1086030 5.7650028 7.1330956 8.8203041 8.7407834 7.6631292 6.8951604 8.0720282 8.9999988 7.2221394 8.0151399 7.3488222 6.8450684 5.7464254 8.1706045 7.1133579 8.5060676 8.4021428 8.0838701 6.5448047 6.3950806 8.9999983 8.8665106 5.1099202 6.4789362 7.5808573 7.3543099 6.4370496 5.5858528 8.2820131 7.2877813 7.5547547 7.4457825 5.9821196 8.0596730 7.7521166 8.8703722 8.1174209 8.1473226 8.0549132 3.6787141 8.1194926 8.9999982 5.7919977 8.1419956 5.2099105 8.9999982 5.6367004 8.0797262 4.2104530 6.0591368 5.6881557 4.9645649 8.4919152 8.9999987 8.9999982 6.5103904 5.7123929 8.9999990 8.7862346 7.0849793 5.1434903 7.8816585 6.4413755 7.3946896 5.2625996 4.0275148 6.9462063 4.9518641 5.0949243 5.0477466 7.5819177 7.7822391 5.0489826 5.5708546 4.2609577 5.5088973 8.9806165 5.7482097 5.5568154 1.9749475 6.1547892 8.6946974 6.6039063 8.9999985 3.6600038 6.0513585 3.5523338 5.6503852 6.5472071 6.1871457 4.1729454 4.7452371 7.0870550 4.3477101 5.3244007 3.7221862 4.2489257 6.0838427 4.4687299 8.3970142 7.3760737 6.6346013 8.1104694 6.1252169 7.4803644 4.7119070 4.7556351 6.9373933 3.9838102 5.5897689 5.8083830 8.9803298 7.0655517 5.3274109 5.9970389 8.9999983 6.7286556 7.0029034 6.2122960 5.0993920 5.0015247 7.4895307 8.9999988 8.7204653 6.8265217 8.9999984 5.7884110 8.2047880 8.1119711 8.9999988 8.9999990 6.7908959 7.6214059 8.9999988 8.9999989 8.9999985 8.9999981 8.9999990 8.0821148 6.8767378 8.9999989 8.9999990 7.7473686 7.6211695 7.8008768 8.9999982 8.9999985 8.8540880 8.9999980 8.9999988 8.9999990 7.1783543 8.9999987 6.9497747 6.2521581 8.9999985 8.4140133 8.1321619 8.9999989 7.2037333 6.6919821 6.9413673 5.8866875 7.8062607 8.9999987 7.6913653 7.8953741 8.9999989 6.9628971 8.9999986 8.9999986 8.9999987 7.8652982 7.4782762 7.8368035 8.9999988 6.1887242 8.9999981 8.9999986 8.9999989 8.6016318 6.3852829 8.9999989 8.0055237 8.9999988 6.7174388 7.5835692 8.9999986 8.9999988 8.9999983 8.2552949 8.9999981 8.0882171 8.9999989 8.9999980 7.6382652 8.9999983 6.5480462 7.1382412 7.7318767 5.6602416 8.1120083 6.9029928 6.4364183 7.5335595 8.5427885 8.9999986 8.5635771 7.8352459 7.0789876 8.9999984 6.9157593 8.1796451 7.4307483 7.5711926 8.9999987 8.9999987 8.9999985 6.6765118 5.6988946 8.7309185 7.8413700 8.4746916 8.9999989 8.0421007 8.9999980 7.3639074 7.2577360 8.9999990 6.8310800 8.9999983 7.8489034 7.2457985 8.9999989 7.6596410 7.9033268 7.8924946 8.9999982 8.3764015 8.7369498 8.9999989 8.2175270 8.0488860 8.9999989 7.5376387 7.4112950 8.9999988 8.0593849 7.4640128 8.9999988 8.9999984 8.0674833 7.5730699 7.4392689 8.9999988 7.1952514 8.9999983 8.9999987 6.5152501 7.5169121 8.0769635 8.5295580 8.4591414 7.5901511 7.3465688 7.7749815 6.9551155 7.0394440 7.0629941 8.9999983 8.9999985 8.0459477 8.9999985 7.6552112 7.8132188 7.7451646 8.8581967 7.9947295 8.2893496 5.4995691 7.9391457 8.7491307 5.4422929 7.5894634 8.4392277 7.5781155 8.2099177 7.2136908 8.9999990 6.5784939 8.9999987 8.7394793 8.9999984 8.9999984 7.7013668 8.9999985 4.2232664 4.9007570 7.4926350 7.2592766 7.9734695 8.9999987 7.9204504 6.8823943 7.2617599 6.4441560 6.7962377 6.5661582 6.4827001 7.8509881 8.1092738 5.6713224 6.7603277 6.8676305 7.7600457 7.2716955 8.8224144 5.9010450 7.2763329 7.6746074 7.3935697 8.5822558 8.3457097 7.5457468 6.7476405 6.8763658 6.8094014 6.1938319 8.9999988 8.9999989 6.9829701 7.5714800 7.9090164 7.0435843 6.8136010 6.8975421 6.4311724 8.4233060 5.3112269 6.7962473 8.9999980 6.8312790 7.4320016 6.3926049 7.3360616 8.9999990 6.8139546 7.3075317 7.7563517 7.0136154 
EP00021_Heterostelium_album_P008472_XP_020435108.1_cyclin_Heterostelium_album_PN500                                                                                                                                                                            8.0915053 7.5114472 7.7132278 7.8828057 6.9834870 7.7606016 6.6516411 7.3242927 8.0388417 7.0514811 8.9999984 5.0603972 8.2547620 7.0512225 8.5622873 8.9999988 6.7086185 8.9999983 7.8003916 8.7476834 7.8400278 7.1878279 7.2759369 6.8340922 8.9999987 7.4346381 6.9682410 7.7411559 6.5154348 6.3225648 6.5132094 6.8129333 7.3002723 7.7104585 3.3941919 7.7539627 7.0856462 7.8560720 0.0000000 6.6090927 6.5812466 8.4950547 6.2170246 6.5861783 7.1327830 7.0367512 6.8923649 2.2038224 4.5600959 6.4463743 8.3349807 8.9879837 8.9564984 3.2309027 8.9999989 6.5479582 7.6362466 6.6782241 7.7722286 8.9999984 3.7651593 7.4146251 7.4027433 8.9999981 8.6350099 8.7375866 8.9999984 8.9999981 3.7400040 7.4133881 7.3296691 7.4420895 8.1792095 8.9999990 7.7844535 8.9999989 8.9999988 8.1654915 8.8424515 7.0832488 8.3021584 7.5037314 8.9999990 8.7102001 3.1467292 7.0782277 7.6136720 8.0039683 7.5961337 7.2770744 8.9999984 7.9084961 3.9280209 8.9999981 8.9999988 8.2851443 8.9999980 8.5520414 7.7163713 7.4067459 8.9999984 7.4023933 7.0748444 7.1177756 8.9999987 7.9938049 8.9999982 7.4974585 8.9999990 3.3346208 7.1097075 8.9999984 8.2223733 8.9320440 7.2961179 5.9274847 7.7671152 7.1768540 7.3459577 6.6482904 7.2221522 7.2717589 7.1088381 7.5021971 4.0824425 7.6323831 6.0174674 6.3872839 7.7724409 5.7781500 5.7609531 6.8874771 7.8608241 5.8326313 3.5445216 7.3777864 6.9679845 6.0195575 6.9768105 7.1388622 7.1167875 6.6735603 7.3195368 6.7443516 7.5869056 5.5696428 7.0764821 6.9103188 6.7984624 6.2876142 7.1155038 6.0759137 7.1520345 6.0704027 7.0571026 5.7765523 7.6754303 7.1487796 7.2833561 7.0578432 6.0501069 6.2288853 7.8395738 8.0848953 6.4911679 8.0872725 8.5136779 8.7845107 8.5918797 6.1948266 8.9173878 4.5735211 6.8709664 7.9715329 7.7382957 3.9045604 6.7806999 6.3150817 8.2410216 7.0804584 6.8173267 8.6116795 3.2870297 6.2941846 5.8510114 7.6356670 6.0250570 7.5937079 7.5046395 5.9546626 8.7790131 8.4591231 6.2394266 7.5837401 8.7626106 7.4920871 8.5235476 7.0397140 7.7473169 6.8359388 6.7926251 7.0526774 8.2858532 6.5525573 6.1931743 8.4628429 6.5677179 7.9563300 7.8656389 7.1053814 4.2848989 6.5881087 7.3553229 5.7921081 6.8301527 6.7189826 6.2095721 6.6453462 8.9999988 8.9999987 7.2701878 7.0219339 8.3506734 7.1182325 6.8481486 6.8882864 7.7458316 8.0082731 8.4254753 8.0781976 8.5255309 8.8507783 8.3494920 7.7819993 8.9999989 7.3537637 7.4876917 8.9999987 8.4420471 8.9224289 8.3969212 8.9999990 8.9272062 8.9999988 8.5718281 8.2071142 8.9999988 7.8953250 8.2464311 8.6025468 8.8649647 8.7494848 8.5148422 6.3491960 7.4988849 8.6693775 4.1497090 8.4362459 8.2099231 7.3865535 8.5908516 8.0461020 8.2606770 7.9534014 7.2753758 7.4086817 8.6904421 7.5409861 4.4036502 8.9999989 4.7365455 7.2405768 7.6236441 8.1994663 8.9999987 7.0481787 6.4670220 8.9999988 3.2333807 8.9999983 7.2298541 8.9999989 7.0782712 8.5662998 8.9999985 6.3747994 7.8997930 8.9999990 8.9999990 8.0921835 7.9382339 4.5351785 8.2327329 8.9999981 8.4672847 5.2387178 6.5873538 8.0642658 7.1319058 7.8144597 8.9999987 8.9999983 8.1294191 7.7654765 8.6265591 7.6819342 8.9999983 8.6845975 8.0403827 8.9999982 8.9999988 7.6047612 8.0201583 8.3907579 8.1915151 7.5811214 8.2430039 8.4448624 8.6338435 8.5179916 7.4371374 7.2800904 8.1968528 7.5903205 7.4420512 8.9999990 7.7294114 8.9999990 8.6192379 8.0926824 8.4783201 8.9837220 8.9999988 8.5786513 6.6313828 7.4764968 7.4785761 8.1029880 8.9999985 7.4928361 8.9999989 7.5184003 7.1719723 7.4901685 7.5306835 7.5806161 8.8355474 8.3670410 5.4046832 8.9999986 8.0369343 8.4915694 7.0155911 6.2422700 8.9999990 5.4817433 8.9999980 8.9999980 6.7873620 8.9999988 8.6532956 7.2458773 8.9999989 8.9999982 8.1099305 8.9999990 7.9591638 7.3090843 7.8842194 8.2740722 8.5470207 6.5856163 5.9913209 6.9823520 8.7496641 3.0933699 8.3165691 6.2835569 7.5944878 6.5982674 7.7380999 7.0007345 7.0798677 7.3677630 3.9232341 6.9453654 7.9396129 7.5314411 4.7200177 8.9999989 6.2775667 2.7160156 8.2030756 8.0260877 3.0554915 7.6818333 6.3761220 6.3591480 8.1747812 8.9999984 7.4632793 3.9704413 8.9999985 8.9999986 8.6703769 8.9999989 7.7334040 8.9999985 7.8523900 7.1008992 7.3183823 8.9999983 3.6304055 8.3219239 8.4299157 7.3404223 7.4683965 7.9118978 8.9999986 7.3940078 8.8165488 8.0078562 8.9999988 7.2206878 6.5968682 8.9999989 7.2820224 8.0287199 8.3196223 8.9999989 8.9999982 8.9999989 8.9999985 8.4924729 7.5848519 8.2672635 6.5634100 7.4418863 8.3294233 8.3597425 5.4976256 8.9999981 8.9999982 7.1935439 8.9999988 8.8290762 6.5421316 6.0646477 7.0970058 7.2371308 6.0952932 7.2227596 7.8858102 8.2397456 7.5731041 8.2819309 7.0811396 6.8918388 8.9999981 7.8721720 8.4626408 8.6192967 8.9999984 7.7695667 7.6770596 8.4421155 8.9999981 8.5022227 8.6732287 7.1929297 7.6040785 7.8598074 6.1599162 5.7038158 6.7074762 7.3396048 6.9279677 3.3910398 6.5099421 8.1019199 7.8381905 7.5574954 8.9999982 8.9999980 8.9999990 7.3200819 8.9999988 7.5701665 7.5840641 8.7464849 7.9401716 8.9999988 8.0443397 8.5557322 8.6847523 8.5465823 7.9578081 7.8615251 8.6989234 5.7998242 8.9999983 7.2699073 8.6721917 8.6996005 8.9999990 8.9999987 8.7601244 6.0833767 8.9283603 7.3300442 7.2028694 8.9999989 8.9999986 8.3854067 7.5675283 6.0192036 7.0100915 6.3375640 6.8700781 7.5551352 7.6948513 8.3949420 8.9999987 7.6856742 7.6926594 7.8768738 6.4338342 8.9999983 8.3803076 6.4666236 7.5147392 7.0898986 8.6381797 8.2040448 8.4736567 8.6708109 7.7186455 8.9999986 8.9999986 6.7404608 8.6580873 8.4217144 8.2853257 6.7166243 8.3599919 2.8134924 8.5050067 8.4821203 8.6431216 7.3624970 8.9566105 7.3929410 8.9999984 8.9999984 8.3178215 5.8758232 6.2344436 7.5357201 3.2679350 7.0179060 2.6036399 8.3550599 4.8663291 7.3086602 7.7776035 6.0972314 7.9135593 7.6159729 6.3737433 7.3692444 3.8228675 2.1312505 8.9999982 8.9999983 6.7310864 4.6079449 7.3195093 7.2290190 7.3577022 7.0094840 2.2478085 6.7343911 7.0831949 7.7866673 6.2442411 7.4332573 6.8564721 8.5914330 6.9540401 7.3535972 8.7484653 7.0424299 7.0446336 3.5513911 6.4584144 7.7278040 6.4044000 7.8144469 1.6286486 8.6772212 8.9999987 6.7828381 8.2246870 6.7083119 7.9813909 6.8757969 7.6262332 7.4270021 6.5832905 8.1846773 6.2408299 7.2605219 7.0601022 6.4852553 6.7527111 7.0918616 2.5414160 8.1502965 7.1615099 3.1793554 6.9935900 7.4529807 6.8464948 7.1575555 8.3809438 6.3851452 6.4448794 8.1604001 7.4351551 6.7448263 7.0305721 7.6919248 4.3510678 6.9886511 7.7326122 6.3646825 7.1679419 6.5537406 7.6448689 8.2382214 4.4795642 6.4152807 7.9665082 7.4478286 7.9065888 8.9999988 8.9999981 8.9999986 8.9999986 6.6739167 8.2959286 8.0128369 8.5047658 8.5786901 8.9999981 7.5522928 8.4344419 8.9999982 8.8037768 7.3096909 7.7432639 7.5658385 8.9999984 8.2134966 8.7900326 4.7299083 8.0118922 8.9999984 7.8155567 8.9999981 3.4208061 7.8021651 8.1550641 7.9237606 8.9069619 8.9999985 7.9612761 8.0202095 8.8937985 7.8860601 7.2296494 8.9999989 7.2154966 8.6547243 5.1377069 7.7051852 8.9999982 8.0538221 7.8413493 8.9999983 8.3017208 8.1589723 8.9999982 7.2855608 8.9999982 4.2147671 8.9999981 8.3327521 6.6469079 8.9999986 7.6310590 4.1769895 7.8894927 7.6449975 8.9882947 4.6161867 7.1548015 8.8510354 8.9999983 7.8221918 7.8605132 8.9999988 6.4807278 8.9999990 7.3245676 7.1730355 3.4967359 6.2533209 8.9999986 7.9389615 6.7670469 3.2235704 7.8635176 8.9999983 3.6639815 7.8814945 7.4201720 8.9999985 3.6275572 7.8283865 8.9999983 8.9999981 8.9999987 8.9999981 8.9999984 8.8270860 7.1711811 8.9999983 3.2087777 7.1985532 8.9999985 8.9999987 8.4474834 8.5585125 7.9273830 8.9999986 8.9979744 8.9999989 7.9353037 7.9535028 8.9999981 8.9999985 8.9999981 8.9999982 8.3416732 8.7382018 7.8938017 8.9999984 7.7755112 7.6468661 8.9999989 4.0081721 7.9643000 8.9999980 8.3728233 8.9999987 8.9999986 8.9999984 7.8686691 8.9999990 8.9999986 8.9999987 7.8889643 8.9999989 8.9999987 6.5586258 8.4759598 8.9999989 7.4293002 8.9999989 8.9999987 8.9999989 8.9999990 7.5762795 7.5431053 7.8284402 8.9999988 8.9999981 8.9999987 8.7976865 8.9842736 8.9999995 8.3561229 8.9999983 7.7229158 3.6454252 6.8936505 7.1767041 3.9145598 6.3460333 6.6391410 8.9999983 6.3685401 7.7932635 8.6854137 8.9999990 7.0178506 8.9999981 7.1538803 5.0801028 8.9999989 8.1772130 8.9999989 6.9779073 6.7978445 7.3337781 3.1868032 6.8855870 8.9999981 8.9999987 6.4940514 7.2831830 6.2274474 8.9999989 7.3974334 5.9858266 8.6375691 8.6266816 7.3608532 8.0044982 8.1265698 7.8934943 8.2169038 7.6814248 7.6635165 7.8982968 7.2701706 7.9245787 8.9999986 8.9999989 7.3306854 8.5287683 7.7658603 5.9875478 7.2805280 8.9999984 8.9999987 8.9999980 6.7296058 8.1774640 6.1338537 8.8632297 8.9999985 6.6640249 8.1962811 6.8983074 8.2272454 8.1240157 7.3727743 8.3277198 8.2255599 7.2678425 3.8060538 6.6783880 7.3134671 8.9999990 7.1473291 
EP00022_Cavenderia_fasciculata_P005781_XP_004358180.1_cyclin_Cavenderia_fasciculata                                                                                                                                                                            5.4377065 3.9277195 5.0215447 5.3296762 6.1242336 5.4654614 6.2171814 4.2300294 4.9899368 6.0366472 8.2563045 7.9887992 6.8248361 5.0699711 7.1406016 7.0291835 4.0852564 7.4767007 6.1317792 6.8910259 6.5676801 3.3329262 2.7412086 3.8992916 6.5982958 3.7994904 6.7629775 4.4593194 5.0871184 3.3781052 2.9454151 5.8978064 4.9604011 4.0151975 6.9936856 3.9572769 4.6114718 2.6972889 6.6090927 0.0000000 1.7838460 6.0442070 2.5740099 4.4510499 2.6245741 6.1135978 3.5210213 6.8798373 6.8176769 4.4149657 6.5817306 6.9814429 6.5285238 6.4617316 5.9013539 5.2609771 5.2730811 4.4674278 6.4742479 5.6643322 8.1780208 4.5592991 6.3561049 6.9007263 6.5270753 8.1513015 8.2769683 8.9999980 7.6808923 6.0152795 6.7593721 5.4711942 5.7653605 6.8181717 5.8546170 7.5587400 7.3227043 5.9828157 6.6044356 5.9567012 6.1300413 5.6065223 6.4577832 5.9505448 7.3255562 5.8834017 5.3402008 6.7521904 5.2918691 5.7138799 7.0507700 7.0014141 6.3309300 7.0876291 6.9338653 6.0647457 7.4030304 5.3895049 4.6950961 6.0294185 6.9901898 4.8506699 4.6689490 4.5963394 7.8272110 3.4239274 5.2338480 3.9150451 6.0922850 7.1897202 4.6341493 7.3437129 6.0347738 5.5856089 4.3864527 4.9411475 6.0937155 5.8768337 6.1314545 5.0529749 6.2382755 5.8359561 5.0075447 6.4240796 7.5085223 5.8148129 4.4031544 4.1212568 5.6110994 4.2476568 4.3921216 5.8679828 5.3684482 4.1276244 5.9670030 5.4826307 4.7612228 3.9206136 6.0501733 5.2370227 4.0376617 4.9053588 5.8451232 5.2156163 6.7078892 4.2794050 6.0361229 4.9952820 6.7936364 5.4826283 6.2341977 4.8550382 6.5702699 4.0135821 5.8790365 4.0495426 6.1205421 5.1795056 6.5415450 5.2678993 3.7999154 4.2539861 5.7449287 5.7068709 3.9248194 6.4211182 6.6253350 6.0751722 5.4364876 3.1955795 4.2162540 7.9830029 7.3545696 6.5531723 6.8481571 6.7249229 7.0663070 5.5906429 7.5238380 5.5245019 5.8085003 5.4575317 5.9539761 5.5504929 5.4188737 5.7866499 5.4410287 6.4265734 4.4369181 3.6522708 7.0832912 5.7106476 4.0378453 6.2010554 7.5657386 4.0143728 6.4064226 5.4365770 5.3034454 5.8043954 5.2907785 5.2460330 5.3455502 5.1438000 5.3628515 4.8445088 3.9317986 4.9864535 4.9739254 5.0477241 6.8749580 3.7896813 4.7288106 5.9529708 3.4500074 4.2226227 6.2775180 4.6979000 8.9999988 8.1020085 5.2817881 5.3394546 5.6309667 4.6456660 5.6241774 6.0311813 6.9462074 5.9848113 6.1523790 6.0392932 6.4662833 5.5036796 5.9891833 6.0183548 6.6346048 5.7753498 5.4188317 5.3877879 6.5172553 6.5456757 6.0704173 5.6146920 5.7930002 8.1245112 6.4248301 7.1908855 7.3694681 6.8556270 5.7848393 5.7909079 6.8459773 5.7455109 5.6223142 4.6620948 5.8388774 6.7244919 5.6199368 5.5314026 4.9000966 5.6084437 5.3585061 5.6725995 5.1078397 6.3661223 4.7800894 5.3828594 6.8214929 6.1451185 8.6806012 7.5455341 8.0664764 5.0247854 5.1667216 5.2296044 5.5925044 5.5668128 5.1657277 6.9955477 6.8157838 6.9797594 5.6058346 7.3015642 4.6328182 4.8510602 6.2076656 4.8129550 6.2016461 6.7372895 6.0289006 6.1887687 6.3778884 5.7945354 6.6453013 6.0796158 5.6371515 7.3912486 6.0331907 4.9520801 4.5818721 5.3971218 7.2090524 7.5999787 5.2028909 4.9699963 5.1468266 5.2960203 8.3679327 5.9070195 4.7484630 7.4634341 6.0859309 4.9870259 5.9357894 5.8938307 5.6583585 5.8826365 5.4942338 6.0979671 7.0074518 6.1667601 5.4818040 5.7027805 6.1990113 5.9047966 5.9459557 8.9999988 5.9386934 6.9684535 4.7146085 7.2633255 5.9769457 6.2242391 6.5574039 7.0750740 4.7207786 6.8741563 5.0237943 6.8254515 6.1370037 5.9059191 6.9798797 6.0719889 7.2143503 6.6262074 5.1433483 6.0602349 6.2062869 5.8820043 7.3240091 6.8148170 5.6551962 6.0448973 5.6445548 5.1171318 5.6412974 8.1571145 6.7992200 7.1579527 3.7638303 6.3020385 6.7217435 6.0491329 8.3386946 6.8416666 6.2391497 8.4381628 6.7205821 5.5600890 6.3751846 4.2244187 5.8396206 3.7425877 6.7478532 5.8081418 5.4638002 6.6365723 6.2988600 4.4212132 5.0491739 3.2055752 5.0017058 4.0746449 5.8756306 5.0042663 6.5482058 5.6424356 5.9052010 6.0728930 8.4725878 6.7709573 5.0691524 5.9989281 6.1401647 4.8079010 6.2060540 5.0081812 3.7716072 5.9591176 5.5774958 8.3353938 4.0339438 6.7462653 7.8815922 7.3018436 5.4298768 5.4492419 5.9690616 7.7765176 5.5207270 4.8310639 5.1235179 6.0402667 7.7924521 4.9095059 6.2881675 5.0502772 5.9797146 5.5820839 6.4310064 4.7267585 6.0530086 5.6126954 6.8622712 6.9716361 7.4010830 8.6496752 6.0880991 7.1966247 5.7986239 4.6672461 6.4150590 6.5266177 7.2362119 5.6898511 5.5211058 6.0432385 4.6045838 4.3586517 6.2106211 5.5886597 4.0685537 5.9432138 7.0574691 5.7989840 6.8555363 5.4205735 4.8547491 4.4468816 5.4670855 5.1672346 4.4652175 4.0673157 5.6054903 6.3374685 6.2076523 6.2212191 6.7099528 6.1735555 7.7092486 7.0123494 6.1431944 5.5972298 6.8333454 6.9928933 6.3974176 6.5551575 8.3121311 6.6096484 7.1489992 4.4183466 5.1329719 6.3791984 4.4226936 4.2953350 3.8135286 6.4090291 6.2460011 5.8167413 3.9249471 5.6762999 6.4780980 7.1608837 8.5860123 6.1167734 5.4714068 5.9459839 8.4989981 6.5063108 5.2972140 5.9441606 6.7551505 7.0707449 6.0179247 5.3845347 5.4098093 6.4876229 5.9716610 5.1359875 5.4991422 7.6406740 8.9999990 5.3945080 5.7474120 6.0489663 7.3734387 6.0908649 6.7883795 5.2297672 7.3161564 5.5058734 5.9786122 7.1695758 6.5271959 6.0608478 5.8357772 4.7967344 4.4722363 5.0588948 5.0800730 6.0323166 7.2013613 6.6586606 6.1457504 5.6976593 7.9479392 6.3349946 5.9679469 6.2810942 5.8893831 5.6411791 6.1330097 6.5568518 7.1675253 6.5473059 6.3137670 6.2328736 5.4442345 6.5717446 6.5338851 3.5779291 5.7793369 4.9113560 5.2775544 5.4659088 5.7210054 6.9242082 6.5143416 5.2512138 6.0079348 5.5829702 7.2509872 6.1956675 6.5063756 6.9208249 5.5614780 7.4380046 2.5229071 6.4035374 7.6032689 5.5398466 6.2469314 5.2090025 7.3180856 5.2513101 5.5081651 3.6606153 5.6299637 4.2492517 4.7368568 5.5505475 8.1398521 7.8943968 5.1972643 4.7661176 6.3405258 7.2683901 6.0036576 4.4702680 6.9187131 5.5199568 6.4993439 4.1050493 3.5260008 5.3598317 4.0026944 4.5275207 4.4324427 5.8735992 5.7068167 4.1235761 6.4184635 2.9335677 4.9265180 7.2729262 4.9785812 4.9224985 1.7073741 5.0810326 6.8242465 5.1853453 5.7560755 2.8082770 4.9371648 2.6379632 5.1259515 5.3774991 5.2305381 3.9076194 3.9078891 5.3168799 3.8569900 4.5376366 3.2250087 3.3200824 4.9389987 3.3763147 6.7104254 5.5385553 5.6317291 6.8549978 4.7307708 5.6984388 3.7698395 3.9755825 6.0114248 2.8178076 4.3392466 5.3126368 7.1272306 5.1042701 5.8484108 4.7742278 8.0510370 5.3296669 5.6295272 5.2454834 4.2535760 4.4487794 6.3473433 6.9111901 7.4727795 5.0166386 7.1648910 4.1814709 7.0735532 7.0550078 7.3911796 8.9999983 5.7052764 6.1208020 6.4036908 7.5611540 6.9727968 7.3454484 8.9999987 5.6153546 5.5250605 8.9999987 8.9999983 5.7791418 5.6101707 5.5815513 7.0393898 7.2064643 6.8137646 7.4666101 7.2834517 7.3848712 4.5680545 6.5921373 5.8896808 5.3336937 6.2533561 5.6941404 6.9495707 6.2751486 5.1317507 5.3724226 5.1459660 4.5368338 6.6816817 7.2099234 5.7580534 6.5585883 8.7014028 5.0764779 8.5425030 7.6654960 8.6167518 7.6730201 7.1410207 6.5011156 6.7911330 5.2093834 8.6258037 7.3719427 8.8556907 6.2427430 4.3718959 8.2073242 5.9220015 7.0887692 4.5832645 5.8990675 7.8117220 7.4870450 7.1369730 7.2878058 7.7738729 6.3288583 7.0093463 8.6658947 6.2350869 7.6228393 4.4434210 6.5115995 6.4709697 3.9370353 5.8269145 5.1068668 4.8619154 6.2162820 6.5946680 7.1382988 7.0090070 5.5862928 6.8144720 8.2123348 6.2362375 5.9357392 5.6246162 6.1803874 8.9999980 7.8475639 8.9999983 5.9425696 5.2085452 7.5351031 6.7511912 6.3657729 8.9764942 6.8236838 6.5875858 6.0754181 6.3259359 8.3807834 5.9429725 8.8154857 6.0243039 6.1869834 8.8898396 7.1279122 6.4479472 7.5378985 6.5262323 7.4264362 6.3101834 8.9999987 6.6403166 5.5973842 8.3168476 6.6123018 6.0962979 8.7345083 6.6193134 6.3363315 8.9999981 6.4815457 6.5716710 6.4288117 6.5904039 7.7791268 6.3874419 6.3149552 8.9999982 5.7222592 6.6497697 8.0089977 8.0996795 7.6542064 6.9951747 5.8133453 6.8217255 6.1678228 5.8476749 6.6259335 7.6744179 7.6873875 6.9777375 6.8950032 6.5834448 7.4083826 5.5585146 7.3992380 6.9355967 5.9362434 4.3210620 6.1281014 6.1802510 4.1871166 5.6465909 8.2145359 6.6558582 6.3531452 5.3626447 8.9999988 5.8114203 6.3366166 7.2576708 8.2688452 7.6170254 5.9825521 8.2219418 3.6221431 3.9558229 6.1256136 5.9149922 6.7302022 8.1180460 6.4072104 6.5159928 5.8458205 5.0981707 6.3552045 5.0039048 5.7576299 7.4659922 6.1223052 5.0268538 5.1071835 5.0334234 5.3636541 6.2423444 7.7924698 5.0062392 5.5991334 6.1176876 5.2232406 6.4890937 6.7736969 7.0474542 5.9278632 5.9801711 5.8660357 4.7176062 7.4154953 7.8523324 5.8855055 6.3617057 6.0993840 6.2475962 6.3673192 6.0503942 6.1612007 6.5444569 4.3461552 5.1923396 6.5984241 5.0047263 5.7564877 5.3245030 5.7002342 7.0035311 4.9471322 5.5906916 7.0650082 5.0295912 
EP00023_Dictyostelium_discoideum_P004033_XP_637571.1_hypothetical_protein_DDB_G0286617_Dictyostelium_discoideum_AX4                                                                                                                                            4.9274644 3.7739703 4.0390965 5.3823532 5.5830460 5.3695434 5.5412106 3.5758070 4.4734951 5.5736392 7.3114807 8.3716652 6.4219951 4.8865565 6.9333641 6.1054742 4.3301743 7.2239600 4.8100267 5.8617917 6.8039202 3.1262945 2.6383571 3.7139924 6.6858794 3.3599538 6.1268104 3.6406221 5.1466242 2.6491048 2.7807910 5.6867902 4.0658741 3.8330124 7.2571985 3.6070005 4.7074400 2.7727725 6.5812466 1.7838460 0.0000000 5.4692641 2.2378379 3.8814820 2.5756910 5.6016676 3.1687018 6.9633234 6.4919155 4.5295729 6.4371560 5.5661967 5.7632238 6.9256774 5.4505028 4.1108379 4.6197735 3.8940602 6.2257445 5.4129616 8.5404037 4.1170407 5.6011386 6.1696241 5.8841743 7.5459056 8.1876403 8.1082548 7.4051392 5.5460321 5.6867719 5.4306918 6.0183384 6.5258923 5.9869981 6.2548424 6.4770993 5.2757242 6.4693396 5.2540082 5.8949841 5.0711188 6.1230237 6.2618030 7.9546244 5.1574992 6.5640194 6.0314210 5.7245940 4.8576789 6.8568159 5.8433618 6.7964519 6.1119084 6.4064859 5.9229472 6.5010479 6.1107261 3.9627428 4.9613212 7.1031792 4.5577807 3.6184635 3.9724550 7.6064835 2.9835015 5.7423165 3.2283873 6.1513034 7.2685595 4.1018920 7.9224600 6.0268805 5.5292806 4.3259778 4.3247311 5.9953708 5.5643827 5.3896305 4.0514899 5.8498888 5.4545115 4.0697432 5.9935759 8.1797375 5.6525720 3.8194519 3.7975521 5.9197230 3.9269456 4.0839336 6.1857132 5.0234249 3.7254857 6.3151048 5.0015829 4.3831412 3.6037054 6.1998963 4.8762629 4.2453209 4.3328563 4.7407056 4.6394145 5.8313720 3.6572020 5.6994759 4.4467525 6.0854903 4.9791967 6.0561451 4.9223792 5.6117050 3.8130508 5.3157967 3.7576091 5.6380467 4.8718011 6.6962673 4.6766624 3.4384778 3.9405680 5.6247488 6.2292890 3.7010341 6.9942686 6.0732035 5.4878750 5.3991950 2.6683566 3.8503230 8.0450756 7.5395434 6.0318747 6.7510586 7.4233686 6.2106529 5.2254930 6.9087371 6.3943230 6.0300270 5.8035895 6.0482133 4.4477976 4.5551833 5.5573589 4.7880315 6.1696269 4.4950429 4.1773512 6.3926399 6.4680990 4.0483896 6.5411328 6.9511035 3.9836033 5.6127839 4.8486228 4.8288588 5.9097185 5.1550362 4.7341922 5.6499550 5.0028754 4.8401101 5.3322351 3.5003056 5.4534255 4.9385405 4.7406715 7.2362813 3.8384734 4.1992005 6.2567447 3.3679742 4.0761652 6.3009335 3.8998659 8.5825507 8.3866916 5.2042542 5.6631936 6.2859676 4.5858040 5.3229690 5.8906787 7.5744764 6.4349647 6.0880390 6.4952751 5.9569003 5.8120504 5.5871887 5.7326026 6.3294402 4.9161547 5.4380200 5.4639402 5.6105832 5.8671398 5.4633258 5.4844697 5.7207714 6.9919953 6.2633715 7.1306370 6.6171845 6.4023453 5.5018682 5.7370775 5.9294916 6.0834610 5.7694526 4.2957959 5.7983386 5.9054568 6.1973799 5.6382059 4.9200255 4.6460425 4.5934924 4.9649701 5.6512824 6.4913647 4.4290070 4.6671701 6.2688334 6.4950443 8.9999987 7.9515988 8.3004378 5.2352819 5.5177716 5.1540289 5.3208030 4.6838299 4.9410193 7.0341410 7.1942888 6.7902310 5.2580917 7.8031881 4.7454724 5.0448646 6.6925351 4.7132759 5.8467239 6.3059491 5.9610196 5.5470876 6.3576907 6.2441511 6.2004699 5.9858957 5.4747689 8.0179567 4.9703583 4.8886089 4.0354856 5.1038866 6.9142994 7.5861148 4.6232289 4.9121196 4.8966266 5.0555207 7.4910619 5.7021818 4.4422835 6.2037606 5.6629586 4.3078826 5.2696499 5.1900000 5.5556458 5.7465080 5.5280762 5.6874551 6.1902555 6.4832396 5.3511805 5.1328632 5.9020427 5.0249487 6.4546174 8.9999982 5.1295457 5.8286372 4.3754902 6.1445938 5.3931286 6.5013014 6.0318028 7.2064595 4.4816557 6.8967089 4.4715394 6.4792170 5.5354751 5.8119338 6.4120489 6.1016562 6.2829393 6.2009842 4.9999218 5.6072744 6.0846551 6.8131679 8.1517617 6.7840977 6.0190400 6.0637576 5.2263864 5.1399588 5.1754336 8.7622816 6.5294068 7.1238615 3.6784780 6.5232382 5.8859933 5.7812624 8.7136906 7.6366106 6.0686191 7.5820314 6.1328410 6.0011241 6.3222568 3.7223565 5.2945513 3.1335370 6.3343818 5.4055366 5.8075052 6.5230540 6.3837849 4.3197095 4.0639322 3.3513166 5.4705785 3.4335589 5.7919916 4.6971135 6.6603413 5.3464950 5.4923916 5.5788577 8.0288733 6.7137761 4.2191357 6.6822913 5.7272969 4.8222559 5.9937808 4.3126144 3.7816482 5.9971275 5.3291581 7.8251675 4.2484296 7.0546187 6.8423652 7.0307506 5.6212933 4.9034524 6.5668843 7.5231852 5.8326771 4.5594530 5.4067818 5.7260497 7.5542278 5.4571704 6.3827717 4.5505850 6.1834365 5.5884953 5.9650132 4.5821707 6.3607255 6.1699680 7.6523733 6.3760837 6.4635798 8.2028142 5.8585969 7.9083010 5.4036165 4.2292355 6.7154957 6.2236698 6.7399376 5.0919443 5.9663172 5.2051023 4.4530004 4.4524480 6.1632539 4.6138822 4.0021582 6.4462379 8.0088259 5.6551635 6.7760020 6.6026934 4.6557952 4.0964705 5.1596749 5.9539915 3.9328100 3.9088062 5.7730674 6.9054749 5.5942327 6.1282652 5.7395269 6.3710154 7.3572386 7.6720908 6.5522173 5.7994584 6.9393320 6.1006685 5.8554074 6.4353053 8.1040335 5.8427565 7.8270846 3.1930338 5.7809314 6.1099800 3.8467350 3.7768662 3.2812554 6.0224743 6.7806190 6.5273570 3.6982064 5.5965823 6.9100265 5.6563706 8.0873408 5.9965357 5.8811265 5.2452889 8.3129693 6.5150604 4.8337566 6.2578101 6.1132806 6.1966806 6.0759706 5.4777251 5.0968935 5.9644827 5.3073850 4.9519616 5.2995191 8.0343672 8.8303900 5.7240415 6.0392603 5.8713265 7.5580080 5.6177351 6.8864303 5.3026378 6.8246277 5.7184697 5.5837628 6.2112867 7.0852534 5.7291196 6.3291389 4.1647404 3.9659359 4.6203925 5.3517179 5.5492078 6.9795909 5.2058868 5.0538904 5.4103512 7.8422591 5.6552735 6.1481526 5.4056057 5.5146355 4.7536596 6.1958461 5.9417876 6.9444197 6.7735855 5.6790988 6.5350071 5.6068900 6.8608281 6.6921006 3.0813614 5.3429456 5.2101424 4.8924958 5.8836983 5.3279549 7.4191734 6.7729968 5.2842959 5.5383554 5.1136355 7.2259640 5.8200245 6.2723216 5.7037140 5.6143967 6.5226044 2.4909514 6.8351623 7.4215110 5.4875030 6.7211428 4.4039558 6.9310820 4.7979781 6.3544053 3.4993784 4.9899482 4.2620127 4.0953767 4.6883825 6.9778945 8.9999988 4.6643039 4.3619857 6.4917218 6.7767222 5.4933665 4.1466156 6.2728830 5.6308249 6.9848957 4.1102771 2.9588165 5.9979537 3.7037697 4.1946466 3.9609229 5.5294934 5.5079785 4.1105743 4.9395318 2.8667756 4.9750411 7.2384245 4.3447160 4.1766587 1.9534027 4.8218873 6.6680733 5.3699426 6.1581024 2.6646589 5.2565663 2.6283060 4.6070618 4.7722816 5.6605276 3.4493130 3.6164538 5.5986712 3.6290711 4.2700368 2.8380643 2.8946178 5.6054820 2.9295099 7.2949768 6.0141817 5.9050332 7.3712466 4.3217944 5.3210689 3.4026129 4.1832247 4.8317150 3.1426721 4.6542378 4.7248863 7.3242179 5.2162235 5.3817215 4.5609578 8.1036361 5.3470932 5.7174245 5.1576331 3.9235611 3.7530632 5.9207277 5.7323923 7.4318472 4.7877165 6.7553159 3.3413646 6.5180930 7.1127750 7.7493439 8.9999987 5.7653180 5.5655499 6.5620796 6.5622248 6.9529680 7.5751501 8.9999989 5.4238778 5.4945152 8.9999981 8.4693936 6.2046653 5.3924820 6.0037742 7.4193935 6.8484493 6.9647227 8.2305974 7.4757716 7.5700623 4.5516685 7.2309588 6.0091582 5.4791564 6.6006337 6.0470284 6.1206241 6.6689176 5.4403389 4.7954806 5.7364169 4.8129664 5.4828033 7.4581743 5.7023933 6.4484021 8.4366013 5.2894895 8.0237571 6.9971471 8.0062172 6.4109546 6.4391795 6.0101722 7.0978473 4.9505220 8.8409816 7.4498223 8.9999990 5.8445179 4.1744109 8.7797455 5.5318323 7.5781599 5.4705680 5.9391413 7.6408555 7.8269995 6.2611801 6.5736185 8.7255031 6.6688369 6.7180170 7.8829767 6.5524098 6.9665384 4.6258547 5.7112819 7.0696572 3.9704204 6.3419417 5.4348074 5.1104132 6.4851653 6.0231217 7.5676933 7.5622146 5.5549085 6.1777732 7.4998343 6.4828465 6.7350281 5.0788383 5.6941433 8.4977753 8.1137289 8.5020076 5.5536829 4.7123484 6.2795290 7.1047223 6.2212231 8.7367713 7.2024383 6.6972112 5.7100284 6.1600083 8.6835037 5.4199210 8.5428977 6.2968210 6.6271412 8.1144620 6.1253221 5.2777701 6.9289095 5.7947216 7.0966828 6.6941675 8.9999988 6.1709338 5.0247594 8.0339077 7.0176238 6.3251255 7.9291519 6.3975880 5.7108233 8.9999984 6.3495700 6.7055585 5.9321140 6.2701111 7.1205427 6.5852234 6.7489436 8.9999989 5.5028586 5.1269630 7.8708121 7.3643473 6.3621456 6.3187101 5.1808378 6.0583017 5.8209833 5.6067741 5.9732348 6.6823732 7.8340461 6.2587884 6.4072177 5.4748810 7.1054849 5.4053634 6.4253526 6.6793397 6.1430234 3.9228071 6.2564408 6.9924673 3.6031916 6.0301259 7.5760479 6.0908909 5.7783106 5.2828972 8.9999982 5.5308341 7.2058974 7.1684468 8.9999981 7.2875286 5.2516154 7.9756932 3.4046475 3.4948569 6.3648825 6.6350017 7.0651338 7.6018807 5.1391426 6.3755856 5.4678672 4.3209336 6.2019821 4.2913041 5.4891856 7.4586840 5.6368540 3.9650678 4.9837778 4.9124394 5.6057201 5.8544817 7.2019997 3.9552257 5.2757035 5.5031985 5.3852669 6.0812113 6.8111968 6.7744642 5.6872935 5.5377703 5.4280099 4.2463199 7.4248115 7.1149195 5.3117186 5.8778538 5.5354051 5.9605944 5.7890559 6.0493364 5.7457821 6.2400023 3.8301556 5.0015269 6.1874617 4.5876658 5.3506618 5.8060225 5.9085184 7.3074793 4.7216988 5.5530297 6.4994864 5.2130036 
EP00024_Dictyostelium_purpureum_P002409_XP_003285261.1_cyclin_Dictyostelium_purpureum                                                                                                                                                                          6.6820141 6.6306755 6.6969872 6.9274000 4.3845921 7.0203001 4.4948167 6.2045099 6.9228023 4.3673276 8.9999989 8.9999988 6.5624944 3.7556978 8.3888109 8.9999983 6.0047595 7.1553452 6.5415212 6.8586131 5.1378434 6.7858925 5.3254432 6.0326755 6.1165231 6.0978320 4.4391306 5.6756845 4.2289066 5.2494748 4.7719024 4.2868153 6.8167523 6.1154570 8.9999988 6.8037526 6.6962934 6.9865836 8.4950547 6.0442070 5.4692641 0.0000000 5.0045812 4.9643128 5.0328758 3.4870739 5.0921836 8.4596586 8.4277369 6.6816475 4.1905884 8.7014551 6.9151353 8.2255425 6.9494650 6.2531865 6.5543531 5.5661517 5.5279746 7.3692543 8.9999988 8.9999989 7.5884884 8.4405863 7.8778845 8.4467042 8.9999984 8.5378768 8.9999989 4.5713371 7.1174727 4.8333850 4.3267467 8.1352553 4.4404686 7.9772488 7.4149367 7.3999983 4.5051862 6.0647238 8.2790433 6.7669179 5.9997160 4.0561162 8.6892397 6.7298941 3.7879794 7.3430697 4.4647241 6.1582686 8.8454399 7.6959749 8.9999982 8.9999985 4.5270811 7.1112218 8.9999983 3.8950808 5.8803164 7.4720608 8.8145099 5.7363080 7.3819692 6.3430032 5.5160994 5.7099318 4.5139815 6.3698461 6.5095496 8.9999989 7.2348226 8.6534081 7.7110837 7.8085630 5.6284538 6.7629515 6.5376232 5.4114343 6.8258071 5.6062674 6.5241967 4.1175539 5.0910078 5.9357976 8.9999987 6.3902300 5.9005928 5.5653444 4.1610592 5.9059314 5.9715050 4.6916538 7.1242510 6.0372911 8.1417318 7.8186562 7.0514811 5.7493498 4.8231650 8.4023431 5.9312399 8.3670970 8.7932823 5.5341419 8.5931753 5.6754592 6.6423953 7.0019761 7.4895792 7.8384159 7.5117430 5.7190164 7.6747767 5.6180265 8.3068013 6.1927048 7.4818720 6.7672287 4.4039327 6.5772635 6.0142240 6.1435162 6.7115647 3.6751046 7.2024279 3.9077204 7.1446910 6.6765156 3.6231984 4.4036906 5.2090600 8.9999990 7.2944804 4.1887488 7.0827246 8.9842610 7.6290264 6.5803945 8.1474378 6.5684040 6.8192808 3.1713663 7.6776658 6.2170239 7.9253640 5.3179165 7.9999214 5.1882918 5.6153961 5.5362317 7.7417560 4.8398155 4.9107595 4.7528442 8.8878608 6.9518421 7.5942944 6.6240907 6.2784021 8.5316201 7.0335452 6.4649323 3.4495164 6.7684655 6.5870194 3.5002751 6.3406839 3.7383713 6.7715467 6.1864730 8.9999983 6.0360667 6.2678374 8.9999988 5.2832267 5.4972013 4.5014856 7.6637197 8.9999989 8.7506835 4.5269438 8.2799834 7.1696200 4.0135134 4.4850079 4.9720912 5.3618676 5.3505624 4.8616397 4.3855258 4.7015833 4.3369507 5.0457829 4.0275983 5.3427549 4.6506907 4.5121862 4.9930816 6.2666316 4.3940579 4.4600209 5.0853741 4.0324819 5.5098642 4.5203184 4.6905635 5.1547916 4.8707321 4.3907694 4.4304918 4.7891941 4.8930294 4.5135742 5.2388762 3.9522458 7.4453969 8.4564854 4.0837916 6.8383211 5.2537325 7.8069033 6.8394966 3.5844055 6.1332358 6.5577061 5.4747625 8.6825490 4.1754952 8.9999981 8.1595717 8.9999984 6.9048691 6.7155004 6.1387515 4.6022899 6.6059339 6.9065592 8.7047585 8.9517446 7.6796360 6.2510763 8.9999985 8.7506683 7.6464472 8.9999981 4.6750496 6.8320039 5.3239335 4.7982385 6.9524449 5.8142346 8.9999986 7.4027560 8.6296966 7.2359666 8.9999985 7.9205634 6.9863461 6.4109957 7.0164420 6.0831639 6.5178183 6.1756368 6.6581866 7.1090132 6.7210520 8.9999982 7.4247017 6.3509538 6.0783629 8.0480855 6.8052894 7.4383275 7.4948527 4.5532280 7.7010576 4.5992164 8.9999989 5.3994628 8.9999981 4.7356489 7.3213490 7.9053636 7.2781259 5.1032534 8.9999987 6.1955311 8.1699570 5.9099000 7.6913836 5.3490686 5.2101354 8.0679691 5.7445678 6.0812057 5.1009224 5.9185842 4.8090882 6.8582691 4.3749341 8.2757109 7.0179926 5.6656645 8.3332204 4.0010414 6.8137521 4.3289222 8.9999982 8.9999983 8.9999986 4.4598056 8.9999988 8.0690977 4.8917119 6.5937191 8.9999986 8.9999981 8.9999986 6.0113034 5.0705037 6.2106732 4.7193460 7.6194906 5.7654904 8.9999989 8.3525505 8.1136891 4.1014673 4.1062326 5.4713435 5.1622012 5.6313022 3.9482835 5.2352867 6.0114550 8.5371526 5.1366754 5.5673568 5.7334862 5.7858121 3.6357757 5.7265700 3.6083930 6.0860211 8.5186691 4.1528376 7.5624499 4.2414038 8.9999987 8.9999985 4.7337266 7.3682156 3.6653301 3.2717354 8.2235972 5.9829977 5.3139168 4.0594501 6.3085177 8.9999988 6.0811032 8.9999980 6.6013291 5.5009331 4.5389668 4.4601896 5.0948814 5.6291092 7.9675184 6.2956810 3.3823733 5.9349960 8.9999989 8.0250215 6.5140394 6.5081679 7.1008817 7.2071932 7.5274667 7.2065324 3.9806545 6.4378549 4.2384292 6.1145826 7.6105702 8.7924290 7.4430918 5.1292122 7.3951994 6.1928144 7.3791423 8.1828210 7.9251474 3.9231527 4.4495005 7.4327358 7.1028193 6.5200052 4.8243998 4.6816645 4.7088956 8.9999990 8.9999985 4.6725479 8.4895830 7.0945758 6.0323981 6.3728339 7.1056788 4.2984134 6.2700609 7.0456241 4.8650233 7.2005095 7.3411931 3.9719475 8.9999984 4.4591443 7.2550798 4.9812529 4.7312407 7.7067362 4.2542056 8.0830215 4.2492602 4.3662228 8.3750610 7.3984264 5.4087052 7.5352884 3.8903535 3.9325083 5.4192586 5.7075750 5.7118757 3.9297274 4.4760522 8.4303758 6.3005103 4.2039941 4.5672430 6.6431425 8.9999989 8.3211214 8.9999983 8.1050817 8.5239461 4.6689527 5.1292495 4.9548456 4.5998590 5.2098271 4.7455472 4.4952702 4.1735165 4.1388313 3.7530671 7.1670229 7.5583350 6.9054352 8.9999982 6.9094665 4.2084829 7.7507570 5.7609388 7.6797693 8.9999981 7.6002211 5.8895242 3.7207082 4.2262574 8.3136644 8.7248629 4.3277158 3.8577884 5.7682372 5.9681868 5.2781391 4.6028034 8.9999982 5.1854912 7.4820123 7.0419433 4.8584822 7.0111487 4.0971840 7.9669947 4.7149285 6.1500573 6.2840647 4.2090221 7.5298909 5.4767492 5.4808002 5.2380538 4.9324328 4.8275690 5.1056431 5.8875947 5.2528542 5.4078578 4.2155981 5.6816966 8.2811000 6.4901005 8.3551125 5.6177050 7.0814859 8.1517528 6.1479102 6.0776627 5.1829025 7.8778463 8.4420869 8.8018664 7.1456589 4.8578417 6.3855436 8.4285631 4.3896464 7.9569326 7.2141964 8.5148513 5.7868909 4.4291302 5.1983155 7.6544944 3.6814052 6.4461589 5.1201855 8.9999987 8.9501561 8.6521245 7.3649496 6.0148027 8.9999982 3.6284258 6.8875280 5.7664528 3.8583731 8.8248034 5.3191179 6.1122378 3.1150108 4.7705471 5.8457575 5.7026132 6.6493248 3.7896707 6.4714387 7.5184056 5.8872876 2.7702094 8.9999988 7.0746528 6.6205559 6.2856930 2.2741214 8.4784129 3.1580330 6.7198805 5.1244078 3.3201512 4.9192341 3.0750546 6.4578345 3.6765745 4.8913993 6.3995268 3.4394016 5.4734857 5.2639696 5.2354261 5.2906339 3.5712148 5.5354345 8.9999988 3.9589174 3.9375140 8.6436906 6.4628980 3.7875526 6.0382419 7.3564417 6.5588437 4.9049647 6.4887326 5.9954173 8.8695782 3.4466121 8.1382223 7.3710093 8.9999987 3.5163464 3.8954776 6.2678595 5.6102723 6.0644536 4.6423774 6.3539881 8.9999982 4.1550024 7.1282428 6.0406266 5.8390667 8.9999989 8.8336977 8.9999982 7.3233390 4.1657613 8.9999981 8.4587470 7.8937336 7.6957188 8.9999986 7.5656413 7.3209135 8.9999980 8.9999982 7.0117225 6.6264688 8.3782054 8.3280975 4.6876285 4.8960334 8.9999981 8.9999982 6.2217554 8.6426699 8.5891141 8.0569410 6.8519038 8.7017897 7.0563174 4.7624500 7.4135503 7.9703339 6.9020882 7.5225294 6.3627445 8.7396927 7.6371088 6.4987983 8.9999982 8.9999986 7.6893540 8.4638563 4.8554426 8.3165653 7.1664200 4.2587920 5.4934776 8.9999982 6.0660499 8.9999984 8.9999989 8.9999983 4.8160660 7.2842297 8.1347157 4.3204775 8.6463475 6.6736335 8.3999633 8.9999985 8.9999980 5.3740464 7.4091272 8.9999982 7.9486149 5.3502801 8.9999986 6.9847298 5.8534186 7.1353312 7.2363838 8.7921455 6.7212486 8.1268505 6.5833209 7.1648533 8.9999983 4.7499433 8.9999986 8.9999988 8.4503873 4.7573930 8.9999988 8.9999985 4.4875261 7.4856854 6.8945949 8.9999989 8.9999988 8.5724338 7.8343588 5.3099136 7.6992825 8.9999980 4.6945523 8.9999981 7.6366988 7.8077909 6.2105407 4.2912746 7.7106201 6.1716654 8.9999981 4.4207895 5.2026709 8.9999987 7.3690138 7.9406227 8.3319409 7.2874716 4.5462531 5.1172650 8.9999990 5.6230116 6.3274604 8.0993069 8.9999983 4.5414702 8.6740328 5.4114377 7.5555799 8.9999982 8.7371580 4.9770067 5.8938510 8.9999982 8.2850852 4.7764601 7.7954137 8.9999988 4.3986591 7.0181747 7.8943454 6.9638391 7.6883143 6.3541785 7.8576330 7.0694879 4.6468179 7.9871560 5.7424508 7.7535343 8.6230036 7.8094260 6.5977853 7.5892382 7.2895451 6.1163993 8.5774316 4.8681518 7.4056528 5.8142984 5.3909657 7.5240936 5.5623470 3.8707030 8.0174440 5.0740798 4.7462521 7.8504806 8.9999986 4.5219898 7.5170921 4.8743505 8.9999981 8.4885131 7.4292073 8.3694136 5.1604738 5.3382014 4.7377622 8.4126837 4.3357874 8.9999984 7.7299753 4.7675734 4.1268871 6.1709854 6.3868962 6.6522657 3.8921008 8.3209953 7.0986305 6.4184354 7.1223418 7.1900022 6.9942901 6.4473561 5.5551471 6.6526519 6.7636378 4.4138640 7.2274630 7.9150419 6.7819244 4.2639952 7.7066289 6.6652969 4.1674763 6.2802503 8.9999985 8.8366986 7.4895716 4.2955778 7.1586176 4.2546101 7.7355699 6.9659519 3.8272162 7.9480609 5.8037160 6.8570105 8.2284796 6.9054281 7.9781484 6.3429581 4.5296432 8.9999983 6.1918036 4.0659969 7.6995055 7.2046845 
EP00026_Physarum_polycephalum_P005113_Phypoly_transcript_05141.p1_GENE.Phypoly_transcript_05141_Phypoly_transcript_05141.p1_ORF_type_complete_len_475_score_55.71_Phypoly_transcript_05141_101-1525                                                            4.9137073 3.5160200 4.0153770 4.9327625 5.2934557 4.8937722 5.3566027 3.3908222 4.2851142 5.5441854 8.9213970 8.5394749 6.5973174 5.2559853 6.3807819 6.4979738 3.2325080 7.0387416 4.8421982 5.6995784 5.4615634 2.5058428 2.1664562 3.4475177 5.2574863 2.9684558 5.6624435 3.6702951 4.7689531 2.3695671 2.4158379 5.0206885 3.8862537 3.4166323 6.8166299 3.0365128 4.2643963 3.5451138 6.2170246 2.5740099 2.2378379 5.0045812 0.0000000 3.4340845 1.5202371 5.5075241 2.1334785 6.9899720 6.3117155 3.2628039 6.7296081 5.6697962 4.9020221 6.9654636 4.9104026 3.6066782 4.3617629 3.7218748 5.6571224 5.0258071 7.5467687 4.4876905 5.3723218 5.8173162 5.8381379 6.4532750 6.9017399 7.5055276 6.7606420 4.9353079 5.7794422 4.2811625 5.0997765 7.1899500 5.2161668 6.9555795 6.7805208 4.5778843 5.3433289 4.4380416 5.9058810 4.4488818 5.6310198 5.3230071 7.7741284 4.3650322 5.0008422 5.8077213 4.9562889 4.7396261 7.0956697 5.1201813 5.6447748 5.2183463 6.3540580 5.2579636 7.2899356 5.1493133 3.0414799 5.7955965 7.3283406 4.4938771 3.2141877 3.5146244 7.8548767 2.6184425 5.3713928 3.0365742 5.8535738 7.5067162 3.9274309 7.1475214 4.8968841 4.8885392 3.8595459 4.0345289 5.5448232 5.0856769 4.8896251 3.6579094 4.8786464 5.5684145 3.9615396 5.7843300 6.8735539 4.8178113 3.2788597 3.5253649 4.9229934 3.3939186 3.0636848 5.2755638 4.1157142 3.2859586 6.6045407 3.9705438 4.3381303 2.9058666 5.6603147 4.6395044 3.5684052 4.2608900 5.0369390 4.4460746 5.6258935 3.4239174 4.9635223 4.3005681 5.8651898 4.2715134 6.0981030 3.9233164 5.6782298 3.1396752 5.4161884 3.3569159 6.0043591 4.9765320 5.4875913 4.6623253 3.3822694 3.5398094 5.0396682 5.0592535 3.5072023 5.8933150 5.4813937 6.2609981 4.8312701 1.8959198 3.4522288 7.3505880 6.3633899 5.2163333 6.3546770 7.3203695 6.2841677 5.0707552 7.0055370 6.2956091 5.1378096 5.2127091 6.5474475 3.8802903 3.3863633 4.4468464 3.7029916 6.4481725 4.1486575 3.7115685 6.2897850 5.8134216 3.7675321 5.7691020 6.9925690 2.9772300 5.2726952 4.6969137 4.4693334 4.1772600 3.5588756 3.3754586 5.2569928 3.6574923 3.4465889 4.9784808 2.7700051 5.0821401 3.9852895 3.5209933 7.2076248 2.8803190 3.2777581 5.8701319 2.4314286 2.8013801 6.2678623 3.0265140 8.9999986 7.3151017 5.4033885 5.4429727 6.3833436 4.3742113 5.1917784 5.7805107 7.0810243 6.2290170 6.4574243 6.2735863 5.9518981 4.9449635 5.0988469 5.6499449 5.9062878 4.7269780 4.9651034 4.8614201 5.1158591 5.2478978 5.4046764 4.3702922 5.2402814 5.8131530 6.2241398 6.3104278 5.9294992 6.3583211 4.5324334 5.1638725 5.9214771 6.1622077 5.3732398 3.9703446 5.0164443 6.3311130 6.4140316 5.3468865 4.4819797 4.8843303 5.4321419 5.3781187 4.3417035 6.3215032 4.8423062 4.3182116 5.2588955 5.8471691 7.8541951 6.6274147 7.9975606 5.0200621 5.1260351 4.9761333 5.5173367 4.0781329 5.3163267 7.1351497 6.6990926 7.2363719 5.1198481 7.5132138 5.0030641 5.1912509 7.6298902 3.8227587 5.6920829 5.8530477 6.1195614 5.7709796 6.1347800 5.8077028 6.1466540 6.0238550 5.4321026 6.7463528 4.8544022 4.1530318 3.8499677 4.9341823 7.2865595 6.9715184 4.6833162 4.8755764 4.4073133 4.6200504 6.7032905 4.8866007 4.1858772 6.1867263 4.8390082 4.5717594 5.1341068 5.4772182 5.4267224 5.6035643 5.1461367 6.0981261 6.0689118 6.0035841 5.7164072 4.8507961 5.6353315 4.8722367 5.1629739 8.9727001 5.4367614 5.4347649 3.9855801 5.7228814 5.0943502 5.8861049 5.9385316 6.6749867 3.5643683 6.1142025 4.0983939 5.2904701 5.6489906 4.9572759 5.7281383 5.2289051 5.8228326 6.1338039 4.3694154 4.8371393 6.0064476 7.0697225 6.5267685 7.3679930 4.8432562 6.3723460 6.0070020 4.8209032 5.0499070 8.1427562 7.5998842 6.8446499 3.0000428 5.7055322 5.8671935 5.0078327 7.6863852 6.8105034 6.1707930 7.4355876 5.9924814 4.9192403 5.9462860 3.9060020 5.1206014 2.7066581 5.2993998 3.9574244 5.7398095 6.3679590 5.6572806 4.0035847 4.0644011 2.9052740 4.6412566 2.9840612 5.8068916 3.4498966 6.7036375 5.7923902 4.8675356 5.6542062 7.3141076 6.8742875 4.0435133 6.4476778 5.2435075 3.9042678 5.5931246 3.9677219 3.3959240 5.5760454 5.6527207 7.1321609 3.4548741 6.8532757 6.6960346 6.4463307 4.9980300 4.8109247 5.7918235 6.4339325 5.4051098 4.7724009 4.5932065 5.3662581 7.4681329 5.1501755 6.2591742 4.3901851 5.1045914 5.1702116 5.9470096 4.3652250 4.6774426 6.0533769 6.4313506 5.2850521 5.9687848 8.2147227 5.3081119 6.0129314 5.3288142 4.8279134 6.4965876 6.3234420 6.5026226 4.6136995 5.5183451 5.2353560 3.9303005 4.8542544 6.2457551 3.8551459 2.9437163 6.3298933 7.2504163 5.6488732 6.8317731 6.1440598 4.5319024 3.5419409 4.5701385 4.7112725 3.4117036 3.3700698 5.7402609 6.1381933 4.7781330 5.7611336 5.4594955 5.0532851 7.3363042 5.9581692 6.3642071 4.8274959 5.8312088 5.8143696 4.8579951 5.7469078 7.5752388 4.7763088 6.5591022 3.2628362 5.1771183 5.7380617 3.4068958 3.0910800 2.6654023 5.2111299 5.8894546 6.5436621 3.4039326 5.2340262 5.8919839 5.0433419 7.6956762 6.0623355 5.9218890 5.3991477 7.6729770 6.6884368 4.7965266 5.9948541 5.1134904 6.0514044 5.2879749 4.9119061 5.2886034 5.4350930 4.8955490 5.1797532 5.6903109 6.5033634 7.2634592 5.4661175 5.1942953 5.3989015 6.5121683 6.0200472 6.4116455 5.3040093 7.1614186 4.8421611 5.6574927 6.8736716 7.3864989 6.1332854 5.9035217 3.6712571 3.4704698 4.0834204 5.2129953 5.6313085 6.1025061 5.7595847 4.4559401 5.4843169 7.3897477 5.2871875 6.0560552 6.2812554 5.2277980 3.6226895 5.6623451 4.1448825 6.4155041 5.6765718 5.1912962 5.5933347 5.4180473 5.9567364 6.9073674 2.9062617 4.4570773 5.5173586 4.7233805 5.6418757 4.8459967 6.3899762 5.7616047 4.5555939 5.9044071 5.4641234 7.0477200 6.1423153 6.2751792 5.8655363 4.1434964 6.2978542 1.4796976 5.5384143 7.2186717 4.8734990 5.4966012 4.0876147 6.3009390 4.9283364 5.6278580 3.2286439 5.3152131 3.3478932 3.9521905 5.0726001 6.4888037 7.4166022 3.2044891 4.2773681 6.6468400 6.7348128 4.9316051 3.2200336 5.4809272 4.3503749 6.3861426 3.0713072 2.2733190 4.7867257 3.1058587 3.5436826 3.5002108 4.7430756 4.5781553 3.5123323 4.2015945 2.2736512 4.1111262 7.2127474 3.6726070 3.5307764 2.4414472 4.5115091 6.6159808 5.4335121 5.5212623 1.7122917 5.0006008 1.6566714 4.6414129 3.9465443 5.1625156 2.9249794 2.2790901 4.8095275 2.5534577 4.0768797 2.1806163 2.2498933 4.9575553 2.6722135 6.6449821 5.2341399 5.0603107 6.5091815 4.0688003 4.8917677 2.6190685 3.6128978 5.2489088 2.2032774 3.0676204 4.5235917 6.1988189 4.8205536 4.9762264 4.3101521 8.3735880 4.8144271 5.2171942 4.6229902 3.8711655 3.7802203 5.6351466 4.8639796 7.0994475 4.8945583 6.3481699 3.4233850 6.2489275 6.5055499 6.3233460 8.8028693 5.0107452 4.9736578 5.4161525 6.6252696 5.7855344 5.5071686 8.0337121 4.4378267 4.3567213 8.3756308 8.6060911 4.9198807 5.2366002 5.9872286 6.2681204 6.3473312 6.3728159 8.0322598 7.3210912 6.7790500 5.1678248 6.8332885 6.0133509 4.8861894 5.9456203 4.9539255 6.3082123 5.5443103 5.0378598 4.3193571 4.7121540 4.3361655 5.7853933 7.2361409 4.8836178 6.1622454 7.8332667 5.4185398 7.1004855 6.4090059 7.9293443 6.0703617 6.4195841 6.4379230 6.5865863 5.1375997 7.0332073 7.3380205 8.0474428 5.0226433 4.3201106 7.4173901 5.1281913 8.0819764 4.3655718 5.0757899 6.8809869 7.6978989 6.0985987 6.2824186 7.5323654 5.7922630 6.3848134 7.0049696 6.3882676 6.5654236 3.6475124 4.7916836 6.5127609 3.5068089 6.0993977 4.6888886 4.4029628 6.0395128 5.6867221 6.7357625 7.3589390 4.9344892 6.0824228 7.0124290 6.7775339 5.5781089 4.9496456 5.2407868 6.7147219 7.9025791 8.0335215 5.5850022 4.1827966 5.4232512 6.5452523 6.1840823 6.8494116 6.9958449 7.2648826 5.1993578 5.6940014 7.6329343 4.9032953 7.6940181 5.9624673 6.2667760 6.8793926 5.9608703 5.3904236 7.1900878 5.9460690 6.2232361 6.7987538 8.9999989 5.7824300 4.9333783 6.8507684 6.1883629 6.1437350 6.7870080 6.2051038 5.1533550 8.9999980 6.2625641 6.3893512 5.2745621 5.4179034 5.8859520 5.4751253 6.3831491 7.5848409 5.2453636 5.2121751 5.7583609 6.5084209 5.7226847 5.4257190 5.0887390 6.1767323 5.8911716 4.9717303 6.0008112 6.8539929 7.3118473 5.7044886 6.1354749 4.9156326 5.4421680 5.2214649 6.3966083 5.5745925 6.2083091 3.2569096 6.7669601 6.6700085 3.1066756 5.3427191 6.2623380 6.2476086 5.2573203 5.6571718 8.9999981 5.0607816 6.3184027 6.2708187 7.9583897 6.4369776 5.4083834 7.2555838 2.6767936 3.3468627 6.1610239 6.2883017 5.6165856 7.4499043 6.0167139 5.7078634 5.5954004 3.7089739 4.9760634 3.9591768 5.2540079 5.7607237 5.1591139 3.9452445 4.6680743 4.7341427 5.0176105 4.8278044 6.9206847 4.0207028 4.9503422 5.3686511 4.8310792 6.6732985 6.9395945 6.2324330 5.6234624 5.0398986 5.3308364 3.5514498 6.5219770 6.3412517 5.1160158 5.7012033 5.2350412 5.4718795 4.9270069 4.9378627 5.1082389 5.4784617 3.5340617 5.0678579 6.2218922 4.4822944 5.3017935 5.2916561 5.6473044 7.2085863 4.3963254 5.1256132 6.4710502 4.8360158 
EP00026_Physarum_polycephalum_P014764_Phypoly_transcript_15316.p1_GENE.Phypoly_transcript_15316_Phypoly_transcript_15316.p1_ORF_type_complete_len_302_score_32.13_Phypoly_transcript_15316_109-906                                                             5.0464547 4.8843602 4.9015017 5.6557211 4.6437683 5.2649565 4.6371253 4.5705442 5.0660791 4.9881558 7.8284699 7.3674281 6.8572555 4.3369326 6.2281729 5.3222293 4.0008076 5.5082067 3.5324669 5.3567943 5.7734956 3.9360832 3.7782579 4.8014206 4.3272450 4.0234220 4.6801185 5.2830503 4.6205777 3.5178494 4.1165485 4.8594546 4.9304229 5.2458334 6.4457135 4.8265963 5.1148820 5.4597383 6.5861783 4.4510499 3.8814820 4.9643128 3.4340845 0.0000000 3.7025100 4.6972078 4.3956879 6.6607163 6.8793390 4.6172814 5.5091815 6.0719492 4.3138195 7.2775538 5.2160816 4.6206552 4.8682374 5.0373908 4.9554667 6.5586776 7.8476898 5.5496800 5.7690996 6.8287579 6.3413455 7.1927286 8.4323270 7.2937577 8.0262174 4.6546335 5.9942030 4.6472215 5.0873618 8.5609753 5.3998640 7.1162811 7.3664227 5.6175517 5.5683987 4.4546577 5.4080150 4.8258684 5.9234202 5.3438943 6.8594906 4.7831740 5.1687743 5.9277586 4.6353744 5.0711627 6.6939126 6.1991057 7.1112588 5.6894454 6.0853455 5.7679981 7.1139188 4.6813183 4.9453110 6.3182903 8.6465386 5.3116378 4.8750954 5.0095168 6.5479945 4.4314271 4.9208728 4.6090061 5.6681767 7.1100855 4.7225816 6.4456470 4.9139735 4.9941076 4.4852553 4.8832475 4.5749116 4.8342688 5.5310345 5.2117474 5.0246494 4.8109372 5.2411556 4.4508549 8.1732335 4.6678972 3.8516483 4.2823197 4.5302877 3.9328736 3.8999141 4.8974954 4.2429982 3.8034415 6.8910327 4.5330241 4.4917187 3.6817229 5.5634040 4.9732228 4.1767431 4.5479199 5.3254347 4.9332595 7.2942002 3.9221364 5.0802756 4.1973463 6.0061689 4.5941050 5.8967301 4.3884123 6.6627401 3.9666960 5.3387516 4.2684091 6.1150934 5.8072673 5.1115882 5.1733961 3.8887801 4.1275066 5.5268908 4.3910010 4.2510143 5.0372437 6.6117918 6.6301583 4.3470560 3.1540202 3.7095786 7.9353966 6.1816047 5.6713418 6.2556184 7.0185536 6.3974544 5.6924454 8.2526676 7.1875969 5.8618758 5.2098507 6.8017354 5.4347549 4.2105227 4.3943204 4.9438457 5.4656253 5.2579568 4.2280954 6.8497563 5.0437551 5.0517819 4.8945358 7.2651187 4.4953653 6.9762223 5.9472566 5.5952202 5.9807565 4.8616879 5.1965758 4.5807373 4.4856595 4.5867072 4.7456196 3.5967381 4.9390906 5.1057291 4.4876645 7.9920303 3.9909630 4.5931664 6.8498079 3.5383227 4.0679641 4.9065752 5.0024877 8.9999989 8.0260942 4.6673344 5.9046562 7.0052031 4.3015898 4.6631023 5.7356472 6.5388307 5.6147654 6.0468521 5.5697679 6.3221009 4.9969628 6.2073993 5.0428345 6.6830896 4.5181227 4.8176055 4.8458308 5.3576420 5.1374168 5.4276497 5.2861939 5.2220724 5.5231682 4.6881501 5.6884486 5.3529265 6.0001946 4.8365993 5.6267606 5.1220687 5.5034527 5.3759178 4.0978013 4.8266591 7.3238536 6.8723297 5.2292184 4.8558569 4.0996259 5.9771017 5.9967094 4.2855765 6.0145012 5.6325270 3.4042174 7.4769206 5.2751169 7.0996385 7.1496959 7.3799375 5.8298075 5.3504754 4.8926005 4.8028794 4.5547398 5.4390276 8.0257703 7.3837086 7.7223651 5.9360949 7.8736886 6.4708869 5.3561245 8.6047497 4.5995984 5.4900971 5.6470589 5.7507587 6.8223248 6.2797646 6.7985207 6.6619832 6.1116330 5.1517720 6.6489812 5.4103686 5.2930764 4.8243827 5.2642922 6.8407820 6.6579635 4.9023671 5.0967252 5.2515823 5.2688500 6.8438572 5.5241951 5.1517856 6.2163176 5.3338557 4.5438837 5.1388681 5.3589000 4.9397207 5.5118748 5.1834502 5.9334418 5.8232958 6.1543239 4.7815740 5.2897051 6.0364543 4.9146308 4.9792541 8.9999985 5.1258498 6.1969906 4.7256794 5.8206863 4.9719928 4.9692340 5.5795600 5.2903578 4.3037328 4.7778870 4.1524290 4.5878137 6.1865566 4.7713598 6.3220349 5.1700221 6.6099498 6.0500560 4.3666852 4.6775104 5.1633709 5.7568392 7.6370074 7.8757917 4.8878660 5.6775523 6.5579063 5.0924911 5.1208314 8.9999989 7.1340721 6.1841234 4.9176627 5.1790972 5.7347502 4.5086886 7.2618790 6.6983570 6.6101322 7.8711446 6.6428439 4.7188271 6.1615358 4.6270264 4.2626390 3.7469700 4.8176141 3.8804401 4.4113554 7.2004915 5.3585421 4.9559775 4.5127330 4.5002072 4.7951918 4.1788588 5.4152121 4.9263259 7.3140412 5.2057312 5.8327296 5.7726330 7.8995239 4.8173121 3.7450826 6.4789665 4.2509425 4.3085955 6.4619584 4.1183238 4.8321705 5.1138143 5.4228012 8.2003542 4.7363011 7.2744641 6.8509607 7.8373521 5.3856348 5.3159687 6.1243967 6.3443600 5.9514106 5.2668999 4.7881926 4.8547499 7.2894238 6.3888267 6.5354262 4.3963996 5.7848630 5.6645970 5.7040980 4.7822174 4.8918208 5.1873891 5.3147927 5.6432690 6.1267805 6.5550085 5.4896124 6.2063065 5.4473548 4.5635031 7.7961584 6.8040990 6.8862893 4.6242634 5.0341190 4.9096029 4.9443253 4.8212386 5.7226558 4.1379007 4.2141949 6.9868408 8.0055152 4.8823092 6.9572146 6.7755100 5.5327698 4.2533566 5.0649228 4.9592938 4.5382227 4.7735330 5.0278909 6.0142579 5.6366787 5.1768247 6.6986809 4.8677639 6.7830991 5.6241330 5.6222944 5.6372309 5.3072965 6.1916021 5.0031256 5.5175951 7.5566751 5.5334651 6.9444439 5.1011920 4.7495178 5.2624820 3.5110361 4.0580987 3.9120458 4.6963402 5.1598404 7.6171695 4.0377925 5.6690067 5.5142872 4.4488850 7.5964124 6.3837830 6.6597653 6.3147172 7.1567959 5.4457190 5.9668677 5.5048046 5.0637182 5.2651299 4.6771765 4.8029659 4.8399561 5.9218692 4.6822138 5.7664472 6.0859309 7.0474558 6.3041026 5.5704872 5.3557115 6.3814840 7.1206458 6.6045977 6.8832795 6.0440356 6.5603284 4.8352209 4.7767612 7.1991334 7.4818982 4.8655865 4.5954084 4.1555945 4.0471221 4.1134073 4.7481226 6.4423217 4.9503088 7.2745387 4.9619181 5.3256596 6.0695820 5.1475718 6.2356224 6.2404436 5.4794030 4.6742756 4.9248133 5.8597284 6.6255022 6.5950277 5.3985620 6.1872055 4.8783499 5.4748626 5.7258993 4.2192254 4.0764468 5.2758061 5.3219376 6.8325889 4.5551037 6.7407396 5.6431558 5.1006052 7.1194292 4.7590829 5.4800361 5.2622551 6.6092243 6.5783758 5.5497011 6.2562024 3.2846534 4.4049436 7.9287186 4.4050767 6.3856382 4.5756558 7.5820138 4.6720125 5.2507641 3.6666453 5.3294564 4.0956910 4.9329510 3.9748325 6.7202000 7.8234452 5.5513318 5.0317452 5.4656887 7.4264383 4.2925040 4.3099743 4.6784557 4.2105174 7.0417183 4.3922855 3.7827151 4.2880737 2.8994837 4.9129215 4.4567457 4.8402731 4.2048935 5.2627669 5.7279587 3.5967838 4.2977700 7.2019977 4.9538046 4.7269963 4.6719676 4.0587366 6.1983146 4.9324735 6.0958197 3.5839404 4.4598861 3.2804997 3.8877446 4.5873624 4.4716802 2.8914077 3.9781044 4.4345845 3.6079960 3.8206033 3.6628860 3.9882801 3.9022391 3.4711470 6.9186676 4.4253650 5.4628006 6.2254216 5.0529059 4.5843896 3.9342719 4.3333525 4.1502078 3.9311735 4.9249255 3.9992208 8.5118188 4.6379092 5.4162347 5.4726459 8.2139387 4.5751139 5.2948461 5.4698220 4.6911758 4.8849535 5.9661188 5.2056287 7.4550760 4.2516968 5.0856979 4.2998169 5.6062314 7.3615785 7.0875546 8.9999986 6.4449238 4.6237665 7.3273561 7.0121098 6.3602582 6.0741196 8.9999986 5.8122850 5.7343396 8.9999987 8.4774340 6.8720781 6.1660259 6.3653469 8.0268292 5.5971506 4.8014048 7.5339364 8.0866502 6.6244464 5.4548050 6.8781065 6.3186969 6.0805818 6.9669421 5.7561979 5.1372939 5.5191709 6.0765756 5.7179150 6.3900014 5.2092594 6.4520892 7.9326115 6.3934286 7.3717524 8.2885865 6.4190010 7.2964362 5.3340303 8.3035099 6.2352965 5.2294381 5.3860139 8.0640919 5.4774962 8.9999988 7.6154274 8.9999987 5.0960527 5.3568285 7.9436127 5.1458367 7.8680206 4.5559035 6.1590042 8.4227969 7.3472905 5.4298033 7.0242616 8.0426961 5.6170714 6.0971943 8.2928778 5.8052198 6.1558544 5.6448405 6.5471271 7.1376002 4.8288850 7.1454735 5.9448089 5.2093607 6.1288125 5.5366280 8.4052666 7.9137459 5.7350286 4.7819902 6.9415621 7.5548225 5.6404539 6.0000954 5.8446914 7.8714463 8.6362814 8.0258552 5.6404296 4.9764384 7.0718171 7.9141684 5.4847511 7.2143466 5.9851088 7.0615983 5.5096608 5.1163971 8.9584772 5.7279779 8.9999989 5.0246127 5.7158397 7.3639640 5.6891995 6.3929772 8.4558018 5.7726009 5.5076220 6.2896109 8.9999980 5.2816912 5.2188845 7.5217083 7.6567076 5.6682614 8.2918503 5.7423176 5.5496707 8.9999986 7.2199796 6.3059160 4.6339667 6.6559925 7.4006126 4.6252358 6.2136085 8.9308708 4.8542469 6.4548964 5.4636219 7.4461495 6.5674468 6.9833801 6.3830446 5.0636821 5.2580286 6.4251434 5.1315844 6.9516712 6.2104459 5.9757004 5.8578751 6.2443393 4.2175958 6.4092990 7.1486218 4.9623862 6.0026296 4.9533577 4.7622983 6.9108900 4.4816677 3.9599089 6.5763566 5.3773417 4.3111278 6.6074588 8.9999985 5.3194416 6.7900281 5.2216280 8.6201973 6.1663448 6.5420755 8.1936241 4.1557505 3.7895454 5.6281147 7.0751645 4.6661305 8.1022387 6.3905531 4.8379582 4.8483681 4.8418016 4.9519614 5.0286776 4.6537393 5.6187766 5.7597955 4.7379369 5.2046513 5.3670372 5.9456994 4.6491373 6.1320284 4.9102372 5.3218742 4.6711988 5.4709617 7.1065878 7.1938263 5.4964824 6.8930414 5.2727883 4.5623947 4.7552990 5.9943495 5.4552109 5.6571424 5.0755357 5.5423820 4.3142807 4.5929567 5.3081693 4.6485186 6.3560979 4.6719337 4.5222317 5.4967522 5.0335227 6.3925898 3.8865892 4.6039339 7.9966855 4.6492864 4.6067931 4.5667366 5.4931399
[truncated: 7,346,099 more chars]
