# Supplementary material for: Evolution of promoter-proximal pausing enabled a new layer of transcription control
Source: bioRxiv. 2024 Oct 12:2023.02.19.529146. Preprint. [Version 2] doi: 10.1101/2023.02.19.529146 (PMC11482795; doi:10.1101/2023.02.19.529146)
Supplement: Supplement 1 [file media-1.zip › Other Supplemental Materials/CyclinT/CyclinTlikefinal.linsi.gappyout.LGC20G.splits.nex]

#nexus

BEGIN Taxa;
DIMENSIONS ntax=867;
TAXLABELS
[1] 'EP00060_Petromyzon_marinus_P043265_ENSPMAP00000003601.1_pep_scaffold_Pmarinus_7.0_GL476475_418210_425326_1_gene_ENSPMAG00000003277.1_transcript_ENSPMAT00000003616.1_gene_biotype_protein_coding_transcript_biotype_protein_coding_gene_symbol_CCNT2_descripti'
[2] 'EP00060_Petromyzon_marinus_P043419_ENSPMAP00000003394.1_pep_scaffold_Pmarinus_7.0_GL483875_8555_11659_-1_gene_ENSPMAG00000003120.1_transcript_ENSPMAT00000003409.1_gene_biotype_protein_coding_transcript_biotype_protein_coding_gene_symbol_CCNK_description_'
[3] 'EP00072_Mus_musculus_P014636_NP_033962.2_cyclin-K_Mus_musculus'
[4] 'EP00072_Mus_musculus_P014637_NP_033963.1_cyclin-T1_Mus_musculus'
[5] 'EP00072_Mus_musculus_P018005_NP_064321.2_cyclin-L1_Mus_musculus'
[6] 'EP00072_Mus_musculus_P021590_NP_082675.1_cyclin-T2_Mus_musculus'
[7] 'EP00072_Mus_musculus_P029881_NP_997561.1_cyclin-L2_Mus_musculus'
[8] 'EP00085_Daphnia_pulex_P008683_EFX68533.1_cyclin_K-like_protein_Daphnia_pulex'
[9] 'EP00085_Daphnia_pulex_P012586_EFX72436.1_cyclin_T-like_protein_Daphnia_pulex'
[10] 'EP00085_Daphnia_pulex_P027958_EFX87808.1_putative_cyclin_L1_variant_2_Daphnia_pulex'
[11] 'EP00144_Saccharomyces_cerevisiae_P002920_NP_012528.1_Ctk2p_Saccharomyces_cerevisiae_S288C'
[12] 'EP00144_Saccharomyces_cerevisiae_P004581_NP_014373.3_cyclin-dependent_protein_serine_threonine_kinase_regulator_SSN8_Saccharomyces_cerevisiae_S288C'
[13] 'EP00002_Diphylleia_rotans_P015192_TRINITY_DN2944_c0_g2_i1.p1_TRINITY_DN2944_c0_g2_TRINITY_DN2944_c0_g2_i1.p1_ORF_type_complete_len_467_score_79.99_TRINITY_DN2944_c0_g2_i1_330-1730'
[14] 'EP00002_Diphylleia_rotans_P023542_TRINITY_DN4636_c0_g2_i1.p1_TRINITY_DN4636_c0_g2_TRINITY_DN4636_c0_g2_i1.p1_ORF_type_5prime_partial_len_454_score_85.78_TRINITY_DN4636_c0_g2_i1_2-1363'
[15] 'EP00002_Diphylleia_rotans_P028240_TRINITY_DN5699_c0_g1_i1.p1_TRINITY_DN5699_c0_g1_TRINITY_DN5699_c0_g1_i1.p1_ORF_type_complete_len_667_score_119.83_TRINITY_DN5699_c0_g1_i1_49-2049'
[16] 'EP00002_Diphylleia_rotans_P040387_TRINITY_DN9556_c0_g2_i3.p1_TRINITY_DN9556_c0_g2_TRINITY_DN9556_c0_g2_i3.p1_ORF_type_complete_len_225_score_34.87_TRINITY_DN9556_c0_g2_i3_73-747'
[17] 'EP00003_Mantamonas_plastica_P020441_TRINITY_DN329_c0_g1_i7.p1_TRINITY_DN329_c0_g1_TRINITY_DN329_c0_g1_i7.p1_ORF_type_complete_len_386_score_98.76_TRINITY_DN329_c0_g1_i7_542-1699'
[18] 'EP00003_Mantamonas_plastica_P031474_TRINITY_DN821_c0_g7_i1.p1_TRINITY_DN821_c0_g7_TRINITY_DN821_c0_g7_i1.p1_ORF_type_complete_len_153_score_27.39_TRINITY_DN821_c0_g7_i1_700-1158'
[19] 'EP00004_Rigifila_ramosa_P000687_TRINITY_DN10710_c0_g1_i1.p2_TRINITY_DN10710_c0_g1_TRINITY_DN10710_c0_g1_i1.p2_ORF_type_3prime_partial_len_211_score_55.37_TRINITY_DN10710_c0_g1_i1_3-632'
[20] 'EP00004_Rigifila_ramosa_P008614_TRINITY_DN1987_c0_g1_i2.p1_TRINITY_DN1987_c0_g1_TRINITY_DN1987_c0_g1_i2.p1_ORF_type_5prime_partial_len_287_score_44.39_TRINITY_DN1987_c0_g1_i2_2-862'
[21] 'EP00004_Rigifila_ramosa_P025427_TRINITY_DN7607_c0_g1_i1.p1_TRINITY_DN7607_c0_g1_TRINITY_DN7607_c0_g1_i1.p1_ORF_type_internal_len_405_score_72.36_TRINITY_DN7607_c0_g1_i1_1-1212'
[22] 'EP00005_Dracoamoeba_jomungandri_P000222_CAMPEP_0174255370_NCGR_PEP_ID_MMETSP0439-20130205_4700_1_TAXON_ID_0_ORGANISM__Stereomyxa_ramosa_Strain_Chinc5__LENGTH_368_DNA_ID_CAMNT_0015337517_DNA_START_1_DNA_END_1108_DNA_ORIENTATION_-'
[23] 'EP00005_Dracoamoeba_jomungandri_P009453_CAMPEP_0174263476_NCGR_PEP_ID_MMETSP0439-20130205_18846_1_TAXON_ID_0_ORGANISM__Stereomyxa_ramosa_Strain_Chinc5__LENGTH_375_DNA_ID_CAMNT_0015348837_DNA_START_1_DNA_END_1124_DNA_ORIENTATION_'
[24] 'EP00006_Acanthamoeba_castellanii_P011467_ELR11690_pep_supercontig_Acastellanii.strNEFF_v1_scf7180000084769_567078_568492_1_gene_ACA1_260970_transcript_ELR11690_gene_biotype_protein_coding_transcript_biotype_protein_coding_description_cyclin_Nterminal_dom'
[25] 'EP00006_Acanthamoeba_castellanii_P012550_ELR18231_pep_supercontig_Acastellanii.strNEFF_v1_scf7180000084664_371143_372598_-1_gene_ACA1_369740_transcript_ELR18231_gene_biotype_protein_coding_transcript_biotype_protein_coding_description_cyclin_Nterminal_do'
[26] 'EP00007_Cunea_sp_BSH-02190019_P004257_CAMPEP_0174232202_NCGR_PEP_ID_MMETSP0417-20130205_2548_1_TAXON_ID_242541_ORGANISM__Mayorella_sp_Strain_BSH-02190019__LENGTH_467_DNA_ID_CAMNT_0015310211_DNA_START_637_DNA_END_2040_DNA_ORIENTATION_'
[27] 'EP00007_Cunea_sp_BSH-02190019_P005512_CAMPEP_0174231522_NCGR_PEP_ID_MMETSP0417-20130205_2036_1_TAXON_ID_242541_ORGANISM__Mayorella_sp_Strain_BSH-02190019__LENGTH_619_DNA_ID_CAMNT_0015309427_DNA_START_54_DNA_END_1914_DNA_ORIENTATION_'
[28] 'EP00008_Paramoeba_atlantica_P004996_CAMPEP_0201478932_NCGR_PEP_ID_MMETSP0151_2-20130828_3689_1_ASSEMBLY_ACC_CAM_ASM_000257_TAXON_ID_200890_ORGANISM__Paramoeba_atlantica_Strain_621_1__CCAP_1560_9__LENGTH_707_DNA_ID_CAMNT_0047860205_DNA_START_1_DNA_END_212'
[29] 'EP00008_Paramoeba_atlantica_P009712_CAMPEP_0201498638_NCGR_PEP_ID_MMETSP0151_2-20130828_72207_1_ASSEMBLY_ACC_CAM_ASM_000257_TAXON_ID_200890_ORGANISM__Paramoeba_atlantica_Strain_621_1__CCAP_1560_9__LENGTH_317_DNA_ID_CAMNT_0047890363_DNA_START_1_DNA_END_94'
[30] 'EP00010_Vexillifera_abyssalis_P004308_CAMPEP_0201561062_NCGR_PEP_ID_MMETSP0173_2-20130828_78592_1_ASSEMBLY_ACC_CAM_ASM_000268_TAXON_ID_218659_ORGANISM__Vexillifera_sp._Strain_DIVA3_564_2__LENGTH_345_DNA_ID_CAMNT_0047975537_DNA_START_2326_DNA_END_3363_DNA'
[31] 'EP00011_Vannellida_sp_DIVA3-517-6-12_P003776_CAMPEP_0114621494_NCGR_PEP_ID_MMETSP0168-20121206_9257_1_TAXON_ID_95228_ORGANISM__Vannella_sp._Strain_DIVA3_517_6_12__NCGR_SAMPLE_ID_MMETSP0168_ASSEMBLY_ACC_CAM_ASM_000044_LENGTH_271_DNA_ID_CAMNT_0001832693_DN'
[32] 'EP00011_Vannellida_sp_DIVA3-517-6-12_P006038_CAMPEP_0114605074_NCGR_PEP_ID_MMETSP0168-20121206_871_1_TAXON_ID_95228_ORGANISM__Vannella_sp._Strain_DIVA3_517_6_12__NCGR_SAMPLE_ID_MMETSP0168_ASSEMBLY_ACC_CAM_ASM_000044_LENGTH_234_DNA_ID_CAMNT_0001815921_DNA'
[33] 'EP00011_Vannellida_sp_DIVA3-517-6-12_P011392_CAMPEP_0114605710_NCGR_PEP_ID_MMETSP0168-20121206_1192_1_TAXON_ID_95228_ORGANISM__Vannella_sp._Strain_DIVA3_517_6_12__NCGR_SAMPLE_ID_MMETSP0168_ASSEMBLY_ACC_CAM_ASM_000044_LENGTH_372_DNA_ID_CAMNT_0001816563_DN'
[34] 'EP00012_Vannella_robusta_P007730_CAMPEP_0206196650_NCGR_PEP_ID_MMETSP0166-20121206_8579_1_ASSEMBLY_ACC_CAM_ASM_000260_TAXON_ID_95228_ORGANISM__Vannella_robusta_Strain_DIVA3_518_3_11_1_6__LENGTH_188_DNA_ID_CAMNT_0053614175_DNA_START_219_DNA_END_785_DNA_OR'
[35] 'EP00013_Stygamoeba_regulata_P009802_CAMPEP_0177667748_NCGR_PEP_ID_MMETSP0447-20121125_22303_1_TAXON_ID_0_ORGANISM__Stygamoeba_regulata_Strain_BSH-02190019__LENGTH_287_DNA_ID_CAMNT_0019174029_DNA_START_1_DNA_END_858_DNA_ORIENTATION_'
[36] 'EP00013_Stygamoeba_regulata_P018446_CAMPEP_0177667500_NCGR_PEP_ID_MMETSP0447-20121125_22157_1_TAXON_ID_0_ORGANISM__Stygamoeba_regulata_Strain_BSH-02190019__LENGTH_316_DNA_ID_CAMNT_0019173737_DNA_START_1_DNA_END_948_DNA_ORIENTATION_-'
[37] 'EP00019_Armaparvus_languidus_P007149_CAMPEP_0168590028_NCGR_PEP_ID_MMETSP0420-20121227_6334_1_TAXON_ID_498008_ORGANISM__Pessonella_sp.__LENGTH_759_DNA_ID_CAMNT_0008625629_DNA_START_75_DNA_END_2354_DNA_ORIENTATION_'
[38] 'EP00021_Heterostelium_album_P008187_XP_020434823.1_cyclin_Heterostelium_album_PN500'
[39] 'EP00021_Heterostelium_album_P008472_XP_020435108.1_cyclin_Heterostelium_album_PN500'
[40] 'EP00022_Cavenderia_fasciculata_P005781_XP_004358180.1_cyclin_Cavenderia_fasciculata'
[41] 'EP00023_Dictyostelium_discoideum_P004033_XP_637571.1_hypothetical_protein_DDB_G0286617_Dictyostelium_discoideum_AX4'
[42] 'EP00024_Dictyostelium_purpureum_P002409_XP_003285261.1_cyclin_Dictyostelium_purpureum'
[43] 'EP00026_Physarum_polycephalum_P005113_Phypoly_transcript_05141.p1_GENE.Phypoly_transcript_05141_Phypoly_transcript_05141.p1_ORF_type_complete_len_475_score_55.71_Phypoly_transcript_05141_101-1525'
[44] 'EP00026_Physarum_polycephalum_P014764_Phypoly_transcript_15316.p1_GENE.Phypoly_transcript_15316_Phypoly_transcript_15316.p1_ORF_type_complete_len_302_score_32.13_Phypoly_transcript_15316_109-906'
[45] 'EP00027_Filamoeba_sp_ATCC50430_P003773_CAMPEP_0168552418_NCGR_PEP_ID_MMETSP0413-20121227_6703_1_TAXON_ID_136452_ORGANISM__Filamoeba_nolandi_Strain_NC-AS-23-1__LENGTH_401_DNA_ID_CAMNT_0008583025_DNA_START_1_DNA_END_1202_DNA_ORIENTATION_-'
[46] 'EP00028_Trichosphaerium_sp_Am-I-7-wt_P003452_CAMPEP_0168529350_NCGR_PEP_ID_MMETSP0405-20121227_13856_1_TAXON_ID_498012_ORGANISM__Trichosphaerium_sp_Strain_Am-I-7_wt__LENGTH_338_DNA_ID_CAMNT_0008553057_DNA_START_1_DNA_END_1014_DNA_ORIENTATION_'
[47] 'EP00028_Trichosphaerium_sp_Am-I-7-wt_P014433_CAMPEP_0168509188_NCGR_PEP_ID_MMETSP0405-20121227_614_1_TAXON_ID_498012_ORGANISM__Trichosphaerium_sp_Strain_Am-I-7_wt__LENGTH_315_DNA_ID_CAMNT_0008526573_DNA_START_1_DNA_END_948_DNA_ORIENTATION_'
[48] 'EP00029_Vermamoeba_vermiformis_P009239_TRINITY_DN4546_c0_g1_i1.p1_TRINITY_DN4546_c0_g1_TRINITY_DN4546_c0_g1_i1.p1_ORF_type_3prime_partial_len_248_score_21.19_TRINITY_DN4546_c0_g1_i1_2-742'
[49] 'EP00031_Thecamonas_trahens_P002980_XP_013755550.1_cyclin-C_Thecamonas_trahens_ATCC_50062'
[50] 'EP00031_Thecamonas_trahens_P005306_XP_013757876.1_cyclin_Thecamonas_trahens_ATCC_50062'
[51] 'EP00033_Pygsuia_biforma_P001967_GCRY01002190.1.p1_GENE.GCRY01002190.1_GCRY01002190.1.p1_ORF_type_3prime_partial_len_583_score_129.82_GCRY01002190.1_239-1984'
[52] 'EP00033_Pygsuia_biforma_P003067_GCRY01003370.1.p1_GENE.GCRY01003370.1_GCRY01003370.1.p1_ORF_type_internal_len_421_score_65.34_GCRY01003370.1_1-1260'
[53] 'EP00033_Pygsuia_biforma_P003585_GCRY01003926.1.p1_GENE.GCRY01003926.1_GCRY01003926.1.p1_ORF_type_complete_len_265_score_68.53_GCRY01003926.1_305-1099'
[54] 'EP00033_Pygsuia_biforma_P005285_GCRY01005819.1.p1_GENE.GCRY01005819.1_GCRY01005819.1.p1_ORF_type_complete_len_258_score_30.74_GCRY01005819.1_252-1025'
[55] 'EP00161_Ancyromonas_sigmoides_P019445_TRINITY_DN5502_c1_g1_i2.p1_TRINITY_DN5502_c1_g1_TRINITY_DN5502_c1_g1_i2.p1_ORF_type_internal_len_299_score_43.18_TRINITY_DN5502_c1_g1_i2_3-896'
[56] 'EP00162_Nutomonas_longa_P000965_comp11285_c0_seq1_m.14137_comp11285_c0_seq1_g.14137_ORF_comp11285_c0_seq1_g.14137_comp11285_c0_seq1_m.14137_type_internal_len_207_comp11285_c0_seq1_2-619'
[57] 'EP00163_Fabomonas_tropica_P013435_TRINITY_DN2496_c0_g1_i2.p1_TRINITY_DN2496_c0_g1_TRINITY_DN2496_c0_g1_i2.p1_ORF_type_complete_len_742_score_119.61_TRINITY_DN2496_c0_g1_i2_98-2323'
[58] 'EP00164_Ancoracysta_twista_P008332_GFYU01012010.1.p1_GENE.GFYU01012010.1_GFYU01012010.1.p1_ORF_type_internal_len_295_score_51.62_GFYU01012010.1_1-882'
[59] 'EP00164_Ancoracysta_twista_P008418_GFYU01012181.1.p1_GENE.GFYU01012181.1_GFYU01012181.1.p1_ORF_type_3prime_partial_len_402_score_61.98_GFYU01012181.1_1-1203'
[60] 'EP00168_Porphyra_purpurea_P013313_TRINITY_DN3649_c0_g1_i2.p1_TRINITY_DN3649_c0_g1_TRINITY_DN3649_c0_g1_i2.p1_ORF_type_complete_len_358_score_102.68_TRINITY_DN3649_c0_g1_i2_1183-2148'
[61] 'EP00179_Madagascaria_erythrocladioides_P007075_CAMPEP_0198309594_NCGR_PEP_ID_MMETSP1450-20131203_1939_1_TAXON_ID_753684_ORGANISM__Madagascaria_erythrocladiodes_Strain_CCMP3234__NCGR_SAMPLE_ID_MMETSP1450_ASSEMBLY_ACC_CAM_ASM_001115_LENGTH_325_DNA_ID_CAMNT'
[62] 'EP00179_Madagascaria_erythrocladioides_P027782_CAMPEP_0198355420_NCGR_PEP_ID_MMETSP1450-20131203_119021_1_TAXON_ID_753684_ORGANISM__Madagascaria_erythrocladiodes_Strain_CCMP3234__NCGR_SAMPLE_ID_MMETSP1450_ASSEMBLY_ACC_CAM_ASM_001115_LENGTH_187_DNA_ID_CAM'
[63] 'EP00180_Rhodochaete_pulchella_P000223_Plantae.Rhodophyta-Rhodochaete_pulchella.ctg1158.p1_GENE.Plantae.Rhodophyta-Rhodochaete_pulchella.ctg1158_Plantae.Rhodophyta-Rhodochaete_pulchella.ctg1158.p1_ORF_type_complete_len_292_score_41.34_Plantae.Rhodophyta-R'
[64] 'EP00181_Compsopogon_caeruleus_P006166_CAMPEP_0184681702_NCGR_PEP_ID_MMETSP0312-20130426_4685_1_TAXON_ID_31354_ORGANISM__Compsopogon_coeruleus_Strain_SAG_36.94__LENGTH_273_DNA_ID_CAMNT_0027132703_DNA_START_163_DNA_END_984_DNA_ORIENTATION_'
[65] 'EP00185_Porphyridium_purpureum_P002683_POR2380..scf208_2'
[66] 'EP00186_Timspurckia_oligopyrenoides_P004979_CAMPEP_0182449354_NCGR_PEP_ID_MMETSP1172-20130603_33750_1_TAXON_ID_708627_ORGANISM__Timspurckia_oligopyrenoides_Strain_CCMP3278__LENGTH_278_DNA_ID_CAMNT_0024646605_DNA_START_1_DNA_END_836_DNA_ORIENTATION_'
[67] 'EP00187_Rhodella_violacea_P009943_CAMPEP_0174889574_NCGR_PEP_ID_MMETSP0167-20121228_4786_1_TAXON_ID_38298_ORGANISM__Rhodella_maculata_Strain_CCMP736__LENGTH_532_DNA_ID_CAMNT_0016127005_DNA_START_1_DNA_END_1595_DNA_ORIENTATION_-'
[68] 'EP00188_Purpureofilum_apyrenoidigerum_P000220_Plantae.Rhodophyta-Purpureofilum_apyrenoidigerum.ctg10867.p1_GENE.Plantae.Rhodophyta-Purpureofilum_apyrenoidigerum.ctg10867_Plantae.Rhodophyta-Purpureofilum_apyrenoidigerum.ctg10867.p1_ORF_type_5prime_partial'
[69] 'EP00188_Purpureofilum_apyrenoidigerum_P006030_Plantae.Rhodophyta-Purpureofilum_apyrenoidigerum.ctg8635.p1_GENE.Plantae.Rhodophyta-Purpureofilum_apyrenoidigerum.ctg8635_Plantae.Rhodophyta-Purpureofilum_apyrenoidigerum.ctg8635.p1_ORF_type_5prime_partial_le'
[70] 'EP00189_Rhodosorus_marinus_P003319_CAMPEP_0113964070_NCGR_PEP_ID_MMETSP0011_2-20120614_6896_1_TAXON_ID_101924_ORGANISM__Rhodosorus_marinus__LENGTH_535_DNA_ID_CAMNT_0000976253_DNA_START_1_DNA_END_1607_DNA_ORIENTATION_-_assembly_acc_CAM_ASM_000156'
[71] 'EP00189_Rhodosorus_marinus_P011874_CAMPEP_0184740244_NCGR_PEP_ID_MMETSP0315-20130426_3250_1_TAXON_ID_101924_ORGANISM__Rhodosorus_marinus_Strain_UTEX_LB_2760__LENGTH_257_DNA_ID_CAMNT_0027209785_DNA_START_285_DNA_END_1058_DNA_ORIENTATION_'
[72] 'EP00190_Bangiopsis_sp_CCMP1999_P006030_CAMPEP_0198725472_NCGR_PEP_ID_MMETSP1475-20131203_2780_1_TAXON_ID_ORGANISM__Unidentified_sp._Strain_CCMP1999__NCGR_SAMPLE_ID_MMETSP1475_ASSEMBLY_ACC_CAM_ASM_001111_LENGTH_517_DNA_ID_CAMNT_0044487259_DNA_START_1_DNA_'
[73] 'EP00191_Tetraselmis_sp_GSL018_P016388_CAMPEP_0177596040_NCGR_PEP_ID_MMETSP0419_2-20121207_10757_1_TAXON_ID_582737_ORGANISM__Tetraselmis_sp._Strain_GSL018__LENGTH_580_DNA_ID_CAMNT_0019087699_DNA_START_591_DNA_END_2332_DNA_ORIENTATION_-'
[74] 'EP00191_Tetraselmis_sp_GSL018_P022734_CAMPEP_0177627428_NCGR_PEP_ID_MMETSP0419_2-20121207_31200_1_TAXON_ID_582737_ORGANISM__Tetraselmis_sp._Strain_GSL018__LENGTH_332_DNA_ID_CAMNT_0019128585_DNA_START_522_DNA_END_1520_DNA_ORIENTATION_'
[75] 'EP00192_Tetraselmis_astigmatica_P008896_CAMPEP_0117657176_NCGR_PEP_ID_MMETSP0804-20121206_5193_1_TAXON_ID_1074897_ORGANISM__Tetraselmis_astigmatica_Strain_CCMP880__LENGTH_686_DNA_ID_CAMNT_0005463617_DNA_START_1_DNA_END_2063_DNA_ORIENTATION_-'
[76] 'EP00192_Tetraselmis_astigmatica_P013789_CAMPEP_0117663420_NCGR_PEP_ID_MMETSP0804-20121206_8596_1_TAXON_ID_1074897_ORGANISM__Tetraselmis_astigmatica_Strain_CCMP880__LENGTH_337_DNA_ID_CAMNT_0005470423_DNA_START_455_DNA_END_1468_DNA_ORIENTATION_-'
[77] 'EP00193_Tetraselmis_chui_P002104_CAMPEP_0177760524_NCGR_PEP_ID_MMETSP0491_2-20121128_5311_1_TAXON_ID_63592_ORGANISM__Tetraselmis_chuii_Strain_PLY429__LENGTH_348_DNA_ID_CAMNT_0019276425_DNA_START_349_DNA_END_1395_DNA_ORIENTATION_-'
[78] 'EP00193_Tetraselmis_chui_P002256_CAMPEP_0177768262_NCGR_PEP_ID_MMETSP0491_2-20121128_9619_1_TAXON_ID_63592_ORGANISM__Tetraselmis_chuii_Strain_PLY429__LENGTH_428_DNA_ID_CAMNT_0019285041_DNA_START_1_DNA_END_1285_DNA_ORIENTATION_-'
[79] 'EP00193_Tetraselmis_chui_P004402_CAMPEP_0177759032_NCGR_PEP_ID_MMETSP0491_2-20121128_4511_1_TAXON_ID_63592_ORGANISM__Tetraselmis_chuii_Strain_PLY429__LENGTH_503_DNA_ID_CAMNT_0019274825_DNA_START_1_DNA_END_1512_DNA_ORIENTATION_-'
[80] 'EP00195_Chlamydomonas_chlamydogama_P004886_CAMPEP_0202899386_NCGR_PEP_ID_MMETSP1392-20130828_7635_1_ASSEMBLY_ACC_CAM_ASM_000868_TAXON_ID_225041_ORGANISM__Chlamydomonas_chlamydogama_Strain_SAG_11-48b__LENGTH_389_DNA_ID_CAMNT_0049585553_DNA_START_272_DNA_E'
[81] 'EP00195_Chlamydomonas_chlamydogama_P006142_CAMPEP_0202890336_NCGR_PEP_ID_MMETSP1392-20130828_779_1_ASSEMBLY_ACC_CAM_ASM_000868_TAXON_ID_225041_ORGANISM__Chlamydomonas_chlamydogama_Strain_SAG_11-48b__LENGTH_443_DNA_ID_CAMNT_0049573885_DNA_START_262_DNA_EN'
[82] 'EP00197_Chlamydomonas_leiostraca_P011177_CAMPEP_0202860650_NCGR_PEP_ID_MMETSP1391-20130828_2287_1_ASSEMBLY_ACC_CAM_ASM_000867_TAXON_ID_1034604_ORGANISM__Chlamydomonas_leiostraca_Strain_SAG_11-49__LENGTH_407_DNA_ID_CAMNT_0049539863_DNA_START_95_DNA_END_13'
[83] 'EP00197_Chlamydomonas_leiostraca_P013120_CAMPEP_0202869732_NCGR_PEP_ID_MMETSP1391-20130828_12615_1_ASSEMBLY_ACC_CAM_ASM_000867_TAXON_ID_1034604_ORGANISM__Chlamydomonas_leiostraca_Strain_SAG_11-49__LENGTH_456_DNA_ID_CAMNT_0049550081_DNA_START_164_DNA_END_'
[84] 'EP00197_Chlamydomonas_leiostraca_P014174_CAMPEP_0202879476_NCGR_PEP_ID_MMETSP1391-20130828_33668_1_ASSEMBLY_ACC_CAM_ASM_000867_TAXON_ID_1034604_ORGANISM__Chlamydomonas_leiostraca_Strain_SAG_11-49__LENGTH_508_DNA_ID_CAMNT_0049561833_DNA_START_1_DNA_END_15'
[85] 'EP00198_Chlamydomonas_reinhardtii_P013949_XP_001703286.1_C-type_cyclin_partial_Chlamydomonas_reinhardtii'
[86] 'EP00199_Chlamydomonas_sp_CCMP681_P002290_CAMPEP_0119106268_NCGR_PEP_ID_MMETSP1180-20130426_4015_1_TAXON_ID_3052_ORGANISM__Chlamydomonas_cf_sp_Strain_CCMP681__NCGR_SAMPLE_ID_MMETSP1180_ASSEMBLY_ACC_CAM_ASM_000741_LENGTH_394_DNA_ID_CAMNT_0007091569_DNA_STA'
[87] 'EP00200_Dunaliella_tertiolecta_P003705_CAMPEP_0202354270_NCGR_PEP_ID_MMETSP1126-20121109_9666_1_ASSEMBLY_ACC_CAM_ASM_000457_TAXON_ID_3047_ORGANISM__Dunaliella_tertiolecta_Strain_CCMP1320__LENGTH_720_DNA_ID_CAMNT_0048946721_DNA_START_184_DNA_END_2346_DNA_'
[88] 'EP00200_Dunaliella_tertiolecta_P015817_CAMPEP_0202412624_NCGR_PEP_ID_MMETSP1128-20130828_26359_1_ASSEMBLY_ACC_CAM_ASM_000463_TAXON_ID_3047_ORGANISM__Dunaliella_tertiolecta_Strain_CCMP1320__LENGTH_385_DNA_ID_CAMNT_0049018575_DNA_START_1_DNA_END_1153_DNA_O'
[89] 'EP00201_Polytomella_parva_P012807_CAMPEP_0175063538_NCGR_PEP_ID_MMETSP0052_2-20121109_14815_1_TAXON_ID_51329_ORGANISM__Polytomella_parva_Strain_SAG_63-3__NCGR_SAMPLE_ID_MMETSP0052_2_ASSEMBLY_ACC_CAM_ASM_000194_LENGTH_554_DNA_ID_CAMNT_0016329753_DNA_START'
[90] 'EP00201_Polytomella_parva_P015643_CAMPEP_0175057230_NCGR_PEP_ID_MMETSP0052_2-20121109_11142_1_TAXON_ID_51329_ORGANISM__Polytomella_parva_Strain_SAG_63-3__NCGR_SAMPLE_ID_MMETSP0052_2_ASSEMBLY_ACC_CAM_ASM_000194_LENGTH_694_DNA_ID_CAMNT_0016322407_DNA_START'
[91] 'EP00202_Volvox_carteri_P011766_XP_002957372.1_cyclin_Volvox_carteri_f._nagariensis'
[92] 'EP00203_Chlorella_variabilis_P002381_XP_005844927.1_hypothetical_protein_CHLNCDRAFT_138256_Chlorella_variabilis'
[93] 'EP00206_Coccomyxa_subellipsoidea_P006964_XP_005649513.1_hypothetical_protein_COCSUDRAFT_83662_Coccomyxa_subellipsoidea_C-169'
[94] 'EP00206_Coccomyxa_subellipsoidea_P007988_XP_005650537.1_hypothetical_protein_COCSUDRAFT_60988_Coccomyxa_subellipsoidea_C-169'
[95] 'EP00208_Stichococcus_sp_RCC1054_P000067_CAMPEP_0206142800_NCGR_PEP_ID_MMETSP1473-20131121_18245_1_ASSEMBLY_ACC_CAM_ASM_001109_TAXON_ID_1461547_ORGANISM__Stichococcus_sp_Strain_RCC1054__LENGTH_405_DNA_ID_CAMNT_0053537933_DNA_START_145_DNA_END_1361_DNA_ORI'
[96] 'EP00208_Stichococcus_sp_RCC1054_P000604_CAMPEP_0206144284_NCGR_PEP_ID_MMETSP1473-20131121_23610_1_ASSEMBLY_ACC_CAM_ASM_001109_TAXON_ID_1461547_ORGANISM__Stichococcus_sp_Strain_RCC1054__LENGTH_483_DNA_ID_CAMNT_0053540059_DNA_START_1_DNA_END_1452_DNA_ORIEN'
[97] 'EP00208_Stichococcus_sp_RCC1054_P006092_CAMPEP_0206134752_NCGR_PEP_ID_MMETSP1473-20131121_188_1_ASSEMBLY_ACC_CAM_ASM_001109_TAXON_ID_1461547_ORGANISM__Stichococcus_sp_Strain_RCC1054__LENGTH_1205_DNA_ID_CAMNT_0053526373_DNA_START_386_DNA_END_4003_DNA_ORIE'
[98] 'EP00211_Chloroparvula_japonica_P005914_CAMPEP_0119150706_NCGR_PEP_ID_MMETSP1310-20130426_45276_1_TAXON_ID_464262_ORGANISM__Genus_nov._species_nov._Strain_RCC2339__LENGTH_365_DNA_ID_CAMNT_0007142929_DNA_START_1_DNA_END_1093_DNA_ORIENTATION_-'
[99] 'EP00211_Chloroparvula_japonica_P014343_CAMPEP_0119134890_NCGR_PEP_ID_MMETSP1310-20130426_18167_1_TAXON_ID_464262_ORGANISM__Genus_nov._species_nov._Strain_RCC2339__LENGTH_254_DNA_ID_CAMNT_0007125733_DNA_START_1_DNA_END_758_DNA_ORIENTATION_-'
[100] 'EP00212_Chloropicon_laureae_P004529_CAMPEP_0197495572_NCGR_PEP_ID_MMETSP1311-20131121_37304_1_TAXON_ID_464262_ORGANISM__Genus_nov._species_nov._Strain_RCC856__LENGTH_425_DNA_ID_CAMNT_0043041081_DNA_START_1_DNA_END_1278_DNA_ORIENTATION_-'
[101] 'EP00215_Chloropicon_roscoffensis_P010969_CAMPEP_0196650536_NCGR_PEP_ID_MMETSP1085-20130531_16899_1_TAXON_ID_41879_ORGANISM__Pycnococcus_sp_Strain_CCMP1998__NCGR_SAMPLE_ID_MMETSP1085_ASSEMBLY_ACC_CAM_ASM_000807_LENGTH_425_DNA_ID_CAMNT_0041980433_DNA_START'
[102] 'EP00216_Chloropicon_sp_CCMP2111_P005625_CAMPEP_0198234198_NCGR_PEP_ID_MMETSP1446-20131203_274_1_TAXON_ID_1461542_ORGANISM__Unidentified_sp_Strain_CCMP2111__NCGR_SAMPLE_ID_MMETSP1446_ASSEMBLY_ACC_CAM_ASM_001112_LENGTH_452_DNA_ID_CAMNT_0043914939_DNA_START'
[103] 'EP00217_Crustomastix_stigmatica_P007422_CAMPEP_0183791892_NCGR_PEP_ID_MMETSP0803_2-20130417_2179_1_TAXON_ID_195967_ORGANISM__Crustomastix_stigmata_Strain_CCMP3273__LENGTH_323_DNA_ID_CAMNT_0026036225_DNA_START_1_DNA_END_967_DNA_ORIENTATION_-'
[104] 'EP00218_Dolichomastix_sp_CCMP3274_P002074_CAMPEP_0170164276_NCGR_PEP_ID_MMETSP0033_2-20121228_78021_1_TAXON_ID_195969_ORGANISM__Dolichomastix_tenuilepis_Strain_CCMP3274__LENGTH_650_DNA_ID_CAMNT_0010401919_DNA_START_1_DNA_END_1954_DNA_ORIENTATION_'
[105] 'EP00223_Ostreococcus_mediterraneus_P001591_CAMPEP_0179713454_NCGR_PEP_ID_MMETSP0938-20121108_330_1_TAXON_ID_548131_ORGANISM__Ostreococcus_mediterraneus_Strain_clade-D-RCC1107__NCGR_SAMPLE_ID_MMETSP0938_ASSEMBLY_ACC_CAM_ASM_000576_LENGTH_302_DNA_ID_CAMNT_'
[106] 'EP00227_Mantoniella_beaufortii_P010765_CAMPEP_0197576924_NCGR_PEP_ID_MMETSP1326-20131121_1745_1_TAXON_ID_1155430_ORGANISM__Genus_nov._species_nov._Strain_RCC2288__LENGTH_285_DNA_ID_CAMNT_0043139905_DNA_START_221_DNA_END_1077_DNA_ORIENTATION_'
[107] 'EP00230_Micromonas_polaris_P010722_CAMPEP_0197123228_NCGR_PEP_ID_MMETSP1390-20130617_6033_1_TAXON_ID_38833_ORGANISM__Micromonas_sp._Strain_CCMP2099__LENGTH_435_DNA_ID_CAMNT_0042565269_DNA_START_1_DNA_END_1302_DNA_ORIENTATION_'
[108] 'EP00231_Micromonas_pusilla_P001379_XP_003056134.1_predicted_protein_Micromonas_pusilla_CCMP1545'
[109] 'EP00232_Nephroselmis_pyriformis_P011761_CAMPEP_0182894994_NCGR_PEP_ID_MMETSP0034_2-20130328_25417_1_TAXON_ID_156128_ORGANISM__Nephroselmis_pyriformis_Strain_CCMP717__LENGTH_238_DNA_ID_CAMNT_0025028799_DNA_START_1_DNA_END_712_DNA_ORIENTATION_'
[110] 'EP00232_Nephroselmis_pyriformis_P014552_CAMPEP_0182902074_NCGR_PEP_ID_MMETSP0034_2-20130328_30180_1_TAXON_ID_156128_ORGANISM__Nephroselmis_pyriformis_Strain_CCMP717__LENGTH_254_DNA_ID_CAMNT_0025036649_DNA_START_124_DNA_END_885_DNA_ORIENTATION_'
[111] 'EP00232_Nephroselmis_pyriformis_P029563_CAMPEP_0182855506_NCGR_PEP_ID_MMETSP0034_2-20130328_1878_1_TAXON_ID_156128_ORGANISM__Nephroselmis_pyriformis_Strain_CCMP717__LENGTH_435_DNA_ID_CAMNT_0024986479_DNA_START_1_DNA_END_1307_DNA_ORIENTATION_'
[112] 'EP00235_Prasinoderma_singulare_P000207_CAMPEP_0119185590_NCGR_PEP_ID_MMETSP1315-20130426_68593_1_TAXON_ID_676789_ORGANISM__Prasinoderma_singularis_Strain_RCC927__LENGTH_1216_DNA_ID_CAMNT_0007180023_DNA_START_1_DNA_END_3649_DNA_ORIENTATION_-'
[113] 'EP00235_Prasinoderma_singulare_P004321_CAMPEP_0119165654_NCGR_PEP_ID_MMETSP1315-20130426_5282_1_TAXON_ID_676789_ORGANISM__Prasinoderma_singularis_Strain_RCC927__LENGTH_340_DNA_ID_CAMNT_0007158951_DNA_START_1_DNA_END_1018_DNA_ORIENTATION_-'
[114] 'EP00236_Picocystis_salinarum_P000602_CAMPEP_0183823440_NCGR_PEP_ID_MMETSP0807_2-20130328_61_1_TAXON_ID_88271_ORGANISM__Picocystis_salinarum_Strain_CCMP1897__LENGTH_825_DNA_ID_CAMNT_0026068339_DNA_START_1_DNA_END_2476_DNA_ORIENTATION_'
[115] 'EP00237_Pycnococcus_provasolii_P001693_CAMPEP_0119205850_NCGR_PEP_ID_MMETSP1316-20130426_40092_1_TAXON_ID_41880_ORGANISM__Pycnococcus_provasolii_Strain_RCC2336__LENGTH_358_DNA_ID_CAMNT_0007202245_DNA_START_803_DNA_END_1879_DNA_ORIENTATION_'
[116] 'EP00238_Polyblepharides_amylifera_P000717_CAMPEP_0196572140_NCGR_PEP_ID_MMETSP1081-20130531_2236_1_TAXON_ID_36882_ORGANISM__Pyramimonas_amylifera_Strain_CCMP720__LENGTH_489_DNA_ID_CAMNT_0041889347_DNA_START_261_DNA_END_1730_DNA_ORIENTATION_-'
[117] 'EP00238_Polyblepharides_amylifera_P009827_CAMPEP_0196580660_NCGR_PEP_ID_MMETSP1081-20130531_29879_1_TAXON_ID_36882_ORGANISM__Pyramimonas_amylifera_Strain_CCMP720__LENGTH_275_DNA_ID_CAMNT_0041900585_DNA_START_68_DNA_END_895_DNA_ORIENTATION_-'
[118] 'EP00239_Pterosperma_sp_CCMP1384_P002372_CAMPEP_0197850102_NCGR_PEP_ID_MMETSP1438-20131217_14235_1_TAXON_ID_1461541_ORGANISM__Pterosperma_sp._Strain_CCMP1384__LENGTH_331_DNA_ID_CAMNT_0043463081_DNA_START_233_DNA_END_1225_DNA_ORIENTATION_-'
[119] 'EP00239_Pterosperma_sp_CCMP1384_P002786_CAMPEP_0197843546_NCGR_PEP_ID_MMETSP1438-20131217_423_1_TAXON_ID_1461541_ORGANISM__Pterosperma_sp._Strain_CCMP1384__LENGTH_577_DNA_ID_CAMNT_0043453747_DNA_START_336_DNA_END_2069_DNA_ORIENTATION_'
[120] 'EP00240_Pyramimonas_obovata_P001310_CAMPEP_0118933640_NCGR_PEP_ID_MMETSP1169-20130426_12101_1_TAXON_ID_36882_ORGANISM__Pyramimonas_obovata_Strain_CCMP722__LENGTH_463_DNA_ID_CAMNT_0006876429_DNA_START_316_DNA_END_1707_DNA_ORIENTATION_'
[121] 'EP00240_Pyramimonas_obovata_P015814_CAMPEP_0118939332_NCGR_PEP_ID_MMETSP1169-20130426_28599_1_TAXON_ID_36882_ORGANISM__Pyramimonas_obovata_Strain_CCMP722__LENGTH_274_DNA_ID_CAMNT_0006883579_DNA_START_388_DNA_END_1212_DNA_ORIENTATION_-'
[122] 'EP00241_Pyramimonas_parkeae_P001702_CAMPEP_0114232060_NCGR_PEP_ID_MMETSP0058-20121206_4397_1_TAXON_ID_36894_ORGANISM__Pyramimonas_parkeae_CCMP726__LENGTH_471_DNA_ID_CAMNT_0001343493_DNA_START_1_DNA_END_1415_DNA_ORIENTATION_'
[123] 'EP00241_Pyramimonas_parkeae_P004302_CAMPEP_0114225212_NCGR_PEP_ID_MMETSP0058-20121206_537_1_TAXON_ID_36894_ORGANISM__Pyramimonas_parkeae_CCMP726__LENGTH_843_DNA_ID_CAMNT_0001335773_DNA_START_1_DNA_END_2529_DNA_ORIENTATION_'
[124] 'EP00241_Pyramimonas_parkeae_P012236_CAMPEP_0114238978_NCGR_PEP_ID_MMETSP0058-20121206_8207_1_TAXON_ID_36894_ORGANISM__Pyramimonas_parkeae_CCMP726__LENGTH_281_DNA_ID_CAMNT_0001351113_DNA_START_246_DNA_END_1091_DNA_ORIENTATION_'
[125] 'EP00242_Pyramimonas_sp_CCMP2087_P011365_CAMPEP_0198219446_NCGR_PEP_ID_MMETSP1445-20131203_74335_1_TAXON_ID_36898_ORGANISM__Pyramimonas_sp._Strain_CCMP2087__LENGTH_274_DNA_ID_CAMNT_0043896851_DNA_START_708_DNA_END_1529_DNA_ORIENTATION_'
[126] 'EP00242_Pyramimonas_sp_CCMP2087_P015001_CAMPEP_0198213636_NCGR_PEP_ID_MMETSP1445-20131203_28983_1_TAXON_ID_36898_ORGANISM__Pyramimonas_sp._Strain_CCMP2087__LENGTH_301_DNA_ID_CAMNT_0043888309_DNA_START_275_DNA_END_1180_DNA_ORIENTATION_'
[127] 'EP00245_Coleochaete_scutata_P016182_TRINITY_DN7467_c0_g1_i1.p1_TRINITY_DN7467_c0_g1_TRINITY_DN7467_c0_g1_i1.p1_ORF_type_3prime_partial_len_654_score_153.08_TRINITY_DN7467_c0_g1_i1_2-1960'
[128] 'EP00247_Physcomitrium_patens_P024244_XP_024380495.1_cyclin-T1-3-like_isoform_X1_Physcomitrella_patens'
[129] 'EP00247_Physcomitrium_patens_P029023_XP_024385274.1_cyclin-L1-1-like_isoform_X1_Physcomitrella_patens'
[130] 'EP00248_Marchantia_polymorpha_P021596_PTQ47616.1_hypothetical_protein_MARPO_0007s0068_Marchantia_polymorpha'
[131] 'EP00249_Psilotum_nudum_P021563_c28154_g2_i1_orf_529-2955'
[132] 'EP00249_Psilotum_nudum_P024661_c29251_g3_i1_orf_118-1482'
[133] 'EP00250_Pteridium_aquilinum_P003778_c14068_g1_i1_orf_803-2041'
[134] 'EP00250_Pteridium_aquilinum_P004285_c14507_g1_i1_orf_3-2039'
[135] 'EP00250_Pteridium_aquilinum_P015605_c22669_g3_i1_orf_1-966'
[136] 'EP00250_Pteridium_aquilinum_P018198_c23985_g1_i1_orf_2-1801'
[137] 'EP00250_Pteridium_aquilinum_P018261_c24011_g1_i1_orf_1-1014'
[138] 'EP00250_Pteridium_aquilinum_P018484_c24111_g1_i1_orf_2-1588'
[139] 'EP00250_Pteridium_aquilinum_P020065_c24686_g1_i8_orf_1490-2767'
[140] 'EP00252_Welwitschia_mirabilis_P007174_TRINITY_DN182_c0_g1_i2.p1_TRINITY_DN182_c0_g1_TRINITY_DN182_c0_g1_i2.p1_ORF_type_complete_len_348_score_31.59_TRINITY_DN182_c0_g1_i2_245-1288'
[141] 'EP00253_Pinus_taeda_P000740_PITA_00740'
[142] 'EP00254_Amborella_trichopoda_P025950_XP_020526788.1_cyclin-T1-4_isoform_X1_Amborella_trichopoda'
[143] 'EP00255_Erythranthe_guttata_P014207_XP_012841469.1_PREDICTED_cyclin-T1-4-like_isoform_X2_Erythranthe_guttata'
[144] 'EP00255_Erythranthe_guttata_P015532_XP_012842794.1_PREDICTED_cyclin-T1-3_Erythranthe_guttata'
[145] 'EP00255_Erythranthe_guttata_P028033_XP_012855295.1_PREDICTED_cyclin-T1-4-like_Erythranthe_guttata'
[146] 'EP00256_Glycine_max_P050187_XP_006605531.2_cyclin-T1-4_isoform_X1_Glycine_max'
[147] 'EP00257_Ricinus_communis_P000674_XP_002510431.2_cyclin-T1-3_isoform_X1_Ricinus_communis'
[148] 'EP00257_Ricinus_communis_P004227_XP_002517211.2_cyclin-T1-5_isoform_X1_Ricinus_communis'
[149] 'EP00259_Arabidopsis_lyrata_P016546_XP_020869262.1_cyclin-T1-3_isoform_X2_Arabidopsis_lyrata_subsp._lyrata'
[150] 'EP00259_Arabidopsis_lyrata_P019690_XP_020872406.1_cyclin-T1-2_Arabidopsis_lyrata_subsp._lyrata'
[151] 'EP00263_Brachypodium_distachyon_P019549_XP_010233768.2_cyclin-T1-1_isoform_X1_Brachypodium_distachyon'
[152] 'EP00263_Brachypodium_distachyon_P026230_XP_014755120.1_cyclin-T1-4_isoform_X2_Brachypodium_distachyon'
[153] 'EP00264_Hordeum_vulgare_P106359_HORVU6Hr1G017740.2_pep_chromosome_IBSC_v2_chr6H_42584362_42588593_-1_gene_HORVU6Hr1G017740_transcript_HORVU6Hr1G017740.2_gene_biotype_protein_coding_transcript_biotype_protein_coding'
[154] 'EP00264_Hordeum_vulgare_P115381_HORVU4Hr1G021220.13_pep_chromosome_IBSC_v2_chr4H_107422936_107436241_1_gene_HORVU4Hr1G021220_transcript_HORVU4Hr1G021220.13_gene_biotype_protein_coding_transcript_biotype_protein_coding'
[155] 'EP00264_Hordeum_vulgare_P225432_HORVU3Hr1G059980.2_pep_chromosome_IBSC_v2_chr3H_456193983_456205856_-1_gene_HORVU3Hr1G059980_transcript_HORVU3Hr1G059980.2_gene_biotype_protein_coding_transcript_biotype_protein_coding'
[156] 'EP00266_Sorghum_bicolor_P023354_XP_021306180.1_cyclin-T1-4_Sorghum_bicolor'
[157] 'EP00266_Sorghum_bicolor_P032925_XP_021315751.1_cyclin-T1-1_isoform_X1_Sorghum_bicolor'
[158] 'EP00267_Zea_mays_P009064_NP_001146888.2_uncharacterized_protein_LOC100280496_Zea_mays'
[159] 'EP00267_Zea_mays_P024722_XP_008651473.1_uncharacterized_protein_LOC100283163_isoform_X1_Zea_mays'
[160] 'EP00268_Persea_americana_P056838_TRINITY_DN6756_c0_g1_i18.p1_TRINITY_DN6756_c0_g1_TRINITY_DN6756_c0_g1_i18.p1_ORF_type_complete_len_736_score_153.82_TRINITY_DN6756_c0_g1_i18_542-2749'
[161] 'EP00269_Selaginella_moellendorffii_P004733_XP_002971129.2_cyclin-T1-3_Selaginella_moellendorffii'
[162] 'EP00269_Selaginella_moellendorffii_P007222_XP_002977278.2_cyclin-T1-4_Selaginella_moellendorffii'
[163] 'EP00270_Netrium_digitus_P007890_TRINITY_DN2315_c0_g1_i5.p1_TRINITY_DN2315_c0_g1_TRINITY_DN2315_c0_g1_i5.p1_ORF_type_5prime_partial_len_492_score_67.21_TRINITY_DN2315_c0_g1_i5_88-1563'
[164] 'EP00270_Netrium_digitus_P016976_TRINITY_DN6154_c0_g1_i2.p1_TRINITY_DN6154_c0_g1_TRINITY_DN6154_c0_g1_i2.p1_ORF_type_complete_len_564_score_55.28_TRINITY_DN6154_c0_g1_i2_537-2228'
[165] 'EP00271_Cylindrocystis_brebissonii_P010157_TRINITY_DN26260_c0_g1_i1.p1_TRINITY_DN26260_c0_g1_TRINITY_DN26260_c0_g1_i1.p1_ORF_type_3prime_partial_len_161_score_22.11_TRINITY_DN26260_c0_g1_i1_53-532'
[166] 'EP00271_Cylindrocystis_brebissonii_P013498_TRINITY_DN3335_c0_g1_i1.p1_TRINITY_DN3335_c0_g1_TRINITY_DN3335_c0_g1_i1.p1_ORF_type_complete_len_552_score_145.91_TRINITY_DN3335_c0_g1_i1_85-1656'
[167] 'EP00271_Cylindrocystis_brebissonii_P013860_TRINITY_DN3429_c0_g2_i1.p1_TRINITY_DN3429_c0_g2_TRINITY_DN3429_c0_g2_i1.p1_ORF_type_3prime_partial_len_504_score_105.11_TRINITY_DN3429_c0_g2_i1_453-1961'
[168] 'EP00271_Cylindrocystis_brebissonii_P014416_TRINITY_DN35768_c0_g1_i1.p1_TRINITY_DN35768_c0_g1_TRINITY_DN35768_c0_g1_i1.p1_ORF_type_complete_len_1051_score_256.98_TRINITY_DN35768_c0_g1_i1_207-3359'
[169] 'EP00276_Gloeochaete_wittrockiana_P007145_CAMPEP_0184650674_NCGR_PEP_ID_MMETSP0308-20130426_8245_1_TAXON_ID_38269_ORGANISM__Gloeochaete_witrockiana_Strain_SAG_46.84__LENGTH_517_DNA_ID_CAMNT_0027084391_DNA_START_51_DNA_END_1604_DNA_ORIENTATION_'
[170] 'EP00276_Gloeochaete_wittrockiana_P009729_CAMPEP_0184648534_NCGR_PEP_ID_MMETSP0308-20130426_5672_1_TAXON_ID_38269_ORGANISM__Gloeochaete_witrockiana_Strain_SAG_46.84__LENGTH_520_DNA_ID_CAMNT_0027080435_DNA_START_1_DNA_END_1561_DNA_ORIENTATION_-'
[171] 'EP00276_Gloeochaete_wittrockiana_P012740_CAMPEP_0184370874_NCGR_PEP_ID_MMETSP1089-20130417_163080_1_TAXON_ID_38269_ORGANISM__Gloeochaete_wittrockiana_Strain_SAG46.84__NCGR_SAMPLE_ID_MMETSP1089_ASSEMBLY_ACC_CAM_ASM_000445_LENGTH_241_DNA_ID_CAMNT_002671355'
[172] 'EP00277_Geminigera_cryophila_P033021_CAMPEP_0173132078_NCGR_PEP_ID_MMETSP1102-20130122_61030_1_TAXON_ID_49646_ORGANISM__Geminigera_sp._Strain_Caron_Lab_Isolate__LENGTH_313_DNA_ID_CAMNT_0014043533_DNA_START_1_DNA_END_935_DNA_ORIENTATION_-'
[173] 'EP00277_Geminigera_cryophila_P039421_CAMPEP_0173098730_NCGR_PEP_ID_MMETSP1102-20130122_34961_1_TAXON_ID_49646_ORGANISM__Geminigera_sp._Strain_Caron_Lab_Isolate__LENGTH_540_DNA_ID_CAMNT_0013991395_DNA_START_352_DNA_END_1973_DNA_ORIENTATION_-'
[174] 'EP00277_Geminigera_cryophila_P042405_CAMPEP_0173097226_NCGR_PEP_ID_MMETSP1102-20130122_33684_1_TAXON_ID_49646_ORGANISM__Geminigera_sp._Strain_Caron_Lab_Isolate__LENGTH_657_DNA_ID_CAMNT_0013988841_DNA_START_34_DNA_END_2004_DNA_ORIENTATION_'
[175] 'EP00282_Hemiselmis_andersenii_P035650_CAMPEP_0169434990_NCGR_PEP_ID_MMETSP1042-20121227_4824_1_TAXON_ID_464988_ORGANISM__Hemiselmis_andersenii_Strain_CCMP1180__LENGTH_849_DNA_ID_CAMNT_0009545603_DNA_START_1055_DNA_END_3600_DNA_ORIENTATION_-'
[176] 'EP00285_Hemiselmis_virescens_P018491_CAMPEP_0173406400_NCGR_PEP_ID_MMETSP1356-20130122_64516_1_TAXON_ID_77927_ORGANISM__Hemiselmis_virescens_Strain_PCC157__NCGR_SAMPLE_ID_MMETSP1356_ASSEMBLY_ACC_CAM_ASM_000847_LENGTH_324_DNA_ID_CAMNT_0014367385_DNA_START'
[177] 'EP00287_Rhodomonas_sp_CCMP768_P032624_CAMPEP_0202853602_NCGR_PEP_ID_MMETSP1389-20130828_90564_1_ASSEMBLY_ACC_CAM_ASM_000865_TAXON_ID_302021_ORGANISM__Rhodomonas_sp._Strain_CCMP768__LENGTH_504_DNA_ID_CAMNT_0049532153_DNA_START_749_DNA_END_2263_DNA_ORIENTA'
[178] 'EP00291_Cryptomonas_curvata_P009451_CAMPEP_0172200722_NCGR_PEP_ID_MMETSP1050-20130122_29516_1_TAXON_ID_233186_ORGANISM__Cryptomonas_curvata_Strain_CCAP979_52__LENGTH_184_DNA_ID_CAMNT_0012878117_DNA_START_289_DNA_END_839_DNA_ORIENTATION_-'
[179] 'EP00292_Cryptomonas_paramecium_P007025_CAMPEP_0113693628_NCGR_PEP_ID_MMETSP0038_2-20120614_19768_1_TAXON_ID_2898_ORGANISM__Cryptomonas_paramecium__LENGTH_456_DNA_ID_CAMNT_0000615717_DNA_START_293_DNA_END_1658_DNA_ORIENTATION_-_assembly_acc_CAM_ASM_000170'
[180] 'EP00292_Cryptomonas_paramecium_P008975_CAMPEP_0113707726_NCGR_PEP_ID_MMETSP0038_2-20120614_28565_1_TAXON_ID_2898_ORGANISM__Cryptomonas_paramecium__LENGTH_252_DNA_ID_CAMNT_0000633311_DNA_START_1_DNA_END_755_DNA_ORIENTATION__assembly_acc_CAM_ASM_000170'
[181] 'EP00293_Proteomonas_sulcata_P010090_CAMPEP_0184309362_NCGR_PEP_ID_MMETSP1049-20130417_17547_1_TAXON_ID_77928_ORGANISM__Proteomonas_sulcata_Strain_CCMP704__LENGTH_370_DNA_ID_CAMNT_0026622237_DNA_START_582_DNA_END_1691_DNA_ORIENTATION_'
[182] 'EP00294_Goniomonas_avonlea_P001343_CAMPEP_0114574966_NCGR_PEP_ID_MMETSP0114-20121206_19682_1_TAXON_ID_31324_ORGANISM__Goniomonas_sp_Strain_m__LENGTH_550_DNA_ID_CAMNT_0001762429_DNA_START_1_DNA_END_1651_DNA_ORIENTATION_-'
[183] 'EP00294_Goniomonas_avonlea_P003970_CAMPEP_0114545966_NCGR_PEP_ID_MMETSP0114-20121206_3690_1_TAXON_ID_31324_ORGANISM__Goniomonas_sp_Strain_m__LENGTH_268_DNA_ID_CAMNT_0001730445_DNA_START_1_DNA_END_808_DNA_ORIENTATION_'
[184] 'EP00294_Goniomonas_avonlea_P015822_CAMPEP_0114557756_NCGR_PEP_ID_MMETSP0114-20121206_10004_1_TAXON_ID_31324_ORGANISM__Goniomonas_sp_Strain_m__LENGTH_582_DNA_ID_CAMNT_0001743073_DNA_START_1_DNA_END_1743_DNA_ORIENTATION_'
[185] 'EP00295_Goniomonas_pacifica_P007681_CAMPEP_0175835148_NCGR_PEP_ID_MMETSP0107_2-20121207_16433_1_TAXON_ID_195067_ORGANISM__Goniomonas_pacifica_Strain_CCMP1869__NCGR_SAMPLE_ID_MMETSP0107_2_ASSEMBLY_ACC_CAM_ASM_000203_LENGTH_479_DNA_ID_CAMNT_0017148413_DNA_'
[186] 'EP00295_Goniomonas_pacifica_P046487_CAMPEP_0175907206_NCGR_PEP_ID_MMETSP0108-20121206_5942_1_TAXON_ID_195067_ORGANISM__Goniomonas_pacifica_Strain_CCMP1869__NCGR_SAMPLE_ID_MMETSP0108_ASSEMBLY_ACC_CAM_ASM_000204_LENGTH_228_DNA_ID_CAMNT_0017229181_DNA_START'
[187] 'EP00295_Goniomonas_pacifica_P049867_CAMPEP_0175923946_NCGR_PEP_ID_MMETSP0108-20121206_14836_1_TAXON_ID_195067_ORGANISM__Goniomonas_pacifica_Strain_CCMP1869__NCGR_SAMPLE_ID_MMETSP0108_ASSEMBLY_ACC_CAM_ASM_000204_LENGTH_449_DNA_ID_CAMNT_0017246969_DNA_STAR'
[188] 'EP00297_Palpitomonas_bilix_P007524_CAMPEP_0113874624_NCGR_PEP_ID_MMETSP0780_2-20120614_4441_1_TAXON_ID_652834_ORGANISM__Palpitomonas_bilix__LENGTH_481_DNA_ID_CAMNT_0000860425_DNA_START_284_DNA_END_1726_DNA_ORIENTATION_-_assembly_acc_CAM_ASM_000599'
[189] 'EP00298_Acanthocystis_sp_HF-20_P000864_c11215_g1_i1.p1_GENE.c11215_g1_i1_c11215_g1_i1.p1_ORF_type_internal_len_311_score_119.64_c11215_g1_i1_3-932'
[190] 'EP00298_Acanthocystis_sp_HF-20_P019185_c22510_g1_i1.p1_GENE.c22510_g1_i1_c22510_g1_i1.p1_ORF_type_5prime_partial_len_128_score_11.99_c22510_g1_i1_1-384'
[191] 'EP00298_Acanthocystis_sp_HF-20_P026958_c4817_g1_i1.p1_GENE.c4817_g1_i1_c4817_g1_i1.p1_ORF_type_internal_len_437_score_145.44_c4817_g1_i1_2-1309'
[192] 'EP00299_Pterocystis_sp_00344_P007885_c2762_g1_i2.p1_GENE.c2762_g1_i2_c2762_g1_i2.p1_ORF_type_5prime_partial_len_426_score_20.67_c2762_g1_i2_29-1306'
[193] 'EP00299_Pterocystis_sp_00344_P013647_c6706_g1_i3.p1_GENE.c6706_g1_i3_c6706_g1_i3.p1_ORF_type_internal_len_284_score_63.22_c6706_g1_i3_1-849'
[194] 'EP00300_Choanocystis_sp_HF-7_P018455_c20043_g1_i2.p1_GENE.c20043_g1_i2_c20043_g1_i2.p1_ORF_type_5prime_partial_len_499_score_95.79_c20043_g1_i2_1-1497'
[195] 'EP00300_Choanocystis_sp_HF-7_P022643_c22049_g1_i1.p1_GENE.c22049_g1_i1_c22049_g1_i1.p1_ORF_type_5prime_partial_len_317_score_53.96_c22049_g1_i1_6-956'
[196] 'EP00300_Choanocystis_sp_HF-7_P038708_c55958_g1_i1.p1_GENE.c55958_g1_i1_c55958_g1_i1.p1_ORF_type_3prime_partial_len_278_score_50.47_c55958_g1_i1_264-1094'
[197] 'EP00300_Choanocystis_sp_HF-7_P039764_c6068_g1_i2.p1_GENE.c6068_g1_i2_c6068_g1_i2.p1_ORF_type_5prime_partial_len_262_score_41.81_c6068_g1_i2_71-856'
[198] 'EP00301_Raphidiophrys_heterophryoidea_P000790_c10393_g1_i3.p1_GENE.c10393_g1_i3_c10393_g1_i3.p1_ORF_type_5prime_partial_len_251_score_35.01_c10393_g1_i3_30-782'
[199] 'EP00301_Raphidiophrys_heterophryoidea_P002897_c11337_g1_i1.p1_GENE.c11337_g1_i1_c11337_g1_i1.p1_ORF_type_internal_len_297_score_67.89_c11337_g1_i1_3-890'
[200] 'EP00302_Diacronema_sp_CCMP2436_P022272_CAMPEP_0179926894_NCGR_PEP_ID_MMETSP0983-20121128_8023_1_TAXON_ID_483367_ORGANISM__non_described_non_described_Strain_CCMP_2436__LENGTH_617_DNA_ID_CAMNT_0021830553_DNA_START_469_DNA_END_2322_DNA_ORIENTATION_'
[201] 'EP00302_Diacronema_sp_CCMP2436_P044429_CAMPEP_0180055534_NCGR_PEP_ID_MMETSP0985-20121206_3394_1_TAXON_ID_483367_ORGANISM__non_described_non_described_Strain_CCMP_2436__LENGTH_508_DNA_ID_CAMNT_0021985165_DNA_START_1_DNA_END_1525_DNA_ORIENTATION_'
[202] 'EP00303_Exanthemachrysis_gayraliae_P000916_CAMPEP_0205999454_NCGR_PEP_ID_MMETSP1464-20131121_862_1_ASSEMBLY_ACC_CAM_ASM_001124_TAXON_ID_119497_ORGANISM__Exanthemachrysis_gayraliae_Strain_RCC1523__LENGTH_452_DNA_ID_CAMNT_0053372657_DNA_START_149_DNA_END_1'
[203] 'EP00306_Pavlova_sp_CCMP459_P006801_CAMPEP_0185165642_NCGR_PEP_ID_MMETSP1139-20130426_11171_1_TAXON_ID_298111_ORGANISM__Pavlova_sp._Strain_CCMP459__LENGTH_334_DNA_ID_CAMNT_0027731047_DNA_START_1_DNA_END_1006_DNA_ORIENTATION_'
[204] 'EP00306_Pavlova_sp_CCMP459_P012194_CAMPEP_0185183212_NCGR_PEP_ID_MMETSP1140-20130426_1829_1_TAXON_ID_298111_ORGANISM__Pavlova_sp._Strain_CCMP459__LENGTH_566_DNA_ID_CAMNT_0027749219_DNA_START_1_DNA_END_1699_DNA_ORIENTATION_-'
[205] 'EP00307_Rebecca_sp_RCC1486_P002476_CAMPEP_0119406936_NCGR_PEP_ID_MMETSP1335-20130426_1062_1_TAXON_ID_259385_ORGANISM__Chrysoculter_rhomboideus_Strain_RCC1486__LENGTH_487_DNA_ID_CAMNT_0007431029_DNA_START_1_DNA_END_1462_DNA_ORIENTATION_-'
[206] 'EP00308_Calcidiscus_leptoporus_P000961_CAMPEP_0119354920_NCGR_PEP_ID_MMETSP1334-20130426_3888_1_TAXON_ID_127549_ORGANISM__Calcidiscus_leptoporus_Strain_RCC1130__LENGTH_522_DNA_ID_CAMNT_0007368633_DNA_START_1_DNA_END_1569_DNA_ORIENTATION_-'
[207] 'EP00308_Calcidiscus_leptoporus_P012171_CAMPEP_0119354724_NCGR_PEP_ID_MMETSP1334-20130426_3707_1_TAXON_ID_127549_ORGANISM__Calcidiscus_leptoporus_Strain_RCC1130__LENGTH_432_DNA_ID_CAMNT_0007368375_DNA_START_1_DNA_END_1300_DNA_ORIENTATION_'
[208] 'EP00314_Emiliania_huxleyi_P000096_XP_005756157.1_hypothetical_protein_EMIHUDRAFT_466351_Emiliania_huxleyi_CCMP1516'
[209] 'EP00314_Emiliania_huxleyi_P002844_XP_005758905.1_hypothetical_protein_EMIHUDRAFT_471193_Emiliania_huxleyi_CCMP1516'
[210] 'EP00322_Chrysochromulina_rotalis_P013735_CAMPEP_0115844360_NCGR_PEP_ID_MMETSP0287-20121206_8789_1_TAXON_ID_412157_ORGANISM__Chrysochromulina_rotalis_Strain_UIO044__LENGTH_722_DNA_ID_CAMNT_0003298085_DNA_START_1_DNA_END_2167_DNA_ORIENTATION_-'
[211] 'EP00324_Dicrateria_rotunda_P001977_CAMPEP_0206167980_NCGR_PEP_ID_MMETSP1474-20131121_30366_1_ASSEMBLY_ACC_CAM_ASM_001110_TAXON_ID_97495_ORGANISM__Imantonia_sp._Strain_RCC918__LENGTH_204_DNA_ID_CAMNT_0053573005_DNA_START_1_DNA_END_609_DNA_ORIENTATION_-'
[212] 'EP00324_Dicrateria_rotunda_P006862_CAMPEP_0206162746_NCGR_PEP_ID_MMETSP1474-20131121_10637_1_ASSEMBLY_ACC_CAM_ASM_001110_TAXON_ID_97495_ORGANISM__Imantonia_sp._Strain_RCC918__LENGTH_566_DNA_ID_CAMNT_0053565105_DNA_START_1_DNA_END_1696_DNA_ORIENTATION_-'
[213] 'EP00325_Prymnesiales_sp_UTEX-LB-985_P015855_CAMPEP_0174760182_NCGR_PEP_ID_MMETSP1094-20130205_108644_1_TAXON_ID_156173_ORGANISM__Chrysochromulina_brevifilum_Strain_UTEX_LB_985__LENGTH_480_DNA_ID_CAMNT_0015966123_DNA_START_1_DNA_END_1443_DNA_ORIENTATION_-'
[214] 'EP00325_Prymnesiales_sp_UTEX-LB-985_P028315_CAMPEP_0174739384_NCGR_PEP_ID_MMETSP1094-20130205_71516_1_TAXON_ID_156173_ORGANISM__Chrysochromulina_brevifilum_Strain_UTEX_LB_985__LENGTH_223_DNA_ID_CAMNT_0015942947_DNA_START_1_DNA_END_672_DNA_ORIENTATION_-'
[215] 'EP00327_Prymnesium_parvum_P018184_CAMPEP_0113283722_NCGR_PEP_ID_MMETSP0008_2-20120614_29610_1_TAXON_ID_97485_ORGANISM__Prymnesium_parvum__LENGTH_447_DNA_ID_CAMNT_0000134473_DNA_START_1_DNA_END_1343_DNA_ORIENTATION_-_assembly_acc_CAM_ASM_000153'
[216] 'EP00327_Prymnesium_parvum_P027238_CAMPEP_0195588924_NCGR_PEP_ID_MMETSP0814-20130614_33376_1_TAXON_ID_97485_ORGANISM__Prymnesium_parvum_Strain_Texoma1__LENGTH_590_DNA_ID_CAMNT_0040727945_DNA_START_1_DNA_END_1770_DNA_ORIENTATION_'
[217] 'EP00334_Paramecium_tetraurelia_P002739_XP_001425708.1_hypothetical_protein__macronuclear__Paramecium_tetraurelia_strain_d4-2'
[218] 'EP00339_Tiarina_fusa_P024793_CAMPEP_0117041086_NCGR_PEP_ID_MMETSP0472-20121206_28719_1_TAXON_ID_693140_ORGANISM__Tiarina_fusus_Strain_LIS__NCGR_SAMPLE_ID_MMETSP0472_ASSEMBLY_ACC_CAM_ASM_000603_LENGTH_151_DNA_ID_CAMNT_0004752009_DNA_START_17_DNA_END_469_D'
[219] 'EP00343_Euplotes_focardii_P007923_CAMPEP_0205819724_NCGR_PEP_ID_MMETSP0206-20130828_2181_1_ASSEMBLY_ACC_CAM_ASM_000279_TAXON_ID_36767_ORGANISM__Euplotes_focardii_Strain_TN1__LENGTH_282_DNA_ID_CAMNT_0053113625_DNA_START_114_DNA_END_962_DNA_ORIENTATION_'
[220] 'EP00347_Sterkiella_histriomuscorum_P006838_403351239'
[221] 'EP00347_Sterkiella_histriomuscorum_P007354_403349268'
[222] 'EP00349_Pseudokeronopsis_sp_Brazil_P011400_CAMPEP_0202978750_NCGR_PEP_ID_MMETSP1396-20130829_85079_1_ASSEMBLY_ACC_CAM_ASM_000872_TAXON_ID__ORGANISM__Pseudokeronopsis_sp._Strain_Brazil__LENGTH_454_DNA_ID_CAMNT_0049717845_DNA_START_1_DNA_END_1364_DNA_ORIEN'
[223] 'EP00357_Protocruzia_adherens_P008321_CAMPEP_0114992120_NCGR_PEP_ID_MMETSP0216-20121206_11761_1_TAXON_ID_223996_ORGANISM__Protocruzia_adherens_Strain_Boccale__LENGTH_258_DNA_ID_CAMNT_0002355543_DNA_START_1_DNA_END_776_DNA_ORIENTATION_'
[224] 'EP00357_Protocruzia_adherens_P019595_CAMPEP_0114998792_NCGR_PEP_ID_MMETSP0216-20121206_15738_1_TAXON_ID_223996_ORGANISM__Protocruzia_adherens_Strain_Boccale__LENGTH_208_DNA_ID_CAMNT_0002363497_DNA_START_729_DNA_END_1355_DNA_ORIENTATION_-'
[225] 'EP00364_Plasmodium_chabaudi_P001962_XP_016654817.1_cyclin_putative_Plasmodium_chabaudi_chabaudi'
[226] 'EP00369_Babesia_microti_P003416_XP_021338695.1_Cyclin-L1-1_Babesia_microti_strain_RI'
[227] 'EP00370_Babesia_bigemina_P003999_XP_012769856.1_cyclin_4_putative_Babesia_bigemina'
[228] 'EP00376_Eimeria_tenella_P003075_XP_013230805.1_Cyclin_like_protein_4__Fragment__Eimeria_tenella'
[229] 'EP00377_Hammondia_hammondi_P005636_XP_008887253.1_cyclin_4_putative_Hammondia_hammondi'
[230] 'EP00390_Vitrella_brassicaformis_P005233_CEL98528.1_unnamed_protein_product_Vitrella_brassicaformis_CCMP3155'
[231] 'EP00397_Hematodinium_sp_SG-2012_P062218_GEMP01083644.1.p1_GENE.GEMP01083644.1_GEMP01083644.1.p1_ORF_type_complete_len_284_score_63.94_GEMP01083644.1_149-1000'
[232] 'EP00401_Gymnodinium_catenatum_P006180_CAMPEP_0117532402_NCGR_PEP_ID_MMETSP0784-20121206_39351_1_TAXON_ID_39447_ORGANISM____LENGTH_519_DNA_ID_CAMNT_0005328797_DNA_START_1_DNA_END_1562_DNA_ORIENTATION_-'
[233] 'EP00403_Amphidinium_massartii_P008854_CAMPEP_0178420958_NCGR_PEP_ID_MMETSP0689_2-20121128_26403_1_TAXON_ID_160604_ORGANISM__Amphidinium_massartii_Strain_CS-259__LENGTH_285_DNA_ID_CAMNT_0020042461_DNA_START_1_DNA_END_853_DNA_ORIENTATION_-'
[234] 'EP00404_Azadinium_spinosum_P061144_CAMPEP_0180714836_NCGR_PEP_ID_MMETSP1038_2-20121128_12629_1_TAXON_ID_632150_ORGANISM__Azadinium_spinosum_Strain_3D9__LENGTH_477_DNA_ID_CAMNT_0022747217_DNA_START_1_DNA_END_1430_DNA_ORIENTATION_'
[235] 'EP00405_Crypthecodinium_cohnii_P059102_CAMPEP_0206632198_NCGR_PEP_ID_MMETSP0325_2-20121206_68748_1_ASSEMBLY_ACC_CAM_ASM_000347_TAXON_ID_2866_ORGANISM__Crypthecodinium_cohnii_Strain_Seligo__LENGTH_347_DNA_ID_CAMNT_0054157647_DNA_START_1_DNA_END_1039_DNA_O'
[236] 'EP00408_Alexandrium_pacificum_P015320_CAMPEP_0171195958_NCGR_PEP_ID_MMETSP0790-20130122_21658_1_TAXON_ID_2925_ORGANISM__Alexandrium_catenella_Strain_OF101__LENGTH_541_DNA_ID_CAMNT_0011661173_DNA_START_1_DNA_END_1623_DNA_ORIENTATION_'
[237] 'EP00416_Gambierdiscus_australes_P025940_CAMPEP_0171082482_NCGR_PEP_ID_MMETSP0766_2-20121228_17136_1_TAXON_ID_439317_ORGANISM__Gambierdiscus_australes_Strain_CAWD_149__LENGTH_296_DNA_ID_CAMNT_0011539851_DNA_START_1_DNA_END_887_DNA_ORIENTATION_'
[238] 'EP00419_Tripos_fusus_P029960_CAMPEP_0172726902_NCGR_PEP_ID_MMETSP1074-20121228_91376_1_TAXON_ID_2916_ORGANISM__Ceratium_fusus_Strain_PA161109__LENGTH_361_DNA_ID_CAMNT_0013554003_DNA_START_1_DNA_END_1082_DNA_ORIENTATION_-'
[239] 'EP00421_Protoceratium_reticulatum_P019871_CAMPEP_0168392686_NCGR_PEP_ID_MMETSP0228-20121227_18626_1_TAXON_ID_133427_ORGANISM__Protoceratium_reticulatum_Strain_CCCM_535___CCMP_1889___LENGTH_283_DNA_ID_CAMNT_0008406035_DNA_START_1_DNA_END_848_DNA_ORIENTATI'
[240] 'EP00425_Heterocapsa_triquetra_P004649_CAMPEP_0195164104_NCGR_PEP_ID_MMETSP0448-20130528_188497_1_TAXON_ID_66468_ORGANISM__Heterocapsa_triquestra_Strain_CCMP_448__LENGTH_336_DNA_ID_CAMNT_0040202899_DNA_START_1_DNA_END_1006_DNA_ORIENTATION_-'
[241] 'EP00427_Karlodinium_veneficum_P020949_CAMPEP_0169098924_NCGR_PEP_ID_MMETSP1015-20121227_20294_1_TAXON_ID_342587_ORGANISM__Karlodinium_micrum_Strain_CCMP2283__LENGTH_417_DNA_ID_CAMNT_0009159793_DNA_START_1_DNA_END_1248_DNA_ORIENTATION_-'
[242] 'EP00429_Kryptoperidinium_foliaceum_P035118_CAMPEP_0176171196_NCGR_PEP_ID_MMETSP0120_2-20121206_87638_1_TAXON_ID_160619_ORGANISM__Kryptoperidinium_foliaceum_Strain_CCMP_1326__LENGTH_334_DNA_ID_CAMNT_0017509009_DNA_START_1_DNA_END_999_DNA_ORIENTATION_'
[243] 'EP00434_Breviolum_minutum_P034925_symbB.v1.2.030916.t1_scaffold3532.1_size54609_2'
[244] 'EP00435_Cladocopium_sp_Y103_P012084_s1898_g3.t1'
[245] 'EP00439_Symbiodinium_sp_Y106_P031847_s7646_g3.t2'
[246] 'EP00443_Scrippsiella_acuminata_P002755_CAMPEP_0115192182_NCGR_PEP_ID_MMETSP0270-20121206_12911_1_TAXON_ID_71861_ORGANISM__Scrippsiella_trochoidea_Strain_CCMP3099__LENGTH_537_DNA_ID_CAMNT_0002605421_DNA_START_1_DNA_END_1612_DNA_ORIENTATION_-'
[247] 'EP00444_Apocalathium_aciculiferum_P051491_CAMPEP_0183516702_NCGR_PEP_ID_MMETSP0371-20130417_14391_1_TAXON_ID_268820_ORGANISM__Peridinium_aciculiferum_Strain_PAER-2__LENGTH_393_DNA_ID_CAMNT_0025714485_DNA_START_1_DNA_END_1173_DNA_ORIENTATION_-'
[248] 'EP00446_Apocalathium_sp_SHHI-4_P018045_CAMPEP_0177288610_NCGR_PEP_ID_MMETSP0367-20130122_74761_1_TAXON_ID_447022_ORGANISM__Scrippsiella_hangoei-like_Strain_SHHI-4__NCGR_SAMPLE_ID_MMETSP0367_ASSEMBLY_ACC_CAM_ASM_000362_LENGTH_544_DNA_ID_CAMNT_0018745961_D'
[249] 'EP00448_Togula_jolla_P006605_CAMPEP_0170604882_NCGR_PEP_ID_MMETSP0224-20130122_19675_1_TAXON_ID_285029_ORGANISM__Togula_jolla_Strain_CCCM_725__LENGTH_433_DNA_ID_CAMNT_0010929845_DNA_START_1_DNA_END_1299_DNA_ORIENTATION_'
[250] 'EP00448_Togula_jolla_P029506_CAMPEP_0170624114_NCGR_PEP_ID_MMETSP0224-20130122_30059_1_TAXON_ID_285029_ORGANISM__Togula_jolla_Strain_CCCM_725__LENGTH_480_DNA_ID_CAMNT_0010950613_DNA_START_1_DNA_END_1439_DNA_ORIENTATION_'
[251] 'EP00449_Zooxanthella_nutricula_P034086_CAMPEP_0198612636_NCGR_PEP_ID_MMETSP1462-20131121_157990_1_TAXON_ID_1333877_ORGANISM__Brandtodinium_nutriculum_Strain_RCC3387__LENGTH_530_DNA_ID_CAMNT_0044344437_DNA_START_1_DNA_END_1590_DNA_ORIENTATION_'
[252] 'EP00450_Noctiluca_scintillans_P020748_CAMPEP_0194532504_NCGR_PEP_ID_MMETSP0253-20130528_70079_1_TAXON_ID_2966_ORGANISM__Noctiluca_scintillans__LENGTH_454_DNA_ID_CAMNT_0039377957_DNA_START_125_DNA_END_1485_DNA_ORIENTATION_-'
[253] 'EP00451_Oxyrrhis_marina_P013483_CAMPEP_0204328184_NCGR_PEP_ID_MMETSP0469-20131031_13177_1_ASSEMBLY_ACC_CAM_ASM_000384_TAXON_ID_2969_ORGANISM__Oxyrrhis_marina__LENGTH_290_DNA_ID_CAMNT_0051310539_DNA_START_1_DNA_END_869_DNA_ORIENTATION_-'
[254] 'EP00455_Lapot_gusevi_P023218_TRINITY_DN24134_c0_g1_i1.p1_TRINITY_DN24134_c0_g1_TRINITY_DN24134_c0_g1_i1.p1_ORF_type_internal_len_115_score_24.41_TRINITY_DN24134_c0_g1_i1_1-342'
[255] 'EP00455_Lapot_gusevi_P039562_TRINITY_DN4437_c0_g1_i7.p1_TRINITY_DN4437_c0_g1_TRINITY_DN4437_c0_g1_i7.p1_ORF_type_internal_len_423_score_120.52_TRINITY_DN4437_c0_g1_i7_2-1267'
[256] 'EP00457_Paulinella_chromatophora_P008396_gb_GEZN01008427.1_.p1_GENE.gb_GEZN01008427.1_gb_GEZN01008427.1_.p1_ORF_type_3prime_partial_len_477_score_131.82_gb_GEZN01008427.1_50-1429'
[257] 'EP00457_Paulinella_chromatophora_P011189_gb_GEZN01011317.1_.p1_GENE.gb_GEZN01011317.1_gb_GEZN01011317.1_.p1_ORF_type_complete_len_310_score_60.05_gb_GEZN01011317.1_160-1089'
[258] 'EP00457_Paulinella_chromatophora_P011326_gb_GEZN01011459.1_.p1_GENE.gb_GEZN01011459.1_gb_GEZN01011459.1_.p1_ORF_type_3prime_partial_len_386_score_115.18_gb_GEZN01011459.1_41-1156'
[259] 'EP00457_Paulinella_chromatophora_P020642_gb_GEZN01022738.1_.p1_GENE.gb_GEZN01022738.1_gb_GEZN01022738.1_.p1_ORF_type_internal_len_205_score_16.93_gb_GEZN01022738.1_1-612'
[260] 'EP00462_Mataza_sp_D1_P005430_CAMPEP_0175121300_NCGR_PEP_ID_MMETSP0087-20121206_1093_1_TAXON_ID_136419_ORGANISM__Unknown_Unknown_Strain_D1__LENGTH_321_DNA_ID_CAMNT_0016402829_DNA_START_1_DNA_END_958_DNA_ORIENTATION_-'
[261] 'EP00462_Mataza_sp_D1_P015356_CAMPEP_0175151040_NCGR_PEP_ID_MMETSP0087-20121206_18249_1_TAXON_ID_136419_ORGANISM__Unknown_Unknown_Strain_D1__LENGTH_282_DNA_ID_CAMNT_0016437141_DNA_START_44_DNA_END_892_DNA_ORIENTATION_-'
[262] 'EP00462_Mataza_sp_D1_P021739_CAMPEP_0175134900_NCGR_PEP_ID_MMETSP0087-20121206_8426_1_TAXON_ID_136419_ORGANISM__Unknown_Unknown_Strain_D1__LENGTH_696_DNA_ID_CAMNT_0016417495_DNA_START_126_DNA_END_2216_DNA_ORIENTATION_'
[263] 'EP00462_Mataza_sp_D1_P026446_CAMPEP_0175148160_NCGR_PEP_ID_MMETSP0087-20121206_16449_1_TAXON_ID_136419_ORGANISM__Unknown_Unknown_Strain_D1__LENGTH_486_DNA_ID_CAMNT_0016433541_DNA_START_1_DNA_END_1460_DNA_ORIENTATION_-'
[264] 'EP00466_Bigelowiella_natans_P019779_jgi_Bigna1_75814_fgenesh1_pg.37___65'
[265] 'EP00467_Chlorarachnion_reptans_P004577_CAMPEP_0114507150_NCGR_PEP_ID_MMETSP0109-20121206_11850_1_TAXON_ID_29199_ORGANISM__Chlorarachnion_reptans_Strain_CCCM449__LENGTH_486_DNA_ID_CAMNT_0001685871_DNA_START_199_DNA_END_1659_DNA_ORIENTATION_-'
[266] 'EP00467_Chlorarachnion_reptans_P015756_CAMPEP_0114503346_NCGR_PEP_ID_MMETSP0109-20121206_9598_1_TAXON_ID_29199_ORGANISM__Chlorarachnion_reptans_Strain_CCCM449__LENGTH_389_DNA_ID_CAMNT_0001681367_DNA_START_1_DNA_END_1170_DNA_ORIENTATION_'
[267] 'EP00467_Chlorarachnion_reptans_P020365_CAMPEP_0114524724_NCGR_PEP_ID_MMETSP0109-20121206_22020_1_TAXON_ID_29199_ORGANISM__Chlorarachnion_reptans_Strain_CCCM449__LENGTH_361_DNA_ID_CAMNT_0001706211_DNA_START_156_DNA_END_1241_DNA_ORIENTATION_'
[268] 'EP00467_Chlorarachnion_reptans_P022629_CAMPEP_0114496940_NCGR_PEP_ID_MMETSP0109-20121206_6042_1_TAXON_ID_29199_ORGANISM__Chlorarachnion_reptans_Strain_CCCM449__LENGTH_571_DNA_ID_CAMNT_0001674255_DNA_START_1_DNA_END_1715_DNA_ORIENTATION_'
[269] 'EP00467_Chlorarachnion_reptans_P023542_CAMPEP_0114528622_NCGR_PEP_ID_MMETSP0109-20121206_24336_1_TAXON_ID_29199_ORGANISM__Chlorarachnion_reptans_Strain_CCCM449__LENGTH_335_DNA_ID_CAMNT_0001710843_DNA_START_1_DNA_END_1006_DNA_ORIENTATION_'
[270] 'EP00468_Gymnochlora_sp_CCMP2014_P004629_CAMPEP_0167761392_NCGR_PEP_ID_MMETSP0110_2-20121227_12142_1_TAXON_ID_629695_ORGANISM__Gymnochlora_sp._Strain_CCMP2014__LENGTH_260_DNA_ID_CAMNT_0007648061_DNA_START_1_DNA_END_783_DNA_ORIENTATION_-'
[271] 'EP00469_Lotharella_globosa_P015214_CAMPEP_0167825888_NCGR_PEP_ID_MMETSP0112_2-20121227_9658_1_TAXON_ID_91324_ORGANISM__Lotharella_globosa_Strain_CCCM811__LENGTH_335_DNA_ID_CAMNT_0007728129_DNA_START_1_DNA_END_1008_DNA_ORIENTATION_-'
[272] 'EP00469_Lotharella_globosa_P016235_CAMPEP_0167831448_NCGR_PEP_ID_MMETSP0112_2-20121227_13639_1_TAXON_ID_91324_ORGANISM__Lotharella_globosa_Strain_CCCM811__LENGTH_534_DNA_ID_CAMNT_0007736091_DNA_START_1_DNA_END_1605_DNA_ORIENTATION_-'
[273] 'EP00470_Lotharella_oceanica_P004246_CAMPEP_0170172292_NCGR_PEP_ID_MMETSP0040_2-20121228_5528_1_TAXON_ID_641309_ORGANISM__Lotharella_oceanica_Strain_CCMP622__LENGTH_773_DNA_ID_CAMNT_0010412877_DNA_START_37_DNA_END_2358_DNA_ORIENTATION_'
[274] 'EP00472_Partenskyella_glossopodia_P003014_CAMPEP_0197527602_NCGR_PEP_ID_MMETSP1318-20131121_22294_1_TAXON_ID_552666_ORGANISM__Partenskyella_glossopodia_Strain_RCC365__LENGTH_460_DNA_ID_CAMNT_0043082345_DNA_START_158_DNA_END_1540_DNA_ORIENTATION_'
[275] 'EP00473_Plasmodiophora_brassicae_P000986_CEO99079_pep_supercontig_pbe3.h15_scaffold_29_241508_242737_1_gene_PBRA_007193_transcript_CEO99079_gene_biotype_protein_coding_transcript_biotype_protein_coding_description_hypothetical_protein'
[276] 'EP00473_Plasmodiophora_brassicae_P001452_CEP00438_pep_supercontig_pbe3.h15_scaffold_4_223863_224865_1_gene_PBRA_001492_transcript_CEP00438_gene_biotype_protein_coding_transcript_biotype_protein_coding_description_hypothetical_protein'
[277] 'EP00473_Plasmodiophora_brassicae_P002684_CEP01839_pep_supercontig_pbe3.h15_scaffold_57_75035_76187_-1_gene_PBRA_008781_transcript_CEP01839_gene_biotype_protein_coding_transcript_biotype_protein_coding_description_hypothetical_protein'
[278] 'EP00473_Plasmodiophora_brassicae_P009661_CEP01181_pep_supercontig_pbe3.h15_scaffold_49_59580_60637_-1_gene_PBRA_008493_transcript_CEP01181_gene_biotype_protein_coding_transcript_biotype_protein_coding_description_hypothetical_protein'
[279] 'EP00474_Spongospora_subterranea_P001293_CRZ01751.1_hypothetical_protein_Spongospora_subterranea'
[280] 'EP00474_Spongospora_subterranea_P009416_CRZ09874.1_hypothetical_protein_Spongospora_subterranea'
[281] 'EP00475_Leptophrys_vorax_P000249_TRINITY_DN1014_c0_g1_i2.p1_TRINITY_DN1014_c0_g1_TRINITY_DN1014_c0_g1_i2.p1_ORF_type_complete_len_375_score_17.01_TRINITY_DN1014_c0_g1_i2_183-1307'
[282] 'EP00475_Leptophrys_vorax_P026584_TRINITY_DN3764_c0_g1_i2.p1_TRINITY_DN3764_c0_g1_TRINITY_DN3764_c0_g1_i2.p1_ORF_type_5prime_partial_len_368_score_94.37_TRINITY_DN3764_c0_g1_i2_272-1375'
[283] 'EP00479_Gromia_sphaerica_P009032_TRINITY_DN3681_c0_g1_i1.p1_TRINITY_DN3681_c0_g1_TRINITY_DN3681_c0_g1_i1.p1_ORF_type_5prime_partial_len_210_score_37.10_TRINITY_DN3681_c0_g1_i1_3-632'
[284] 'EP00480_Reticulomyxa_filosa_P037040_ETO34138.1_cyclin_Pch1_Reticulomyxa_filosa'
[285] 'EP00484_Ammonia_sp_Unknown_P029289_CAMPEP_0197029758_NCGR_PEP_ID_MMETSP1384-20130603_9144_1_TAXON_ID_29189_ORGANISM__Ammonia_sp.__LENGTH_372_DNA_ID_CAMNT_0042458989_DNA_START_1_DNA_END_1114_DNA_ORIENTATION_-'
[286] 'EP00494_Astrolonche_serrata_P025927_UN26188'
[287] 'EP00499_Haloplacidia_sp_CaronLabIsolate_P008480_CAMPEP_0196771004_NCGR_PEP_ID_MMETSP1104-20130614_1453_1_TAXON_ID_33652_ORGANISM__Cafeteria_sp._Strain_Caron_Lab_Isolate__LENGTH_293_DNA_ID_CAMNT_0042141119_DNA_START_1_DNA_END_879_DNA_ORIENTATION_'
[288] 'EP00500_Bicosoecida_sp_ms1_P005490_CAMPEP_0203826218_NCGR_PEP_ID_MMETSP0115-20131106_56176_1_ASSEMBLY_ACC_CAM_ASM_000227_TAXON_ID_33651_ORGANISM__Bicosoecid_sp_Strain_ms1__LENGTH_378_DNA_ID_CAMNT_0050735265_DNA_START_1_DNA_END_1135_DNA_ORIENTATION_'
[289] 'EP00503_Blastocystis_sp_subtype4-isolateWR1_P001463_XP_014526057.1_cyclin-L1-1_Blastocystis_sp._subtype_4'
[290] 'EP00505_MAST-04D_sp_SCG-Rhode-Island_P001404_Stramenopile-MAST_4_protein_1404'
[291] 'EP00510_Aplanochytrium_minuta_P001971_CAMPEP_0184017576_NCGR_PEP_ID_MMETSP0954-20121128_7622_1_TAXON_ID_627963_ORGANISM__Aplanochytrium_sp_Strain_PBS07__LENGTH_278_DNA_ID_CAMNT_0026298845_DNA_START_1_DNA_END_836_DNA_ORIENTATION_'
[292] 'EP00511_Aplanochytrium_stocchinoi_P013728_CAMPEP_0204894170_NCGR_PEP_ID_MMETSP1349-20130617_33199_1_ASSEMBLY_ACC_CAM_ASM_000710_TAXON_ID_215587_ORGANISM__Aplanochytrium_stocchinoi_Strain_GSBS06__LENGTH_265_DNA_ID_CAMNT_0052061279_DNA_START_1_DNA_END_796_'
[293] 'EP00512_Aurantiochytrium_limacinum_P009608_CAMPEP_0171559802_NCGR_PEP_ID_MMETSP0960-20121227_13111_1_TAXON_ID_87120_ORGANISM__Aurantiochytrium_limacinum_Strain_ATCCMYA-1381__LENGTH_318_DNA_ID_CAMNT_0012111467_DNA_START_94_DNA_END_1049_DNA_ORIENTATION_'
[294] 'EP00514_Thraustochytrium_sp_LLF1b_P007708_CAMPEP_0184533650_NCGR_PEP_ID_MMETSP0198_2-20121128_14884_1_TAXON_ID_1112570_ORGANISM__Thraustochytrium_sp._Strain_LLF1b__LENGTH_347_DNA_ID_CAMNT_0026926469_DNA_START_1_DNA_END_1043_DNA_ORIENTATION_'
[295] 'EP00515_Schizochytrium_aggregatum_P017348_CAMPEP_0202102892_NCGR_PEP_ID_MMETSP0965-20130614_4567_1_ASSEMBLY_ACC_CAM_ASM_000507_TAXON_ID_4773_ORGANISM__Schizochytrium_aggregatum_Strain_ATCC28209__LENGTH_365_DNA_ID_CAMNT_0048671671_DNA_START_1_DNA_END_1092'
[296] 'EP00516_Mucochytrium_quahogii_P003921_CAMPEP_0203755298_NCGR_PEP_ID_MMETSP0098-20131031_8764_1_ASSEMBLY_ACC_CAM_ASM_000208_TAXON_ID_96639_ORGANISM___Strain_NY0313808BC1__LENGTH_283_DNA_ID_CAMNT_0050646689_DNA_START_225_DNA_END_1071_DNA_ORIENTATION_'
[297] 'EP00520_Triparma_pacifica_P002022_CAMPEP_0118636826_NCGR_PEP_ID_MMETSP0785-20121206_2834_1_TAXON_ID_91992_ORGANISM__Bolidomonas_pacifica_Strain_CCMP_1866__LENGTH_298_DNA_ID_CAMNT_0006527987_DNA_START_1_DNA_END_892_DNA_ORIENTATION_-'
[298] 'EP00529_Nitzschia_sp_RCC80_P031170_CAMPEP_0113460946_NCGR_PEP_ID_MMETSP0014_2-20120614_11269_1_TAXON_ID_2857_ORGANISM__Nitzschia_sp.__LENGTH_366_DNA_ID_CAMNT_0000352655_DNA_START_1_DNA_END_1095_DNA_ORIENTATION__assembly_acc_CAM_ASM_000159'
[299] 'EP00534_Pseudo-nitzschia_fraudulenta_P016162_CAMPEP_0201253836_NCGR_PEP_ID_MMETSP0852-20130820_67655_1_ASSEMBLY_ACC_CAM_ASM_000632_TAXON_ID_183588_ORGANISM__Pseudo-nitzschia_fraudulenta_Strain_WWA7__LENGTH_342_DNA_ID_CAMNT_0047553631_DNA_START_1_DNA_END_'
[300] 'EP00535_Pseudo-nitzschia_heimii_P001236_CAMPEP_0197176014_NCGR_PEP_ID_MMETSP1423-20130617_2067_1_TAXON_ID_476441_ORGANISM__Pseudo-nitzschia_heimii_Strain_UNC1101__LENGTH_552_DNA_ID_CAMNT_0042625297_DNA_START_1_DNA_END_1655_DNA_ORIENTATION_'
[301] 'EP00535_Pseudo-nitzschia_heimii_P003182_CAMPEP_0197174852_NCGR_PEP_ID_MMETSP1423-20130617_1217_1_TAXON_ID_476441_ORGANISM__Pseudo-nitzschia_heimii_Strain_UNC1101__LENGTH_381_DNA_ID_CAMNT_0042623847_DNA_START_1_DNA_END_1146_DNA_ORIENTATION_-'
[302] 'EP00536_Pseudo-nitzschia_multiseries_P009340_jgi_Psemu1_258030_estExt_Genewise1Plus.C_2580028'
[303] 'EP00547_Thalassionema_nitzschioides_P000055_CAMPEP_0194211228_NCGR_PEP_ID_MMETSP0156-20130528_9808_1_TAXON_ID_33649_ORGANISM__Thalassionema_nitzschioides_Strain_L26-B__LENGTH_327_DNA_ID_CAMNT_0038938727_DNA_START_1_DNA_END_978_DNA_ORIENTATION_-'
[304] 'EP00548_Thalassiothrix_antarctica_P006329_CAMPEP_0194143528_NCGR_PEP_ID_MMETSP0152-20130528_12690_1_TAXON_ID_1049557_ORGANISM__Thalassiothrix_antarctica_Strain_L6-D1__LENGTH_359_DNA_ID_CAMNT_0038842985_DNA_START_1_DNA_END_1079_DNA_ORIENTATION_-'
[305] 'EP00551_Chaetoceros_affinis_P000530_CAMPEP_0203658370_NCGR_PEP_ID_MMETSP0088-20131115_48052_1_ASSEMBLY_ACC_CAM_ASM_001087_TAXON_ID_426623_ORGANISM__Chaetoceros_affinis_Strain_CCMP159__LENGTH_338_DNA_ID_CAMNT_0050520019_DNA_START_75_DNA_END_1087_DNA_ORIEN'
[306] 'EP00555_Chaetoceros_dichaeta_P012628_CAMPEP_0198251952_NCGR_PEP_ID_MMETSP1447-20131203_2607_1_TAXON_ID_420782_ORGANISM__Chaetoceros_dichaeta_Strain_CCMP1751__LENGTH_396_DNA_ID_CAMNT_0043937081_DNA_START_30_DNA_END_1220_DNA_ORIENTATION_'
[307] 'EP00562_Extubocellulus_spinifer_P023412_CAMPEP_0178626082_NCGR_PEP_ID_MMETSP0698-20121128_8217_1_TAXON_ID_265572_ORGANISM__Extubocellulus_spinifer_Strain_CCMP396__LENGTH_1049_DNA_ID_CAMNT_0020265279_DNA_START_1_DNA_END_3146_DNA_ORIENTATION_'
[308] 'EP00568_Trieres_chinensis_P007317_CAMPEP_0183308754_NCGR_PEP_ID_MMETSP0160_2-20130417_22440_1_TAXON_ID_2839_ORGANISM__Odontella_Sinensis_Strain_Grunow_1884__NCGR_SAMPLE_ID_MMETSP0160_2_ASSEMBLY_ACC_CAM_ASM_000250_LENGTH_415_DNA_ID_CAMNT_0025472643_DNA_ST'
[309] 'EP00580_Thalassiosira_gravida_P014063_CAMPEP_0201681158_NCGR_PEP_ID_MMETSP0494-20130426_50967_1_ASSEMBLY_ACC_CAM_ASM_000839_TAXON_ID_420259_ORGANISM__Thalassiosira_gravida_Strain_GMp14c1__LENGTH_443_DNA_ID_CAMNT_0048164893_DNA_START_54_DNA_END_1386_DNA_O'
[310] 'EP00584_Thalassiosira_punctigera_P012815_CAMPEP_0172551814_NCGR_PEP_ID_MMETSP1067-20121228_41186_1_TAXON_ID_265564_ORGANISM__Thalassiosira_punctigera_Strain_Tpunct2005C2__NCGR_SAMPLE_ID_MMETSP1067_ASSEMBLY_ACC_CAM_ASM_000444_LENGTH_344_DNA_ID_CAMNT_00133'
[311] 'EP00588_Corethron_pennatum_P016457_CAMPEP_0194306824_NCGR_PEP_ID_MMETSP0171-20130528_3820_1_TAXON_ID_218684_ORGANISM__Corethron_pennatum_Strain_L29A3__LENGTH_434_DNA_ID_CAMNT_0039058673_DNA_START_1_DNA_END_1305_DNA_ORIENTATION_'
[312] 'EP00591_Stephanopyxis_turris_P003594_CAMPEP_0195522048_NCGR_PEP_ID_MMETSP0794_2-20130614_19929_1_TAXON_ID_515487_ORGANISM__Stephanopyxis_turris_Strain_CCMP_815__LENGTH_359_DNA_ID_CAMNT_0040651727_DNA_START_201_DNA_END_1280_DNA_ORIENTATION_'
[313] 'EP00594_Rhizosolenia_setigera_P016227_CAMPEP_0178956630_NCGR_PEP_ID_MMETSP0789-20121207_10397_1_TAXON_ID_3005_ORGANISM__Rhizosolenia_setigera_Strain_CCMP_1694__LENGTH_365_DNA_ID_CAMNT_0020638653_DNA_START_78_DNA_END_1175_DNA_ORIENTATION_-'
[314] 'EP00594_Rhizosolenia_setigera_P018057_CAMPEP_0178964364_NCGR_PEP_ID_MMETSP0789-20121207_15625_1_TAXON_ID_3005_ORGANISM__Rhizosolenia_setigera_Strain_CCMP_1694__LENGTH_372_DNA_ID_CAMNT_0020649109_DNA_START_1_DNA_END_1119_DNA_ORIENTATION_-'
[315] 'EP00596_Hydrurales_sp_CCMP1899_P008532_CAMPEP_0119043622_NCGR_PEP_ID_MMETSP1177-20130426_24185_1_TAXON_ID_2985_ORGANISM__Ochromonas_sp_Strain_CCMP1899__LENGTH_657_DNA_ID_CAMNT_0007012137_DNA_START_1_DNA_END_1974_DNA_ORIENTATION_-'
[316] 'EP00597_Dinobryon_sp_UTEXLB2267_P006808_CAMPEP_0170096614_NCGR_PEP_ID_MMETSP0019_2-20121128_28703_1_TAXON_ID_98059_ORGANISM__Dinobryon_sp._Strain_UTEXLB2267__LENGTH_454_DNA_ID_CAMNT_0010318663_DNA_START_199_DNA_END_1563_DNA_ORIENTATION_'
[317] 'EP00597_Dinobryon_sp_UTEXLB2267_P014520_CAMPEP_0170114050_NCGR_PEP_ID_MMETSP0020_2-20130122_10405_1_TAXON_ID_98059_ORGANISM__Dinobryon_sp._Strain_UTEXLB2267__LENGTH_481_DNA_ID_CAMNT_0010340827_DNA_START_1_DNA_END_1448_DNA_ORIENTATION_'
[318] 'EP00598_Pedospumella_elongata_P007659_CAMPEP_0184974124_NCGR_PEP_ID_MMETSP1098-20130426_5670_1_TAXON_ID_89044_ORGANISM__Spumella_elongata_Strain_CCAP_955_1__LENGTH_573_DNA_ID_CAMNT_0027496649_DNA_START_85_DNA_END_1806_DNA_ORIENTATION_'
[319] 'EP00600_Ochromonadales_sp_CCMP1393_P012540_CAMPEP_0175008032_NCGR_PEP_ID_MMETSP0005-20121125_6753_1_TAXON_ID_420556_ORGANISM__Ochromonas_sp._Strain_CCMP1393__LENGTH_591_DNA_ID_CAMNT_0016263563_DNA_START_58_DNA_END_1829_DNA_ORIENTATION_'
[320] 'EP00601_Ochromonadales_sp_CCMP2298_P007491_CAMPEP_0173196314_NCGR_PEP_ID_MMETSP1141-20130122_15544_1_TAXON_ID_483371_ORGANISM__non_described_non_described_Strain_CCMP2298__LENGTH_586_DNA_ID_CAMNT_0014120945_DNA_START_53_DNA_END_1812_DNA_ORIENTATION_-'
[321] 'EP00602_Paraphysomonas_sp_CaronLab_P004414_CAMPEP_0185034344_NCGR_PEP_ID_MMETSP1103-20130426_24135_1_TAXON_ID_36769_ORGANISM__Paraphysomonas_bandaiensis_Strain_Caron_Lab_Isolate__LENGTH_395_DNA_ID_CAMNT_0027570963_DNA_START_1_DNA_END_1188_DNA_ORIENTATION'
[322] 'EP00602_Paraphysomonas_sp_CaronLab_P006717_CAMPEP_0185017402_NCGR_PEP_ID_MMETSP1103-20130426_364_1_TAXON_ID_36769_ORGANISM__Paraphysomonas_bandaiensis_Strain_Caron_Lab_Isolate__LENGTH_476_DNA_ID_CAMNT_0027546811_DNA_START_1_DNA_END_1429_DNA_ORIENTATION_-'
[323] 'EP00603_Paraphysomonas_imperforata_P004889_CAMPEP_0114428358_NCGR_PEP_ID_MMETSP0103-20121206_8880_1_TAXON_ID_37642_ORGANISM__Paraphysomonas_imperforata_Strain_PA2__NCGR_SAMPLE_ID_MMETSP0103_ASSEMBLY_ACC_CAM_ASM_000201_LENGTH_414_DNA_ID_CAMNT_0001597563_D'
[324] 'EP00608_Synchroma_pusillum_P004845_CAMPEP_0198433576_NCGR_PEP_ID_MMETSP1452-20131203_26989_1_TAXON_ID_1181717_ORGANISM__Synchroma_pusillum_Strain_CCMP3072__LENGTH_318_DNA_ID_CAMNT_0044154069_DNA_START_1_DNA_END_951_DNA_ORIENTATION_-'
[325] 'EP00609_Ectocarpus_siliculosus_P002632_CBJ28076.1_conserved_unknown_protein_Ectocarpus_siliculosus'
[326] 'EP00609_Ectocarpus_siliculosus_P006410_CBJ31895.1_Si_dkey-18f23.10_protein_Ectocarpus_siliculosus'
[327] 'EP00611_Tribonema_gayanum_P030533_TRINITY_DN853_c0_g1_i5.p1_TRINITY_DN853_c0_g1_TRINITY_DN853_c0_g1_i5.p1_ORF_type_5prime_partial_len_333_score_70.44_TRINITY_DN853_c0_g1_i5_3-1001'
[328] 'EP00612_Vaucheria_litorea_P002836_CAMPEP_0171458574_NCGR_PEP_ID_MMETSP0945-20130129_4198_1_TAXON_ID_109269_ORGANISM__Vaucheria_litorea_Strain_CCMP2940__LENGTH_348_DNA_ID_CAMNT_0011984409_DNA_START_1_DNA_END_1046_DNA_ORIENTATION_-'
[329] 'EP00613_Pedinella_sp_CCMP2098_P033155_CAMPEP_0171737648_NCGR_PEP_ID_MMETSP0991-20121206_33058_1_TAXON_ID_483369_ORGANISM__non_described_non_described_Strain_CCMP2098__LENGTH_252_DNA_ID_CAMNT_0012334705_DNA_START_1_DNA_END_759_DNA_ORIENTATION_-'
[330] 'EP00613_Pedinella_sp_CCMP2098_P047903_CAMPEP_0171848020_NCGR_PEP_ID_MMETSP0992-20121227_18751_1_TAXON_ID_483369_ORGANISM__non_described_non_described_Strain_CCMP2098__LENGTH_547_DNA_ID_CAMNT_0012466797_DNA_START_584_DNA_END_2227_DNA_ORIENTATION_'
[331] 'EP00613_Pedinella_sp_CCMP2098_P074690_CAMPEP_0171918806_NCGR_PEP_ID_MMETSP0993-20121228_17530_1_TAXON_ID_483369_ORGANISM__non_described_non_described_Strain_CCMP2098__LENGTH_476_DNA_ID_CAMNT_0012555283_DNA_START_1_DNA_END_1431_DNA_ORIENTATION_-'
[332] 'EP00614_Pseudopedinella_elastica_P017725_CAMPEP_0172654036_NCGR_PEP_ID_MMETSP1068-20121228_244129_1_TAXON_ID_35684_ORGANISM__Pseudopedinella_elastica_Strain_CCMP716__LENGTH_533_DNA_ID_CAMNT_0013468475_DNA_START_47_DNA_END_1648_DNA_ORIENTATION_'
[333] 'EP00614_Pseudopedinella_elastica_P039818_CAMPEP_0181260818_NCGR_PEP_ID_MMETSP1097-20121128_1150_1_TAXON_ID_35684_ORGANISM__Pseudopedinella_elastica_Strain_CCMP716__LENGTH_353_DNA_ID_CAMNT_0023359365_DNA_START_368_DNA_END_1423_DNA_ORIENTATION_'
[334] 'EP00616_Rhizochromulina_sp_CCMP1243_P016120_CAMPEP_0118970188_NCGR_PEP_ID_MMETSP1173-20130426_7135_1_TAXON_ID_1034831_ORGANISM__Rhizochromulina_marina_cf_Strain_CCMP1243__LENGTH_677_DNA_ID_CAMNT_0006919513_DNA_START_1_DNA_END_2035_DNA_ORIENTATION_'
[335] 'EP00616_Rhizochromulina_sp_CCMP1243_P018520_CAMPEP_0118961452_NCGR_PEP_ID_MMETSP1173-20130426_134_1_TAXON_ID_1034831_ORGANISM__Rhizochromulina_marina_cf_Strain_CCMP1243__LENGTH_338_DNA_ID_CAMNT_0006909623_DNA_START_1_DNA_END_1017_DNA_ORIENTATION_-'
[336] 'EP00617_Octactis_speculum_P019027_CAMPEP_0185763770_NCGR_PEP_ID_MMETSP1174-20130828_22677_1_TAXON_ID_35687_ORGANISM__Dictyocha_speculum_Strain_CCMP1381__LENGTH_516_DNA_ID_CAMNT_0028446005_DNA_START_1_DNA_END_1546_DNA_ORIENTATION_'
[337] 'EP00618_Florenciella_parvula_P036103_CAMPEP_0119498050_NCGR_PEP_ID_MMETSP1344-20130328_20900_1_TAXON_ID_236787_ORGANISM__Florenciella_parvula_Strain_CCMP2471__LENGTH_581_DNA_ID_CAMNT_0007533887_DNA_START_1_DNA_END_1738_DNA_ORIENTATION_-'
[338] 'EP00620_Florenciella_sp_RCC1587_P022679_CAMPEP_0182556608_NCGR_PEP_ID_MMETSP1324-20130603_818_1_TAXON_ID_236786_ORGANISM__Florenciella_sp._Strain_RCC1587__LENGTH_678_DNA_ID_CAMNT_0024768523_DNA_START_1_DNA_END_2032_DNA_ORIENTATION_-'
[339] 'EP00625_Aureococcus_anophagefferens_P006409_XP_009038491.1_hypothetical_protein_AURANDRAFT_28778_Aureococcus_anophagefferens'
[340] 'EP00628_Pelagophyceae_sp_CCMP2097_P011204_CAMPEP_0184131022_NCGR_PEP_ID_MMETSP0974-20121125_27902_1_TAXON_ID_483370_ORGANISM__non_described_non_described_Strain_CCMP2097__LENGTH_464_DNA_ID_CAMNT_0026434505_DNA_START_60_DNA_END_1448_DNA_ORIENTATION_-'
[341] 'EP00628_Pelagophyceae_sp_CCMP2097_P013293_CAMPEP_0206805992_NCGR_PEP_ID_MMETSP0975-20121206_4502_1_ASSEMBLY_ACC_CAM_ASM_000399_TAXON_ID_483370_ORGANISM__non_described_non_described_Strain_CCMP2097__LENGTH_437_DNA_ID_CAMNT_0054348049_DNA_START_1_DNA_END_1'
[342] 'EP00634_Sargassococcus_sp_CCMP2135_P006774_CAMPEP_0198645868_NCGR_PEP_ID_MMETSP1467-20131203_1467_1_TAXON_ID_1462469_ORGANISM__unid._sp._Strain_CCMP2135__LENGTH_337_DNA_ID_CAMNT_0044381365_DNA_START_1_DNA_END_1013_DNA_ORIENTATION_-'
[343] 'EP00636_Phaeomonas_parva_P007003_CAMPEP_0118877088_NCGR_PEP_ID_MMETSP1163-20130328_17523_1_TAXON_ID_124430_ORGANISM__Phaeomonas_parva_Strain_CCMP2877__LENGTH_233_DNA_ID_CAMNT_0006812769_DNA_START_1_DNA_END_701_DNA_ORIENTATION_'
[344] 'EP00636_Phaeomonas_parva_P008652_CAMPEP_0118883492_NCGR_PEP_ID_MMETSP1163-20130328_22555_1_TAXON_ID_124430_ORGANISM__Phaeomonas_parva_Strain_CCMP2877__LENGTH_430_DNA_ID_CAMNT_0006820913_DNA_START_1_DNA_END_1291_DNA_ORIENTATION_'
[345] 'EP00638_Chattonella_subsalsa_P002992_CAMPEP_0117739844_NCGR_PEP_ID_MMETSP0947-20121206_4000_1_TAXON_ID_44440_ORGANISM__Chattonella_subsalsa_Strain_CCMP2191__LENGTH_862_DNA_ID_CAMNT_0005555869_DNA_START_239_DNA_END_2827_DNA_ORIENTATION_-'
[346] 'EP00638_Chattonella_subsalsa_P019598_CAMPEP_0117855298_NCGR_PEP_ID_MMETSP0950-20121206_545_1_TAXON_ID_44440_ORGANISM__Chattonella_subsalsa_Strain_CCMP2191__LENGTH_251_DNA_ID_CAMNT_0005704135_DNA_START_1_DNA_END_753_DNA_ORIENTATION_-'
[347] 'EP00641_Albugo_candida_P002459_CCI39886.1_unnamed_protein_product_Albugo_candida'
[348] 'EP00641_Albugo_candida_P008061_CCI45517.1_unnamed_protein_product_Albugo_candida'
[349] 'EP00641_Albugo_candida_P008324_CCI45784.1_unnamed_protein_product_Albugo_candida'
[350] 'EP00644_Phytophthora_capsici_P013309_jgi_Phyca11_541076_estExt2_Genewise1Plus.C_PHYCAscaffold_51119'
[351] 'EP00647_Phytophthora_sojae_P025710_XP_009539474.1_hypothetical_protein_PHYSODRAFT_320213_Phytophthora_sojae'
[352] 'EP00649_Plasmopara_halstedii_P009290_XP_024580723.1_cyclin-like_protein_Plasmopara_halstedii'
[353] 'EP00652_Aphanomyces_astaci_P001692_XP_009822453.1_hypothetical_protein_H257_01116_Aphanomyces_astaci'
[354] 'EP00652_Aphanomyces_astaci_P005521_XP_009826282.1_hypothetical_protein_H257_03756_Aphanomyces_astaci'
[355] 'EP00652_Aphanomyces_astaci_P013139_XP_009833900.1_hypothetical_protein_H257_09394_Aphanomyces_astaci'
[356] 'EP00652_Aphanomyces_astaci_P015314_XP_009836075.1_hypothetical_protein_H257_11002_Aphanomyces_astaci'
[357] 'EP00654_Saprolegnia_diclina_P017124_XP_008620807.1_hypothetical_protein_SDRG_16378_Saprolegnia_diclina_VS20'
[358] 'EP00655_Saprolegnia_parasitica_P013384_XP_012206890.1_hypothetical_protein_SPRG_11318_Saprolegnia_parasitica_CBS_223.65'
[359] 'EP00658_Telonema_sp_P-2_P001307_TRINITY_DN10494_c0_g1_i1.p1_TRINITY_DN10494_c0_g1_TRINITY_DN10494_c0_g1_i1.p1_ORF_type_internal_len_400_score_89.48_TRINITY_DN10494_c0_g1_i1_2-1198'
[360] 'EP00658_Telonema_sp_P-2_P019143_TRINITY_DN17518_c0_g2_i2.p1_TRINITY_DN17518_c0_g2_TRINITY_DN17518_c0_g2_i2.p1_ORF_type_complete_len_450_score_114.06_TRINITY_DN17518_c0_g2_i2_46-1395'
[361] 'EP00659_Diplonema_papillatum_P002071_gene2071-3169_t'
[362] 'EP00659_Diplonema_papillatum_P003945_gene3945-6111_t'
[363] 'EP00659_Diplonema_papillatum_P008079_gene8079-12424_t'
[364] 'EP00667_Euglena_gracilis_P005901_EG_transcript_5940'
[365] 'EP00668_Euglena_longa_P032974_GGOE01042467.1.p1_GENE.GGOE01042467.1_GGOE01042467.1.p1_ORF_type_5prime_partial_len_297_score_79.94_GGOE01042467.1_2-892'
[366] 'EP00668_Euglena_longa_P034402_GGOE01044209.1.p1_GENE.GGOE01044209.1_GGOE01044209.1.p1_ORF_type_5prime_partial_len_467_score_105.32_GGOE01044209.1_157-1557'
[367] 'EP00670_Eutreptiella_braarudii_P022047_CAMPEP_0174362376_NCGR_PEP_ID_MMETSP0811_2-20130205_64067_1_TAXON_ID_73025_ORGANISM__Eutreptiella_gymnastica-like_Strain_CCMP1594__NCGR_SAMPLE_ID_MMETSP0811_2_ASSEMBLY_ACC_CAM_ASM_000667_LENGTH_296_DNA_ID_CAMNT_0015'
[368] 'EP00670_Eutreptiella_braarudii_P029375_CAMPEP_0174380460_NCGR_PEP_ID_MMETSP0811_2-20130205_123391_1_TAXON_ID_73025_ORGANISM__Eutreptiella_gymnastica-like_Strain_CCMP1594__NCGR_SAMPLE_ID_MMETSP0811_2_ASSEMBLY_ACC_CAM_ASM_000667_LENGTH_859_DNA_ID_CAMNT_001'
[369] 'EP00686_Naegleria_gruberi_P012982_XP_002680911.1_predicted_protein_partial_Naegleria_gruberi_strain_NEG-M'
[370] 'EP00686_Naegleria_gruberi_P015365_XP_002683294.1_cyclin-dependent_protein_kinase_Naegleria_gruberi_strain_NEG-M'
[371] 'EP00691_Histiona_aroides_P000889_EC850536.1.p1_GENE.EC850536.1_EC850536.1.p1_ORF_type_3prime_partial_len_174_score_32.94_EC850536.1_75-593'
[372] 'EP00696_Hemimastix_kukwesjijk_P002719_gnl_Hemi2_13331_TR4578_c0_g1_i1.p1_gnl_Hemi2_13331_TR4578_c0_g1_gnl_Hemi2_13331_TR4578_c0_g1_i1.p1_ORF_type_3prime_partial_len_197_score_37.04_gnl_Hemi2_13331_TR4578_c0_g1_i1_1-588'
[373] 'EP00696_Hemimastix_kukwesjijk_P016473_gnl_Hemi2_4914_TR1707_c0_g1_i1.p1_gnl_Hemi2_4914_TR1707_c0_g1_gnl_Hemi2_4914_TR1707_c0_g1_i1.p1_ORF_type_3prime_partial_len_320_score_96.96_gnl_Hemi2_4914_TR1707_c0_g1_i1_1-957'
[374] 'EP00697_Spironema_sp_BW2_P012471_gnl_Spiro4_2871_TR1411_c0_g1_i1.p1_gnl_Spiro4_2871_TR1411_c0_g1_gnl_Spiro4_2871_TR1411_c0_g1_i1.p1_ORF_type_complete_len_359_score_59.47_gnl_Spiro4_2871_TR1411_c0_g1_i1_156-1079'
[375] 'EP00698_Gefionella_okellyi_P004561_TRINITY_DN1417_c0_g1_i1.p1_TRINITY_DN1417_c0_g1_TRINITY_DN1417_c0_g1_i1.p1_ORF_type_complete_len_238_score_52.73_TRINITY_DN1417_c0_g1_i1_125-838'
[376] 'EP00698_Gefionella_okellyi_P019532_TRINITY_DN5994_c0_g1_i1.p1_TRINITY_DN5994_c0_g1_TRINITY_DN5994_c0_g1_i1.p1_ORF_type_complete_len_256_score_43.95_TRINITY_DN5994_c0_g1_i1_56-823'
[377] 'EP00698_Gefionella_okellyi_P025944_TRINITY_DN9717_c0_g1_i1.p1_TRINITY_DN9717_c0_g1_TRINITY_DN9717_c0_g1_i1.p1_ORF_type_5prime_partial_len_398_score_57.15_TRINITY_DN9717_c0_g1_i1_30-1223'
[378] 'EP00708_Paratrimastix_pyriformis_P004537_GAFH01003426.1.p1_GENE.GAFH01003426.1_GAFH01003426.1.p1_ORF_type_internal_len_316_score_51.20_GAFH01003426.1_1-945'
[379] 'EP00708_Paratrimastix_pyriformis_P006800_GAFH01006204.1.p1_GENE.GAFH01006204.1_GAFH01006204.1.p1_ORF_type_internal_len_173_score_34.39_GAFH01006204.1_3-518'
[380] 'EP00727_Mastigamoeba_balamuthi_P001927_m51a1_g11731_putative_cyclin_family_isoform_1__558__mRNA_f_120212-122502'
[381] 'EP00727_Mastigamoeba_balamuthi_P009989_m51a1_g5612_hypothetical_protein__346__mRNA_r_723850-725876'
[382] 'EP00735_Rhodelphis_limneticus_P005041_TRINITY_DN16739_c0_g1_TRINITY_DN16739_c0_g1_i1_g.11187_m.11187_TRINITY_DN16739_c0_g1_TRINITY_DN16739_c0_g1_i1_g.11187_ORF_type_internal_len_321_score_46.01_sp_Q2RAC5_CCT13_ORYSJ_37.88_2e-56_Cyclin_N_PF00134.18_5.7e-2'
[383] 'EP00735_Rhodelphis_limneticus_P006440_TRINITY_DN18851_c0_g1_TRINITY_DN18851_c0_g1_i1_g.1474_m.1474_TRINITY_DN18851_c0_g1_TRINITY_DN18851_c0_g1_i1_g.1474_ORF_type_3prime_partial_len_600_score_50.89_sp_Q8RWV3_CCL11_ARATH_36.62_3e-71_Cyclin_N_PF00134.18_1.8'
[384] 'EP00736_Rhodelphis_marinus_P005266_Rmarinus_m.25319'
[385] 'EP00736_Rhodelphis_marinus_P005682_Rmarinus_m.20028'
[386] 'EP00736_Rhodelphis_marinus_P012359_Rmarinus_m.1282'
[387] 'EP00737_Agarophyton_chilense_P001591_gb_GEZJ01001789.1_.p2_GENE.gb_GEZJ01001789.1_gb_GEZJ01001789.1_.p2_ORF_type_complete_len_343_score_50.54_gb_GEZJ01001789.1_1374-2402'
[388] 'EP00738_Chloropicon_primus_P003780_QDZ21262.1_cyclin_Chloropicon_primus'
[389] 'EP00740_Mantoniella_antarctica_P004953_CAMPEP_0181363634_NCGR_PEP_ID_MMETSP1106-20121128_8863_1_TAXON_ID_81844_ORGANISM__Mantoniella_antarctica_Strain_SL-175__LENGTH_314_DNA_ID_CAMNT_0023478105_DNA_START_88_DNA_END_1033_DNA_ORIENTATION_-'
[390] 'EP00740_Mantoniella_antarctica_P005948_CAMPEP_0181349538_NCGR_PEP_ID_MMETSP1106-20121128_780_1_TAXON_ID_81844_ORGANISM__Mantoniella_antarctica_Strain_SL-175__LENGTH_177_DNA_ID_CAMNT_0023461939_DNA_START_1_DNA_END_527_DNA_ORIENTATION_'
[391] 'EP00741_Cyanophora_paradoxa_P003927_tig00000737_g3820.t1'
[392] 'EP00741_Cyanophora_paradoxa_P006416_tig00001001_g6218.t1'
[393] 'EP00741_Cyanophora_paradoxa_P022042_tig00021433_g21278.t1'
[394] 'EP00742_Colponemidia_sp_Colp-10_P005486_GILJ01005861.1.p1_GENE.GILJ01005861.1_GILJ01005861.1.p1_ORF_type_5prime_partial_len_303_score_37.22_GILJ01005861.1_1-909'
[395] 'EP00743_Colponemidia_sp_Colp-15_P010394_GILK01011441.1.p1_GENE.GILK01011441.1_GILK01011441.1.p1_ORF_type_5prime_partial_len_264_score_31.62_GILK01011441.1_287-1078'
[396] 'EP00743_Colponemidia_sp_Colp-15_P013084_GILK01015077.1.p1_GENE.GILK01015077.1_GILK01015077.1.p1_ORF_type_complete_len_221_score_24.59_GILK01015077.1_32-664'
[397] 'EP00744_Colponema_vietnamica_P003413_GILI01005233.1.p1_GENE.GILI01005233.1_GILI01005233.1.p1_ORF_type_3prime_partial_len_352_score_40.88_GILI01005233.1_2-1054'
[398] 'EP00746_Dinoflagellata_sp_MGD_P001959_gnl_MRDRNA2_MRDRNA2_103750_c0_seq1.p1_gnl_MRDRNA2_MRDRNA2_103750_c0_gnl_MRDRNA2_MRDRNA2_103750_c0_seq1.p1_ORF_type_3prime_partial_len_438_score_97.57_gnl_MRDRNA2_MRDRNA2_103750_c0_seq1_64-1311'
[399] 'EP00752_Nemacystus_decipiens_P004715_g4299.t1'
[400] 'EP00752_Nemacystus_decipiens_P010112_g9013.t1'
[401] 'EP00753_Platysulcus_tardus_P004941_PLAT12775.2.p1_GENE.PLAT12775.2_PLAT12775.2.p1_ORF_type_5prime_partial_len_326_score_127.20_PLAT12775.2_34-1011'
[402] 'EP00753_Platysulcus_tardus_P005034_PLAT12862.1.p1_GENE.PLAT12862.1_PLAT12862.1.p1_ORF_type_complete_len_261_score_57.50_PLAT12862.1_1-783'
[403] 'EP00754_Rhynchopus_humris_P046956_Rhum_TRINITY_DN6472_c0_g1_Rhum_TRINITY_DN6472_c0_g1_i1_g.20213_m.20213'
[404] 'EP00754_Rhynchopus_humris_P051902_Rhum_TRINITY_DN9809_c0_g1_Rhum_TRINITY_DN9809_c0_g1_i1_g.35318_m.35318'
[405] 'EP00755_Sulcionema_specki_P009741_Sspe_Gene.44537_Locus_21849_Transcript_1_1_Confidence_1.000_Length_1106_g.44537_m.44537'
[406] 'EP00755_Sulcionema_specki_P029134_Sspe_Gene.91484_Locus_63001_Transcript_1_1_Confidence_1.000_Length_1200_g.91484_m.91484'
[407] 'EP00756_Hemistasia_phaeocysticola_P044027_Hpha_TRINITY_DN17602_c0_g1_TRINITY_DN17602_c0_g1_i1_g.158719_m.158719'
[408] 'EP00757_Euglenozoa_sp_SAG-D1_P021881_gene21881-1265_t'
[409] 'EP00760_Papus_ankaliazontas_P003173_PhM_4_TR11470_c0_g2_i1_m.16167'
[410] 'EP00761_Pharyngomonas_kirbyi_P001947_gb_GECH01001951.1_.p1_GENE.gb_GECH01001951.1_gb_GECH01001951.1_.p1_ORF_type_internal_len_294_score_87.62_gb_GECH01001951.1_1-879'
[411] 'EP00761_Pharyngomonas_kirbyi_P003119_gb_GECH01003123.1_.p1_GENE.gb_GECH01003123.1_gb_GECH01003123.1_.p1_ORF_type_5prime_partial_len_448_score_119.60_gb_GECH01003123.1_1-1344'
[412] 'EP00761_Pharyngomonas_kirbyi_P003231_gb_GECH01003235.1_.p1_GENE.gb_GECH01003235.1_gb_GECH01003235.1_.p1_ORF_type_5prime_partial_len_270_score_52.37_gb_GECH01003235.1_1-810'
[413] 'EP00761_Pharyngomonas_kirbyi_P008986_gb_GECH01009001.1_.p1_GENE.gb_GECH01009001.1_gb_GECH01009001.1_.p1_ORF_type_complete_len_292_score_51.91_gb_GECH01009001.1_1-876'
[414] 'EP00762_Andalucia_godoyi_P008458_ANDGO_05768.mRNA.1_Cyclin_pch1'
[415] 'EP00770_Monocercomonoides_exilis_P009356_MONOS_9311.1-p1_transcript_MONOS_9311.1_gene_MONOS_9311_organism_Monocercomonoides_exilis_PA203_gene_product_Cycline_T_transcript_product_Cycline_T_location_Mono_scaffold00379_47978-48950_protein_length_271_sequen'
[416] 'EP00771_Trimastix_marina_P002241_gnl_Trimastix_PCT_3362.p1_GENE.gnl_Trimastix_PCT_3362_gnl_Trimastix_PCT_3362.p1_ORF_type_3prime_partial_len_227_score_44.41_gnl_Trimastix_PCT_3362_2-679'
[417] 'EP00771_Trimastix_marina_P003406_gnl_Trimastix_PCT_4662.p1_GENE.gnl_Trimastix_PCT_4662_gnl_Trimastix_PCT_4662.p1_ORF_type_complete_len_515_score_66.63_gnl_Trimastix_PCT_4662_170-1588'
[418] 'EP00793_Prasinoderma_coloniale_P001891_PRCOL_00007254-RA'
[419] 'EP00793_Prasinoderma_coloniale_P006775_PRCOL_00001605-RA'
[420] 'EP00797_Seminavis_robusta_P034513_Sro82_g043790.1_Cyclin__330__mRNA_f_38590-39729'
[421] 'EP00798_Chlamydomonas_sp_ICE-L_P010693_gene10693-12385_t'
[422] 'EP00798_Chlamydomonas_sp_ICE-L_P026596_gene26596-18378_t'
[423] 'EP00799_Chlamydomonas_eustigma_P002807_GAX75351.1_hypothetical_protein_CEUSTIGMA_g2795.t1_Chlamydomonas_eustigma'
[424] 'EP00799_Chlamydomonas_eustigma_P004874_GAX77418.1_hypothetical_protein_CEUSTIGMA_g4863.t1_Chlamydomonas_eustigma'
[425] 'EP00802_Teleaulax_amphioxeia_P008528_Tamp_08537.p1_GENE.Tamp_08537_Tamp_08537.p1_ORF_type_3prime_partial_len_538_score_109.95_Tamp_08537_701-2311'
[426] 'EP00802_Teleaulax_amphioxeia_P024037_Tamp_24690.p1_GENE.Tamp_24690_Tamp_24690.p1_ORF_type_5prime_partial_len_281_score_53.42_Tamp_24690_3-845'
[427] 'EP00803_Ostreobium_quekettii_P002919_evm.model.scf_1582.2_EVM.evm.TU.scf_1582.2_scf_1582_14069-16820'
[428] 'EP00803_Ostreobium_quekettii_P003617_evm.model.scf_235.9_EVM.evm.TU.scf_235.9_scf_235_57434-62934'
[429] 'EP00803_Ostreobium_quekettii_P006347_evm.model.scf_2378.3_EVM.evm.TU.scf_2378.3_scf_2378_14390-16749'
[430] 'EP00803_Ostreobium_quekettii_P011043_evm.model.scf_763.5_EVM.evm.TU.scf_763.5_scf_763_44773-48331'
[431] 'EP00808_Paulinella_micropora_P001293_g70940.t1'
[432] 'EP00808_Paulinella_micropora_P018082_g10309.t1'
[433] 'EP00808_Paulinella_micropora_P019387_g46975.t1'
[434] 'EP00811_Abedinium_folium_P031576_NODE_5154_length_1803_cov_4.155728.p1_GENE.NODE_5154_length_1803_cov_4.155728_NODE_5154_length_1803_cov_4.155728.p1_ORF_type_5prime_partial_len_537_score_176.85_NODE_5154_length_1803_cov_4.155728_192-1802'
[435] 'EP00813_Pythium_oligandrum_P013429_TMW68348.1_hypothetical_protein_Poli38472_005816_Pythium_oligandrum'
[436] 'EP00815_Leptocylindrus_aporus_P001258_CAMPEP_0116059086_NCGR_PEP_ID_MMETSP0322-20121206_5588_1_TAXON_ID_163516_ORGANISM__Leptocylindrus_danicus_var._apora_Strain_B651__LENGTH_300_DNA_ID_CAMNT_0003543403_DNA_START_1_DNA_END_904_DNA_ORIENTATION_'
[437] 'EP00818_Percolomonas_sp_WS_P002564_CAMPEP_0117439688_NCGR_PEP_ID_MMETSP0759-20121206_2692_1_TAXON_ID_63605_ORGANISM__Percolomonas_cosmopolitus_Strain_WS__LENGTH_269_DNA_ID_CAMNT_0005231407_DNA_START_34_DNA_END_838_DNA_ORIENTATION_'
[438] 'EP00818_Percolomonas_sp_WS_P003917_CAMPEP_0117440030_NCGR_PEP_ID_MMETSP0759-20121206_2866_1_TAXON_ID_63605_ORGANISM__Percolomonas_cosmopolitus_Strain_WS__LENGTH_244_DNA_ID_CAMNT_0005231755_DNA_START_111_DNA_END_845_DNA_ORIENTATION_'
[439] 'EP00820_Chromera_velia_P007327_Cvel_4027.t1-p1_transcript_Cvel_4027.t1_gene_Cvel_4027_organism_Chromera_velia_CCMP2878_gene_product_Cyclin-L1-1_putative_transcript_product_Cyclin-L1-1_putative_location_Cvel_scaffold171_63911-66349_protein_length_686_sequ'
[440] 'EP00823_Brevimastigomonas_motovehiculus_P008321_TRINITY_DN7605_c0_g1_i1.p1_TRINITY_DN7605_c0_g1_TRINITY_DN7605_c0_g1_i1.p1_ORF_type_internal_len_184_score_29.57_TRINITY_DN7605_c0_g1_i1_3-551'
[441] 'EP00824_Muranothrix_gubernata_P003595_TRINITY_DN1450_c0_g1_i1.p1_TRINITY_DN1450_c0_g1_TRINITY_DN1450_c0_g1_i1.p1_ORF_type_3prime_partial_len_536_score_91.50_TRINITY_DN1450_c0_g1_i1_3-1607'
[442] 'EP00826_Nyctotherus_ovalis_P033927_TRINITY_DN2773_c0_g1_i1.p1_TRINITY_DN2773_c0_g1_TRINITY_DN2773_c0_g1_i1.p1_ORF_type_complete_len_270_score_76.40_TRINITY_DN2773_c0_g1_i1_152-961'
[443] 'EP00826_Nyctotherus_ovalis_P040766_TRINITY_DN4042_c0_g1_i6.p1_TRINITY_DN4042_c0_g1_TRINITY_DN4042_c0_g1_i6.p1_ORF_type_3prime_partial_len_308_score_53.47_TRINITY_DN4042_c0_g1_i6_1-921'
[444] 'EP00830_Metopus_es_P015608_TRINITY_DN4542_c0_g1_i1.p1_TRINITY_DN4542_c0_g1_TRINITY_DN4542_c0_g1_i1.p1_ORF_type_internal_len_479_score_106.50_TRINITY_DN4542_c0_g1_i1_3-1436'
[445] 'EP00830_Metopus_es_P020270_TRINITY_DN7968_c0_g1_i1.p1_TRINITY_DN7968_c0_g1_TRINITY_DN7968_c0_g1_i1.p1_ORF_type_internal_len_311_score_52.65_TRINITY_DN7968_c0_g1_i1_1-930'
[446] 'EP00831_Metopus_contortus_P051727_TRINITY_DN4342_c0_g1_i1.p1_TRINITY_DN4342_c0_g1_TRINITY_DN4342_c0_g1_i1.p1_ORF_type_complete_len_291_score_40.80_TRINITY_DN4342_c0_g1_i1_77-949'
[447] 'EP00850_Spirogloea_muscicola_P010445_SM000061S19272_mRNA_locus_s61_492086_495148_translate_table_standard'
[448] 'EP00850_Spirogloea_muscicola_P016583_SM000135S27027_mRNA_locus_s135_397278_400192_translate_table_standard'
[449] 'EP00853_Edaphochlamys_debaryana_P009303_KAG2491108.1_hypothetical_protein_HYH03_010552_Edaphochlamys_debaryana'
[450] 'EP00853_Edaphochlamys_debaryana_P011446_KAG2493251.1_hypothetical_protein_HYH03_008389_Edaphochlamys_debaryana'
[451] 'EP00854_Cymbomonas_tetramitiformis_P006715_gene6715-8035_t'
[452] 'EP00854_Cymbomonas_tetramitiformis_P011175_gene11175-13206_t'
[453] 'EP00871_Galdieria_phlegrea_P001455_jgi_Galph1_230_GphlegSOOS_G4898.1'
[454] 'EP00874_Dunaliella_salina_P003363_KAF5828562.1_hypothetical_protein_DUNSADRAFT_17404_Dunaliella_salina'
[455] 'EP00877_Chromochloris_zofingiensis_P002148_jgi_Chrzof1_11934_Cz06g15060.t1'
[456] 'EP00877_Chromochloris_zofingiensis_P007796_jgi_Chrzof1_326_Cz01g11150.t1'
[457] 'EP00879_Flechtneria_rotunda_P015867_GHRR01016594.1.p1_GENE.GHRR01016594.1_GHRR01016594.1.p1_ORF_type_complete_len_372_score_115.98_GHRR01016594.1_403-1518'
[458] 'EP00881_Raphidocelis_subcapitata_P001698_GBF88987.1_cyclin-L1_Raphidocelis_subcapitata'
[459] 'EP00881_Raphidocelis_subcapitata_P006013_GBF93302.1_hypothetical_protein_Rsub_06034_Raphidocelis_subcapitata'
[460] 'EP00883_Tetradesmus_obliquus_P013955_jgi_Sobl393_1_6943_SZX69205.1'
[461] 'EP00884_Botryococcus_braunii_P015562_jgi_Botrbrau1_268_Bobra.0022s0237.1'
[462] 'EP00884_Botryococcus_braunii_P019212_jgi_Botrbrau1_5975_Bobra.104_1s0007.1'
[463] 'EP00885_Auxenochlorella_protothecoides_P003814_RMZ55819.1_hypothetical_protein_APUTEX25_003785_partial_Auxenochlorella_protothecoides'
[464] 'EP00885_Auxenochlorella_protothecoides_P004015_RMZ56020.1_hypothetical_protein_APUTEX25_004444_Auxenochlorella_protothecoides'
[465] 'EP00886_Chlorella_sorokiniana_P002783_PRW39203.1_Cyclin-L1-1_isoform_B_Chlorella_sorokiniana'
[466] 'EP00887_Chlorella_sp_A99_P002262_scaffold10.g2262.t1'
[467] 'EP00890_Picochlorum_soloecismus_P004049_jgi_Picsp_1_4645_NSC_02015-R1_-related_cyclin_family_protein'
[468] 'EP00891_Asterochloris_glomerata_P008095_jgi_Astpho2_8095_Aster-x1481'
[469] 'EP00892_Ulva_mutabilis_P006714_jgi_Ulvmu1_4414_UM002_0139.1'
[470] 'EP00893_Bathycoccus_prasinos_P001204_XP_007509227.1_CycK-related_cyclin_family_protein_Bathycoccus_prasinos'
[471] 'EP00893_Bathycoccus_prasinos_P007139_XP_007515167.1_predicted_protein_Bathycoccus_prasinos'
[472] 'EP00895_Klebsormidium_nitens_P013685_GAQ91238.1_Cyclin_L_Klebsormidium_nitens'
[473] 'EP00895_Klebsormidium_nitens_P014936_GAQ92489.1_cyclin_family_protein_Klebsormidium_nitens'
[474] 'EP00896_Chara_braunii_P029158_GBG87034.1_hypothetical_protein_CBR_g44491_Chara_braunii'
[475] 'EP00898_Chlorokybus_atmophyticus_P001135_jgi_Chlat1_2021_Chrsp158S02308'
[476] 'EP00898_Chlorokybus_atmophyticus_P007391_jgi_Chlat1_7653_Chrsp64S07168'
[477] 'EP00899_Mesostigma_viride_P013039_jgi_Mesvir1_21736_Mv04146-RA.1'
[478] 'EP00899_Mesostigma_viride_P019080_jgi_Mesvir1_27173_Mv20833-RA.1'
[479] 'EP00899_Mesostigma_viride_P020587_jgi_Mesvir1_2852_Mv13939-RA.1'
[480] 'EP00900_Chrysochromulina_parva_P018686_jgi_Chrpa1_26819_Chrysochromulina_OHIO_Genome00011142-RA'
[481] 'EP00901_Cardiosporidium_cionae_P000107_KAF8823027.1_putative_cyclin_4_Cardiosporidium_cionae'
[482] 'EP00903_Cladosiphon_okamuranus_P012609_g11798.t1'
[483] 'EP00904_Undaria_pinnatifida_P002333_jgi_Undpi1_120_HiC_scaffold_1.g00120.m1'
[484] 'EP00905_Microchloropsis_salina_P000249_TFJ80090.1_hypothetical_protein_NSK_008647_Nannochloropsis_salina_CCMP1776'
[485] 'EP00905_Microchloropsis_salina_P008214_TFJ88055.1_hypothetical_protein_NSK_000409_Nannochloropsis_salina_CCMP1776'
[486] 'EP00906_Rhabdomonas_costata_P015390_RCo022136'
[487] 'EP00906_Rhabdomonas_costata_P039193_RCo055447'
[488] 'EP00914_Ancora_sagittata_P002282_GHVO01005115.1.p1_GENE.GHVO01005115.1_GHVO01005115.1.p1_ORF_type_complete_len_364_score_40.61_GHVO01005115.1_367-1413'
[489] 'EP00920_Eleutheroschizon_duboscqi_P027950_GHVT01068299.1.p1_GENE.GHVT01068299.1_GHVT01068299.1.p1_ORF_type_3prime_partial_len_406_score_101.03_GHVT01068299.1_2-1216'
[490] 'EP00922_Rhytidocystis_sp_ex-Travisia-forbesii_P006314_GHVS01009151.1.p1_GENE.GHVS01009151.1_GHVS01009151.1.p1_ORF_type_complete_len_494_score_145.22_GHVS01009151.1_60-1541'
[491] 'EP00927_Polykrikos_kofoidii_P020543_TRINITY_DN19768_c0_g2_i1.p1_TRINITY_DN19768_c0_g2_TRINITY_DN19768_c0_g2_i1.p1_ORF_type_complete_len_449_score_79.72_TRINITY_DN19768_c0_g2_i1_254-1600'
[492] 'EP00928_Gymnodinium_smaydae_P022949_TRINITY_DN19118_c0_g1_i1.p1_TRINITY_DN19118_c0_g1_TRINITY_DN19118_c0_g1_i1.p1_ORF_type_5prime_partial_len_524_score_121.68_TRINITY_DN19118_c0_g1_i1_3-1574'
[493] 'EP00928_Gymnodinium_smaydae_P092525_TRINITY_DN7641_c0_g2_i1.p1_TRINITY_DN7641_c0_g2_TRINITY_DN7641_c0_g2_i1.p1_ORF_type_complete_len_424_score_51.23_TRINITY_DN7641_c0_g2_i1_128-1399'
[494] 'EP00929_Paragymnodinium_shiwhaense_P042269_TRINITY_DN21896_c0_g1_i1.p1_TRINITY_DN21896_c0_g1_TRINITY_DN21896_c0_g1_i1.p1_ORF_type_complete_len_478_score_118.84_TRINITY_DN21896_c0_g1_i1_139-1572'
[495] 'EP00933_Yihiella_yeosuensis_P052577_TRINITY_DN5068_c0_g1_i1.p1_TRINITY_DN5068_c0_g1_TRINITY_DN5068_c0_g1_i1.p1_ORF_type_complete_len_455_score_99.30_TRINITY_DN5068_c0_g1_i1_165-1529'
[496] 'EP00936_MAST-01D_sp_MAST-1D-sp1_P000032_g32.t1'
[497] 'EP00940_MAST-03C_sp_MAST-3C-sp2_P001188_g1188.t1'
[498] 'EP00944_MAST-04C_sp_MAST-4C-sp1_P006818_g6818.t1'
[499] 'EP00945_MAST-04E_sp_MAST-4E-sp1_P001618_g1618.t1'
[500] 'EP00960_Hanusia_phi_P060007_764363-Hanusia_phi.AAC.7'
[501] 'EP00980_Cylindrotheca_fusiformis_P020664_scaffold7703_cov127-Cylindrotheca_fusiformis.AAC.13'
[502] 'EP00981_Chlorochromonas_danica_P000939_scaffold227_cov173-Ochromonas_danica.AAC.2'
[503] 'EP00982_Pelagococcus_subviridis_P009160_30904-Pelagococcus_subviridis.AAC.4'
[504] 'EP01006_Ploeotia_vitrea_P007491_TRINITY_DN1720_c0_g1_i1.p1_TRINITY_DN1720_c0_g1_TRINITY_DN1720_c0_g1_i1.p1_ORF_type_complete_len_380_score_58.79_TRINITY_DN1720_c0_g1_i1_743-1723'
[505] 'EP01006_Ploeotia_vitrea_P020132_TRINITY_DN52381_c0_g1_i1.p1_TRINITY_DN52381_c0_g1_TRINITY_DN52381_c0_g1_i1.p1_ORF_type_complete_len_564_score_33.08_TRINITY_DN52381_c0_g1_i1_1186-2877'
[506] 'EP01006_Ploeotia_vitrea_P035282_TRINITY_DN65850_c7_g1_i1.p1_TRINITY_DN65850_c7_g1_TRINITY_DN65850_c7_g1_i1.p1_ORF_type_3prime_partial_len_449_score_254.19_TRINITY_DN65850_c7_g1_i1_1-1344'
[507] 'EP01012_Entosiphon_sulcatum_P001488_TRINITY_DN10285_c0_g1_i1.p1_TRINITY_DN10285_c0_g1_TRINITY_DN10285_c0_g1_i1.p1_ORF_type_complete_len_319_score_45.86_TRINITY_DN10285_c0_g1_i1_52-1008'
[508] 'EP01012_Entosiphon_sulcatum_P004127_TRINITY_DN11527_c0_g1_i1.p1_TRINITY_DN11527_c0_g1_TRINITY_DN11527_c0_g1_i1.p1_ORF_type_complete_len_292_score_49.72_TRINITY_DN11527_c0_g1_i1_27-878'
[509] 'EP01012_Entosiphon_sulcatum_P042689_TRINITY_DN56758_c0_g1_i1.p1_TRINITY_DN56758_c0_g1_TRINITY_DN56758_c0_g1_i1.p1_ORF_type_3prime_partial_len_194_score_40.95_TRINITY_DN56758_c0_g1_i1_33-581'
[510] 'EP01012_Entosiphon_sulcatum_P060624_TRINITY_DN8567_c0_g1_i1.p1_TRINITY_DN8567_c0_g1_TRINITY_DN8567_c0_g1_i1.p1_ORF_type_complete_len_454_score_82.43_TRINITY_DN8567_c0_g1_i1_65-1426'
[511] 'EP01015_Nassula_variabilis_P025778_TRINITY_DN506_c0_g1_i10.p1_TRINITY_DN506_c0_g1_TRINITY_DN506_c0_g1_i10.p1_ORF_type_internal_len_453_score_-13.59_TRINITY_DN506_c0_g1_i10_2-1357'
[512] 'EP01016_Furgasonia_blochmanni_P043208_TRINITY_DN5829_c0_g1_i1.p2_TRINITY_DN5829_c0_g1_TRINITY_DN5829_c0_g1_i1.p2_ORF_type_5prime_partial_len_245_score_55.17_TRINITY_DN5829_c0_g1_i1_697-1431'
[513] 'EP01016_Furgasonia_blochmanni_P053511_TRINITY_DN8657_c0_g1_i1.p1_TRINITY_DN8657_c0_g1_TRINITY_DN8657_c0_g1_i1.p1_ORF_type_complete_len_287_score_34.06_TRINITY_DN8657_c0_g1_i1_113-973'
[514] 'EP01017_Pseudomicrothorax_dubius_P006989_TRINITY_DN12105_c0_g4_i2.p1_TRINITY_DN12105_c0_g4_TRINITY_DN12105_c0_g4_i2.p1_ORF_type_5prime_partial_len_519_score_103.57_TRINITY_DN12105_c0_g4_i2_205-1761'
[515] 'EP01018_Ginkgo_biloba_P005788_Gb_18065_translate_table_standard'
[516] 'EP01018_Ginkgo_biloba_P035118_Gb_10896_translate_table_standard'
[517] 'EP01018_Ginkgo_biloba_P038229_Gb_38056_translate_table_standard'
[518] 'EP01018_Ginkgo_biloba_P038846_Gb_25727_translate_table_standard'
[519] 'EP01022_Parablepharisma_sp_SALTPOND_P000772_TRINITY_DN105022_c0_g1_i1.p3_TRINITY_DN105022_c0_g1_TRINITY_DN105022_c0_g1_i1.p3_ORF_type_complete_len_481_score_49.20_TRINITY_DN105022_c0_g1_i1_4477-5919'
[520] 'EP01023_Acetabularia_acetabulum_P036523_TRINITY_DN34529_c0_g1_i1.p1_TRINITY_DN34529_c0_g1_TRINITY_DN34529_c0_g1_i1.p1_ORF_type_3prime_partial_len_170_score_14.44_TRINITY_DN34529_c0_g1_i1_35-508'
[521] 'EP01025_Chloroclados_australasicus_P048400_TRINITY_DN5482_c0_g1_i1.p1_TRINITY_DN5482_c0_g1_TRINITY_DN5482_c0_g1_i1.p1_ORF_type_complete_len_449_score_50.58_TRINITY_DN5482_c0_g1_i1_402-1748'
[522] 'EP01026_Neomeris_dumetosa_P033333_TRINITY_DN26563_c0_g1_i1.p2_TRINITY_DN26563_c0_g1_TRINITY_DN26563_c0_g1_i1.p2_ORF_type_5prime_partial_len_313_score_40.07_TRINITY_DN26563_c0_g1_i1_2-940'
[523] 'EP01027_Heterolobosea_sp_BB2_P004534_GEZU01006941.1.p1_GENE.GEZU01006941.1_GEZU01006941.1.p1_ORF_type_3prime_partial_len_228_score_30.09_GEZU01006941.1_141-821'
[524] 'EP01029_Cantina_marsupialis_P003475_TRINITY_DN1334_c0_g1_i2.p1_TRINITY_DN1334_c0_g1_TRINITY_DN1334_c0_g1_i2.p1_ORF_type_complete_len_704_score_220.83_TRINITY_DN1334_c0_g1_i2_148-2259'
[525] 'EP01029_Cantina_marsupialis_P022820_TRINITY_DN55_c0_g3_i1.p1_TRINITY_DN55_c0_g3_TRINITY_DN55_c0_g3_i1.p1_ORF_type_complete_len_1469_score_471.95_TRINITY_DN55_c0_g3_i1_73-4479'
[526] 'EP01032_Pedospumella_encystans_P013413_gene13413-15446_t'
[527] 'EP01040_Poterioochromonas_malhamensis_P000115_gene115-120_t'
[528] 'EP01040_Poterioochromonas_malhamensis_P008659_gene8659-9371_t'
[529] 'EP01043_Picozoa_sp_COSAG02_P047550_COSAG02_NODE_4570_length_5209_cov_2.315656_1_plen_335_part_00'
[530] 'EP01046_Picozoa_sp_COSAG06_P003689_COSAG06_NODE_147_length_22091_cov_70.669880_12_plen_357_part_00'
[531] 'EP01046_Picozoa_sp_COSAG06_P031574_COSAG06_NODE_3083_length_5882_cov_2.584990_2_plen_392_part_00'
[532] 'EP01047_Picozoa_sp_COSAG01_P055008_COSAG01_NODE_6077_length_3865_cov_11.404142_1_plen_697_part_00'
[533] 'EP01060_Flectonema_neradi_P009578_TRINITY_DN16820_c0_g1_i1.p1_TRINITY_DN16820_c0_g1_TRINITY_DN16820_c0_g1_i1.p1_ORF_type_3prime_partial_len_358_score_68.13_TRINITY_DN16820_c0_g1_i1_45-1073'
[534] 'EP01062_Namystynia_karyoxenos_P049673_TRINITY_DN3812_c0_g2_i1.p1_TRINITY_DN3812_c0_g2_TRINITY_DN3812_c0_g2_i1.p1_ORF_type_complete_len_590_score_113.70_TRINITY_DN3812_c0_g2_i1_107-1876'
[535] 'EP01062_Namystynia_karyoxenos_P051371_TRINITY_DN40305_c0_g1_i1.p1_TRINITY_DN40305_c0_g1_TRINITY_DN40305_c0_g1_i1.p1_ORF_type_3prime_partial_len_363_score_119.45_TRINITY_DN40305_c0_g1_i1_84-1088'
[536] 'EP01063_Lacrimia_lanifica_P010846_TRINITY_DN175_c5_g1_i1.p1_TRINITY_DN175_c5_g1_TRINITY_DN175_c5_g1_i1.p1_ORF_type_complete_len_412_score_125.50_TRINITY_DN175_c5_g1_i1_47-1282'
[537] 'EP01066_Platyproteum_vivax_P006348_Platyproteum_vivax_DN2142_c0_g1_i1.p1'
[538] 'EP01068_Selenidium_serpulae_P019965_Selendium_serpulae_DN7584_c0_g1_i1.p1'
[539] 'EP01071_Lankesteria_metandrocarpae_P004164_Lankesteria_metandrocarpae_DN340_c0_g1_i1.p1'
[540] 'EP01080_Neovahlkampfia_damariscottae_P000734_gene734-8986_t'
[541] 'EP01080_Neovahlkampfia_damariscottae_P003170_gene3170-5486_t'
[542] 'EP01080_Neovahlkampfia_damariscottae_P009784_gene9784-2110_t'
[543] 'EP01080_Neovahlkampfia_damariscottae_P010079_gene10079-2500_t'
[544] 'EP01083_Nonionella_stella_P005922_17101_1'
[545] 'EP01083_Nonionella_stella_P013764_38710_1'
[546] 'EP01083_Nonionella_stella_P075509_205321_1'
[547] 'EP01083_Nonionella_stella_P143397_445637_1'
[548] 'EP01083_Nonionella_stella_P221059_790227_1'
[549] 'EP01083_Nonionella_stella_P261711_890726_1'
[550] 'EP01083_Nonionella_stella_P277883_944857_1'
[551] 'EP01083_Nonionella_stella_P310693_1105039_1'
[552] 'EP01084_Bolivina_argentea_P057357_104789_1'
[553] 'EP01084_Bolivina_argentea_P124925_221384_1'
[554] 'EP01084_Bolivina_argentea_P251330_421497_1'
[555] 'EP01086_Lenisia_limosa_P004253_TRINITY_DN19344_c0_g1_i1.p1_TRINITY_DN19344_c0_g1_TRINITY_DN19344_c0_g1_i1.p1_ORF_type_internal_len_159_score_27.04_TRINITY_DN19344_c0_g1_i1_3-476'
[556] 'EP01087_Luapelamoeba_hula_P008386_TRINITY_DN2092_c1_g1_i1.p1_TRINITY_DN2092_c1_g1_TRINITY_DN2092_c1_g1_i1.p1_ORF_type_complete_len_364_score_79.72_TRINITY_DN2092_c1_g1_i1_65-1156'
[557] 'EP01087_Luapelamoeba_hula_P012184_TRINITY_DN3387_c0_g1_i3.p1_TRINITY_DN3387_c0_g1_TRINITY_DN3387_c0_g1_i3.p1_ORF_type_5prime_partial_len_452_score_70.45_TRINITY_DN3387_c0_g1_i3_1-1356'
[558] 'EP01087_Luapelamoeba_hula_P015067_TRINITY_DN4467_c4_g1_i1.p1_TRINITY_DN4467_c4_g1_TRINITY_DN4467_c4_g1_i1.p1_ORF_type_5prime_partial_len_352_score_77.10_TRINITY_DN4467_c4_g1_i1_148-1203'
[559] 'EP01087_Luapelamoeba_hula_P018153_TRINITY_DN5819_c0_g1_i1.p1_TRINITY_DN5819_c0_g1_TRINITY_DN5819_c0_g1_i1.p1_ORF_type_5prime_partial_len_294_score_24.36_TRINITY_DN5819_c0_g1_i1_80-961'
[560] 'EP01087_Luapelamoeba_hula_P022721_TRINITY_DN8213_c0_g1_i1.p1_TRINITY_DN8213_c0_g1_TRINITY_DN8213_c0_g1_i1.p1_ORF_type_internal_len_378_score_53.65_TRINITY_DN8213_c0_g1_i1_1-1131'
[561] 'EP01088_Endostelium_zonatum_P015445_TRINITY_DN3788_c0_g1_i2.p1_TRINITY_DN3788_c0_g1_TRINITY_DN3788_c0_g1_i2.p1_ORF_type_3prime_partial_len_208_score_25.73_TRINITY_DN3788_c0_g1_i2_3-623'
[562] 'EP01090_Pellita_catalonica_P007319_TRINITY_DN17905_c0_g1_i1.p1_TRINITY_DN17905_c0_g1_TRINITY_DN17905_c0_g1_i1.p1_ORF_type_complete_len_181_score_18.34_TRINITY_DN17905_c0_g1_i1_161-703'
[563] 'EP01091_Cochliopodium_minus_P000963_TRINITY_DN10853_c0_g1_i1.p1_TRINITY_DN10853_c0_g1_TRINITY_DN10853_c0_g1_i1.p1_ORF_type_3prime_partial_len_313_score_77.79_TRINITY_DN10853_c0_g1_i1_1-936'
[564] 'EP01091_Cochliopodium_minus_P004908_TRINITY_DN14813_c0_g1_i1.p1_TRINITY_DN14813_c0_g1_TRINITY_DN14813_c0_g1_i1.p1_ORF_type_internal_len_262_score_43.03_TRINITY_DN14813_c0_g1_i1_1-783'
[565] 'EP01091_Cochliopodium_minus_P012346_TRINITY_DN3719_c0_g1_i1.p1_TRINITY_DN3719_c0_g1_TRINITY_DN3719_c0_g1_i1.p1_ORF_type_internal_len_283_score_77.12_TRINITY_DN3719_c0_g1_i1_3-848'
[566] 'EP01091_Cochliopodium_minus_P014950_TRINITY_DN5196_c0_g1_i2.p1_TRINITY_DN5196_c0_g1_TRINITY_DN5196_c0_g1_i2.p1_ORF_type_complete_len_275_score_64.44_TRINITY_DN5196_c0_g1_i2_16-840'
[567] 'EP01094_Clydonella_sp_ATCC50884_P002929_TRINITY_DN12246_c1_g1_i3.p1_TRINITY_DN12246_c1_g1_TRINITY_DN12246_c1_g1_i3.p1_ORF_type_5prime_partial_len_226_score_58.20_TRINITY_DN12246_c1_g1_i3_106-783'
[568] 'EP01094_Clydonella_sp_ATCC50884_P012665_TRINITY_DN22969_c0_g1_i1.p1_TRINITY_DN22969_c0_g1_TRINITY_DN22969_c0_g1_i1.p1_ORF_type_3prime_partial_len_230_score_95.54_TRINITY_DN22969_c0_g1_i1_2-688'
[569] 'EP01094_Clydonella_sp_ATCC50884_P028690_TRINITY_DN868_c0_g1_i4.p1_TRINITY_DN868_c0_g1_TRINITY_DN868_c0_g1_i4.p1_ORF_type_internal_len_376_score_72.54_TRINITY_DN868_c0_g1_i4_2-1126'
[570] 'EP01095_Lingulamoeba_sp_RSL-Kostka_P008025_TRINITY_DN2629_c0_g1_i1.p1_TRINITY_DN2629_c0_g1_TRINITY_DN2629_c0_g1_i1.p1_ORF_type_3prime_partial_len_185_score_33.73_TRINITY_DN2629_c0_g1_i1_1-552'
[571] 'EP01096_Ripella_sp_DP13-Kostka_P014452_TRINITY_DN6533_c0_g1_i1.p1_TRINITY_DN6533_c0_g1_TRINITY_DN6533_c0_g1_i1.p1_ORF_type_3prime_partial_len_286_score_121.95_TRINITY_DN6533_c0_g1_i1_121-975'
[572] 'EP01097_Dermamoeba_algensis_P000197_TRINITY_DN1070_c0_g1_i2.p1_TRINITY_DN1070_c0_g1_TRINITY_DN1070_c0_g1_i2.p1_ORF_type_complete_len_298_score_60.52_TRINITY_DN1070_c0_g1_i2_194-1087'
[573] 'EP01098_Paradermamoeba_levis_P011826_TRINITY_DN5096_c0_g1_i4.p2_TRINITY_DN5096_c0_g1_TRINITY_DN5096_c0_g1_i4.p2_ORF_type_5prime_partial_len_170_score_49.32_TRINITY_DN5096_c0_g1_i4_534-1043'
[574] 'EP01100_Stratorugosa_tubuloviscum_P003477_TRINITY_DN1848_c0_g1_i1.p1_TRINITY_DN1848_c0_g1_TRINITY_DN1848_c0_g1_i1.p1_ORF_type_3prime_partial_len_183_score_53.67_TRINITY_DN1848_c0_g1_i1_2-547'
[575] 'EP01100_Stratorugosa_tubuloviscum_P006849_TRINITY_DN2907_c0_g2_i1.p1_TRINITY_DN2907_c0_g2_TRINITY_DN2907_c0_g2_i1.p1_ORF_type_3prime_partial_len_153_score_67.01_TRINITY_DN2907_c0_g2_i1_1-456'
[576] 'EP01100_Stratorugosa_tubuloviscum_P013608_TRINITY_DN6911_c0_g4_i1.p1_TRINITY_DN6911_c0_g4_TRINITY_DN6911_c0_g4_i1.p1_ORF_type_3prime_partial_len_268_score_92.17_TRINITY_DN6911_c0_g4_i1_46-846'
[577] 'EP01101_Sappina_pedata_P010385_TRINITY_DN6533_c0_g1_i1.p1_TRINITY_DN6533_c0_g1_TRINITY_DN6533_c0_g1_i1.p1_ORF_type_5prime_partial_len_545_score_92.47_TRINITY_DN6533_c0_g1_i1_2-1636'
[578] 'EP01101_Sappina_pedata_P010884_TRINITY_DN6985_c0_g1_i1.p1_TRINITY_DN6985_c0_g1_TRINITY_DN6985_c0_g1_i1.p1_ORF_type_3prime_partial_len_368_score_77.33_TRINITY_DN6985_c0_g1_i1_3-1067'
[579] 'EP01102_Stenamoeba_stenopodia_P012328_TRINITY_DN3876_c0_g1_i1.p1_TRINITY_DN3876_c0_g1_TRINITY_DN3876_c0_g1_i1.p1_ORF_type_complete_len_317_score_50.01_TRINITY_DN3876_c0_g1_i1_131-1081'
[580] 'EP01102_Stenamoeba_stenopodia_P016990_TRINITY_DN6024_c0_g1_i1.p1_TRINITY_DN6024_c0_g1_TRINITY_DN6024_c0_g1_i1.p1_ORF_type_5prime_partial_len_460_score_86.01_TRINITY_DN6024_c0_g1_i1_62-1441'
[581] 'EP01102_Stenamoeba_stenopodia_P020602_TRINITY_DN8100_c0_g3_i1.p1_TRINITY_DN8100_c0_g3_TRINITY_DN8100_c0_g3_i1.p1_ORF_type_complete_len_268_score_62.19_TRINITY_DN8100_c0_g3_i1_129-932'
[582] 'EP01102_Stenamoeba_stenopodia_P021074_TRINITY_DN83_c0_g1_i2.p1_TRINITY_DN83_c0_g1_TRINITY_DN83_c0_g1_i2.p1_ORF_type_complete_len_400_score_71.61_TRINITY_DN83_c0_g1_i2_111-1310'
[583] 'EP01103_Thecamoeba_quadrilineata_P002146_TRINITY_DN1209_c0_g1_i4.p1_TRINITY_DN1209_c0_g1_TRINITY_DN1209_c0_g1_i4.p1_ORF_type_5prime_partial_len_374_score_47.54_TRINITY_DN1209_c0_g1_i4_3-1124'
[584] 'EP01103_Thecamoeba_quadrilineata_P012647_TRINITY_DN3302_c0_g1_i1.p1_TRINITY_DN3302_c0_g1_TRINITY_DN3302_c0_g1_i1.p1_ORF_type_5prime_partial_len_399_score_69.28_TRINITY_DN3302_c0_g1_i1_80-1276'
[585] 'EP01103_Thecamoeba_quadrilineata_P014045_TRINITY_DN4068_c0_g1_i1.p1_TRINITY_DN4068_c0_g1_TRINITY_DN4068_c0_g1_i1.p1_ORF_type_internal_len_208_score_23.20_TRINITY_DN4068_c0_g1_i1_3-623'
[586] 'EP01103_Thecamoeba_quadrilineata_P016169_TRINITY_DN5335_c0_g1_i1.p1_TRINITY_DN5335_c0_g1_TRINITY_DN5335_c0_g1_i1.p1_ORF_type_5prime_partial_len_498_score_55.69_TRINITY_DN5335_c0_g1_i1_3-1496'
[587] 'EP01103_Thecamoeba_quadrilineata_P016332_TRINITY_DN5433_c0_g1_i2.p1_TRINITY_DN5433_c0_g1_TRINITY_DN5433_c0_g1_i2.p1_ORF_type_complete_len_438_score_36.17_TRINITY_DN5433_c0_g1_i2_80-1393'
[588] 'EP01104_Vermistella_antarctica_P008202_TRINITY_DN2049_c1_g1_i5.p1_TRINITY_DN2049_c1_g1_TRINITY_DN2049_c1_g1_i5.p1_ORF_type_3prime_partial_len_373_score_140.73_TRINITY_DN2049_c1_g1_i5_3-1118'
[589] 'EP01104_Vermistella_antarctica_P009850_TRINITY_DN2580_c0_g1_i1.p1_TRINITY_DN2580_c0_g1_TRINITY_DN2580_c0_g1_i1.p1_ORF_type_complete_len_294_score_37.12_TRINITY_DN2580_c0_g1_i1_292-1173'
[590] 'EP01104_Vermistella_antarctica_P018548_TRINITY_DN6913_c0_g1_i1.p1_TRINITY_DN6913_c0_g1_TRINITY_DN6913_c0_g1_i1.p1_ORF_type_3prime_partial_len_456_score_188.16_TRINITY_DN6913_c0_g1_i1_274-1638'
[591] 'EP01105_Mastigella_eilhardi_P008381_TRINITY_DN2036_c0_g1_i2.p1_TRINITY_DN2036_c0_g1_TRINITY_DN2036_c0_g1_i2.p1_ORF_type_complete_len_255_score_59.31_TRINITY_DN2036_c0_g1_i2_18-782'
[592] 'EP01105_Mastigella_eilhardi_P019681_TRINITY_DN464_c0_g1_i4.p1_TRINITY_DN464_c0_g1_TRINITY_DN464_c0_g1_i4.p1_ORF_type_complete_len_543_score_109.68_TRINITY_DN464_c0_g1_i4_64-1671'
[593] 'EP01105_Mastigella_eilhardi_P019824_TRINITY_DN467_c0_g1_i2.p1_TRINITY_DN467_c0_g1_TRINITY_DN467_c0_g1_i2.p1_ORF_type_complete_len_442_score_100.83_TRINITY_DN467_c0_g1_i2_162-1328'
[594] 'EP01105_Mastigella_eilhardi_P023180_TRINITY_DN5804_c0_g1_i1.p1_TRINITY_DN5804_c0_g1_TRINITY_DN5804_c0_g1_i1.p1_ORF_type_complete_len_253_score_84.43_TRINITY_DN5804_c0_g1_i1_48-806'
[595] 'EP01107_Rhizomastix_libera_P014611_TRINITY_DN476_c1_g1_i1.p1_TRINITY_DN476_c1_g1_TRINITY_DN476_c1_g1_i1.p1_ORF_type_5prime_partial_len_448_score_163.91_TRINITY_DN476_c1_g1_i1_2-1345'
[596] 'EP01108_Squamamoeba_japonica_P005080_TRINITY_DN396_c0_g2_i2.p2_TRINITY_DN396_c0_g2_TRINITY_DN396_c0_g2_i2.p2_ORF_type_5prime_partial_len_760_score_483.32_TRINITY_DN396_c0_g2_i2_169-2448'
[597] 'EP01109_Acytostelium_subglobosum_P010893_XP_012758434.1_hypothetical_protein_SAMD00019534_010130_Acytostelium_subglobosum_LB1'
[598] 'EP01111_Echinosteliopsis_oligospora_P002313_TRINITY_DN13400_c0_g1_i1.p1_TRINITY_DN13400_c0_g1_TRINITY_DN13400_c0_g1_i1.p1_ORF_type_internal_len_329_score_46.09_TRINITY_DN13400_c0_g1_i1_2-985'
[599] 'EP01111_Echinosteliopsis_oligospora_P015697_TRINITY_DN6284_c0_g1_i1.p1_TRINITY_DN6284_c0_g1_TRINITY_DN6284_c0_g1_i1.p1_ORF_type_complete_len_258_score_48.10_TRINITY_DN6284_c0_g1_i1_16-789'
[600] 'EP01112_Ceratiomyxa_fruticulosa_P016303_TRINITY_DN4902_c0_g2_i1.p1_TRINITY_DN4902_c0_g2_TRINITY_DN4902_c0_g2_i1.p1_ORF_type_complete_len_448_score_96.41_TRINITY_DN4902_c0_g2_i1_12-1355'
[601] 'EP01113_Clastostelium_recurvatum_P039133_TRINITY_DN5940_c0_g1_i2.p1_TRINITY_DN5940_c0_g1_TRINITY_DN5940_c0_g1_i2.p1_ORF_type_3prime_partial_len_250_score_30.31_TRINITY_DN5940_c0_g1_i2_6-752'
[602] 'EP01113_Clastostelium_recurvatum_P042324_TRINITY_DN6853_c0_g1_i7.p1_TRINITY_DN6853_c0_g1_TRINITY_DN6853_c0_g1_i7.p1_ORF_type_5prime_partial_len_460_score_82.70_TRINITY_DN6853_c0_g1_i7_7-1386'
[603] 'EP01113_Clastostelium_recurvatum_P043531_TRINITY_DN7223_c0_g2_i1.p1_TRINITY_DN7223_c0_g2_TRINITY_DN7223_c0_g2_i1.p1_ORF_type_3prime_partial_len_384_score_23.89_TRINITY_DN7223_c0_g2_i1_1-1125'
[604] 'EP01114_Cavostelium_apophysatum_P013804_TRINITY_DN342_c0_g1_i1.p1_TRINITY_DN342_c0_g1_TRINITY_DN342_c0_g1_i1.p1_ORF_type_complete_len_465_score_80.65_TRINITY_DN342_c0_g1_i1_13-1407'
[605] 'EP01114_Cavostelium_apophysatum_P017621_TRINITY_DN5288_c0_g1_i2.p1_TRINITY_DN5288_c0_g1_TRINITY_DN5288_c0_g1_i2.p1_ORF_type_3prime_partial_len_328_score_27.78_TRINITY_DN5288_c0_g1_i2_30-983'
[606] 'EP01116_Phalansterium_solitarium_P006362_TRINITY_DN1865_c0_g1_i1.p1_TRINITY_DN1865_c0_g1_TRINITY_DN1865_c0_g1_i1.p1_ORF_type_complete_len_450_score_118.56_TRINITY_DN1865_c0_g1_i1_485-1834'
[607] 'EP01116_Phalansterium_solitarium_P006412_TRINITY_DN1870_c0_g1_i3.p1_TRINITY_DN1870_c0_g1_TRINITY_DN1870_c0_g1_i3.p1_ORF_type_complete_len_808_score_76.45_TRINITY_DN1870_c0_g1_i3_178-2601'
[608] 'EP01116_Phalansterium_solitarium_P015891_TRINITY_DN3565_c0_g2_i1.p1_TRINITY_DN3565_c0_g2_TRINITY_DN3565_c0_g2_i1.p1_ORF_type_complete_len_214_score_23.35_TRINITY_DN3565_c0_g2_i1_429-1070'
[609] 'EP01116_Phalansterium_solitarium_P020137_TRINITY_DN5850_c0_g2_i1.p1_TRINITY_DN5850_c0_g2_TRINITY_DN5850_c0_g2_i1.p1_ORF_type_complete_len_627_score_115.36_TRINITY_DN5850_c0_g2_i1_258-2138'
[610] 'EP01117_Protostelium_nocturnum_P011114_TRINITY_DN4037_c0_g1_i1.p1_TRINITY_DN4037_c0_g1_TRINITY_DN4037_c0_g1_i1.p1_ORF_type_5prime_partial_len_419_score_108.80_TRINITY_DN4037_c0_g1_i1_62-1318'
[611] 'EP01118_Nematostelium_gracile_P002909_TRINITY_DN13351_c0_g1_i1.p1_TRINITY_DN13351_c0_g1_TRINITY_DN13351_c0_g1_i1.p1_ORF_type_5prime_partial_len_374_score_34.78_TRINITY_DN13351_c0_g1_i1_3-1124'
[612] 'EP01118_Nematostelium_gracile_P018400_TRINITY_DN8163_c0_g1_i1.p1_TRINITY_DN8163_c0_g1_TRINITY_DN8163_c0_g1_i1.p1_ORF_type_complete_len_244_score_51.58_TRINITY_DN8163_c0_g1_i1_26-757'
[613] 'EP01118_Nematostelium_gracile_P018865_TRINITY_DN8535_c0_g1_i1.p1_TRINITY_DN8535_c0_g1_TRINITY_DN8535_c0_g1_i1.p1_ORF_type_complete_len_456_score_89.12_TRINITY_DN8535_c0_g1_i1_63-1346'
[614] 'EP01119_Soliformovum_irregulare_P004461_TRINITY_DN15472_c0_g1_i2.p1_TRINITY_DN15472_c0_g1_TRINITY_DN15472_c0_g1_i2.p1_ORF_type_complete_len_316_score_75.90_TRINITY_DN15472_c0_g1_i2_30-929'
[615] 'EP01119_Soliformovum_irregulare_P011775_TRINITY_DN2985_c0_g1_i4.p1_TRINITY_DN2985_c0_g1_TRINITY_DN2985_c0_g1_i4.p1_ORF_type_complete_len_363_score_93.94_TRINITY_DN2985_c0_g1_i4_31-1119'
[616] 'EP01119_Soliformovum_irregulare_P025195_TRINITY_DN9263_c0_g1_i2.p1_TRINITY_DN9263_c0_g1_TRINITY_DN9263_c0_g1_i2.p1_ORF_type_complete_len_526_score_70.71_TRINITY_DN9263_c0_g1_i2_318-1895'
[617] 'EP01119_Soliformovum_irregulare_P025875_TRINITY_DN9695_c0_g1_i1.p1_TRINITY_DN9695_c0_g1_TRINITY_DN9695_c0_g1_i1.p1_ORF_type_complete_len_268_score_24.18_TRINITY_DN9695_c0_g1_i1_14-817'
[618] 'EP01121_Diplochlamys_sp_Union-15-3_P009338_TRINITY_DN2548_c0_g1_i2.p1_TRINITY_DN2548_c0_g1_TRINITY_DN2548_c0_g1_i2.p1_ORF_type_5prime_partial_len_369_score_64.86_TRINITY_DN2548_c0_g1_i2_1-1107'
[619] 'EP01122_Echinamoeba_exundans_P002702_TRINITY_DN12670_c0_g1_i1.p1_TRINITY_DN12670_c0_g1_TRINITY_DN12670_c0_g1_i1.p1_ORF_type_5prime_partial_len_426_score_45.02_TRINITY_DN12670_c0_g1_i1_395-1672'
[620] 'EP01122_Echinamoeba_exundans_P005520_TRINITY_DN15674_c0_g1_i1.p1_TRINITY_DN15674_c0_g1_TRINITY_DN15674_c0_g1_i1.p1_ORF_type_5prime_partial_len_260_score_31.18_TRINITY_DN15674_c0_g1_i1_53-832'
[621] 'EP01122_Echinamoeba_exundans_P007351_TRINITY_DN2241_c0_g1_i1.p1_TRINITY_DN2241_c0_g1_TRINITY_DN2241_c0_g1_i1.p1_ORF_type_complete_len_531_score_88.09_TRINITY_DN2241_c0_g1_i1_57-1649'
[622] 'EP01124_Arcella_intermedia_P009291_TRINITY_DN1605_c0_g1_i1.p1_TRINITY_DN1605_c0_g1_TRINITY_DN1605_c0_g1_i1.p1_ORF_type_5prime_partial_len_382_score_103.52_TRINITY_DN1605_c0_g1_i1_1-1146'
[623] 'EP01124_Arcella_intermedia_P020889_TRINITY_DN2848_c0_g2_i2.p1_TRINITY_DN2848_c0_g2_TRINITY_DN2848_c0_g2_i2.p1_ORF_type_complete_len_736_score_141.52_TRINITY_DN2848_c0_g2_i2_221-2428'
[624] 'EP01124_Arcella_intermedia_P026503_TRINITY_DN4993_c0_g1_i2.p1_TRINITY_DN4993_c0_g1_TRINITY_DN4993_c0_g1_i2.p1_ORF_type_5prime_partial_len_501_score_141.32_TRINITY_DN4993_c0_g1_i2_1-1503'
[625] 'EP01125_Pyxidicula_operculata_P006969_TRINITY_DN2382_c0_g1_i1.p1_TRINITY_DN2382_c0_g1_TRINITY_DN2382_c0_g1_i1.p1_ORF_type_internal_len_236_score_8.50_TRINITY_DN2382_c0_g1_i1_1-705'
[626] 'EP01125_Pyxidicula_operculata_P020700_TRINITY_DN7713_c0_g1_i1.p1_TRINITY_DN7713_c0_g1_TRINITY_DN7713_c0_g1_i1.p1_ORF_type_complete_len_481_score_97.79_TRINITY_DN7713_c0_g1_i1_129-1571'
[627] 'EP01126_Amoeba_proteus_P046366_TRINITY_DN5240_c0_g1_i3.p1_TRINITY_DN5240_c0_g1_TRINITY_DN5240_c0_g1_i3.p1_ORF_type_complete_len_792_score_118.77_TRINITY_DN5240_c0_g1_i3_97-2370'
[628] 'EP01127_Copromyxa_protea_P001534_TRINITY_DN11509_c0_g1_i1.p1_TRINITY_DN11509_c0_g1_TRINITY_DN11509_c0_g1_i1.p1_ORF_type_complete_len_265_score_36.97_TRINITY_DN11509_c0_g1_i1_37-795'
[629] 'EP01127_Copromyxa_protea_P008186_TRINITY_DN1868_c1_g1_i1.p1_TRINITY_DN1868_c1_g1_TRINITY_DN1868_c1_g1_i1.p1_ORF_type_complete_len_587_score_67.71_TRINITY_DN1868_c1_g1_i1_108-1868'
[630] 'EP01127_Copromyxa_protea_P008190_TRINITY_DN1869_c0_g1_i1.p1_TRINITY_DN1869_c0_g1_TRINITY_DN1869_c0_g1_i1.p1_ORF_type_5prime_partial_len_449_score_53.88_TRINITY_DN1869_c0_g1_i1_248-1594'
[631] 'EP01127_Copromyxa_protea_P012056_TRINITY_DN3102_c3_g1_i2.p1_TRINITY_DN3102_c3_g1_TRINITY_DN3102_c3_g1_i2.p1_ORF_type_3prime_partial_len_582_score_85.70_TRINITY_DN3102_c3_g1_i2_3-1538'
[632] 'EP01127_Copromyxa_protea_P019666_TRINITY_DN6437_c0_g1_i2.p1_TRINITY_DN6437_c0_g1_TRINITY_DN6437_c0_g1_i2.p1_ORF_type_5prime_partial_len_582_score_60.10_TRINITY_DN6437_c0_g1_i2_2-1747'
[633] 'EP01128_Nolandella_sp_AFSM9_P000400_TRINITY_DN10561_c0_g1_i1.p1_TRINITY_DN10561_c0_g1_TRINITY_DN10561_c0_g1_i1.p1_ORF_type_3prime_partial_len_281_score_49.03_TRINITY_DN10561_c0_g1_i1_3-842'
[634] 'EP01128_Nolandella_sp_AFSM9_P006624_TRINITY_DN3450_c0_g1_i1.p1_TRINITY_DN3450_c0_g1_TRINITY_DN3450_c0_g1_i1.p1_ORF_type_complete_len_350_score_18.06_TRINITY_DN3450_c0_g1_i1_9-1058'
[635] 'EP01129_Flabellula_baltica_P009593_TRINITY_DN3940_c0_g1_i1.p1_TRINITY_DN3940_c0_g1_TRINITY_DN3940_c0_g1_i1.p1_ORF_type_5prime_partial_len_333_score_56.38_TRINITY_DN3940_c0_g1_i1_17-1015'
[636] 'EP01129_Flabellula_baltica_P014874_TRINITY_DN7264_c0_g1_i1.p1_TRINITY_DN7264_c0_g1_TRINITY_DN7264_c0_g1_i1.p1_ORF_type_5prime_partial_len_384_score_69.83_TRINITY_DN7264_c0_g1_i1_504-1655'
[637] 'EP01130_Rhizamoeba_saxonica_P003673_TRINITY_DN1531_c0_g1_i1.p1_TRINITY_DN1531_c0_g1_TRINITY_DN1531_c0_g1_i1.p1_ORF_type_complete_len_269_score_39.47_TRINITY_DN1531_c0_g1_i1_40-846'
[638] 'EP01130_Rhizamoeba_saxonica_P009769_TRINITY_DN3990_c0_g1_i4.p1_TRINITY_DN3990_c0_g1_TRINITY_DN3990_c0_g1_i4.p1_ORF_type_5prime_partial_len_248_score_39.51_TRINITY_DN3990_c0_g1_i4_140-883'
[639] 'EP01138_Halocafeteria_seosinensis_P013134_gb_GECG01013414.1_.p1_GENE.gb_GECG01013414.1_gb_GECG01013414.1_.p1_ORF_type_complete_len_371_score_47.25_gb_GECG01013414.1_1-1113'
[640] 'EP01155_Anaeramoeba_flamelloides_P022778_Anaeramoba_flamelloidesa613302_18.p1_GENE.a613302_18_a613302_18.p1_ORF_type_3prime_partial_len_115_score_13.27_a613302_18_46-342'
[641] 'EP01155_Anaeramoeba_flamelloides_P030268_Anaeramoba_flamelloidesa86411_24.p1_GENE.a86411_24_a86411_24.p1_ORF_type_internal_len_229_score_41.62_a86411_24_1-684'
[642] 'EP01155_Anaeramoeba_flamelloides_P033074_Anaeramoba_flamelloidesa96511_12.p1_GENE.a96511_12_a96511_12.p1_ORF_type_internal_len_174_score_44.30_a96511_12_2-520'
[643] 'EP01156_Anaeramoeba_ignava_P008937_Anaeramoba_ignava_a367125_5.p1_GENE.a367125_5_a367125_5.p1_ORF_type_3prime_partial_len_243_score_48.24_a367125_5_1-726'
[644] 'EP01156_Anaeramoeba_ignava_P017913_Anaeramoba_ignava_a90312_12.p1_GENE.a90312_12_a90312_12.p1_ORF_type_5prime_partial_len_242_score_65.02_a90312_12_1-726'
[645] 'EP00129_Allomyces_macrogynus_P004960_KNE58962.1_hypothetical_protein_AMAG_03319_Allomyces_macrogynus_ATCC_38327'
[646] 'EP00129_Allomyces_macrogynus_P010336_KNE64338.1_hypothetical_protein_AMAG_09365_Allomyces_macrogynus_ATCC_38327'
[647] 'EP00130_Batrachochytrium_dendrobatidis_P004592_XP_006679467.1_hypothetical_protein_BATDEDRAFT_25496_Batrachochytrium_dendrobatidis_JAM81'
[648] 'EP00130_Batrachochytrium_dendrobatidis_P005130_XP_006680005.1_hypothetical_protein_BATDEDRAFT_35448_Batrachochytrium_dendrobatidis_JAM81'
[649] 'EP00130_Batrachochytrium_dendrobatidis_P006823_XP_006681698.1_hypothetical_protein_BATDEDRAFT_27543_Batrachochytrium_dendrobatidis_JAM81'
[650] 'EP00131_Spizellomyces_punctatus_P006213_XP_016610037.1_hypothetical_protein_SPPG_02504_Spizellomyces_punctatus_DAOM_BR117'
[651] 'EP00132_Gonapodya_prolifera_P002228_KXS10989.1_cyclin-like_protein_Gonapodya_prolifera_JEL478'
[652] 'EP00132_Gonapodya_prolifera_P009383_KXS18144.1_cyclin-like_protein_Gonapodya_prolifera_JEL478'
[653] 'EP00133_Fusarium_graminearum_P000576_XP_011316137.1_hypothetical_protein_FGSG_00467_Fusarium_graminearum_PH-1'
[654] 'EP00134_Neurospora_crassa_P000194_XP_001728377.2_cyclin_Pch1_Neurospora_crassa_OR74A'
[655] 'EP00134_Neurospora_crassa_P003917_XP_957064.3_C-type_cyclin_Neurospora_crassa_OR74A'
[656] 'EP00136_Aspergillus_niger_P006607_XP_001397694.2_cyclin_Aspergillus_niger_CBS_513.88'
[657] 'EP00138_Coccidioides_posadasii_P003677_XP_003068676.1_cyclin_domain_containing_protein_Coccidioides_posadasii_C735_delta_SOWgp'
[658] 'EP00138_Coccidioides_posadasii_P005959_XP_003070958.1_Cyclin_N-terminal_domain_containing_protein_Coccidioides_posadasii_C735_delta_SOWgp'
[659] 'EP00139_Candida_albicans_P004902_XP_720592.1_Bur2p_Candida_albicans_SC5314'
[660] 'EP00141_Yarrowia_lipolytica_P002157_XP_501682.1_YALI0C10516p_Yarrowia_lipolytica_CLIB122'
[661] 'EP00145_Schizosaccharomyces_pombe_P000118_NP_001342735.1_P-TEFB-associated_cyclin_T_Pch1_Schizosaccharomyces_pombe'
[662] 'EP00146_Coprinopsis_cinerea_P004338_XP_001833291.2_hypothetical_protein_CC1G_04270_Coprinopsis_cinerea_okayama7_130'
[663] 'EP00146_Coprinopsis_cinerea_P006281_XP_001835727.2_hypothetical_protein_CC1G_07151_Coprinopsis_cinerea_okayama7_130'
[664] 'EP00146_Coprinopsis_cinerea_P012964_XP_002911905.1_cyclin-L1_Coprinopsis_cinerea_okayama7_130'
[665] 'EP00148_Cryptococcus_gattii_P001465_KIR58871.1_cyclin-dependent_protein_kinase_regulator_Cryptococcus_gattii_CA1873'
[666] 'EP00149_Cryptococcus_neoformans_P000577_XP_012046717.1_cyclin_C_Cryptococcus_neoformans_var._grubii_H99'
[667] 'EP00149_Cryptococcus_neoformans_P004479_XP_012050619.1_hypothetical_protein_CNAG_05901_Cryptococcus_neoformans_var._grubii_H99'
[668] 'EP00150_Ustilago_maydis_P003796_XP_011389784.1_hypothetical_protein_UMAG_10398_Ustilago_maydis_521'
[669] 'EP00151_Rhizophagus_irregularis_P006831_XP_025170875.1_cyclin-like_protein_Rhizophagus_irregularis_DAOM_181602_DAOM_197198'
[670] 'EP00151_Rhizophagus_irregularis_P016224_XP_025180268.1_cyclin-like_protein_Rhizophagus_irregularis_DAOM_181602_DAOM_197198'
[671] 'EP00151_Rhizophagus_irregularis_P020308_XP_025184352.1_cyclin-like_protein_Rhizophagus_irregularis_DAOM_181602_DAOM_197198'
[672] 'EP00151_Rhizophagus_irregularis_P025515_XP_025189559.1_cyclin-like_protein_Rhizophagus_irregularis_DAOM_181602_DAOM_197198'
[673] 'EP00152_Rhizopus_delemar_P002301_EIE77598.1_hypothetical_protein_RO3G_02302_Rhizopus_delemar_RA_99-880'
[674] 'EP00152_Rhizopus_delemar_P010817_EIE86114.1_hypothetical_protein_RO3G_10825_Rhizopus_delemar_RA_99-880'
[675] 'EP00153_Phycomyces_blakesleeanus_P001888_XP_018284965.1_cyclin_Phycomyces_blakesleeanus_NRRL_1555'
[676] 'EP00153_Phycomyces_blakesleeanus_P012906_XP_018295983.1_cyclin_Phycomyces_blakesleeanus_NRRL_1555'
[677] 'EP00153_Phycomyces_blakesleeanus_P014705_XP_018297782.1_cyclin_Phycomyces_blakesleeanus_NRRL_1555'
[678] 'EP00153_Phycomyces_blakesleeanus_P014919_XP_018297996.1_cyclin_Phycomyces_blakesleeanus_NRRL_1555'
[679] 'EP00154_Conidiobolus_coronatus_P007624_KXN72164.1_cyclin-like_protein_Conidiobolus_coronatus_NRRL_28638'
[680] 'EP00157_Rozella_allomycis_P001320_EPZ32061.1_Cyclin_C_H_T_L_domain-containing_protein_Rozella_allomycis_CSF55'
[681] 'EP00158_Paraphelidium_tribonemae_P006950_Partr_v1_DN28048_c3_g1_i2_m56703_putative_Cyclin_K'
[682] 'EP00833_Pecoramyces_ruminatium_P002609_jgi_Orpsp1_1_1176641_evm.model.c7180000058405.1'
[683] 'EP00839_Anaeromyces_robustus_P003774_ORX76738.1_cyclin-like_protein_Anaeromyces_robustus'
[684] 'EP00839_Anaeromyces_robustus_P009253_ORX83821.1_hypothetical_protein_BCR32DRAFT_266696_partial_Anaeromyces_robustus'
[685] 'EP00841_Caulochytrium_protostelioides_P000986_RKO99174.1_hypothetical_protein_CXG81DRAFT_28057_Caulochytrium_protostelioides'
[686] 'EP00841_Caulochytrium_protostelioides_P005928_RKP04117.1_hypothetical_protein_CXG81DRAFT_2487_partial_Caulochytrium_protostelioides'
[687] 'EP00842_Homolaphlyctis_polyrhiza_P005715_jgi_Hompol1_6144_HPOL_002189-RA'
[688] 'EP00842_Homolaphlyctis_polyrhiza_P006881_jgi_Hompol1_782_HPOL_005412-RA'
[689] 'EP00843_Neocallimastix_californiae_P004379_ORY22309.1_hypothetical_protein_LY90DRAFT_632094_Neocallimastix_californiae'
[690] 'EP00843_Neocallimastix_californiae_P007115_ORY30436.1_cyclin-like_protein_Neocallimastix_californiae'
[691] 'EP00843_Neocallimastix_californiae_P019478_ORY84609.1_hypothetical_protein_LY90DRAFT_663621_Neocallimastix_californiae'
[692] 'EP00845_Rhizoclosmatium_globosum_P004550_ORY37917.1_cyclin-like_protein_Rhizoclosmatium_globosum'
[693] 'EP00845_Rhizoclosmatium_globosum_P006683_ORY40793.1_cyclin-like_protein_Rhizoclosmatium_globosum'
[694] 'EP00846_Dimargaris_cristalligena_P004785_RKP37882.1_cyclin-like_protein_Dimargaris_cristalligena'
[695] 'EP00847_Piptocephalis_cylindrospora_P001094_RKP12308.1_cyclin-like_protein_Piptocephalis_cylindrospora'
[696] 'EP00848_Thamnocephalis_sphaerospora_P001114_RKP05471.1_cyclin-like_protein_Thamnocephalis_sphaerospora'
[697] 'EP00848_Thamnocephalis_sphaerospora_P003087_RKP07444.1_cyclin-like_protein_Thamnocephalis_sphaerospora'
[698] 'EP00848_Thamnocephalis_sphaerospora_P005093_RKP09450.1_cyclin-L1_Thamnocephalis_sphaerospora'
[699] 'EP00849_Syncephalis_pseudoplumigaleata_P000677_RKP22879.1_cyclin-like_protein_partial_Syncephalis_pseudoplumigaleata'
[700] 'EP00855_Neolecta_irregularis_P002189_OLL23788.1_CTD_kinase_subunit_beta_Neolecta_irregularis_DAH-3'
[701] 'EP00855_Neolecta_irregularis_P002693_OLL24292.1_Cyclin-L2_Neolecta_irregularis_DAH-3'
[702] 'EP00855_Neolecta_irregularis_P004339_OLL25938.1_RNA_polymerase_II_holoenzyme_cyclin-like_subunit_Neolecta_irregularis_DAH-3'
[703] 'EP00855_Neolecta_irregularis_P004656_OLL26255.1_Cyclin_pch1_Neolecta_irregularis_DAH-3'
[704] 'EP00856_Taphrina_deformans_P003496_CCG84089.1_protein_of_unknown_function_Taphrina_deformans_PYCC_5710'
[705] 'EP00857_Cystobasidium_minutum_P000622_jgi_Rhomi1_7641_CE7640_528'
[706] 'EP00857_Cystobasidium_minutum_P003517_jgi_Rhomi1_57908_CE57907_430'
[707] 'EP00857_Cystobasidium_minutum_P004271_jgi_Rhomi1_170417_fgenesh1_kg.4___150___comp3016_c0_seq2'
[708] 'EP00857_Cystobasidium_minutum_P005126_jgi_Rhomi1_190077_estExt_fgenesh1_pg.C_4_t20244'
[709] 'EP00858_Microbotryum_lychnidis-dioicae_P002252_KDE04311.1_hypothetical_protein_MVLG_05265_Microbotryum_lychnidis-dioicae_p1A1_Lamole'
[710] 'EP00859_Malassezia_sympodialis_P002193_XP_018740845.1_uncharacterized_protein_MSY001_2311_Malassezia_sympodialis_ATCC_42132'
[711] 'EP00859_Malassezia_sympodialis_P002570_XP_018741222.1_uncharacterized_protein_MSY001_2712_Malassezia_sympodialis_ATCC_42132'
[712] 'EP00860_Wallemia_mellicola_P004038_XP_006959671.1_cyclin-like_protein_Wallemia_mellicola_CBS_633.66'
[713] 'EP00860_Wallemia_mellicola_P004604_XP_006960237.1_cyclin-like_protein_Wallemia_mellicola_CBS_633.66'
[714] 'EP00860_Wallemia_mellicola_P005236_XP_006960869.1_cyclin-like_protein_Wallemia_mellicola_CBS_633.66'
[715] 'EP00861_Lobosporangium_transversale_P001125_XP_021876113.1_cyclin-like_protein_Lobosporangium_transversale'
[716] 'EP00861_Lobosporangium_transversale_P008299_XP_021883287.1_cyclin-like_protein_Lobosporangium_transversale'
[717] 'EP00861_Lobosporangium_transversale_P009905_XP_021884893.1_cyclin-like_protein_Lobosporangium_transversale'
[718] 'EP00862_Endogone_sp_FLAS-F59071_P009189_RUS23157.1_cyclin_Endogone_sp._FLAS-F59071'
[719] 'EP00863_Basidiobolus_meristosporus_P002369_ORX83310.1_cyclin-like_protein_Basidiobolus_meristosporus_CBS_931.73'
[720] 'EP00863_Basidiobolus_meristosporus_P003178_ORX87521.1_cyclin-like_protein_Basidiobolus_meristosporus_CBS_931.73'
[721] 'EP00863_Basidiobolus_meristosporus_P004088_ORX89089.1_cyclin-like_protein_Basidiobolus_meristosporus_CBS_931.73'
[722] 'EP00863_Basidiobolus_meristosporus_P008731_ORX94866.1_cyclin_C_Basidiobolus_meristosporus_CBS_931.73'
[723] 'EP00865_Coemansia_reversa_P000979_PIA13437.1_cyclin-like_protein_partial_Coemansia_reversa_NRRL_1564'
[724] 'EP00865_Coemansia_reversa_P002715_PIA15173.1_cyclin-like_protein_Coemansia_reversa_NRRL_1564'
[725] 'EP00865_Coemansia_reversa_P006388_PIA18846.1_C_H_G_cyclin_Coemansia_reversa_NRRL_1564'
[726] 'EP00865_Coemansia_reversa_P006950_PIA19408.1_cyclin-like_protein_partial_Coemansia_reversa_NRRL_1564'
[727] 'EP00160_Parvularia_atlantis_P002883_Unigene12401_Nuclearia_a_m.37676_Unigene12401_Nuclearia_a_g.37676_ORF_Unigene12401_Nuclearia_a_g.37676_Unigene12401_Nuclearia_a_m.37676_type_internal_len_391_Unigene12401_Nuclearia_a_1-1170'
[728] 'EP00160_Parvularia_atlantis_P007310_Unigene16491_Nuclearia_a_m.48811_Unigene16491_Nuclearia_a_g.48811_ORF_Unigene16491_Nuclearia_a_g.48811_Unigene16491_Nuclearia_a_m.48811_type_3prime_partial_len_280_Unigene16491_Nuclearia_a_2-838'
[729] 'EP00035_Acanthoeca_spectabilis_P019654_m.429119_g.429119_ORF_g.429119_m.429119_type_complete_len_277_comp16961_c0_seq1_1846-2676'
[730] 'EP00035_Acanthoeca_spectabilis_P030103_m.7932_g.7932_ORF_g.7932_m.7932_type_5prime_partial_len_453_comp4005_c0_seq1_16-1374'
[731] 'EP00035_Acanthoeca_spectabilis_P040389_m.69483_g.69483_ORF_g.69483_m.69483_type_complete_len_344_comp9968_c0_seq2_505-1536'
[732] 'EP00036_Acanthoecidae_sp_10tr_P001600_CAMPEP_0182948898_NCGR_PEP_ID_MMETSP0105_2-20130417_59992_1_TAXON_ID_81532_ORGANISM__Acanthoeca-like_sp._Strain_10tr__NCGR_SAMPLE_ID_MMETSP0105_2_ASSEMBLY_ACC_CAM_ASM_000205_LENGTH_390_DNA_ID_CAMNT_0025089193_DNA_STA'
[733] 'EP00036_Acanthoecidae_sp_10tr_P007641_CAMPEP_0182916288_NCGR_PEP_ID_MMETSP0105_2-20130417_841_1_TAXON_ID_81532_ORGANISM__Acanthoeca-like_sp._Strain_10tr__NCGR_SAMPLE_ID_MMETSP0105_2_ASSEMBLY_ACC_CAM_ASM_000205_LENGTH_933_DNA_ID_CAMNT_0025053221_DNA_START'
[734] 'EP00036_Acanthoecidae_sp_10tr_P012304_CAMPEP_0206292052_NCGR_PEP_ID_MMETSP0106_2-20121207_3429_1_ASSEMBLY_ACC_CAM_ASM_000206_TAXON_ID_81532_ORGANISM__Acanthoeca-like_sp._Strain_10tr__LENGTH_466_DNA_ID_CAMNT_0053722617_DNA_START_1_DNA_END_1401_DNA_ORIENTA'
[735] 'EP00038_Savillea_parva_P029120_m.68905_g.68905_ORF_g.68905_m.68905_type_5prime_partial_len_614_comp8548_c0_seq2_302-2143'
[736] 'EP00039_Didymoeca_costata_P000638_m.46611_g.46611_ORF_g.46611_m.46611_type_complete_len_221_comp10390_c0_seq1_714-1376'
[737] 'EP00039_Didymoeca_costata_P003383_m.67288_g.67288_ORF_g.67288_m.67288_type_complete_len_265_comp11876_c0_seq1_158-952'
[738] 'EP00039_Didymoeca_costata_P008429_m.111888_g.111888_ORF_g.111888_m.111888_type_complete_len_417_comp14075_c0_seq3_230-1480'
[739] 'EP00039_Didymoeca_costata_P010564_m.142579_g.142579_ORF_g.142579_m.142579_type_complete_len_274_comp14880_c0_seq2_136-957'
[740] 'EP00039_Didymoeca_costata_P019944_m.339489_g.339489_ORF_g.339489_m.339489_type_complete_len_406_comp18828_c0_seq1_215-1432'
[741] 'EP00040_Diaphanoeca_grandis_P011315_m.57926_g.57926_ORF_g.57926_m.57926_type_3prime_partial_len_385_comp22468_c0_seq1_340-1497'
[742] 'EP00040_Diaphanoeca_grandis_P012238_m.62228_g.62228_ORF_g.62228_m.62228_type_complete_len_276_comp23115_c0_seq1_279-1106'
[743] 'EP00040_Diaphanoeca_grandis_P013444_m.67970_g.67970_ORF_g.67970_m.67970_type_complete_len_307_comp23893_c0_seq1_580-1500'
[744] 'EP00040_Diaphanoeca_grandis_P017401_m.90620_g.90620_ORF_g.90620_m.90620_type_complete_len_365_comp26412_c3_seq1_140-1234'
[745] 'EP00040_Diaphanoeca_grandis_P024325_m.133559_g.133559_ORF_g.133559_m.133559_type_3prime_partial_len_477_comp29682_c0_seq3_224-1657'
[746] 'EP00041_Stephanoeca_diplocostata_P009455_m.145821_g.145821_ORF_g.145821_m.145821_type_complete_len_416_comp17744_c0_seq1_418-1665'
[747] 'EP00041_Stephanoeca_diplocostata_P015948_m.309718_g.309718_ORF_g.309718_m.309718_type_complete_len_487_comp20201_c0_seq4_251-1711'
[748] 'EP00041_Stephanoeca_diplocostata_P024334_m.613519_g.613519_ORF_g.613519_m.613519_type_3prime_partial_len_511_comp22503_c0_seq1_266-1801'
[749] 'EP00041_Stephanoeca_diplocostata_P032909_m.1072388_g.1072388_ORF_g.1072388_m.1072388_type_complete_len_451_comp24231_c0_seq113_6139-7491'
[750] 'EP00042_Codosiga_hollandica_P020442_m.66224_g.66224_ORF_g.66224_m.66224_type_5prime_partial_len_459_comp49863_c0_seq3_77-1453'
[751] 'EP00042_Codosiga_hollandica_P028906_m.155517_g.155517_ORF_g.155517_m.155517_type_5prime_partial_len_531_comp52911_c0_seq4_2-1594'
[752] 'EP00042_Codosiga_hollandica_P044139_m.429710_g.429710_ORF_g.429710_m.429710_type_5prime_partial_len_313_comp56719_c0_seq27_965-1903'
[753] 'EP00043_Microstomoeca_roanoka_P010588_m.100426_g.100426_ORF_g.100426_m.100426_type_3prime_partial_len_264_comp14937_c1_seq1_291-1085'
[754] 'EP00043_Microstomoeca_roanoka_P025240_m.8050_g.8050_ORF_g.8050_m.8050_type_5prime_partial_len_346_comp5364_c0_seq1_1-1038'
[755] 'EP00044_Salpingoeca_rosetta_P005080_XP_004992513.1_hypothetical_protein_PTSG_07096_Salpingoeca_rosetta'
[756] 'EP00044_Salpingoeca_rosetta_P007464_XP_004994897.1_hypothetical_protein_PTSG_12114_Salpingoeca_rosetta'
[757] 'EP00045_Choanoeca_perplexa_P003859_m.33935_g.33935_ORF_g.33935_m.33935_type_5prime_partial_len_399_comp12266_c0_seq3_1-1197'
[758] 'EP00045_Choanoeca_perplexa_P004214_m.36163_g.36163_ORF_g.36163_m.36163_type_complete_len_324_comp12454_c0_seq1_65-1036'
[759] 'EP00046_Monosiga_brevicollis_P005414_XP_001747412.1_hypothetical_protein_Monosiga_brevicollis_MX1'
[760] 'EP00046_Monosiga_brevicollis_P007229_XP_001749227.1_hypothetical_protein_Monosiga_brevicollis_MX1'
[761] 'EP00047_Mylnosiga_fluctuans_P011888_m.23457_g.23457_ORF_g.23457_m.23457_type_complete_len_386_comp3906_c0_seq1_233-1390'
[762] 'EP00047_Mylnosiga_fluctuans_P014943_m.42254_g.42254_ORF_g.42254_m.42254_type_complete_len_284_comp5712_c1_seq2_140-991'
[763] 'EP00047_Mylnosiga_fluctuans_P020078_m.88674_g.88674_ORF_g.88674_m.88674_type_5prime_partial_len_460_comp8378_c1_seq2_2535-3914'
[764] 'EP00048_Salpingoeca_helianthica_P007445_m.110626_g.110626_ORF_g.110626_m.110626_type_5prime_partial_len_369_comp14334_c1_seq3_1-1107'
[765] 'EP00048_Salpingoeca_helianthica_P018373_m.241749_g.241749_ORF_g.241749_m.241749_type_internal_len_404_comp24740_c0_seq1_1-1215'
[766] 'EP00048_Salpingoeca_helianthica_P019107_m.244279_g.244279_ORF_g.244279_m.244279_type_5prime_partial_len_298_comp30347_c0_seq1_27-920'
[767] 'EP00049_Salpingoeca_infusionum_P000689_m.41685_g.41685_ORF_g.41685_m.41685_type_3prime_partial_len_343_comp10597_c0_seq1_1-1029'
[768] 'EP00049_Salpingoeca_infusionum_P002857_m.60565_g.60565_ORF_g.60565_m.60565_type_complete_len_311_comp11823_c0_seq3_98-1030'
[769] 'EP00049_Salpingoeca_infusionum_P022881_m.9347_g.9347_ORF_g.9347_m.9347_type_complete_len_277_comp5442_c0_seq2_136-966'
[770] 'EP00050_Salpingoeca_kvevrii_P008866_m.305566_g.305566_ORF_g.305566_m.305566_type_5prime_partial_len_308_comp17985_c0_seq1_139-1062'
[771] 'EP00050_Salpingoeca_kvevrii_P010531_m.8897_g.8897_ORF_g.8897_m.8897_type_5prime_partial_len_283_comp2908_c0_seq1_3-851'
[772] 'EP00050_Salpingoeca_kvevrii_P012010_m.19791_g.19791_ORF_g.19791_m.19791_type_internal_len_357_comp3777_c0_seq2_2-1075'
[773] 'EP00050_Salpingoeca_kvevrii_P021242_m.108210_g.108210_ORF_g.108210_m.108210_type_5prime_partial_len_379_comp9249_c0_seq3_3-1139'
[774] 'EP00050_Salpingoeca_kvevrii_P021318_m.109059_g.109059_ORF_g.109059_m.109059_type_complete_len_288_comp9287_c0_seq2_138-1001'
[775] 'EP00051_Salpingoeca_urceolata_P002595_m.51464_g.51464_ORF_g.51464_m.51464_type_internal_len_476_comp12225_c1_seq2_2-1429'
[776] 'EP00051_Salpingoeca_urceolata_P003628_m.59232_g.59232_ORF_g.59232_m.59232_type_5prime_partial_len_352_comp12960_c0_seq1_2053-3108'
[777] 'EP00051_Salpingoeca_urceolata_P009965_m.121098_g.121098_ORF_g.121098_m.121098_type_5prime_partial_len_426_comp16526_c0_seq1_61-1338'
[778] 'EP00051_Salpingoeca_urceolata_P025776_m.467518_g.467518_ORF_g.467518_m.467518_type_complete_len_258_comp20364_c1_seq1_1172-1945'
[779] 'EP00051_Salpingoeca_urceolata_P028348_m.5678_g.5678_ORF_g.5678_m.5678_type_5prime_partial_len_369_comp2438_c0_seq1_22-1128'
[780] 'EP00052_Salpingoeca_macrocollata_P006304_m.52876_g.52876_ORF_g.52876_m.52876_type_internal_len_332_comp15370_c1_seq1_2-997'
[781] 'EP00052_Salpingoeca_macrocollata_P011940_m.92288_g.92288_ORF_g.92288_m.92288_type_5prime_partial_len_282_comp18269_c0_seq5_2-847'
[782] 'EP00052_Salpingoeca_macrocollata_P021382_m.183197_g.183197_ORF_g.183197_m.183197_type_5prime_partial_len_356_comp21516_c0_seq2_255-1322'
[783] 'EP00052_Salpingoeca_macrocollata_P025752_m.235275_g.235275_ORF_g.235275_m.235275_type_5prime_partial_len_269_comp22478_c0_seq1_1-807'
[784] 'EP00052_Salpingoeca_macrocollata_P027597_m.262546_g.262546_ORF_g.262546_m.262546_type_5prime_partial_len_574_comp22762_c2_seq1_1-1722'
[785] 'EP00053_Salpingoeca_punica_P005733_m.56226_g.56226_ORF_g.56226_m.56226_type_5prime_partial_len_337_comp13373_c0_seq1_1-1011'
[786] 'EP00053_Salpingoeca_punica_P010051_m.90484_g.90484_ORF_g.90484_m.90484_type_3prime_partial_len_450_comp15263_c0_seq1_226-1578'
[787] 'EP00053_Salpingoeca_punica_P012693_m.113949_g.113949_ORF_g.113949_m.113949_type_5prime_partial_len_470_comp16014_c6_seq2_542-1951'
[788] 'EP00053_Salpingoeca_punica_P015812_m.146495_g.146495_ORF_g.146495_m.146495_type_complete_len_276_comp16808_c1_seq2_1961-2788'
[789] 'EP00053_Salpingoeca_punica_P017638_m.170522_g.170522_ORF_g.170522_m.170522_type_3prime_partial_len_360_comp17251_c2_seq1_1-1080'
[790] 'EP00054_Salpingoeca_dolichothecata_P020728_m.131299_g.131299_ORF_g.131299_m.131299_type_5prime_partial_len_433_comp23724_c0_seq1_3-1301'
[791] 'EP00054_Salpingoeca_dolichothecata_P021571_m.138406_g.138406_ORF_g.138406_m.138406_type_internal_len_319_comp24035_c1_seq2_3-962'
[792] 'EP00054_Salpingoeca_dolichothecata_P021749_m.140273_g.140273_ORF_g.140273_m.140273_type_5prime_partial_len_325_comp24102_c0_seq7_1-975'
[793] 'EP00054_Salpingoeca_dolichothecata_P025498_m.178996_g.178996_ORF_g.178996_m.178996_type_internal_len_381_comp25375_c1_seq5_1-1143'
[794] 'EP00056_Hartaetosiga_gracilis_P002470_m.53879_g.53879_ORF_g.53879_m.53879_type_5prime_partial_len_345_comp11065_c0_seq1_2-1036'
[795] 'EP00056_Hartaetosiga_gracilis_P019764_m.15910_g.15910_ORF_g.15910_m.15910_type_complete_len_427_comp7916_c0_seq1_203-1483'
[796] 'EP00120_Capsaspora_owczarzaki_P005700_XP_004363813.2_cyclin_C_Capsaspora_owczarzaki_ATCC_30864'
[797] 'EP00120_Capsaspora_owczarzaki_P007958_XP_011270139.1_hypothetical_protein_CAOG_08557_Capsaspora_owczarzaki_ATCC_30864'
[798] 'EP00121_Abeoforma_whisleri_P015365_Awhi_evm1s14160'
[799] 'EP00123_Amoebidium_parasiticum_P002932_comp14216_c1_seq1_m.10192_comp14216_c1_seq1_g.10192_ORF_comp14216_c1_seq1_g.10192_comp14216_c1_seq1_m.10192_type_complete_len_292_comp14216_c1_seq1_58-933'
[800] 'EP00123_Amoebidium_parasiticum_P011166_comp20552_c0_seq1_m.26383_comp20552_c0_seq1_g.26383_ORF_comp20552_c0_seq1_g.26383_comp20552_c0_seq1_m.26383_type_complete_len_317_comp20552_c0_seq1_83-1033'
[801] 'EP00123_Amoebidium_parasiticum_P012397_comp21324_c1_seq1_m.29205_comp21324_c1_seq1_g.29205_ORF_comp21324_c1_seq1_g.29205_comp21324_c1_seq1_m.29205_type_3prime_partial_len_413_comp21324_c1_seq1_3-1238'
[802] 'EP00125_Sphaeroforma_arctica_P009272_XP_014152347.1_hypothetical_protein_SARC_09120_Sphaeroforma_arctica_JP610'
[803] 'EP00125_Sphaeroforma_arctica_P012723_XP_014155798.1_hypothetical_protein_SARC_05809_Sphaeroforma_arctica_JP610'
[804] 'EP00126_Sphaerothecum_destruens_P003804_Sdes_comp17600_c0_seq1m6850'
[805] 'EP00127_Corallochytrium_limacisporum_P003571_Clim_evm54s150_gene_Clim_evmTU54s150'
[806] 'EP00127_Corallochytrium_limacisporum_P006100_Clim_evm49s218_gene_Clim_evmTU49s218'
[807] 'EP00128_Syssomonas_multiformis_P009592_Colp12_sorted_trinity150504_noHs_5648'
[808] 'EP00128_Syssomonas_multiformis_P010624_Colp12_sorted_trinity150504_noHs_10623'
[809] 'EP00729_Bicosta_minor_P006022_gene6022-12893_t'
[810] 'EP00729_Bicosta_minor_P009138_gene9138-33790_t'
[811] 'EP00729_Bicosta_minor_P009937_gene9937-5147_t'
[812] 'EP00730_Choanoeca_flexa_P000438_TRINITY_DN10198_c0_g1_i1.p1_TRINITY_DN10198_c0_g1_TRINITY_DN10198_c0_g1_i1.p1_ORF_type_complete_len_294_score_52.40_TRINITY_DN10198_c0_g1_i1_35-916'
[813] 'EP00730_Choanoeca_flexa_P019820_TRINITY_DN9691_c0_g1_i3.p1_TRINITY_DN9691_c0_g1_TRINITY_DN9691_c0_g1_i3.p1_ORF_type_5prime_partial_len_342_score_25.99_TRINITY_DN9691_c0_g1_i3_1-1026'
[814] 'EP01134_Creolimax_fragrantissima_P008113_CFRG8113T1'
[815] 'EP01135_Chromosphaera_perkinsii_P001571_Nk52_evm41s207_gene_Nk52_evmTU41s207'
[816] 'EP01135_Chromosphaera_perkinsii_P004560_Nk52_evm30s288_gene_Nk52_evmTU30s288'
[817] 'EP01135_Chromosphaera_perkinsii_P010610_Nk52_evm10s2192_gene_Nk52_evmTU10s2192'
[818] 'EP01137_Pigoraptor_chileana_P033893_Opistho-2_25573'
[819] 'EP01147_Barroeca_monosierra_P002064_gene2064-5123_t'
[820] 'EP01147_Barroeca_monosierra_P006776_gene6776-9479_t'
[821] 'EP01147_Barroeca_monosierra_P011328_gene11328-3362_t'
[822] 'EP00057_Strongylocentrotus_purpuratus_P033082_XP_790064.2_PREDICTED_cyclin-L1_Strongylocentrotus_purpuratus'
[823] 'EP00057_Strongylocentrotus_purpuratus_P034562_XP_795740.3_PREDICTED_cyclin-K_Strongylocentrotus_purpuratus'
[824] 'EP00057_Strongylocentrotus_purpuratus_P035036_XP_797502.2_PREDICTED_cyclin-related_protein_FAM58A_Strongylocentrotus_purpuratus'
[825] 'EP00058_Branchiostoma_floridae_P011352_XP_002596840.1_hypothetical_protein_BRAFLDRAFT_129102_Branchiostoma_floridae'
[826] 'EP00059_Ciona_intestinalis_P005164_XP_002128551.1_cyclin-L1-like_Ciona_intestinalis'
[827] 'EP00059_Ciona_intestinalis_P006179_XP_002130166.1_cyclin-Q_Ciona_intestinalis'
[828] 'EP00059_Ciona_intestinalis_P008581_XP_009858973.1_cyclin-T2_isoform_X1_Ciona_intestinalis'
[829] 'EP00059_Ciona_intestinalis_P008648_XP_009859171.1_cyclin-K-like_isoform_X1_Ciona_intestinalis'
[830] 'EP00067_Danio_rerio_P008979_NP_001180310.1_cyclin-T2_isoform_1_Danio_rerio'
[831] 'EP00067_Danio_rerio_P020937_XP_005162427.1_cyclin-T1_isoform_X1_Danio_rerio'
[832] 'EP00074_Homo_sapiens_P012538_NP_001231.2_cyclin-T1_isoform_a_Homo_sapiens'
[833] 'EP00074_Homo_sapiens_P046158_NP_689487.2_cyclin-Q_isoform_1_Homo_sapiens'
[834] 'EP00074_Homo_sapiens_P079224_XP_011540518.1_cyclin-L2_isoform_X1_Homo_sapiens'
[835] 'EP00076_Gallus_gallus_P001780_NP_001026380.1_cyclin-K_Gallus_gallus'
[836] 'EP00076_Gallus_gallus_P010176_XP_004943046.1_cyclin-T2_isoform_X1_Gallus_gallus'
[837] 'EP00076_Gallus_gallus_P024933_XP_015147300.2_cyclin-L1_Gallus_gallus'
[838] 'EP00076_Gallus_gallus_P035905_XP_025001443.1_cyclin-T1_isoform_X1_Gallus_gallus'
[839] 'EP00081_Caenorhabditis_elegans_P018327_NP_498744.1_Cyclin-T1.1_Caenorhabditis_elegans'
[840] 'EP00081_Caenorhabditis_elegans_P018328_NP_498745.1_Cyclin-T1.2_Caenorhabditis_elegans'
[841] 'EP00081_Caenorhabditis_elegans_P023583_NP_506007.1_CYclin_L_Caenorhabditis_elegans'
[842] 'EP00081_Caenorhabditis_elegans_P024046_NP_506615.2_CyCliN_K_Caenorhabditis_elegans'
[843] 'EP00090_Calanus_glacialis_P000864_TRINITY_DN10612_c0_g1_i1.p1_TRINITY_DN10612_c0_g1_TRINITY_DN10612_c0_g1_i1.p1_ORF_type_3prime_partial_len_1085_score_402.70_TRINITY_DN10612_c0_g1_i1_1-3231'
[844] 'EP00090_Calanus_glacialis_P004973_TRINITY_DN13789_c0_g1_i1.p1_TRINITY_DN13789_c0_g1_TRINITY_DN13789_c0_g1_i1.p1_ORF_type_5prime_partial_len_477_score_186.21_TRINITY_DN13789_c0_g1_i1_1-1431'
[845] 'EP00090_Calanus_glacialis_P024399_TRINITY_DN3788_c0_g1_i1.p1_TRINITY_DN3788_c0_g1_TRINITY_DN3788_c0_g1_i1.p1_ORF_type_complete_len_550_score_149.42_TRINITY_DN3788_c0_g1_i1_172-1821'
[846] 'EP00090_Calanus_glacialis_P041505_TRINITY_DN7341_c0_g1_i1.p1_TRINITY_DN7341_c0_g1_TRINITY_DN7341_c0_g1_i1.p1_ORF_type_complete_len_271_score_70.24_TRINITY_DN7341_c0_g1_i1_39-851'
[847] 'EP00096_Caligus_rogercresseyi_P000965_TRINITY_DN11557_c0_g1_i1.p1_TRINITY_DN11557_c0_g1_TRINITY_DN11557_c0_g1_i1.p1_ORF_type_3prime_partial_len_222_score_83.18_TRINITY_DN11557_c0_g1_i1_1-663'
[848] 'EP00096_Caligus_rogercresseyi_P002108_TRINITY_DN1396_c0_g1_i7.p1_TRINITY_DN1396_c0_g1_TRINITY_DN1396_c0_g1_i7.p1_ORF_type_5prime_partial_len_920_score_342.27_TRINITY_DN1396_c0_g1_i7_3-2762'
[849] 'EP00096_Caligus_rogercresseyi_P013846_TRINITY_DN6440_c0_g1_i1.p1_TRINITY_DN6440_c0_g1_TRINITY_DN6440_c0_g1_i1.p1_ORF_type_complete_len_437_score_155.33_TRINITY_DN6440_c0_g1_i1_99-1409'
[850] 'EP00099_Drosophila_melanogaster_P009259_NP_001261992.1_cyclin_T_isoform_C_Drosophila_melanogaster'
[851] 'EP00099_Drosophila_melanogaster_P016336_NP_569980.1_uncharacterized_protein_Dmel_CG16903_Drosophila_melanogaster'
[852] 'EP00103_Capitella_teleta_P014464_ELU01428.1_hypothetical_protein_CAPTEDRAFT_126849_partial_Capitella_teleta'
[853] 'EP00110_Nematostella_vectensis_P020306_XP_001637707.1_predicted_protein_partial_Nematostella_vectensis'
[854] 'EP00114_Trichoplax_sp_H2_P003644_RDD39407.1_Cyclin-L2_Trichoplax_sp._H2'
[855] 'EP00114_Trichoplax_sp_H2_P004201_RDD39964.1_Cyclin-T2_Trichoplax_sp._H2'
[856] 'EP00114_Trichoplax_sp_H2_P008555_RDD44318.1_Cyclin-K_Trichoplax_sp._H2'
[857] 'EP00114_Trichoplax_sp_H2_P009408_RDD45171.1_Cyclin-related_protein_FAM58A_Trichoplax_sp._H2'
[858] 'EP00115_Mnemiopsis_leidyi_P013895_ML267912a-PA_pep_supercontig_MneLei_Aug2011_ML2679_82628_92293_-1_gene_ML267912a_transcript_ML267912a-RA_gene_biotype_protein_coding_transcript_biotype_protein_coding'
[859] 'EP00118_Oscarella_pearsei_P001889_m.8811_g.8811_ORF_g.8811_m.8811_type_5prime_partial_len_382_comp20871_c0_seq2_2-1147'
[860] 'EP00118_Oscarella_pearsei_P011597_m.78816_g.78816_ORF_g.78816_m.78816_type_5prime_partial_len_646_comp36116_c0_seq5_2-1939'
[861] 'EP00118_Oscarella_pearsei_P016947_m.165955_g.165955_ORF_g.165955_m.165955_type_complete_len_227_comp38904_c0_seq3_182-862'
[862] 'EP00118_Oscarella_pearsei_P019432_m.206588_g.206588_ORF_g.206588_m.206588_type_5prime_partial_len_447_comp39678_c0_seq1_3-1343'
[863] 'EP00118_Oscarella_pearsei_P021642_m.244063_g.244063_ORF_g.244063_m.244063_type_5prime_partial_len_299_comp40244_c0_seq15_1-897'
[864] 'EP00119_Amphimedon_queenslandica_P001418_XP_003385094.1_PREDICTED_cyclin-K-like_Amphimedon_queenslandica'
[865] 'EP00119_Amphimedon_queenslandica_P004546_XP_011402880.2_PREDICTED_cyclin-L1-like_Amphimedon_queenslandica'
[866] 'EP00119_Amphimedon_queenslandica_P011860_XP_019852279.1_PREDICTED_cyclin-related_protein_FAM58A-like_Amphimedon_queenslandica'
[867] 'EP00119_Amphimedon_queenslandica_P015066_XP_019855485.1_PREDICTED_cyclin-T1-like_isoform_X1_Amphimedon_queenslandica'
;
END; [Taxa]

BEGIN Splits;
DIMENSIONS ntax=867 nsplits=6310;
FORMAT labels=no weights=yes confidences=no intervals=no;
MATRIX
	100	 2,
	100	 3,
	100	 835,
	100	 3 835,
	100	 2 3 835,
	100	 829,
	100	 2 3 829 835,
	100	 825,
	99	 2 3 825 829 835,
	100	 845,
	97	 2 3 825 829 835 845,
	100	 8,
	97	 2 3 8 825 829 835 845,
	100	 823,
	100	 2 3 8 823 825 829 835 845,
	100	 859,
	100	 2 3 8 823 825 829 835 845 859,
	100	 856,
	96	 2 3 8 823 825 829 835 845 856 859,
	100	 864,
	100	 2 3 8 823 825 829 835 845 856 859 864,
	100	 805,
	100	 842,
	97	 805 842,
	97	 2 3 8 805 823 825 829 835 842 845 856 859 864,
	100	 731,
	100	 732,
	100	 731 732,
	100	 747,
	100	 731 732 747,
	100	 744,
	100	 731 732 744 747,
	100	 737,
	100	 731 732 737 744 747,
	100	 793,
	98	 731 732 737 744 747 793,
	100	 753,
	100	 755,
	100	 753 755,
	100	 820,
	99	 753 755 820,
	100	 794,
	99	 753 755 794 820,
	100	 768,
	99	 753 755 768 794 820,
	100	 760,
	100	 812,
	100	 760 812,
	100	 777,
	100	 760 777 812,
	95	 753 755 760 768 777 794 812 820,
	30	 731 732 737 744 747 753 755 760 768 777 793 794 812 820,
	100	 766,
	100	 771,
	100	 782,
	100	 785,
	100	 782 785,
	27	 771 782 785,
	42	 766 771 782 785,
	100	 731 732 737 744 747 753 755 760 766 768 771 777 782 785 793 794 812 820,
	100	 2 3 8 731 732 737 744 747 753 755 760 766 768 771 777 782 785 793 794 805 812 820 823 825 829 835 842 845 856 859 864,
	100	 797,
	99	 2 3 8 731 732 737 744 747 753 755 760 766 768 771 777 782 785 793 794 797 805 812 820 823 825 829 835 842 845 856 859 864,
	100	 733,
	100	 735,
	100	 733 735,
	100	 748,
	100	 733 735 748,
	100	 741,
	100	 733 735 741 748,
	100	 738,
	97	 733 735 738 741 748,
	100	 751,
	100	 772,
	100	 775,
	86	 772 775,
	86	 751 772 775,
	100	 761,
	100	 764,
	100	 761 764,
	98	 751 761 764 772 775,
	100	 780,
	100	 789,
	100	 780 789,
	78	 751 761 764 772 775 780 789,
	100	 791,
	97	 751 761 764 772 775 780 789 791,
	97	 733 735 738 741 748 751 761 764 772 775 780 789 791,
	100	 767,
	100	 819,
	98	 767 819,
	100	 733 735 738 741 748 751 761 764 767 772 775 780 789 791 819,
	100	 734,
	100	 746,
	100	 734 746,
	100	 743,
	100	 734 743 746,
	100	 754,
	100	 790,
	56	 754 790,
	100	 758,
	100	 813,
	100	 758 813,
	100	 774,
	100	 781,
	100	 787,
	100	 781 787,
	55	 774 781 787,
	100	 779,
	33	 774 779 781 787,
	61	 758 774 779 781 787 813,
	85	 754 758 774 779 781 787 790 813,
	100	 734 743 746 754 758 774 779 781 787 790 813,
	100	 733 734 735 738 741 743 746 748 751 754 758 761 764 767 772 774 775 779 780 781 787 789 790 791 813 819,
	100	 800,
	100	 814,
	100	 800 814,
	100	 815,
	100	 800 814 815,
	81	 733 734 735 738 741 743 746 748 751 754 758 761 764 767 772 774 775 779 780 781 787 789 790 791 800 813 814 815 819,
	85	 2 3 8 731 732 733 734 735 737 738 741 743 744 746 747 748 751 753 754 755 758 760 761 764 766 767 768 771 772 774 775 777 779 780 781 782 785 787 789 790 791 793 794 797 800 805 812 813 814 815 819 820 823 825 829 835 842 845 856 859 864,
	100	 5,
	100	 837,
	100	 5 837,
	100	 7,
	100	 834,
	100	 7 834,
	100	 5 7 834 837,
	100	 10,
	100	 844,
	100	 849,
	100	 844 849,
	100	 851,
	99	 844 849 851,
	100	 10 844 849 851,
	97	 5 7 10 834 837 844 849 851,
	100	 822,
	98	 5 7 10 822 834 837 844 849 851,
	100	 826,
	100	 5 7 10 822 826 834 837 844 849 851,
	100	 841,
	16	 5 7 10 822 826 834 837 841 844 849 851,
	100	 854,
	53	 5 7 10 822 826 834 837 841 844 849 851 854,
	100	 862,
	70	 5 7 10 822 826 834 837 841 844 849 851 854 862,
	100	 865,
	81	 5 7 10 822 826 834 837 841 844 849 851 854 862 865,
	100	 798,
	100	 803,
	14	 798 803,
	100	 801,
	100	 798 801 803,
	100	 804,
	100	 816,
	100	 804 816,
	100	 818,
	62	 804 816 818,
	88	 798 801 803 804 816 818,
	62	 5 7 10 798 801 803 804 816 818 822 826 834 837 841 844 849 851 854 862 865,
	100	 730,
	100	 749,
	38	 730 749,
	100	 745,
	100	 730 745 749,
	100	 740,
	100	 809,
	100	 740 809,
	100	 730 740 745 749 809,
	100	 756,
	100	 821,
	100	 756 821,
	100	 795,
	100	 756 795 821,
	100	 769,
	100	 756 769 795 821,
	100	 757,
	100	 759,
	100	 757 759,
	100	 756 757 759 769 795 821,
	100	 763,
	100	 765,
	100	 763 765,
	100	 784,
	100	 786,
	100	 784 786,
	98	 763 765 784 786,
	100	 773,
	100	 776,
	85	 773 776,
	87	 763 765 773 776 784 786,
	90	 756 757 759 763 765 769 773 776 784 786 795 821,
	100	 730 740 745 749 756 757 759 763 765 769 773 776 784 786 795 809 821,
	100	 750,
	100	 730 740 745 749 750 756 757 759 763 765 769 773 776 784 786 795 809 821,
	100	 807,
	63	 730 740 745 749 750 756 757 759 763 765 769 773 776 784 786 795 807 809 821,
	50	 5 7 10 730 740 745 749 750 756 757 759 763 765 769 773 776 784 786 795 798 801 803 804 807 809 816 818 821 822 826 834 837 841 844 849 851 854 862 865,
	100	 645,
	100	 692,
	72	 645 692,
	100	 650,
	100	 688,
	40	 650 688,
	64	 645 650 688 692,
	100	 664,
	100	 711,
	57	 664 711,
	100	 665,
	100	 707,
	97	 665 707,
	100	 714,
	97	 665 707 714,
	100	 668,
	57	 665 668 707 714,
	93	 664 665 668 707 711 714,
	100	 701,
	100	 664 665 668 701 707 711 714,
	100	 675,
	100	 723,
	97	 675 723,
	100	 698,
	97	 675 698 723,
	100	 664 665 668 675 698 701 707 711 714 723,
	58	 645 650 664 665 668 675 688 692 698 701 707 711 714 723,
	100	 691,
	100	 645 650 664 665 668 675 688 691 692 698 701 707 711 714 723,
	100	 727,
	100	 645 650 664 665 668 675 688 691 692 698 701 707 711 714 723 727,
	100	 5 7 10 645 650 664 665 668 675 688 691 692 698 701 707 711 714 723 727 730 740 745 749 750 756 757 759 763 765 769 773 776 784 786 795 798 801 803 804 807 809 816 818 821 822 826 834 837 841 844 849 851 854 862 865,
	100	 27,
	100	 29,
	100	 98,
	100	 29 98,
	100	 27 29 98,
	67	 5 7 10 27 29 98 645 650 664 665 668 675 688 691 692 698 701 707 711 714 723 727 730 740 745 749 750 756 757 759 763 765 769 773 776 784 786 795 798 801 803 804 807 809 816 818 821 822 826 834 837 841 844 849 851 854 862 865,
	100	 14,
	100	 21,
	100	 188,
	100	 21 188,
	97	 14 21 188,
	96	 5 7 10 14 21 27 29 98 188 645 650 664 665 668 675 688 691 692 698 701 707 711 714 723 727 730 740 745 749 750 756 757 759 763 765 769 773 776 784 786 795 798 801 803 804 807 809 816 818 821 822 826 834 837 841 844 849 851 854 862 865,
	100	 42,
	100	 598,
	60	 42 598,
	100	 593,
	97	 42 593 598,
	100	 600,
	100	 603,
	100	 600 603,
	100	 607,
	97	 600 603 607,
	100	 605,
	100	 610,
	100	 605 610,
	100	 615,
	100	 605 610 615,
	98	 600 603 605 607 610 615,
	38	 42 593 598 600 603 605 607 610 615,
	100	 46,
	100	 618,
	100	 46 618,
	100	 619,
	100	 635,
	100	 619 635,
	99	 46 618 619 635,
	100	 622,
	100	 630,
	100	 634,
	99	 630 634,
	98	 622 630 634,
	100	 46 618 619 622 630 634 635,
	100	 560,
	95	 46 560 618 619 622 630 634 635,
	37	 42 46 560 593 598 600 603 605 607 610 615 618 619 622 630 634 635,
	100	 51,
	100	 580,
	41	 51 580,
	100	 589,
	41	 51 580 589,
	100	 577,
	100	 584,
	100	 577 584,
	48	 51 577 580 584 589,
	100	 174,
	100	 182,
	100	 174 182,
	100	 394,
	32	 174 182 394,
	91	 51 174 182 394 577 580 584 589,
	100	 169,
	100	 393,
	100	 169 393,
	100	 203,
	100	 206,
	100	 480,
	100	 206 480,
	100	 208,
	100	 206 208 480,
	100	 203 206 208 480,
	98	 169 203 206 208 393 480,
	89	 51 169 174 182 203 206 208 393 394 480 577 580 584 589,
	56	 42 46 51 169 174 182 203 206 208 393 394 480 560 577 580 584 589 593 598 600 603 605 607 610 615 618 619 622 630 634 635,
	100	 73,
	100	 79,
	83	 73 79,
	100	 75,
	100	 73 75 79,
	100	 95,
	100	 469,
	99	 95 469,
	100	 463,
	100	 466,
	100	 463 466,
	100	 465,
	100	 463 465 466,
	94	 95 463 465 466 469,
	76	 73 75 79 95 463 465 466 469,
	100	 84,
	100	 87,
	100	 84 87,
	100	 421,
	100	 423,
	99	 421 423,
	99	 84 87 421 423,
	100	 89,
	100	 450,
	100	 89 450,
	100	 84 87 89 421 423 450,
	100	 428,
	96	 84 87 89 421 423 428 450,
	100	 456,
	100	 458,
	97	 456 458,
	100	 460,
	100	 456 458 460,
	98	 84 87 89 421 423 428 450 456 458 460,
	100	 461,
	96	 84 87 89 421 423 428 450 456 458 460 461,
	79	 73 75 79 84 87 89 95 421 423 428 450 456 458 460 461 463 465 466 469,
	100	 521,
	93	 73 75 79 84 87 89 95 421 423 428 450 456 458 460 461 463 465 466 469 521,
	100	 122,
	100	 129,
	100	 132,
	100	 139,
	100	 132 139,
	100	 164,
	100	 166,
	100	 164 166,
	89	 132 139 164 166,
	100	 515,
	99	 132 139 164 166 515,
	41	 129 132 139 164 166 515,
	100	 472,
	41	 129 132 139 164 166 472 515,
	100	 159,
	100	 129 132 139 159 164 166 472 515,
	100	 476,
	100	 477,
	100	 476 477,
	98	 129 132 139 159 164 166 472 476 477 515,
	99	 122 129 132 139 159 164 166 472 476 477 515,
	100	 388,
	93	 122 129 132 139 159 164 166 388 472 476 477 515,
	96	 73 75 79 84 87 89 95 122 129 132 139 159 164 166 388 421 423 428 450 456 458 460 461 463 465 466 469 472 476 477 515 521,
	100	 471,
	98	 73 75 79 84 87 89 95 122 129 132 139 159 164 166 388 421 423 428 450 456 458 460 461 463 465 466 469 471 472 476 477 515 521,
	100	 107,
	100	 503,
	100	 107 503,
	98	 73 75 79 84 87 89 95 107 122 129 132 139 159 164 166 388 421 423 428 450 456 458 460 461 463 465 466 469 471 472 476 477 503 515 521,
	100	 105,
	100	 360,
	78	 105 360,
	100	 192,
	100	 194,
	100	 192 194,
	100	 531,
	85	 192 194 531,
	88	 105 192 194 360 531,
	64	 73 75 79 84 87 89 95 105 107 122 129 132 139 159 164 166 192 194 360 388 421 423 428 450 456 458 460 461 463 465 466 469 471 472 476 477 503 515 521 531,
	100	 362,
	100	 533,
	100	 362 533,
	100	 404,
	96	 362 404 533,
	100	 536,
	78	 362 404 533 536,
	100	 407,
	100	 534,
	100	 407 534,
	53	 362 404 407 533 534 536,
	100	 535,
	52	 362 404 407 533 534 535 536,
	100	 405,
	53	 362 404 405 407 533 534 535 536,
	100	 406,
	55	 362 404 405 406 407 533 534 535 536,
	100	 363,
	89	 362 363 404 405 406 407 533 534 535 536,
	100	 368,
	100	 510,
	100	 368 510,
	82	 362 363 368 404 405 406 407 510 533 534 535 536,
	100	 364,
	100	 371,
	22	 364 371,
	100	 411,
	22	 364 371 411,
	68	 362 363 364 368 371 404 405 406 407 411 510 533 534 535 536,
	100	 373,
	100	 383,
	100	 386,
	100	 383 386,
	98	 373 383 386,
	46	 362 363 364 368 371 373 383 386 404 405 406 407 411 510 533 534 535 536,
	57	 73 75 79 84 87 89 95 105 107 122 129 132 139 159 164 166 192 194 360 362 363 364 368 371 373 383 386 388 404 405 406 407 411 421 423 428 450 456 458 460 461 463 465 466 469 471 472 476 477 503 510 515 521 531 533 534 535 536,
	8	 42 46 51 73 75 79 84 87 89 95 105 107 122 129 132 139 159 164 166 169 174 182 192 194 203 206 208 360 362 363 364 368 371 373 383 386 388 393 394 404 405 406 407 411 421 423 428 450 456 458 460 461 463 465 466 469 471 472 476 477 480 503 510 515 521 531 533 534 535 536 560 577 580 584 589 593 598 600 603 605 607 610 615 618 619 622 630 634 635,
	65	 5 7 10 14 21 27 29 42 46 51 73 75 79 84 87 89 95 98 105 107 122 129 132 139 159 164 166 169 174 182 188 192 194 203 206 208 360 362 363 364 368 371 373 383 386 388 393 394 404 405 406 407 411 421 423 428 450 456 458 460 461 463 465 466 469 471 472 476 477 480 503 510 515 521 531 533 534 535 536 560 577 580 584 589 593 598 600 603 605 607 610 615 618 619 622 630 634 635 645 650 664 665 668 675 688 691 692 698 701 707 711 714 723 727 730 740 745 749 750 756 757 759 763 765 769 773 776 784 786 795 798 801 803 804 807 809 816 818 821 822 826 834 837 841 844 849 851 854 862 865,
	100	 225,
	100	 227,
	100	 538,
	99	 227 538,
	100	 481,
	91	 227 481 538,
	100	 228,
	100	 229,
	100	 228 229,
	93	 227 228 229 481 538,
	100	 490,
	90	 227 228 229 481 490 538,
	100	 488,
	100	 539,
	100	 488 539,
	92	 227 228 229 481 488 490 538 539,
	99	 225 227 228 229 481 488 490 538 539,
	100	 226,
	100	 439,
	83	 226 439,
	84	 225 226 227 228 229 439 481 488 490 538 539,
	100	 230,
	100	 225 226 227 228 229 230 439 481 488 490 538 539,
	100	 537,
	82	 225 226 227 228 229 230 439 481 488 490 537 538 539,
	100	 231,
	100	 232,
	100	 250,
	68	 232 250,
	100	 492,
	100	 494,
	96	 492 494,
	75	 232 250 492 494,
	100	 233,
	100	 252,
	68	 233 252,
	100	 234,
	100	 236,
	100	 237,
	100	 236 237,
	100	 240,
	91	 236 237 240,
	100	 243,
	100	 245,
	100	 243 245,
	100	 495,
	100	 243 245 495,
	100	 246,
	100	 248,
	100	 246 248,
	100	 251,
	100	 246 248 251,
	74	 243 245 246 248 251 495,
	62	 236 237 240 243 245 246 248 251 495,
	83	 234 236 237 240 243 245 246 248 251 495,
	16	 233 234 236 237 240 243 245 246 248 251 252 495,
	42	 232 233 234 236 237 240 243 245 246 248 250 251 252 492 494 495,
	100	 434,
	99	 232 233 234 236 237 240 243 245 246 248 250 251 252 434 492 494 495,
	100	 235,
	100	 247,
	100	 235 247,
	100	 242,
	100	 235 242 247,
	100	 238,
	100	 235 238 242 247,
	100	 244,
	100	 235 238 242 244 247,
	100	 241,
	100	 249,
	100	 491,
	100	 493,
	100	 491 493,
	100	 249 491 493,
	100	 241 249 491 493,
	100	 235 238 241 242 244 247 249 491 493,
	100	 232 233 234 235 236 237 238 240 241 242 243 244 245 246 247 248 249 250 251 252 434 491 492 493 494 495,
	100	 398,
	100	 232 233 234 235 236 237 238 240 241 242 243 244 245 246 247 248 249 250 251 252 398 434 491 492 493 494 495,
	100	 253,
	79	 232 233 234 235 236 237 238 240 241 242 243 244 245 246 247 248 249 250 251 252 253 398 434 491 492 493 494 495,
	82	 231 232 233 234 235 236 237 238 240 241 242 243 244 245 246 247 248 249 250 251 252 253 398 434 491 492 493 494 495,
	100	 225 226 227 228 229 230 231 232 233 234 235 236 237 238 240 241 242 243 244 245 246 247 248 249 250 251 252 253 398 434 439 481 488 490 491 492 493 494 495 537 538 539,
	100	 381,
	97	 225 226 227 228 229 230 231 232 233 234 235 236 237 238 240 241 242 243 244 245 246 247 248 249 250 251 252 253 381 398 434 439 481 488 490 491 492 493 494 495 537 538 539,
	62	 5 7 10 14 21 27 29 42 46 51 73 75 79 84 87 89 95 98 105 107 122 129 132 139 159 164 166 169 174 182 188 192 194 203 206 208 225 226 227 228 229 230 231 232 233 234 235 236 237 238 240 241 242 243 244 245 246 247 248 249 250 251 252 253 360 362 363 364 368 371 373 381 383 386 388 393 394 398 404 405 406 407 411 421 423 428 434 439 450 456 458 460 461 463 465 466 469 471 472 476 477 480 481 488 490 491 492 493 494 495 503 510 515 521 531 533 534 535 536 537 538 539 560 577 580 584 589 593 598 600 603 605 607 610 615 618 619 622 630 634 635 645 650 664 665 668 675 688 691 692 698 701 707 711 714 723 727 730 740 745 749 750 756 757 759 763 765 769 773 776 784 786 795 798 801 803 804 807 809 816 818 821 822 826 834 837 841 844 849 851 854 862 865,
	100	 70,
	100	 72,
	100	 70 72,
	100	 453,
	100	 70 72 453,
	100	 575,
	88	 70 72 453 575,
	100	 377,
	60	 70 72 377 453 575,
	100	 369,
	78	 70 72 369 377 453 575,
	100	 255,
	100	 258,
	100	 263,
	100	 258 263,
	100	 268,
	100	 258 263 268,
	100	 275,
	100	 547,
	88	 275 547,
	82	 258 263 268 275 547,
	87	 255 258 263 268 275 547,
	100	 301,
	100	 302,
	100	 301 302,
	100	 310,
	100	 301 302 310,
	100	 551,
	4	 301 302 310 551,
	4	 255 258 263 268 275 301 302 310 547 551,
	100	 288,
	100	 291,
	99	 288 291,
	100	 639,
	49	 288 291 639,
	100	 315,
	100	 317,
	100	 319,
	100	 526,
	100	 319 526,
	100	 528,
	30	 319 526 528,
	94	 317 319 526 528,
	94	 315 317 319 526 528,
	100	 321,
	71	 315 317 319 321 526 528,
	100	 331,
	100	 332,
	100	 334,
	100	 336,
	100	 338,
	100	 336 338,
	99	 334 336 338,
	99	 332 334 336 338,
	100	 331 332 334 336 338,
	71	 315 317 319 321 331 332 334 336 338 526 528,
	100	 340,
	55	 315 317 319 321 331 332 334 336 338 340 526 528,
	100	 325,
	100	 343,
	80	 325 343,
	100	 345,
	68	 325 343 345,
	51	 315 317 319 321 325 331 332 334 336 338 340 343 345 526 528,
	100	 347,
	100	 351,
	100	 435,
	100	 351 435,
	100	 347 351 435,
	100	 354,
	100	 347 351 354 435,
	4	 315 317 319 321 325 331 332 334 336 338 340 343 345 347 351 354 435 526 528,
	100	 496,
	100	 497,
	20	 496 497,
	100	 524,
	100	 552,
	4	 524 552,
	4	 496 497 524 552,
	53	 315 317 319 321 325 331 332 334 336 338 340 343 345 347 351 354 435 496 497 524 526 528 552,
	16	 288 291 315 317 319 321 325 331 332 334 336 338 340 343 345 347 351 354 435 496 497 524 526 528 552 639,
	91	 255 258 263 268 275 288 291 301 302 310 315 317 319 321 325 331 332 334 336 338 340 343 345 347 351 354 435 496 497 524 526 528 547 551 552 639,
	69	 70 72 255 258 263 268 275 288 291 301 302 310 315 317 319 321 325 331 332 334 336 338 340 343 345 347 351 354 369 377 435 453 496 497 524 526 528 547 551 552 575 639,
	46	 5 7 10 14 21 27 29 42 46 51 70 72 73 75 79 84 87 89 95 98 105 107 122 129 132 139 159 164 166 169 174 182 188 192 194 203 206 208 225 226 227 228 229 230 231 232 233 234 235 236 237 238 240 241 242 243 244 245 246 247 248 249 250 251 252 253 255 258 263 268 275 288 291 301 302 310 315 317 319 321 325 331 332 334 336 338 340 343 345 347 351 354 360 362 363 364 368 369 371 373 377 381 383 386 388 393 394 398 404 405 406 407 411 421 423 428 434 435 439 450 453 456 458 460 461 463 465 466 469 471 472 476 477 480 481 488 490 491 492 493 494 495 496 497 503 510 515 521 524 526 528 531 533 534 535 536 537 538 539 547 551 552 560 575 577 580 584 589 593 598 600 603 605 607 610 615 618 619 622 630 634 635 639 645 650 664 665 668 675 688 691 692 698 701 707 711 714 723 727 730 740 745 749 750 756 757 759 763 765 769 773 776 784 786 795 798 801 803 804 807 809 816 818 821 822 826 834 837 841 844 849 851 854 862 865,
	100	 217,
	100	 514,
	100	 217 514,
	100	 511,
	100	 217 511 514,
	100	 224,
	95	 217 224 511 514,
	100	 221,
	100	 444,
	100	 519,
	100	 444 519,
	100	 221 444 519,
	100	 217 221 224 444 511 514 519,
	100	 565,
	100	 217 221 224 444 511 514 519 565,
	60	 5 7 10 14 21 27 29 42 46 51 70 72 73 75 79 84 87 89 95 98 105 107 122 129 132 139 159 164 166 169 174 182 188 192 194 203 206 208 217 221 224 225 226 227 228 229 230 231 232 233 234 235 236 237 238 240 241 242 243 244 245 246 247 248 249 250 251 252 253 255 258 263 268 275 288 291 301 302 310 315 317 319 321 325 331 332 334 336 338 340 343 345 347 351 354 360 362 363 364 368 369 371 373 377 381 383 386 388 393 394 398 404 405 406 407 411 421 423 428 434 435 439 444 450 453 456 458 460 461 463 465 466 469 471 472 476 477 480 481 488 490 491 492 493 494 495 496 497 503 510 511 514 515 519 521 524 526 528 531 533 534 535 536 537 538 539 547 551 552 560 565 575 577 580 584 589 593 598 600 603 605 607 610 615 618 619 622 630 634 635 639 645 650 664 665 668 675 688 691 692 698 701 707 711 714 723 727 730 740 745 749 750 756 757 759 763 765 769 773 776 784 786 795 798 801 803 804 807 809 816 818 821 822 826 834 837 841 844 849 851 854 862 865,
	100	 289,
	100	 408,
	100	 489,
	59	 408 489,
	38	 289 408 489,
	38	 5 7 10 14 21 27 29 42 46 51 70 72 73 75 79 84 87 89 95 98 105 107 122 129 132 139 159 164 166 169 174 182 188 192 194 203 206 208 217 221 224 225 226 227 228 229 230 231 232 233 234 235 236 237 238 240 241 242 243 244 245 246 247 248 249 250 251 252 253 255 258 263 268 275 288 289 291 301 302 310 315 317 319 321 325 331 332 334 336 338 340 343 345 347 351 354 360 362 363 364 368 369 371 373 377 381 383 386 388 393 394 398 404 405 406 407 408 411 421 423 428 434 435 439 444 450 453 456 458 460 461 463 465 466 469 471 472 476 477 480 481 488 489 490 491 492 493 494 495 496 497 503 510 511 514 515 519 521 524 526 528 531 533 534 535 536 537 538 539 547 551 552 560 565 575 577 580 584 589 593 598 600 603 605 607 610 615 618 619 622 630 634 635 639 645 650 664 665 668 675 688 691 692 698 701 707 711 714 723 727 730 740 745 749 750 756 757 759 763 765 769 773 776 784 786 795 798 801 803 804 807 809 816 818 821 822 826 834 837 841 844 849 851 854 862 865,
	100	 361,
	100	 403,
	100	 361 403,
	100	 505,
	100	 509,
	100	 505 509,
	74	 361 403 505 509,
	100	 542,
	40	 361 403 505 509 542,
	77	 5 7 10 14 21 27 29 42 46 51 70 72 73 75 79 84 87 89 95 98 105 107 122 129 132 139 159 164 166 169 174 182 188 192 194 203 206 208 217 221 224 225 226 227 228 229 230 231 232 233 234 235 236 237 238 240 241 242 243 244 245 246 247 248 249 250 251 252 253 255 258 263 268 275 288 289 291 301 302 310 315 317 319 321 325 331 332 334 336 338 340 343 345 347 351 354 360 361 362 363 364 368 369 371 373 377 381 383 386 388 393 394 398 403 404 405 406 407 408 411 421 423 428 434 435 439 444 450 453 456 458 460 461 463 465 466 469 471 472 476 477 480 481 488 489 490 491 492 493 494 495 496 497 503 505 509 510 511 514 515 519 521 524 526 528 531 533 534 535 536 537 538 539 542 547 551 552 560 565 575 577 580 584 589 593 598 600 603 605 607 610 615 618 619 622 630 634 635 639 645 650 664 665 668 675 688 691 692 698 701 707 711 714 723 727 730 740 745 749 750 756 757 759 763 765 769 773 776 784 786 795 798 801 803 804 807 809 816 818 821 822 826 834 837 841 844 849 851 854 862 865,
	100	 32,
	100	 568,
	98	 32 568,
	100	 642,
	98	 32 568 642,
	99	 5 7 10 14 21 27 29 32 42 46 51 70 72 73 75 79 84 87 89 95 98 105 107 122 129 132 139 159 164 166 169 174 182 188 192 194 203 206 208 217 221 224 225 226 227 228 229 230 231 232 233 234 235 236 237 238 240 241 242 243 244 245 246 247 248 249 250 251 252 253 255 258 263 268 275 288 289 291 301 302 310 315 317 319 321 325 331 332 334 336 338 340 343 345 347 351 354 360 361 362 363 364 368 369 371 373 377 381 383 386 388 393 394 398 403 404 405 406 407 408 411 421 423 428 434 435 439 444 450 453 456 458 460 461 463 465 466 469 471 472 476 477 480 481 488 489 490 491 492 493 494 495 496 497 503 505 509 510 511 514 515 519 521 524 526 528 531 533 534 535 536 537 538 539 542 547 551 552 560 565 568 575 577 580 584 589 593 598 600 603 605 607 610 615 618 619 622 630 634 635 639 642 645 650 664 665 668 675 688 691 692 698 701 707 711 714 723 727 730 740 745 749 750 756 757 759 763 765 769 773 776 784 786 795 798 801 803 804 807 809 816 818 821 822 826 834 837 841 844 849 851 854 862 865,
	100	 286,
	58	 5 7 10 14 21 27 29 32 42 46 51 70 72 73 75 79 84 87 89 95 98 105 107 122 129 132 139 159 164 166 169 174 182 188 192 194 203 206 208 217 221 224 225 226 227 228 229 230 231 232 233 234 235 236 237 238 240 241 242 243 244 245 246 247 248 249 250 251 252 253 255 258 263 268 275 286 288 289 291 301 302 310 315 317 319 321 325 331 332 334 336 338 340 343 345 347 351 354 360 361 362 363 364 368 369 371 373 377 381 383 386 388 393 394 398 403 404 405 406 407 408 411 421 423 428 434 435 439 444 450 453 456 458 460 461 463 465 466 469 471 472 476 477 480 481 488 489 490 491 492 493 494 495 496 497 503 505 509 510 511 514 515 519 521 524 526 528 531 533 534 535 536 537 538 539 542 547 551 552 560 565 568 575 577 580 584 589 593 598 600 603 605 607 610 615 618 619 622 630 634 635 639 642 645 650 664 665 668 675 688 691 692 698 701 707 711 714 723 727 730 740 745 749 750 756 757 759 763 765 769 773 776 784 786 795 798 801 803 804 807 809 816 818 821 822 826 834 837 841 844 849 851 854 862 865,
	100	 16,
	100	 19,
	51	 16 19,
	100	 579,
	96	 16 19 579,
	100	 53,
	57	 16 19 53 579,
	100	 44,
	55	 16 19 44 53 579,
	100	 25,
	100	 558,
	100	 25 558,
	3	 16 19 25 44 53 558 579,
	100	 171,
	100	 391,
	100	 171 391,
	100	 355,
	100	 625,
	100	 628,
	100	 625 628,
	95	 355 625 628,
	91	 171 355 391 625 628,
	100	 186,
	100	 426,
	100	 186 426,
	100	 570,
	100	 643,
	99	 570 643,
	97	 186 426 570 643,
	100	 375,
	63	 186 375 426 570 643,
	40	 171 186 355 375 391 426 570 625 628 643,
	3	 16 19 25 44 53 171 186 355 375 391 426 558 570 579 625 628 643,
	100	 562,
	25	 16 19 25 44 53 171 186 355 375 391 426 558 562 570 579 625 628 643,
	100	 109,
	100	 117,
	100	 121,
	100	 126,
	100	 121 126,
	5	 117 121 126,
	100	 124,
	100	 390,
	5	 124 390,
	33	 117 121 124 126 390,
	100	 118,
	100	 117 118 121 124 126 390,
	100	 109 117 118 121 124 126 390,
	100	 416,
	86	 109 117 118 121 124 126 390 416,
	100	 239,
	100	 482,
	98	 239 482,
	100	 346,
	100	 501,
	97	 346 501,
	95	 239 346 482 501,
	100	 529,
	84	 239 346 482 501 529,
	86	 109 117 118 121 124 126 239 346 390 416 482 501 529,
	100	 259,
	100	 440,
	100	 259 440,
	100	 260,
	100	 259 260 440,
	100	 266,
	100	 259 260 266 440,
	100	 276,
	99	 259 260 266 276 440,
	100	 545,
	100	 550,
	70	 545 550,
	70	 259 260 266 276 440 545 550,
	20	 109 117 118 121 124 126 239 259 260 266 276 346 390 416 440 482 501 529 545 550,
	100	 379,
	100	 523,
	40	 379 523,
	100	 412,
	72	 379 412 523,
	100	 438,
	100	 541,
	84	 438 541,
	43	 379 412 438 523 541,
	100	 567,
	16	 379 412 438 523 541 567,
	11	 109 117 118 121 124 126 239 259 260 266 276 346 379 390 412 416 438 440 482 501 523 529 541 545 550 567,
	100	 374,
	100	 396,
	100	 736,
	100	 811,
	100	 736 811,
	100	 742,
	100	 736 742 811,
	100	 792,
	86	 736 742 792 811,
	100	 783,
	100	 788,
	100	 783 788,
	10	 736 742 783 788 792 811,
	100	 770,
	100	 778,
	86	 770 778,
	21	 736 742 770 778 783 788 792 811,
	100	 752,
	93	 736 742 752 770 778 783 788 792 811,
	100	 802,
	100	 824,
	100	 833,
	100	 846,
	100	 847,
	100	 846 847,
	100	 852,
	83	 846 847 852,
	83	 833 846 847 852,
	80	 824 833 846 847 852,
	100	 827,
	99	 824 827 833 846 847 852,
	100	 853,
	81	 824 827 833 846 847 852 853,
	100	 857,
	100	 866,
	94	 857 866,
	84	 824 827 833 846 847 852 853 857 866,
	100	 861,
	85	 824 827 833 846 847 852 853 857 861 866,
	76	 802 824 827 833 846 847 852 853 857 861 866,
	97	 736 742 752 770 778 783 788 792 802 811 824 827 833 846 847 852 853 857 861 866,
	100	 396 736 742 752 770 778 783 788 792 802 811 824 827 833 846 847 852 853 857 861 866,
	100	 564,
	100	 588,
	100	 612,
	67	 588 612,
	53	 564 588 612,
	100	 608,
	49	 564 588 608 612,
	100	 585,
	45	 564 585 588 608 612,
	75	 396 564 585 588 608 612 736 742 752 770 778 783 788 792 802 811 824 827 833 846 847 852 853 857 861 866,
	20	 374 396 564 585 588 608 612 736 742 752 770 778 783 788 792 802 811 824 827 833 846 847 852 853 857 861 866,
	11	 109 117 118 121 124 126 239 259 260 266 276 346 374 379 390 396 412 416 438 440 482 501 523 529 541 545 550 564 567 585 588 608 612 736 742 752 770 778 783 788 792 802 811 824 827 833 846 847 852 853 857 861 866,
	47	 16 19 25 44 53 109 117 118 121 124 126 171 186 239 259 260 266 276 346 355 374 375 379 390 391 396 412 416 426 438 440 482 501 523 529 541 545 550 558 562 564 567 570 579 585 588 608 612 625 628 643 736 742 752 770 778 783 788 792 802 811 824 827 833 846 847 852 853 857 861 866,
	45	 5 7 10 14 16 19 21 25 27 29 32 42 44 46 51 53 70 72 73 75 79 84 87 89 95 98 105 107 109 117 118 121 122 124 126 129 132 139 159 164 166 169 171 174 182 186 188 192 194 203 206 208 217 221 224 225 226 227 228 229 230 231 232 233 234 235 236 237 238 239 240 241 242 243 244 245 246 247 248 249 250 251 252 253 255 258 259 260 263 266 268 275 276 286 288 289 291 301 302 310 315 317 319 321 325 331 332 334 336 338 340 343 345 346 347 351 354 355 360 361 362 363 364 368 369 371 373 374 375 377 379 381 383 386 388 390 391 393 394 396 398 403 404 405 406 407 408 411 412 416 421 423 426 428 434 435 438 439 440 444 450 453 456 458 460 461 463 465 466 469 471 472 476 477 480 481 482 488 489 490 491 492 493 494 495 496 497 501 503 505 509 510 511 514 515 519 521 523 524 526 528 529 531 533 534 535 536 537 538 539 541 542 545 547 550 551 552 558 560 562 564 565 567 568 570 575 577 579 580 584 585 588 589 593 598 600 603 605 607 608 610 612 615 618 619 622 625 628 630 634 635 639 642 643 645 650 664 665 668 675 688 691 692 698 701 707 711 714 723 727 730 736 740 742 745 749 750 752 756 757 759 763 765 769 770 773 776 778 783 784 786 788 792 795 798 801 802 803 804 807 809 811 816 818 821 822 824 826 827 833 834 837 841 844 846 847 849 851 852 853 854 857 861 862 865 866,
	100	 59,
	98	 5 7 10 14 16 19 21 25 27 29 32 42 44 46 51 53 59 70 72 73 75 79 84 87 89 95 98 105 107 109 117 118 121 122 124 126 129 132 139 159 164 166 169 171 174 182 186 188 192 194 203 206 208 217 221 224 225 226 227 228 229 230 231 232 233 234 235 236 237 238 239 240 241 242 243 244 245 246 247 248 249 250 251 252 253 255 258 259 260 263 266 268 275 276 286 288 289 291 301 302 310 315 317 319 321 325 331 332 334 336 338 340 343 345 346 347 351 354 355 360 361 362 363 364 368 369 371 373 374 375 377 379 381 383 386 388 390 391 393 394 396 398 403 404 405 406 407 408 411 412 416 421 423 426 428 434 435 438 439 440 444 450 453 456 458 460 461 463 465 466 469 471 472 476 477 480 481 482 488 489 490 491 492 493 494 495 496 497 501 503 505 509 510 511 514 515 519 521 523 524 526 528 529 531 533 534 535 536 537 538 539 541 542 545 547 550 551 552 558 560 562 564 565 567 568 570 575 577 579 580 584 585 588 589 593 598 600 603 605 607 608 610 612 615 618 619 622 625 628 630 634 635 639 642 643 645 650 664 665 668 675 688 691 692 698 701 707 711 714 723 727 730 736 740 742 745 749 750 752 756 757 759 763 765 769 770 773 776 778 783 784 786 788 792 795 798 801 802 803 804 807 809 811 816 818 821 822 824 826 827 833 834 837 841 844 846 847 849 851 852 853 854 857 861 862 865 866,
	100	 646,
	100	 724,
	100	 646 724,
	100	 677,
	97	 646 677 724,
	100	 699,
	100	 726,
	97	 699 726,
	94	 646 677 699 724 726,
	100	 674,
	100	 676,
	100	 674 676,
	68	 646 674 676 677 699 724 726,
	100	 715,
	100	 718,
	100	 715 718,
	64	 646 674 676 677 699 715 718 724 726,
	100	 653,
	100	 654,
	100	 653 654,
	100	 656,
	100	 657,
	100	 656 657,
	100	 653 654 656 657,
	100	 661,
	100	 653 654 656 657 661,
	100	 703,
	100	 653 654 656 657 661 703,
	100	 660,
	100	 704,
	93	 660 704,
	100	 653 654 656 657 660 661 703 704,
	81	 646 653 654 656 657 660 661 674 676 677 699 703 704 715 718 724 726,
	100	 648,
	100	 687,
	100	 648 687,
	100	 682,
	100	 689,
	100	 682 689,
	100	 648 682 687 689,
	100	 693,
	100	 648 682 687 689 693,
	100	 649,
	93	 648 649 682 687 689 693,
	100	 652,
	100	 686,
	93	 652 686,
	92	 648 649 652 682 686 687 689 693,
	100	 679,
	100	 719,
	100	 720,
	100	 719 720,
	91	 679 719 720,
	100	 683,
	72	 679 683 719 720,
	72	 648 649 652 679 682 683 686 687 689 693 719 720,
	78	 646 648 649 652 653 654 656 657 660 661 674 676 677 679 682 683 686 687 689 693 699 703 704 715 718 719 720 724 726,
	100	 681,
	100	 690,
	89	 681 690,
	87	 646 648 649 652 653 654 656 657 660 661 674 676 677 679 681 682 683 686 687 689 690 693 699 703 704 715 718 719 720 724 726,
	100	 659,
	100	 662,
	100	 710,
	78	 662 710,
	75	 659 662 710,
	100	 667,
	100	 708,
	100	 709,
	99	 708 709,
	75	 667 708 709,
	100	 713,
	61	 667 708 709 713,
	82	 659 662 667 708 709 710 713,
	100	 669,
	100	 670,
	100	 673,
	89	 670 673,
	95	 669 670 673,
	96	 659 662 667 669 670 673 708 709 710 713,
	100	 646 648 649 652 653 654 656 657 659 660 661 662 667 669 670 673 674 676 677 679 681 682 683 686 687 689 690 693 699 703 704 708 709 710 713 715 718 719 720 724 726,
	52	 5 7 10 14 16 19 21 25 27 29 32 42 44 46 51 53 59 70 72 73 75 79 84 87 89 95 98 105 107 109 117 118 121 122 124 126 129 132 139 159 164 166 169 171 174 182 186 188 192 194 203 206 208 217 221 224 225 226 227 228 229 230 231 232 233 234 235 236 237 238 239 240 241 242 243 244 245 246 247 248 249 250 251 252 253 255 258 259 260 263 266 268 275 276 286 288 289 291 301 302 310 315 317 319 321 325 331 332 334 336 338 340 343 345 346 347 351 354 355 360 361 362 363 364 368 369 371 373 374 375 377 379 381 383 386 388 390 391 393 394 396 398 403 404 405 406 407 408 411 412 416 421 423 426 428 434 435 438 439 440 444 450 453 456 458 460 461 463 465 466 469 471 472 476 477 480 481 482 488 489 490 491 492 493 494 495 496 497 501 503 505 509 510 511 514 515 519 521 523 524 526 528 529 531 533 534 535 536 537 538 539 541 542 545 547 550 551 552 558 560 562 564 565 567 568 570 575 577 579 580 584 585 588 589 593 598 600 603 605 607 608 610 612 615 618 619 622 625 628 630 634 635 639 642 643 645 646 648 649 650 652 653 654 656 657 659 660 661 662 664 665 667 668 669 670 673 674 675 676 677 679 681 682 683 686 687 688 689 690 691 692 693 698 699 701 703 704 707 708 709 710 711 713 714 715 718 719 720 723 724 726 727 730 736 740 742 745 749 750 752 756 757 759 763 765 769 770 773 776 778 783 784 786 788 792 795 798 801 802 803 804 807 809 811 816 818 821 822 824 826 827 833 834 837 841 844 846 847 849 851 852 853 854 857 861 862 865 866,
	100	 11,
	100	 647,
	100	 651,
	74	 647 651,
	100	 684,
	90	 647 651 684,
	100	 655,
	100	 658,
	100	 655 658,
	100	 700,
	100	 655 658 700,
	100	 663,
	100	 705,
	36	 663 705,
	100	 712,
	100	 663 705 712,
	89	 655 658 663 700 705 712,
	100	 694,
	100	 695,
	56	 694 695,
	99	 655 658 663 694 695 700 705 712,
	100	 672,
	94	 655 658 663 672 694 695 700 705 712,
	100	 678,
	51	 655 658 663 672 678 694 695 700 705 712,
	100	 697,
	100	 721,
	90	 697 721,
	89	 655 658 663 672 678 694 695 697 700 705 712 721,
	100	 716,
	100	 655 658 663 672 678 694 695 697 700 705 712 716 721,
	90	 647 651 655 658 663 672 678 684 694 695 697 700 705 712 716 721,
	58	 11 647 651 655 658 663 672 678 684 694 695 697 700 705 712 716 721,
	100	 601,
	100	 631,
	23	 601 631,
	100	 680,
	83	 601 631 680,
	53	 11 601 631 647 651 655 658 663 672 678 680 684 694 695 697 700 705 712 716 721,
	100	 254,
	100	 415,
	100	 508,
	55	 415 508,
	34	 254 415 508,
	33	 11 254 415 508 601 631 647 651 655 658 663 672 678 680 684 694 695 697 700 705 712 716 721,
	100	 113,
	100	 418,
	100	 113 418,
	32	 11 113 254 415 418 508 601 631 647 651 655 658 663 672 678 680 684 694 695 697 700 705 712 716 721,
	100	 13,
	100	 525,
	8	 13 525,
	100	 290,
	100	 499,
	100	 290 499,
	100	 498,
	100	 290 498 499,
	21	 13 290 498 499 525,
	100	 173,
	100	 425,
	100	 173 425,
	100	 175,
	100	 177,
	100	 500,
	5	 177 500,
	100	 181,
	41	 177 181 500,
	75	 175 177 181 500,
	98	 173 175 177 181 425 500,
	100	 178,
	100	 179,
	100	 178 179,
	100	 180,
	100	 178 179 180,
	100	 173 175 177 178 179 180 181 425 500,
	67	 13 173 175 177 178 179 180 181 290 425 498 499 500 525,
	100	 112,
	100	 419,
	100	 112 419,
	100	 484,
	91	 112 419 484,
	100	 326,
	100	 400,
	100	 326 400,
	100	 483,
	100	 326 400 483,
	100	 328,
	100	 554,
	99	 328 554,
	62	 326 328 400 483 554,
	39	 112 326 328 400 419 483 484 554,
	8	 13 112 173 175 177 178 179 180 181 290 326 328 400 419 425 483 484 498 499 500 525 554,
	100	 18,
	100	 322,
	100	 323,
	100	 322 323,
	82	 18 322 323,
	100	 324,
	88	 18 322 323 324,
	100	 222,
	100	 318,
	100	 320,
	100	 318 320,
	100	 527,
	100	 318 320 527,
	100	 502,
	81	 318 320 502 527,
	95	 222 318 320 502 527,
	100	 316,
	100	 222 316 318 320 502 527,
	99	 18 222 316 318 320 322 323 324 502 527,
	100	 485,
	70	 18 222 316 318 320 322 323 324 485 502 527,
	100	 344,
	69	 18 222 316 318 320 322 323 324 344 485 502 527,
	100	 297,
	100	 298,
	100	 299,
	100	 300,
	100	 299 300,
	100	 298 299 300,
	100	 420,
	100	 298 299 300 420,
	100	 303,
	100	 304,
	100	 303 304,
	100	 298 299 300 303 304 420,
	100	 305,
	100	 306,
	100	 548,
	100	 306 548,
	100	 305 306 548,
	98	 298 299 300 303 304 305 306 420 548,
	100	 308,
	100	 309,
	70	 308 309,
	66	 298 299 300 303 304 305 306 308 309 420 548,
	100	 312,
	64	 298 299 300 303 304 305 306 308 309 312 420 548,
	100	 307,
	86	 298 299 300 303 304 305 306 307 308 309 312 420 548,
	100	 313,
	100	 314,
	100	 436,
	89	 314 436,
	39	 313 314 436,
	92	 298 299 300 303 304 305 306 307 308 309 312 313 314 420 436 548,
	100	 311,
	98	 298 299 300 303 304 305 306 307 308 309 311 312 313 314 420 436 548,
	98	 297 298 299 300 303 304 305 306 307 308 309 311 312 313 314 420 436 548,
	100	 327,
	100	 553,
	99	 327 553,
	100	 399,
	98	 327 399 553,
	100	 329,
	100	 335,
	99	 329 335,
	100	 337,
	100	 329 335 337,
	100	 330,
	100	 333,
	100	 330 333,
	100	 329 330 333 335 337,
	92	 327 329 330 333 335 337 399 553,
	89	 297 298 299 300 303 304 305 306 307 308 309 311 312 313 314 327 329 330 333 335 337 399 420 436 548 553,
	100	 339,
	100	 341,
	99	 339 341,
	100	 342,
	100	 339 341 342,
	60	 297 298 299 300 303 304 305 306 307 308 309 311 312 313 314 327 329 330 333 335 337 339 341 342 399 420 436 548 553,
	50	 18 222 297 298 299 300 303 304 305 306 307 308 309 311 312 313 314 316 318 320 322 323 324 327 329 330 333 335 337 339 341 342 344 399 420 436 485 502 527 548 553,
	100	 293,
	100	 294,
	100	 295,
	100	 294 295,
	100	 293 294 295,
	100	 348,
	100	 352,
	98	 348 352,
	100	 350,
	100	 348 350 352,
	100	 358,
	99	 348 350 352 358,
	100	 353,
	100	 348 350 352 353 358,
	100	 357,
	100	 348 350 352 353 357 358,
	48	 293 294 295 348 350 352 353 357 358,
	47	 18 222 293 294 295 297 298 299 300 303 304 305 306 307 308 309 311 312 313 314 316 318 320 322 323 324 327 329 330 333 335 337 339 341 342 344 348 350 352 353 357 358 399 420 436 485 502 527 548 553,
	44	 13 18 112 173 175 177 178 179 180 181 222 290 293 294 295 297 298 299 300 303 304 305 306 307 308 309 311 312 313 314 316 318 320 322 323 324 326 327 328 329 330 333 335 337 339 341 342 344 348 350 352 353 357 358 399 400 419 420 425 436 483 484 485 498 499 500 502 525 527 548 553 554,
	18	 11 13 18 112 113 173 175 177 178 179 180 181 222 254 290 293 294 295 297 298 299 300 303 304 305 306 307 308 309 311 312 313 314 316 318 320 322 323 324 326 327 328 329 330 333 335 337 339 341 342 344 348 350 352 353 357 358 399 400 415 418 419 420 425 436 483 484 485 498 499 500 502 508 525 527 548 553 554 601 631 647 651 655 658 663 672 678 680 684 694 695 697 700 705 712 716 721,
	100	 12,
	100	 702,
	100	 12 702,
	100	 671,
	100	 717,
	91	 671 717,
	94	 12 671 702 717,
	100	 696,
	100	 722,
	10	 696 722,
	100	 12 671 696 702 717 722,
	100	 725,
	98	 12 671 696 702 717 722 725,
	100	 666,
	100	 706,
	100	 666 706,
	100	 12 666 671 696 702 706 717 722 725,
	100	 796,
	100	 799,
	100	 817,
	100	 799 817,
	100	 796 799 817,
	100	 863,
	100	 796 799 817 863,
	70	 12 666 671 696 702 706 717 722 725 796 799 817 863,
	100	 685,
	100	 729,
	100	 762,
	100	 729 762,
	100	 739,
	100	 810,
	100	 739 810,
	100	 729 739 762 810,
	75	 685 729 739 762 810,
	83	 12 666 671 685 696 702 706 717 722 725 729 739 762 796 799 810 817 863,
	100	 35,
	100	 49,
	97	 35 49,
	98	 12 35 49 666 671 685 696 702 706 717 722 725 729 739 762 796 799 810 817 863,
	100	 54,
	99	 12 35 49 54 666 671 685 696 702 706 717 722 725 729 739 762 796 799 810 817 863,
	100	 413,
	100	 563,
	95	 413 563,
	93	 12 35 49 54 413 563 666 671 685 696 702 706 717 722 725 729 739 762 796 799 810 817 863,
	100	 39,
	100	 599,
	100	 39 599,
	100	 572,
	100	 39 572 599,
	100	 376,
	100	 617,
	80	 376 617,
	100	 594,
	44	 376 594 617,
	37	 39 376 572 594 599 617,
	100	 559,
	100	 561,
	100	 559 561,
	41	 39 376 559 561 572 594 599 617,
	100	 581,
	84	 39 376 559 561 572 581 594 599 617,
	100	 48,
	100	 620,
	100	 48 620,
	96	 39 48 376 559 561 572 581 594 599 617 620,
	100	 392,
	83	 39 48 376 392 559 561 572 581 594 599 617 620,
	66	 12 35 39 48 49 54 376 392 413 559 561 563 572 581 594 599 617 620 666 671 685 696 702 706 717 722 725 729 739 762 796 799 810 817 863,
	100	 172,
	100	 176,
	100	 172 176,
	100	 183,
	97	 172 176 183,
	100	 211,
	100	 571,
	100	 211 571,
	100	 633,
	75	 211 571 633,
	82	 172 176 183 211 571 633,
	82	 12 35 39 48 49 54 172 176 183 211 376 392 413 559 561 563 571 572 581 594 599 617 620 633 666 671 685 696 702 706 717 722 725 729 739 762 796 799 810 817 863,
	100	 61,
	100	 69,
	100	 61 69,
	100	 292,
	100	 296,
	100	 292 296,
	100	 385,
	33	 292 296 385,
	31	 61 69 292 296 385,
	100	 395,
	32	 61 69 292 296 385 395,
	100	 85,
	100	 93,
	100	 85 93,
	100	 389,
	15	 85 93 389,
	100	 110,
	100	 135,
	100	 478,
	56	 135 478,
	99	 110 135 478,
	100	 125,
	100	 214,
	77	 125 214,
	100	 110 125 135 214 478,
	90	 85 93 110 125 135 214 389 478,
	26	 61 69 85 93 110 125 135 214 292 296 385 389 395 478,
	100	 257,
	100	 269,
	100	 271,
	100	 269 271,
	92	 257 269 271,
	100	 546,
	92	 257 269 271 546,
	100	 279,
	92	 257 269 271 279 546,
	77	 61 69 85 93 110 125 135 214 257 269 271 279 292 296 385 389 395 478 546,
	85	 12 35 39 48 49 54 61 69 85 93 110 125 135 172 176 183 211 214 257 269 271 279 292 296 376 385 389 392 395 413 478 546 559 561 563 571 572 581 594 599 617 620 633 666 671 685 696 702 706 717 722 725 729 739 762 796 799 810 817 863,
	100	 349,
	100	 356,
	100	 349 356,
	100	 402,
	90	 349 356 402,
	100	 641,
	85	 349 356 402 641,
	85	 12 35 39 48 49 54 61 69 85 93 110 125 135 172 176 183 211 214 257 269 271 279 292 296 349 356 376 385 389 392 395 402 413 478 546 559 561 563 571 572 581 594 599 617 620 633 641 666 671 685 696 702 706 717 722 725 729 739 762 796 799 810 817 863,
	100	 576,
	100	 12 35 39 48 49 54 61 69 85 93 110 125 135 172 176 183 211 214 257 269 271 279 292 296 349 356 376 385 389 392 395 402 413 478 546 559 561 563 571 572 576 581 594 599 617 620 633 641 666 671 685 696 702 706 717 722 725 729 739 762 796 799 810 817 863,
	100	 556,
	59	 12 35 39 48 49 54 61 69 85 93 110 125 135 172 176 183 211 214 257 269 271 279 292 296 349 356 376 385 389 392 395 402 413 478 546 556 559 561 563 571 572 576 581 594 599 617 620 633 641 666 671 685 696 702 706 717 722 725 729 739 762 796 799 810 817 863,
	100	 414,
	51	 12 35 39 48 49 54 61 69 85 93 110 125 135 172 176 183 211 214 257 269 271 279 292 296 349 356 376 385 389 392 395 402 413 414 478 546 556 559 561 563 571 572 576 581 594 599 617 620 633 641 666 671 685 696 702 706 717 722 725 729 739 762 796 799 810 817 863,
	100	 60,
	100	 64,
	99	 60 64,
	100	 63,
	100	 67,
	100	 63 67,
	97	 60 63 64 67,
	100	 65,
	100	 66,
	100	 65 66,
	47	 60 63 64 65 66 67,
	100	 387,
	47	 60 63 64 65 66 67 387,
	100	 71,
	100	 60 63 64 65 66 67 71 387,
	100	 68,
	100	 60 63 64 65 66 67 68 71 387,
	20	 12 35 39 48 49 54 60 61 63 64 65 66 67 68 69 71 85 93 110 125 135 172 176 183 211 214 257 269 271 279 292 296 349 356 376 385 387 389 392 395 402 413 414 478 546 556 559 561 563 571 572 576 581 594 599 617 620 633 641 666 671 685 696 702 706 717 722 725 729 739 762 796 799 810 817 863,
	100	 189,
	100	 190,
	98	 189 190,
	100	 197,
	100	 198,
	100	 199,
	100	 198 199,
	62	 197 198 199,
	89	 189 190 197 198 199,
	100	 191,
	100	 193,
	75	 191 193,
	77	 189 190 191 193 197 198 199,
	100	 195,
	79	 189 190 191 193 195 197 198 199,
	100	 365,
	100	 367,
	100	 486,
	100	 367 486,
	100	 365 367 486,
	100	 504,
	100	 365 367 486 504,
	100	 409,
	100	 365 367 409 486 504,
	100	 366,
	100	 507,
	81	 366 507,
	100	 487,
	100	 366 487 507,
	98	 365 366 367 409 486 487 504 507,
	100	 728,
	69	 365 366 367 409 486 487 504 507 728,
	58	 189 190 191 193 195 197 198 199 365 366 367 409 486 487 504 507 728,
	40	 12 35 39 48 49 54 60 61 63 64 65 66 67 68 69 71 85 93 110 125 135 172 176 183 189 190 191 193 195 197 198 199 211 214 257 269 271 279 292 296 349 356 365 366 367 376 385 387 389 392 395 402 409 413 414 478 486 487 504 507 546 556 559 561 563 571 572 576 581 594 599 617 620 633 641 666 671 685 696 702 706 717 722 725 728 729 739 762 796 799 810 817 863,
	100	 219,
	100	 220,
	54	 219 220,
	100	 223,
	100	 442,
	100	 443,
	100	 442 443,
	100	 445,
	100	 442 443 445,
	100	 446,
	100	 442 443 445 446,
	33	 223 442 443 445 446,
	100	 512,
	100	 513,
	100	 512 513,
	46	 223 442 443 445 446 512 513,
	100	 219 220 223 442 443 445 446 512 513,
	55	 12 35 39 48 49 54 60 61 63 64 65 66 67 68 69 71 85 93 110 125 135 172 176 183 189 190 191 193 195 197 198 199 211 214 219 220 223 257 269 271 279 292 296 349 356 365 366 367 376 385 387 389 392 395 402 409 413 414 442 443 445 446 478 486 487 504 507 512 513 546 556 559 561 563 571 572 576 581 594 599 617 620 633 641 666 671 685 696 702 706 717 722 725 728 729 739 762 796 799 810 817 863,
	44	 11 12 13 18 35 39 48 49 54 60 61 63 64 65 66 67 68 69 71 85 93 110 112 113 125 135 172 173 175 176 177 178 179 180 181 183 189 190 191 193 195 197 198 199 211 214 219 220 222 223 254 257 269 271 279 290 292 293 294 295 296 297 298 299 300 303 304 305 306 307 308 309 311 312 313 314 316 318 320 322 323 324 326 327 328 329 330 333 335 337 339 341 342 344 348 349 350 352 353 356 357 358 365 366 367 376 385 387 389 392 395 399 400 402 409 413 414 415 418 419 420 425 436 442 443 445 446 478 483 484 485 486 487 498 499 500 502 504 507 508 512 513 525 527 546 548 553 554 556 559 561 563 571 572 576 581 594 599 601 617 620 631 633 641 647 651 655 658 663 666 671 672 678 680 684 685 694 695 696 697 700 702 705 706 712 716 717 721 722 725 728 729 739 762 796 799 810 817 863,
	100	 287,
	100	 417,
	56	 287 417,
	49	 11 12 13 18 35 39 48 49 54 60 61 63 64 65 66 67 68 69 71 85 93 110 112 113 125 135 172 173 175 176 177 178 179 180 181 183 189 190 191 193 195 197 198 199 211 214 219 220 222 223 254 257 269 271 279 287 290 292 293 294 295 296 297 298 299 300 303 304 305 306 307 308 309 311 312 313 314 316 318 320 322 323 324 326 327 328 329 330 333 335 337 339 341 342 344 348 349 350 352 353 356 357 358 365 366 367 376 385 387 389 392 395 399 400 402 409 413 414 415 417 418 419 420 425 436 442 443 445 446 478 483 484 485 486 487 498 499 500 502 504 507 508 512 513 525 527 546 548 553 554 556 559 561 563 571 572 576 581 594 599 601 617 620 631 633 641 647 651 655 658 663 666 671 672 678 680 684 685 694 695 696 697 700 702 705 706 712 716 717 721 722 725 728 729 739 762 796 799 810 817 863,
	68	 1 2 3 4 6 8 9 15 17 20 22 23 24 26 28 30 31 33 34 36 37 38 40 41 43 45 47 50 52 55 56 57 58 62 74 76 77 78 80 81 82 83 86 88 90 91 92 94 96 97 99 100 101 102 103 104 106 108 111 114 115 116 119 120 123 127 128 130 131 133 134 136 137 138 140 141 142 143 144 145 146 147 148 149 150 151 152 153 154 155 156 157 158 160 161 162 163 165 167 168 170 184 185 187 196 200 201 202 204 205 207 209 210 212 213 215 216 218 256 261 262 264 265 267 270 272 273 274 277 278 280 281 282 283 284 285 359 370 372 378 380 382 384 397 401 410 422 424 427 429 430 431 432 433 437 441 447 448 449 451 452 454 455 457 459 462 464 467 468 470 473 474 475 479 506 516 517 518 520 522 530 532 540 543 544 549 555 557 566 569 573 574 578 582 583 586 587 590 591 592 595 596 597 602 604 606 609 611 613 614 616 621 623 624 626 627 629 632 636 637 638 640 644 731 732 733 734 735 737 738 741 743 744 746 747 748 751 753 754 755 758 760 761 764 766 767 768 771 772 774 775 777 779 780 781 782 785 787 789 790 791 793 794 797 800 805 806 808 812 813 814 815 819 820 823 825 828 829 830 831 832 835 836 838 839 840 842 843 845 848 850 855 856 858 859 860 864 867,
	100	 52,
	100	 56,
	80	 52 56,
	100	 57,
	6	 52 56 57,
	100	 555,
	100	 621,
	79	 555 621,
	7	 52 56 57 555 621,
	100	 256,
	100	 432,
	100	 256 432,
	100	 261,
	100	 256 261 432,
	100	 262,
	99	 256 261 262 432,
	100	 506,
	99	 256 261 262 432 506,
	100	 264,
	100	 265,
	100	 272,
	100	 273,
	100	 272 273,
	100	 274,
	100	 272 273 274,
	100	 265 272 273 274,
	100	 264 265 272 273 274,
	99	 256 261 262 264 265 272 273 274 432 506,
	100	 267,
	100	 270,
	100	 267 270,
	98	 256 261 262 264 265 267 270 272 273 274 432 506,
	100	 277,
	100	 278,
	100	 280,
	100	 278 280,
	100	 282,
	99	 278 280 282,
	99	 277 278 280 282,
	100	 283,
	100	 544,
	100	 549,
	100	 544 549,
	100	 283 544 549,
	100	 284,
	100	 285,
	99	 284 285,
	99	 283 284 285 544 549,
	100	 277 278 280 282 283 284 285 544 549,
	99	 256 261 262 264 265 267 270 272 273 274 277 278 280 282 283 284 285 432 506 544 549,
	100	 431,
	100	 433,
	7	 431 433,
	7	 256 261 262 264 265 267 270 272 273 274 277 278 280 282 283 284 285 431 432 433 506 544 549,
	73	 52 56 57 256 261 262 264 265 267 270 272 273 274 277 278 280 282 283 284 285 431 432 433 506 544 549 555 621,
	50	 1 2 3 4 6 8 9 15 17 20 22 23 24 26 28 30 31 33 34 36 37 38 40 41 43 45 47 50 55 58 62 74 76 77 78 80 81 82 83 86 88 90 91 92 94 96 97 99 100 101 102 103 104 106 108 111 114 115 116 119 120 123 127 128 130 131 133 134 136 137 138 140 141 142 143 144 145 146 147 148 149 150 151 152 153 154 155 156 157 158 160 161 162 163 165 167 168 170 184 185 187 196 200 201 202 204 205 207 209 210 212 213 215 216 218 281 359 370 372 378 380 382 384 397 401 410 422 424 427 429 430 437 441 447 448 449 451 452 454 455 457 459 462 464 467 468 470 473 474 475 479 516 517 518 520 522 530 532 540 543 557 566 569 573 574 578 582 583 586 587 590 591 592 595 596 597 602 604 606 609 611 613 614 616 623 624 626 627 629 632 636 637 638 640 644 731 732 733 734 735 737 738 741 743 744 746 747 748 751 753 754 755 758 760 761 764 766 767 768 771 772 774 775 777 779 780 781 782 785 787 789 790 791 793 794 797 800 805 806 808 812 813 814 815 819 820 823 825 828 829 830 831 832 835 836 838 839 840 842 843 845 848 850 855 856 858 859 860 864 867,
	100	 15,
	95	 1 2 3 4 6 8 9 17 20 22 23 24 26 28 30 31 33 34 36 37 38 40 41 43 45 47 50 55 58 62 74 76 77 78 80 81 82 83 86 88 90 91 92 94 96 97 99 100 101 102 103 104 106 108 111 114 115 116 119 120 123 127 128 130 131 133 134 136 137 138 140 141 142 143 144 145 146 147 148 149 150 151 152 153 154 155 156 157 158 160 161 162 163 165 167 168 170 184 185 187 196 200 201 202 204 205 207 209 210 212 213 215 216 218 281 359 370 372 378 380 382 384 397 401 410 422 424 427 429 430 437 441 447 448 449 451 452 454 455 457 459 462 464 467 468 470 473 474 475 479 516 517 518 520 522 530 532 540 543 557 566 569 573 574 578 582 583 586 587 590 591 592 595 596 597 602 604 606 609 611 613 614 616 623 624 626 627 629 632 636 637 638 640 644 731 732 733 734 735 737 738 741 743 744 746 747 748 751 753 754 755 758 760 761 764 766 767 768 771 772 774 775 777 779 780 781 782 785 787 789 790 791 793 794 797 800 805 806 808 812 813 814 815 819 820 823 825 828 829 830 831 832 835 836 838 839 840 842 843 845 848 850 855 856 858 859 860 864 867,
	100	 17,
	100	 640,
	100	 644,
	84	 640 644,
	4	 17 640 644,
	100	 200,
	100	 201,
	100	 200 201,
	100	 204,
	100	 200 201 204,
	100	 205,
	100	 200 201 204 205,
	100	 207,
	100	 210,
	100	 213,
	100	 210 213,
	100	 212,
	100	 215,
	100	 216,
	100	 215 216,
	100	 212 215 216,
	100	 210 212 213 215 216,
	100	 207 210 212 213 215 216,
	100	 209,
	100	 207 209 210 212 213 215 216,
	97	 200 201 204 205 207 209 210 212 213 215 216,
	90	 17 200 201 204 205 207 209 210 212 213 215 216 640 644,
	100	 397,
	100	 410,
	100	 638,
	92	 410 638,
	100	 566,
	87	 410 566 638,
	100	 636,
	100	 637,
	93	 636 637,
	76	 410 566 636 637 638,
	100	 569,
	100	 590,
	100	 632,
	98	 590 632,
	78	 569 590 632,
	100	 591,
	73	 569 590 591 632,
	82	 410 566 569 590 591 632 636 637 638,
	12	 397 410 566 569 590 591 632 636 637 638,
	100	 540,
	100	 543,
	100	 540 543,
	9	 397 410 540 543 566 569 590 591 632 636 637 638,
	100	 441,
	100	 606,
	51	 441 606,
	40	 397 410 441 540 543 566 569 590 591 606 632 636 637 638,
	78	 17 200 201 204 205 207 209 210 212 213 215 216 397 410 441 540 543 566 569 590 591 606 632 636 637 638 640 644,
	100	 22,
	100	 23,
	99	 22 23,
	100	 38,
	100	 597,
	100	 38 597,
	100	 40,
	100	 38 40 597,
	100	 41,
	100	 38 40 41 597,
	100	 611,
	100	 38 40 41 597 611,
	85	 22 23 38 40 41 597 611,
	100	 30,
	100	 380,
	100	 592,
	96	 380 592,
	82	 30 380 592,
	76	 22 23 30 38 40 41 380 592 597 611,
	100	 43,
	100	 602,
	88	 43 602,
	76	 22 23 30 38 40 41 43 380 592 597 602 611,
	100	 26,
	100	 583,
	97	 26 583,
	100	 45,
	100	 614,
	97	 45 614,
	100	 604,
	10	 45 604 614,
	100	 616,
	10	 45 604 614 616,
	100	 372,
	100	 613,
	17	 372 613,
	16	 45 372 604 613 614 616,
	100	 557,
	100	 573,
	37	 557 573,
	73	 45 372 557 573 604 613 614 616,
	84	 26 45 372 557 573 583 604 613 614 616,
	83	 22 23 26 30 38 40 41 43 45 372 380 557 573 583 592 597 602 604 611 613 614 616,
	100	 170,
	82	 22 23 26 30 38 40 41 43 45 170 372 380 557 573 583 592 597 602 604 611 613 614 616,
	100	 24,
	100	 37,
	100	 62,
	93	 37 62,
	58	 24 37 62,
	100	 595,
	67	 24 37 62 595,
	100	 578,
	100	 586,
	100	 587,
	100	 586 587,
	74	 578 586 587,
	27	 24 37 62 578 586 587 595,
	100	 582,
	3	 24 37 62 578 582 586 587 595,
	100	 28,
	100	 574,
	11	 28 574,
	100	 609,
	10	 28 574 609,
	100	 36,
	100	 99,
	12	 36 99,
	4	 28 36 99 574 609,
	71	 24 28 36 37 62 99 574 578 582 586 587 595 609,
	73	 22 23 24 26 28 30 36 37 38 40 41 43 45 62 99 170 372 380 557 573 574 578 582 583 586 587 592 595 597 602 604 609 611 613 614 616,
	100	 47,
	100	 623,
	100	 624,
	100	 623 624,
	100	 627,
	100	 629,
	100	 627 629,
	100	 623 624 627 629,
	100	 626,
	100	 623 624 626 627 629,
	100	 47 623 624 626 627 629,
	83	 22 23 24 26 28 30 36 37 38 40 41 43 45 47 62 99 170 372 380 557 573 574 578 582 583 586 587 592 595 597 602 604 609 611 613 614 616 623 624 626 627 629,
	82	 17 22 23 24 26 28 30 36 37 38 40 41 43 45 47 62 99 170 200 201 204 205 207 209 210 212 213 215 216 372 380 397 410 441 540 543 557 566 569 573 574 578 582 583 586 587 590 591 592 595 597 602 604 606 609 611 613 614 616 623 624 626 627 629 632 636 637 638 640 644,
	100	 50,
	100	 196,
	87	 50 196,
	100	 184,
	100	 185,
	100	 187,
	100	 185 187,
	100	 184 185 187,
	100	 437,
	100	 184 185 187 437,
	100	 359,
	78	 184 185 187 359 437,
	95	 50 184 185 187 196 359 437,
	79	 17 22 23 24 26 28 30 36 37 38 40 41 43 45 47 50 62 99 170 184 185 187 196 200 201 204 205 207 209 210 212 213 215 216 359 372 380 397 410 437 441 540 543 557 566 569 573 574 578 582 583 586 587 590 591 592 595 597 602 604 606 609 611 613 614 616 623 624 626 627 629 632 636 637 638 640 644,
	100	 20,
	100	 532,
	64	 20 532,
	100	 530,
	69	 20 530 532,
	100	 202,
	95	 20 202 530 532,
	100	 55,
	100	 596,
	89	 55 596,
	100	 401,
	85	 55 401 596,
	100	 58,
	100	 378,
	46	 58 378,
	89	 55 58 378 401 596,
	92	 20 55 58 202 378 401 530 532 596,
	100	 31,
	100	 33,
	99	 31 33,
	100	 34,
	100	 218,
	100	 34 218,
	100	 370,
	97	 34 218 370,
	100	 382,
	100	 384,
	100	 382 384,
	86	 34 218 370 382 384,
	64	 31 33 34 218 370 382 384,
	100	 74,
	100	 76,
	100	 74 76,
	100	 77,
	100	 74 76 77,
	100	 78,
	100	 74 76 77 78,
	100	 429,
	6	 74 76 77 78 429,
	100	 92,
	100	 464,
	100	 92 464,
	100	 467,
	100	 468,
	96	 467 468,
	98	 92 464 467 468,
	100	 94,
	100	 96,
	78	 94 96,
	100	 97,
	32	 94 96 97,
	26	 92 94 96 97 464 467 468,
	100	 462,
	95	 92 94 96 97 462 464 467 468,
	4	 74 76 77 78 92 94 96 97 429 462 464 467 468,
	100	 80,
	100	 82,
	100	 86,
	100	 88,
	100	 86 88,
	96	 82 86 88,
	96	 80 82 86 88,
	100	 424,
	100	 80 82 86 88 424,
	100	 90,
	100	 449,
	94	 90 449,
	100	 80 82 86 88 90 424 449,
	100	 455,
	100	 457,
	100	 455 457,
	100	 459,
	100	 455 457 459,
	100	 80 82 86 88 90 424 449 455 457 459,
	100	 427,
	100	 430,
	100	 522,
	99	 430 522,
	96	 427 430 522,
	96	 80 82 86 88 90 424 427 430 449 455 457 459 522,
	3	 74 76 77 78 80 82 86 88 90 92 94 96 97 424 427 429 430 449 455 457 459 462 464 467 468 522,
	100	 81,
	100	 422,
	100	 81 422,
	100	 83,
	100	 454,
	100	 83 454,
	99	 81 83 422 454,
	100	 91,
	100	 81 83 91 422 454,
	100	 520,
	6	 81 83 91 422 454 520,
	97	 74 76 77 78 80 81 82 83 86 88 90 91 92 94 96 97 422 424 427 429 430 449 454 455 457 459 462 464 467 468 520 522,
	100	 100,
	100	 101,
	100	 100 101,
	100	 102,
	100	 100 101 102,
	68	 74 76 77 78 80 81 82 83 86 88 90 91 92 94 96 97 100 101 102 422 424 427 429 430 449 454 455 457 459 462 464 467 468 520 522,
	100	 103,
	100	 104,
	100	 106,
	100	 108,
	100	 106 108,
	86	 104 106 108,
	100	 470,
	19	 104 106 108 470,
	100	 103 104 106 108 470,
	100	 111,
	58	 103 104 106 108 111 470,
	100	 116,
	100	 120,
	100	 123,
	100	 120 123,
	100	 452,
	100	 120 123 452,
	100	 116 120 123 452,
	100	 119,
	99	 116 119 120 123 452,
	100	 451,
	53	 116 119 120 123 451 452,
	58	 103 104 106 108 111 116 119 120 123 451 452 470,
	100	 114,
	100	 475,
	100	 479,
	98	 475 479,
	97	 114 475 479,
	100	 127,
	100	 161,
	93	 127 161,
	100	 162,
	28	 127 161 162,
	100	 131,
	100	 133,
	100	 134,
	91	 133 134,
	100	 136,
	100	 138,
	91	 136 138,
	73	 133 134 136 138,
	100	 448,
	84	 133 134 136 138 448,
	73	 131 133 134 136 138 448,
	100	 137,
	100	 142,
	100	 143,
	100	 148,
	100	 143 148,
	100	 155,
	100	 143 148 155,
	100	 142 143 148 155,
	100	 137 142 143 148 155,
	100	 140,
	100	 137 140 142 143 148 155,
	100	 516,
	98	 137 140 142 143 148 155 516,
	100	 141,
	100	 517,
	100	 141 517,
	100	 144,
	100	 147,
	100	 149,
	100	 147 149,
	100	 144 147 149,
	100	 160,
	100	 144 147 149 160,
	100	 151,
	100	 153,
	100	 151 153,
	100	 157,
	100	 151 153 157,
	100	 158,
	100	 151 153 157 158,
	100	 144 147 149 151 153 157 158 160,
	100	 518,
	96	 144 147 149 151 153 157 158 160 518,
	13	 141 144 147 149 151 153 157 158 160 517 518,
	100	 145,
	100	 152,
	86	 145 152,
	100	 156,
	86	 145 152 156,
	100	 154,
	87	 145 152 154 156,
	100	 146,
	93	 145 146 152 154 156,
	100	 150,
	98	 145 146 150 152 154 156,
	12	 141 144 145 146 147 149 150 151 152 153 154 156 157 158 160 517 518,
	80	 137 140 141 142 143 144 145 146 147 148 149 150 151 152 153 154 155 156 157 158 160 516 517 518,
	80	 131 133 134 136 137 138 140 141 142 143 144 145 146 147 148 149 150 151 152 153 154 155 156 157 158 160 448 516 517 518,
	21	 127 131 133 134 136 137 138 140 141 142 143 144 145 146 147 148 149 150 151 152 153 154 155 156 157 158 160 161 162 448 516 517 518,
	100	 128,
	100	 130,
	97	 128 130,
	89	 127 128 130 131 133 134 136 137 138 140 141 142 143 144 145 146 147 148 149 150 151 152 153 154 155 156 157 158 160 161 162 448 516 517 518,
	100	 474,
	84	 127 128 130 131 133 134 136 137 138 140 141 142 143 144 145 146 147 148 149 150 151 152 153 154 155 156 157 158 160 161 162 448 474 516 517 518,
	100	 165,
	100	 127 128 130 131 133 134 136 137 138 140 141 142 143 144 145 146 147 148 149 150 151 152 153 154 155 156 157 158 160 161 162 165 448 474 516 517 518,
	100	 473,
	100	 127 128 130 131 133 134 136 137 138 140 141 142 143 144 145 146 147 148 149 150 151 152 153 154 155 156 157 158 160 161 162 165 448 473 474 516 517 518,
	97	 114 127 128 130 131 133 134 136 137 138 140 141 142 143 144 145 146 147 148 149 150 151 152 153 154 155 156 157 158 160 161 162 165 448 473 474 475 479 516 517 518,
	90	 103 104 106 108 111 114 116 119 120 123 127 128 130 131 133 134 136 137 138 140 141 142 143 144 145 146 147 148 149 150 151 152 153 154 155 156 157 158 160 161 162 165 448 451 452 470 473 474 475 479 516 517 518,
	100	 163,
	100	 281,
	100	 163 281,
	100	 167,
	100	 168,
	98	 167 168,
	98	 163 167 168 281,
	100	 447,
	100	 163 167 168 281 447,
	67	 103 104 106 108 111 114 116 119 120 123 127 128 130 131 133 134 136 137 138 140 141 142 143 144 145 146 147 148 149 150 151 152 153 154 155 156 157 158 160 161 162 163 165 167 168 281 447 448 451 452 470 473 474 475 479 516 517 518,
	94	 74 76 77 78 80 81 82 83 86 88 90 91 92 94 96 97 100 101 102 103 104 106 108 111 114 116 119 120 123 127 128 130 131 133 134 136 137 138 140 141 142 143 144 145 146 147 148 149 150 151 152 153 154 155 156 157 158 160 161 162 163 165 167 168 281 422 424 427 429 430 447 448 449 451 452 454 455 457 459 462 464 467 468 470 473 474 475 479 516 517 518 520 522,
	100	 115,
	100	 74 76 77 78 80 81 82 83 86 88 90 91 92 94 96 97 100 101 102 103 104 106 108 111 114 115 116 119 120 123 127 128 130 131 133 134 136 137 138 140 141 142 143 144 145 146 147 148 149 150 151 152 153 154 155 156 157 158 160 161 162 163 165 167 168 281 422 424 427 429 430 447 448 449 451 452 454 455 457 459 462 464 467 468 470 473 474 475 479 516 517 518 520 522,
	81	 31 33 34 74 76 77 78 80 81 82 83 86 88 90 91 92 94 96 97 100 101 102 103 104 106 108 111 114 115 116 119 120 123 127 128 130 131 133 134 136 137 138 140 141 142 143 144 145 146 147 148 149 150 151 152 153 154 155 156 157 158 160 161 162 163 165 167 168 218 281 370 382 384 422 424 427 429 430 447 448 449 451 452 454 455 457 459 462 464 467 468 470 473 474 475 479 516 517 518 520 522,
	96	 20 31 33 34 55 58 74 76 77 78 80 81 82 83 86 88 90 91 92 94 96 97 100 101 102 103 104 106 108 111 114 115 116 119 120 123 127 128 130 131 133 134 136 137 138 140 141 142 143 144 145 146 147 148 149 150 151 152 153 154 155 156 157 158 160 161 162 163 165 167 168 202 218 281 370 378 382 384 401 422 424 427 429 430 447 448 449 451 452 454 455 457 459 462 464 467 468 470 473 474 475 479 516 517 518 520 522 530 532 596,
	45	 17 20 22 23 24 26 28 30 31 33 34 36 37 38 40 41 43 45 47 50 55 58 62 74 76 77 78 80 81 82 83 86 88 90 91 92 94 96 97 99 100 101 102 103 104 106 108 111 114 115 116 119 120 123 127 128 130 131 133 134 136 137 138 140 141 142 143 144 145 146 147 148 149 150 151 152 153 154 155 156 157 158 160 161 162 163 165 167 168 170 184 185 187 196 200 201 202 204 205 207 209 210 212 213 215 216 218 281 359 370 372 378 380 382 384 397 401 410 422 424 427 429 430 437 441 447 448 449 451 452 454 455 457 459 462 464 467 468 470 473 474 475 479 516 517 518 520 522 530 532 540 543 557 566 569 573 574 578 582 583 586 587 590 591 592 595 596 597 602 604 606 609 611 613 614 616 623 624 626 627 629 632 636 637 638 640 644,
	98	 1 2 3 4 6 8 9 731 732 733 734 735 737 738 741 743 744 746 747 748 751 753 754 755 758 760 761 764 766 767 768 771 772 774 775 777 779 780 781 782 785 787 789 790 791 793 794 797 800 805 806 808 812 813 814 815 819 820 823 825 828 829 830 831 832 835 836 838 839 840 842 843 845 848 850 855 856 858 859 860 864 867,
	98	 1 4 6 9 806 808 828 830 831 832 836 838 839 840 843 848 850 855 858 860 867,
	100	 806,
	100	 839,
	100	 840,
	100	 839 840,
	99	 806 839 840,
	100	 808,
	98	 806 808 839 840,
	100	 1 4 6 9 828 830 831 832 836 838 843 848 850 855 858 860 867,
	100	 855,
	99	 1 4 6 9 828 830 831 832 836 838 843 848 850 858 860 867,
	100	 860,
	98	 1 4 6 9 828 830 831 832 836 838 843 848 850 858 867,
	100	 867,
	97	 1 4 6 9 828 830 831 832 836 838 843 848 850 858,
	100	 828,
	74	 1 4 6 9 830 831 832 836 838 843 848 850 858,
	100	 9,
	100	 843,
	100	 848,
	100	 843 848,
	100	 9 843 848,
	100	 850,
	100	 9 843 848 850,
	100	 858,
	73	 9 843 848 850 858,
	100	 1 4 6 830 831 832 836 838,
	100	 4,
	100	 832,
	100	 4 832,
	100	 838,
	100	 4 832 838,
	100	 831,
	100	 4 831 832 838,
	100	 6,
	100	 836,
	100	 6 836,
	100	 830,
	100	 6 830 836,
	100	 4 6 830 831 832 836 838,
	100	 1,
	51	 841 854,
	86	 798 801,
	7	 798 801 803 807,
	9	 798 801 803 804 807 816 818,
	26	 5 7 10 798 801 803 804 807 816 818 822 826 834 837 841 844 849 851 854 862 865,
	23	 645 688 692,
	18	 5 7 10 645 650 664 665 668 675 688 691 692 698 701 707 711 714 723 727 798 801 803 804 807 816 818 822 826 834 837 841 844 849 851 854 862 865,
	13	 756 757 759 769 773 795 821,
	2	 763 765 776,
	15	 763 765 776 784 786,
	9	 51 589,
	55	 577 580 584,
	17	 73 75,
	41	 362 363 404 533 536,
	45	 362 363 404 407 533 534 536,
	44	 362 363 404 407 533 534 535 536,
	45	 362 363 404 405 407 533 534 535 536,
	2	 225 488 539,
	8	 228 229 481,
	5	 228 229 481 490,
	3	 225 228 229 481 488 490 539,
	16	 225 226 227 228 229 481 488 490 538 539,
	17	 230 439,
	19	 231 253,
	16	 231 253 537,
	17	 225 226 227 228 229 230 231 253 439 481 488 490 537 538 539,
	38	 233 252 434,
	42	 233 234 236 237 240 243 245 246 248 251 252 434 495,
	9	 369 575,
	9	 369 377 575,
	17	 255 258 263 268,
	5	 255 258 263 268 547,
	12	 275 551,
	96	 255 258 263 268 275 547 551,
	71	 317 319 526,
	19	 325 552,
	18	 325 343 552,
	7	 325 343 345 552,
	7	 325 340 343 345 552,
	17	 315 317 319 321 325 331 332 334 336 338 340 343 345 526 528 552,
	1	 347 435,
	19	 315 317 319 321 325 331 332 334 336 338 340 343 345 347 351 354 435 526 528 552,
	40	 496 524,
	37	 315 317 319 321 325 331 332 334 336 338 340 343 345 347 351 354 435 496 524 526 528 552,
	91	 288 291 301 302 310 315 317 319 321 325 331 332 334 336 338 340 343 345 347 351 354 435 496 497 524 526 528 552 639,
	2	 16 19 44 579,
	93	 25 558 562,
	34	 16 19 25 44 558 562 579,
	4	 59 374,
	74	 736 742 770 778 792 811,
	76	 752 783 788,
	17	 824 827,
	17	 833 852,
	17	 824 827 833 852,
	19	 853 857 866,
	30	 564 612,
	28	 396 564 612 736 742 752 770 778 783 788 792 802 811 824 827 833 846 847 852 853 857 861 866,
	7	 585 608,
	3	 396 564 585 608 612 736 742 752 770 778 783 788 792 802 811 824 827 833 846 847 852 853 857 861 866,
	14	 396 438 541 564 585 588 608 612 736 742 752 770 778 783 788 792 802 811 824 827 833 846 847 852 853 857 861 866,
	12	 59 374 396 438 541 564 585 588 608 612 736 742 752 770 778 783 788 792 802 811 824 827 833 846 847 852 853 857 861 866,
	6	 16 19 25 44 59 374 396 438 541 558 562 564 579 585 588 608 612 736 742 752 770 778 783 788 792 802 811 824 827 833 846 847 852 853 857 861 866,
	95	 121 126 390,
	94	 117 121 126 390,
	67	 117 118 121 126 390,
	13	 109 117 118 121 124 126 390 529,
	14	 109 117 118 121 124 126 390 416 529,
	0	 16 19 25 44 59 109 117 118 121 124 126 239 346 374 390 396 416 438 482 501 529 541 558 562 564 579 585 588 608 612 736 742 752 770 778 783 788 792 802 811 824 827 833 846 847 852 853 857 861 866,
	8	 53 171 355 391 625 628,
	48	 412 523,
	5	 53 171 355 379 391 412 523 625 628,
	27	 53 171 186 355 375 379 391 412 426 523 570 625 628 643,
	1	 53 171 186 355 375 379 391 412 426 523 567 570 625 628 643,
	1	 16 19 25 44 53 59 109 117 118 121 124 126 171 186 239 346 355 374 375 379 390 391 396 412 416 426 438 482 501 523 529 541 558 562 564 567 570 579 585 588 608 612 625 628 643 736 742 752 770 778 783 788 792 802 811 824 827 833 846 847 852 853 857 861 866,
	14	 16 19 25 44 53 59 109 117 118 121 124 126 171 186 239 259 260 266 276 346 355 374 375 379 390 391 396 412 416 426 438 440 482 501 523 529 541 545 550 558 562 564 567 570 579 585 588 608 612 625 628 643 736 742 752 770 778 783 788 792 802 811 824 827 833 846 847 852 853 857 861 866,
	20	 11 415,
	16	 508 556,
	14	 11 415 508 556,
	53	 705 712,
	35	 601 631 647 651 655 658 663 672 678 680 684 694 695 697 700 705 712 716 721,
	10	 11 415 508 556 601 631 647 651 655 658 663 672 678 680 684 694 695 697 700 705 712 716 721,
	2	 5 7 10 11 14 16 19 21 25 27 29 32 42 44 46 51 53 59 70 72 73 75 79 84 87 89 95 98 105 107 109 117 118 121 122 124 126 129 132 139 159 164 166 169 171 174 182 186 188 192 194 203 206 208 217 221 224 225 226 227 228 229 230 231 232 233 234 235 236 237 238 239 240 241 242 243 244 245 246 247 248 249 250 251 252 253 255 258 259 260 263 266 268 275 276 286 288 289 291 301 302 310 315 317 319 321 325 331 332 334 336 338 340 343 345 346 347 351 354 355 360 361 362 363 364 368 369 371 373 374 375 377 379 381 383 386 388 390 391 393 394 396 398 403 404 405 406 407 408 411 412 415 416 421 423 426 428 434 435 438 439 440 444 450 453 456 458 460 461 463 465 466 469 471 472 476 477 480 481 482 488 489 490 491 492 493 494 495 496 497 501 503 505 508 509 510 511 514 515 519 521 523 524 526 528 529 531 533 534 535 536 537 538 539 541 542 545 547 550 551 552 556 558 560 562 564 565 567 568 570 575 577 579 580 584 585 588 589 593 598 600 601 603 605 607 608 610 612 615 618 619 622 625 628 630 631 634 635 639 642 643 645 647 650 651 655 658 663 664 665 668 672 675 678 680 684 688 691 692 694 695 697 698 700 701 705 707 711 712 714 716 721 723 727 730 736 740 742 745 749 750 752 756 757 759 763 765 769 770 773 776 778 783 784 786 788 792 795 798 801 802 803 804 807 809 811 816 818 821 822 824 826 827 833 834 837 841 844 846 847 849 851 852 853 854 857 861 862 865 866,
	90	 12 671 702 717 722,
	23	 12 666 671 685 696 702 706 717 722 725,
	8	 12 666 671 685 696 702 706 717 722 725 796 799 817 863,
	3	 183 633,
	23	 172 176 183 633,
	3	 12 35 39 48 49 54 172 176 183 376 392 413 559 561 563 572 581 594 599 617 620 633 666 671 685 696 702 706 717 722 725 729 739 762 796 799 810 817 863,
	19	 61 69 395,
	38	 257 269 271 279 385 546,
	18	 61 69 257 269 271 279 385 395 546,
	73	 85 93 110 125 135 214 478,
	4	 85 93 110 125 135 211 214 389 478 571,
	2	 61 69 85 93 110 125 135 211 214 257 269 271 279 385 389 395 478 546 571,
	4	 61 69 85 93 110 125 135 211 214 257 269 271 279 292 296 385 389 395 478 546 571,
	46	 219 223,
	45	 220 442 443 445 446,
	53	 219 220 223 442 443 445 446,
	27	 12 35 39 48 49 54 61 69 85 93 110 125 135 172 176 183 211 214 219 220 223 257 269 271 279 292 296 349 356 376 385 389 392 395 402 413 442 443 445 446 478 512 513 546 559 561 563 571 572 576 581 594 599 617 620 633 641 666 671 685 696 702 706 717 722 725 729 739 762 796 799 810 817 863,
	19	 366 487,
	18	 12 35 39 48 49 54 61 69 85 93 110 125 135 172 176 183 211 214 219 220 223 257 269 271 279 292 296 349 356 365 366 367 376 385 389 392 395 402 409 413 442 443 445 446 478 486 487 504 507 512 513 546 559 561 563 571 572 576 581 594 599 617 620 633 641 666 671 685 696 702 706 717 722 725 729 739 762 796 799 810 817 863,
	19	 12 35 39 48 49 54 61 69 85 93 110 125 135 172 176 183 211 214 219 220 223 257 269 271 279 292 296 349 356 365 366 367 376 385 389 392 395 402 409 413 414 442 443 445 446 478 486 487 504 507 512 513 546 559 561 563 571 572 576 581 594 599 617 620 633 641 666 671 685 696 702 706 717 722 725 729 739 762 796 799 810 817 863,
	34	 189 190 198 199,
	3	 189 190 191 193 195 197 198 199 254,
	2	 12 35 39 48 49 54 61 69 85 93 110 125 135 172 176 183 189 190 191 193 195 197 198 199 211 214 219 220 223 254 257 269 271 279 292 296 349 356 365 366 367 376 385 389 392 395 402 409 413 414 442 443 445 446 478 486 487 504 507 512 513 546 559 561 563 571 572 576 581 594 599 617 620 633 641 666 671 685 696 702 706 717 722 725 729 739 762 796 799 810 817 863,
	11	 113 418 728,
	0	 12 35 39 48 49 54 61 69 85 93 110 113 125 135 172 176 183 189 190 191 193 195 197 198 199 211 214 219 220 223 254 257 269 271 279 292 296 349 356 365 366 367 376 385 389 392 395 402 409 413 414 418 442 443 445 446 478 486 487 504 507 512 513 546 559 561 563 571 572 576 581 594 599 617 620 633 641 666 671 685 696 702 706 717 722 725 728 729 739 762 796 799 810 817 863,
	1	 12 35 39 48 49 54 60 61 63 64 65 66 67 68 69 71 85 93 110 113 125 135 172 176 183 189 190 191 193 195 197 198 199 211 214 219 220 223 254 257 269 271 279 292 296 349 356 365 366 367 376 385 387 389 392 395 402 409 413 414 418 442 443 445 446 478 486 487 504 507 512 513 546 559 561 563 571 572 576 581 594 599 617 620 633 641 666 671 685 696 702 706 717 722 725 728 729 739 762 796 799 810 817 863,
	19	 13 326 400 483,
	13	 13 112 326 400 419 483 484,
	25	 173 425 500,
	96	 177 181,
	59	 175 177 181,
	90	 290 498 499 525,
	25	 173 175 177 178 179 180 181 290 425 498 499 500 525,
	19	 13 112 173 175 177 178 179 180 181 290 326 400 419 425 483 484 498 499 500 525,
	46	 298 299 300 303 304 305 306 307 308 309 312 314 420 436 548,
	34	 328 339 341 342 554,
	32	 297 298 299 300 303 304 305 306 307 308 309 311 312 313 314 327 328 329 330 333 335 337 339 341 342 399 420 436 548 553 554,
	10	 18 222 297 298 299 300 303 304 305 306 307 308 309 311 312 313 314 316 318 320 322 323 324 327 328 329 330 333 335 337 339 341 342 344 399 420 436 485 502 527 548 553 554,
	32	 18 222 293 294 295 297 298 299 300 303 304 305 306 307 308 309 311 312 313 314 316 318 320 322 323 324 327 328 329 330 333 335 337 339 341 342 344 348 350 352 353 357 358 399 420 436 485 502 527 548 553 554,
	0	 12 13 18 35 39 48 49 54 60 61 63 64 65 66 67 68 69 71 85 93 110 112 113 125 135 172 173 175 176 177 178 179 180 181 183 189 190 191 193 195 197 198 199 211 214 219 220 222 223 254 257 269 271 279 290 292 293 294 295 296 297 298 299 300 303 304 305 306 307 308 309 311 312 313 314 316 318 320 322 323 324 326 327 328 329 330 333 335 337 339 341 342 344 348 349 350 352 353 356 357 358 365 366 367 376 385 387 389 392 395 399 400 402 409 413 414 418 419 420 425 436 442 443 445 446 478 483 484 485 486 487 498 499 500 502 504 507 512 513 525 527 546 548 553 554 559 561 563 571 572 576 581 594 599 617 620 633 641 666 671 685 696 702 706 717 722 725 728 729 739 762 796 799 810 817 863,
	4	 674 676 699 726,
	2	 674 676 683 699 726,
	3	 674 676 683 699 715 718 726,
	3	 653 654 656 657 660 661 674 676 683 699 703 704 715 718 726,
	7	 646 653 654 656 657 660 661 674 676 677 683 699 703 704 715 718 724 726,
	4	 679 681 690 719 720,
	2	 646 653 654 656 657 660 661 674 676 677 679 681 683 690 699 703 704 715 718 719 720 724 726,
	7	 287 417 646 648 649 652 653 654 656 657 659 660 661 662 667 669 670 673 674 676 677 679 681 682 683 686 687 689 690 693 699 703 704 708 709 710 713 715 718 719 720 724 726,
	1	 12 13 18 35 39 48 49 54 60 61 63 64 65 66 67 68 69 71 85 93 110 112 113 125 135 172 173 175 176 177 178 179 180 181 183 189 190 191 193 195 197 198 199 211 214 219 220 222 223 254 257 269 271 279 287 290 292 293 294 295 296 297 298 299 300 303 304 305 306 307 308 309 311 312 313 314 316 318 320 322 323 324 326 327 328 329 330 333 335 337 339 341 342 344 348 349 350 352 353 356 357 358 365 366 367 376 385 387 389 392 395 399 400 402 409 413 414 417 418 419 420 425 436 442 443 445 446 478 483 484 485 486 487 498 499 500 502 504 507 512 513 525 527 546 548 553 554 559 561 563 571 572 576 581 594 599 617 620 633 641 646 648 649 652 653 654 656 657 659 660 661 662 666 667 669 670 671 673 674 676 677 679 681 682 683 685 686 687 689 690 693 696 699 702 703 704 706 708 709 710 713 715 717 718 719 720 722 724 725 726 728 729 739 762 796 799 810 817 863,
	74	 52 56 431,
	65	 52 56 57 431,
	80	 52 56 57 431 555 621,
	83	 256 261 262 264 265 267 270 272 273 274 277 278 280 282 283 284 285 432 433 506 544 549,
	36	 15 52 56 57 256 261 262 264 265 267 270 272 273 274 277 278 280 282 283 284 285 431 432 433 506 544 549 555 621,
	0	 12 13 15 18 35 39 48 49 52 54 56 57 60 61 63 64 65 66 67 68 69 71 85 93 110 112 113 125 135 172 173 175 176 177 178 179 180 181 183 189 190 191 193 195 197 198 199 211 214 219 220 222 223 254 256 257 261 262 264 265 267 269 270 271 272 273 274 277 278 279 280 282 283 284 285 287 290 292 293 294 295 296 297 298 299 300 303 304 305 306 307 308 309 311 312 313 314 316 318 320 322 323 324 326 327 328 329 330 333 335 337 339 341 342 344 348 349 350 352 353 356 357 358 365 366 367 376 385 387 389 392 395 399 400 402 409 413 414 417 418 419 420 425 431 432 433 436 442 443 445 446 478 483 484 485 486 487 498 499 500 502 504 506 507 512 513 525 527 544 546 548 549 553 554 555 559 561 563 571 572 576 581 594 599 617 620 621 633 641 646 648 649 652 653 654 656 657 659 660 661 662 666 667 669 670 671 673 674 676 677 679 681 682 683 685 686 687 689 690 693 696 699 702 703 704 706 708 709 710 713 715 717 718 719 720 722 724 725 726 728 729 739 762 796 799 810 817 863,
	41	 55 378 401 596,
	13	 20 34 55 58 202 218 370 378 382 384 401 530 532 596,
	13	 20 31 33 34 55 58 202 218 370 378 382 384 401 530 532 596,
	0	 92 462 464,
	0	 97 467 468,
	0	 94 96 97 467 468,
	59	 74 76 77 78 92 94 96 97 462 464 467 468,
	51	 74 76 77 78 80 82 86 88 90 92 94 96 97 424 427 430 449 455 457 459 462 464 467 468 522,
	93	 429 520,
	53	 81 83 91 422 429 454 520,
	31	 103 470,
	2	 127 474,
	1	 127 161 474,
	12	 128 130 131,
	1	 127 128 130 131 161 474,
	1	 137 140 142 143 148 155 162 516,
	14	 152 156,
	14	 152 154 156,
	9	 146 152 154 156,
	1	 137 140 142 143 145 146 148 150 152 154 155 156 162 516,
	2	 127 128 130 131 137 140 142 143 145 146 148 150 152 154 155 156 161 162 474 516,
	6	 133 134 136,
	5	 141 165 517,
	4	 141 165 448 517,
	1	 138 141 165 448 517,
	5	 133 134 136 138 141 165 448 517,
	2	 127 128 130 131 133 134 136 137 138 140 141 142 143 145 146 148 150 152 154 155 156 161 162 165 448 474 516 517,
	50	 1 2 3 4 6 8 9 17 22 23 24 26 28 30 36 37 38 40 41 43 45 47 50 62 99 170 184 185 187 196 200 201 204 205 207 209 210 212 213 215 216 359 372 380 397 410 437 441 540 543 557 566 569 573 574 578 582 583 586 587 590 591 592 595 597 602 604 606 609 611 613 614 616 623 624 626 627 629 632 636 637 638 640 644 731 732 733 734 735 737 738 741 743 744 746 747 748 751 753 754 755 758 760 761 764 766 767 768 771 772 774 775 777 779 780 781 782 785 787 789 790 791 793 794 797 800 805 806 808 812 813 814 815 819 820 823 825 828 829 830 831 832 835 836 838 839 840 842 843 845 848 850 855 856 858 859 860 864 867,
	12	 1 2 3 4 6 8 9 17 22 23 24 26 28 30 36 37 38 40 41 43 45 47 62 99 170 200 201 204 205 207 209 210 212 213 215 216 372 380 397 410 441 540 543 557 566 569 573 574 578 582 583 586 587 590 591 592 595 597 602 604 606 609 611 613 614 616 623 624 626 627 629 632 636 637 638 640 644 731 732 733 734 735 737 738 741 743 744 746 747 748 751 753 754 755 758 760 761 764 766 767 768 771 772 774 775 777 779 780 781 782 785 787 789 790 791 793 794 797 800 805 806 808 812 813 814 815 819 820 823 825 828 829 830 831 832 835 836 838 839 840 842 843 845 848 850 855 856 858 859 860 864 867,
	62	 372 573,
	7	 372 573 578 586 587,
	5	 26 372 573 578 583 586 587,
	5	 26 372 557 573 578 583 586 587,
	83	 604 613,
	83	 45 604 613 614,
	83	 45 604 613 614 616,
	12	 26 45 372 557 573 578 583 586 587 604 613 614 616,
	11	 38 40 41 43 597 611,
	12	 38 40 41 43 597 602 611,
	4	 38 40 41 43 592 597 602 611,
	3	 26 38 40 41 43 45 372 557 573 578 583 586 587 592 597 602 604 611 613 614 616,
	13	 30 37 62,
	3	 30 37 62 380,
	4	 26 30 37 38 40 41 43 45 62 372 380 557 573 578 583 586 587 592 597 602 604 611 613 614 616,
	11	 22 23 26 30 37 38 40 41 43 45 62 372 380 557 573 578 583 586 587 592 597 602 604 611 613 614 616,
	8	 170 591,
	10	 22 23 26 30 37 38 40 41 43 45 62 170 372 380 557 573 578 583 586 587 591 592 597 602 604 611 613 614 616,
	34	 24 595,
	87	 28 99,
	84	 28 36 99,
	28	 574 582,
	56	 574 582 609,
	36	 28 36 99 574 582 609,
	10	 24 28 36 99 574 582 595 609,
	3	 24 28 36 99 574 582 595 609 640,
	3	 22 23 24 26 28 30 36 37 38 40 41 43 45 62 99 170 372 380 557 573 574 578 582 583 586 587 591 592 595 597 602 604 609 611 613 614 616 640,
	10	 47 623 624 626 627 629 636 637,
	5	 22 23 24 26 28 30 36 37 38 40 41 43 45 47 62 99 170 372 380 557 573 574 578 582 583 586 587 591 592 595 597 602 604 609 611 613 614 616 623 624 626 627 629 636 637 640,
	3	 1 2 3 4 6 8 9 17 200 201 204 205 207 209 210 212 213 215 216 397 410 441 540 543 566 569 590 606 632 638 644 731 732 733 734 735 737 738 741 743 744 746 747 748 751 753 754 755 758 760 761 764 766 767 768 771 772 774 775 777 779 780 781 782 785 787 789 790 791 793 794 797 800 805 806 808 812 813 814 815 819 820 823 825 828 829 830 831 832 835 836 838 839 840 842 843 845 848 850 855 856 858 859 860 864 867,
	87	 17 200 201 204 205 207 209 210 212 213 215 216,
	7	 17 200 201 204 205 207 209 210 212 213 215 216 644,
	4	 17 200 201 204 205 207 209 210 212 213 215 216 441 606 644,
	7	 397 566,
	7	 410 590 632 638,
	6	 410 569 590 632 638,
	10	 397 410 566 569 590 632 638,
	4	 17 200 201 204 205 207 209 210 212 213 215 216 397 410 441 566 569 590 606 632 638 644,
	4	 1 2 3 4 6 8 9 540 543 731 732 733 734 735 737 738 741 743 744 746 747 748 751 753 754 755 758 760 761 764 766 767 768 771 772 774 775 777 779 780 781 782 785 787 789 790 791 793 794 797 800 805 806 808 812 813 814 815 819 820 823 825 828 829 830 831 832 835 836 838 839 840 842 843 845 848 850 855 856 858 859 860 864 867,
	12	 1 4 6 9 733 734 735 738 741 743 746 748 751 754 758 761 764 767 772 774 775 779 780 781 787 789 790 791 800 806 808 813 814 815 819 828 830 831 832 836 838 839 840 843 848 850 855 858 860 867,
	14	 1 4 6 9 733 734 735 738 741 743 746 748 751 754 758 761 764 767 772 774 775 779 780 781 787 789 790 791 806 808 813 819 828 830 831 832 836 838 839 840 843 848 850 855 858 860 867,
	25	 754 779,
	19	 754 779 781 787,
	17	 754 758 779 781 787 813,
	31	 774 790,
	62	 730 745,
	2	 665 668,
	2	 665 668 714,
	14	 95 463 465 466 469 521,
	18	 84 87 89 95 421 423 428 450 456 458 460 461 463 465 466 469 521,
	11	 363 364,
	11	 362 363 364 404 405 406 407 533 534 535 536,
	47	 362 363 364 368 404 405 406 407 510 533 534 535 536,
	47	 371 411,
	57	 5 7 10 14 21 27 29 73 75 79 84 87 89 95 98 105 107 122 129 132 139 159 164 166 188 192 194 360 362 363 364 368 371 373 383 386 388 404 405 406 407 411 421 423 428 450 456 458 460 461 463 465 466 469 471 472 476 477 503 510 515 521 531 533 534 535 536 645 650 664 665 668 675 688 691 692 698 701 707 711 714 723 727 730 740 745 749 750 756 757 759 763 765 769 773 776 784 786 795 798 801 803 804 807 809 816 818 821 822 826 834 837 841 844 849 851 854 862 865,
	20	 5 7 10 14 21 27 29 42 46 73 75 79 84 87 89 95 98 105 107 122 129 132 139 159 164 166 188 192 194 360 362 363 364 368 371 373 383 386 388 404 405 406 407 411 421 423 428 450 456 458 460 461 463 465 466 469 471 472 476 477 503 510 515 521 531 533 534 535 536 560 593 598 600 603 605 607 610 615 618 619 622 630 634 635 645 650 664 665 668 675 688 691 692 698 701 707 711 714 723 727 730 740 745 749 750 756 757 759 763 765 769 773 776 784 786 795 798 801 803 804 807 809 816 818 821 822 826 834 837 841 844 849 851 854 862 865,
	16	 51 394 577 580 584 589,
	30	 369 377,
	7	 275 547 551,
	34	 347 351 354 435 552,
	11	 496 497 524,
	23	 5 7 10 14 21 27 29 42 46 51 70 72 73 75 79 84 87 89 95 98 105 107 122 129 132 139 159 164 166 169 174 182 188 192 194 203 206 208 217 221 224 225 226 227 228 229 230 231 232 233 234 235 236 237 238 240 241 242 243 244 245 246 247 248 249 250 251 252 253 255 258 263 268 275 288 289 291 301 302 310 315 317 319 321 325 331 332 334 336 338 340 343 345 347 351 354 360 362 363 364 368 369 371 373 377 381 383 386 388 393 394 398 404 405 406 407 411 421 423 428 434 435 439 444 450 453 456 458 460 461 463 465 466 469 471 472 476 477 480 481 488 490 491 492 493 494 495 496 497 503 510 511 514 515 519 521 524 526 528 531 533 534 535 536 537 538 539 547 551 552 560 565 575 577 580 584 589 593 598 600 603 605 607 610 615 618 619 622 630 634 635 639 645 650 664 665 668 675 688 691 692 698 701 707 711 714 723 727 730 740 745 749 750 756 757 759 763 765 769 773 776 784 786 795 798 801 803 804 807 809 816 818 821 822 826 834 837 841 844 849 851 854 862 865,
	21	 361 403 408 489 505 509 542,
	46	 16 19 25 44 53 558 562 579,
	20	 379 412 523 567,
	9	 109 117 118 121 124 126 239 346 379 390 412 416 482 501 523 529 567,
	21	 109 117 118 121 124 126 239 259 260 266 276 346 379 390 412 416 440 482 501 523 529 545 550 567,
	40	 374 396 438 541 564 585 588 608 612 736 742 752 770 778 783 788 792 802 811 824 827 833 846 847 852 853 857 861 866,
	8	 11 684,
	5	 655 658 663 678 694 695 700 705 712,
	3	 655 658 663 678 694 695 697 700 705 712 721,
	3	 672 716,
	7	 647 651 655 658 663 672 678 694 695 697 700 705 712 716 721,
	44	 601 680,
	21	 254 415,
	50	 13 173 175 177 178 179 180 181 425 500,
	22	 18 222 297 298 299 300 303 304 305 306 307 308 309 311 312 313 314 316 318 320 322 323 324 327 329 330 333 335 337 339 341 342 344 348 350 352 353 357 358 399 420 436 485 502 527 548 553,
	17	 18 112 222 293 294 295 297 298 299 300 303 304 305 306 307 308 309 311 312 313 314 316 318 320 322 323 324 326 327 328 329 330 333 335 337 339 341 342 344 348 350 352 353 357 358 399 400 419 420 436 483 484 485 502 527 548 553 554,
	2	 39 48 572 599 620,
	2	 39 48 376 572 599 617 620,
	35	 559 561 594,
	5	 39 48 376 559 561 572 594 599 617 620,
	28	 61 69 292 296,
	28	 61 69 292 296 395,
	18	 61 69 257 269 271 279 292 296 385 395 546,
	44	 110 135,
	23	 110 125 135 478,
	7	 12 35 39 48 49 54 61 69 85 93 110 125 135 172 176 183 211 214 257 269 271 279 292 296 349 356 365 366 367 376 385 389 392 395 402 409 413 414 478 486 487 504 507 546 556 559 561 563 571 572 576 581 594 599 617 620 633 641 666 671 685 696 702 706 717 722 725 729 739 762 796 799 810 817 863,
	7	 12 35 39 48 49 54 61 69 85 93 110 125 135 172 176 183 189 190 191 193 195 197 198 199 211 214 257 269 271 279 292 296 349 356 365 366 367 376 385 389 392 395 402 409 413 414 478 486 487 504 507 546 556 559 561 563 571 572 576 581 594 599 617 620 633 641 666 671 685 696 702 706 717 722 725 729 739 762 796 799 810 817 863,
	8	 12 35 39 48 49 54 60 61 63 64 65 66 67 68 69 71 85 93 110 125 135 172 176 183 189 190 191 193 195 197 198 199 211 214 257 269 271 279 292 296 349 356 365 366 367 376 385 387 389 392 395 402 409 413 414 478 486 487 504 507 546 556 559 561 563 571 572 576 581 594 599 617 620 633 641 666 671 685 696 702 706 717 722 725 729 739 762 796 799 810 817 863,
	7	 219 220 223 442 443 445 446 512 513 728,
	9	 52 555,
	8	 52 431 555,
	19	 56 57,
	20	 52 56 57 431 555,
	11	 55 401,
	11	 55 378 401,
	11	 58 596,
	10	 31 33 34 218 370,
	31	 74 76 77 78 429 520,
	31	 74 76 77 78 81 83 91 422 429 454 520,
	61	 92 97 464 467 468,
	40	 94 96 462,
	30	 80 82 86 88 90 92 94 96 97 424 427 430 449 455 457 459 462 464 467 468 522,
	1	 127 128 130 131 161,
	0	 127 128 130 131 133 134 136 138 161 448,
	74	 137 140 141 142 143 148 155 516 517,
	78	 144 145 146 147 149 150 151 152 153 154 156 157 158 160 518,
	54	 127 128 130 131 133 134 136 137 138 140 141 142 143 144 145 146 147 148 149 150 151 152 153 154 155 156 157 158 160 161 448 516 517 518,
	14	 127 128 130 131 133 134 136 137 138 140 141 142 143 144 145 146 147 148 149 150 151 152 153 154 155 156 157 158 160 161 162 165 448 516 517 518,
	10	 31 33 34 74 76 77 78 80 81 82 83 86 88 90 91 92 94 96 97 100 101 102 103 104 106 108 111 114 115 116 119 120 123 127 128 130 131 133 134 136 137 138 140 141 142 143 144 145 146 147 148 149 150 151 152 153 154 155 156 157 158 160 161 162 163 165 167 168 218 281 370 422 424 427 429 430 447 448 449 451 452 454 455 457 459 462 464 467 468 470 473 474 475 479 516 517 518 520 522,
	21	 441 540 543 606,
	1	 26 45 583 604 614 616,
	1	 26 45 557 573 583 604 614 616,
	5	 36 99 578 586 587,
	5	 24 36 37 62 99 578 586 587 595,
	9	 28 574 582 609,
	73	 766 782 785,
	11	 753 755 760 766 768 771 777 782 785 794 812 820,
	6	 754 774 779 781 787,
	7	 754 758 774 779 781 787 813,
	36	 668 711,
	34	 664 668 711,
	51	 301 302 310 639,
	53	 288 291 301 302 310 639,
	26	 347 351 354 435 524 552,
	48	 347 351 354 435 496 524 552,
	8	 32 361 403 505 509 542 568 642,
	11	 663 712,
	44	 655 658 663 695 700 705 712,
	36	 678 697 721,
	18	 322 323 324,
	34	 39 376 572 599 617,
	33	 559 561 581 594,
	12	 110 125 135 214 389 478,
	15	 85 93 110 125 135 214 385 389 478,
	53	 71 387,
	53	 60 63 64 67 71 387,
	5	 191 193 197 198 199,
	21	 60 63 64 65 66 67 68 71 189 190 191 193 195 197 198 199 365 366 367 387 409 486 487 504 507 728,
	12	 57 555,
	0	 100 101 102 429,
	0	 74 76 77 78 80 82 86 88 90 92 94 96 97 100 101 102 424 427 429 430 449 455 457 459 462 464 467 468 522,
	36	 103 104 106 108,
	35	 103 104 106 108 451 470,
	39	 103 104 106 108 116 119 120 123 451 452 470,
	0	 111 163 167 168 281 447,
	2	 111 114 127 128 130 131 133 134 136 137 138 140 141 142 143 144 145 146 147 148 149 150 151 152 153 154 155 156 157 158 160 161 162 163 165 167 168 281 447 448 473 474 475 479 516 517 518,
	5	 17 640,
	9	 17 200 201 204 205 207 209 210 212 213 215 216 640,
	3	 45 604,
	3	 45 604 616,
	3	 372 613 614,
	0	 586 587 595,
	0	 24 586 587 595,
	1	 24 37 62 586 587 595,
	0	 36 99 578,
	1	 28 36 99 574 578 582 609,
	53	 731 732 737 744 747 771 793,
	56	 731 732 737 744 747 753 755 760 768 771 777 793 794 812 820,
	12	 5 7 10 822 826 834 837 844 849 851 862,
	0	 807 854,
	0	 5 7 10 807 822 826 834 837 844 849 851 854 862,
	0	 5 7 10 807 822 826 834 837 844 849 851 854 862 865,
	18	 5 7 10 807 822 826 834 837 841 844 849 851 854 862 865,
	35	 798 801 803 804 816,
	28	 650 692,
	28	 650 688 692,
	42	 645 650 688 691 692,
	46	 51 174 182,
	47	 394 589,
	48	 394 577 580 584 589,
	52	 42 51 169 174 182 203 206 208 393 394 480 577 580 584 589 593 598,
	46	 42 46 51 169 174 182 203 206 208 393 394 480 560 577 580 584 589 593 598 618 619 622 630 634 635,
	58	 129 159,
	11	 132 139 515,
	58	 132 139 164 166 472 515,
	5	 84 87 89 95 122 129 132 139 159 164 166 388 421 423 428 450 456 458 460 461 463 465 466 469 472 476 477 515 521,
	30	 73 75 79 84 87 89 95 107 122 129 132 139 159 164 166 373 383 386 388 421 423 428 450 456 458 460 461 463 465 466 469 471 472 476 477 503 515 521,
	32	 73 75 79 84 87 89 95 105 107 122 129 132 139 159 164 166 192 194 360 373 383 386 388 421 423 428 450 456 458 460 461 463 465 466 469 471 472 476 477 503 515 521 531,
	18	 363 536,
	1	 362 363 368 371 404 405 406 407 411 510 533 534 535 536,
	24	 233 250,
	10	 232 233 250,
	27	 232 233 250 492 494,
	0	 237 240,
	0	 234 237 240,
	0	 236 243 245 495,
	0	 236 243 245 246 248 251 495,
	19	 252 434,
	14	 234 236 237 240 243 245 246 248 251 252 434 495,
	2	 70 72 377 453,
	0	 70 72 255 258 263 268 275 288 291 301 302 310 315 317 319 321 325 331 332 334 336 338 340 343 345 347 351 354 377 435 453 496 497 524 526 528 547 551 552 639,
	0	 5 7 10 14 21 27 29 42 46 51 70 72 73 75 79 84 87 89 95 98 105 107 122 129 132 139 159 164 166 169 174 182 188 192 194 203 206 208 225 226 227 228 229 230 231 232 233 234 235 236 237 238 240 241 242 243 244 245 246 247 248 249 250 251 252 253 255 258 263 268 275 288 291 301 302 310 315 317 319 321 325 331 332 334 336 338 340 343 345 347 351 354 360 362 363 364 368 371 373 377 381 383 386 388 393 394 398 404 405 406 407 411 421 423 428 434 435 439 450 453 456 458 460 461 463 465 466 469 471 472 476 477 480 481 488 490 491 492 493 494 495 496 497 503 510 515 521 524 526 528 531 533 534 535 536 537 538 539 547 551 552 560 577 580 584 589 593 598 600 603 605 607 610 615 618 619 622 630 634 635 639 645 650 664 665 668 675 688 691 692 698 701 707 711 714 723 727 730 740 745 749 750 756 757 759 763 765 769 773 776 784 786 795 798 801 803 804 807 809 816 818 821 822 826 834 837 841 844 849 851 854 862 865,
	1	 217 221 224 444 511 514 519 565 575,
	4	 5 7 10 14 21 27 29 42 46 51 70 72 73 75 79 84 87 89 95 98 105 107 122 129 132 139 159 164 166 169 174 182 188 192 194 203 206 208 217 221 224 225 226 227 228 229 230 231 232 233 234 235 236 237 238 240 241 242 243 244 245 246 247 248 249 250 251 252 253 255 258 263 268 275 288 291 301 302 310 315 317 319 321 325 331 332 334 336 338 340 343 345 347 351 354 360 362 363 364 368 371 373 377 381 383 386 388 393 394 398 404 405 406 407 411 421 423 428 434 435 439 444 450 453 456 458 460 461 463 465 466 469 471 472 476 477 480 481 488 490 491 492 493 494 495 496 497 503 510 511 514 515 519 521 524 526 528 531 533 534 535 536 537 538 539 547 551 552 560 565 575 577 580 584 589 593 598 600 603 605 607 610 615 618 619 622 630 634 635 639 645 650 664 665 668 675 688 691 692 698 701 707 711 714 723 727 730 740 745 749 750 756 757 759 763 765 769 773 776 784 786 795 798 801 803 804 807 809 816 818 821 822 826 834 837 841 844 849 851 854 862 865,
	0	 5 7 10 14 21 27 29 42 46 51 70 72 73 75 79 84 87 89 95 98 105 107 122 129 132 139 159 164 166 169 174 182 188 192 194 203 206 208 217 221 224 225 226 227 228 229 230 231 232 233 234 235 236 237 238 240 241 242 243 244 245 246 247 248 249 250 251 252 253 255 258 263 268 275 288 289 291 301 302 310 315 317 319 321 325 331 332 334 336 338 340 343 345 347 351 354 360 362 363 364 368 371 373 377 381 383 386 388 393 394 398 404 405 406 407 411 421 423 428 434 435 439 444 450 453 456 458 460 461 463 465 466 469 471 472 476 477 480 481 488 490 491 492 493 494 495 496 497 503 510 511 514 515 519 521 524 526 528 531 533 534 535 536 537 538 539 547 551 552 560 565 575 577 580 584 589 593 598 600 603 605 607 610 615 618 619 622 630 634 635 639 645 650 664 665 668 675 688 691 692 698 701 707 711 714 723 727 730 740 745 749 750 756 757 759 763 765 769 773 776 784 786 795 798 801 803 804 807 809 816 818 821 822 826 834 837 841 844 849 851 854 862 865,
	11	 361 403 408 489 505 509,
	1	 369 542,
	0	 361 369 403 408 489 505 509 542,
	49	 19 579,
	33	 16 19 25 558 562 579,
	57	 109 117 118 121 124 126 239 346 390 416 482 501 529 567,
	34	 109 117 118 121 124 126 239 259 260 266 276 346 390 416 440 482 501 529 545 550 567,
	34	 53 109 117 118 121 124 126 171 186 239 259 260 266 276 346 355 375 379 390 391 412 416 426 440 482 501 523 529 545 550 567 570 625 628 643,
	34	 16 19 25 44 53 109 117 118 121 124 126 171 186 239 259 260 266 276 346 355 375 379 390 391 412 416 426 440 482 501 523 529 545 550 558 562 567 570 579 625 628 643,
	1	 374 588,
	6	 802 866,
	4	 857 861,
	5	 824 827 833 846 847 852 853 857 861,
	3	 438 541 608,
	0	 396 438 541 564 608 612 736 742 752 770 778 783 788 792 802 811 824 827 833 846 847 852 853 857 861 866,
	18	 374 396 438 541 564 588 608 612 736 742 752 770 778 783 788 792 802 811 824 827 833 846 847 852 853 857 861 866,
	2	 5 7 10 13 14 16 19 21 25 27 29 32 42 44 46 51 53 59 70 72 73 75 79 84 87 89 95 98 105 107 109 117 118 121 122 124 126 129 132 139 159 164 166 169 171 174 182 186 188 192 194 203 206 208 217 221 224 225 226 227 228 229 230 231 232 233 234 235 236 237 238 239 240 241 242 243 244 245 246 247 248 249 250 251 252 253 255 258 259 260 263 266 268 275 276 286 288 289 291 301 302 310 315 317 319 321 325 331 332 334 336 338 340 343 345 346 347 351 354 355 360 361 362 363 364 368 369 371 373 374 375 377 379 381 383 386 388 390 391 393 394 396 398 403 404 405 406 407 408 411 412 416 421 423 426 428 434 435 438 439 440 444 450 453 456 458 460 461 463 465 466 469 471 472 476 477 480 481 482 488 489 490 491 492 493 494 495 496 497 501 503 505 509 510 511 514 515 519 521 523 524 526 528 529 531 533 534 535 536 537 538 539 541 542 545 547 550 551 552 558 560 562 564 565 567 568 570 575 577 579 580 584 585 588 589 593 598 600 603 605 607 608 610 612 615 618 619 622 625 628 630 634 635 639 642 643 645 650 664 665 668 675 688 691 692 698 701 707 711 714 723 727 730 736 740 742 745 749 750 752 756 757 759 763 765 769 770 773 776 778 783 784 786 788 792 795 798 801 802 803 804 807 809 811 816 818 821 822 824 826 827 833 834 837 841 844 846 847 849 851 852 853 854 857 861 862 865 866,
	23	 651 684,
	2	 655 658 663 678 694 695 700 705 712 721,
	2	 672 697,
	2	 672 697 716,
	12	 11 254 601 631 647 651 655 658 663 672 678 680 684 694 695 697 700 705 712 716 721,
	28	 415 508 556,
	18	 11 254 415 508 556 601 631 647 651 655 658 663 672 678 680 684 694 695 697 700 705 712 716 721,
	2	 350 352,
	3	 18 222 297 298 299 300 303 304 305 306 307 308 309 311 312 313 314 316 318 320 322 323 324 327 328 329 330 333 335 337 339 341 342 344 348 350 352 353 357 358 399 420 436 485 502 527 548 553 554,
	2	 175 177 178 179 180 181 500,
	2	 60 63 64 65 66 67 68 71 173 175 177 178 179 180 181 387 425 500,
	1	 60 63 64 65 66 67 68 71 173 175 177 178 179 180 181 290 387 425 498 499 500 525,
	1	 18 60 63 64 65 66 67 68 71 173 175 177 178 179 180 181 222 290 293 294 295 297 298 299 300 303 304 305 306 307 308 309 311 312 313 314 316 318 320 322 323 324 327 328 329 330 333 335 337 339 341 342 344 348 350 352 353 357 358 387 399 420 425 436 485 498 499 500 502 525 527 548 553 554,
	14	 112 326 400 419 483 484,
	1	 18 60 63 64 65 66 67 68 71 112 173 175 177 178 179 180 181 222 290 293 294 295 297 298 299 300 303 304 305 306 307 308 309 311 312 313 314 316 318 320 322 323 324 326 327 328 329 330 333 335 337 339 341 342 344 348 350 352 353 357 358 387 399 400 419 420 425 436 483 484 485 498 499 500 502 525 527 548 553 554,
	1	 11 18 60 63 64 65 66 67 68 71 112 173 175 177 178 179 180 181 222 254 290 293 294 295 297 298 299 300 303 304 305 306 307 308 309 311 312 313 314 316 318 320 322 323 324 326 327 328 329 330 333 335 337 339 341 342 344 348 350 352 353 357 358 387 399 400 415 419 420 425 436 483 484 485 498 499 500 502 508 525 527 548 553 554 556 601 631 647 651 655 658 663 672 678 680 684 694 695 697 700 705 712 716 721,
	16	 12 35 49 666 671 685 696 702 706 717 722 725,
	17	 729 739 762 796 799 810 817 863,
	19	 594 617,
	2	 559 561 594 617,
	3	 39 559 561 572 594 599 617,
	20	 39 559 561 572 581 594 599 617,
	5	 48 376 620,
	32	 61 69 85 93 110 125 135 214 257 269 271 279 385 389 395 478 546,
	7	 12 35 39 48 49 54 61 69 85 93 110 125 135 172 176 183 211 214 219 220 223 257 269 271 279 292 296 349 356 376 385 389 392 395 402 413 414 442 443 445 446 478 512 513 546 559 561 563 571 572 576 581 594 599 617 620 633 641 666 671 685 696 702 706 717 722 725 729 739 762 796 799 810 817 863,
	6	 12 35 39 48 49 54 61 69 85 93 110 125 135 172 176 183 211 214 219 220 223 257 269 271 279 292 296 349 356 365 366 367 376 385 389 392 395 402 409 413 414 442 443 445 446 478 486 487 504 507 512 513 546 559 561 563 571 572 576 581 594 599 617 620 633 641 666 671 685 696 702 706 717 722 725 728 729 739 762 796 799 810 817 863,
	15	 12 35 39 48 49 54 61 69 85 93 110 125 135 172 176 183 189 190 191 193 195 197 198 199 211 214 219 220 223 257 269 271 279 292 296 349 356 365 366 367 376 385 389 392 395 402 409 413 414 442 443 445 446 478 486 487 504 507 512 513 546 559 561 563 571 572 576 581 594 599 617 620 633 641 666 671 685 696 702 706 717 722 725 728 729 739 762 796 799 810 817 863,
	15	 12 35 39 48 49 54 61 69 85 93 110 113 125 135 172 176 183 189 190 191 193 195 197 198 199 211 214 219 220 223 257 269 271 279 292 296 349 356 365 366 367 376 385 389 392 395 402 409 413 414 418 442 443 445 446 478 486 487 504 507 512 513 546 559 561 563 571 572 576 581 594 599 617 620 633 641 666 671 685 696 702 706 717 722 725 728 729 739 762 796 799 810 817 863,
	7	 11 12 18 35 39 48 49 54 60 61 63 64 65 66 67 68 69 71 85 93 110 112 113 125 135 172 173 175 176 177 178 179 180 181 183 189 190 191 193 195 197 198 199 211 214 219 220 222 223 254 257 269 271 279 290 292 293 294 295 296 297 298 299 300 303 304 305 306 307 308 309 311 312 313 314 316 318 320 322 323 324 326 327 328 329 330 333 335 337 339 341 342 344 348 349 350 352 353 356 357 358 365 366 367 376 385 387 389 392 395 399 400 402 409 413 414 415 418 419 420 425 436 442 443 445 446 478 483 484 485 486 487 498 499 500 502 504 507 508 512 513 525 527 546 548 553 554 556 559 561 563 571 572 576 581 594 599 601 617 620 631 633 641 647 651 655 658 663 666 671 672 678 680 684 685 694 695 696 697 700 702 705 706 712 716 717 721 722 725 728 729 739 762 796 799 810 817 863,
	2	 11 12 18 35 39 48 49 54 60 61 63 64 65 66 67 68 69 71 85 93 110 112 113 125 135 172 173 175 176 177 178 179 180 181 183 189 190 191 193 195 197 198 199 211 214 219 220 222 223 254 257 269 271 279 287 290 292 293 294 295 296 297 298 299 300 303 304 305 306 307 308 309 311 312 313 314 316 318 320 322 323 324 326 327 328 329 330 333 335 337 339 341 342 344 348 349 350 352 353 356 357 358 365 366 367 376 385 387 389 392 395 399 400 402 409 413 414 415 417 418 419 420 425 436 442 443 445 446 478 483 484 485 486 487 498 499 500 502 504 507 508 512 513 525 527 546 548 553 554 556 559 561 563 571 572 576 581 594 599 601 617 620 631 633 641 647 651 655 658 663 666 671 672 678 680 684 685 694 695 696 697 700 702 705 706 712 716 717 721 722 725 728 729 739 762 796 799 810 817 863,
	11	 52 431,
	6	 11 12 18 35 39 48 49 52 54 56 57 60 61 63 64 65 66 67 68 69 71 85 93 110 112 113 125 135 172 173 175 176 177 178 179 180 181 183 189 190 191 193 195 197 198 199 211 214 219 220 222 223 254 256 257 261 262 264 265 267 269 270 271 272 273 274 277 278 279 280 282 283 284 285 287 290 292 293 294 295 296 297 298 299 300 303 304 305 306 307 308 309 311 312 313 314 316 318 320 322 323 324 326 327 328 329 330 333 335 337 339 341 342 344 348 349 350 352 353 356 357 358 365 366 367 376 385 387 389 392 395 399 400 402 409 413 414 415 417 418 419 420 425 431 432 433 436 442 443 445 446 478 483 484 485 486 487 498 499 500 502 504 506 507 508 512 513 525 527 544 546 548 549 553 554 555 556 559 561 563 571 572 576 581 594 599 601 617 620 621 631 633 641 647 651 655 658 663 666 671 672 678 680 684 685 694 695 696 697 700 702 705 706 712 716 717 721 722 725 728 729 739 762 796 799 810 817 863,
	2	 11 12 18 35 39 48 49 52 54 56 57 60 61 63 64 65 66 67 68 69 71 85 93 110 112 113 125 135 172 173 175 176 177 178 179 180 181 183 189 190 191 193 195 197 198 199 211 214 219 220 222 223 254 256 257 261 262 264 265 267 269 270 271 272 273 274 277 278 279 280 282 283 284 285 287 290 292 293 294 295 296 297 298 299 300 303 304 305 306 307 308 309 311 312 313 314 316 318 320 322 323 324 326 327 328 329 330 333 335 337 339 341 342 344 348 349 350 352 353 356 357 358 365 366 367 376 385 387 389 392 395 399 400 402 409 413 414 415 417 418 419 420 425 431 432 433 436 442 443 445 446 478 483 484 485 486 487 498 499 500 502 504 506 507 508 512 513 525 527 544 546 548 549 553 554 555 556 559 561 563 571 572 576 581 594 599 601 617 620 621 631 633 641 646 647 648 649 651 652 653 654 655 656 657 658 659 660 661 662 663 666 667 669 670 671 672 673 674 676 677 678 679 680 681 682 683 684 685 686 687 689 690 693 694 695 696 697 699 700 702 703 704 705 706 708 709 710 712 713 715 716 717 718 719 720 721 722 724 725 726 728 729 739 762 796 799 810 817 863,
	42	 17 200 201 204 205 207 209 210 212 213 215 216 441 640 644,
	45	 397 540 543,
	0	 410 566 606 636 637 638,
	1	 397 410 540 543 566 606 636 637 638,
	7	 569 591,
	29	 397 410 540 543 566 569 590 591 606 632 636 637 638,
	74	 372 557 573,
	25	 574 586 587,
	26	 574 578 586 587,
	8	 28 36 99 574 578 586 587,
	8	 582 609,
	24	 28 36 99 574 578 582 586 587 609,
	1	 28 36 99 574 578 582 586 587 595 609,
	1	 22 23 26 28 30 36 38 40 41 43 45 99 170 372 380 557 573 574 578 582 583 586 587 592 595 597 602 604 609 611 613 614 616,
	1	 24 37 47 62 623 624 626 627 629,
	2	 20 401 532,
	2	 20 55 401 532 596,
	2	 202 530,
	1	 20 55 202 401 530 532 596,
	56	 128 130 131 133 134 136 137 138 140 141 142 143 144 145 146 147 148 149 150 151 152 153 154 155 156 157 158 160 448 516 517 518,
	1	 127 128 130 131 133 134 136 137 138 140 141 142 143 144 145 146 147 148 149 150 151 152 153 154 155 156 157 158 160 161 162 163 165 167 168 281 447 448 473 474 516 517 518,
	4	 114 127 128 130 131 133 134 136 137 138 140 141 142 143 144 145 146 147 148 149 150 151 152 153 154 155 156 157 158 160 161 162 163 165 167 168 281 447 448 473 474 475 479 516 517 518,
	32	 650 688 691,
	4	 73 75 79 471,
	3	 84 87 89 95 421 423 428 450 456 458 460 461 463 465 466 469,
	30	 361 364 403 505 509,
	28	 361 364 371 403 505 509,
	6	 362 363 404 405 406 407 533 534 535 536 542,
	7	 362 363 368 404 405 406 407 510 533 534 535 536 542,
	26	 408 411,
	3	 362 363 368 404 405 406 407 408 411 510 533 534 535 536 542,
	30	 361 362 363 364 368 371 403 404 405 406 407 408 411 505 509 510 533 534 535 536 542,
	19	 361 362 363 364 368 371 373 383 386 403 404 405 406 407 408 411 505 509 510 533 534 535 536 542,
	27	 73 75 79 84 87 89 95 105 107 122 129 132 139 159 164 166 192 194 360 361 362 363 364 368 371 373 383 386 388 403 404 405 406 407 408 411 421 423 428 450 456 458 460 461 463 465 466 469 471 472 476 477 503 505 509 510 515 521 531 533 534 535 536 542,
	17	 5 7 10 14 21 27 29 73 75 79 84 87 89 95 98 105 107 122 129 132 139 159 164 166 188 192 194 360 361 362 363 364 368 371 373 383 386 388 403 404 405 406 407 408 411 421 423 428 450 456 458 460 461 463 465 466 469 471 472 476 477 503 505 509 510 515 521 531 533 534 535 536 542 645 650 664 665 668 675 688 691 692 698 701 707 711 714 723 727 730 740 745 749 750 756 757 759 763 765 769 773 776 784 786 795 798 801 803 804 807 809 816 818 821 822 826 834 837 841 844 849 851 854 862 865,
	1	 5 7 10 14 21 27 29 73 75 79 84 87 89 95 98 105 107 122 129 132 139 159 164 166 169 188 192 194 203 206 208 360 361 362 363 364 368 371 373 383 386 388 393 403 404 405 406 407 408 411 421 423 428 450 456 458 460 461 463 465 466 469 471 472 476 477 480 503 505 509 510 515 521 531 533 534 535 536 542 645 650 664 665 668 675 688 691 692 698 701 707 711 714 723 727 730 740 745 749 750 756 757 759 763 765 769 773 776 784 786 795 798 801 803 804 807 809 816 818 821 822 826 834 837 841 844 849 851 854 862 865,
	1	 51 174 182 589,
	0	 51 174 182 394 589,
	2	 46 51 174 182 394 560 577 580 584 589 618 619 622 630 634 635,
	2	 42 46 51 174 182 394 560 577 580 584 589 593 598 600 603 605 607 610 615 618 619 622 630 634 635,
	24	 5 7 10 14 21 27 29 42 46 51 73 75 79 84 87 89 95 98 105 107 122 129 132 139 159 164 166 169 174 182 188 192 194 203 206 208 360 361 362 363 364 368 371 373 383 386 388 393 394 403 404 405 406 407 408 411 421 423 428 450 456 458 460 461 463 465 466 469 471 472 476 477 480 503 505 509 510 515 521 531 533 534 535 536 542 560 577 580 584 589 593 598 600 603 605 607 610 615 618 619 622 630 634 635 645 650 664 665 668 675 688 691 692 698 701 707 711 714 723 727 730 740 745 749 750 756 757 759 763 765 769 773 776 784 786 795 798 801 803 804 807 809 816 818 821 822 826 834 837 841 844 849 851 854 862 865,
	1	 5 7 10 14 21 27 29 42 46 51 70 72 73 75 79 84 87 89 95 98 105 107 122 129 132 139 159 164 166 169 174 182 188 192 194 203 206 208 360 361 362 363 364 368 371 373 377 383 386 388 393 394 403 404 405 406 407 408 411 421 423 428 450 453 456 458 460 461 463 465 466 469 471 472 476 477 480 503 505 509 510 515 521 531 533 534 535 536 542 560 575 577 580 584 589 593 598 600 603 605 607 610 615 618 619 622 630 634 635 645 650 664 665 668 675 688 691 692 698 701 707 711 714 723 727 730 740 745 749 750 756 757 759 763 765 769 773 776 784 786 795 798 801 803 804 807 809 816 818 821 822 826 834 837 841 844 849 851 854 862 865,
	1	 5 7 10 14 21 27 29 42 46 51 70 72 73 75 79 84 87 89 95 98 105 107 122 129 132 139 159 164 166 169 174 182 188 192 194 203 206 208 225 226 227 228 229 230 231 232 233 234 235 236 237 238 240 241 242 243 244 245 246 247 248 249 250 251 252 253 360 361 362 363 364 368 371 373 377 381 383 386 388 393 394 398 403 404 405 406 407 408 411 421 423 428 434 439 450 453 456 458 460 461 463 465 466 469 471 472 476 477 480 481 488 490 491 492 493 494 495 503 505 509 510 515 521 531 533 534 535 536 537 538 539 542 560 575 577 580 584 589 593 598 600 603 605 607 610 615 618 619 622 630 634 635 645 650 664 665 668 675 688 691 692 698 701 707 711 714 723 727 730 740 745 749 750 756 757 759 763 765 769 773 776 784 786 795 798 801 803 804 807 809 816 818 821 822 826 834 837 841 844 849 851 854 862 865,
	2	 5 7 10 14 21 27 29 42 46 51 70 72 73 75 79 84 87 89 95 98 105 107 122 129 132 139 159 164 166 169 174 182 188 192 194 203 206 208 225 226 227 228 229 230 231 232 233 234 235 236 237 238 240 241 242 243 244 245 246 247 248 249 250 251 252 253 360 361 362 363 364 368 369 371 373 377 381 383 386 388 393 394 398 403 404 405 406 407 408 411 421 423 428 434 439 450 453 456 458 460 461 463 465 466 469 471 472 476 477 480 481 488 490 491 492 493 494 495 503 505 509 510 515 521 531 533 534 535 536 537 538 539 542 560 575 577 580 584 589 593 598 600 603 605 607 610 615 618 619 622 630 634 635 645 650 664 665 668 675 688 691 692 698 701 707 711 714 723 727 730 740 745 749 750 756 757 759 763 765 769 773 776 784 786 795 798 801 803 804 807 809 816 818 821 822 826 834 837 841 844 849 851 854 862 865,
	29	 288 291 497 639,
	28	 301 302 310 321,
	28	 301 302 310 315 317 319 321 526 528,
	29	 301 302 310 315 317 319 321 331 332 334 336 338 526 528,
	7	 301 302 310 315 317 319 321 331 332 334 336 338 340 526 528,
	29	 301 302 310 315 317 319 321 325 331 332 334 336 338 340 343 345 526 528,
	12	 347 351 354 435 524,
	7	 301 302 310 315 317 319 321 325 331 332 334 336 338 340 343 345 347 351 354 435 496 524 526 528 552,
	15	 5 7 10 14 21 27 29 42 46 51 70 72 73 75 79 84 87 89 95 98 105 107 122 129 132 139 159 164 166 169 174 182 188 192 194 203 206 208 225 226 227 228 229 230 231 232 233 234 235 236 237 238 240 241 242 243 244 245 246 247 248 249 250 251 252 253 255 258 263 268 275 288 291 301 302 310 315 317 319 321 325 331 332 334 336 338 340 343 345 347 351 354 360 361 362 363 364 368 369 371 373 377 381 383 386 388 393 394 398 403 404 405 406 407 408 411 421 423 428 434 435 439 450 453 456 458 460 461 463 465 466 469 471 472 476 477 480 481 488 490 491 492 493 494 495 496 497 503 505 509 510 515 521 524 526 528 531 533 534 535 536 537 538 539 542 547 551 552 560 575 577 580 584 589 593 598 600 603 605 607 610 615 618 619 622 630 634 635 639 645 650 664 665 668 675 688 691 692 698 701 707 711 714 723 727 730 740 745 749 750 756 757 759 763 765 769 773 776 784 786 795 798 801 803 804 807 809 816 818 821 822 826 834 837 841 844 849 851 854 862 865,
	28	 5 7 10 14 21 27 29 42 46 51 70 72 73 75 79 84 87 89 95 98 105 107 122 129 132 139 159 164 166 169 174 182 188 192 194 203 206 208 217 221 224 225 226 227 228 229 230 231 232 233 234 235 236 237 238 240 241 242 243 244 245 246 247 248 249 250 251 252 253 255 258 263 268 275 288 291 301 302 310 315 317 319 321 325 331 332 334 336 338 340 343 345 347 351 354 360 361 362 363 364 368 369 371 373 377 381 383 386 388 393 394 398 403 404 405 406 407 408 411 421 423 428 434 435 439 444 450 453 456 458 460 461 463 465 466 469 471 472 476 477 480 481 488 490 491 492 493 494 495 496 497 503 505 509 510 511 514 515 519 521 524 526 528 531 533 534 535 536 537 538 539 542 547 551 552 560 565 575 577 580 584 589 593 598 600 603 605 607 610 615 618 619 622 630 634 635 639 645 650 664 665 668 675 688 691 692 698 701 707 711 714 723 727 730 740 745 749 750 756 757 759 763 765 769 773 776 784 786 795 798 801 803 804 807 809 816 818 821 822 826 834 837 841 844 849 851 854 862 865,
	38	 289 489,
	13	 5 7 10 14 21 27 29 32 42 46 51 70 72 73 75 79 84 87 89 95 98 105 107 122 129 132 139 159 164 166 169 174 182 188 192 194 203 206 208 217 221 224 225 226 227 228 229 230 231 232 233 234 235 236 237 238 240 241 242 243 244 245 246 247 248 249 250 251 252 253 255 258 263 268 275 288 289 291 301 302 310 315 317 319 321 325 331 332 334 336 338 340 343 345 347 351 354 360 361 362 363 364 368 369 371 373 377 381 383 386 388 393 394 398 403 404 405 406 407 408 411 421 423 428 434 435 439 444 450 453 456 458 460 461 463 465 466 469 471 472 476 477 480 481 488 489 490 491 492 493 494 495 496 497 503 505 509 510 511 514 515 519 521 524 526 528 531 533 534 535 536 537 538 539 542 545 547 551 552 560 565 568 575 577 580 584 589 593 598 600 603 605 607 610 615 618 619 622 630 634 635 639 642 645 650 664 665 668 675 688 691 692 698 701 707 711 714 723 727 730 740 745 749 750 756 757 759 763 765 769 773 776 784 786 795 798 801 803 804 807 809 816 818 821 822 826 834 837 841 844 849 851 854 862 865,
	9	 5 7 10 14 21 27 29 32 42 46 51 70 72 73 75 79 84 87 89 95 98 105 107 122 129 132 139 159 164 166 169 174 182 188 192 194 203 206 208 217 221 224 225 226 227 228 229 230 231 232 233 234 235 236 237 238 240 241 242 243 244 245 246 247 248 249 250 251 252 253 255 258 263 268 275 286 288 289 291 301 302 310 315 317 319 321 325 331 332 334 336 338 340 343 345 347 351 354 360 361 362 363 364 368 369 371 373 377 381 383 386 388 393 394 398 403 404 405 406 407 408 411 421 423 428 434 435 439 444 450 453 456 458 460 461 463 465 466 469 471 472 476 477 480 481 488 489 490 491 492 493 494 495 496 497 503 505 509 510 511 514 515 519 521 524 526 528 531 533 534 535 536 537 538 539 542 545 547 551 552 560 565 568 575 577 580 584 589 593 598 600 603 605 607 610 615 618 619 622 630 634 635 639 642 645 650 664 665 668 675 688 691 692 698 701 707 711 714 723 727 730 740 745 749 750 756 757 759 763 765 769 773 776 784 786 795 798 801 803 804 807 809 816 818 821 822 826 834 837 841 844 849 851 854 862 865,
	27	 259 260 266 276 440 550,
	18	 109 117 118 121 124 126 239 259 260 266 276 346 390 416 440 482 501 529 550 567,
	15	 412 438,
	14	 412 438 541,
	9	 109 117 118 121 124 126 239 259 260 266 276 346 379 390 412 416 438 440 482 501 523 529 541 550 567,
	23	 16 19 25 44 53 109 117 118 121 124 126 171 186 239 259 260 266 276 346 355 375 379 390 391 412 416 426 438 440 482 501 523 529 541 550 558 562 567 570 579 625 628 643,
	10	 802 857 866,
	7	 824 827 833 846 847 852 853 861,
	28	 588 608,
	27	 396 564 588 608 612 736 742 752 770 778 783 788 792 802 811 824 827 833 846 847 852 853 857 861 866,
	10	 16 19 25 44 53 109 117 118 121 124 126 171 186 239 259 260 266 276 346 355 374 375 379 390 391 396 412 416 426 438 440 482 501 523 529 541 550 558 562 564 567 570 579 585 588 608 612 625 628 643 736 742 752 770 778 783 788 792 802 811 824 827 833 846 847 852 853 857 861 866,
	25	 112 287 326 328 400 419 483 484 554,
	26	 18 112 222 287 293 294 295 297 298 299 300 303 304 305 306 307 308 309 311 312 313 314 316 318 320 322 323 324 326 327 328 329 330 333 335 337 339 341 342 344 348 350 352 353 357 358 399 400 419 420 436 483 484 485 502 527 548 553 554,
	25	 13 18 112 173 175 177 178 179 180 181 222 287 290 293 294 295 297 298 299 300 303 304 305 306 307 308 309 311 312 313 314 316 318 320 322 323 324 326 327 328 329 330 333 335 337 339 341 342 344 348 350 352 353 357 358 399 400 419 420 425 436 483 484 485 498 499 500 502 525 527 548 553 554,
	7	 11 13 18 112 113 173 175 177 178 179 180 181 222 254 287 290 293 294 295 297 298 299 300 303 304 305 306 307 308 309 311 312 313 314 316 318 320 322 323 324 326 327 328 329 330 333 335 337 339 341 342 344 348 350 352 353 357 358 399 400 415 418 419 420 425 436 483 484 485 498 499 500 502 508 525 527 548 553 554 601 631 647 651 655 658 663 672 678 680 684 694 695 697 700 705 712 716 721,
	22	 191 193 195,
	19	 11 12 13 18 35 39 48 49 54 60 61 63 64 65 66 67 68 69 71 85 93 110 112 113 125 135 172 173 175 176 177 178 179 180 181 183 189 190 191 193 195 197 198 199 211 214 219 220 222 223 254 257 269 271 279 287 290 292 293 294 295 296 297 298 299 300 303 304 305 306 307 308 309 311 312 313 314 316 318 320 322 323 324 326 327 328 329 330 333 335 337 339 341 342 344 348 349 350 352 353 356 357 358 365 366 367 376 385 387 389 392 395 399 400 402 409 413 414 415 418 419 420 425 436 442 443 445 446 478 483 484 485 486 487 498 499 500 502 504 507 508 512 513 525 527 546 548 553 554 556 559 561 563 571 572 576 581 594 599 601 617 620 631 633 641 647 651 655 658 663 666 671 672 678 680 684 685 694 695 696 697 700 702 705 706 712 716 717 721 722 725 728 729 739 762 796 799 810 817 863,
	8	 50 184 185 187 437,
	13	 50 184 185 187 359 437,
	1	 17 22 23 24 26 28 30 36 37 38 40 41 43 45 47 50 62 99 170 184 185 187 200 201 204 205 207 209 210 212 213 215 216 359 372 380 397 410 437 441 540 543 557 566 569 573 574 578 582 583 586 587 590 591 592 595 597 602 604 606 609 611 613 614 616 623 624 626 627 629 632 636 637 638 640 644,
	36	 530 532,
	29	 202 530 532,
	30	 100 101 102 163 167 168 281 447,
	29	 74 76 77 78 80 81 82 83 86 88 90 91 92 94 96 97 100 101 102 163 167 168 281 422 424 427 429 430 447 449 454 455 457 459 462 464 467 468 520 522,
	2	 20 31 33 34 74 76 77 78 80 81 82 83 86 88 90 91 92 94 96 97 100 101 102 103 104 106 108 111 114 115 116 119 120 123 127 128 130 131 133 134 136 137 138 140 141 142 143 144 145 146 147 148 149 150 151 152 153 154 155 156 157 158 160 161 162 163 165 167 168 202 218 281 370 382 384 422 424 427 429 430 447 448 449 451 452 454 455 457 459 462 464 467 468 470 473 474 475 479 516 517 518 520 522 530 532,
	1	 55 196 596,
	1	 55 196 401 596,
	1	 55 58 196 378 401 596,
	1	 20 31 33 34 55 58 74 76 77 78 80 81 82 83 86 88 90 91 92 94 96 97 100 101 102 103 104 106 108 111 114 115 116 119 120 123 127 128 130 131 133 134 136 137 138 140 141 142 143 144 145 146 147 148 149 150 151 152 153 154 155 156 157 158 160 161 162 163 165 167 168 196 202 218 281 370 378 382 384 401 422 424 427 429 430 447 448 449 451 452 454 455 457 459 462 464 467 468 470 473 474 475 479 516 517 518 520 522 530 532 596,
	23	 5 7 10 822 826 834 837 844 849 851 854,
	30	 5 7 10 822 826 834 837 844 849 851 854 862,
	26	 5 7 10 822 826 834 837 844 849 851 854 862 865,
	10	 730 740 745 749 756 757 759 769 795 809 821,
	32	 14 21 27 29 98 188,
	4	 84 87 89 421 423 450 456 458 460,
	26	 364 505 509,
	13	 361 364 371 403 505 509 542,
	21	 361 364 371 403 408 411 505 509 542,
	0	 362 404,
	2	 405 406,
	2	 405 406 535,
	20	 232 492 494,
	18	 234 246 248 251,
	19	 236 237 240 243 245 495,
	24	 5 7 10 14 21 27 29 42 46 51 73 75 79 84 87 89 95 98 105 107 122 129 132 139 159 164 166 169 174 182 188 192 194 203 206 208 225 226 227 228 229 230 231 232 233 234 235 236 237 238 240 241 242 243 244 245 246 247 248 249 250 251 252 253 360 361 362 363 364 368 371 373 381 383 386 388 393 394 398 403 404 405 406 407 408 411 421 423 428 434 439 450 456 458 460 461 463 465 466 469 471 472 476 477 480 481 488 490 491 492 493 494 495 503 505 509 510 515 521 531 533 534 535 536 537 538 539 542 560 577 580 584 589 593 598 600 603 605 607 610 615 618 619 622 630 634 635 645 650 664 665 668 675 688 691 692 698 701 707 711 714 723 727 730 740 745 749 750 756 757 759 763 765 769 773 776 784 786 795 798 801 803 804 807 809 816 818 821 822 826 834 837 841 844 849 851 854 862 865,
	26	 325 340 343 345,
	24	 288 291 301 302 310 315 317 319 321 325 331 332 334 336 338 340 343 345 497 526 528 639,
	30	 496 524 552,
	5	 221 224 444 519,
	5	 70 72 217 221 224 255 258 263 268 275 288 291 301 302 310 315 317 319 321 325 331 332 334 336 338 340 343 345 347 351 354 369 377 435 444 453 496 497 511 514 519 524 526 528 547 551 552 565 575 639,
	2	 5 7 10 14 21 27 29 42 46 51 70 72 73 75 79 84 87 89 95 98 105 107 122 129 132 139 159 164 166 169 174 182 188 192 194 203 206 208 217 221 224 225 226 227 228 229 230 231 232 233 234 235 236 237 238 240 241 242 243 244 245 246 247 248 249 250 251 252 253 255 258 263 268 275 288 289 291 301 302 310 315 317 319 321 325 331 332 334 336 338 340 343 345 347 351 354 360 361 362 363 364 368 369 371 373 377 381 383 386 388 393 394 398 403 404 405 406 407 408 411 421 423 428 434 435 439 444 450 453 456 458 460 461 463 465 466 469 471 472 476 477 480 481 488 490 491 492 493 494 495 496 497 503 505 509 510 511 514 515 519 521 524 526 528 531 533 534 535 536 537 538 539 542 547 551 552 560 565 575 577 580 584 589 593 598 600 603 605 607 610 615 618 619 622 630 634 635 639 645 650 664 665 668 675 688 691 692 698 701 707 711 714 723 727 730 740 745 749 750 756 757 759 763 765 769 773 776 784 786 795 798 801 803 804 807 809 816 818 821 822 826 834 837 841 844 849 851 854 862 865,
	1	 5 7 10 14 21 27 29 32 42 46 51 70 72 73 75 79 84 87 89 95 98 105 107 122 129 132 139 159 164 166 169 174 182 188 192 194 203 206 208 217 221 224 225 226 227 228 229 230 231 232 233 234 235 236 237 238 240 241 242 243 244 245 246 247 248 249 250 251 252 253 255 258 263 268 275 288 289 291 301 302 310 315 317 319 321 325 331 332 334 336 338 340 343 345 347 351 354 360 361 362 363 364 368 369 371 373 377 381 383 386 388 393 394 398 403 404 405 406 407 408 411 421 423 428 434 435 439 444 450 453 456 458 460 461 463 465 466 469 471 472 476 477 480 481 488 490 491 492 493 494 495 496 497 503 505 509 510 511 514 515 519 521 524 526 528 531 533 534 535 536 537 538 539 542 547 551 552 560 565 568 575 577 580 584 589 593 598 600 603 605 607 610 615 618 619 622 630 634 635 639 642 645 650 664 665 668 675 688 691 692 698 701 707 711 714 723 727 730 740 745 749 750 756 757 759 763 765 769 773 776 784 786 795 798 801 803 804 807 809 816 818 821 822 826 834 837 841 844 849 851 854 862 865,
	16	 59 545,
	20	 5 7 10 14 21 27 29 32 42 46 51 59 70 72 73 75 79 84 87 89 95 98 105 107 122 129 132 139 159 164 166 169 174 182 188 192 194 203 206 208 217 221 224 225 226 227 228 229 230 231 232 233 234 235 236 237 238 240 241 242 243 244 245 246 247 248 249 250 251 252 253 255 258 263 268 275 288 289 291 301 302 310 315 317 319 321 325 331 332 334 336 338 340 343 345 347 351 354 360 361 362 363 364 368 369 371 373 377 381 383 386 388 393 394 398 403 404 405 406 407 408 411 421 423 428 434 435 439 444 450 453 456 458 460 461 463 465 466 469 471 472 476 477 480 481 488 489 490 491 492 493 494 495 496 497 503 505 509 510 511 514 515 519 521 524 526 528 531 533 534 535 536 537 538 539 542 545 547 551 552 560 565 568 575 577 580 584 589 593 598 600 603 605 607 610 615 618 619 622 630 634 635 639 642 645 650 664 665 668 675 688 691 692 698 701 707 711 714 723 727 730 740 745 749 750 756 757 759 763 765 769 773 776 784 786 795 798 801 803 804 807 809 816 818 821 822 826 834 837 841 844 849 851 854 862 865,
	19	 412 438 523 541,
	12	 171 355 379 391 412 438 523 541 625 628,
	16	 171 186 355 375 379 391 412 426 438 523 541 570 625 628 643,
	18	 109 117 118 121 124 126 171 186 239 259 260 266 276 346 355 375 379 390 391 412 416 426 438 440 482 501 523 529 541 550 567 570 625 628 643,
	13	 585 588 608,
	20	 286 396 564 585 588 608 612 736 742 752 770 778 783 788 792 802 811 824 827 833 846 847 852 853 857 861 866,
	20	 286 374 396 564 585 588 608 612 736 742 752 770 778 783 788 792 802 811 824 827 833 846 847 852 853 857 861 866,
	19	 16 19 25 44 53 109 117 118 121 124 126 171 186 239 259 260 266 276 286 346 355 374 375 379 390 391 396 412 416 426 438 440 482 501 523 529 541 550 558 562 564 567 570 579 585 588 608 612 625 628 643 736 742 752 770 778 783 788 792 802 811 824 827 833 846 847 852 853 857 861 866,
	13	 669 670 673 713,
	12	 659 662 669 670 673 710 713,
	16	 11 415 508,
	9	 11 113 415 418 508,
	13	 254 601 631 647 651 655 658 663 672 678 680 684 694 695 697 700 705 712 716 721,
	7	 61 69 385,
	1	 292 296 395,
	22	 191 195,
	2	 12 35 39 48 49 54 60 61 63 64 65 66 67 68 69 71 85 93 110 125 135 172 176 183 189 190 191 193 195 197 198 199 211 214 219 220 223 257 269 271 279 292 296 349 356 365 366 367 376 385 387 389 392 395 402 409 413 414 417 442 443 445 446 478 486 487 504 507 512 513 546 556 559 561 563 571 572 576 581 594 599 617 620 633 641 666 671 685 696 702 706 717 722 725 728 729 739 762 796 799 810 817 863,
	23	 18 222 316 318 320 322 323 324 344 502 527,
	1	 298 299 300 303 304 305 306 308 420 548,
	6	 12 13 18 35 39 48 49 54 60 61 63 64 65 66 67 68 69 71 85 93 110 112 125 135 172 173 175 176 177 178 179 180 181 183 189 190 191 193 195 197 198 199 211 214 219 220 222 223 257 269 271 279 287 290 292 293 294 295 296 297 298 299 300 303 304 305 306 307 308 309 311 312 313 314 316 318 320 322 323 324 326 327 328 329 330 333 335 337 339 341 342 344 348 349 350 352 353 356 357 358 365 366 367 376 385 387 389 392 395 399 400 402 409 413 414 417 419 420 425 436 442 443 445 446 478 483 484 485 486 487 498 499 500 502 504 507 512 513 525 527 546 548 553 554 556 559 561 563 571 572 576 581 594 599 617 620 633 641 666 671 685 696 702 706 717 722 725 728 729 739 762 796 799 810 817 863,
	6	 410 566 636 638,
	1	 590 632 637,
	0	 410 566 590 632 636 637 638,
	15	 410 441 566 569 590 591 606 632 636 637 638,
	16	 26 45 583 604 613 614 616,
	3	 30 38 40 41 43 380 592 597 602 611,
	1	 26 30 38 40 41 43 45 372 380 557 573 583 592 597 602 604 611 613 614 616,
	18	 28 36 99 578 586 587,
	19	 24 28 36 37 62 99 578 586 587 595,
	2	 17 20 22 23 24 26 28 30 31 33 34 36 37 38 40 41 43 45 47 55 58 62 74 76 77 78 80 81 82 83 86 88 90 91 92 94 96 97 99 100 101 102 103 104 106 108 111 114 115 116 119 120 123 127 128 130 131 133 134 136 137 138 140 141 142 143 144 145 146 147 148 149 150 151 152 153 154 155 156 157 158 160 161 162 163 165 167 168 170 200 201 202 204 205 207 209 210 212 213 215 216 218 281 370 372 378 380 382 384 397 401 410 422 424 427 429 430 441 447 448 449 451 452 454 455 457 459 462 464 467 468 470 473 474 475 479 516 517 518 520 522 530 532 540 543 557 566 569 573 574 578 582 583 586 587 590 591 592 595 596 597 602 604 606 609 611 613 614 616 623 624 626 627 629 632 636 637 638 640 644,
	4	 50 359,
	40	 42 593,
	3	 458 460,
	1	 345 496,
	1	 325 343 345 496 552,
	1	 325 340 343 345 496 552,
	1	 315 317 319 321 325 331 332 334 336 338 340 343 345 496 526 528 552,
	13	 315 317 319 321 325 331 332 334 336 338 340 343 345 347 351 354 435 496 526 528 552,
	3	 315 317 319 321 325 331 332 334 336 338 340 343 345 347 351 354 435 496 497 526 528 552,
	8	 288 291 301 302 310 315 317 319 321 325 331 332 334 336 338 340 343 345 347 351 354 435 496 497 526 528 552 639,
	0	 44 570,
	0	 16 19 25 44 558 562 570 579,
	31	 53 375,
	5	 53 171 355 375 391 625 628,
	1	 186 426 643,
	0	 109 117 118 121 124 126 186 390 416 426 643,
	1	 239 346 482 501 529 567,
	0	 109 117 118 121 124 126 186 239 346 390 416 426 482 501 529 567 643,
	0	 53 109 117 118 121 124 126 171 186 239 346 355 375 390 391 416 426 482 501 529 567 625 628 643,
	0	 53 109 117 118 121 124 126 171 186 239 346 355 375 379 390 391 412 416 426 482 501 523 529 567 625 628 643,
	0	 53 109 117 118 121 124 126 171 186 239 259 260 266 276 346 355 375 379 390 391 412 416 426 440 482 501 523 529 545 550 567 625 628 643,
	3	 752 770,
	3	 752 770 778,
	7	 5 7 10 14 16 19 21 25 27 29 32 42 44 46 51 53 59 70 72 73 75 79 84 87 89 95 98 105 107 109 113 117 118 121 122 124 126 129 132 139 159 164 166 169 171 174 182 186 188 192 194 203 206 208 217 221 224 225 226 227 228 229 230 231 232 233 234 235 236 237 238 239 240 241 242 243 244 245 246 247 248 249 250 251 252 253 255 258 259 260 263 266 268 275 276 286 288 289 291 301 302 310 315 317 319 321 325 331 332 334 336 338 340 343 345 346 347 351 354 355 360 361 362 363 364 368 369 371 373 374 375 377 379 381 383 386 388 390 391 393 394 396 398 403 404 405 406 407 408 411 412 416 418 421 423 426 428 434 435 438 439 440 444 450 453 456 458 460 461 463 465 466 469 471 472 476 477 480 481 482 488 489 490 491 492 493 494 495 496 497 501 503 505 509 510 511 514 515 519 521 523 524 526 528 529 531 533 534 535 536 537 538 539 541 542 545 547 550 551 552 558 560 562 564 565 567 568 570 575 577 579 580 584 585 588 589 593 598 600 603 605 607 608 610 612 615 618 619 622 625 628 630 634 635 639 642 643 645 650 664 665 668 675 688 691 692 698 701 707 711 714 723 727 730 736 740 742 745 749 750 752 756 757 759 763 765 769 770 773 776 778 783 784 786 788 792 795 798 801 802 803 804 807 809 811 816 818 821 822 824 826 827 833 834 837 841 844 846 847 849 851 852 853 854 857 861 862 865 866,
	0	 415 508 556 601 631 647 651 655 658 663 672 678 680 684 694 695 697 700 705 712 716 721,
	0	 5 7 10 14 16 19 21 25 27 29 32 42 44 46 51 53 59 70 72 73 75 79 84 87 89 95 98 105 107 109 113 117 118 121 122 124 126 129 132 139 159 164 166 169 171 174 182 186 188 192 194 203 206 208 217 221 224 225 226 227 228 229 230 231 232 233 234 235 236 237 238 239 240 241 242 243 244 245 246 247 248 249 250 251 252 253 255 258 259 260 263 266 268 275 276 286 288 289 291 301 302 310 315 317 319 321 325 331 332 334 336 338 340 343 345 346 347 351 354 355 360 361 362 363 364 368 369 371 373 374 375 377 379 381 383 386 388 390 391 393 394 396 398 403 404 405 406 407 408 411 412 415 416 418 421 423 426 428 434 435 438 439 440 444 450 453 456 458 460 461 463 465 466 469 471 472 476 477 480 481 482 488 489 490 491 492 493 494 495 496 497 501 503 505 508 509 510 511 514 515 519 521 523 524 526 528 529 531 533 534 535 536 537 538 539 541 542 545 547 550 551 552 556 558 560 562 564 565 567 568 570 575 577 579 580 584 585 588 589 593 598 600 601 603 605 607 608 610 612 615 618 619 622 625 628 630 631 634 635 639 642 643 645 647 650 651 655 658 663 664 665 668 672 675 678 680 684 688 691 692 694 695 697 698 700 701 705 707 711 712 714 716 721 723 727 730 736 740 742 745 749 750 752 756 757 759 763 765 769 770 773 776 778 783 784 786 788 792 795 798 801 802 803 804 807 809 811 816 818 821 822 824 826 827 833 834 837 841 844 846 847 849 851 852 853 854 857 861 862 865 866,
	3	 674 676 683,
	4	 674 676 683 715 718,
	5	 646 674 676 677 683 699 715 718 724 726,
	5	 648 649 652 679 682 686 687 689 693 719 720,
	19	 659 662,
	1	 708 710,
	1	 667 708 710,
	19	 667 708 709 710,
	21	 667 708 709 710 713,
	0	 5 7 10 14 16 19 21 25 27 29 32 42 44 46 51 53 59 70 72 73 75 79 84 87 89 95 98 105 107 109 113 117 118 121 122 124 126 129 132 139 159 164 166 169 171 174 182 186 188 192 194 203 206 208 217 221 224 225 226 227 228 229 230 231 232 233 234 235 236 237 238 239 240 241 242 243 244 245 246 247 248 249 250 251 252 253 255 258 259 260 263 266 268 275 276 286 288 289 291 301 302 310 315 317 319 321 325 331 332 334 336 338 340 343 345 346 347 351 354 355 360 361 362 363 364 368 369 371 373 374 375 377 379 381 383 386 388 390 391 393 394 396 398 403 404 405 406 407 408 411 412 415 416 418 421 423 426 428 434 435 438 439 440 444 450 453 456 458 460 461 463 465 466 469 471 472 476 477 480 481 482 488 489 490 491 492 493 494 495 496 497 501 503 505 508 509 510 511 514 515 519 521 523 524 526 528 529 531 533 534 535 536 537 538 539 541 542 545 547 550 551 552 556 558 560 562 564 565 567 568 570 575 577 579 580 584 585 588 589 593 598 600 601 603 605 607 608 610 612 615 618 619 622 625 628 630 631 634 635 639 642 643 645 646 647 648 649 650 651 652 653 654 655 656 657 658 659 660 661 662 663 664 665 667 668 669 670 672 673 674 675 676 677 678 679 680 681 682 683 684 686 687 688 689 690 691 692 693 694 695 697 698 699 700 701 703 704 705 707 708 709 710 711 712 713 714 715 716 718 719 720 721 723 724 726 727 730 736 740 742 745 749 750 752 756 757 759 763 765 769 770 773 776 778 783 784 786 788 792 795 798 801 802 803 804 807 809 811 816 818 821 822 824 826 827 833 834 837 841 844 846 847 849 851 852 853 854 857 861 862 865 866,
	8	 257 385,
	8	 279 546,
	8	 269 271 279 546,
	3	 12 35 39 48 49 54 61 69 85 93 110 125 135 172 176 183 189 190 191 193 195 197 198 199 211 214 219 220 223 254 257 269 271 279 292 296 349 356 365 366 367 376 385 389 392 395 402 409 413 414 442 443 445 446 478 486 487 504 507 512 513 546 559 561 563 571 572 576 581 594 599 617 620 633 641 666 671 685 696 702 706 717 722 725 728 729 739 762 796 799 810 817 863,
	5	 12 35 39 48 49 54 60 61 63 64 65 66 67 68 69 71 85 93 110 125 135 172 176 183 189 190 191 193 195 197 198 199 211 214 219 220 223 254 257 269 271 279 292 296 349 356 365 366 367 376 385 387 389 392 395 402 409 413 414 442 443 445 446 478 486 487 504 507 512 513 546 559 561 563 571 572 576 581 594 599 617 620 633 641 666 671 685 696 702 706 717 722 725 728 729 739 762 796 799 810 817 863,
	3	 307 311,
	1	 307 311 312,
	1	 307 308 309 311 312,
	6	 298 299 300 303 304 305 306 307 308 309 311 312 420 548,
	4	 298 299 300 303 304 305 306 307 308 309 311 312 314 420 436 548,
	7	 13 18 112 173 175 177 178 179 180 181 222 287 290 293 294 295 297 298 299 300 303 304 305 306 307 308 309 311 312 313 314 316 318 320 322 323 324 326 327 328 329 330 333 335 337 339 341 342 344 348 350 352 353 357 358 399 400 417 419 420 425 436 483 484 485 498 499 500 502 525 527 548 553 554,
	6	 12 13 18 35 39 48 49 54 60 61 63 64 65 66 67 68 69 71 85 93 110 112 125 135 172 173 175 176 177 178 179 180 181 183 189 190 191 193 195 197 198 199 211 214 219 220 222 223 254 257 269 271 279 287 290 292 293 294 295 296 297 298 299 300 303 304 305 306 307 308 309 311 312 313 314 316 318 320 322 323 324 326 327 328 329 330 333 335 337 339 341 342 344 348 349 350 352 353 356 357 358 365 366 367 376 385 387 389 392 395 399 400 402 409 413 414 417 419 420 425 436 442 443 445 446 478 483 484 485 486 487 498 499 500 502 504 507 512 513 525 527 546 548 553 554 559 561 563 571 572 576 581 594 599 617 620 633 641 666 671 685 696 702 706 717 722 725 728 729 739 762 796 799 810 817 863,
	0	 1 2 3 4 6 8 9 11 15 17 20 22 23 24 26 28 30 31 33 34 36 37 38 40 41 43 45 47 50 52 55 56 57 58 62 74 76 77 78 80 81 82 83 86 88 90 91 92 94 96 97 99 100 101 102 103 104 106 108 111 114 115 116 119 120 123 127 128 130 131 133 134 136 137 138 140 141 142 143 144 145 146 147 148 149 150 151 152 153 154 155 156 157 158 160 161 162 163 165 167 168 170 184 185 187 196 200 201 202 204 205 207 209 210 212 213 215 216 218 256 261 262 264 265 267 270 272 273 274 277 278 280 281 282 283 284 285 359 370 372 378 380 382 384 397 401 410 422 424 427 429 430 431 432 433 437 441 447 448 449 451 452 454 455 457 459 462 464 467 468 470 473 474 475 479 506 516 517 518 520 522 530 532 540 543 544 549 555 557 566 569 573 574 578 582 583 586 587 590 591 592 595 596 597 602 604 606 609 611 613 614 616 621 623 624 626 627 629 632 636 637 638 640 644 731 732 733 734 735 737 738 741 743 744 746 747 748 751 753 754 755 758 760 761 764 766 767 768 771 772 774 775 777 779 780 781 782 785 787 789 790 791 793 794 797 800 805 806 808 812 813 814 815 819 820 823 825 828 829 830 831 832 835 836 838 839 840 842 843 845 848 850 855 856 858 859 860 864 867,
	0	 11 256 261 262 264 265 267 270 272 273 274 277 278 280 282 283 284 285 432 433 506 544 549,
	7	 15 52 56 431,
	7	 15 52 56 57 431,
	8	 15 52 56 57 431 555 621,
	0	 11 15 52 56 57 256 261 262 264 265 267 270 272 273 274 277 278 280 282 283 284 285 431 432 433 506 544 549 555 621,
	2	 1 2 3 4 6 8 9 17 20 22 23 24 26 28 30 31 33 34 36 37 38 40 41 43 45 47 50 55 58 62 74 76 77 78 80 81 82 83 86 88 90 91 92 94 96 97 99 100 101 102 103 104 106 108 111 114 115 116 119 120 123 127 128 130 131 133 134 136 137 138 140 141 142 143 144 145 146 147 148 149 150 151 152 153 154 155 156 157 158 160 161 162 163 165 167 168 170 184 185 187 196 200 201 202 204 205 207 209 210 212 213 215 216 218 281 359 370 372 378 380 382 384 397 401 410 422 424 427 429 430 437 441 447 448 449 451 452 454 455 457 459 462 464 467 468 470 473 474 475 479 516 517 518 520 522 530 532 557 566 569 573 574 578 582 583 586 587 590 591 592 595 596 597 602 604 606 609 611 613 614 616 623 624 626 627 629 632 636 637 638 640 644 731 732 733 734 735 737 738 741 743 744 746 747 748 751 753 754 755 758 760 761 764 766 767 768 771 772 774 775 777 779 780 781 782 785 787 789 790 791 793 794 797 800 805 806 808 812 813 814 815 819 820 823 825 828 829 830 831 832 835 836 838 839 840 842 843 845 848 850 855 856 858 859 860 864 867,
	1	 92 94 96 462 464 467 468,
	1	 74 76 77 78 92 94 96 462 464 467 468,
	1	 81 83 91 97 422 454,
	1	 81 83 91 97 422 429 454 520,
	1	 80 81 82 83 86 88 90 91 97 422 424 427 429 430 449 454 455 457 459 520 522,
	2	 131 133 134 136 138 141 165 448 517,
	6	 137 140 142 143 144 145 146 147 148 149 150 151 152 153 154 155 156 157 158 160 516 518,
	2	 131 133 134 136 137 138 140 141 142 143 144 145 146 147 148 149 150 151 152 153 154 155 156 157 158 160 165 448 516 517 518,
	6	 128 130 131 133 134 136 137 138 140 141 142 143 144 145 146 147 148 149 150 151 152 153 154 155 156 157 158 160 165 448 516 517 518,
	5	 127 128 130 131 133 134 136 137 138 140 141 142 143 144 145 146 147 148 149 150 151 152 153 154 155 156 157 158 160 161 165 448 516 517 518,
	2	 1 2 3 4 6 8 9 17 22 23 24 26 28 30 36 37 38 40 41 43 45 47 50 62 99 170 184 185 187 196 200 201 204 205 207 209 210 212 213 215 216 359 372 380 397 410 437 441 557 566 569 573 574 578 582 583 586 587 590 591 592 595 597 602 604 606 609 611 613 614 616 623 624 626 627 629 632 636 637 638 640 644 731 732 733 734 735 737 738 741 743 744 746 747 748 751 753 754 755 758 760 761 764 766 767 768 771 772 774 775 777 779 780 781 782 785 787 789 790 791 793 794 797 800 805 806 808 812 813 814 815 819 820 823 825 828 829 830 831 832 835 836 838 839 840 842 843 845 848 850 855 856 858 859 860 864 867,
	3	 372 557 573 578 586 587,
	1	 26 30 38 40 41 43 45 372 380 557 573 578 583 586 587 592 597 602 604 611 613 614 616,
	1	 22 23 26 30 38 40 41 43 45 372 380 557 573 578 583 586 587 592 597 602 604 611 613 614 616,
	32	 574 609,
	2	 22 23 24 26 28 30 36 37 38 40 41 43 45 47 50 62 99 170 184 185 187 196 359 372 380 437 557 573 574 578 582 583 586 587 591 592 595 597 602 604 609 611 613 614 616 623 624 626 627 629 636 637 640,
	1	 1 2 3 4 6 8 9 17 200 201 204 205 207 209 210 212 213 215 216 397 410 441 566 569 590 606 632 638 644 731 732 733 734 735 737 738 741 743 744 746 747 748 751 753 754 755 758 760 761 764 766 767 768 771 772 774 775 777 779 780 781 782 785 787 789 790 791 793 794 797 800 805 806 808 812 813 814 815 819 820 823 825 828 829 830 831 832 835 836 838 839 840 842 843 845 848 850 855 856 858 859 860 864 867,
	2	 17 200 201 204 205 207 209 210 212 213 215 216 441 644,
	1	 397 410 566 569 590 606 632 638,
	5	 761 764 775,
	13	 751 761 764 775,
	20	 780 789 791,
	12	 5 7 10 822 826 834 837 841 844 849 851 862,
	4	 411 542,
	1	 361 364 371 403 411 505 509 542,
	1	 362 363 404 405 406 407 408 533 534 535 536,
	1	 362 363 368 404 405 406 407 408 510 533 534 535 536,
	2	 5 7 10 14 21 27 29 73 75 79 84 87 89 95 98 105 107 122 129 132 139 159 164 166 188 192 194 360 361 362 363 364 368 371 373 383 386 388 403 404 405 406 407 408 411 421 423 428 450 456 458 460 461 463 465 466 469 471 472 476 477 503 505 509 510 515 521 531 533 534 535 536 542 560 645 650 664 665 668 675 688 691 692 698 701 707 711 714 723 727 730 740 745 749 750 756 757 759 763 765 769 773 776 784 786 795 798 801 803 804 807 809 816 818 821 822 826 834 837 841 844 849 851 854 862 865,
	3	 46 600 603 605 607 610 615 618 619 622 630 634 635,
	4	 5 7 10 14 21 27 29 46 73 75 79 84 87 89 95 98 105 107 122 129 132 139 159 164 166 188 192 194 360 361 362 363 364 368 371 373 383 386 388 403 404 405 406 407 408 411 421 423 428 450 456 458 460 461 463 465 466 469 471 472 476 477 503 505 509 510 515 521 531 533 534 535 536 542 560 600 603 605 607 610 615 618 619 622 630 634 635 645 650 664 665 668 675 688 691 692 698 701 707 711 714 723 727 730 740 745 749 750 756 757 759 763 765 769 773 776 784 786 795 798 801 803 804 807 809 816 818 821 822 826 834 837 841 844 849 851 854 862 865,
	2	 5 7 10 14 21 27 29 42 46 73 75 79 84 87 89 95 98 105 107 122 129 132 139 159 164 166 188 192 194 360 361 362 363 364 368 371 373 383 386 388 403 404 405 406 407 408 411 421 423 428 450 456 458 460 461 463 465 466 469 471 472 476 477 503 505 509 510 515 521 531 533 534 535 536 542 560 593 598 600 603 605 607 610 615 618 619 622 630 634 635 645 650 664 665 668 675 688 691 692 698 701 707 711 714 723 727 730 740 745 749 750 756 757 759 763 765 769 773 776 784 786 795 798 801 803 804 807 809 816 818 821 822 826 834 837 841 844 849 851 854 862 865,
	2	 51 174 182 577 580 584 589,
	3	 232 492,
	1	 232 250 492,
	1	 70 72 217 221 224 225 226 227 228 229 230 231 232 233 234 235 236 237 238 240 241 242 243 244 245 246 247 248 249 250 251 252 253 255 258 263 268 275 288 291 301 302 310 315 317 319 321 325 331 332 334 336 338 340 343 345 347 351 354 369 377 381 398 434 435 439 444 453 481 488 490 491 492 493 494 495 496 497 511 514 519 524 526 528 537 538 539 547 551 552 565 575 639,
	3	 5 7 10 14 21 27 29 32 42 46 51 70 72 73 75 79 84 87 89 95 98 105 107 122 129 132 139 159 164 166 169 174 182 188 192 194 203 206 208 217 221 224 225 226 227 228 229 230 231 232 233 234 235 236 237 238 240 241 242 243 244 245 246 247 248 249 250 251 252 253 255 258 263 268 275 288 291 301 302 310 315 317 319 321 325 331 332 334 336 338 340 343 345 347 351 354 360 361 362 363 364 368 369 371 373 377 381 383 386 388 393 394 398 403 404 405 406 407 408 411 421 423 428 434 435 439 444 450 453 456 458 460 461 463 465 466 469 471 472 476 477 480 481 488 490 491 492 493 494 495 496 497 503 505 509 510 511 514 515 519 521 524 526 528 531 533 534 535 536 537 538 539 542 547 551 552 560 565 568 575 577 580 584 589 593 598 600 603 605 607 610 615 618 619 622 630 634 635 639 642 645 650 664 665 668 675 688 691 692 698 701 707 711 714 723 727 730 740 745 749 750 756 757 759 763 765 769 773 776 784 786 795 798 801 803 804 807 809 816 818 821 822 826 834 837 841 844 849 851 854 862 865,
	7	 109 117 118 121 124 126 239 259 260 266 276 346 390 416 440 482 501 529 550,
	1	 412 541,
	1	 379 412 523 541,
	6	 752 802,
	6	 736 742 752 770 778 783 788 792 802 811,
	1	 11 254 415 508 647 651 655 658 663 672 678 684 694 695 697 700 705 712 716 721,
	1	 5 7 10 11 14 16 19 21 25 27 29 32 42 44 46 51 53 59 70 72 73 75 79 84 87 89 95 98 105 107 109 117 118 121 122 124 126 129 132 139 159 164 166 169 171 174 182 186 188 192 194 203 206 208 217 221 224 225 226 227 228 229 230 231 232 233 234 235 236 237 238 239 240 241 242 243 244 245 246 247 248 249 250 251 252 253 254 255 258 259 260 263 266 268 275 276 286 288 289 291 301 302 310 315 317 319 321 325 331 332 334 336 338 340 343 345 346 347 351 354 355 360 361 362 363 364 368 369 371 373 374 375 377 379 381 383 386 388 390 391 393 394 396 398 403 404 405 406 407 408 411 412 415 416 421 423 426 428 434 435 438 439 440 444 450 453 456 458 460 461 463 465 466 469 471 472 476 477 480 481 482 488 489 490 491 492 493 494 495 496 497 501 503 505 508 509 510 511 514 515 519 521 523 524 526 528 529 531 533 534 535 536 537 538 539 541 542 545 547 550 551 552 558 560 562 564 565 567 568 570 575 577 579 580 584 585 588 589 593 598 600 603 605 607 608 610 612 615 618 619 622 625 628 630 634 635 639 642 643 645 647 650 651 655 658 663 664 665 668 672 675 678 684 688 691 692 694 695 697 698 700 701 705 707 711 712 714 716 721 723 727 730 736 740 742 745 749 750 752 756 757 759 763 765 769 770 773 776 778 783 784 786 788 792 795 798 801 802 803 804 807 809 811 816 818 821 822 824 826 827 833 834 837 841 844 846 847 849 851 852 853 854 857 861 862 865 866,
	7	 653 654 656 657 660 661 703,
	1	 659 662 667 669 670 673 710 713,
	1	 417 646 648 649 652 653 654 656 657 659 660 661 662 667 669 670 673 674 676 677 679 681 682 683 686 687 689 690 693 699 703 704 708 709 710 713 715 718 719 720 724 726,
	1	 5 7 10 11 14 16 19 21 25 27 29 32 42 44 46 51 53 59 70 72 73 75 79 84 87 89 95 98 105 107 109 117 118 121 122 124 126 129 132 139 159 164 166 169 171 174 182 186 188 192 194 203 206 208 217 221 224 225 226 227 228 229 230 231 232 233 234 235 236 237 238 239 240 241 242 243 244 245 246 247 248 249 250 251 252 253 254 255 258 259 260 263 266 268 275 276 286 288 289 291 301 302 310 315 317 319 321 325 331 332 334 336 338 340 343 345 346 347 351 354 355 360 361 362 363 364 368 369 371 373 374 375 377 379 381 383 386 388 390 391 393 394 396 398 403 404 405 406 407 408 411 412 415 416 417 421 423 426 428 434 435 438 439 440 444 450 453 456 458 460 461 463 465 466 469 471 472 476 477 480 481 482 488 489 490 491 492 493 494 495 496 497 501 503 505 508 509 510 511 514 515 519 521 523 524 526 528 529 531 533 534 535 536 537 538 539 541 542 545 547 550 551 552 558 560 562 564 565 567 568 570 575 577 579 580 584 585 588 589 593 598 600 603 605 607 608 610 612 615 618 619 622 625 628 630 634 635 639 642 643 645 646 647 648 649 650 651 652 653 654 655 656 657 658 659 660 661 662 663 664 665 667 668 669 670 672 673 674 675 676 677 678 679 681 682 683 684 686 687 688 689 690 691 692 693 694 695 697 698 699 700 701 703 704 705 707 708 709 710 711 712 713 714 715 716 718 719 720 721 723 724 726 727 730 736 740 742 745 749 750 752 756 757 759 763 765 769 770 773 776 778 783 784 786 788 792 795 798 801 802 803 804 807 809 811 816 818 821 822 824 826 827 833 834 837 841 844 846 847 849 851 852 853 854 857 861 862 865 866,
	2	 61 69 85 93 110 125 135 214 478,
	2	 257 269 271 279 389 546,
	2	 292 296 385 395,
	1	 257 269 271 279 292 296 385 389 395 546,
	4	 12 13 18 35 39 48 49 54 60 61 63 64 65 66 67 68 69 71 85 93 110 112 125 135 172 173 175 176 177 178 179 180 181 183 189 190 191 193 195 197 198 199 211 214 219 220 222 223 257 269 271 279 287 290 292 293 294 295 296 297 298 299 300 303 304 305 306 307 308 309 311 312 313 314 316 318 320 322 323 324 326 327 328 329 330 333 335 337 339 341 342 344 348 349 350 352 353 356 357 358 365 366 367 376 385 387 389 392 395 399 400 402 409 413 414 419 420 425 436 442 443 445 446 478 483 484 485 486 487 498 499 500 502 504 507 512 513 525 527 546 548 553 554 556 559 561 563 571 572 576 581 594 599 617 620 633 641 666 671 685 696 702 706 717 722 725 728 729 739 762 796 799 810 817 863,
	21	 631 680,
	2	 113 418 601 631 680,
	1	 12 13 18 35 39 48 49 54 60 61 63 64 65 66 67 68 69 71 85 93 110 112 113 125 135 172 173 175 176 177 178 179 180 181 183 189 190 191 193 195 197 198 199 211 214 219 220 222 223 257 269 271 279 287 290 292 293 294 295 296 297 298 299 300 303 304 305 306 307 308 309 311 312 313 314 316 318 320 322 323 324 326 327 328 329 330 333 335 337 339 341 342 344 348 349 350 352 353 356 357 358 365 366 367 376 385 387 389 392 395 399 400 402 409 413 414 418 419 420 425 436 442 443 445 446 478 483 484 485 486 487 498 499 500 502 504 507 512 513 525 527 546 548 553 554 556 559 561 563 571 572 576 581 594 599 601 617 620 631 633 641 666 671 680 685 696 702 706 717 722 725 728 729 739 762 796 799 810 817 863,
	8	 138 448,
	35	 111 114 127 128 130 131 133 134 136 137 138 140 141 142 143 144 145 146 147 148 149 150 151 152 153 154 155 156 157 158 160 161 162 165 448 473 474 475 479 516 517 518,
	0	 20 55 58 74 76 77 78 80 81 82 83 86 88 90 91 92 94 96 97 100 101 102 103 104 106 108 111 114 115 116 119 120 123 127 128 130 131 133 134 136 137 138 140 141 142 143 144 145 146 147 148 149 150 151 152 153 154 155 156 157 158 160 161 162 163 165 167 168 202 281 378 401 422 424 427 429 430 447 448 449 451 452 454 455 457 459 462 464 467 468 470 473 474 475 479 516 517 518 520 522 530 532 596,
	5	 410 441 566 569 590 591 632 636 637 638,
	4	 397 410 441 566 569 590 591 632 636 637 638,
	13	 540 543 606,
	5	 372 604 613,
	5	 45 372 604 613 614,
	9	 688 691,
	14	 105 531,
	12	 105 192 194 531,
	1	 232 234 236 237 240 243 245 246 248 250 251 252 434 492 494 495,
	1	 232 234 235 236 237 238 240 241 242 243 244 245 246 247 248 249 250 251 252 434 491 492 493 494 495,
	8	 5 7 10 14 21 27 29 42 46 51 73 75 79 84 87 89 95 98 105 107 122 129 132 139 159 164 166 169 174 182 188 192 194 203 206 208 217 221 224 225 226 227 228 229 230 231 232 233 234 235 236 237 238 240 241 242 243 244 245 246 247 248 249 250 251 252 253 360 362 363 364 368 371 373 381 383 386 388 393 394 398 404 405 406 407 411 421 423 428 434 439 444 450 456 458 460 461 463 465 466 469 471 472 476 477 480 481 488 490 491 492 493 494 495 503 510 511 514 515 519 521 531 533 534 535 536 537 538 539 560 565 577 580 584 589 593 598 600 603 605 607 610 615 618 619 622 630 634 635 645 650 664 665 668 675 688 691 692 698 701 707 711 714 723 727 730 740 745 749 750 756 757 759 763 765 769 773 776 784 786 795 798 801 803 804 807 809 816 818 821 822 826 834 837 841 844 849 851 854 862 865,
	10	 288 291 301 302 310 497 639,
	18	 315 317 319 321 331 332 334 336 338 340 345 526 528,
	4	 5 7 10 14 21 27 29 42 46 51 70 72 73 75 79 84 87 89 95 98 105 107 122 129 132 139 159 164 166 169 174 182 188 192 194 203 206 208 217 221 224 225 226 227 228 229 230 231 232 233 234 235 236 237 238 240 241 242 243 244 245 246 247 248 249 250 251 252 253 255 258 263 268 275 288 289 291 301 302 310 315 317 319 321 325 331 332 334 336 338 340 343 345 347 351 354 360 362 363 364 368 369 371 373 377 381 383 386 388 393 394 398 404 405 406 407 411 421 423 428 434 435 439 444 450 453 456 458 460 461 463 465 466 469 471 472 476 477 480 481 488 489 490 491 492 493 494 495 496 497 503 510 511 514 515 519 521 524 526 528 531 533 534 535 536 537 538 539 547 551 552 560 565 575 577 580 584 589 593 598 600 603 605 607 610 615 618 619 622 630 634 635 639 645 650 664 665 668 675 688 691 692 698 701 707 711 714 723 727 730 740 745 749 750 756 757 759 763 765 769 773 776 784 786 795 798 801 803 804 807 809 816 818 821 822 826 834 837 841 844 849 851 854 862 865,
	6	 361 403 408 505 509,
	6	 361 403 408 505 509 542,
	2	 32 361 403 408 505 509 542 568 642,
	11	 5 7 10 14 21 27 29 32 42 46 51 59 70 72 73 75 79 84 87 89 95 98 105 107 122 129 132 139 159 164 166 169 174 182 188 192 194 203 206 208 217 221 224 225 226 227 228 229 230 231 232 233 234 235 236 237 238 240 241 242 243 244 245 246 247 248 249 250 251 252 253 255 258 263 268 275 288 289 291 301 302 310 315 317 319 321 325 331 332 334 336 338 340 343 345 347 351 354 360 361 362 363 364 368 369 371 373 377 381 383 386 388 393 394 398 403 404 405 406 407 408 411 421 423 428 434 435 439 444 450 453 456 458 460 461 463 465 466 469 471 472 476 477 480 481 488 489 490 491 492 493 494 495 496 497 503 505 509 510 511 514 515 519 521 524 526 528 531 533 534 535 536 537 538 539 542 547 551 552 560 565 568 575 577 580 584 589 593 598 600 603 605 607 610 615 618 619 622 630 634 635 639 642 645 650 664 665 668 675 688 691 692 698 701 707 711 714 723 727 730 740 745 749 750 756 757 759 763 765 769 773 776 784 786 795 798 801 803 804 807 809 816 818 821 822 826 834 837 841 844 849 851 854 862 865,
	2	 16 25 558,
	2	 16 25 558 562,
	2	 16 25 438 541 558 562,
	1	 16 25 374 396 438 541 558 562 564 585 588 608 612 736 742 752 770 778 783 788 792 802 811 824 827 833 846 847 852 853 857 861 866,
	3	 239 346 482,
	2	 501 567,
	11	 239 346 482 501 567,
	1	 19 109 117 118 121 124 126 239 346 390 416 482 501 529 567 579,
	1	 19 109 117 118 121 124 126 239 346 379 390 412 416 482 501 523 529 567 579,
	1	 19 109 117 118 121 124 126 239 259 260 266 276 346 379 390 412 416 440 482 501 523 529 545 550 567 579,
	1	 16 19 25 109 117 118 121 124 126 239 259 260 266 276 346 374 379 390 396 412 416 438 440 482 501 523 529 541 545 550 558 562 564 567 579 585 588 608 612 736 742 752 770 778 783 788 792 802 811 824 827 833 846 847 852 853 857 861 866,
	5	 171 186 355 391 426 570 625 628 643,
	15	 53 171 186 355 375 391 426 570 625 628 643,
	2	 44 53 171 186 355 375 391 426 570 625 628 643,
	10	 16 19 25 44 53 109 117 118 121 124 126 171 186 239 259 260 266 276 286 346 355 374 375 379 390 391 396 412 416 426 438 440 482 501 523 529 541 545 550 558 562 564 567 570 579 585 588 608 612 625 628 643 736 742 752 770 778 783 788 792 802 811 824 827 833 846 847 852 853 857 861 866,
	4	 5 7 10 14 16 19 21 25 27 29 32 42 44 46 51 53 59 70 72 73 75 79 84 87 89 95 98 105 107 109 117 118 121 122 124 126 129 132 139 159 164 166 169 171 174 182 186 188 192 194 203 206 208 217 221 224 225 226 227 228 229 230 231 232 233 234 235 236 237 238 239 240 241 242 243 244 245 246 247 248 249 250 251 252 253 255 258 259 260 263 266 268 275 276 286 287 288 289 291 301 302 310 315 317 319 321 325 331 332 334 336 338 340 343 345 346 347 351 354 355 360 361 362 363 364 368 369 371 373 374 375 377 379 381 383 386 388 390 391 393 394 396 398 403 404 405 406 407 408 411 412 416 417 421 423 426 428 434 435 438 439 440 444 450 453 456 458 460 461 463 465 466 469 471 472 476 477 480 481 482 488 489 490 491 492 493 494 495 496 497 501 503 505 509 510 511 514 515 519 521 523 524 526 528 529 531 533 534 535 536 537 538 539 541 542 545 547 550 551 552 558 560 562 564 565 567 568 570 575 577 579 580 584 585 588 589 593 598 600 603 605 607 608 610 612 615 618 619 622 625 628 630 634 635 639 642 643 645 646 648 649 650 652 653 654 656 657 659 660 661 662 664 665 667 668 669 670 673 674 675 676 677 679 681 682 683 686 687 688 689 690 691 692 693 698 699 701 703 704 707 708 709 710 711 713 714 715 718 719 720 723 724 726 727 730 736 740 742 745 749 750 752 756 757 759 763 765 769 770 773 776 778 783 784 786 788 792 795 798 801 802 803 804 807 809 811 816 818 821 822 824 826 827 833 834 837 841 844 846 847 849 851 852 853 854 857 861 862 865 866,
	11	 663 695 705 712,
	11	 11 647 651 655 658 663 672 678 680 684 694 695 697 700 705 712 716 721,
	7	 11 631 647 651 655 658 663 672 678 680 684 694 695 697 700 705 712 716 721,
	9	 254 601,
	3	 11 113 254 418 601 631 647 651 655 658 663 672 678 680 684 694 695 697 700 705 712 716 721,
	8	 11 113 254 415 418 508 556 601 631 647 651 655 658 663 672 678 680 684 694 695 697 700 705 712 716 721,
	2	 13 173 175 177 178 179 180 181 290 326 328 400 425 483 498 499 500 525 554,
	2	 297 298 299 300 303 304 305 306 307 308 309 311 312 313 314 327 399 420 436 548 553,
	6	 329 330 333 335 337 339 341 342,
	7	 18 222 297 298 299 300 303 304 305 306 307 308 309 311 312 313 314 316 318 320 322 323 324 327 329 330 333 335 337 339 341 342 344 399 420 436 502 527 548 553,
	23	 293 294 295 485,
	19	 293 294 295 348 350 352 353 357 358 485,
	7	 11 13 18 112 113 173 175 177 178 179 180 181 222 254 290 293 294 295 297 298 299 300 303 304 305 306 307 308 309 311 312 313 314 316 318 320 322 323 324 326 327 328 329 330 333 335 337 339 341 342 344 348 350 352 353 357 358 399 400 415 418 419 420 425 436 483 484 485 498 499 500 502 508 525 527 548 553 554 556 601 631 647 651 655 658 663 672 678 680 684 694 695 697 700 705 712 716 721,
	4	 671 717 722,
	8	 219 220 442 443 445 446,
	2	 365 366 367 409 414 486 487 504 507 728,
	18	 12 35 39 48 49 54 60 61 63 64 65 66 67 68 69 71 85 93 110 125 135 172 176 183 189 190 191 193 195 197 198 199 211 214 219 220 223 257 269 271 279 292 296 349 356 365 366 367 376 385 387 389 392 395 402 409 413 414 442 443 445 446 478 486 487 504 507 512 513 546 559 561 563 571 572 576 581 594 599 617 620 633 641 666 671 685 696 702 706 717 722 725 728 729 739 762 796 799 810 817 863,
	7	 15 433,
	12	 15 256 261 262 264 265 267 270 272 273 274 277 278 280 282 283 284 285 432 433 506 544 549,
	8	 80 81 82 83 86 88 90 91 422 424 427 430 449 454 455 457 459 522,
	10	 80 81 82 83 86 88 90 91 422 424 427 429 430 449 454 455 457 459 520 522,
	8	 50 184 185 187 196 437,
	4	 37 595,
	7	 24 37 595,
	3	 24 37 578 586 587 595,
	3	 734 743 746 790,
	3	 734 743 746 758 774 779 781 787 790 813,
	26	 1 4 6 9 828 830 831 832 836 838 843 848 850,
	26	 1 4 6 9 830 831 832 836 838 843 848 850,
	4	 2 3 8 823 825 829 835 845 859 864,
	11	 734 743 746 754,
	23	 779 781 787,
	13	 758 779 781 787 813,
	16	 758 774 779 781 787 790 813,
	2	 5 7 826 834 837,
	2	 5 7 10 826 834 837 844 849 851,
	3	 798 801 803 818,
	3	 804 816 865,
	3	 798 801 803 804 816 818 865,
	10	 5 7 10 798 801 803 804 816 818 822 826 834 837 844 849 851 854 862 865,
	2	 5 7 10 645 650 664 665 668 675 688 691 692 698 701 707 711 714 723 727 798 801 803 804 816 818 822 826 834 837 844 849 851 854 862 865,
	16	 807 841,
	10	 730 740 745 749 750 756 757 759 763 765 769 773 776 784 786 795 807 809 821 841,
	1	 363 407 534,
	1	 404 536,
	1	 363 404 407 534 536,
	1	 362 363 404 405 407 533 534 536,
	11	 232 233 234 250 492 494,
	12	 232 233 234 250 252 492 494,
	2	 289 497,
	2	 289 315 317 319 321 325 331 332 334 336 338 340 343 345 347 351 354 435 496 497 524 526 528 552,
	3	 288 289 291 301 302 310 315 317 319 321 325 331 332 334 336 338 340 343 345 347 351 354 435 496 497 524 526 528 552 639,
	1	 255 258 263 268 275 288 289 291 301 302 310 315 317 319 321 325 331 332 334 336 338 340 343 345 347 351 354 435 496 497 524 526 528 547 551 552 639,
	2	 70 72 255 258 263 268 275 288 289 291 301 302 310 315 317 319 321 325 331 332 334 336 338 340 343 345 347 351 354 369 377 435 453 496 497 524 526 528 547 551 552 575 639,
	18	 53 186 375 426 570 643,
	1	 374 564 585 588 608 612,
	2	 396 438 541 736 742 752 770 778 783 788 792 802 811 824 827 833 846 847 852 853 857 861 866,
	10	 287 646 648 649 652 653 654 656 657 659 660 661 662 667 669 670 673 674 676 677 679 681 682 683 686 687 689 690 693 699 703 704 708 709 710 713 715 718 719 720 724 726,
	10	 5 7 10 14 16 19 21 25 27 29 32 42 44 46 51 53 59 70 72 73 75 79 84 87 89 95 98 105 107 109 117 118 121 122 124 126 129 132 139 159 164 166 169 171 174 182 186 188 192 194 203 206 208 217 221 224 225 226 227 228 229 230 231 232 233 234 235 236 237 238 239 240 241 242 243 244 245 246 247 248 249 250 251 252 253 255 258 259 260 263 266 268 275 276 286 287 288 289 291 301 302 310 315 317 319 321 325 331 332 334 336 338 340 343 345 346 347 351 354 355 360 361 362 363 364 368 369 371 373 374 375 377 379 381 383 386 388 390 391 393 394 396 398 403 404 405 406 407 408 411 412 416 421 423 426 428 434 435 438 439 440 444 450 453 456 458 460 461 463 465 466 469 471 472 476 477 480 481 482 488 489 490 491 492 493 494 495 496 497 501 503 505 509 510 511 514 515 519 521 523 524 526 528 529 531 533 534 535 536 537 538 539 541 542 545 547 550 551 552 558 560 562 564 565 567 568 570 575 577 579 580 584 585 588 589 593 598 600 603 605 607 608 610 612 615 618 619 622 625 628 630 634 635 639 642 643 645 646 648 649 650 652 653 654 656 657 659 660 661 662 664 665 667 668 669 670 673 674 675 676 677 679 681 682 683 686 687 688 689 690 691 692 693 698 699 701 703 704 707 708 709 710 711 713 714 715 718 719 720 723 724 726 727 730 736 740 742 745 749 750 752 756 757 759 763 765 769 770 773 776 778 783 784 786 788 792 795 798 801 802 803 804 807 809 811 816 818 821 822 824 826 827 833 834 837 841 844 846 847 849 851 852 853 854 857 861 862 865 866,
	8	 254 415 508 556,
	2	 13 173 175 177 178 179 180 181 290 326 400 425 483 498 499 500 525,
	13	 18 222 293 294 295 316 318 320 322 323 324 344 348 350 352 353 357 358 485 502 527,
	29	 307 308,
	29	 298 299 300 303 304 305 306 307 308 420 548,
	22	 309 312,
	2	 298 299 300 303 304 305 306 307 308 309 311 312 420 436 548,
	11	 313 314,
	18	 39 572 594 599 617,
	17	 559 561 581,
	6	 39 48 559 561 572 581 594 599 617 620,
	11	 39 48 172 176 183 211 376 392 559 561 571 572 581 594 599 617 620 633,
	9	 257 269 271 279 385 395 546,
	14	 12 35 39 48 49 54 61 69 85 93 110 125 135 172 176 183 189 190 191 193 195 197 198 199 211 214 219 220 223 257 269 271 279 292 296 349 356 365 366 367 376 385 389 392 395 402 409 413 414 442 443 445 446 478 486 487 504 507 512 513 546 559 561 563 571 572 576 581 594 599 617 620 633 641 666 671 685 696 702 706 717 722 725 729 739 762 796 799 810 817 863,
	8	 1 2 3 4 6 8 9 15 17 20 22 23 24 26 28 30 31 33 34 36 37 38 40 41 43 45 47 50 52 55 56 57 58 62 74 76 77 78 80 81 82 83 86 88 90 91 92 94 96 97 99 100 101 102 103 104 106 108 111 114 115 116 119 120 123 127 128 130 131 133 134 136 137 138 140 141 142 143 144 145 146 147 148 149 150 151 152 153 154 155 156 157 158 160 161 162 163 165 167 168 170 184 185 187 196 200 201 202 204 205 207 209 210 212 213 215 216 218 256 261 262 264 265 267 270 272 273 274 277 278 280 281 282 283 284 285 359 370 372 378 380 382 384 397 401 410 417 422 424 427 429 430 431 432 433 437 441 447 448 449 451 452 454 455 457 459 462 464 467 468 470 473 474 475 479 506 516 517 518 520 522 530 532 540 543 544 549 555 557 566 569 573 574 578 582 583 586 587 590 591 592 595 596 597 602 604 606 609 611 613 614 616 621 623 624 626 627 629 632 636 637 638 640 644 731 732 733 734 735 737 738 741 743 744 746 747 748 751 753 754 755 758 760 761 764 766 767 768 771 772 774 775 777 779 780 781 782 785 787 789 790 791 793 794 797 800 805 806 808 812 813 814 815 819 820 823 825 828 829 830 831 832 835 836 838 839 840 842 843 845 848 850 855 856 858 859 860 864 867,
	7	 52 56 57 256 261 262 264 265 267 270 272 273 274 277 278 280 282 283 284 285 417 431 432 433 506 544 549 555 621,
	18	 94 462,
	21	 92 94 97 462 464 467 468,
	6	 141 448 517,
	7	 133 134 136 138 141 448 517,
	6	 131 133 134 136 138 141 448 517,
	23	 410 566 569 590 591 606 632 636 637 638,
	20	 574 578 582 586 587,
	1	 24 574 578 582 586 587 595,
	2	 28 36 37 62 99,
	1	 28 36 37 62 99 609,
	1	 731 732 737 744 747 771 782 785 793,
	1	 731 732 737 744 747 753 755 760 768 771 777 782 785 793 794 812 820,
	31	 5 7 10 645 650 664 665 668 675 688 691 692 698 701 707 711 714 723 727 798 801 803 804 816 818 822 826 834 837 841 844 849 851 854 862 865,
	7	 5 7 10 14 21 27 29 98 188 362 363 364 368 371 404 405 406 407 411 510 533 534 535 536 645 650 664 665 668 675 688 691 692 698 701 707 711 714 723 727 730 740 745 749 750 756 757 759 763 765 769 773 776 784 786 795 798 801 803 804 807 809 816 818 821 822 826 834 837 841 844 849 851 854 862 865,
	0	 42 46 560 593 598 618 619 622 630 634 635,
	0	 42 46 51 73 75 79 84 87 89 95 105 107 122 129 132 139 159 164 166 169 174 182 192 194 203 206 208 360 373 383 386 388 393 394 421 423 428 450 456 458 460 461 463 465 466 469 471 472 476 477 480 503 515 521 531 560 577 580 584 589 593 598 600 603 605 607 610 615 618 619 622 630 634 635,
	3	 232 234 250 492 494,
	0	 16 25 374 438 541 558 562,
	0	 19 396 564 579 585 588 608 612 736 742 752 770 778 783 788 792 802 811 824 827 833 846 847 852 853 857 861 866,
	1	 16 19 25 374 396 438 541 558 562 564 579 585 588 608 612 736 742 752 770 778 783 788 792 802 811 824 827 833 846 847 852 853 857 861 866,
	1	 16 19 25 59 374 396 438 541 558 562 564 579 585 588 608 612 736 742 752 770 778 783 788 792 802 811 824 827 833 846 847 852 853 857 861 866,
	1	 259 260 266 276 379 412 440 523 545 550 567,
	1	 16 19 25 59 109 117 118 121 124 126 239 259 260 266 276 346 374 379 390 396 412 416 438 440 482 501 523 529 541 545 550 558 562 564 567 579 585 588 608 612 736 742 752 770 778 783 788 792 802 811 824 827 833 846 847 852 853 857 861 866,
	4	 11 415 508 556 647 651 655 658 663 672 678 680 684 694 695 697 700 705 712 716 721,
	3	 113 254 418 601,
	3	 113 254 418 601 631,
	0	 11 13 113 173 175 177 178 179 180 181 254 290 415 418 425 498 499 500 508 525 556 601 631 647 651 655 658 663 672 678 680 684 694 695 697 700 705 712 716 721,
	6	 12 35 39 48 49 54 61 69 85 93 110 125 135 172 176 183 211 214 257 269 271 279 292 296 349 356 376 385 389 392 395 402 413 414 478 546 559 561 563 571 572 576 581 594 599 617 620 633 641 666 671 685 696 702 706 717 722 725 729 739 762 796 799 810 817 863,
	1	 189 190 191 193 195 198 199,
	3	 12 35 39 48 49 54 60 61 63 64 65 66 67 68 69 71 85 93 110 125 135 172 176 183 189 190 191 193 195 197 198 199 211 214 257 269 271 279 292 296 349 356 365 366 367 376 385 387 389 392 395 402 409 413 414 478 486 487 504 507 546 559 561 563 571 572 576 581 594 599 617 620 633 641 666 671 685 696 702 706 717 722 725 728 729 739 762 796 799 810 817 863,
	14	 442 443 445 446 512 513,
	5	 11 12 13 35 39 48 49 54 60 61 63 64 65 66 67 68 69 71 85 93 110 113 125 135 172 173 175 176 177 178 179 180 181 183 189 190 191 193 195 197 198 199 211 214 219 220 223 254 257 269 271 279 290 292 296 349 356 365 366 367 376 385 387 389 392 395 402 409 413 414 415 418 425 442 443 445 446 478 486 487 498 499 500 504 507 508 512 513 525 546 556 559 561 563 571 572 576 581 594 599 601 617 620 631 633 641 647 651 655 658 663 666 671 672 678 680 684 685 694 695 696 697 700 702 705 706 712 716 717 721 722 725 728 729 739 762 796 799 810 817 863,
	0	 339 341 342 485,
	1	 297 298 299 300 303 304 305 306 307 308 309 311 312 313 314 327 329 330 333 335 337 339 341 342 399 420 436 485 548 553,
	2	 11 12 13 15 18 35 39 48 49 52 54 56 57 60 61 63 64 65 66 67 68 69 71 85 93 110 112 113 125 135 172 173 175 176 177 178 179 180 181 183 189 190 191 193 195 197 198 199 211 214 219 220 222 223 254 256 257 261 262 264 265 267 269 270 271 272 273 274 277 278 279 280 282 283 284 285 287 290 292 293 294 295 296 297 298 299 300 303 304 305 306 307 308 309 311 312 313 314 316 318 320 322 323 324 326 327 328 329 330 333 335 337 339 341 342 344 348 349 350 352 353 356 357 358 365 366 367 376 385 387 389 392 395 399 400 402 409 413 414 415 417 418 419 420 425 431 432 433 436 442 443 445 446 478 483 484 485 486 487 498 499 500 502 504 506 507 508 512 513 525 527 544 546 548 549 553 554 555 556 559 561 563 571 572 576 581 594 599 601 617 620 621 631 633 641 647 651 655 658 663 666 671 672 678 680 684 685 694 695 696 697 700 702 705 706 712 716 717 721 722 725 728 729 739 762 796 799 810 817 863,
	2	 11 12 13 15 18 35 39 48 49 52 54 56 57 60 61 63 64 65 66 67 68 69 71 85 93 110 112 113 125 135 172 173 175 176 177 178 179 180 181 183 189 190 191 193 195 197 198 199 211 214 219 220 222 223 254 256 257 261 262 264 265 267 269 270 271 272 273 274 277 278 279 280 282 283 284 285 287 290 292 293 294 295 296 297 298 299 300 303 304 305 306 307 308 309 311 312 313 314 316 318 320 322 323 324 326 327 328 329 330 333 335 337 339 341 342 344 348 349 350 352 353 356 357 358 365 366 367 376 385 387 389 392 395 399 400 402 409 413 414 415 417 418 419 420 425 431 432 433 436 442 443 445 446 478 483 484 485 486 487 498 499 500 502 504 506 507 508 512 513 525 527 544 546 548 549 553 554 555 556 559 561 563 571 572 576 581 594 599 601 617 620 621 631 633 641 646 647 648 649 651 652 653 654 655 656 657 658 659 660 661 662 663 666 667 669 670 671 672 673 674 676 677 678 679 680 681 682 683 684 685 686 687 689 690 693 694 695 696 697 699 700 702 703 704 705 706 708 709 710 712 713 715 716 717 718 719 720 721 722 724 725 726 728 729 739 762 796 799 810 817 863,
	8	 94 96 97 462,
	0	 80 81 82 83 86 88 90 91 422 424 449 454 455 457 459,
	0	 427 429,
	0	 427 429 430 522,
	0	 427 429 430 520 522,
	8	 17 200 201 204 205 207 209 210 212 213 215 216 441 606 640 644,
	14	 758 774 813,
	1	 738 767 819,
	2	 733 735 738 741 748 767 819,
	0	 733 735 738 741 748 764 767 819,
	0	 751 761,
	0	 751 761 772 775,
	0	 751 761 772 775 780 789 791,
	1	 428 521,
	2	 84 87 89 421 423 428 450 456 458 460 521,
	1	 84 87 89 421 423 428 450 456 458 460 461 521,
	1	 622 630,
	1	 46 618 619 622 630 635,
	2	 5 7 10 14 21 27 29 42 46 51 73 75 79 84 87 89 95 98 105 107 122 129 132 139 159 164 166 169 174 182 188 192 194 203 206 208 360 362 363 364 368 371 373 383 386 388 393 394 404 405 406 407 411 421 423 428 450 456 458 460 461 463 465 466 469 471 472 476 477 480 503 510 515 521 531 533 534 535 536 560 577 580 584 589 593 598 618 619 622 630 634 635 645 650 664 665 668 675 688 691 692 698 701 707 711 714 723 727 730 740 745 749 750 756 757 759 763 765 769 773 776 784 786 795 798 801 803 804 807 809 816 818 821 822 826 834 837 841 844 849 851 854 862 865,
	6	 234 240 246 248 251,
	6	 236 237 243 245 495,
	1	 225 226 227 228 229 230 231 232 233 234 235 236 237 238 240 241 242 243 244 245 246 247 248 249 250 251 252 253 381 398 434 439 481 488 490 491 492 493 494 495 537 538 539 600 603 605 607 610 615,
	11	 347 351 354 435 496,
	4	 497 524,
	11	 770 792,
	12	 736 742 770 792 811,
	6	 736 742 752 770 783 788 792 811,
	1	 379 412 523 570 643,
	0	 53 171 355 375 379 391 412 523 570 625 628 643,
	0	 186 426 567,
	0	 109 117 118 121 124 126 186 390 416 426 567,
	0	 109 117 118 121 124 126 186 239 346 390 416 426 482 501 529 567,
	0	 53 109 117 118 121 124 126 171 186 239 346 355 375 379 390 391 412 416 426 482 501 523 529 567 570 625 628 643,
	0	 648 652 682 686 687 689,
	4	 681 683 690,
	0	 648 652 681 682 683 686 687 689 690,
	0	 649 693,
	1	 648 649 652 681 682 683 686 687 689 690 693,
	7	 648 649 652 679 681 682 683 686 687 689 690 693 719 720,
	0	 659 662 669 670 673 713,
	20	 667 710,
	2	 601 631 646 647 648 649 651 652 653 654 655 656 657 658 659 660 661 662 663 667 669 670 672 673 674 676 677 678 679 680 681 682 683 684 686 687 689 690 693 694 695 697 699 700 703 704 705 708 709 710 712 713 715 716 718 719 720 721 724 726,
	2	 11 415 508 556 601 631 646 647 648 649 651 652 653 654 655 656 657 658 659 660 661 662 663 667 669 670 672 673 674 676 677 678 679 680 681 682 683 684 686 687 689 690 693 694 695 697 699 700 703 704 705 708 709 710 712 713 715 716 718 719 720 721 724 726,
	2	 5 7 10 11 14 16 19 21 25 27 29 32 42 44 46 51 53 59 70 72 73 75 79 84 87 89 95 98 105 107 109 113 117 118 121 122 124 126 129 132 139 159 164 166 169 171 174 182 186 188 192 194 203 206 208 217 221 224 225 226 227 228 229 230 231 232 233 234 235 236 237 238 239 240 241 242 243 244 245 246 247 248 249 250 251 252 253 255 258 259 260 263 266 268 275 276 286 288 289 291 301 302 310 315 317 319 321 325 331 332 334 336 338 340 343 345 346 347 351 354 355 360 361 362 363 364 368 369 371 373 374 375 377 379 381 383 386 388 390 391 393 394 396 398 403 404 405 406 407 408 411 412 415 416 418 421 423 426 428 434 435 438 439 440 444 450 453 456 458 460 461 463 465 466 469 471 472 476 477 480 481 482 488 489 490 491 492 493 494 495 496 497 501 503 505 508 509 510 511 514 515 519 521 523 524 526 528 529 531 533 534 535 536 537 538 539 541 542 545 547 550 551 552 556 558 560 562 564 565 567 568 570 575 577 579 580 584 585 588 589 593 598 600 601 603 605 607 608 610 612 615 618 619 622 625 628 630 631 634 635 639 642 643 645 646 647 648 649 650 651 652 653 654 655 656 657 658 659 660 661 662 663 664 665 667 668 669 670 672 673 674 675 676 677 678 679 680 681 682 683 684 686 687 688 689 690 691 692 693 694 695 697 698 699 700 701 703 704 705 707 708 709 710 711 712 713 714 715 716 718 719 720 721 723 724 726 727 730 736 740 742 745 749 750 752 756 757 759 763 765 769 770 773 776 778 783 784 786 788 792 795 798 801 802 803 804 807 809 811 816 818 821 822 824 826 827 833 834 837 841 844 846 847 849 851 852 853 854 857 861 862 865 866,
	4	 12 13 35 39 48 49 54 60 61 63 64 65 66 67 68 69 71 85 93 110 125 135 172 173 175 176 177 178 179 180 181 183 189 190 191 193 195 197 198 199 211 214 219 220 223 257 269 271 279 290 292 296 349 356 365 366 367 376 385 387 389 392 395 402 409 413 414 425 442 443 445 446 478 486 487 498 499 500 504 507 512 513 525 546 559 561 563 571 572 576 581 594 599 617 620 633 641 666 671 685 696 702 706 717 722 725 728 729 739 762 796 799 810 817 863,
	3	 12 13 35 39 48 49 54 60 61 63 64 65 66 67 68 69 71 85 93 110 125 135 172 173 175 176 177 178 179 180 181 183 189 190 191 193 195 197 198 199 211 214 219 220 223 254 257 269 271 279 290 292 296 349 356 365 366 367 376 385 387 389 392 395 402 409 413 414 425 442 443 445 446 478 486 487 498 499 500 504 507 512 513 525 546 559 561 563 571 572 576 581 594 599 617 620 633 641 666 671 685 696 702 706 717 722 725 728 729 739 762 796 799 810 817 863,
	5	 18 222 297 298 299 300 303 304 305 306 307 308 309 311 312 313 314 316 318 320 322 323 324 327 328 329 330 333 335 337 339 341 342 399 420 436 502 527 548 553 554,
	16	 18 222 297 298 299 300 303 304 305 306 307 308 309 311 312 313 314 316 318 320 322 323 324 327 328 329 330 333 335 337 339 341 342 344 399 420 436 502 527 548 553 554,
	3	 12 13 18 35 39 48 49 54 60 61 63 64 65 66 67 68 69 71 85 93 110 112 125 135 172 173 175 176 177 178 179 180 181 183 189 190 191 193 195 197 198 199 211 214 219 220 222 223 254 257 269 271 279 290 292 293 294 295 296 297 298 299 300 303 304 305 306 307 308 309 311 312 313 314 316 318 320 322 323 324 326 327 328 329 330 333 335 337 339 341 342 344 348 349 350 352 353 356 357 358 365 366 367 376 385 387 389 392 395 399 400 402 409 413 414 419 420 425 436 442 443 445 446 478 483 484 485 486 487 498 499 500 502 504 507 512 513 525 527 546 548 553 554 559 561 563 571 572 576 581 594 599 617 620 633 641 666 671 685 696 702 706 717 722 725 728 729 739 762 796 799 810 817 863,
	2	 606 636 637,
	2	 540 543 606 636 637,
	3	 397 410 540 543 566 569 590 606 632 636 637 638,
	3	 17 200 201 204 205 207 209 210 212 213 215 216 397 410 441 540 543 566 569 590 606 632 636 637 638 640 644,
	10	 22 23 38 40 41 380 592 597 611,
	10	 22 23 38 40 41 43 380 592 597 602 611,
	6	 26 578 583 586 587,
	7	 22 23 26 38 40 41 43 45 372 380 557 573 578 583 586 587 592 597 602 604 611 613 614 616,
	1	 22 23 26 28 30 36 37 38 40 41 43 45 62 99 170 372 380 557 573 574 578 583 586 587 591 592 597 602 604 609 611 613 614 616,
	1	 24 582 595,
	0	 24 47 582 595 623 624 626 627 629,
	4	 22 23 24 26 28 30 36 37 38 40 41 43 45 47 62 99 170 372 380 557 573 574 578 582 583 586 587 591 592 595 597 602 604 609 611 613 614 616 623 624 626 627 629,
	2	 133 134 138 448,
	3	 133 134 136 138 144 147 149 151 153 157 158 160 448 518,
	7	 146 150 152 154 156,
	4	 137 140 141 142 143 145 146 148 150 152 154 155 156 516 517,
	9	 133 134 136 137 138 140 141 142 143 144 145 146 147 148 149 150 151 152 153 154 155 156 157 158 160 448 516 517 518,
	1	 84 87 423,
	6	 736 742 770 783 788 792 811,
	14	 396 564 736 742 752 770 778 783 788 792 802 811 824 827 833 846 847 852 853 857 861 866,
	12	 588 608 612,
	4	 585 588 608 612,
	11	 646 648 649 652 653 654 656 657 660 661 674 676 677 679 681 682 683 686 687 689 693 699 703 704 715 718 719 720 724 726,
	11	 669 670,
	11	 659 662 667 669 670 673 690 708 709 710 713,
	18	 222 318 320 527,
	11	 293 294 295 326 328 400 483 554,
	18	 18 222 293 294 295 297 298 299 300 303 304 305 306 307 308 309 311 312 313 314 316 318 320 322 323 324 326 327 328 329 330 333 335 337 339 341 342 344 348 350 352 353 357 358 399 400 420 436 483 485 502 527 548 553 554,
	7	 13 18 173 175 177 178 179 180 181 222 290 293 294 295 297 298 299 300 303 304 305 306 307 308 309 311 312 313 314 316 318 320 322 323 324 326 327 328 329 330 333 335 337 339 341 342 344 348 350 352 353 357 358 399 400 420 425 436 483 485 498 499 500 502 525 527 548 553 554,
	0	 39 559 561 572 594 599,
	0	 376 581 617,
	12	 61 69 257 269 271 279 292 296 395 546,
	7	 12 35 39 48 49 54 61 69 172 176 183 211 257 269 271 279 292 296 376 392 395 413 546 559 561 563 571 572 581 594 599 617 620 633 666 671 685 696 702 706 717 722 725 729 739 762 796 799 810 817 863,
	4	 385 389,
	19	 195 365 366 367 409 486 487 504 507 728,
	7	 12 35 39 48 49 54 61 69 85 93 110 125 135 172 176 183 189 190 191 193 195 197 198 199 211 214 257 269 271 279 292 296 349 356 365 366 367 376 385 389 392 395 402 409 413 414 478 486 487 504 507 546 556 559 561 563 571 572 576 581 594 599 617 620 633 641 666 671 685 696 702 706 717 722 725 728 729 739 762 796 799 810 817 863,
	6	 11 12 13 18 35 39 48 49 54 60 61 63 64 65 66 67 68 69 71 85 93 110 112 113 125 135 172 173 175 176 177 178 179 180 181 183 189 190 191 193 195 197 198 199 211 214 219 220 222 223 254 257 269 271 279 290 292 293 294 295 296 297 298 299 300 303 304 305 306 307 308 309 311 312 313 314 316 318 320 322 323 324 326 327 328 329 330 333 335 337 339 341 342 344 348 349 350 352 353 356 357 358 365 366 367 376 385 387 389 392 395 399 400 402 409 413 414 415 417 418 419 420 425 436 442 443 445 446 478 483 484 485 486 487 498 499 500 502 504 507 508 512 513 525 527 546 548 553 554 556 559 561 563 571 572 576 581 594 599 601 617 620 631 633 641 647 651 655 658 663 666 671 672 678 680 684 685 694 695 696 697 700 702 705 706 712 716 717 721 722 725 728 729 739 762 796 799 810 817 863,
	4	 80 424,
	4	 80 82 424,
	6	 80 82 86 88 424 449,
	14	 103 104 106 108 111 451 470,
	4	 410 569,
	3	 410 569 590 632,
	3	 566 638,
	5	 410 566 569 590 632 638,
	2	 410 566 569 590 591 632 638,
	4	 410 540 543 566 569 590 591 606 632 636 637 638,
	1	 169 174 182 203 206 208 393 480,
	1	 169 174 182 203 206 208 393 394 480,
	2	 288 291 301 302 310 315 317 319 321 325 331 332 334 336 338 340 343 345 347 351 354 435 497 526 528 552 639,
	13	 374 438 541,
	2	 59 374 438 541,
	4	 53 171 355 375 379 391 412 523 625 628,
	5	 5 7 10 11 14 16 19 21 25 27 29 32 42 44 46 51 53 59 70 72 73 75 79 84 87 89 95 98 105 107 109 113 117 118 121 122 124 126 129 132 139 159 164 166 169 171 174 182 186 188 192 194 203 206 208 217 221 224 225 226 227 228 229 230 231 232 233 234 235 236 237 238 239 240 241 242 243 244 245 246 247 248 249 250 251 252 253 255 258 259 260 263 266 268 275 276 286 288 289 291 301 302 310 315 317 319 321 325 331 332 334 336 338 340 343 345 346 347 351 354 355 360 361 362 363 364 368 369 371 373 374 375 377 379 381 383 386 388 390 391 393 394 396 398 403 404 405 406 407 408 411 412 415 416 418 421 423 426 428 434 435 438 439 440 444 450 453 456 458 460 461 463 465 466 469 471 472 476 477 480 481 482 488 489 490 491 492 493 494 495 496 497 501 503 505 508 509 510 511 514 515 519 521 523 524 526 528 529 531 533 534 535 536 537 538 539 541 542 545 547 550 551 552 556 558 560 562 564 565 567 568 570 575 577 579 580 584 585 588 589 593 598 600 601 603 605 607 608 610 612 615 618 619 622 625 628 630 631 634 635 639 642 643 645 647 650 651 655 658 663 664 665 668 672 675 678 680 684 688 691 692 694 695 697 698 700 701 705 707 711 712 714 716 721 723 727 730 736 740 742 745 749 750 752 756 757 759 763 765 769 770 773 776 778 783 784 786 788 792 795 798 801 802 803 804 807 809 811 816 818 821 822 824 826 827 833 834 837 841 844 846 847 849 851 852 853 854 857 861 862 865 866,
	1	 257 269 271 279 385 389 546,
	1	 257 269 271 279 385 389 395 546,
	4	 679 681 683 690 719 720,
	0	 13 173 175 177 178 179 180 181 287 290 417 425 498 499 500 525 646 648 649 652 653 654 656 657 659 660 661 662 667 669 670 673 674 676 677 679 681 682 683 686 687 689 690 693 699 703 704 708 709 710 713 715 718 719 720 724 726,
	0	 12 13 35 39 48 49 54 60 61 63 64 65 66 67 68 69 71 85 93 110 125 135 172 173 175 176 177 178 179 180 181 183 189 190 191 193 195 197 198 199 211 214 219 220 223 257 269 271 279 287 290 292 296 349 356 365 366 367 376 385 387 389 392 395 402 409 413 414 417 425 442 443 445 446 478 486 487 498 499 500 504 507 512 513 525 546 559 561 563 571 572 576 581 594 599 617 620 633 641 646 648 649 652 653 654 656 657 659 660 661 662 666 667 669 670 671 673 674 676 677 679 681 682 683 685 686 687 689 690 693 696 699 702 703 704 706 708 709 710 713 715 717 718 719 720 722 724 725 726 728 729 739 762 796 799 810 817 863,
	1	 15 52 56 57 254 431 555 621,
	1	 15 52 56 57 254 256 261 262 264 265 267 270 272 273 274 277 278 280 282 283 284 285 431 432 433 506 544 549 555 621,
	0	 12 13 15 35 39 48 49 52 54 56 57 60 61 63 64 65 66 67 68 69 71 85 93 110 125 135 172 173 175 176 177 178 179 180 181 183 189 190 191 193 195 197 198 199 211 214 219 220 223 254 256 257 261 262 264 265 267 269 270 271 272 273 274 277 278 279 280 282 283 284 285 287 290 292 296 349 356 365 366 367 376 385 387 389 392 395 402 409 413 414 417 425 431 432 433 442 443 445 446 478 486 487 498 499 500 504 506 507 512 513 525 544 546 549 555 559 561 563 571 572 576 581 594 599 617 620 621 633 641 646 648 649 652 653 654 656 657 659 660 661 662 666 667 669 670 671 673 674 676 677 679 681 682 683 685 686 687 689 690 693 696 699 702 703 704 706 708 709 710 713 715 717 718 719 720 722 724 725 726 728 729 739 762 796 799 810 817 863,
	1	 1 2 3 4 6 8 9 17 18 20 22 23 24 26 28 30 31 33 34 36 37 38 40 41 43 45 47 50 55 58 62 74 76 77 78 80 81 82 83 86 88 90 91 92 94 96 97 99 100 101 102 103 104 106 108 111 112 114 115 116 119 120 123 127 128 130 131 133 134 136 137 138 140 141 142 143 144 145 146 147 148 149 150 151 152 153 154 155 156 157 158 160 161 162 163 165 167 168 170 184 185 187 196 200 201 202 204 205 207 209 210 212 213 215 216 218 222 281 293 294 295 297 298 299 300 303 304 305 306 307 308 309 311 312 313 314 316 318 320 322 323 324 326 327 328 329 330 333 335 337 339 341 342 344 348 350 352 353 357 358 359 370 372 378 380 382 384 397 399 400 401 410 419 420 422 424 427 429 430 436 437 441 447 448 449 451 452 454 455 457 459 462 464 467 468 470 473 474 475 479 483 484 485 502 516 517 518 520 522 527 530 532 540 543 548 553 554 557 566 569 573 574 578 582 583 586 587 590 591 592 595 596 597 602 604 606 609 611 613 614 616 623 624 626 627 629 632 636 637 638 640 644 731 732 733 734 735 737 738 741 743 744 746 747 748 751 753 754 755 758 760 761 764 766 767 768 771 772 774 775 777 779 780 781 782 785 787 789 790 791 793 794 797 800 805 806 808 812 813 814 815 819 820 823 825 828 829 830 831 832 835 836 838 839 840 842 843 845 848 850 855 856 858 859 860 864 867,
	3	 222 316,
	5	 18 222 297 298 299 300 303 304 305 306 307 308 309 311 312 313 314 316 318 320 322 323 324 327 328 329 330 333 335 337 339 341 342 344 348 350 352 353 357 358 399 420 436 502 527 548 553 554,
	0	 31 34 218,
	2	 31 33 34 218,
	3	 370 382 384,
	1	 80 81 82 83 86 88 90 91 422 424 427 430 449 454 455 457 459 520 522,
	2	 127 128 130 161 162,
	4	 127 128 130 131 161 162,
	4	 146 150,
	1	 127 128 130 131 137 140 141 142 143 145 146 148 150 152 154 155 156 161 162 516 517,
	8	 133 134 448,
	0	 127 128 130 131 133 134 136 137 138 140 141 142 143 145 146 148 150 152 154 155 156 161 162 448 516 517,
	1	 17 200 201 204 205 207 209 210 212 213 215 216 397 410 441 566 569 590 632 638 640 644,
	1	 17 200 201 204 205 207 209 210 212 213 215 216 397 410 441 540 543 566 569 590 632 638 640 644,
	3	 17 200 201 204 205 207 209 210 212 213 215 216 397 410 441 540 543 566 569 590 606 632 638 640 644,
	1	 22 23 26 38 40 41 43 45 170 372 380 557 573 578 583 586 587 591 592 597 602 604 611 613 614 616,
	1	 28 30 36 37 62 99,
	1	 28 30 36 37 62 99 574 582 609,
	1	 24 28 30 36 37 62 99 574 582 595 609,
	8	 22 23 24 26 28 30 36 37 38 40 41 43 45 62 99 170 372 380 557 573 574 578 582 583 586 587 591 592 595 597 602 604 609 611 613 614 616,
	4	 22 23 24 26 28 30 36 37 38 40 41 43 45 47 62 99 170 372 380 557 573 574 578 582 583 586 587 591 592 595 597 602 604 609 611 613 614 616 623 624 626 627 629 636 637,
	6	 2 3 8 731 732 737 744 747 753 755 760 766 768 771 777 782 785 793 794 797 800 805 812 814 815 820 823 825 829 835 842 845 856 859 864,
	9	 46 560 600 603 605 607 610 615 618 619 622 630 634 635,
	8	 5 7 10 14 21 27 29 46 73 75 79 84 87 89 95 98 105 107 122 129 132 139 159 164 166 188 192 194 360 362 363 364 368 371 373 383 386 388 404 405 406 407 411 421 423 428 450 456 458 460 461 463 465 466 469 471 472 476 477 503 510 515 521 531 533 534 535 536 560 600 603 605 607 610 615 618 619 622 630 634 635 645 650 664 665 668 675 688 691 692 698 701 707 711 714 723 727 730 740 745 749 750 756 757 759 763 765 769 773 776 784 786 795 798 801 803 804 807 809 816 818 821 822 826 834 837 841 844 849 851 854 862 865,
	2	 51 169 203 206 208 393 480,
	3	 174 182 394 577 580 584 589,
	5	 225 227 538,
	2	 228 229 481 488 539,
	3	 228 229 481 488 490 539,
	13	 232 233 250 252 492 494,
	1	 377 575,
	4	 321 528,
	6	 317 319 321 526 528,
	1	 171 355 379 391 625 628,
	1	 171 186 355 379 391 426 570 625 628 643,
	3	 53 171 186 355 375 379 391 426 570 625 628 643,
	24	 674 676 715 718,
	16	 653 654 656 657 660 661 674 676 703 704 715 718,
	0	 648 649 682 683 687 689 693,
	2	 648 649 652 682 683 686 687 689 693,
	1	 5 7 10 14 16 19 21 25 27 29 32 42 44 46 51 53 59 70 72 73 75 79 84 87 89 95 98 105 107 109 113 117 118 121 122 124 126 129 132 139 159 164 166 169 171 174 182 186 188 192 194 203 206 208 217 221 224 225 226 227 228 229 230 231 232 233 234 235 236 237 238 239 240 241 242 243 244 245 246 247 248 249 250 251 252 253 255 258 259 260 263 266 268 275 276 286 288 289 291 301 302 310 315 317 319 321 325 331 332 334 336 338 340 343 345 346 347 351 354 355 360 361 362 363 364 368 369 371 373 374 375 377 379 381 383 386 388 390 391 393 394 396 398 403 404 405 406 407 408 411 412 416 418 421 423 426 428 434 435 438 439 440 444 450 453 456 458 460 461 463 465 466 469 471 472 476 477 480 481 482 488 489 490 491 492 493 494 495 496 497 501 503 505 509 510 511 514 515 519 521 523 524 526 528 529 531 533 534 535 536 537 538 539 541 542 545 547 550 551 552 558 560 562 564 565 567 568 570 575 577 579 580 584 585 588 589 593 598 600 603 605 607 608 610 612 615 618 619 622 625 628 630 634 635 639 642 643 645 646 648 649 650 652 653 654 656 657 659 660 661 662 664 665 667 668 669 670 673 674 675 676 677 679 681 682 683 686 687 688 689 690 691 692 693 698 699 701 703 704 707 708 709 710 711 713 714 715 718 719 720 723 724 726 727 730 736 740 742 745 749 750 752 756 757 759 763 765 769 770 773 776 778 783 784 786 788 792 795 798 801 802 803 804 807 809 811 816 818 821 822 824 826 827 833 834 837 841 844 846 847 849 851 852 853 854 857 861 862 865 866,
	8	 678 721,
	6	 678 716 721,
	5	 655 658 663 672 678 694 695 700 705 712 716 721,
	2	 39 572 581 599,
	7	 376 559 561 594 617,
	11	 61 69 85 93 110 125 135 214 389 478,
	1	 12 35 39 48 49 54 61 69 85 93 110 125 135 172 176 183 211 214 257 269 271 279 292 296 349 356 365 366 367 376 385 389 392 395 402 409 413 414 478 486 487 504 507 546 559 561 563 571 572 576 581 594 599 617 620 633 641 666 671 685 696 702 706 717 722 725 728 729 739 762 796 799 810 817 863,
	1	 12 35 39 48 49 54 61 69 85 93 110 125 135 172 176 183 189 190 191 193 195 197 198 199 211 214 257 269 271 279 292 296 349 356 365 366 367 376 385 389 392 395 402 409 413 414 478 486 487 504 507 546 559 561 563 571 572 576 581 594 599 617 620 633 641 666 671 685 696 702 706 717 722 725 728 729 739 762 796 799 810 817 863,
	1	 222 316 318 320 328 502 527,
	1	 18 222 316 318 320 322 323 324 328 502 527,
	1	 18 222 316 318 320 322 323 324 328 344 502 527,
	1	 298 299 300 303 304 312 420,
	1	 305 306 308 548,
	7	 309 436,
	1	 305 306 308 309 436 548,
	1	 298 299 300 303 304 305 306 308 309 312 420 436 548,
	8	 298 299 300 303 304 305 306 307 308 309 312 420 436 548,
	1	 18 222 297 298 299 300 303 304 305 306 307 308 309 311 312 313 314 316 318 320 322 323 324 327 328 329 330 333 335 337 339 341 342 344 399 420 436 502 527 548 553,
	1	 18 222 297 298 299 300 303 304 305 306 307 308 309 311 312 313 314 316 318 320 322 323 324 327 328 329 330 333 335 337 339 341 342 344 348 350 352 353 357 358 399 420 436 502 527 548 553,
	1	 293 294 295 554,
	4	 18 222 293 294 295 297 298 299 300 303 304 305 306 307 308 309 311 312 313 314 316 318 320 322 323 324 327 328 329 330 333 335 337 339 341 342 344 348 350 352 353 357 358 399 420 436 502 527 548 553 554,
	3	 326 400 483 485,
	3	 112 326 400 419 483 484 485,
	1	 18 112 222 287 293 294 295 297 298 299 300 303 304 305 306 307 308 309 311 312 313 314 316 318 320 322 323 324 326 327 328 329 330 333 335 337 339 341 342 344 348 350 352 353 357 358 399 400 417 419 420 436 483 484 485 502 527 548 553 554,
	0	 12 13 18 35 39 48 49 54 60 61 63 64 65 66 67 68 69 71 85 93 110 112 125 135 172 173 175 176 177 178 179 180 181 183 189 190 191 193 195 197 198 199 211 214 219 220 222 223 257 269 271 279 287 290 292 293 294 295 296 297 298 299 300 303 304 305 306 307 308 309 311 312 313 314 316 318 320 322 323 324 326 327 328 329 330 333 335 337 339 341 342 344 348 349 350 352 353 356 357 358 365 366 367 376 385 387 389 392 395 399 400 402 409 413 414 417 419 420 425 436 442 443 445 446 478 483 484 485 486 487 498 499 500 502 504 507 512 513 525 527 546 548 553 554 559 561 563 571 572 576 581 594 599 617 620 633 641 666 671 685 696 702 706 717 722 725 728 729 739 762 796 799 810 817 863,
	2	 11 12 13 18 35 39 48 49 54 60 61 63 64 65 66 67 68 69 71 85 93 110 112 125 135 172 173 175 176 177 178 179 180 181 183 189 190 191 193 195 197 198 199 211 214 219 220 222 223 254 257 269 271 279 287 290 292 293 294 295 296 297 298 299 300 303 304 305 306 307 308 309 311 312 313 314 316 318 320 322 323 324 326 327 328 329 330 333 335 337 339 341 342 344 348 349 350 352 353 356 357 358 365 366 367 376 385 387 389 392 395 399 400 402 409 413 414 415 417 419 420 425 436 442 443 445 446 478 483 484 485 486 487 498 499 500 502 504 507 508 512 513 525 527 546 548 553 554 556 559 561 563 571 572 576 581 594 599 601 617 620 631 633 641 647 651 655 658 663 666 671 672 678 680 684 685 694 695 696 697 700 702 705 706 712 716 717 721 722 725 728 729 739 762 796 799 810 817 863,
	2	 410 566 569 638,
	3	 17 200 201 204 205 207 209 210 212 213 215 216 397 410 441 566 569 590 606 632 638 640 644,
	1	 26 45 578 583 586 587 604 613 614 616,
	0	 22 23 26 38 40 41 43 45 372 380 557 573 578 583 586 587 591 592 597 602 604 611 613 614 616,
	1	 30 37 62 170,
	3	 17 22 23 24 26 28 30 36 37 38 40 41 43 45 47 62 99 170 200 201 204 205 207 209 210 212 213 215 216 372 380 397 410 441 557 566 569 573 574 578 582 583 586 587 590 591 592 595 597 602 604 606 609 611 613 614 616 623 624 626 627 629 632 636 637 638 640 644,
	1	 17 22 23 24 26 28 30 36 37 38 40 41 43 45 47 62 99 170 184 185 187 200 201 204 205 207 209 210 212 213 215 216 359 372 380 397 410 437 441 540 543 557 566 569 573 574 578 582 583 586 587 590 591 592 595 597 602 604 606 609 611 613 614 616 623 624 626 627 629 632 636 637 638 640 644,
	6	 20 58 202 378 530 532,
	1	 50 55 196 401 596,
	1	 20 50 55 58 196 202 378 401 530 532 596,
	1	 20 31 33 34 50 55 58 74 76 77 78 80 81 82 83 86 88 90 91 92 94 96 97 100 101 102 103 104 106 108 111 114 115 116 119 120 123 127 128 130 131 133 134 136 137 138 140 141 142 143 144 145 146 147 148 149 150 151 152 153 154 155 156 157 158 160 161 162 163 165 167 168 196 202 218 281 370 378 382 384 401 422 424 427 429 430 447 448 449 451 452 454 455 457 459 462 464 467 468 470 473 474 475 479 516 517 518 520 522 530 532 596,
	1	 806 808,
	2	 315 317 319 321 325 331 332 334 336 338 340 343 345 347 351 354 435 524 526 528 552,
	1	 824 827 833 846 847 852 853 857,
	18	 396 438 541 564 588 608 612 736 742 752 770 778 783 788 792 802 811 824 827 833 846 847 852 853 857 861 866,
	2	 307 312,
	7	 18 173 175 177 178 179 180 181 222 290 293 294 295 297 298 299 300 303 304 305 306 307 308 309 311 312 313 314 316 318 320 322 323 324 327 328 329 330 333 335 337 339 341 342 344 348 350 352 353 357 358 399 420 425 436 485 498 499 500 502 525 527 548 553 554,
	7	 112 326 400 419 483,
	7	 18 112 173 175 177 178 179 180 181 222 290 293 294 295 297 298 299 300 303 304 305 306 307 308 309 311 312 313 314 316 318 320 322 323 324 326 327 328 329 330 333 335 337 339 341 342 344 348 350 352 353 357 358 399 400 419 420 425 436 483 484 485 498 499 500 502 525 527 548 553 554,
	6	 11 18 112 173 175 177 178 179 180 181 222 254 290 293 294 295 297 298 299 300 303 304 305 306 307 308 309 311 312 313 314 316 318 320 322 323 324 326 327 328 329 330 333 335 337 339 341 342 344 348 350 352 353 357 358 399 400 415 419 420 425 436 483 484 485 498 499 500 502 508 525 527 548 553 554 556 601 631 647 651 655 658 663 672 678 680 684 694 695 697 700 705 712 716 721,
	9	 12 35 49 54 211 413 563 571 633 666 671 685 696 702 706 717 722 725 729 739 762 796 799 810 817 863,
	5	 172 176 183 392,
	9	 39 48 172 176 183 376 392 559 561 572 581 594 599 617 620,
	17	 12 35 39 48 49 54 60 61 63 64 65 66 67 68 69 71 85 93 110 113 125 135 172 176 183 189 190 191 193 195 197 198 199 211 214 219 220 223 257 269 271 279 292 296 349 356 365 366 367 376 385 387 389 392 395 402 409 413 414 418 442 443 445 446 478 486 487 504 507 512 513 546 559 561 563 571 572 576 581 594 599 617 620 633 641 666 671 685 696 702 706 717 722 725 728 729 739 762 796 799 810 817 863,
	8	 52 56 57 256 261 262 264 265 267 270 272 273 274 277 278 280 282 283 284 285 287 417 431 432 433 506 544 549 555 621,
	4	 13 646 648 649 652 653 654 656 657 659 660 661 662 667 669 670 673 674 676 677 679 681 682 683 686 687 689 690 693 699 703 704 708 709 710 713 715 718 719 720 724 726,
	8	 11 12 13 18 35 39 48 49 52 54 56 57 60 61 63 64 65 66 67 68 69 71 85 93 110 112 113 125 135 172 173 175 176 177 178 179 180 181 183 189 190 191 193 195 197 198 199 211 214 219 220 222 223 254 256 257 261 262 264 265 267 269 270 271 272 273 274 277 278 279 280 282 283 284 285 287 290 292 293 294 295 296 297 298 299 300 303 304 305 306 307 308 309 311 312 313 314 316 318 320 322 323 324 326 327 328 329 330 333 335 337 339 341 342 344 348 349 350 352 353 356 357 358 365 366 367 376 385 387 389 392 395 399 400 402 409 413 414 415 417 418 419 420 425 431 432 433 436 442 443 445 446 478 483 484 485 486 487 498 499 500 502 504 506 507 508 512 513 525 527 544 546 548 549 553 554 555 556 559 561 563 571 572 576 581 594 599 601 617 620 621 631 633 641 646 647 648 649 651 652 653 654 655 656 657 658 659 660 661 662 663 666 667 669 670 671 672 673 674 676 677 678 679 680 681 682 683 684 685 686 687 689 690 693 694 695 696 697 699 700 702 703 704 705 706 708 709 710 712 713 715 716 717 718 719 720 721 722 724 725 726 728 729 739 762 796 799 810 817 863,
	11	 28 36 99 574 578 582 586 587,
	10	 22 23 26 28 30 36 38 40 41 43 45 99 170 372 380 557 573 574 578 582 583 586 587 592 597 602 604 609 611 613 614 616,
	9	 47 595 623 624 626 627 629,
	9	 24 37 47 62 595 623 624 626 627 629,
	3	 827 833 846 847 852,
	1	 96 97,
	13	 397 441 540 543 606,
	0	 675 691 698 723,
	0	 645 650 675 688 691 692 698 723,
	1	 5 7 10 14 21 27 29 46 73 75 79 84 87 89 95 98 105 107 122 129 132 139 159 164 166 188 192 194 225 226 227 228 229 230 231 232 233 234 235 236 237 238 240 241 242 243 244 245 246 247 248 249 250 251 252 253 360 362 363 364 368 371 373 381 383 386 388 398 404 405 406 407 411 421 423 428 434 439 450 456 458 460 461 463 465 466 469 471 472 476 477 481 488 490 491 492 493 494 495 503 510 515 521 531 533 534 535 536 537 538 539 560 600 603 605 607 610 615 618 619 622 630 634 635 645 650 664 665 668 675 688 691 692 698 701 707 711 714 723 727 730 740 745 749 750 756 757 759 763 765 769 773 776 784 786 795 798 801 803 804 807 809 816 818 821 822 826 834 837 841 844 849 851 854 862 865,
	0	 42 169 203 206 208 393 480 593 598,
	1	 331 332,
	1	 331 332 334,
	2	 315 317 319 321 325 331 332 334 336 338 340 343 345 347 351 354 435 496 526 528,
	1	 51 174 182 255 258 263 268 275 288 291 301 302 310 315 317 319 321 325 331 332 334 336 338 340 343 345 347 351 354 394 435 496 497 524 526 528 547 551 552 577 580 584 589 639,
	0	 42 51 169 174 182 203 206 208 255 258 263 268 275 288 291 301 302 310 315 317 319 321 325 331 332 334 336 338 340 343 345 347 351 354 393 394 435 480 496 497 524 526 528 547 551 552 577 580 584 589 593 598 639,
	0	 42 51 70 72 169 174 182 203 206 208 255 258 263 268 275 288 291 301 302 310 315 317 319 321 325 331 332 334 336 338 340 343 345 347 351 354 369 377 393 394 435 453 480 496 497 524 526 528 547 551 552 575 577 580 584 589 593 598 639,
	1	 32 408 489 568 642,
	1	 5 7 10 14 21 27 29 32 42 46 51 70 72 73 75 79 84 87 89 95 98 105 107 122 129 132 139 159 164 166 169 174 182 188 192 194 203 206 208 217 221 224 225 226 227 228 229 230 231 232 233 234 235 236 237 238 240 241 242 243 244 245 246 247 248 249 250 251 252 253 255 258 263 268 275 288 289 291 301 302 310 315 317 319 321 325 331 332 334 336 338 340 343 345 347 351 354 360 362 363 364 368 369 371 373 377 381 383 386 388 393 394 398 404 405 406 407 408 411 421 423 428 434 435 439 444 450 453 456 458 460 461 463 465 466 469 471 472 476 477 480 481 488 489 490 491 492 493 494 495 496 497 503 510 511 514 515 519 521 524 526 528 531 533 534 535 536 537 538 539 547 551 552 560 565 568 575 577 580 584 589 593 598 600 603 605 607 610 615 618 619 622 630 634 635 639 642 645 650 664 665 668 675 688 691 692 698 701 707 711 714 723 727 730 740 745 749 750 756 757 759 763 765 769 773 776 784 786 795 798 801 803 804 807 809 816 818 821 822 826 834 837 841 844 849 851 854 862 865,
	11	 171 355 379 391 412 523 625 628,
	2	 171 186 355 375 379 391 412 426 523 570 625 628 643,
	7	 109 117 118 121 124 126 171 186 239 259 260 266 276 346 355 375 379 390 391 412 416 426 440 482 501 523 529 545 550 567 570 625 628 643,
	1	 853 857,
	6	 286 374 396 438 541 564 585 588 608 612 736 742 752 770 778 783 788 792 802 811 824 827 833 846 847 852 853 857 861 866,
	0	 11 13 173 175 177 178 179 180 181 254 290 415 425 498 499 500 508 525 556 601 631 647 651 655 658 663 672 678 680 684 694 695 697 700 705 712 716 721,
	0	 112 113 326 400 418 419 483 484,
	1	 11 13 112 113 173 175 177 178 179 180 181 254 290 326 400 415 418 419 425 483 484 498 499 500 508 525 556 601 631 647 651 655 658 663 672 678 680 684 694 695 697 700 705 712 716 721,
	2	 12 35 39 48 49 54 61 69 85 93 110 125 135 172 176 183 211 214 257 269 271 279 292 296 349 356 365 366 367 376 385 389 392 395 402 409 413 478 486 487 504 507 546 559 561 563 571 572 576 581 594 599 617 620 633 641 666 671 685 696 702 706 717 722 725 729 739 762 796 799 810 817 863,
	5	 189 190 191 193 195 197 198 199 728,
	2	 60 63 64 65 66 67 68 71 189 190 191 193 195 197 198 199 387 728,
	6	 12 35 39 48 49 54 60 61 63 64 65 66 67 68 69 71 85 93 110 125 135 172 176 183 189 190 191 193 195 197 198 199 211 214 257 269 271 279 292 296 349 356 365 366 367 376 385 387 389 392 395 402 409 413 478 486 487 504 507 546 559 561 563 571 572 576 581 594 599 617 620 633 641 666 671 685 696 702 706 717 722 725 728 729 739 762 796 799 810 817 863,
	11	 219 220 223 414 442 443 445 446 512 513,
	0	 11 12 13 35 39 48 49 54 60 61 63 64 65 66 67 68 69 71 85 93 110 112 113 125 135 172 173 175 176 177 178 179 180 181 183 189 190 191 193 195 197 198 199 211 214 219 220 223 254 257 269 271 279 290 292 296 326 349 356 365 366 367 376 385 387 389 392 395 400 402 409 413 414 415 418 419 425 442 443 445 446 478 483 484 486 487 498 499 500 504 507 508 512 513 525 546 556 559 561 563 571 572 576 581 594 599 601 617 620 631 633 641 647 651 655 658 663 666 671 672 678 680 684 685 694 695 696 697 700 702 705 706 712 716 717 721 722 725 728 729 739 762 796 799 810 817 863,
	0	 15 555 621,
	1	 283 285 544 549,
	1	 277 278 280 282 283 285 544 549,
	0	 277 278 280 282 283 284 285 433 544 549,
	2	 45 583 604 613 614 616,
	2	 45 372 557 573 583 604 613 614 616,
	1	 22 23 30 38 40 41 43 45 372 380 557 573 583 592 597 602 604 611 613 614 616,
	0	 329 330 333 335 337 399,
	4	 112 293 294 295 326 328 400 419 483 484 554,
	1	 1 2 3 4 6 8 9 17 20 22 23 24 26 28 30 31 33 34 36 37 38 40 41 43 45 47 50 52 55 56 57 58 62 74 76 77 78 80 81 82 83 86 88 90 91 92 94 96 97 99 100 101 102 103 104 106 108 111 114 115 116 119 120 123 127 128 130 131 133 134 136 137 138 140 141 142 143 144 145 146 147 148 149 150 151 152 153 154 155 156 157 158 160 161 162 163 165 167 168 170 184 185 187 196 200 201 202 204 205 207 209 210 212 213 215 216 218 256 261 262 264 265 267 270 272 273 274 277 278 280 281 282 283 284 285 359 370 372 378 380 382 384 397 401 410 422 424 427 429 430 431 432 433 437 441 447 448 449 451 452 454 455 457 459 462 464 467 468 470 473 474 475 479 506 516 517 518 520 522 530 532 540 543 544 549 555 557 566 569 573 574 578 582 583 586 587 590 591 592 595 596 597 602 604 606 609 611 613 614 616 621 623 624 626 627 629 632 636 637 638 640 644 731 732 733 734 735 737 738 741 743 744 746 747 748 751 753 754 755 758 760 761 764 766 767 768 771 772 774 775 777 779 780 781 782 785 787 789 790 791 793 794 797 800 805 806 808 812 813 814 815 819 820 823 825 828 829 830 831 832 835 836 838 839 840 842 843 845 848 850 855 856 858 859 860 864 867,
	1	 20 55 202 378 401 530 532,
	2	 92 97 462 464 467 468,
	0	 137 140 141 142 143 144 145 146 147 148 149 150 151 152 153 154 155 156 157 158 160 162 516 517 518,
	0	 133 134 136 137 138 140 141 142 143 144 145 146 147 148 149 150 151 152 153 154 155 156 157 158 160 162 448 516 517 518,
	1	 169 203 206 208 393 394 480 577 580 584 589,
	1	 807 818,
	0	 394 577 584,
	0	 174 182 394 577 584,
	3	 73 75 79 463 465 466,
	3	 73 75 79 461 463 465 466,
	1	 84 87 89 95 421 423 428 450 456 458 460 469,
	3	 362 533 536,
	3	 362 363 533 536,
	3	 362 363 407 533 534 536,
	3	 225 227 488 538 539,
	0	 315 317 319 321 325 331 332 334 336 338 340 345 526 528 552,
	0	 315 317 319 321 325 331 332 334 336 338 340 345 347 351 354 435 496 526 528 552,
	1	 315 317 319 321 325 331 332 334 336 338 340 345 347 351 354 435 496 524 526 528 552,
	1	 315 317 319 321 325 331 332 334 336 338 340 345 347 351 354 435 496 497 524 526 528 552,
	1	 288 291 301 302 310 315 317 319 321 325 331 332 334 336 338 340 345 347 351 354 435 496 497 524 526 528 552 639,
	1	 25 558 562 588,
	0	 16 19 25 558 562 579 588,
	1	 16 19 25 374 558 562 579 588,
	1	 44 608,
	1	 44 585 608,
	1	 44 396 564 585 608 612 736 742 752 770 778 783 788 792 802 811 824 827 833 846 847 852 853 857 861 866,
	1	 16 19 25 44 374 396 558 562 564 579 585 588 608 612 736 742 752 770 778 783 788 792 802 811 824 827 833 846 847 852 853 857 861 866,
	0	 16 19 25 44 59 374 396 558 562 564 579 585 588 608 612 736 742 752 770 778 783 788 792 802 811 824 827 833 846 847 852 853 857 861 866,
	0	 16 19 25 44 59 374 396 412 438 541 558 562 564 579 585 588 608 612 736 742 752 770 778 783 788 792 802 811 824 827 833 846 847 852 853 857 861 866,
	0	 239 346 416 482 501 567,
	0	 16 19 25 44 59 109 117 118 121 124 126 239 259 260 266 276 346 374 390 396 412 416 438 440 482 501 529 541 545 550 558 562 564 567 579 585 588 608 612 736 742 752 770 778 783 788 792 802 811 824 827 833 846 847 852 853 857 861 866,
	0	 53 171 355 379 391 523 625 628,
	1	 53 171 186 355 375 379 391 426 523 570 625 628 643,
	3	 189 190 191 193 195 197 198 199 219 220 223 365 366 367 409 442 443 445 446 486 487 504 507 512 513 728,
	0	 254 673,
	0	 254 670 673,
	0	 254 669 670 673,
	0	 254 659 662 667 669 670 673 708 709 710 713,
	0	 254 646 648 649 652 653 654 656 657 659 660 661 662 667 669 670 673 674 676 677 679 681 682 683 686 687 689 690 693 699 703 704 708 709 710 713 715 718 719 720 724 726,
	1	 254 287 417 646 648 649 652 653 654 656 657 659 660 661 662 667 669 670 673 674 676 677 679 681 682 683 686 687 689 690 693 699 703 704 708 709 710 713 715 718 719 720 724 726,
	3	 12 35 39 48 49 54 60 61 63 64 65 66 67 68 69 71 85 93 110 125 135 172 176 183 189 190 191 193 195 197 198 199 211 214 219 220 223 254 257 269 271 279 287 292 296 349 356 365 366 367 376 385 387 389 392 395 402 409 413 414 417 442 443 445 446 478 486 487 504 507 512 513 546 559 561 563 571 572 576 581 594 599 617 620 633 641 646 648 649 652 653 654 656 657 659 660 661 662 666 667 669 670 671 673 674 676 677 679 681 682 683 685 686 687 689 690 693 696 699 702 703 704 706 708 709 710 713 715 717 718 719 720 722 724 725 726 728 729 739 762 796 799 810 817 863,
	0	 18 222 297 298 299 300 303 304 305 306 307 308 309 311 312 313 314 316 318 320 322 323 324 327 328 329 330 333 335 337 339 341 342 399 420 436 485 502 527 548 553 554,
	3	 12 13 18 35 39 48 49 54 60 61 63 64 65 66 67 68 69 71 85 93 110 112 125 135 172 173 175 176 177 178 179 180 181 183 189 190 191 193 195 197 198 199 211 214 219 220 222 223 254 257 269 271 279 287 290 292 293 294 295 296 297 298 299 300 303 304 305 306 307 308 309 311 312 313 314 316 318 320 322 323 324 326 327 328 329 330 333 335 337 339 341 342 344 348 349 350 352 353 356 357 358 365 366 367 376 385 387 389 392 395 399 400 402 409 413 414 417 419 420 425 436 442 443 445 446 478 483 484 485 486 487 498 499 500 502 504 507 512 513 525 527 546 548 553 554 559 561 563 571 572 576 581 594 599 617 620 633 641 646 648 649 652 653 654 656 657 659 660 661 662 666 667 669 670 671 673 674 676 677 679 681 682 683 685 686 687 689 690 693 696 699 702 703 704 706 708 709 710 713 715 717 718 719 720 722 724 725 726 728 729 739 762 796 799 810 817 863,
	2	 15 52 56 57 256 261 262 264 265 267 270 272 273 274 277 278 280 282 283 284 285 431 432 433 506 544 549,
	2	 74 76 77 78 92 94 96 97 429 462 464 467 468 520,
	2	 74 76 77 78 80 82 86 88 90 92 94 96 97 424 427 429 430 449 455 457 459 462 464 467 468 520 522,
	1	 134 136,
	2	 134 136 138 141 165 448 517,
	1	 133 134 136 138 141 144 147 149 151 153 157 158 160 165 448 517,
	1	 145 146 150 152 154 156 518,
	1	 137 140 142 143 145 146 148 150 152 154 155 156 516 518,
	2	 133 134 136 137 138 140 141 142 143 144 145 146 147 148 149 150 151 152 153 154 155 156 157 158 160 165 448 516 517 518,
	7	 161 162,
	1	 128 130 131 133 134 136 137 138 140 141 142 143 144 145 146 147 148 149 150 151 152 153 154 155 156 157 158 160 161 162 165 448 516 517 518,
	0	 1 2 3 4 6 8 9 17 22 23 24 26 28 30 36 37 38 40 41 43 45 47 62 99 170 200 201 204 205 207 209 210 212 213 215 216 372 380 397 410 441 557 566 569 573 574 578 582 583 586 587 590 591 592 595 597 602 604 606 609 611 613 614 616 623 624 626 627 629 632 636 637 638 640 644 731 732 733 734 735 737 738 741 743 744 746 747 748 751 753 754 755 758 760 761 764 766 767 768 771 772 774 775 777 779 780 781 782 785 787 789 790 791 793 794 797 800 805 806 808 812 813 814 815 819 820 823 825 828 829 830 831 832 835 836 838 839 840 842 843 845 848 850 855 856 858 859 860 864 867,
	2	 47 623 624 626 627 629 636 637 640,
	9	 751 775,
	16	 758 779 813,
	1	 253 537,
	9	 5 7 10 14 21 27 29 42 46 51 73 75 79 84 87 89 95 98 105 107 122 129 132 139 159 164 166 169 174 182 188 192 194 203 206 208 225 226 227 228 229 230 231 232 233 234 235 236 237 238 240 241 242 243 244 245 246 247 248 249 250 251 252 253 360 361 362 363 364 368 369 371 373 377 381 383 386 388 393 394 398 403 404 405 406 407 408 411 421 423 428 434 439 450 456 458 460 461 463 465 466 469 471 472 476 477 480 481 488 490 491 492 493 494 495 503 505 509 510 515 521 531 533 534 535 536 537 538 539 542 560 577 580 584 589 593 598 600 603 605 607 610 615 618 619 622 630 634 635 645 650 664 665 668 675 688 691 692 698 701 707 711 714 723 727 730 740 745 749 750 756 757 759 763 765 769 773 776 784 786 795 798 801 803 804 807 809 816 818 821 822 826 834 837 841 844 849 851 854 862 865,
	9	 70 72 255 258 263 268 275 288 291 301 302 310 315 317 319 321 325 331 332 334 336 338 340 343 345 347 351 354 435 453 496 497 524 526 528 547 551 552 575 639,
	0	 11 113 415 418 508 601 631 647 651 655 658 663 672 678 680 684 694 695 697 700 705 712 716 721,
	4	 172 176 183 211 392 571 633,
	2	 22 23 26 38 40 41 43 45 372 380 557 573 583 592 597 602 604 611 613 614 616,
	1	 46 51 169 174 182 203 206 208 393 394 480 560 577 580 584 589 618 619 622 630 634 635,
	4	 5 7 10 14 21 27 29 42 46 51 73 75 79 84 87 89 95 98 105 107 122 129 132 139 159 164 166 169 174 182 188 192 194 203 206 208 217 221 224 225 226 227 228 229 230 231 232 233 234 235 236 237 238 240 241 242 243 244 245 246 247 248 249 250 251 252 253 360 361 362 363 364 368 371 373 381 383 386 388 393 394 398 403 404 405 406 407 408 411 421 423 428 434 439 444 450 456 458 460 461 463 465 466 469 471 472 476 477 480 481 488 490 491 492 493 494 495 503 505 509 510 511 514 515 519 521 531 533 534 535 536 537 538 539 542 560 565 577 580 584 589 593 598 600 603 605 607 610 615 618 619 622 630 634 635 645 650 664 665 668 675 688 691 692 698 701 707 711 714 723 727 730 740 745 749 750 756 757 759 763 765 769 773 776 784 786 795 798 801 803 804 807 809 816 818 821 822 826 834 837 841 844 849 851 854 862 865,
	0	 288 291 301 302 310 315 317 319 321 331 332 334 336 338 497 526 528 639,
	0	 288 291 301 302 310 315 317 319 321 331 332 334 336 338 340 497 526 528 639,
	5	 347 351 354 435 496 552,
	7	 5 7 10 14 21 27 29 32 42 46 51 59 70 72 73 75 79 84 87 89 95 98 105 107 122 129 132 139 159 164 166 169 174 182 188 192 194 203 206 208 217 221 224 225 226 227 228 229 230 231 232 233 234 235 236 237 238 240 241 242 243 244 245 246 247 248 249 250 251 252 253 255 258 263 268 275 286 288 289 291 301 302 310 315 317 319 321 325 331 332 334 336 338 340 343 345 347 351 354 360 361 362 363 364 368 369 371 373 377 381 383 386 388 393 394 398 403 404 405 406 407 408 411 421 423 428 434 435 439 444 450 453 456 458 460 461 463 465 466 469 471 472 476 477 480 481 488 489 490 491 492 493 494 495 496 497 503 505 509 510 511 514 515 519 521 524 526 528 531 533 534 535 536 537 538 539 542 545 547 551 552 560 565 568 575 577 580 584 589 593 598 600 603 605 607 610 615 618 619 622 630 634 635 639 642 645 650 664 665 668 675 688 691 692 698 701 707 711 714 723 727 730 740 745 749 750 756 757 759 763 765 769 773 776 784 786 795 798 801 803 804 807 809 816 818 821 822 826 834 837 841 844 849 851 854 862 865,
	0	 736 742 752 770 778 783 788 792 811 861,
	4	 802 824 827 833 846 847 852 853 857 866,
	1	 18 112 173 175 177 178 179 180 181 222 287 290 293 294 295 297 298 299 300 303 304 305 306 307 308 309 311 312 313 314 316 318 320 322 323 324 326 327 328 329 330 333 335 337 339 341 342 344 348 350 352 353 357 358 399 400 419 420 425 436 483 484 485 498 499 500 502 525 527 548 553 554,
	0	 11 18 112 113 173 175 177 178 179 180 181 222 254 287 290 293 294 295 297 298 299 300 303 304 305 306 307 308 309 311 312 313 314 316 318 320 322 323 324 326 327 328 329 330 333 335 337 339 341 342 344 348 350 352 353 357 358 399 400 415 418 419 420 425 436 483 484 485 498 499 500 502 508 525 527 548 553 554 601 631 647 651 655 658 663 672 678 680 684 694 695 697 700 705 712 716 721,
	2	 12 671 702,
	2	 717 722,
	3	 12 35 39 48 49 54 376 413 559 561 563 572 581 594 599 617 620 666 671 685 696 702 706 717 722 725 729 739 762 796 799 810 817 863,
	8	 12 35 39 48 49 54 61 69 85 93 110 125 135 172 176 183 211 214 257 269 271 279 292 296 376 385 389 392 395 413 478 546 559 561 563 571 572 576 581 594 599 617 620 633 666 671 685 696 702 706 717 722 725 729 739 762 796 799 810 817 863,
	5	 12 35 39 48 49 54 60 61 63 64 65 66 67 68 69 71 85 93 110 125 135 172 176 183 211 214 257 269 271 279 292 296 349 356 376 385 387 389 392 395 402 413 478 546 556 559 561 563 571 572 576 581 594 599 617 620 633 641 666 671 685 696 702 706 717 722 725 729 739 762 796 799 810 817 863,
	1	 219 220 223,
	1	 219 220 223 365 366 367 409 414 442 443 445 446 486 487 504 507 512 513 728,
	1	 189 190 191 193 195 197 198 199 219 220 223 365 366 367 409 414 442 443 445 446 486 487 504 507 512 513 728,
	0	 11 12 18 35 39 48 49 54 60 61 63 64 65 66 67 68 69 71 85 93 110 112 113 125 135 172 173 175 176 177 178 179 180 181 183 189 190 191 193 195 197 198 199 211 214 219 220 222 223 254 257 269 271 279 287 290 292 293 294 295 296 297 298 299 300 303 304 305 306 307 308 309 311 312 313 314 316 318 320 322 323 324 326 327 328 329 330 333 335 337 339 341 342 344 348 349 350 352 353 356 357 358 365 366 367 376 385 387 389 392 395 399 400 402 409 413 414 415 418 419 420 425 436 442 443 445 446 478 483 484 485 486 487 498 499 500 502 504 507 508 512 513 525 527 546 548 553 554 556 559 561 563 571 572 576 581 594 599 601 617 620 631 633 641 647 651 655 658 663 666 671 672 678 680 684 685 694 695 696 697 700 702 705 706 712 716 717 721 722 725 728 729 739 762 796 799 810 817 863,
	1	 13 256 261 262 264 265 267 270 272 273 274 277 278 280 282 283 284 285 432 433 506 544 549,
	1	 13 52 56 57 256 261 262 264 265 267 270 272 273 274 277 278 280 282 283 284 285 431 432 433 506 544 549 555 621,
	0	 11 12 13 18 35 39 48 49 52 54 56 57 60 61 63 64 65 66 67 68 69 71 85 93 110 112 113 125 135 172 173 175 176 177 178 179 180 181 183 189 190 191 193 195 197 198 199 211 214 219 220 222 223 254 256 257 261 262 264 265 267 269 270 271 272 273 274 277 278 279 280 282 283 284 285 287 290 292 293 294 295 296 297 298 299 300 303 304 305 306 307 308 309 311 312 313 314 316 318 320 322 323 324 326 327 328 329 330 333 335 337 339 341 342 344 348 349 350 352 353 356 357 358 365 366 367 376 385 387 389 392 395 399 400 402 409 413 414 415 418 419 420 425 431 432 433 436 442 443 445 446 478 483 484 485 486 487 498 499 500 502 504 506 507 508 512 513 525 527 544 546 548 549 553 554 555 556 559 561 563 571 572 576 581 594 599 601 617 620 621 631 633 641 647 651 655 658 663 666 671 672 678 680 684 685 694 695 696 697 700 702 705 706 712 716 717 721 722 725 728 729 739 762 796 799 810 817 863,
	4	 11 12 13 18 35 39 48 49 52 54 56 57 60 61 63 64 65 66 67 68 69 71 85 93 110 112 113 125 135 172 173 175 176 177 178 179 180 181 183 189 190 191 193 195 197 198 199 211 214 219 220 222 223 254 256 257 261 262 264 265 267 269 270 271 272 273 274 277 278 279 280 282 283 284 285 287 290 292 293 294 295 296 297 298 299 300 303 304 305 306 307 308 309 311 312 313 314 316 318 320 322 323 324 326 327 328 329 330 333 335 337 339 341 342 344 348 349 350 352 353 356 357 358 365 366 367 376 385 387 389 392 395 399 400 402 409 413 414 415 417 418 419 420 425 431 432 433 436 442 443 445 446 478 483 484 485 486 487 498 499 500 502 504 506 507 508 512 513 525 527 544 546 548 549 553 554 555 556 559 561 563 571 572 576 581 594 599 601 617 620 621 631 633 641 647 651 655 658 663 666 671 672 678 680 684 685 694 695 696 697 700 702 705 706 712 716 717 721 722 725 728 729 739 762 796 799 810 817 863,
	3	 28 36 99 578,
	3	 24 28 36 37 62 99 578 595,
	4	 574 582 586 587,
	4	 574 582 586 587 609,
	1	 141 516 517,
	2	 141 144 145 146 147 149 150 151 152 153 154 156 157 158 160 516 517 518,
	2	 131 133 134 136 138 141 144 145 146 147 149 150 151 152 153 154 156 157 158 160 448 516 517 518,
	0	 730 740 745 749,
	3	 664 665 668 675 701 707 711 714,
	3	 698 723,
	3	 650 664 665 668 675 698 701 707 711 714 723,
	2	 5 7 10 14 21 27 29 98 188 361 362 363 364 368 371 403 404 405 406 407 408 411 505 509 510 533 534 535 536 542 645 650 664 665 668 675 688 691 692 698 701 707 711 714 723 727 730 740 745 749 750 756 757 759 763 765 769 773 776 784 786 795 798 801 803 804 807 809 816 818 821 822 826 834 837 841 844 849 851 854 862 865,
	0	 51 70 72 169 174 182 203 206 208 217 221 224 225 226 227 228 229 230 231 232 233 234 235 236 237 238 240 241 242 243 244 245 246 247 248 249 250 251 252 253 255 258 263 268 275 288 291 301 302 310 315 317 319 321 325 331 332 334 336 338 340 343 345 347 351 354 369 377 381 393 394 398 434 435 439 444 453 480 481 488 490 491 492 493 494 495 496 497 511 514 519 524 526 528 537 538 539 547 551 552 565 575 577 580 584 589 639,
	0	 5 7 10 14 21 27 29 51 70 72 73 75 79 84 87 89 95 98 105 107 122 129 132 139 159 164 166 169 174 182 188 192 194 203 206 208 217 221 224 225 226 227 228 229 230 231 232 233 234 235 236 237 238 240 241 242 243 244 245 246 247 248 249 250 251 252 253 255 258 263 268 275 288 291 301 302 310 315 317 319 321 325 331 332 334 336 338 340 343 345 347 351 354 360 361 362 363 364 368 369 371 373 377 381 383 386 388 393 394 398 403 404 405 406 407 408 411 421 423 428 434 435 439 444 450 453 456 458 460 461 463 465 466 469 471 472 476 477 480 481 488 490 491 492 493 494 495 496 497 503 505 509 510 511 514 515 519 521 524 526 528 531 533 534 535 536 537 538 539 542 547 551 552 565 575 577 580 584 589 639 645 650 664 665 668 675 688 691 692 698 701 707 711 714 723 727 730 740 745 749 750 756 757 759 763 765 769 773 776 784 786 795 798 801 803 804 807 809 816 818 821 822 826 834 837 841 844 849 851 854 862 865,
	0	 32 642,
	0	 59 568,
	0	 32 59 568 642,
	2	 5 7 10 14 21 27 29 32 42 46 51 59 70 72 73 75 79 84 87 89 95 98 105 107 122 129 132 139 159 164 166 169 174 182 188 192 194 203 206 208 217 221 224 225 226 227 228 229 230 231 232 233 234 235 236 237 238 240 241 242 243 244 245 246 247 248 249 250 251 252 253 255 258 263 268 275 286 288 289 291 301 302 310 315 317 319 321 325 331 332 334 336 338 340 343 345 347 351 354 360 361 362 363 364 368 369 371 373 377 381 383 386 388 393 394 398 403 404 405 406 407 408 411 421 423 428 434 435 439 444 450 453 456 458 460 461 463 465 466 469 471 472 476 477 480 481 488 489 490 491 492 493 494 495 496 497 503 505 509 510 511 514 515 519 521 524 526 528 531 533 534 535 536 537 538 539 542 547 551 552 560 565 568 575 577 580 584 589 593 598 600 603 605 607 610 615 618 619 622 630 634 635 639 642 645 650 664 665 668 675 688 691 692 698 701 707 711 714 723 727 730 740 745 749 750 756 757 759 763 765 769 773 776 784 786 795 798 801 803 804 807 809 816 818 821 822 826 834 837 841 844 849 851 854 862 865,
	0	 752 770 783 788,
	1	 646 653 654 656 657 660 661 674 676 677 679 699 703 704 715 718 724 726,
	9	 648 649 652 682 686 687 689 693 719 720,
	0	 648 649 652 682 683 686 687 689 693 719 720,
	2	 655 658 663 672 678 694 695 700 705 712 721,
	1	 113 254 415 418 508,
	2	 13 113 173 175 177 178 179 180 181 254 290 415 418 425 498 499 500 508 525,
	5	 11 13 113 173 175 177 178 179 180 181 254 290 415 418 425 498 499 500 508 525 601 631 647 651 655 658 663 672 678 680 684 694 695 697 700 705 712 716 721,
	1	 222 502,
	2	 222 316 502,
	5	 189 190 191 193 198 199,
	3	 1 2 3 4 6 8 9 15 17 20 22 23 24 26 28 30 31 33 34 36 37 38 40 41 43 45 47 50 55 58 62 74 76 77 78 80 81 82 83 86 88 90 91 92 94 96 97 99 100 101 102 103 104 106 108 111 114 115 116 119 120 123 127 128 130 131 133 134 136 137 138 140 141 142 143 144 145 146 147 148 149 150 151 152 153 154 155 156 157 158 160 161 162 163 165 167 168 170 184 185 187 196 200 201 202 204 205 207 209 210 212 213 215 216 218 256 261 262 264 265 267 270 272 273 274 277 278 280 281 282 283 284 285 359 370 372 378 380 382 384 397 401 410 422 424 427 429 430 432 433 437 441 447 448 449 451 452 454 455 457 459 462 464 467 468 470 473 474 475 479 506 516 517 518 520 522 530 532 540 543 544 549 557 566 569 573 574 578 582 583 586 587 590 591 592 595 596 597 602 604 606 609 611 613 614 616 623 624 626 627 629 632 636 637 638 640 644 731 732 733 734 735 737 738 741 743 744 746 747 748 751 753 754 755 758 760 761 764 766 767 768 771 772 774 775 777 779 780 781 782 785 787 789 790 791 793 794 797 800 805 806 808 812 813 814 815 819 820 823 825 828 829 830 831 832 835 836 838 839 840 842 843 845 848 850 855 856 858 859 860 864 867,
	3	 131 133 134 136 137 138 140 141 142 143 144 145 146 147 148 149 150 151 152 153 154 155 156 157 158 160 162 448 516 517 518,
	3	 128 130 131 133 134 136 137 138 140 141 142 143 144 145 146 147 148 149 150 151 152 153 154 155 156 157 158 160 162 448 516 517 518,
	4	 31 33 74 76 77 78 80 81 82 83 86 88 90 91 92 94 96 97 100 101 102 103 104 106 108 111 114 115 116 119 120 123 127 128 130 131 133 134 136 137 138 140 141 142 143 144 145 146 147 148 149 150 151 152 153 154 155 156 157 158 160 161 162 163 165 167 168 281 422 424 427 429 430 447 448 449 451 452 454 455 457 459 462 464 467 468 470 473 474 475 479 516 517 518 520 522,
	0	 26 45 372 583 604 613 614 616,
	4	 26 38 40 41 43 45 372 557 573 583 597 602 604 611 613 614 616,
	2	 30 170 380 592,
	2	 26 30 38 40 41 43 45 170 372 380 557 573 583 592 597 602 604 611 613 614 616,
	7	 701 711,
	7	 668 701 711,
	3	 664 668 701 711,
	7	 234 236 237 240,
	6	 70 72 255 258 263 268 275 288 291 301 302 310 315 317 319 321 325 331 332 334 336 338 340 343 345 347 351 354 377 435 453 496 497 524 526 528 547 551 552 575 639,
	2	 5 7 10 14 21 27 29 42 46 51 70 72 73 75 79 84 87 89 95 98 105 107 122 129 132 139 159 164 166 169 174 182 188 192 194 203 206 208 225 226 227 228 229 230 231 232 233 234 235 236 237 238 240 241 242 243 244 245 246 247 248 249 250 251 252 253 255 258 263 268 275 288 291 301 302 310 315 317 319 321 325 331 332 334 336 338 340 343 345 347 351 354 360 362 363 364 368 371 373 377 381 383 386 388 393 394 398 404 405 406 407 411 421 423 428 434 435 439 450 453 456 458 460 461 463 465 466 469 471 472 476 477 480 481 488 490 491 492 493 494 495 496 497 503 510 515 521 524 526 528 531 533 534 535 536 537 538 539 547 551 552 560 575 577 580 584 589 593 598 600 603 605 607 610 615 618 619 622 630 634 635 639 645 650 664 665 668 675 688 691 692 698 701 707 711 714 723 727 730 740 745 749 750 756 757 759 763 765 769 773 776 784 786 795 798 801 803 804 807 809 816 818 821 822 826 834 837 841 844 849 851 854 862 865,
	1	 171 355 379 391 412 523 567 625 628,
	1	 53 171 355 375 379 391 412 523 567 625 628,
	1	 585 588 612,
	2	 679 681 719 720,
	1	 679 681 683 719 720,
	4	 648 649 652 679 681 682 683 686 687 689 693 719 720,
	1	 12 13 18 35 39 48 49 54 60 61 63 64 65 66 67 68 69 71 85 93 110 112 113 125 135 172 173 175 176 177 178 179 180 181 183 189 190 191 193 195 197 198 199 211 214 219 220 222 223 257 269 271 279 287 290 292 293 294 295 296 297 298 299 300 303 304 305 306 307 308 309 311 312 313 314 316 318 320 322 323 324 326 327 328 329 330 333 335 337 339 341 342 344 348 349 350 352 353 356 357 358 365 366 367 376 385 387 389 392 395 399 400 402 409 413 414 417 418 419 420 425 436 442 443 445 446 478 483 484 485 486 487 498 499 500 502 504 507 512 513 525 527 546 548 553 554 559 561 563 571 572 576 581 594 599 617 620 633 641 666 671 685 696 702 706 717 722 725 728 729 739 762 796 799 810 817 863,
	1	 20 34 58 202 218 370 378 530 532,
	1	 55 382 384 401 596,
	2	 74 76 77 78 80 81 82 83 86 88 90 91 92 94 96 97 103 104 106 108 111 114 116 119 120 123 127 128 130 131 133 134 136 137 138 140 141 142 143 144 145 146 147 148 149 150 151 152 153 154 155 156 157 158 160 161 162 163 165 167 168 281 422 424 427 429 430 447 448 449 451 452 454 455 457 459 462 464 467 468 470 473 474 475 479 516 517 518 520 522,
	2	 74 76 77 78 80 81 82 83 86 88 90 91 92 94 96 97 103 104 106 108 111 114 115 116 119 120 123 127 128 130 131 133 134 136 137 138 140 141 142 143 144 145 146 147 148 149 150 151 152 153 154 155 156 157 158 160 161 162 163 165 167 168 281 422 424 427 429 430 447 448 449 451 452 454 455 457 459 462 464 467 468 470 473 474 475 479 516 517 518 520 522,
	4	 17 200 201 204 205 207 209 210 212 213 215 216 397 410 441 540 543 566 569 590 591 632 636 637 638 640 644,
	3	 17 22 23 24 26 28 30 36 37 38 40 41 43 45 47 62 99 170 200 201 204 205 207 209 210 212 213 215 216 372 380 397 410 441 540 543 557 566 569 573 574 578 582 583 586 587 590 591 592 595 597 602 604 609 611 613 614 616 623 624 626 627 629 632 636 637 638 640 644,
	0	 42 46 51 560 577 580 584 589 593 598 600 603 605 607 610 615 618 619 622 630 634 635,
	1	 5 7 10 14 21 27 29 42 46 51 73 75 79 84 87 89 95 98 105 107 122 129 132 139 159 164 166 174 182 188 192 194 360 362 363 364 368 371 373 383 386 388 394 404 405 406 407 411 421 423 428 450 456 458 460 461 463 465 466 469 471 472 476 477 503 510 515 521 531 533 534 535 536 560 577 580 584 589 593 598 600 603 605 607 610 615 618 619 622 630 634 635 645 650 664 665 668 675 688 691 692 698 701 707 711 714 723 727 730 740 745 749 750 756 757 759 763 765 769 773 776 784 786 795 798 801 803 804 807 809 816 818 821 822 826 834 837 841 844 849 851 854 862 865,
	1	 70 72 225 226 227 228 229 230 231 232 233 234 235 236 237 238 240 241 242 243 244 245 246 247 248 249 250 251 252 253 377 381 398 434 439 453 481 488 490 491 492 493 494 495 537 538 539 575,
	1	 5 7 10 14 21 27 29 42 46 51 70 72 73 75 79 84 87 89 95 98 105 107 122 129 132 139 159 164 166 169 174 182 188 192 194 203 206 208 225 226 227 228 229 230 231 232 233 234 235 236 237 238 240 241 242 243 244 245 246 247 248 249 250 251 252 253 360 362 363 364 368 371 373 377 381 383 386 388 393 394 398 404 405 406 407 411 421 423 428 434 439 450 453 456 458 460 461 463 465 466 469 471 472 476 477 480 481 488 490 491 492 493 494 495 503 510 515 521 531 533 534 535 536 537 538 539 560 575 577 580 584 589 593 598 600 603 605 607 610 615 618 619 622 630 634 635 645 650 664 665 668 675 688 691 692 698 701 707 711 714 723 727 730 740 745 749 750 756 757 759 763 765 769 773 776 784 786 795 798 801 803 804 807 809 816 818 821 822 826 834 837 841 844 849 851 854 862 865,
	1	 5 7 10 14 21 27 29 42 46 51 70 72 73 75 79 84 87 89 95 98 105 107 122 129 132 139 159 164 166 169 174 182 188 192 194 203 206 208 217 221 224 225 226 227 228 229 230 231 232 233 234 235 236 237 238 240 241 242 243 244 245 246 247 248 249 250 251 252 253 360 362 363 364 368 371 373 377 381 383 386 388 393 394 398 404 405 406 407 411 421 423 428 434 439 444 450 453 456 458 460 461 463 465 466 469 471 472 476 477 480 481 488 490 491 492 493 494 495 503 510 511 514 515 519 521 531 533 534 535 536 537 538 539 560 565 575 577 580 584 589 593 598 600 603 605 607 610 615 618 619 622 630 634 635 645 650 664 665 668 675 688 691 692 698 701 707 711 714 723 727 730 740 745 749 750 756 757 759 763 765 769 773 776 784 786 795 798 801 803 804 807 809 816 818 821 822 826 834 837 841 844 849 851 854 862 865,
	1	 5 7 10 14 21 27 29 42 46 51 70 72 73 75 79 84 87 89 95 98 105 107 122 129 132 139 159 164 166 169 174 182 188 192 194 203 206 208 217 221 224 225 226 227 228 229 230 231 232 233 234 235 236 237 238 240 241 242 243 244 245 246 247 248 249 250 251 252 253 360 362 363 364 368 369 371 373 377 381 383 386 388 393 394 398 404 405 406 407 411 421 423 428 434 439 444 450 453 456 458 460 461 463 465 466 469 471 472 476 477 480 481 488 490 491 492 493 494 495 503 510 511 514 515 519 521 531 533 534 535 536 537 538 539 560 565 575 577 580 584 589 593 598 600 603 605 607 610 615 618 619 622 630 634 635 645 650 664 665 668 675 688 691 692 698 701 707 711 714 723 727 730 740 745 749 750 756 757 759 763 765 769 773 776 784 786 795 798 801 803 804 807 809 816 818 821 822 826 834 837 841 844 849 851 854 862 865,
	2	 315 317 319 321 325 331 332 334 336 338 340 343 345 496 497 526 528,
	3	 396 612 736 742 752 770 778 783 788 792 802 811 824 827 833 846 847 852 853 857 861 866,
	2	 564 585,
	3	 564 585 588 608,
	0	 11 13 290 498 499 525,
	0	 11 13 290 498 499 525 601 631 647 651 655 658 663 672 678 680 684 694 695 697 700 705 712 716 721,
	1	 11 13 254 290 415 498 499 508 525 601 631 647 651 655 658 663 672 678 680 684 694 695 697 700 705 712 716 721,
	1	 113 173 175 177 178 179 180 181 418 425 500,
	0	 56 57 555,
	2	 24 37,
	4	 51 577 580 584,
	1	 361 364 403 408 505 509,
	3	 361 364 371 403 408 505 509,
	9	 42 46 51 73 75 79 84 87 89 95 105 107 122 129 132 139 159 164 166 169 174 182 192 194 203 206 208 360 361 362 363 364 368 371 373 383 386 388 393 394 403 404 405 406 407 408 411 421 423 428 450 456 458 460 461 463 465 466 469 471 472 476 477 480 503 505 509 510 515 521 531 533 534 535 536 542 560 577 580 584 589 593 598 600 603 605 607 610 615 618 619 622 630 634 635,
	1	 301 302 310 315 317 319 321 325 331 332 334 336 338 340 343 345 347 351 354 435 526 528 552,
	6	 25 374 558 562,
	5	 16 19 25 44 53 374 558 562 579,
	5	 16 19 25 44 53 171 186 355 374 375 391 426 558 562 570 579 625 628 643,
	1	 16 19 25 44 53 109 117 118 121 124 126 171 186 239 259 260 266 276 346 355 374 375 379 390 391 412 416 426 438 440 482 501 523 529 541 550 558 562 567 570 579 625 628 643,
	0	 667 708,
	0	 659 662 667 708 710,
	1	 659 662 667 708 710 713,
	1	 659 662 667 669 670 673 708 710 713,
	1	 646 648 649 652 653 654 656 657 659 660 661 662 667 669 670 673 674 676 677 679 681 682 683 686 687 689 690 693 699 703 704 708 710 713 715 718 719 720 724 726,
	2	 5 7 10 14 16 19 21 25 27 29 32 42 44 46 51 53 59 70 72 73 75 79 84 87 89 95 98 105 107 109 117 118 121 122 124 126 129 132 139 159 164 166 169 171 174 182 186 188 192 194 203 206 208 217 221 224 225 226 227 228 229 230 231 232 233 234 235 236 237 238 239 240 241 242 243 244 245 246 247 248 249 250 251 252 253 255 258 259 260 263 266 268 275 276 286 288 289 291 301 302 310 315 317 319 321 325 331 332 334 336 338 340 343 345 346 347 351 354 355 360 361 362 363 364 368 369 371 373 374 375 377 379 381 383 386 388 390 391 393 394 396 398 403 404 405 406 407 408 411 412 416 417 421 423 426 428 434 435 438 439 440 444 450 453 456 458 460 461 463 465 466 469 471 472 476 477 480 481 482 488 489 490 491 492 493 494 495 496 497 501 503 505 509 510 511 514 515 519 521 523 524 526 528 529 531 533 534 535 536 537 538 539 541 542 545 547 550 551 552 558 560 562 564 565 567 568 570 575 577 579 580 584 585 588 589 593 598 600 603 605 607 608 610 612 615 618 619 622 625 628 630 634 635 639 642 643 645 646 648 649 650 652 653 654 656 657 659 660 661 662 664 665 667 668 669 670 673 674 675 676 677 679 681 682 683 686 687 688 689 690 691 692 693 698 699 701 703 704 707 708 709 710 711 713 714 715 718 719 720 723 724 726 727 730 736 740 742 745 749 750 752 756 757 759 763 765 769 770 773 776 778 783 784 786 788 792 795 798 801 802 803 804 807 809 811 816 818 821 822 824 826 827 833 834 837 841 844 846 847 849 851 852 853 854 857 861 862 865 866,
	0	 5 7 10 11 14 16 19 21 25 27 29 32 42 44 46 51 53 59 70 72 73 75 79 84 87 89 95 98 105 107 109 117 118 121 122 124 126 129 132 139 159 164 166 169 171 174 182 186 188 192 194 203 206 208 217 221 224 225 226 227 228 229 230 231 232 233 234 235 236 237 238 239 240 241 242 243 244 245 246 247 248 249 250 251 252 253 254 255 258 259 260 263 266 268 275 276 286 288 289 291 301 302 310 315 317 319 321 325 331 332 334 336 338 340 343 345 346 347 351 354 355 360 361 362 363 364 368 369 371 373 374 375 377 379 381 383 386 388 390 391 393 394 396 398 403 404 405 406 407 408 411 412 415 416 417 421 423 426 428 434 435 438 439 440 444 450 453 456 458 460 461 463 465 466 469 471 472 476 477 480 481 482 488 489 490 491 492 493 494 495 496 497 501 503 505 508 509 510 511 514 515 519 521 523 524 526 528 529 531 533 534 535 536 537 538 539 541 542 545 547 550 551 552 558 560 562 564 565 567 568 570 575 577 579 580 584 585 588 589 593 598 600 601 603 605 607 608 610 612 615 618 619 622 625 628 630 631 634 635 639 642 643 645 646 647 648 649 650 651 652 653 654 655 656 657 658 659 660 661 662 663 664 665 667 668 669 670 672 673 674 675 676 677 678 679 680 681 682 683 684 686 687 688 689 690 691 692 693 694 695 697 698 699 700 701 703 704 705 707 708 709 710 711 712 713 714 715 716 718 719 720 721 723 724 726 727 730 736 740 742 745 749 750 752 756 757 759 763 765 769 770 773 776 778 783 784 786 788 792 795 798 801 802 803 804 807 809 811 816 818 821 822 824 826 827 833 834 837 841 844 846 847 849 851 852 853 854 857 861 862 865 866,
	0	 5 7 10 11 14 16 19 21 25 27 29 32 42 44 46 51 53 59 70 72 73 75 79 84 87 89 95 98 105 107 109 113 117 118 121 122 124 126 129 132 139 159 164 166 169 171 174 182 186 188 192 194 203 206 208 217 221 224 225 226 227 228 229 230 231 232 233 234 235 236 237 238 239 240 241 242 243 244 245 246 247 248 249 250 251 252 253 254 255 258 259 260 263 266 268 275 276 286 288 289 291 301 302 310 315 317 319 321 325 331 332 334 336 338 340 343 345 346 347 351 354 355 360 361 362 363 364 368 369 371 373 374 375 377 379 381 383 386 388 390 391 393 394 396 398 403 404 405 406 407 408 411 412 415 416 417 418 421 423 426 428 434 435 438 439 440 444 450 453 456 458 460 461 463 465 466 469 471 472 476 477 480 481 482 488 489 490 491 492 493 494 495 496 497 501 503 505 508 509 510 511 514 515 519 521 523 524 526 528 529 531 533 534 535 536 537 538 539 541 542 545 547 550 551 552 558 560 562 564 565 567 568 570 575 577 579 580 584 585 588 589 593 598 600 601 603 605 607 608 610 612 615 618 619 622 625 628 630 631 634 635 639 642 643 645 646 647 648 649 650 651 652 653 654 655 656 657 658 659 660 661 662 663 664 665 667 668 669 670 672 673 674 675 676 677 678 679 680 681 682 683 684 686 687 688 689 690 691 692 693 694 695 697 698 699 700 701 703 704 705 707 708 709 710 711 712 713 714 715 716 718 719 720 721 723 724 726 727 730 736 740 742 745 749 750 752 756 757 759 763 765 769 770 773 776 778 783 784 786 788 792 795 798 801 802 803 804 807 809 811 816 818 821 822 824 826 827 833 834 837 841 844 846 847 849 851 852 853 854 857 861 862 865 866,
	1	 12 35 39 48 49 54 61 69 85 93 110 125 135 172 176 183 211 214 257 269 271 279 292 296 349 356 365 366 367 376 385 389 392 395 402 409 413 414 478 486 487 504 507 546 556 559 561 563 571 572 576 581 594 599 617 620 633 641 666 671 685 696 702 706 717 722 725 728 729 739 762 796 799 810 817 863,
	0	 12 13 35 39 48 49 54 60 61 63 64 65 66 67 68 69 71 85 93 110 125 135 172 173 175 176 177 178 179 180 181 183 189 190 191 193 195 197 198 199 211 214 219 220 223 257 269 271 279 290 292 296 349 356 365 366 367 376 385 387 389 392 395 402 409 413 414 425 442 443 445 446 478 486 487 498 499 500 504 507 512 513 525 546 556 559 561 563 571 572 576 581 594 599 617 620 633 641 666 671 685 696 702 706 717 722 725 728 729 739 762 796 799 810 817 863,
	2	 298 299 300 303 304 307 420,
	2	 298 299 300 303 304 305 306 307 420 548,
	3	 298 299 300 303 304 305 306 307 308 309 420 548,
	0	 378 555 621,
	0	 52 56 57 378 431 555 621,
	0	 1 2 3 4 6 8 9 15 17 20 22 23 24 26 28 30 31 33 34 36 37 38 40 41 43 45 47 50 55 58 62 74 76 77 78 80 81 82 83 86 88 90 91 92 94 96 97 99 100 101 102 103 104 106 108 111 114 115 116 119 120 123 127 128 130 131 133 134 136 137 138 140 141 142 143 144 145 146 147 148 149 150 151 152 153 154 155 156 157 158 160 161 162 163 165 167 168 170 184 185 187 196 200 201 202 204 205 207 209 210 212 213 215 216 218 256 261 262 264 265 267 270 272 273 274 277 278 280 281 282 283 284 285 359 370 372 380 382 384 397 401 410 422 424 427 429 430 432 433 437 441 447 448 449 451 452 454 455 457 459 462 464 467 468 470 473 474 475 479 506 516 517 518 520 522 530 532 540 543 544 549 557 566 569 573 574 578 582 583 586 587 590 591 592 595 596 597 602 604 606 609 611 613 614 616 623 624 626 627 629 632 636 637 638 640 644 731 732 733 734 735 737 738 741 743 744 746 747 748 751 753 754 755 758 760 761 764 766 767 768 771 772 774 775 777 779 780 781 782 785 787 789 790 791 793 794 797 800 805 806 808 812 813 814 815 819 820 823 825 828 829 830 831 832 835 836 838 839 840 842 843 845 848 850 855 856 858 859 860 864 867,
	0	 15 58,
	2	 267 270 277 278 280 282 283 284 285 544 549,
	0	 15 58 256 261 262 264 265 267 270 272 273 274 277 278 280 282 283 284 285 432 433 506 544 549,
	0	 1 2 3 4 6 8 9 17 20 22 23 24 26 28 30 31 33 34 36 37 38 40 41 43 45 47 50 55 62 74 76 77 78 80 81 82 83 86 88 90 91 92 94 96 97 99 100 101 102 103 104 106 108 111 114 115 116 119 120 123 127 128 130 131 133 134 136 137 138 140 141 142 143 144 145 146 147 148 149 150 151 152 153 154 155 156 157 158 160 161 162 163 165 167 168 170 184 185 187 196 200 201 202 204 205 207 209 210 212 213 215 216 218 281 359 370 372 380 382 384 397 401 410 422 424 427 429 430 437 441 447 448 449 451 452 454 455 457 459 462 464 467 468 470 473 474 475 479 516 517 518 520 522 530 532 540 543 557 566 569 573 574 578 582 583 586 587 590 591 592 595 596 597 602 604 606 609 611 613 614 616 623 624 626 627 629 632 636 637 638 640 644 731 732 733 734 735 737 738 741 743 744 746 747 748 751 753 754 755 758 760 761 764 766 767 768 771 772 774 775 777 779 780 781 782 785 787 789 790 791 793 794 797 800 805 806 808 812 813 814 815 819 820 823 825 828 829 830 831 832 835 836 838 839 840 842 843 845 848 850 855 856 858 859 860 864 867,
	0	 20 31 33 34 55 74 76 77 78 80 81 82 83 86 88 90 91 92 94 96 97 100 101 102 103 104 106 108 111 114 115 116 119 120 123 127 128 130 131 133 134 136 137 138 140 141 142 143 144 145 146 147 148 149 150 151 152 153 154 155 156 157 158 160 161 162 163 165 167 168 202 218 281 370 382 384 401 422 424 427 429 430 447 448 449 451 452 454 455 457 459 462 464 467 468 470 473 474 475 479 516 517 518 520 522 530 532 596,
	2	 410 566,
	1	 410 540 543 566 606 636 637 638,
	0	 410 540 543 566 591 606 636 637 638,
	0	 397 410 540 543 566 591 606 636 637 638,
	0	 17 200 201 204 205 207 209 210 212 213 215 216 397 410 441 540 543 566 591 606 636 637 638 640 644,
	1	 26 43 45 372 557 573 583 602 604 613 614 616,
	0	 22 23 24 26 28 30 36 37 38 40 41 43 45 47 62 99 170 372 380 557 569 573 574 578 582 583 586 587 590 592 595 597 602 604 609 611 613 614 616 623 624 626 627 629 632,
	3	 286 585,
	9	 679 683,
	9	 679 683 715 718,
	9	 646 674 676 677 679 683 699 715 718 724 726,
	6	 653 654 656 657 660 661 681 690 703 704,
	4	 646 653 654 656 657 660 661 674 676 677 679 681 683 690 699 703 704 715 718 724 726,
	0	 113 415 418,
	2	 11 113 415 418,
	1	 11 113 254 415 418 601 631 647 651 655 658 663 672 678 680 684 694 695 697 700 705 712 716 721,
	10	 18 222 316 318 320 322 323 502 527,
	5	 297 298 299 300 303 304 305 306 307 308 309 311 312 313 314 329 330 333 335 337 339 341 342 420 436 548,
	2	 417 508,
	1	 13 18 112 173 175 177 178 179 180 181 222 287 290 293 294 295 297 298 299 300 303 304 305 306 307 308 309 311 312 313 314 316 318 320 322 323 324 326 327 328 329 330 333 335 337 339 341 342 344 348 350 352 353 357 358 399 400 417 419 420 425 436 483 484 485 498 499 500 502 508 525 527 548 553 554,
	4	 12 13 18 35 39 48 49 54 60 61 63 64 65 66 67 68 69 71 85 93 110 112 125 135 172 173 175 176 177 178 179 180 181 183 189 190 191 193 195 197 198 199 211 214 219 220 222 223 257 269 271 279 287 290 292 293 294 295 296 297 298 299 300 303 304 305 306 307 308 309 311 312 313 314 316 318 320 322 323 324 326 327 328 329 330 333 335 337 339 341 342 344 348 349 350 352 353 356 357 358 365 366 367 376 385 387 389 392 395 399 400 402 409 413 414 417 419 420 425 436 442 443 445 446 478 483 484 485 486 487 498 499 500 502 504 507 508 512 513 525 527 546 548 553 554 556 559 561 563 571 572 576 581 594 599 617 620 633 641 666 671 685 696 702 706 717 722 725 728 729 739 762 796 799 810 817 863,
	8	 1 2 3 4 6 8 9 17 200 201 204 205 207 209 210 212 213 215 216 397 410 441 540 543 566 569 590 591 606 632 636 637 638 640 644 731 732 733 734 735 737 738 741 743 744 746 747 748 751 753 754 755 758 760 761 764 766 767 768 771 772 774 775 777 779 780 781 782 785 787 789 790 791 793 794 797 800 805 806 808 812 813 814 815 819 820 823 825 828 829 830 831 832 835 836 838 839 840 842 843 845 848 850 855 856 858 859 860 864 867,
	5	 569 590 632 637,
	5	 569 590 591 632 637,
	4	 397 410 441 566 569 590 591 606 632 636 637 638,
	0	 5 7 10 14 21 27 29 73 75 79 84 87 89 95 98 105 107 122 129 132 139 159 164 166 169 188 192 194 203 206 208 360 362 363 364 368 371 373 383 386 388 393 404 405 406 407 411 421 423 428 450 456 458 460 461 463 465 466 469 471 472 476 477 480 503 510 515 521 531 533 534 535 536 645 650 664 665 668 675 688 691 692 698 701 707 711 714 723 727 730 740 745 749 750 756 757 759 763 765 769 773 776 784 786 795 798 801 803 804 807 809 816 818 821 822 826 834 837 841 844 849 851 854 862 865,
	1	 5 7 10 14 21 27 29 42 46 51 73 75 79 84 87 89 95 98 105 107 122 129 132 139 159 164 166 169 174 182 188 192 194 203 206 208 289 360 362 363 364 368 371 373 383 386 388 393 394 404 405 406 407 411 421 423 428 450 456 458 460 461 463 465 466 469 471 472 476 477 480 489 503 510 515 521 531 533 534 535 536 560 577 580 584 589 593 598 600 603 605 607 610 615 618 619 622 630 634 635 645 650 664 665 668 675 688 691 692 698 701 707 711 714 723 727 730 740 745 749 750 756 757 759 763 765 769 773 776 784 786 795 798 801 803 804 807 809 816 818 821 822 826 834 837 841 844 849 851 854 862 865,
	0	 5 7 10 14 21 27 29 42 46 51 70 72 73 75 79 84 87 89 95 98 105 107 122 129 132 139 159 164 166 169 174 182 188 192 194 203 206 208 225 226 227 228 229 230 231 232 233 234 235 236 237 238 240 241 242 243 244 245 246 247 248 249 250 251 252 253 289 360 362 363 364 368 371 373 377 381 383 386 388 393 394 398 404 405 406 407 411 421 423 428 434 439 450 453 456 458 460 461 463 465 466 469 471 472 476 477 480 481 488 489 490 491 492 493 494 495 503 510 515 521 531 533 534 535 536 537 538 539 560 575 577 580 584 589 593 598 600 603 605 607 610 615 618 619 622 630 634 635 645 650 664 665 668 675 688 691 692 698 701 707 711 714 723 727 730 740 745 749 750 756 757 759 763 765 769 773 776 784 786 795 798 801 803 804 807 809 816 818 821 822 826 834 837 841 844 849 851 854 862 865,
	0	 5 7 10 14 21 27 29 42 46 51 70 72 73 75 79 84 87 89 95 98 105 107 122 129 132 139 159 164 166 169 174 182 188 192 194 203 206 208 217 221 224 225 226 227 228 229 230 231 232 233 234 235 236 237 238 240 241 242 243 244 245 246 247 248 249 250 251 252 253 289 360 362 363 364 368 371 373 377 381 383 386 388 393 394 398 404 405 406 407 411 421 423 428 434 439 444 450 453 456 458 460 461 463 465 466 469 471 472 476 477 480 481 488 489 490 491 492 493 494 495 503 510 511 514 515 519 521 531 533 534 535 536 537 538 539 560 565 575 577 580 584 589 593 598 600 603 605 607 610 615 618 619 622 630 634 635 645 650 664 665 668 675 688 691 692 698 701 707 711 714 723 727 730 740 745 749 750 756 757 759 763 765 769 773 776 784 786 795 798 801 803 804 807 809 816 818 821 822 826 834 837 841 844 849 851 854 862 865,
	1	 255 258 263 268 275 408 547 551,
	1	 255 258 263 268 275 288 291 301 302 310 315 317 319 321 325 331 332 334 336 338 340 343 345 347 351 354 408 435 496 497 524 526 528 547 551 552 639,
	1	 5 7 10 14 21 27 29 42 46 51 70 72 73 75 79 84 87 89 95 98 105 107 122 129 132 139 159 164 166 169 174 182 188 192 194 203 206 208 217 221 224 225 226 227 228 229 230 231 232 233 234 235 236 237 238 240 241 242 243 244 245 246 247 248 249 250 251 252 253 255 258 263 268 275 288 289 291 301 302 310 315 317 319 321 325 331 332 334 336 338 340 343 345 347 351 354 360 362 363 364 368 371 373 377 381 383 386 388 393 394 398 404 405 406 407 408 411 421 423 428 434 435 439 444 450 453 456 458 460 461 463 465 466 469 471 472 476 477 480 481 488 489 490 491 492 493 494 495 496 497 503 510 511 514 515 519 521 524 526 528 531 533 534 535 536 537 538 539 547 551 552 560 565 575 577 580 584 589 593 598 600 603 605 607 610 615 618 619 622 630 634 635 639 645 650 664 665 668 675 688 691 692 698 701 707 711 714 723 727 730 740 745 749 750 756 757 759 763 765 769 773 776 784 786 795 798 801 803 804 807 809 816 818 821 822 826 834 837 841 844 849 851 854 862 865,
	2	 109 117 118 121 124 126 239 259 260 266 276 286 346 374 379 390 396 412 416 438 440 482 501 523 529 541 545 550 564 567 585 588 608 612 736 742 752 770 778 783 788 792 802 811 824 827 833 846 847 852 853 857 861 866,
	3	 677 726,
	4	 646 677 724 726,
	5	 61 69 85 93 110 125 135 214 385 389 395 478,
	1	 12 35 39 48 49 54 61 69 85 93 110 125 135 172 176 183 189 190 191 193 195 197 198 199 211 214 257 269 271 279 292 296 349 356 376 385 389 392 395 402 413 414 478 546 556 559 561 563 571 572 576 581 594 599 617 620 633 641 666 671 685 696 702 706 717 722 725 729 739 762 796 799 810 817 863,
	2	 63 65 66 67,
	1	 60 63 64 65 66 67 68 71 365 366 367 387 409 486 487 504 507,
	1	 24 578 586 587 595,
	0	 664 665 668 698 707 711 714 723,
	0	 675 701,
	1	 105 107 503,
	1	 105 107 192 194 503 531,
	1	 105 107 192 194 360 503 531,
	2	 70 72 225 226 227 228 229 230 231 232 233 234 235 236 237 238 240 241 242 243 244 245 246 247 248 249 250 251 252 253 255 258 263 268 275 288 291 301 302 310 315 317 319 321 325 331 332 334 336 338 340 343 345 347 351 354 369 377 381 398 434 435 439 453 481 488 490 491 492 493 494 495 496 497 524 526 528 537 538 539 547 551 552 575 639,
	0	 5 7 10 14 21 27 29 42 46 51 70 72 73 75 79 84 87 89 95 98 105 107 122 129 132 139 159 164 166 169 174 182 188 192 194 203 206 208 225 226 227 228 229 230 231 232 233 234 235 236 237 238 240 241 242 243 244 245 246 247 248 249 250 251 252 253 255 258 263 268 275 288 289 291 301 302 310 315 317 319 321 325 331 332 334 336 338 340 343 345 347 351 354 360 362 363 364 368 369 371 373 377 381 383 386 388 393 394 398 404 405 406 407 411 421 423 428 434 435 439 450 453 456 458 460 461 463 465 466 469 471 472 476 477 480 481 488 489 490 491 492 493 494 495 496 497 503 510 515 521 524 526 528 531 533 534 535 536 537 538 539 547 551 552 560 575 577 580 584 589 593 598 600 603 605 607 610 615 618 619 622 630 634 635 639 645 650 664 665 668 675 688 691 692 698 701 707 711 714 723 727 730 740 745 749 750 756 757 759 763 765 769 773 776 784 786 795 798 801 803 804 807 809 816 818 821 822 826 834 837 841 844 849 851 854 862 865,
	3	 396 802,
	2	 770 778 792,
	2	 752 770 778 783 788 792,
	16	 736 742 752 770 778 783 788 792 811 824 827 833 846 847 852 853 857 861 866,
	0	 685 725,
	0	 666 685 706 725,
	3	 12 35 49 54 392 666 671 685 696 702 706 717 722 725 729 739 762 796 799 810 817 863,
	4	 12 35 39 48 49 54 376 392 559 561 572 581 594 599 617 620 666 671 685 696 702 706 717 722 725 729 739 762 796 799 810 817 863,
	2	 349 356 402 576 641,
	0	 349 356 402 413 563 576 641,
	1	 12 35 39 48 49 54 349 356 376 392 402 413 559 561 563 572 576 581 594 599 617 620 641 666 671 685 696 702 706 717 722 725 729 739 762 796 799 810 817 863,
	1	 12 35 39 48 49 54 61 69 85 93 110 125 135 211 214 257 269 271 279 292 296 349 356 376 385 389 392 395 402 413 478 546 559 561 563 571 572 576 581 594 599 617 620 641 666 671 685 696 702 706 717 722 725 729 739 762 796 799 810 817 863,
	0	 256 261 262 264 265 267 270 272 273 274 277 278 280 282 283 284 285 432 506 544 549 555 621,
	1	 15 52 56 57 256 261 262 264 265 267 270 272 273 274 277 278 280 282 283 284 285 431 432 506 544 549 555 621,
	0	 15 52 56 57 254 256 261 262 264 265 267 270 272 273 274 277 278 280 282 283 284 285 431 432 506 544 549 555 621,
	0	 12 15 35 39 48 49 52 54 56 57 61 69 85 93 110 125 135 172 176 183 189 190 191 193 195 197 198 199 211 214 219 220 223 254 256 257 261 262 264 265 267 269 270 271 272 273 274 277 278 279 280 282 283 284 285 292 296 349 356 365 366 367 376 385 389 392 395 402 409 413 414 431 432 442 443 445 446 478 486 487 504 506 507 512 513 544 546 549 555 559 561 563 571 572 576 581 594 599 617 620 621 633 641 666 671 685 696 702 706 717 722 725 728 729 739 762 796 799 810 817 863,
	0	 12 15 35 39 48 49 52 54 56 57 61 69 85 93 110 113 125 135 172 176 183 189 190 191 193 195 197 198 199 211 214 219 220 223 254 256 257 261 262 264 265 267 269 270 271 272 273 274 277 278 279 280 282 283 284 285 292 296 349 356 365 366 367 376 385 389 392 395 402 409 413 414 418 431 432 442 443 445 446 478 486 487 504 506 507 512 513 544 546 549 555 559 561 563 571 572 576 581 594 599 617 620 621 633 641 666 671 685 696 702 706 717 722 725 728 729 739 762 796 799 810 817 863,
	0	 653 654 656 657 660 661 674 676 679 683 699 703 704 715 718 726,
	3	 646 653 654 656 657 660 661 674 676 677 679 683 699 703 704 715 718 724 726,
	6	 648 682 686 687 689 693,
	6	 648 649 682 686 687 689 693,
	2	 652 719 720,
	0	 12 15 35 39 48 49 52 54 56 57 61 69 85 93 110 113 125 135 172 176 183 189 190 191 193 195 197 198 199 211 214 219 220 223 254 256 257 261 262 264 265 267 269 270 271 272 273 274 277 278 279 280 282 283 284 285 287 292 296 349 356 365 366 367 376 385 389 392 395 402 409 413 414 417 418 431 432 442 443 445 446 478 486 487 504 506 507 512 513 544 546 549 555 559 561 563 571 572 576 581 594 599 617 620 621 633 641 646 648 649 652 653 654 656 657 659 660 661 662 666 667 669 670 671 673 674 676 677 679 681 682 683 685 686 687 689 690 693 696 699 702 703 704 706 708 709 710 713 715 717 718 719 720 722 724 725 726 728 729 739 762 796 799 810 817 863,
	0	 12 15 35 39 48 49 52 54 56 57 60 61 63 64 65 66 67 68 69 71 85 93 110 113 125 135 172 176 183 189 190 191 193 195 197 198 199 211 214 219 220 223 254 256 257 261 262 264 265 267 269 270 271 272 273 274 277 278 279 280 282 283 284 285 287 292 296 349 356 365 366 367 376 385 387 389 392 395 402 409 413 414 417 418 431 432 442 443 445 446 478 486 487 504 506 507 512 513 544 546 549 555 559 561 563 571 572 576 581 594 599 617 620 621 633 641 646 648 649 652 653 654 656 657 659 660 661 662 666 667 669 670 671 673 674 676 677 679 681 682 683 685 686 687 689 690 693 696 699 702 703 704 706 708 709 710 713 715 717 718 719 720 722 724 725 726 728 729 739 762 796 799 810 817 863,
	1	 13 326 400 483 485,
	1	 13 112 326 400 419 483 484 485,
	1	 13 112 173 175 177 178 179 180 181 290 326 400 419 425 483 484 485 498 499 500 525,
	0	 12 13 15 18 35 39 48 49 52 54 56 57 60 61 63 64 65 66 67 68 69 71 85 93 110 112 113 125 135 172 173 175 176 177 178 179 180 181 183 189 190 191 193 195 197 198 199 211 214 219 220 222 223 254 256 257 261 262 264 265 267 269 270 271 272 273 274 277 278 279 280 282 283 284 285 287 290 292 293 294 295 296 297 298 299 300 303 304 305 306 307 308 309 311 312 313 314 316 318 320 322 323 324 326 327 328 329 330 333 335 337 339 341 342 344 348 349 350 352 353 356 357 358 365 366 367 376 385 387 389 392 395 399 400 402 409 413 414 417 418 419 420 425 431 432 436 442 443 445 446 478 483 484 485 486 487 498 499 500 502 504 506 507 512 513 525 527 544 546 548 549 553 554 555 559 561 563 571 572 576 581 594 599 617 620 621 633 641 646 648 649 652 653 654 656 657 659 660 661 662 666 667 669 670 671 673 674 676 677 679 681 682 683 685 686 687 689 690 693 696 699 702 703 704 706 708 709 710 713 715 717 718 719 720 722 724 725 726 728 729 739 762 796 799 810 817 863,
	0	 1 2 3 4 6 8 9 17 20 22 23 24 26 28 30 31 33 34 36 37 38 40 41 43 45 47 50 55 58 62 74 76 77 78 80 81 82 83 86 88 90 91 92 94 96 97 99 100 101 102 103 104 106 108 111 114 115 116 119 120 123 127 128 130 131 133 134 136 137 138 140 141 142 143 144 145 146 147 148 149 150 151 152 153 154 155 156 157 158 160 161 162 163 165 167 168 170 184 185 187 196 200 201 202 204 205 207 209 210 212 213 215 216 218 281 359 370 372 378 380 382 384 397 401 410 422 424 427 429 430 433 437 441 447 448 449 451 452 454 455 457 459 462 464 467 468 470 473 474 475 479 516 517 518 520 522 530 532 540 543 557 566 569 573 574 578 582 583 586 587 590 591 592 595 596 597 602 604 606 609 611 613 614 616 623 624 626 627 629 632 636 637 638 640 644 731 732 733 734 735 737 738 741 743 744 746 747 748 751 753 754 755 758 760 761 764 766 767 768 771 772 774 775 777 779 780 781 782 785 787 789 790 791 793 794 797 800 805 806 808 812 813 814 815 819 820 823 825 828 829 830 831 832 835 836 838 839 840 842 843 845 848 850 855 856 858 859 860 864 867,
	2	 127 161 162 474,
	1	 127 128 130 131 161 162 474,
	1	 137 140 142 143 145 146 148 150 152 154 155 156 516,
	8	 134 136 138,
	2	 127 128 130 131 133 134 136 137 138 140 141 142 143 144 145 146 147 148 149 150 151 152 153 154 155 156 157 158 160 161 162 165 448 474 516 517,
	0	 20 34 55 58 74 76 77 78 80 81 82 83 86 88 90 91 92 94 96 97 100 101 102 103 104 106 108 111 114 115 116 119 120 123 127 128 130 131 133 134 136 137 138 140 141 142 143 144 145 146 147 148 149 150 151 152 153 154 155 156 157 158 160 161 162 163 165 167 168 202 218 281 370 378 382 384 401 422 424 427 429 430 447 448 449 451 452 454 455 457 459 462 464 467 468 470 473 474 475 479 516 517 518 520 522 530 532 596,
	2	 22 23 26 30 37 38 40 41 43 45 62 372 380 557 573 578 583 586 587 591 592 597 602 604 611 613 614 616,
	1	 768 820,
	1	 753 755 768 820,
	1	 70 72 255 258 263 268 275 288 291 301 302 310 315 317 319 321 325 331 332 334 336 338 340 343 345 347 351 354 369 377 381 435 453 496 497 524 526 528 547 551 552 575 639,
	2	 217 221 224 225 226 227 228 229 230 231 232 233 234 235 236 237 238 240 241 242 243 244 245 246 247 248 249 250 251 252 253 398 434 439 444 481 488 490 491 492 493 494 495 511 514 519 537 538 539 565,
	0	 217 221 224 225 226 227 228 229 230 231 232 233 234 235 236 237 238 240 241 242 243 244 245 246 247 248 249 250 251 252 253 289 398 434 439 444 481 488 490 491 492 493 494 495 511 514 519 537 538 539 565,
	0	 70 72 217 221 224 225 226 227 228 229 230 231 232 233 234 235 236 237 238 240 241 242 243 244 245 246 247 248 249 250 251 252 253 255 258 263 268 275 288 289 291 301 302 310 315 317 319 321 325 331 332 334 336 338 340 343 345 347 351 354 369 377 381 398 434 435 439 444 453 481 488 490 491 492 493 494 495 496 497 511 514 519 524 526 528 537 538 539 547 551 552 565 575 639,
	3	 396 564 588 612 736 742 752 770 778 783 788 792 802 811 824 827 833 846 847 852 853 857 861 866,
	0	 11 254 415 508 556 647 651 655 658 663 672 678 684 694 695 697 700 705 712 716 721,
	0	 211 413 571,
	0	 563 633,
	0	 211 413 563 571 633,
	2	 12 35 39 48 49 54 61 69 172 176 183 211 257 269 271 279 376 385 392 395 413 546 559 561 563 571 572 581 594 599 617 620 633 666 671 685 696 702 706 717 722 725 729 739 762 796 799 810 817 863,
	2	 12 35 39 48 49 54 61 69 85 93 110 125 135 172 176 183 211 214 257 269 271 279 376 385 389 392 395 413 478 546 559 561 563 571 572 581 594 599 617 620 633 666 671 685 696 702 706 717 722 725 729 739 762 796 799 810 817 863,
	4	 11 12 35 39 48 49 54 60 61 63 64 65 66 67 68 69 71 85 93 110 113 125 135 172 176 183 189 190 191 193 195 197 198 199 211 214 219 220 223 254 257 269 271 279 292 296 349 356 365 366 367 376 385 387 389 392 395 402 409 413 414 415 418 442 443 445 446 478 486 487 504 507 508 512 513 546 556 559 561 563 571 572 576 581 594 599 601 617 620 631 633 641 647 651 655 658 663 666 671 672 678 680 684 685 694 695 696 697 700 702 705 706 712 716 717 721 722 725 728 729 739 762 796 799 810 817 863,
	7	 298 299 300 303 304 305 306 307 308 312 420 548,
	1	 256 261 264 265 272 273 274 432,
	1	 262 506,
	1	 262 267 270 506,
	0	 22 23 38 40 41 43 597 602 611,
	0	 22 23 26 38 40 41 43 45 372 557 573 583 597 602 604 611 613 614 616,
	2	 30 170,
	0	 5 7 10 822 834 837 841 844 849 851,
	1	 405 406 407 534 535,
	3	 5 7 10 14 21 27 29 73 75 79 84 87 89 95 98 105 107 122 129 132 139 159 164 166 188 192 194 360 362 363 364 368 371 373 383 386 388 404 405 406 407 411 421 423 428 450 456 458 460 461 463 465 466 469 471 472 476 477 503 510 515 521 531 533 534 535 536 560 645 650 664 665 668 675 688 691 692 698 701 707 711 714 723 727 730 740 745 749 750 756 757 759 763 765 769 773 776 784 786 795 798 801 803 804 807 809 816 818 821 822 826 834 837 841 844 849 851 854 862 865,
	6	 234 240,
	1	 5 7 10 14 21 27 29 42 46 73 75 79 84 87 89 95 98 105 107 122 129 132 139 159 164 166 188 192 194 225 226 227 228 229 230 231 232 233 234 235 236 237 238 240 241 242 243 244 245 246 247 248 249 250 251 252 253 360 362 363 364 368 371 373 381 383 386 388 398 404 405 406 407 411 421 423 428 434 439 450 456 458 460 461 463 465 466 469 471 472 476 477 481 488 490 491 492 493 494 495 503 510 515 521 531 533 534 535 536 537 538 539 560 593 598 600 603 605 607 610 615 618 619 622 630 634 635 645 650 664 665 668 675 688 691 692 698 701 707 711 714 723 727 730 740 745 749 750 756 757 759 763 765 769 773 776 784 786 795 798 801 803 804 807 809 816 818 821 822 826 834 837 841 844 849 851 854 862 865,
	4	 577 580 584 589,
	1	 288 291 301 302 310 315 317 319 321 325 331 332 334 336 338 340 343 345 347 351 354 435 497 524 526 528 552 639,
	2	 70 72 288 291 301 302 310 315 317 319 321 325 331 332 334 336 338 340 343 345 347 351 354 369 377 435 453 496 497 524 526 528 552 575 639,
	1	 5 7 10 14 21 27 29 42 46 51 70 72 73 75 79 84 87 89 95 98 105 107 122 129 132 139 159 164 166 169 174 182 188 192 194 203 206 208 225 226 227 228 229 230 231 232 233 234 235 236 237 238 240 241 242 243 244 245 246 247 248 249 250 251 252 253 288 291 301 302 310 315 317 319 321 325 331 332 334 336 338 340 343 345 347 351 354 360 362 363 364 368 369 371 373 377 381 383 386 388 393 394 398 404 405 406 407 411 421 423 428 434 435 439 450 453 456 458 460 461 463 465 466 469 471 472 476 477 480 481 488 490 491 492 493 494 495 496 497 503 510 515 521 524 526 528 531 533 534 535 536 537 538 539 552 560 575 577 580 584 589 593 598 600 603 605 607 610 615 618 619 622 630 634 635 639 645 650 664 665 668 675 688 691 692 698 701 707 711 714 723 727 730 740 745 749 750 756 757 759 763 765 769 773 776 784 786 795 798 801 803 804 807 809 816 818 821 822 826 834 837 841 844 849 851 854 862 865,
	2	 5 7 10 14 21 27 29 42 46 51 70 72 73 75 79 84 87 89 95 98 105 107 122 129 132 139 159 164 166 169 174 182 188 192 194 203 206 208 217 221 224 225 226 227 228 229 230 231 232 233 234 235 236 237 238 240 241 242 243 244 245 246 247 248 249 250 251 252 253 288 291 301 302 310 315 317 319 321 325 331 332 334 336 338 340 343 345 347 351 354 360 362 363 364 368 369 371 373 377 381 383 386 388 393 394 398 404 405 406 407 411 421 423 428 434 435 439 444 450 453 456 458 460 461 463 465 466 469 471 472 476 477 480 481 488 490 491 492 493 494 495 496 497 503 510 511 514 515 519 521 524 526 528 531 533 534 535 536 537 538 539 552 560 565 575 577 580 584 589 593 598 600 603 605 607 610 615 618 619 622 630 634 635 639 645 650 664 665 668 675 688 691 692 698 701 707 711 714 723 727 730 740 745 749 750 756 757 759 763 765 769 773 776 784 786 795 798 801 803 804 807 809 816 818 821 822 826 834 837 841 844 849 851 854 862 865,
	2	 16 19 25 44 53 109 117 118 121 124 126 171 186 239 259 260 266 276 346 355 374 375 379 390 391 412 416 426 438 440 482 501 523 529 541 545 550 558 562 567 570 579 625 628 643,
	4	 659 662 667 708 709 710,
	2	 11 601 631 646 647 648 649 651 652 653 654 655 656 657 658 659 660 661 662 663 667 669 670 672 673 674 676 677 678 679 680 681 682 683 684 686 687 689 690 693 694 695 697 699 700 703 704 705 708 709 710 712 713 715 716 718 719 720 721 724 726,
	1	 11 254 415 508 601 631 646 647 648 649 651 652 653 654 655 656 657 658 659 660 661 662 663 667 669 670 672 673 674 676 677 678 679 680 681 682 683 684 686 687 689 690 693 694 695 697 699 700 703 704 705 708 709 710 712 713 715 716 718 719 720 721 724 726,
	2	 5 7 10 11 14 16 19 21 25 27 29 32 42 44 46 51 53 59 70 72 73 75 79 84 87 89 95 98 105 107 109 117 118 121 122 124 126 129 132 139 159 164 166 169 171 174 182 186 188 192 194 203 206 208 217 221 224 225 226 227 228 229 230 231 232 233 234 235 236 237 238 239 240 241 242 243 244 245 246 247 248 249 250 251 252 253 254 255 258 259 260 263 266 268 275 276 286 288 289 291 301 302 310 315 317 319 321 325 331 332 334 336 338 340 343 345 346 347 351 354 355 360 361 362 363 364 368 369 371 373 374 375 377 379 381 383 386 388 390 391 393 394 396 398 403 404 405 406 407 408 411 412 415 416 421 423 426 428 434 435 438 439 440 444 450 453 456 458 460 461 463 465 466 469 471 472 476 477 480 481 482 488 489 490 491 492 493 494 495 496 497 501 503 505 508 509 510 511 514 515 519 521 523 524 526 528 529 531 533 534 535 536 537 538 539 541 542 545 547 550 551 552 558 560 562 564 565 567 568 570 575 577 579 580 584 585 588 589 593 598 600 601 603 605 607 608 610 612 615 618 619 622 625 628 630 631 634 635 639 642 643 645 646 647 648 649 650 651 652 653 654 655 656 657 658 659 660 661 662 663 664 665 667 668 669 670 672 673 674 675 676 677 678 679 680 681 682 683 684 686 687 688 689 690 691 692 693 694 695 697 698 699 700 701 703 704 705 707 708 709 710 711 712 713 714 715 716 718 719 720 721 723 724 726 727 730 736 740 742 745 749 750 752 756 757 759 763 765 769 770 773 776 778 783 784 786 788 792 795 798 801 802 803 804 807 809 811 816 818 821 822 824 826 827 833 834 837 841 844 846 847 849 851 852 853 854 857 861 862 865 866,
	10	 402 641,
	5	 12 35 39 48 49 54 61 69 85 93 110 125 135 172 176 183 211 214 257 269 271 279 292 296 376 385 389 392 395 402 413 478 546 559 561 563 571 572 576 581 594 599 617 620 633 641 666 671 685 696 702 706 717 722 725 729 739 762 796 799 810 817 863,
	4	 12 35 39 48 49 54 60 61 63 64 65 66 67 68 69 71 85 93 110 125 135 172 176 183 189 190 191 193 195 197 198 199 211 214 257 269 271 279 292 296 349 356 365 366 367 376 385 387 389 392 395 402 409 413 478 486 487 504 507 546 556 559 561 563 571 572 576 581 594 599 617 620 633 641 666 671 685 696 702 706 717 722 725 728 729 739 762 796 799 810 817 863,
	13	 12 35 39 48 49 54 60 61 63 64 65 66 67 68 69 71 85 93 110 113 125 135 172 176 183 189 190 191 193 195 197 198 199 211 214 219 220 223 257 269 271 279 292 296 349 356 365 366 367 376 385 387 389 392 395 402 409 413 414 418 442 443 445 446 478 486 487 504 507 512 513 546 556 559 561 563 571 572 576 581 594 599 617 620 633 641 666 671 685 696 702 706 717 722 725 728 729 739 762 796 799 810 817 863,
	10	 13 112 173 175 177 178 179 180 181 290 419 425 484 498 499 500 525,
	1	 297 298 299 300 303 304 305 306 307 308 309 311 312 313 314 326 327 329 330 333 335 337 339 341 342 399 400 420 436 483 548 553,
	1	 18 222 297 298 299 300 303 304 305 306 307 308 309 311 312 313 314 316 318 320 322 323 324 326 327 329 330 333 335 337 339 341 342 344 399 400 420 436 483 485 502 527 548 553,
	1	 353 358,
	1	 18 222 297 298 299 300 303 304 305 306 307 308 309 311 312 313 314 316 318 320 322 323 324 326 327 329 330 333 335 337 339 341 342 344 348 350 352 353 357 358 399 400 420 436 483 485 502 527 548 553,
	1	 293 294 295 328 554,
	1	 12 13 18 35 39 48 49 54 60 61 63 64 65 66 67 68 69 71 85 93 110 112 113 125 135 172 173 175 176 177 178 179 180 181 183 189 190 191 193 195 197 198 199 211 214 219 220 222 223 257 269 271 279 290 292 293 294 295 296 297 298 299 300 303 304 305 306 307 308 309 311 312 313 314 316 318 320 322 323 324 326 327 328 329 330 333 335 337 339 341 342 344 348 349 350 352 353 356 357 358 365 366 367 376 385 387 389 392 395 399 400 402 409 413 414 418 419 420 425 436 442 443 445 446 478 483 484 485 486 487 498 499 500 502 504 507 512 513 525 527 546 548 553 554 556 559 561 563 571 572 576 581 594 599 617 620 633 641 666 671 685 696 702 706 717 722 725 728 729 739 762 796 799 810 817 863,
	3	 12 13 18 35 39 48 49 54 60 61 63 64 65 66 67 68 69 71 85 93 110 112 113 125 135 172 173 175 176 177 178 179 180 181 183 189 190 191 193 195 197 198 199 211 214 219 220 222 223 257 269 271 279 287 290 292 293 294 295 296 297 298 299 300 303 304 305 306 307 308 309 311 312 313 314 316 318 320 322 323 324 326 327 328 329 330 333 335 337 339 341 342 344 348 349 350 352 353 356 357 358 365 366 367 376 385 387 389 392 395 399 400 402 409 413 414 417 418 419 420 425 436 442 443 445 446 478 483 484 485 486 487 498 499 500 502 504 507 512 513 525 527 546 548 553 554 556 559 561 563 571 572 576 581 594 599 617 620 633 641 666 671 685 696 702 706 717 722 725 728 729 739 762 796 799 810 817 863,
	4	 574 578 582 586 587 609,
	0	 80 81 82 83 86 88 90 91 92 94 96 97 422 424 427 429 430 449 454 455 457 459 462 464 467 468 520 522,
	1	 111 114,
	1	 111 114 475 479,
	5	 664 665 707 714,
	1	 5 7 10 14 21 27 29 98 188 371 411 645 650 664 665 668 675 688 691 692 698 701 707 711 714 723 727 730 740 745 749 750 756 757 759 763 765 769 773 776 784 786 795 798 801 803 804 807 809 816 818 821 822 826 834 837 841 844 849 851 854 862 865,
	1	 5 7 10 14 21 27 29 73 75 79 84 87 89 95 98 105 107 122 129 132 139 159 164 166 188 192 194 360 371 373 383 386 388 411 421 423 428 450 456 458 460 461 463 465 466 469 471 472 476 477 503 515 521 531 645 650 664 665 668 675 688 691 692 698 701 707 711 714 723 727 730 740 745 749 750 756 757 759 763 765 769 773 776 784 786 795 798 801 803 804 807 809 816 818 821 822 826 834 837 841 844 849 851 854 862 865,
	6	 408 489 542,
	2	 59 374 396 438 541 564 588 608 612 736 742 752 770 778 783 788 792 802 811 824 827 833 846 847 852 853 857 861 866,
	8	 11 13 18 112 173 175 177 178 179 180 181 222 254 290 293 294 295 297 298 299 300 303 304 305 306 307 308 309 311 312 313 314 316 318 320 322 323 324 326 327 328 329 330 333 335 337 339 341 342 344 348 350 352 353 357 358 399 400 415 419 420 425 436 483 484 485 498 499 500 502 508 525 527 548 553 554 556 601 631 647 651 655 658 663 672 678 680 684 694 695 697 700 705 712 716 721,
	2	 1 2 3 4 6 8 9 15 17 20 22 23 24 26 28 30 31 33 34 36 37 38 40 41 43 45 47 50 52 55 56 57 58 62 74 76 77 78 80 81 82 83 86 88 90 91 92 94 96 97 99 100 101 102 103 104 106 108 111 114 115 116 119 120 123 127 128 130 131 133 134 136 137 138 140 141 142 143 144 145 146 147 148 149 150 151 152 153 154 155 156 157 158 160 161 162 163 165 167 168 170 184 185 187 196 200 201 202 204 205 207 209 210 212 213 215 216 218 256 261 262 264 265 267 270 272 273 274 277 278 280 281 282 283 284 285 287 359 370 372 378 380 382 384 397 401 410 417 422 424 427 429 430 431 432 433 437 441 447 448 449 451 452 454 455 457 459 462 464 467 468 470 473 474 475 479 506 516 517 518 520 522 530 532 540 543 544 549 555 557 566 569 573 574 578 582 583 586 587 590 591 592 595 596 597 602 604 606 609 611 613 614 616 621 623 624 626 627 629 632 636 637 638 640 644 731 732 733 734 735 737 738 741 743 744 746 747 748 751 753 754 755 758 760 761 764 766 767 768 771 772 774 775 777 779 780 781 782 785 787 789 790 791 793 794 797 800 805 806 808 812 813 814 815 819 820 823 825 828 829 830 831 832 835 836 838 839 840 842 843 845 848 850 855 856 858 859 860 864 867,
	1	 1 4 6 9 828 830 831 832 836 838 843 848 850 867,
[truncated: 561,081 more chars]
