# Supplementary material for: Evolution of promoter-proximal pausing enabled a new layer of transcription control
Source: bioRxiv. 2024 Oct 12:2023.02.19.529146. Preprint. [Version 2] doi: 10.1101/2023.02.19.529146 (PMC11482795; doi:10.1101/2023.02.19.529146)
Supplement: Supplement 1 [file media-1.zip › Other Supplemental Materials/CyclinT/CyclinTlikefinal_TK.linsi.gappyout.LGC20G.bionj]

((((((((((((((((((((((((EP00072_Mus_musculus_P014636_NP_033962.2_cyclin-K_Mus_musculus:0.014323827,EP00076_Gallus_gallus_P001780_NP_001026380.1_cyclin-K_Gallus_gallus:0.078865156):0.65529448,EP00090_Calanus_glacialis_P024399_TRINITY_DN3788_c0_g1_i1.p1_TRINITY_DN3788_c0_g1_TRINITY_DN3788_c0_g1_i1.p1_ORF_type_complete_len_550_score_149.42_TRINITY_DN3788_c0_g1_i1_172-1821:0.91788799):0.046185434,EP00058_Branchiostoma_floridae_P011352_XP_002596840.1_hypothetical_protein_BRAFLDRAFT_129102_Branchiostoma_floridae:0.81344855):0.046398446,EP00085_Daphnia_pulex_P008683_EFX68533.1_cyclin_K-like_protein_Daphnia_pulex:0.36343688):0.089544505,EP00059_Ciona_intestinalis_P008648_XP_009859171.1_cyclin-K-like_isoform_X1_Ciona_intestinalis:0.89366269):0.031712145,EP00057_Strongylocentrotus_purpuratus_P034562_XP_795740.3_PREDICTED_cyclin-K_Strongylocentrotus_purpuratus:0.91895139):0.32791352,(EP00119_Amphimedon_queenslandica_P001418_XP_003385094.1_PREDICTED_cyclin-K-like_Amphimedon_queenslandica:1.3559035,EP00118_Oscarella_pearsei_P001889_m.8811_g.8811_ORF_g.8811_m.8811_type_5prime_partial_len_382_comp20871_c0_seq2_2-1147:1.0165874):0.13522173):2.0195947,EP00114_Trichoplax_sp_H2_P008555_RDD44318.1_Cyclin-K_Trichoplax_sp._H2:3.0272841):-2.0458691,EP00081_Caenorhabditis_elegans_P024046_NP_506615.2_CyCliN_K_Caenorhabditis_elegans:2.282315):1.2297846,(((EP00051_Salpingoeca_urceolata_P009965_m.121098_g.121098_ORF_g.121098_m.121098_type_5prime_partial_len_426_comp16526_c0_seq1_61-1338:2.113585,(EP00052_Salpingoeca_macrocollata_P021382_m.183197_g.183197_ORF_g.183197_m.183197_type_5prime_partial_len_356_comp21516_c0_seq2_255-1322:1.7086427,EP00053_Salpingoeca_punica_P005733_m.56226_g.56226_ORF_g.56226_m.56226_type_5prime_partial_len_337_comp13373_c0_seq1_1-1011:1.9171569):0.44639981):0.2171402,EP00050_Salpingoeca_kvevrii_P010531_m.8897_g.8897_ORF_g.8897_m.8897_type_5prime_partial_len_283_comp2908_c0_seq1_3-851:3.4189093):0.23078711,(((EP00049_Salpingoeca_infusionum_P002857_m.60565_g.60565_ORF_g.60565_m.60565_type_complete_len_311_comp11823_c0_seq3_98-1030:2.2268116,(((EP00043_Microstomoeca_roanoka_P010588_m.100426_g.100426_ORF_g.100426_m.100426_type_3prime_partial_len_264_comp14937_c1_seq1_291-1085:0.77118379,EP00044_Salpingoeca_rosetta_P005080_XP_004992513.1_hypothetical_protein_PTSG_07096_Salpingoeca_rosetta:1.0405629):0.35164315,EP00056_Hartaetosiga_gracilis_P002470_m.53879_g.53879_ORF_g.53879_m.53879_type_5prime_partial_len_345_comp11065_c0_seq1_2-1036:1.6697688):0.41585857,EP01147_Barroeca_monosierra_P006776_gene6776-9479_t:1.4461732):0.55212516):0.64889604,(EP00054_Salpingoeca_dolichothecata_P025498_m.178996_g.178996_ORF_g.178996_m.178996_type_internal_len_381_comp25375_c1_seq5_1-1143:2.2005606,EP00048_Salpingoeca_helianthica_P019107_m.244279_g.244279_ORF_g.244279_m.244279_type_5prime_partial_len_298_comp30347_c0_seq1_27-920:1.6232045):0.22354013):0.23716298,((EP00730_Choanoeca_flexa_P000438_TRINITY_DN10198_c0_g1_i1.p1_TRINITY_DN10198_c0_g1_TRINITY_DN10198_c0_g1_i1.p1_ORF_type_complete_len_294_score_52.40_TRINITY_DN10198_c0_g1_i1_35-916:1.6323917,EP00046_Monosiga_brevicollis_P007229_XP_001749227.1_hypothetical_protein_Monosiga_brevicollis_MX1:1.0695472):0.99594039,((EP00035_Acanthoeca_spectabilis_P040389_m.69483_g.69483_ORF_g.69483_m.69483_type_complete_len_344_comp9968_c0_seq2_505-1536:1.1691817,(EP00040_Diaphanoeca_grandis_P017401_m.90620_g.90620_ORF_g.90620_m.90620_type_complete_len_365_comp26412_c3_seq1_140-1234:1.6426078,EP00041_Stephanoeca_diplocostata_P015948_m.309718_g.309718_ORF_g.309718_m.309718_type_complete_len_487_comp20201_c0_seq4_251-1711:1.1380898):0.071898699):0.6464138,EP00039_Didymoeca_costata_P003383_m.67288_g.67288_ORF_g.67288_m.67288_type_complete_len_265_comp11876_c0_seq1_158-952:1.1768715):0.46341628):0.09161941):0.21966912):0.58463705):0.39865363,(EP01135_Chromosphaera_perkinsii_P001571_Nk52_evm41s207_gene_Nk52_evmTU41s207:1.4650604,EP00120_Capsaspora_owczarzaki_P007958_XP_011270139.1_hypothetical_protein_CAOG_08557_Capsaspora_owczarzaki_ATCC_30864:1.708059):0.18436219):0.24254805,(EP00123_Amoebidium_parasiticum_P011166_comp20552_c0_seq1_m.26383_comp20552_c0_seq1_g.26383_ORF_comp20552_c0_seq1_g.26383_comp20552_c0_seq1_m.26383_type_complete_len_317_comp20552_c0_seq1_83-1033:1.5086734,EP01134_Creolimax_fragrantissima_P008113_CFRG8113T1:1.0963783):0.39392412):0.27590144,(((((EP00202_Volvox_carteri_P011766_XP_002957372.1_cyclin_Volvox_carteri_f._nagariensis:3.5718608,(EP00798_Chlamydomonas_sp_ICE-L_P026596_gene26596-18378_t:1.8390009,EP00874_Dunaliella_salina_P003363_KAF5828562.1_hypothetical_protein_DUNSADRAFT_17404_Dunaliella_salina:2.7438638):0.12415564):1.1684358,(EP00799_Chlamydomonas_eustigma_P004874_GAX77418.1_hypothetical_protein_CEUSTIGMA_g4863.t1_Chlamydomonas_eustigma:2.1533644,EP00853_Edaphochlamys_debaryana_P009303_KAG2491108.1_hypothetical_protein_HYH03_010552_Edaphochlamys_debaryana:1.5126806):0.51610923):0.096329734,(((EP00203_Chlorella_variabilis_P002381_XP_005844927.1_hypothetical_protein_CHLNCDRAFT_138256_Chlorella_variabilis:1.6318557,EP00885_Auxenochlorella_protothecoides_P004015_RMZ56020.1_hypothetical_protein_APUTEX25_004444_Auxenochlorella_protothecoides:2.4955189):0.85859394,EP00891_Asterochloris_glomerata_P008095_jgi_Astpho2_8095_Aster-x1481:2.5007634):0.37141383,(((((EP00206_Coccomyxa_subellipsoidea_P007988_XP_005650537.1_hypothetical_protein_COCSUDRAFT_60988_Coccomyxa_subellipsoidea_C-169:2.2760193,EP01023_Acetabularia_acetabulum_P036523_TRINITY_DN34529_c0_g1_i1.p1_TRINITY_DN34529_c0_g1_TRINITY_DN34529_c0_g1_i1.p1_ORF_type_3prime_partial_len_170_score_14.44_TRINITY_DN34529_c0_g1_i1_35-508:1.2447639):0.85972571,EP00884_Botryococcus_braunii_P019212_jgi_Botrbrau1_5975_Bobra.104_1s0007.1:2.6816962):0.37756944,(EP00803_Ostreobium_quekettii_P002919_evm.model.scf_1582.2_EVM.evm.TU.scf_1582.2_scf_1582_14069-16820:2.2612896,EP00803_Ostreobium_quekettii_P006347_evm.model.scf_2378.3_EVM.evm.TU.scf_2378.3_scf_2378_14390-16749:2.1831784):0.54117823):0.077504501,(((EP00877_Chromochloris_zofingiensis_P002148_jgi_Chrzof1_11934_Cz06g15060.t1:1.5991263,EP00879_Flechtneria_rotunda_P015867_GHRR01016594.1.p1_GENE.GHRR01016594.1_GHRR01016594.1.p1_ORF_type_complete_len_372_score_115.98_GHRR01016594.1_403-1518:1.8129003):0.23774052,EP00881_Raphidocelis_subcapitata_P006013_GBF93302.1_hypothetical_protein_Rsub_06034_Raphidocelis_subcapitata:3.4698577):0.48070753,EP01026_Neomeris_dumetosa_P033333_TRINITY_DN26563_c0_g1_i1.p2_TRINITY_DN26563_c0_g1_TRINITY_DN26563_c0_g1_i1.p2_ORF_type_5prime_partial_len_313_score_40.07_TRINITY_DN26563_c0_g1_i1_2-940:2.7178106):0.47433436):0.080179989,EP00803_Ostreobium_quekettii_P011043_evm.model.scf_763.5_EVM.evm.TU.scf_763.5_scf_763_44773-48331:1.8705552):0.11728239):0.089848116):0.72557878,(((EP00231_Micromonas_pusilla_P001379_XP_003056134.1_predicted_protein_Micromonas_pusilla_CCMP1545:1.1072866,EP00893_Bathycoccus_prasinos_P001204_XP_007509227.1_CycK-related_cyclin_family_protein_Bathycoccus_prasinos:1.3434972):0.33889633,EP00854_Cymbomonas_tetramitiformis_P006715_gene6715-8035_t:1.6313443):0.19983363,((((((((((EP00245_Coleochaete_scutata_P016182_TRINITY_DN7467_c0_g1_i1.p1_TRINITY_DN7467_c0_g1_TRINITY_DN7467_c0_g1_i1.p1_ORF_type_3prime_partial_len_654_score_153.08_TRINITY_DN7467_c0_g1_i1_2-1960:0.51793164,(((EP00247_Physcomitrium_patens_P024244_XP_024380495.1_cyclin-T1-3-like_isoform_X1_Physcomitrella_patens:0.35132962,EP00248_Marchantia_polymorpha_P021596_PTQ47616.1_hypothetical_protein_MARPO_0007s0068_Marchantia_polymorpha:0.29411364):0.063239619,((EP00249_Psilotum_nudum_P021563_c28154_g2_i1_orf_529-2955:0.32633269,(EP01018_Ginkgo_biloba_P035118_Gb_10896_translate_table_standard:0.47175953,EP01018_Ginkgo_biloba_P038846_Gb_25727_translate_table_standard:1.3238771):0.18543397):0.047084749,EP00250_Pteridium_aquilinum_P004285_c14507_g1_i1_orf_3-2039:0.35600632):0.068844572):0.096209109,EP00269_Selaginella_moellendorffii_P004733_XP_002971129.2_cyclin-T1-3_Selaginella_moellendorffii:0.16700557):0.059008643):0.051409606,(EP00250_Pteridium_aquilinum_P018484_c24111_g1_i1_orf_2-1588:0.30339986,EP00850_Spirogloea_muscicola_P016583_SM000135S27027_mRNA_locus_s135_397278_400192_translate_table_standard:0.65829486):0.076260626):0.019769251,EP00269_Selaginella_moellendorffii_P007222_XP_002977278.2_cyclin-T1-4_Selaginella_moellendorffii:1.1849017):0.091708153,((EP00250_Pteridium_aquilinum_P018261_c24011_g1_i1_orf_1-1014:0.73058933,(EP00254_Amborella_trichopoda_P025950_XP_020526788.1_cyclin-T1-4_isoform_X1_Amborella_trichopoda:0.39368653,((EP00255_Erythranthe_guttata_P014207_XP_012841469.1_PREDICTED_cyclin-T1-4-like_isoform_X2_Erythranthe_guttata:0.79194999,EP00257_Ricinus_communis_P004227_XP_002517211.2_cyclin-T1-5_isoform_X1_Ricinus_communis:0.0010801852):0.25522572,EP00264_Hordeum_vulgare_P225432_HORVU3Hr1G059980.2_pep_chromosome_IBSC_v2_chr3H_456193983_456205856_-1_gene_HORVU3Hr1G059980_transcript_HORVU3Hr1G059980.2_gene_biotype_protein_coding_transcript_biotype_protein_coding:1.1893082):0.30290377):0.26824439):0.0059657097,EP00252_Welwitschia_mirabilis_P007174_TRINITY_DN182_c0_g1_i2.p1_TRINITY_DN182_c0_g1_TRINITY_DN182_c0_g1_i2.p1_ORF_type_complete_len_348_score_31.59_TRINITY_DN182_c0_g1_i2_245-1288:0.70211172):0.99280858):0.042728722,EP00896_Chara_braunii_P029158_GBG87034.1_hypothetical_protein_CBR_g44491_Chara_braunii:0.48932296):0.11518997,((EP00253_Pinus_taeda_P000740_PITA_00740:0.82600302,EP01018_Ginkgo_biloba_P038229_Gb_38056_translate_table_standard:0.62168211):0.53669804,(((((EP00255_Erythranthe_guttata_P015532_XP_012842794.1_PREDICTED_cyclin-T1-3_Erythranthe_guttata:0.8458153,(EP00257_Ricinus_communis_P000674_XP_002510431.2_cyclin-T1-3_isoform_X1_Ricinus_communis:0.57086432,EP00259_Arabidopsis_lyrata_P016546_XP_020869262.1_cyclin-T1-3_isoform_X2_Arabidopsis_lyrata_subsp._lyrata:1.5798122):0.46475029):0.1727508,EP00268_Persea_americana_P056838_TRINITY_DN6756_c0_g1_i18.p1_TRINITY_DN6756_c0_g1_TRINITY_DN6756_c0_g1_i18.p1_ORF_type_complete_len_736_score_153.82_TRINITY_DN6756_c0_g1_i18_542-2749:0.8451649):0.1476766,(((EP00263_Brachypodium_distachyon_P019549_XP_010233768.2_cyclin-T1-1_isoform_X1_Brachypodium_distachyon:0.82048523,EP00264_Hordeum_vulgare_P106359_HORVU6Hr1G017740.2_pep_chromosome_IBSC_v2_chr6H_42584362_42588593_-1_gene_HORVU6Hr1G017740_transcript_HORVU6Hr1G017740.2_gene_biotype_protein_coding_transcript_biotype_protein_coding:0.61599064):0.16635808,EP00266_Sorghum_bicolor_P032925_XP_021315751.1_cyclin-T1-1_isoform_X1_Sorghum_bicolor:1.0078315):0.54673243,EP00267_Zea_mays_P009064_NP_001146888.2_uncharacterized_protein_LOC100280496_Zea_mays:0.86214209):0.55274153):0.52339953,((((EP00255_Erythranthe_guttata_P028033_XP_012855295.1_PREDICTED_cyclin-T1-4-like_Erythranthe_guttata:2.0585852,EP00263_Brachypodium_distachyon_P026230_XP_014755120.1_cyclin-T1-4_isoform_X2_Brachypodium_distachyon:0.66982687):0.40443742,EP00256_Glycine_max_P050187_XP_006605531.2_cyclin-T1-4_isoform_X1_Glycine_max:0.44560468):0.12303394,EP00259_Arabidopsis_lyrata_P019690_XP_020872406.1_cyclin-T1-2_Arabidopsis_lyrata_subsp._lyrata:1.2047262):0.057024069,EP00264_Hordeum_vulgare_P115381_HORVU4Hr1G021220.13_pep_chromosome_IBSC_v2_chr4H_107422936_107436241_1_gene_HORVU4Hr1G021220_transcript_HORVU4Hr1G021220.13_gene_biotype_protein_coding_transcript_biotype_protein_coding:0.043883137):0.1060072):0.087092757,EP00266_Sorghum_bicolor_P023354_XP_021306180.1_cyclin-T1-4_Sorghum_bicolor:0.87848842):0.1625361):0.039140165):0.070923388,EP00250_Pteridium_aquilinum_P018198_c23985_g1_i1_orf_2-1801:1.6699042):0.11905797,(EP00250_Pteridium_aquilinum_P003778_c14068_g1_i1_orf_803-2041:2.2692885,EP00271_Cylindrocystis_brebissonii_P010157_TRINITY_DN26260_c0_g1_i1.p1_TRINITY_DN26260_c0_g1_TRINITY_DN26260_c0_g1_i1.p1_ORF_type_3prime_partial_len_161_score_22.11_TRINITY_DN26260_c0_g1_i1_53-532:1.0857617):0.048796106):0.22145569,EP00895_Klebsormidium_nitens_P014936_GAQ92489.1_cyclin_family_protein_Klebsormidium_nitens:1.2399834):0.19259487,(EP00854_Cymbomonas_tetramitiformis_P011175_gene11175-13206_t:1.5535245,(((EP00270_Netrium_digitus_P007890_TRINITY_DN2315_c0_g1_i5.p1_TRINITY_DN2315_c0_g1_TRINITY_DN2315_c0_g1_i5.p1_ORF_type_5prime_partial_len_492_score_67.21_TRINITY_DN2315_c0_g1_i5_88-1563:0.91859674,EP00475_Leptophrys_vorax_P000249_TRINITY_DN1014_c0_g1_i2.p1_TRINITY_DN1014_c0_g1_TRINITY_DN1014_c0_g1_i2.p1_ORF_type_complete_len_375_score_17.01_TRINITY_DN1014_c0_g1_i2_183-1307:0.86031985):0.32788116,(EP00271_Cylindrocystis_brebissonii_P013860_TRINITY_DN3429_c0_g2_i1.p1_TRINITY_DN3429_c0_g2_TRINITY_DN3429_c0_g2_i1.p1_ORF_type_3prime_partial_len_504_score_105.11_TRINITY_DN3429_c0_g2_i1_453-1961:1.1376218,EP00271_Cylindrocystis_brebissonii_P014416_TRINITY_DN35768_c0_g1_i1.p1_TRINITY_DN35768_c0_g1_TRINITY_DN35768_c0_g1_i1.p1_ORF_type_complete_len_1051_score_256.98_TRINITY_DN35768_c0_g1_i1_207-3359:1.8896598):0.38348597):0.46602196,EP00850_Spirogloea_muscicola_P010445_SM000061S19272_mRNA_locus_s61_492086_495148_translate_table_standard:1.0319879):1.469234):0.1149217):0.24272609):0.11025384):0.13714848,(EP00898_Chlorokybus_atmophyticus_P001135_jgi_Chlat1_2021_Chrsp158S02308:1.1964846,EP00899_Mesostigma_viride_P020587_jgi_Mesvir1_2852_Mv13939-RA.1:1.5799685):0.22741391):0.43742609):0.023884676,((((EP00658_Telonema_sp_P-2_P001307_TRINITY_DN10494_c0_g1_i1.p1_TRINITY_DN10494_c0_g1_TRINITY_DN10494_c0_g1_i1.p1_ORF_type_internal_len_400_score_89.48_TRINITY_DN10494_c0_g1_i1_2-1198:2.3573928,(EP01130_Rhizamoeba_saxonica_P009769_TRINITY_DN3990_c0_g1_i4.p1_TRINITY_DN3990_c0_g1_TRINITY_DN3990_c0_g1_i4.p1_ORF_type_5prime_partial_len_248_score_39.51_TRINITY_DN3990_c0_g1_i4_140-883:2.2488883,EP01127_Copromyxa_protea_P019666_TRINITY_DN6437_c0_g1_i2.p1_TRINITY_DN6437_c0_g1_TRINITY_DN6437_c0_g1_i2.p1_ORF_type_5prime_partial_len_582_score_60.10_TRINITY_DN6437_c0_g1_i2_2-1747:2.8978226):0.29974282):0.32114044,((EP00744_Colponema_vietnamica_P003413_GILI01005233.1.p1_GENE.GILI01005233.1_GILI01005233.1.p1_ORF_type_3prime_partial_len_352_score_40.88_GILI01005233.1_2-1054:2.4531188,((EP01080_Neovahlkampfia_damariscottae_P000734_gene734-8986_t:0.9042021,EP01080_Neovahlkampfia_damariscottae_P010079_gene10079-2500_t:3.1132154):0.75127739,EP01091_Cochliopodium_minus_P014950_TRINITY_DN5196_c0_g1_i2.p1_TRINITY_DN5196_c0_g1_TRINITY_DN5196_c0_g1_i2.p1_ORF_type_complete_len_275_score_64.44_TRINITY_DN5196_c0_g1_i2_16-840:1.9355538):0.062561512):0.11495435,(((EP00298_Acanthocystis_sp_HF-20_P000864_c11215_g1_i1.p1_GENE.c11215_g1_i1_c11215_g1_i1.p1_ORF_type_internal_len_311_score_119.64_c11215_g1_i1_3-932:2.0626535,(EP00301_Raphidiophrys_heterophryoidea_P000790_c10393_g1_i3.p1_GENE.c10393_g1_i3_c10393_g1_i3.p1_ORF_type_5prime_partial_len_251_score_35.01_c10393_g1_i3_30-782:1.2412121,EP00301_Raphidiophrys_heterophryoidea_P002897_c11337_g1_i1.p1_GENE.c11337_g1_i1_c11337_g1_i1.p1_ORF_type_internal_len_297_score_67.89_c11337_g1_i1_3-890:1.0036745):1.3160497):0.29453048,EP00299_Pterocystis_sp_00344_P013647_c6706_g1_i3.p1_GENE.c6706_g1_i3_c6706_g1_i3.p1_ORF_type_internal_len_284_score_63.22_c6706_g1_i3_1-849:1.2251712):0.62578201,(EP01126_Amoeba_proteus_P046366_TRINITY_DN5240_c0_g1_i3.p1_TRINITY_DN5240_c0_g1_TRINITY_DN5240_c0_g1_i3.p1_ORF_type_complete_len_792_score_118.77_TRINITY_DN5240_c0_g1_i3_97-2370:1.7131804,(EP01127_Copromyxa_protea_P008186_TRINITY_DN1868_c1_g1_i1.p1_TRINITY_DN1868_c1_g1_TRINITY_DN1868_c1_g1_i1.p1_ORF_type_complete_len_587_score_67.71_TRINITY_DN1868_c1_g1_i1_108-1868:3.4504323,EP00298_Acanthocystis_sp_HF-20_P019185_c22510_g1_i1.p1_GENE.c22510_g1_i1_c22510_g1_i1.p1_ORF_type_5prime_partial_len_128_score_11.99_c22510_g1_i1_1-384:0.7471894):0.74278295):0.4879688):0.27606809):0.16495332):0.10024174,(((EP01113_Clastostelium_recurvatum_P042324_TRINITY_DN6853_c0_g1_i7.p1_TRINITY_DN6853_c0_g1_TRINITY_DN6853_c0_g1_i7.p1_ORF_type_5prime_partial_len_460_score_82.70_TRINITY_DN6853_c0_g1_i7_7-1386:1.0960624,(((EP00026_Physarum_polycephalum_P005113_Phypoly_transcript_05141.p1_GENE.Phypoly_transcript_05141_Phypoly_transcript_05141.p1_ORF_type_complete_len_475_score_55.71_Phypoly_transcript_05141_101-1525:0.89441139,(EP01103_Thecamoeba_quadrilineata_P002146_TRINITY_DN1209_c0_g1_i4.p1_TRINITY_DN1209_c0_g1_TRINITY_DN1209_c0_g1_i4.p1_ORF_type_5prime_partial_len_374_score_47.54_TRINITY_DN1209_c0_g1_i4_3-1124:0.78104419,EP01098_Paradermamoeba_levis_P011826_TRINITY_DN5096_c0_g1_i4.p2_TRINITY_DN5096_c0_g1_TRINITY_DN5096_c0_g1_i4.p2_ORF_type_5prime_partial_len_170_score_49.32_TRINITY_DN5096_c0_g1_i4_534-1043:2.2295475):0.55744225):0.067563087,EP01087_Luapelamoeba_hula_P012184_TRINITY_DN3387_c0_g1_i3.p1_TRINITY_DN3387_c0_g1_TRINITY_DN3387_c0_g1_i3.p1_ORF_type_5prime_partial_len_452_score_70.45_TRINITY_DN3387_c0_g1_i3_1-1356:0.67592299):0.17873591,EP01114_Cavostelium_apophysatum_P013804_TRINITY_DN342_c0_g1_i1.p1_TRINITY_DN342_c0_g1_TRINITY_DN342_c0_g1_i1.p1_ORF_type_complete_len_465_score_80.65_TRINITY_DN342_c0_g1_i1_13-1407:0.90892297):0.060049474):0.030274153,EP01102_Stenamoeba_stenopodia_P021074_TRINITY_DN83_c0_g1_i2.p1_TRINITY_DN83_c0_g1_TRINITY_DN83_c0_g1_i2.p1_ORF_type_complete_len_400_score_71.61_TRINITY_DN83_c0_g1_i2_111-1310:2.4819958):0.0024143085,((((((EP00021_Heterostelium_album_P008187_XP_020434823.1_cyclin_Heterostelium_album_PN500:1.9711545,EP01109_Acytostelium_subglobosum_P010893_XP_012758434.1_hypothetical_protein_SAMD00019534_010130_Acytostelium_subglobosum_LB1:0.63292354):0.25639018,EP00022_Cavenderia_fasciculata_P005781_XP_004358180.1_cyclin_Cavenderia_fasciculata:0.77453065):0.35451645,EP00023_Dictyostelium_discoideum_P004033_XP_637571.1_hypothetical_protein_DDB_G0286617_Dictyostelium_discoideum_AX4:0.5909791):0.93508518,EP01119_Soliformovum_irregulare_P025195_TRINITY_DN9263_c0_g1_i2.p1_TRINITY_DN9263_c0_g1_TRINITY_DN9263_c0_g1_i2.p1_ORF_type_complete_len_526_score_70.71_TRINITY_DN9263_c0_g1_i2_318-1895:1.5588187):0.18296269,(EP01105_Mastigella_eilhardi_P019681_TRINITY_DN464_c0_g1_i4.p1_TRINITY_DN464_c0_g1_TRINITY_DN464_c0_g1_i4.p1_ORF_type_complete_len_543_score_109.68_TRINITY_DN464_c0_g1_i4_64-1671:1.4083314,((EP01124_Arcella_intermedia_P020889_TRINITY_DN2848_c0_g2_i2.p1_TRINITY_DN2848_c0_g2_TRINITY_DN2848_c0_g2_i2.p1_ORF_type_complete_len_736_score_141.52_TRINITY_DN2848_c0_g2_i2_221-2428:0.85164857,EP01124_Arcella_intermedia_P026503_TRINITY_DN4993_c0_g1_i2.p1_TRINITY_DN4993_c0_g1_TRINITY_DN4993_c0_g1_i2.p1_ORF_type_5prime_partial_len_501_score_141.32_TRINITY_DN4993_c0_g1_i2_1-1503:1.4039485):0.48839167,EP01125_Pyxidicula_operculata_P020700_TRINITY_DN7713_c0_g1_i1.p1_TRINITY_DN7713_c0_g1_TRINITY_DN7713_c0_g1_i1.p1_ORF_type_complete_len_481_score_97.79_TRINITY_DN7713_c0_g1_i1_129-1571:1.2517819):0.26148427):0.024964482):0.11531916,(EP01116_Phalansterium_solitarium_P020137_TRINITY_DN5850_c0_g2_i1.p1_TRINITY_DN5850_c0_g2_TRINITY_DN5850_c0_g2_i1.p1_ORF_type_complete_len_627_score_115.36_TRINITY_DN5850_c0_g2_i1_258-2138:1.6271769,EP01118_Nematostelium_gracile_P018865_TRINITY_DN8535_c0_g1_i1.p1_TRINITY_DN8535_c0_g1_TRINITY_DN8535_c0_g1_i1.p1_ORF_type_complete_len_456_score_89.12_TRINITY_DN8535_c0_g1_i1_63-1346:1.3714389):0.061102182):0.091365613):0.14448896):0.036408134,(EP01119_Soliformovum_irregulare_P004461_TRINITY_DN15472_c0_g1_i2.p1_TRINITY_DN15472_c0_g1_TRINITY_DN15472_c0_g1_i2.p1_ORF_type_complete_len_316_score_75.90_TRINITY_DN15472_c0_g1_i2_30-929:1.4170513,EP01118_Nematostelium_gracile_P002909_TRINITY_DN13351_c0_g1_i1.p1_TRINITY_DN13351_c0_g1_TRINITY_DN13351_c0_g1_i1.p1_ORF_type_5prime_partial_len_374_score_34.78_TRINITY_DN13351_c0_g1_i1_3-1124:1.8575656):0.20514131):0.18402693):0.066048205,((EP01130_Rhizamoeba_saxonica_P003673_TRINITY_DN1531_c0_g1_i1.p1_TRINITY_DN1531_c0_g1_TRINITY_DN1531_c0_g1_i1.p1_ORF_type_complete_len_269_score_39.47_TRINITY_DN1531_c0_g1_i1_40-846:2.0752428,EP01129_Flabellula_baltica_P014874_TRINITY_DN7264_c0_g1_i1.p1_TRINITY_DN7264_c0_g1_TRINITY_DN7264_c0_g1_i1.p1_ORF_type_5prime_partial_len_384_score_69.83_TRINITY_DN7264_c0_g1_i1_504-1655:3.2507026):0.39555067,EP00696_Hemimastix_kukwesjijk_P002719_gnl_Hemi2_13331_TR4578_c0_g1_i1.p1_gnl_Hemi2_13331_TR4578_c0_g1_gnl_Hemi2_13331_TR4578_c0_g1_i1.p1_ORF_type_3prime_partial_len_197_score_37.04_gnl_Hemi2_13331_TR4578_c0_g1_i1_1-588:1.4590414):0.42763031):0.083800018,(((EP00164_Ancoracysta_twista_P008332_GFYU01012010.1.p1_GENE.GFYU01012010.1_GFYU01012010.1.p1_ORF_type_internal_len_295_score_51.62_GFYU01012010.1_1-882:2.2012091,EP00157_Rozella_allomycis_P001320_EPZ32061.1_Cyclin_C_H_T_L_domain-containing_protein_Rozella_allomycis_CSF55:3.270926):0.18480465,((EP01094_Clydonella_sp_ATCC50884_P028690_TRINITY_DN868_c0_g1_i4.p1_TRINITY_DN868_c0_g1_TRINITY_DN868_c0_g1_i4.p1_ORF_type_internal_len_376_score_72.54_TRINITY_DN868_c0_g1_i4_2-1126:0.25902829,EP01155_Anaeramoeba_flamelloides_P022778_Anaeramoba_flamelloidesa613302_18.p1_GENE.a613302_18_a613302_18.p1_ORF_type_3prime_partial_len_115_score_13.27_a613302_18_46-342:1.1851393):1.6849246,(EP01105_Mastigella_eilhardi_P008381_TRINITY_DN2036_c0_g1_i2.p1_TRINITY_DN2036_c0_g1_TRINITY_DN2036_c0_g1_i2.p1_ORF_type_complete_len_255_score_59.31_TRINITY_DN2036_c0_g1_i2_18-782:3.1746628,EP00127_Corallochytrium_limacisporum_P003571_Clim_evm54s150_gene_Clim_evmTU54s150:3.2965329):0.512564):0.25767532):0.1485275,EP01156_Anaeramoeba_ignava_P017913_Anaeramoba_ignava_a90312_12.p1_GENE.a90312_12_a90312_12.p1_ORF_type_5prime_partial_len_242_score_65.02_a90312_12_1-726:2.0992436):0.13423577):0.15986118,(EP00003_Mantamonas_plastica_P020441_TRINITY_DN329_c0_g1_i7.p1_TRINITY_DN329_c0_g1_TRINITY_DN329_c0_g1_i7.p1_ORF_type_complete_len_386_score_98.76_TRINITY_DN329_c0_g1_i7_542-1699:1.730751,EP00314_Emiliania_huxleyi_P002844_XP_005758905.1_hypothetical_protein_EMIHUDRAFT_471193_Emiliania_huxleyi_CCMP1516:2.1703606):0.3026233):0.32411343,((EP01103_Thecamoeba_quadrilineata_P016169_TRINITY_DN5335_c0_g1_i1.p1_TRINITY_DN5335_c0_g1_TRINITY_DN5335_c0_g1_i1.p1_ORF_type_5prime_partial_len_498_score_55.69_TRINITY_DN5335_c0_g1_i1_3-1496:1.5420908,EP01103_Thecamoeba_quadrilineata_P016332_TRINITY_DN5433_c0_g1_i2.p1_TRINITY_DN5433_c0_g1_TRINITY_DN5433_c0_g1_i2.p1_ORF_type_complete_len_438_score_36.17_TRINITY_DN5433_c0_g1_i2_80-1393:1.3426641):0.4728688,EP01101_Sappina_pedata_P010884_TRINITY_DN6985_c0_g1_i1.p1_TRINITY_DN6985_c0_g1_TRINITY_DN6985_c0_g1_i1.p1_ORF_type_3prime_partial_len_368_score_77.33_TRINITY_DN6985_c0_g1_i1_3-1067:2.0615139):0.45828938):0.1878327,(EP00031_Thecamonas_trahens_P005306_XP_013757876.1_cyclin_Thecamonas_trahens_ATCC_50062:2.0800526,EP00300_Choanocystis_sp_HF-7_P038708_c55958_g1_i1.p1_GENE.c55958_g1_i1_c55958_g1_i1.p1_ORF_type_3prime_partial_len_278_score_50.47_c55958_g1_i1_264-1094:1.153065):0.27243268):0.3928774,(EP00161_Ancyromonas_sigmoides_P019445_TRINITY_DN5502_c1_g1_i2.p1_TRINITY_DN5502_c1_g1_TRINITY_DN5502_c1_g1_i2.p1_ORF_type_internal_len_299_score_43.18_TRINITY_DN5502_c1_g1_i2_3-896:2.9847522,EP01108_Squamamoeba_japonica_P005080_TRINITY_DN396_c0_g2_i2.p2_TRINITY_DN396_c0_g2_TRINITY_DN396_c0_g2_i2.p2_ORF_type_5prime_partial_len_760_score_483.32_TRINITY_DN396_c0_g2_i2_169-2448:1.7297492):0.37153119):0.4020263,((((((((((((EP00072_Mus_musculus_P014637_NP_033963.1_cyclin-T1_Mus_musculus:0.0070633553,EP00074_Homo_sapiens_P012538_NP_001231.2_cyclin-T1_isoform_a_Homo_sapiens:0.088979483):0.16424423,EP00076_Gallus_gallus_P035905_XP_025001443.1_cyclin-T1_isoform_X1_Gallus_gallus:0.12028659):0.15402076,EP00067_Danio_rerio_P020937_XP_005162427.1_cyclin-T1_isoform_X1_Danio_rerio:0.19491792):0.13762552,((EP00072_Mus_musculus_P021590_NP_082675.1_cyclin-T2_Mus_musculus:0.10908425,EP00076_Gallus_gallus_P010176_XP_004943046.1_cyclin-T2_isoform_X1_Gallus_gallus:0.064930186):0.12583691,EP00067_Danio_rerio_P008979_NP_001180310.1_cyclin-T2_isoform_1_Danio_rerio:0.21224838):0.14452738):0.46325636,((EP00085_Daphnia_pulex_P012586_EFX72436.1_cyclin_T-like_protein_Daphnia_pulex:0.62623531,(EP00096_Caligus_rogercresseyi_P002108_TRINITY_DN1396_c0_g1_i7.p1_TRINITY_DN1396_c0_g1_TRINITY_DN1396_c0_g1_i7.p1_ORF_type_5prime_partial_len_920_score_342.27_TRINITY_DN1396_c0_g1_i7_3-2762:0.55794472,EP00090_Calanus_glacialis_P000864_TRINITY_DN10612_c0_g1_i1.p1_TRINITY_DN10612_c0_g1_TRINITY_DN10612_c0_g1_i1.p1_ORF_type_3prime_partial_len_1085_score_402.70_TRINITY_DN10612_c0_g1_i1_1-3231:0.34252125):0.26615947):0.059602797,EP00099_Drosophila_melanogaster_P009259_NP_001261992.1_cyclin_T_isoform_C_Drosophila_melanogaster:0.85950035):0.096527442):0.14761201,EP00059_Ciona_intestinalis_P008581_XP_009858973.1_cyclin-T2_isoform_X1_Ciona_intestinalis:1.0707632):0.16457182,EP00118_Oscarella_pearsei_P011597_m.78816_g.78816_ORF_g.78816_m.78816_type_5prime_partial_len_646_comp36116_c0_seq5_2-1939:1.2194591):0.07069546,EP00119_Amphimedon_queenslandica_P015066_XP_019855485.1_PREDICTED_cyclin-T1-like_isoform_X1_Amphimedon_queenslandica:1.4011228):0.5747453,EP00114_Trichoplax_sp_H2_P004201_RDD39964.1_Cyclin-T2_Trichoplax_sp._H2:2.5979204):0.65016627,EP00115_Mnemiopsis_leidyi_P013895_ML267912a-PA_pep_supercontig_MneLei_Aug2011_ML2679_82628_92293_-1_gene_ML267912a_transcript_ML267912a-RA_gene_biotype_protein_coding_transcript_biotype_protein_coding:3.5863783):0.9966197,((((((EP00045_Choanoeca_perplexa_P004214_m.36163_g.36163_ORF_g.36163_m.36163_type_complete_len_324_comp12454_c0_seq1_65-1036:1.2812829,EP00730_Choanoeca_flexa_P019820_TRINITY_DN9691_c0_g1_i3.p1_TRINITY_DN9691_c0_g1_TRINITY_DN9691_c0_g1_i3.p1_ORF_type_5prime_partial_len_342_score_25.99_TRINITY_DN9691_c0_g1_i3_1-1026:1.2894576):3.199543,EP00144_Saccharomyces_cerevisiae_P002920_NP_012528.1_Ctk2p_Saccharomyces_cerevisiae_S288C:4.5150847):0.024878442,((((((EP00038_Savillea_parva_P029120_m.68905_g.68905_ORF_g.68905_m.68905_type_5prime_partial_len_614_comp8548_c0_seq2_302-2143:1.1857026,EP00041_Stephanoeca_diplocostata_P024334_m.613519_g.613519_ORF_g.613519_m.613519_type_3prime_partial_len_511_comp22503_c0_seq1_266-1801:1.197217):0.23560745,EP00040_Diaphanoeca_grandis_P011315_m.57926_g.57926_ORF_g.57926_m.57926_type_3prime_partial_len_385_comp22468_c0_seq1_340-1497:1.4076948):0.31213486,EP00039_Didymoeca_costata_P008429_m.111888_g.111888_ORF_g.111888_m.111888_type_complete_len_417_comp14075_c0_seq3_230-1480:1.5020194):0.45400673,(EP00042_Codosiga_hollandica_P028906_m.155517_g.155517_ORF_g.155517_m.155517_type_5prime_partial_len_531_comp52911_c0_seq4_2-1594:1.9890066,((EP00050_Salpingoeca_kvevrii_P012010_m.19791_g.19791_ORF_g.19791_m.19791_type_internal_len_357_comp3777_c0_seq2_2-1075:1.4459592,EP00054_Salpingoeca_dolichothecata_P021571_m.138406_g.138406_ORF_g.138406_m.138406_type_internal_len_319_comp24035_c1_seq2_3-962:0.8899039):0.11792198,(EP00052_Salpingoeca_macrocollata_P006304_m.52876_g.52876_ORF_g.52876_m.52876_type_internal_len_332_comp15370_c1_seq1_2-997:0.94584942,EP00053_Salpingoeca_punica_P017638_m.170522_g.170522_ORF_g.170522_m.170522_type_3prime_partial_len_360_comp17251_c2_seq1_1-1080:1.0387208):0.47813961):0.11875713):0.20497148):0.16617969,((EP00047_Mylnosiga_fluctuans_P011888_m.23457_g.23457_ORF_g.23457_m.23457_type_complete_len_386_comp3906_c0_seq1_233-1390:1.7117391,EP00048_Salpingoeca_helianthica_P007445_m.110626_g.110626_ORF_g.110626_m.110626_type_5prime_partial_len_369_comp14334_c1_seq3_1-1107:1.9661784):0.21444702,EP00051_Salpingoeca_urceolata_P002595_m.51464_g.51464_ORF_g.51464_m.51464_type_internal_len_476_comp12225_c1_seq2_2-1429:2.2350063):0.099268168):1.2127235,(EP01147_Barroeca_monosierra_P002064_gene2064-5123_t:3.109309,EP00049_Salpingoeca_infusionum_P000689_m.41685_g.41685_ORF_g.41685_m.41685_type_3prime_partial_len_343_comp10597_c0_seq1_1-1029:3.1378629):0.42870432):0.97527152):0.13472129,(((EP00054_Salpingoeca_dolichothecata_P020728_m.131299_g.131299_ORF_g.131299_m.131299_type_5prime_partial_len_433_comp23724_c0_seq1_3-1301:2.9224713,(EP00040_Diaphanoeca_grandis_P013444_m.67970_g.67970_ORF_g.67970_m.67970_type_complete_len_307_comp23893_c0_seq1_580-1500:2.6640334,EP00041_Stephanoeca_diplocostata_P009455_m.145821_g.145821_ORF_g.145821_m.145821_type_complete_len_416_comp17744_c0_seq1_418-1665:2.5971618):1.0179574):0.2442431,(EP00050_Salpingoeca_kvevrii_P021318_m.109059_g.109059_ORF_g.109059_m.109059_type_complete_len_288_comp9287_c0_seq2_138-1001:3.287704,(EP00052_Salpingoeca_macrocollata_P011940_m.92288_g.92288_ORF_g.92288_m.92288_type_5prime_partial_len_282_comp18269_c0_seq5_2-847:1.7852002,EP00053_Salpingoeca_punica_P012693_m.113949_g.113949_ORF_g.113949_m.113949_type_5prime_partial_len_470_comp16014_c6_seq2_542-1951:1.8984753):1.1589913):0.52640587):0.26734579,EP00051_Salpingoeca_urceolata_P028348_m.5678_g.5678_ORF_g.5678_m.5678_type_5prime_partial_len_369_comp2438_c0_seq1_22-1128:3.7582083):0.40877032):0.29236633,((EP00839_Anaeromyces_robustus_P009253_ORX83821.1_hypothetical_protein_BCR32DRAFT_266696_partial_Anaeromyces_robustus:3.7853746,EP00847_Piptocephalis_cylindrospora_P001094_RKP12308.1_cyclin-like_protein_Piptocephalis_cylindrospora:3.839613):0.22374901,((EP00132_Gonapodya_prolifera_P002228_KXS10989.1_cyclin-like_protein_Gonapodya_prolifera_JEL478:3.0818708,EP00130_Batrachochytrium_dendrobatidis_P004592_XP_006679467.1_hypothetical_protein_BATDEDRAFT_25496_Batrachochytrium_dendrobatidis_JAM81:3.854007):0.33538291,((((EP00134_Neurospora_crassa_P003917_XP_957064.3_C-type_cyclin_Neurospora_crassa_OR74A:2.1783957,EP00138_Coccidioides_posadasii_P005959_XP_003070958.1_Cyclin_N-terminal_domain_containing_protein_Coccidioides_posadasii_C735_delta_SOWgp:2.1737199):0.52127111,EP00855_Neolecta_irregularis_P002189_OLL23788.1_CTD_kinase_subunit_beta_Neolecta_irregularis_DAH-3:2.4207201):0.82801539,(EP00857_Cystobasidium_minutum_P000622_jgi_Rhomi1_7641_CE7640_528:2.4924605,EP00860_Wallemia_mellicola_P004038_XP_006959671.1_cyclin-like_protein_Wallemia_mellicola_CBS_633.66:2.3088691):0.91425604):0.66187692,(((((EP00151_Rhizophagus_irregularis_P025515_XP_025189559.1_cyclin-like_protein_Rhizophagus_irregularis_DAOM_181602_DAOM_197198:1.855036,EP00153_Phycomyces_blakesleeanus_P014919_XP_018297996.1_cyclin_Phycomyces_blakesleeanus_NRRL_1555:1.5262213):0.17132592,EP00861_Lobosporangium_transversale_P008299_XP_021883287.1_cyclin-like_protein_Lobosporangium_transversale:2.1579812):0.06807065,EP00863_Basidiobolus_meristosporus_P004088_ORX89089.1_cyclin-like_protein_Basidiobolus_meristosporus_CBS_931.73:1.5197701):0.20294344,EP00846_Dimargaris_cristalligena_P004785_RKP37882.1_cyclin-like_protein_Dimargaris_cristalligena:1.8935293):0.33861029,EP00848_Thamnocephalis_sphaerospora_P003087_RKP07444.1_cyclin-like_protein_Thamnocephalis_sphaerospora:3.4180269):0.14924169):0.44340232):0.15726796):0.17128783):0.14115667,EP01113_Clastostelium_recurvatum_P039133_TRINITY_DN5940_c0_g1_i2.p1_TRINITY_DN5940_c0_g1_TRINITY_DN5940_c0_g1_i2.p1_ORF_type_3prime_partial_len_250_score_30.31_TRINITY_DN5940_c0_g1_i2_6-752:4.3887997):0.20150754):0.38350785,EP01086_Lenisia_limosa_P004253_TRINITY_DN19344_c0_g1_i1.p1_TRINITY_DN19344_c0_g1_TRINITY_DN19344_c0_g1_i1.p1_ORF_type_internal_len_159_score_27.04_TRINITY_DN19344_c0_g1_i1_3-476:3.1063051):0.033682346):0.73305357,(EP00824_Muranothrix_gubernata_P003595_TRINITY_DN1450_c0_g1_i1.p1_TRINITY_DN1450_c0_g1_TRINITY_DN1450_c0_g1_i1.p1_ORF_type_3prime_partial_len_536_score_91.50_TRINITY_DN1450_c0_g1_i1_3-1607:2.076196,EP01046_Picozoa_sp_COSAG06_P003689_COSAG06_NODE_147_length_22091_cov_70.669880_12_plen_357_part_00:2.5118964):-0.44115818):1.1961025,(EP00686_Naegleria_gruberi_P015365_XP_002683294.1_cyclin-dependent_protein_kinase_Naegleria_gruberi_strain_NEG-M:2.7049029,EP01107_Rhizomastix_libera_P014611_TRINITY_DN476_c1_g1_i1.p1_TRINITY_DN476_c1_g1_TRINITY_DN476_c1_g1_i1.p1_ORF_type_5prime_partial_len_448_score_163.91_TRINITY_DN476_c1_g1_i1_2-1345:2.6230047):-0.84833419):0.0278036,(EP01100_Stratorugosa_tubuloviscum_P003477_TRINITY_DN1848_c0_g1_i1.p1_TRINITY_DN1848_c0_g1_TRINITY_DN1848_c0_g1_i1.p1_ORF_type_3prime_partial_len_183_score_53.67_TRINITY_DN1848_c0_g1_i1_2-547:2.1756129,EP01116_Phalansterium_solitarium_P006362_TRINITY_DN1865_c0_g1_i1.p1_TRINITY_DN1865_c0_g1_TRINITY_DN1865_c0_g1_i1.p1_ORF_type_complete_len_450_score_118.56_TRINITY_DN1865_c0_g1_i1_485-1834:3.1266632):0.65795565,(EP00793_Prasinoderma_coloniale_P001891_PRCOL_00007254-RA:3.8286147,EP01127_Copromyxa_protea_P012056_TRINITY_DN3102_c3_g1_i2.p1_TRINITY_DN3102_c3_g1_TRINITY_DN3102_c3_g1_i2.p1_ORF_type_3prime_partial_len_582_score_85.70_TRINITY_DN3102_c3_g1_i2_3-1538:2.6357021):0.96718723);
