# Supplementary material for: Evolution of promoter-proximal pausing enabled a new layer of transcription control
Source: bioRxiv. 2024 Oct 12:2023.02.19.529146. Preprint. [Version 2] doi: 10.1101/2023.02.19.529146 (PMC11482795; doi:10.1101/2023.02.19.529146)
Supplement: Supplement 1 [file media-1.zip › Other Supplemental Materials/CyclinT/CyclinTlikefinal_TK.linsi.gappyout.LGC20G.iqtree]

IQ-TREE 2.1.3 COVID-edition built Sep 17 2021

Input file name: CyclinTaccessoryNELFqueriesalleval10_taxatrimmed_50targets_TK.linsi.gappyout.phy
Type of analysis: tree reconstruction + ultrafast bootstrap (1000 replicates)
Random seed number: 672070

REFERENCES
----------

To cite IQ-TREE please use:

Bui Quang Minh, Heiko A. Schmidt, Olga Chernomor, Dominik Schrempf,
Michael D. Woodhams, Arndt von Haeseler, and Robert Lanfear (2020)
IQ-TREE 2: New models and efficient methods for phylogenetic inference
in the genomic era. Mol. Biol. Evol., in press.
https://doi.org/10.1093/molbev/msaa015

Since you used ultrafast bootstrap (UFBoot) please also cite: 

Diep Thi Hoang, Olga Chernomor, Arndt von Haeseler, Bui Quang Minh,
and Le Sy Vinh (2018) UFBoot2: Improving the ultrafast bootstrap
approximation. Mol. Biol. Evol., 35:518–522.
https://doi.org/10.1093/molbev/msx281

SEQUENCE ALIGNMENT
------------------

Input data: 217 sequences with 298 amino-acid sites
Number of constant sites: 0 (= 0% of all sites)
Number of invariant (constant or ambiguous constant) sites: 0 (= 0% of all sites)
Number of parsimony informative sites: 296
Number of distinct site patterns: 298

SUBSTITUTION PROCESS
--------------------

Mixture model of substitution: MIX{LG+FC20pi1,LG+FC20pi2,LG+FC20pi3,LG+FC20pi4,LG+FC20pi5,LG+FC20pi6,LG+FC20pi7,LG+FC20pi8,LG+FC20pi9,LG+FC20pi10,LG+FC20pi11,LG+FC20pi12,LG+FC20pi13,LG+FC20pi14,LG+FC20pi15,LG+FC20pi16,LG+FC20pi17,LG+FC20pi18,LG+FC20pi19,LG+FC20pi20}+G4

  No  Component      Rate    Weight   Parameters
   1  LG+FC20pi1    1.0000   0.0072   LG+FC20pi1
   2  LG+FC20pi2    1.0000   0.0264   LG+FC20pi2
   3  LG+FC20pi3    1.0000   0.0000   LG+FC20pi3
   4  LG+FC20pi4    1.0000   0.0000   LG+FC20pi4
   5  LG+FC20pi5    1.0000   0.0039   LG+FC20pi5
   6  LG+FC20pi6    1.0000   0.0224   LG+FC20pi6
   7  LG+FC20pi7    1.0000   0.0034   LG+FC20pi7
   8  LG+FC20pi8    1.0000   0.2920   LG+FC20pi8
   9  LG+FC20pi9    1.0000   0.0957   LG+FC20pi9
  10  LG+FC20pi10   1.0000   0.0078   LG+FC20pi10
  11  LG+FC20pi11   1.0000   0.1009   LG+FC20pi11
  12  LG+FC20pi12   1.0000   0.0269   LG+FC20pi12
  13  LG+FC20pi13   1.0000   0.0642   LG+FC20pi13
  14  LG+FC20pi14   1.0000   0.0271   LG+FC20pi14
  15  LG+FC20pi15   1.0000   0.0088   LG+FC20pi15
  16  LG+FC20pi16   1.0000   0.0094   LG+FC20pi16
  17  LG+FC20pi17   1.0000   0.0848   LG+FC20pi17
  18  LG+FC20pi18   1.0000   0.2144   LG+FC20pi18
  19  LG+FC20pi19   1.0000   0.0000   LG+FC20pi19
  20  LG+FC20pi20   1.0000   0.0046   LG+FC20pi20

Model of rate heterogeneity: Gamma with 4 categories
Gamma shape alpha: 0.7684

 Category  Relative_rate  Proportion
  1         0.0888         0.2500
  2         0.3941         0.2500
  3         0.9478         0.2500
  4         2.5693         0.2500
Relative rates are computed as MEAN of the portion of the Gamma distribution falling in the category.

MAXIMUM LIKELIHOOD TREE
-----------------------

Log-likelihood of the tree: -99028.6784 (s.e. 1892.8292)
Unconstrained log-likelihood (without tree): -1697.7339
Number of free parameters (#branches + #model parameters): 451
Akaike information criterion (AIC) score: 198959.3569
Corrected Akaike information criterion (AICc) score: 606663.3569
Bayesian information criterion (BIC) score: 200626.7460

**************************** WARNING ****************************
Number of parameters (K, model parameters and branch lengths): 451
Sample size (n, alignment length): 298

Given that K>=n, the parameter estimates might be inaccurate.
Thus, phylogenetic estimates should be interpreted with caution.

Ideally, it is desirable that n >> K. When selecting optimal models,
1. use AIC or BIC if n > 40K;
2. use AICc or BIC if 40K >= n > K;
3. be extremely cautious if n <= K

To improve the situation (3), consider the following options:
  1. Increase the sample size (n)
  2. Decrease the number of parameters (K) to be estimated. If
     possible:
     a. Remove the least important sequences from the alignment
     b. Specify some of the parameter values for the substitution
        model (e.g., the nucleotide or amino acid frequencies)
     c. Specify some of the parameter values for the rates-across-
        sites model (e.g., the shape parameter for the discrete
        Gamma distribution, the proportion of invariable sites, or
        the rates of change for different rate categories under
        the FreeRate model)

Reference:
Burnham KR, Anderson DR (2002). Model Selection and Multimodel
Inference: A Practical Information-Theoretic Approach. Springer,
New York.
************************ END OF WARNING ***********************

Total tree length (sum of branch lengths): 252.8097
Sum of internal branch lengths: 47.3932 (18.7466% of tree length)

WARNING: 1 near-zero internal branches (<0.0034) should be treated with caution
         Such branches are denoted by '**' in the figure below

NOTE: Tree is UNROOTED although outgroup taxon 'EP00072_Mus_musculus_P014636_NP_033962.2_cyclin-K_Mus_musculus' is drawn at root
Numbers in parentheses are SH-aLRT support (%) / ultrafast bootstrap support (%)

+--EP00072_Mus_musculus_P014636_NP_033962.2_cyclin-K_Mus_musculus
|
|                                                                   +--EP00072_Mus_musculus_P014637_NP_033963.1_cyclin-T1_Mus_musculus
|                                                                +--| (99.4/100)
|                                                                |  +--EP00074_Homo_sapiens_P012538_NP_001231.2_cyclin-T1_isoform_a_Homo_sapiens
|                                                             +--| (86/100)
|                                                             |  +--EP00076_Gallus_gallus_P035905_XP_025001443.1_cyclin-T1_isoform_X1_Gallus_gallus
|                                                          +--| (96.9/100)
|                                                          |  +--EP00067_Danio_rerio_P020937_XP_005162427.1_cyclin-T1_isoform_X1_Danio_rerio
|                                                       +--| (98.9/100)
|                                                       |  |     +--EP00072_Mus_musculus_P021590_NP_082675.1_cyclin-T2_Mus_musculus
|                                                       |  |  +--| (95.9/100)
|                                                       |  |  |  +--EP00076_Gallus_gallus_P010176_XP_004943046.1_cyclin-T2_isoform_X1_Gallus_gallus
|                                                       |  +--| (97.7/100)
|                                                       |     +--EP00067_Danio_rerio_P008979_NP_001180310.1_cyclin-T2_isoform_1_Danio_rerio
|                                                    +--| (34.4/23)
|                                                    |  |     +--EP00085_Daphnia_pulex_P012586_EFX72436.1_cyclin_T-like_protein_Daphnia_pulex
|                                                    |  |  +--| (21.6/29)
|                                                    |  |  |  |  +--EP00090_Calanus_glacialis_P000864_TRINITY_DN10612_c0_g1_i1.p1_TRINITY_DN10612_c0_g1_TRINITY_DN10612_c0_g1_i1.p1_ORF_type_3prime_partial_len_1085_score_402.70_TRINITY_DN10612_c0_g1_i1_1-3231
|                                                    |  |  |  +--| (97.9/100)
|                                                    |  |  |     +--EP00096_Caligus_rogercresseyi_P002108_TRINITY_DN1396_c0_g1_i7.p1_TRINITY_DN1396_c0_g1_TRINITY_DN1396_c0_g1_i7.p1_ORF_type_5prime_partial_len_920_score_342.27_TRINITY_DN1396_c0_g1_i7_3-2762
|                                                    |  +--| (96.6/94)
|                                                    |     +--EP00099_Drosophila_melanogaster_P009259_NP_001261992.1_cyclin_T_isoform_C_Drosophila_melanogaster
|                                                 +--| (82.5/89)
|                                                 |  +---EP00059_Ciona_intestinalis_P008581_XP_009858973.1_cyclin-T2_isoform_X1_Ciona_intestinalis
|                                              +--| (84.7/26)
|                                              |  +-----EP00119_Amphimedon_queenslandica_P015066_XP_019855485.1_PREDICTED_cyclin-T1-like_isoform_X1_Amphimedon_queenslandica
|                                           +--| (85.8/44)
|                                           |  |  +----------EP00114_Trichoplax_sp_H2_P004201_RDD39964.1_Cyclin-T2_Trichoplax_sp._H2
|                                           |  +--| (30/26)
|                                           |     +---EP00118_Oscarella_pearsei_P011597_m.78816_g.78816_ORF_g.78816_m.78816_type_5prime_partial_len_646_comp36116_c0_seq5_2-1939
|                                    +------| (99.5/100)
|                                    |      +-------------EP00115_Mnemiopsis_leidyi_P013895_ML267912a-PA_pep_supercontig_MneLei_Aug2011_ML2679_82628_92293_-1_gene_ML267912a_transcript_ML267912a-RA_gene_biotype_protein_coding_transcript_biotype_protein_coding
|                                 +--| (18.3/30)
|                                 |  |                         +---EP00038_Savillea_parva_P029120_m.68905_g.68905_ORF_g.68905_m.68905_type_5prime_partial_len_614_comp8548_c0_seq2_302-2143
|                                 |  |                      +--| (96/100)
|                                 |  |                      |  +----EP00041_Stephanoeca_diplocostata_P024334_m.613519_g.613519_ORF_g.613519_m.613519_type_3prime_partial_len_511_comp22503_c0_seq1_266-1801
|                                 |  |                   +--| (95.4/100)
|                                 |  |                   |  +---EP00040_Diaphanoeca_grandis_P011315_m.57926_g.57926_ORF_g.57926_m.57926_type_3prime_partial_len_385_comp22468_c0_seq1_340-1497
|                                 |  |                +--| (23.5/84)
|                                 |  |                |  |    +--------------EP00049_Salpingoeca_infusionum_P000689_m.41685_g.41685_ORF_g.41685_m.41685_type_3prime_partial_len_343_comp10597_c0_seq1_1-1029
|                                 |  |                |  +----| (90.2/92)
|                                 |  |                |       +----------EP01147_Barroeca_monosierra_P002064_gene2064-5123_t
|                                 |  |             +--| (97.9/100)
|                                 |  |             |  +------EP00039_Didymoeca_costata_P008429_m.111888_g.111888_ORF_g.111888_m.111888_type_complete_len_417_comp14075_c0_seq3_230-1480
|                                 |  |          +--| (39.7/60)
|                                 |  |          |  |        +-------EP00042_Codosiga_hollandica_P028906_m.155517_g.155517_ORF_g.155517_m.155517_type_5prime_partial_len_531_comp52911_c0_seq4_2-1594
|                                 |  |          |  |     +--| (66.8/62)
|                                 |  |          |  |     |  |     +-------EP00047_Mylnosiga_fluctuans_P011888_m.23457_g.23457_ORF_g.23457_m.23457_type_complete_len_386_comp3906_c0_seq1_233-1390
|                                 |  |          |  |     |  |  +--| (84.8/100)
|                                 |  |          |  |     |  |  |  +-------EP00048_Salpingoeca_helianthica_P007445_m.110626_g.110626_ORF_g.110626_m.110626_type_5prime_partial_len_369_comp14334_c1_seq3_1-1107
|                                 |  |          |  |     |  +--| (36.7/84)
|                                 |  |          |  |     |     +--------EP00051_Salpingoeca_urceolata_P002595_m.51464_g.51464_ORF_g.51464_m.51464_type_internal_len_476_comp12225_c1_seq2_2-1429
|                                 |  |          |  |  +--| (82.2/74)
|                                 |  |          |  |  |  +----EP00050_Salpingoeca_kvevrii_P012010_m.19791_g.19791_ORF_g.19791_m.19791_type_internal_len_357_comp3777_c0_seq2_2-1075
|                                 |  |          |  +--| (75.5/73)
|                                 |  |          |     +---EP00054_Salpingoeca_dolichothecata_P021571_m.138406_g.138406_ORF_g.138406_m.138406_type_internal_len_319_comp24035_c1_seq2_3-962
|                                 |  +----------| (100/100)
|                                 |             |  +--EP00052_Salpingoeca_macrocollata_P006304_m.52876_g.52876_ORF_g.52876_m.52876_type_internal_len_332_comp15370_c1_seq1_2-997
|                                 |             +--| (99.5/100)
|                                 |                +-----EP00053_Salpingoeca_punica_P017638_m.170522_g.170522_ORF_g.170522_m.170522_type_3prime_partial_len_360_comp17251_c2_seq1_1-1080
|                              +--| (94.6/99)
|                              |  |                  +-------------EP00040_Diaphanoeca_grandis_P013444_m.67970_g.67970_ORF_g.67970_m.67970_type_complete_len_307_comp23893_c0_seq1_580-1500
|                              |  |          +-------| (98.4/100)
|                              |  |          |       +--------EP00041_Stephanoeca_diplocostata_P009455_m.145821_g.145821_ORF_g.145821_m.145821_type_complete_len_416_comp17744_c0_seq1_418-1665
|                              |  |       +--| (66.9/66)
|                              |  |       |  +-----------EP00054_Salpingoeca_dolichothecata_P020728_m.131299_g.131299_ORF_g.131299_m.131299_type_5prime_partial_len_433_comp23724_c0_seq1_3-1301
|                              |  |    +--| (67.9/49)
|                              |  |    |  |                       +----EP00045_Choanoeca_perplexa_P004214_m.36163_g.36163_ORF_g.36163_m.36163_type_complete_len_324_comp12454_c0_seq1_65-1036
|                              |  |    |  |       +---------------| (100/100)
|                              |  |    |  |       |               +-----EP00730_Choanoeca_flexa_P019820_TRINITY_DN9691_c0_g1_i3.p1_TRINITY_DN9691_c0_g1_TRINITY_DN9691_c0_g1_i3.p1_ORF_type_5prime_partial_len_342_score_25.99_TRINITY_DN9691_c0_g1_i3_1-1026
|                              |  |    |  |  +----| (82.9/55)
|                              |  |    |  |  |    +-----------------EP00050_Salpingoeca_kvevrii_P021318_m.109059_g.109059_ORF_g.109059_m.109059_type_complete_len_288_comp9287_c0_seq2_138-1001
|                              |  |    |  +--| (74.2/32)
|                              |  |    |     |  +-------EP00052_Salpingoeca_macrocollata_P011940_m.92288_g.92288_ORF_g.92288_m.92288_type_5prime_partial_len_282_comp18269_c0_seq5_2-847
|                              |  |    |     +--| (93.5/99)
|                              |  |    |        +--------EP00053_Salpingoeca_punica_P012693_m.113949_g.113949_ORF_g.113949_m.113949_type_5prime_partial_len_470_comp16014_c6_seq2_542-1951
|                              |  +----| (99.2/100)
|                              |       +-----------------EP00051_Salpingoeca_urceolata_P028348_m.5678_g.5678_ORF_g.5678_m.5678_type_5prime_partial_len_369_comp2438_c0_seq1_22-1128
|                           +--| (81.9/96)
|                           |  |     +------EP00123_Amoebidium_parasiticum_P011166_comp20552_c0_seq1_m.26383_comp20552_c0_seq1_g.26383_ORF_comp20552_c0_seq1_g.26383_comp20552_c0_seq1_m.26383_type_complete_len_317_comp20552_c0_seq1_83-1033
|                           |  |  +--| (71.1/100)
|                           |  |  |  +-------EP01134_Creolimax_fragrantissima_P008113_CFRG8113T1
|                           |  +--| (96.2/100)
|                           |     +------EP01135_Chromosphaera_perkinsii_P001571_Nk52_evm41s207_gene_Nk52_evmTU41s207
|                        +--| (93.5/98)
|                        |  |               +-----------------------------------EP00144_Saccharomyces_cerevisiae_P002920_NP_012528.1_Ctk2p_Saccharomyces_cerevisiae_S288C
|                        |  |            +--| (20.6/76)
|                        |  |            |  |     +------------------EP00130_Batrachochytrium_dendrobatidis_P004592_XP_006679467.1_hypothetical_protein_BATDEDRAFT_25496_Batrachochytrium_dendrobatidis_JAM81
|                        |  |            |  |  +--| (13.6/92)
|                        |  |            |  |  |  +---------------------EP00132_Gonapodya_prolifera_P002228_KXS10989.1_cyclin-like_protein_Gonapodya_prolifera_JEL478
|                        |  |            |  +--| (50.7/93)
|                        |  |            |     +-----------------EP00839_Anaeromyces_robustus_P009253_ORX83821.1_hypothetical_protein_BCR32DRAFT_266696_partial_Anaeromyces_robustus
|                        |  |        +---| (96.8/99)
|                        |  |        |   |                                +---------EP00134_Neurospora_crassa_P003917_XP_957064.3_C-type_cyclin_Neurospora_crassa_OR74A
|                        |  |        |   |                       +--------| (99.9/100)
|                        |  |        |   |                       |        +-------EP00138_Coccidioides_posadasii_P005959_XP_003070958.1_Cyclin_N-terminal_domain_containing_protein_Coccidioides_posadasii_C735_delta_SOWgp
|                        |  |        |   |                  +----| (97.8/100)
|                        |  |        |   |                  |    +-----EP00855_Neolecta_irregularis_P002189_OLL23788.1_CTD_kinase_subunit_beta_Neolecta_irregularis_DAH-3
|                        |  |        |   |             +----| (98.2/100)
|                        |  |        |   |             |    |  +---------EP00857_Cystobasidium_minutum_P000622_jgi_Rhomi1_7641_CE7640_528
|                        |  |        |   |             |    +--| (82.1/100)
|                        |  |        |   |             |       +--------------EP00860_Wallemia_mellicola_P004038_XP_006959671.1_cyclin-like_protein_Wallemia_mellicola_CBS_633.66
|                        |  |        |   |          +--| (65.1/85)
|                        |  |        |   |          |  +-----EP00153_Phycomyces_blakesleeanus_P014919_XP_018297996.1_cyclin_Phycomyces_blakesleeanus_NRRL_1555
|                        |  |        |   |       +--| (80/84)
|                        |  |        |   |       |  |        +--------------------EP00847_Piptocephalis_cylindrospora_P001094_RKP12308.1_cyclin-like_protein_Piptocephalis_cylindrospora
|                        |  |        |   |       |  |  +-----| (92.8/98)
|                        |  |        |   |       |  |  |     +-----------EP00848_Thamnocephalis_sphaerospora_P003087_RKP07444.1_cyclin-like_protein_Thamnocephalis_sphaerospora
|                        |  |        |   |       |  +--| (94.2/97)
|                        |  |        |   |       |     +----EP00863_Basidiobolus_meristosporus_P004088_ORX89089.1_cyclin-like_protein_Basidiobolus_meristosporus_CBS_931.73
|                        |  |        |   |    +**| (0/25)
|                        |  |        |   |    |  +---------EP00151_Rhizophagus_irregularis_P025515_XP_025189559.1_cyclin-like_protein_Rhizophagus_irregularis_DAOM_181602_DAOM_197198
|                        |  |        |   +----| (98.9/99)
|                        |  |        |        |  +------------EP00846_Dimargaris_cristalligena_P004785_RKP37882.1_cyclin-like_protein_Dimargaris_cristalligena
|                        |  |        |        +--| (55.4/39)
|                        |  |        |           +----------EP00861_Lobosporangium_transversale_P008299_XP_021883287.1_cyclin-like_protein_Lobosporangium_transversale
|                        |  |     +--| (71.1/86)
|                        |  |     |  |           +--------EP00298_Acanthocystis_sp_HF-20_P000864_c11215_g1_i1.p1_GENE.c11215_g1_i1_c11215_g1_i1.p1_ORF_type_internal_len_311_score_119.64_c11215_g1_i1_3-932
|                        |  |     |  |        +--| (80/96)
|                        |  |     |  |        |  +------EP00298_Acanthocystis_sp_HF-20_P019185_c22510_g1_i1.p1_GENE.c22510_g1_i1_c22510_g1_i1.p1_ORF_type_5prime_partial_len_128_score_11.99_c22510_g1_i1_1-384
|                        |  |     |  |     +--| (30.5/95)
|                        |  |     |  |     |  |     +-------EP00301_Raphidiophrys_heterophryoidea_P000790_c10393_g1_i3.p1_GENE.c10393_g1_i3_c10393_g1_i3.p1_ORF_type_5prime_partial_len_251_score_35.01_c10393_g1_i3_30-782
|                        |  |     |  |     |  +-----| (99.9/100)
|                        |  |     |  |     |        +----EP00301_Raphidiophrys_heterophryoidea_P002897_c11337_g1_i1.p1_GENE.c11337_g1_i1_c11337_g1_i1.p1_ORF_type_internal_len_297_score_67.89_c11337_g1_i1_3-890
|                        |  |     |  |  +--| (87.2/100)
|                        |  |     |  |  |  +------EP00299_Pterocystis_sp_00344_P013647_c6706_g1_i3.p1_GENE.c6706_g1_i3_c6706_g1_i3.p1_ORF_type_internal_len_284_score_63.22_c6706_g1_i3_1-849
|                        |  |     |  +--| (85.6/98)
|                        |  |     |     +-------------------EP01086_Lenisia_limosa_P004253_TRINITY_DN19344_c0_g1_i1.p1_TRINITY_DN19344_c0_g1_TRINITY_DN19344_c0_g1_i1.p1_ORF_type_internal_len_159_score_27.04_TRINITY_DN19344_c0_g1_i1_3-476
|                        |  |  +--| (75.7/84)
|                        |  |  |  |  +---------------------EP00793_Prasinoderma_coloniale_P001891_PRCOL_00007254-RA
|                        |  |  |  +--| (41.4/81)
|                        |  |  |     +--------------EP01130_Rhizamoeba_saxonica_P009769_TRINITY_DN3990_c0_g1_i4.p1_TRINITY_DN3990_c0_g1_TRINITY_DN3990_c0_g1_i4.p1_ORF_type_5prime_partial_len_248_score_39.51_TRINITY_DN3990_c0_g1_i4_140-883
|                        |  +--| (95.4/99)
|                        |     |                       +-------EP00003_Mantamonas_plastica_P020441_TRINITY_DN329_c0_g1_i7.p1_TRINITY_DN329_c0_g1_TRINITY_DN329_c0_g1_i7.p1_ORF_type_complete_len_386_score_98.76_TRINITY_DN329_c0_g1_i7_542-1699
|                        |     |                    +--| (80.8/81)
|                        |     |                    |  +---------EP00314_Emiliania_huxleyi_P002844_XP_005758905.1_hypothetical_protein_EMIHUDRAFT_471193_Emiliania_huxleyi_CCMP1516
|                        |     |                 +--| (84.9/58)
|                        |     |                 |  |        +-----------EP00686_Naegleria_gruberi_P015365_XP_002683294.1_cyclin-dependent_protein_kinase_Naegleria_gruberi_strain_NEG-M
|                        |     |                 |  |     +--| (58.2/96)
|                        |     |                 |  |     |  |     +--EP01080_Neovahlkampfia_damariscottae_P000734_gene734-8986_t
|                        |     |                 |  |     |  +-----| (99.2/100)
|                        |     |                 |  |     |        +---------------EP01080_Neovahlkampfia_damariscottae_P010079_gene10079-2500_t
|                        |     |                 |  |  +--| (77.4/55)
|                        |     |                 |  |  |  |  +--------EP00824_Muranothrix_gubernata_P003595_TRINITY_DN1450_c0_g1_i1.p1_TRINITY_DN1450_c0_g1_TRINITY_DN1450_c0_g1_i1.p1_ORF_type_3prime_partial_len_536_score_91.50_TRINITY_DN1450_c0_g1_i1_3-1607
|                        |     |                 |  |  |  +--| (4/53)
|                        |     |                 |  |  |     +------------EP01046_Picozoa_sp_COSAG06_P003689_COSAG06_NODE_147_length_22091_cov_70.669880_12_plen_357_part_00
|                        |     |                 |  +--| (78/53)
|                        |     |                 |     |  +--------EP00744_Colponema_vietnamica_P003413_GILI01005233.1.p1_GENE.GILI01005233.1_GILI01005233.1.p1_ORF_type_3prime_partial_len_352_score_40.88_GILI01005233.1_2-1054
|                        |     |                 |     +--| (90.1/86)
|                        |     |                 |        +-----------EP01091_Cochliopodium_minus_P014950_TRINITY_DN5196_c0_g1_i2.p1_TRINITY_DN5196_c0_g1_TRINITY_DN5196_c0_g1_i2.p1_ORF_type_complete_len_275_score_64.44_TRINITY_DN5196_c0_g1_i2_16-840
|                        |     |              +--| (64.2/54)
|                        |     |              |  |   +--------EP00031_Thecamonas_trahens_P005306_XP_013757876.1_cyclin_Thecamonas_trahens_ATCC_50062
|                        |     |              |  +---| (97.7/98)
|                        |     |              |      +--------EP00300_Choanocystis_sp_HF-7_P038708_c55958_g1_i1.p1_GENE.c55958_g1_i1_c55958_g1_i1.p1_ORF_type_3prime_partial_len_278_score_50.47_c55958_g1_i1_264-1094
|                        |     |           +--| (82.5/52)
|                        |     |           |  |                    +-----EP00021_Heterostelium_album_P008187_XP_020434823.1_cyclin_Heterostelium_album_PN500
|                        |     |           |  |                 +--| (93.4/100)
|                        |     |           |  |                 |  +--EP01109_Acytostelium_subglobosum_P010893_XP_012758434.1_hypothetical_protein_SAMD00019534_010130_Acytostelium_subglobosum_LB1
|                        |     |           |  |              +--| (95.1/100)
|                        |     |           |  |              |  +--EP00022_Cavenderia_fasciculata_P005781_XP_004358180.1_cyclin_Cavenderia_fasciculata
|                        |     |           |  |           +--| (100/100)
|                        |     |           |  |           |  +--EP00023_Dictyostelium_discoideum_P004033_XP_637571.1_hypothetical_protein_DDB_G0286617_Dictyostelium_discoideum_AX4
|                        |     |           |  |        +--| (93.4/29)
|                        |     |           |  |        |  +------EP01119_Soliformovum_irregulare_P025195_TRINITY_DN9263_c0_g1_i2.p1_TRINITY_DN9263_c0_g1_TRINITY_DN9263_c0_g1_i2.p1_ORF_type_complete_len_526_score_70.71_TRINITY_DN9263_c0_g1_i2_318-1895
|                        |     |           |  |     +--| (37.1/67)
|                        |     |           |  |     |  |        +--EP00026_Physarum_polycephalum_P005113_Phypoly_transcript_05141.p1_GENE.Phypoly_transcript_05141_Phypoly_transcript_05141.p1_ORF_type_complete_len_475_score_55.71_Phypoly_transcript_05141_101-1525
|                        |     |           |  |     |  |     +--| (82.2/90)
|                        |     |           |  |     |  |     |  |        +-----------EP00696_Hemimastix_kukwesjijk_P002719_gnl_Hemi2_13331_TR4578_c0_g1_i1.p1_gnl_Hemi2_13331_TR4578_c0_g1_gnl_Hemi2_13331_TR4578_c0_g1_i1.p1_ORF_type_3prime_partial_len_197_score_37.04_gnl_Hemi2_13331_TR4578_c0_g1_i1_1-588
|                        |     |           |  |     |  |     |  |     +--| (94.8/95)
|                        |     |           |  |     |  |     |  |     |  +------------------EP01129_Flabellula_baltica_P014874_TRINITY_DN7264_c0_g1_i1.p1_TRINITY_DN7264_c0_g1_TRINITY_DN7264_c0_g1_i1.p1_ORF_type_5prime_partial_len_384_score_69.83_TRINITY_DN7264_c0_g1_i1_504-1655
|                        |     |           |  |     |  |     |  |  +--| (0/86)
|                        |     |           |  |     |  |     |  |  |  +--EP01087_Luapelamoeba_hula_P012184_TRINITY_DN3387_c0_g1_i3.p1_TRINITY_DN3387_c0_g1_TRINITY_DN3387_c0_g1_i3.p1_ORF_type_5prime_partial_len_452_score_70.45_TRINITY_DN3387_c0_g1_i3_1-1356
|                        |     |           |  |     |  |     |  +--| (85.5/92)
|                        |     |           |  |     |  |     |     +--------------EP01098_Paradermamoeba_levis_P011826_TRINITY_DN5096_c0_g1_i4.p2_TRINITY_DN5096_c0_g1_TRINITY_DN5096_c0_g1_i4.p2_ORF_type_5prime_partial_len_170_score_49.32_TRINITY_DN5096_c0_g1_i4_534-1043
|                        |     |           |  |     |  |  +--| (72.7/26)
|                        |     |           |  |     |  |  |  |     +---EP01114_Cavostelium_apophysatum_P013804_TRINITY_DN342_c0_g1_i1.p1_TRINITY_DN342_c0_g1_TRINITY_DN342_c0_g1_i1.p1_ORF_type_complete_len_465_score_80.65_TRINITY_DN342_c0_g1_i1_13-1407
|                        |     |           |  |     |  |  |  |  +--| (90.5/85)
|                        |     |           |  |     |  |  |  |  |  |     +----------------EP01116_Phalansterium_solitarium_P006362_TRINITY_DN1865_c0_g1_i1.p1_TRINITY_DN1865_c0_g1_TRINITY_DN1865_c0_g1_i1.p1_ORF_type_complete_len_450_score_118.56_TRINITY_DN1865_c0_g1_i1_485-1834
|                        |     |           |  |     |  |  |  |  |  |  +--| (81.8/91)
|                        |     |           |  |     |  |  |  |  |  |  |  +---EP01116_Phalansterium_solitarium_P020137_TRINITY_DN5850_c0_g2_i1.p1_TRINITY_DN5850_c0_g2_TRINITY_DN5850_c0_g2_i1.p1_ORF_type_complete_len_627_score_115.36_TRINITY_DN5850_c0_g2_i1_258-2138
|                        |     |           |  |     |  |  |  |  |  +--| (63.6/89)
|                        |     |           |  |     |  |  |  |  |     +------EP01118_Nematostelium_gracile_P018865_TRINITY_DN8535_c0_g1_i1.p1_TRINITY_DN8535_c0_g1_TRINITY_DN8535_c0_g1_i1.p1_ORF_type_complete_len_456_score_89.12_TRINITY_DN8535_c0_g1_i1_63-1346
|                        |     |           |  |     |  |  |  +--| (90/36)
|                        |     |           |  |     |  |  |     |  +---------EP01118_Nematostelium_gracile_P002909_TRINITY_DN13351_c0_g1_i1.p1_TRINITY_DN13351_c0_g1_TRINITY_DN13351_c0_g1_i1.p1_ORF_type_5prime_partial_len_374_score_34.78_TRINITY_DN13351_c0_g1_i1_3-1124
|                        |     |           |  |     |  |  |     +--| (91/30)
|                        |     |           |  |     |  |  |        +-----EP01119_Soliformovum_irregulare_P004461_TRINITY_DN15472_c0_g1_i2.p1_TRINITY_DN15472_c0_g1_TRINITY_DN15472_c0_g1_i2.p1_ORF_type_complete_len_316_score_75.90_TRINITY_DN15472_c0_g1_i2_30-929
|                        |     |           |  |     |  +--| (93/26)
|                        |     |           |  |     |     |  +----------EP01102_Stenamoeba_stenopodia_P021074_TRINITY_DN83_c0_g1_i2.p1_TRINITY_DN83_c0_g1_TRINITY_DN83_c0_g1_i2.p1_ORF_type_complete_len_400_score_71.61_TRINITY_DN83_c0_g1_i2_111-1310
|                        |     |           |  |     |     +--| (69/77)
|                        |     |           |  |     |        +-----EP01103_Thecamoeba_quadrilineata_P002146_TRINITY_DN1209_c0_g1_i4.p1_TRINITY_DN1209_c0_g1_TRINITY_DN1209_c0_g1_i4.p1_ORF_type_5prime_partial_len_374_score_47.54_TRINITY_DN1209_c0_g1_i4_3-1124
|                        |     |           |  |  +--| (83.3/53)
|                        |     |           |  |  |  |     +-------------EP01105_Mastigella_eilhardi_P008381_TRINITY_DN2036_c0_g1_i2.p1_TRINITY_DN2036_c0_g1_TRINITY_DN2036_c0_g1_i2.p1_ORF_type_complete_len_255_score_59.31_TRINITY_DN2036_c0_g1_i2_18-782
|                        |     |           |  |  |  |  +--| (97.4/99)
|                        |     |           |  |  |  |  |  +--EP01105_Mastigella_eilhardi_P019681_TRINITY_DN464_c0_g1_i4.p1_TRINITY_DN464_c0_g1_TRINITY_DN464_c0_g1_i4.p1_ORF_type_complete_len_543_score_109.68_TRINITY_DN464_c0_g1_i4_64-1671
|                        |     |           |  |  |  +--| (85.8/57)
|                        |     |           |  |  |     |   +------------------------EP01113_Clastostelium_recurvatum_P039133_TRINITY_DN5940_c0_g1_i2.p1_TRINITY_DN5940_c0_g1_TRINITY_DN5940_c0_g1_i2.p1_ORF_type_3prime_partial_len_250_score_30.31_TRINITY_DN5940_c0_g1_i2_6-752
|                        |     |           |  |  |     +---| (94.8/98)
|                        |     |           |  |  |         +--EP01113_Clastostelium_recurvatum_P042324_TRINITY_DN6853_c0_g1_i7.p1_TRINITY_DN6853_c0_g1_TRINITY_DN6853_c0_g1_i7.p1_ORF_type_5prime_partial_len_460_score_82.70_TRINITY_DN6853_c0_g1_i7_7-1386
|                        |     |           |  +--| (65.2/52)
|                        |     |           |     |     +--------------------EP01100_Stratorugosa_tubuloviscum_P003477_TRINITY_DN1848_c0_g1_i1.p1_TRINITY_DN1848_c0_g1_TRINITY_DN1848_c0_g1_i1.p1_ORF_type_3prime_partial_len_183_score_53.67_TRINITY_DN1848_c0_g1_i1_2-547
|                        |     |           |     |  +--| (82.8/93)
|                        |     |           |     |  |  |  +--------EP01101_Sappina_pedata_P010884_TRINITY_DN6985_c0_g1_i1.p1_TRINITY_DN6985_c0_g1_TRINITY_DN6985_c0_g1_i1.p1_ORF_type_3prime_partial_len_368_score_77.33_TRINITY_DN6985_c0_g1_i1_3-1067
|                        |     |           |     |  |  +--| (47.8/99)
|                        |     |           |     |  |     |   +-----EP01103_Thecamoeba_quadrilineata_P016169_TRINITY_DN5335_c0_g1_i1.p1_TRINITY_DN5335_c0_g1_TRINITY_DN5335_c0_g1_i1.p1_ORF_type_5prime_partial_len_498_score_55.69_TRINITY_DN5335_c0_g1_i1_3-1496
|                        |     |           |     |  |     +---| (95.7/100)
|                        |     |           |     |  |         +-----EP01103_Thecamoeba_quadrilineata_P016332_TRINITY_DN5433_c0_g1_i2.p1_TRINITY_DN5433_c0_g1_TRINITY_DN5433_c0_g1_i2.p1_ORF_type_complete_len_438_score_36.17_TRINITY_DN5433_c0_g1_i2_80-1393
|                        |     |           |     +--| (94.9/54)
|                        |     |           |        +-----------EP01107_Rhizomastix_libera_P014611_TRINITY_DN476_c1_g1_i1.p1_TRINITY_DN476_c1_g1_TRINITY_DN476_c1_g1_i1.p1_ORF_type_5prime_partial_len_448_score_163.91_TRINITY_DN476_c1_g1_i1_2-1345
|                        |     |        +--| (58.7/35)
|                        |     |        |  |     +-----------------EP00161_Ancyromonas_sigmoides_P019445_TRINITY_DN5502_c1_g1_i2.p1_TRINITY_DN5502_c1_g1_TRINITY_DN5502_c1_g1_i2.p1_ORF_type_internal_len_299_score_43.18_TRINITY_DN5502_c1_g1_i2_3-896
|                        |     |        |  |  +--| (24.5/46)
|                        |     |        |  |  |  +--------------EP01127_Copromyxa_protea_P019666_TRINITY_DN6437_c0_g1_i2.p1_TRINITY_DN6437_c0_g1_TRINITY_DN6437_c0_g1_i2.p1_ORF_type_5prime_partial_len_582_score_60.10_TRINITY_DN6437_c0_g1_i2_2-1747
|                        |     |        |  +--| (94.2/81)
|                        |     |        |     +----------EP01108_Squamamoeba_japonica_P005080_TRINITY_DN396_c0_g2_i2.p2_TRINITY_DN396_c0_g2_TRINITY_DN396_c0_g2_i2.p2_ORF_type_5prime_partial_len_760_score_483.32_TRINITY_DN396_c0_g2_i2_169-2448
|                        |     |     +--| (81.8/28)
|                        |     |     |  |         +--EP01124_Arcella_intermedia_P020889_TRINITY_DN2848_c0_g2_i2.p1_TRINITY_DN2848_c0_g2_TRINITY_DN2848_c0_g2_i2.p1_ORF_type_complete_len_736_score_141.52_TRINITY_DN2848_c0_g2_i2_221-2428
|                        |     |     |  |     +---| (99.2/100)
|                        |     |     |  |     |   +--------EP01124_Arcella_intermedia_P026503_TRINITY_DN4993_c0_g1_i2.p1_TRINITY_DN4993_c0_g1_TRINITY_DN4993_c0_g1_i2.p1_ORF_type_5prime_partial_len_501_score_141.32_TRINITY_DN4993_c0_g1_i2_1-1503
|                        |     |     |  |  +--| (94.1/100)
|                        |     |     |  |  |  |  +----EP01125_Pyxidicula_operculata_P020700_TRINITY_DN7713_c0_g1_i1.p1_TRINITY_DN7713_c0_g1_TRINITY_DN7713_c0_g1_i1.p1_ORF_type_complete_len_481_score_97.79_TRINITY_DN7713_c0_g1_i1_129-1571
|                        |     |     |  |  |  +--| (78.9/100)
|                        |     |     |  |  |     |   +-----EP01126_Amoeba_proteus_P046366_TRINITY_DN5240_c0_g1_i3.p1_TRINITY_DN5240_c0_g1_TRINITY_DN5240_c0_g1_i3.p1_ORF_type_complete_len_792_score_118.77_TRINITY_DN5240_c0_g1_i3_97-2370
|                        |     |     |  |  |     +---| (98.7/100)
|                        |     |     |  |  |         |  +--------------EP01127_Copromyxa_protea_P008186_TRINITY_DN1868_c1_g1_i1.p1_TRINITY_DN1868_c1_g1_TRINITY_DN1868_c1_g1_i1.p1_ORF_type_complete_len_587_score_67.71_TRINITY_DN1868_c1_g1_i1_108-1868
|                        |     |     |  |  |         +--| (48.2/99)
|                        |     |     |  |  |            +---------EP01127_Copromyxa_protea_P012056_TRINITY_DN3102_c3_g1_i2.p1_TRINITY_DN3102_c3_g1_TRINITY_DN3102_c3_g1_i2.p1_ORF_type_3prime_partial_len_582_score_85.70_TRINITY_DN3102_c3_g1_i2_3-1538
|                        |     |     |  +--| (79.5/58)
|                        |     |     |     |  +-------------EP01130_Rhizamoeba_saxonica_P003673_TRINITY_DN1531_c0_g1_i1.p1_TRINITY_DN1531_c0_g1_TRINITY_DN1531_c0_g1_i1.p1_ORF_type_complete_len_269_score_39.47_TRINITY_DN1531_c0_g1_i1_40-846
|                        |     |     |     +--| (72.1/85)
|                        |     |     |        |  +---------------EP01155_Anaeramoeba_flamelloides_P022778_Anaeramoba_flamelloidesa613302_18.p1_GENE.a613302_18_a613302_18.p1_ORF_type_3prime_partial_len_115_score_13.27_a613302_18_46-342
|                        |     |     |        +--| (40.2/98)
|                        |     |     |           +----------EP01156_Anaeramoeba_ignava_P017913_Anaeramoba_ignava_a90312_12.p1_GENE.a90312_12_a90312_12.p1_ORF_type_5prime_partial_len_242_score_65.02_a90312_12_1-726
|                        |     |  +--| (70.1/26)
|                        |     |  |  |                                  +-----------------EP00202_Volvox_carteri_P011766_XP_002957372.1_cyclin_Volvox_carteri_f._nagariensis
|                        |     |  |  |                               +--| (58.2/97)
|                        |     |  |  |                               |  +-----------EP00874_Dunaliella_salina_P003363_KAF5828562.1_hypothetical_protein_DUNSADRAFT_17404_Dunaliella_salina
|                        |     |  |  |                          +----| (98.8/99)
|                        |     |  |  |                          |    +--------EP00798_Chlamydomonas_sp_ICE-L_P026596_gene26596-18378_t
|                        |     |  |  |                       +--| (29.2/90)
|                        |     |  |  |                       |  |     +------EP00877_Chromochloris_zofingiensis_P002148_jgi_Chrzof1_11934_Cz06g15060.t1
|                        |     |  |  |                       |  |  +--| (81.9/100)
|                        |     |  |  |                       |  |  |  +--------EP00879_Flechtneria_rotunda_P015867_GHRR01016594.1.p1_GENE.GHRR01016594.1_GHRR01016594.1.p1_ORF_type_complete_len_372_score_115.98_GHRR01016594.1_403-1518
|                        |     |  |  |                       |  +--| (87.4/100)
|                        |     |  |  |                       |     +---------------EP00881_Raphidocelis_subcapitata_P006013_GBF93302.1_hypothetical_protein_Rsub_06034_Raphidocelis_subcapitata
|                        |     |  |  |                    +--| (91/93)
|                        |     |  |  |                    |  |  +------------EP00799_Chlamydomonas_eustigma_P004874_GAX77418.1_hypothetical_protein_CEUSTIGMA_g4863.t1_Chlamydomonas_eustigma
|                        |     |  |  |                    |  +--| (94.1/99)
|                        |     |  |  |                    |     +-----EP00853_Edaphochlamys_debaryana_P009303_KAG2491108.1_hypothetical_protein_HYH03_010552_Edaphochlamys_debaryana
|                        |     |  |  |                 +--| (13/68)
|                        |     |  |  |                 |  |       +--------EP00803_Ostreobium_quekettii_P002919_evm.model.scf_1582.2_EVM.evm.TU.scf_1582.2_scf_1582_14069-16820
|                        |     |  |  |                 |  |  +----| (96.2/96)
|                        |     |  |  |                 |  |  |    +------------EP00803_Ostreobium_quekettii_P006347_evm.model.scf_2378.3_EVM.evm.TU.scf_2378.3_scf_2378_14390-16749
|                        |     |  |  |                 |  +--| (88.8/96)
|                        |     |  |  |                 |     |  +---------EP00803_Ostreobium_quekettii_P011043_evm.model.scf_763.5_EVM.evm.TU.scf_763.5_scf_763_44773-48331
|                        |     |  |  |                 |     +--| (73.2/99)
|                        |     |  |  |                 |        +--------------EP01026_Neomeris_dumetosa_P033333_TRINITY_DN26563_c0_g1_i1.p2_TRINITY_DN26563_c0_g1_TRINITY_DN26563_c0_g1_i1.p2_ORF_type_5prime_partial_len_313_score_40.07_TRINITY_DN26563_c0_g1_i1_2-940
|                        |     |  |  |              +--| (21.7/82)
|                        |     |  |  |              |  +---------------EP01023_Acetabularia_acetabulum_P036523_TRINITY_DN34529_c0_g1_i1.p1_TRINITY_DN34529_c0_g1_TRINITY_DN34529_c0_g1_i1.p1_ORF_type_3prime_partial_len_170_score_14.44_TRINITY_DN34529_c0_g1_i1_35-508
|                        |     |  |  |           +--| (96.1/100)
|                        |     |  |  |           |  |          +-------EP00203_Chlorella_variabilis_P002381_XP_005844927.1_hypothetical_protein_CHLNCDRAFT_138256_Chlorella_variabilis
|                        |     |  |  |           |  |     +----| (97.6/100)
|                        |     |  |  |           |  |     |    +------------EP00885_Auxenochlorella_protothecoides_P004015_RMZ56020.1_hypothetical_protein_APUTEX25_004444_Auxenochlorella_protothecoides
|                        |     |  |  |           |  |  +--| (82.2/97)
|                        |     |  |  |           |  |  |  +-------------EP00891_Asterochloris_glomerata_P008095_jgi_Astpho2_8095_Aster-x1481
|                        |     |  |  |           |  +--| (89/94)
|                        |     |  |  |           |     |  +------------EP00206_Coccomyxa_subellipsoidea_P007988_XP_005650537.1_hypothetical_protein_COCSUDRAFT_60988_Coccomyxa_subellipsoidea_C-169
|                        |     |  |  |           |     +--| (76.7/99)
|                        |     |  |  |           |        +----------EP00884_Botryococcus_braunii_P019212_jgi_Botrbrau1_5975_Bobra.104_1s0007.1
|                        |     |  |  |        +--| (0/75)
|                        |     |  |  |        |  |     +--------EP00231_Micromonas_pusilla_P001379_XP_003056134.1_predicted_protein_Micromonas_pusilla_CCMP1545
|                        |     |  |  |        |  |  +--| (76.8/100)
|                        |     |  |  |        |  |  |  +-----EP00893_Bathycoccus_prasinos_P001204_XP_007509227.1_CycK-related_cyclin_family_protein_Bathycoccus_prasinos
|                        |     |  |  |        |  +--| (88.3/100)
|                        |     |  |  |        |     +---------EP00854_Cymbomonas_tetramitiformis_P006715_gene6715-8035_t
|                        |     |  |  |     +--| (75.8/95)
|                        |     |  |  |     |  +-----------EP00854_Cymbomonas_tetramitiformis_P011175_gene11175-13206_t
|                        |     |  |  |  +--| (85.3/97)
|                        |     |  |  |  |  |                    +--EP00245_Coleochaete_scutata_P016182_TRINITY_DN7467_c0_g1_i1.p1_TRINITY_DN7467_c0_g1_TRINITY_DN7467_c0_g1_i1.p1_ORF_type_3prime_partial_len_654_score_153.08_TRINITY_DN7467_c0_g1_i1_2-1960
|                        |     |  |  |  |  |                 +--| (26.2/86)
|                        |     |  |  |  |  |                 |  +----EP00895_Klebsormidium_nitens_P014936_GAQ92489.1_cyclin_family_protein_Klebsormidium_nitens
|                        |     |  |  |  |  |              +--| (20.5/64)
|                        |     |  |  |  |  |              |  +--EP00850_Spirogloea_muscicola_P016583_SM000135S27027_mRNA_locus_s135_397278_400192_translate_table_standard
|                        |     |  |  |  |  |           +--| (91.9/79)
|                        |     |  |  |  |  |           |  |              +--EP00247_Physcomitrium_patens_P024244_XP_024380495.1_cyclin-T1-3-like_isoform_X1_Physcomitrella_patens
|                        |     |  |  |  |  |           |  |           +--| (98.1/100)
|                        |     |  |  |  |  |           |  |           |  +--EP00248_Marchantia_polymorpha_P021596_PTQ47616.1_hypothetical_protein_MARPO_0007s0068_Marchantia_polymorpha
|                        |     |  |  |  |  |           |  |        +--| (20.6/80)
|                        |     |  |  |  |  |           |  |        |  |           +---EP00255_Erythranthe_guttata_P015532_XP_012842794.1_PREDICTED_cyclin-T1-3_Erythranthe_guttata
|                        |     |  |  |  |  |           |  |        |  |        +--| (94.6/100)
|                        |     |  |  |  |  |           |  |        |  |        |  |  +--EP00257_Ricinus_communis_P000674_XP_002510431.2_cyclin-T1-3_isoform_X1_Ricinus_communis
|                        |     |  |  |  |  |           |  |        |  |        |  +--| (95.7/100)
|                        |     |  |  |  |  |           |  |        |  |        |     +-------EP00259_Arabidopsis_lyrata_P016546_XP_020869262.1_cyclin-T1-3_isoform_X2_Arabidopsis_lyrata_subsp._lyrata
|                        |     |  |  |  |  |           |  |        |  |     +--| (82.6/99)
|                        |     |  |  |  |  |           |  |        |  |     |  +--EP00268_Persea_americana_P056838_TRINITY_DN6756_c0_g1_i18.p1_TRINITY_DN6756_c0_g1_TRINITY_DN6756_c0_g1_i18.p1_ORF_type_complete_len_736_score_153.82_TRINITY_DN6756_c0_g1_i18_542-2749
|                        |     |  |  |  |  |           |  |        |  |  +--| (100/100)
|                        |     |  |  |  |  |           |  |        |  |  |  |        +--EP00263_Brachypodium_distachyon_P019549_XP_010233768.2_cyclin-T1-1_isoform_X1_Brachypodium_distachyon
|                        |     |  |  |  |  |           |  |        |  |  |  |     +--| (94.6/100)
|                        |     |  |  |  |  |           |  |        |  |  |  |     |  +--EP00264_Hordeum_vulgare_P106359_HORVU6Hr1G017740.2_pep_chromosome_IBSC_v2_chr6H_42584362_42588593_-1_gene_HORVU6Hr1G017740_transcript_HORVU6Hr1G017740.2_gene_biotype_protein_coding_transcript_biotype_protein_coding
|                        |     |  |  |  |  |           |  |        |  |  |  |  +--| (99.9/100)
|                        |     |  |  |  |  |           |  |        |  |  |  |  |  +--EP00266_Sorghum_bicolor_P032925_XP_021315751.1_cyclin-T1-1_isoform_X1_Sorghum_bicolor
|                        |     |  |  |  |  |           |  |        |  |  |  +--| (99.8/100)
|                        |     |  |  |  |  |           |  |        |  |  |     +--EP00267_Zea_mays_P009064_NP_001146888.2_uncharacterized_protein_LOC100280496_Zea_mays
|                        |     |  |  |  |  |           |  |        |  +--| (13.9/29)
|                        |     |  |  |  |  |           |  |        |     |     +------------EP00255_Erythranthe_guttata_P028033_XP_012855295.1_PREDICTED_cyclin-T1-4-like_Erythranthe_guttata
|                        |     |  |  |  |  |           |  |        |     |  +--| (79.8/81)
|                        |     |  |  |  |  |           |  |        |     |  |  |     +--EP00256_Glycine_max_P050187_XP_006605531.2_cyclin-T1-4_isoform_X1_Glycine_max
|                        |     |  |  |  |  |           |  |        |     |  |  |  +--| (85.5/93)
|                        |     |  |  |  |  |           |  |        |     |  |  |  |  +-----EP00259_Arabidopsis_lyrata_P019690_XP_020872406.1_cyclin-T1-2_Arabidopsis_lyrata_subsp._lyrata
|                        |     |  |  |  |  |           |  |        |     |  |  +--| (67.6/86)
|                        |     |  |  |  |  |           |  |        |     |  |     |     +--EP00263_Brachypodium_distachyon_P026230_XP_014755120.1_cyclin-T1-4_isoform_X2_Brachypodium_distachyon
|                        |     |  |  |  |  |           |  |        |     |  |     |  +--| (92/100)
|                        |     |  |  |  |  |           |  |        |     |  |     |  |  +--EP00266_Sorghum_bicolor_P023354_XP_021306180.1_cyclin-T1-4_Sorghum_bicolor
|                        |     |  |  |  |  |           |  |        |     |  |     +--| (87.6/99)
|                        |     |  |  |  |  |           |  |        |     |  |        +--EP00264_Hordeum_vulgare_P115381_HORVU4Hr1G021220.13_pep_chromosome_IBSC_v2_chr4H_107422936_107436241_1_gene_HORVU4Hr1G021220_transcript_HORVU4Hr1G021220.13_gene_biotype_protein_coding_transcript_biotype_protein_coding
|                        |     |  |  |  |  |           |  |        |     +--| (84.3/39)
|                        |     |  |  |  |  |           |  |        |        |  +--EP01018_Ginkgo_biloba_P035118_Gb_10896_translate_table_standard
|                        |     |  |  |  |  |           |  |        |        +--| (56.7/96)
|                        |     |  |  |  |  |           |  |        |           +---EP01018_Ginkgo_biloba_P038846_Gb_25727_translate_table_standard
|                        |     |  |  |  |  |           |  |     +--| (79.7/58)
|                        |     |  |  |  |  |           |  |     |  +--EP00249_Psilotum_nudum_P021563_c28154_g2_i1_orf_529-2955
|                        |     |  |  |  |  |           |  |  +--| (82.2/79)
|                        |     |  |  |  |  |           |  |  |  |        +---------EP00250_Pteridium_aquilinum_P003778_c14068_g1_i1_orf_803-2041
|                        |     |  |  |  |  |           |  |  |  |     +--| (88.1/98)
|                        |     |  |  |  |  |           |  |  |  |     |  |  +--EP00253_Pinus_taeda_P000740_PITA_00740
|                        |     |  |  |  |  |           |  |  |  |     |  +--| (95.5/100)
|                        |     |  |  |  |  |           |  |  |  |     |     +--EP01018_Ginkgo_biloba_P038229_Gb_38056_translate_table_standard
|                        |     |  |  |  |  |           |  |  |  |  +--| (70.7/76)
|                        |     |  |  |  |  |           |  |  |  |  |  +--EP00269_Selaginella_moellendorffii_P004733_XP_002971129.2_cyclin-T1-3_Selaginella_moellendorffii
|                        |     |  |  |  |  |           |  |  |  +--| (58.3/68)
|                        |     |  |  |  |  |           |  |  |     |  +--EP00250_Pteridium_aquilinum_P004285_c14507_g1_i1_orf_3-2039
|                        |     |  |  |  |  |           |  |  |     +--| (87.9/98)
|                        |     |  |  |  |  |           |  |  |        |  +------EP00250_Pteridium_aquilinum_P018198_c23985_g1_i1_orf_2-1801
|                        |     |  |  |  |  |           |  |  |        +--| (85.2/99)
|                        |     |  |  |  |  |           |  |  |           +--EP00250_Pteridium_aquilinum_P018484_c24111_g1_i1_orf_2-1588
|                        |     |  |  |  |  |           |  +--| (72.9/94)
|                        |     |  |  |  |  |           |     |        +--EP00250_Pteridium_aquilinum_P018261_c24011_g1_i1_orf_1-1014
|                        |     |  |  |  |  |           |     |     +--| (81/99)
|                        |     |  |  |  |  |           |     |     |  |  +--EP00254_Amborella_trichopoda_P025950_XP_020526788.1_cyclin-T1-4_isoform_X1_Amborella_trichopoda
|                        |     |  |  |  |  |           |     |     |  +--| (99.7/100)
|                        |     |  |  |  |  |           |     |     |     |     +--EP00255_Erythranthe_guttata_P014207_XP_012841469.1_PREDICTED_cyclin-T1-4-like_isoform_X2_Erythranthe_guttata
|                        |     |  |  |  |  |           |     |     |     |  +--| (92/100)
|                        |     |  |  |  |  |           |     |     |     |  |  +--EP00257_Ricinus_communis_P004227_XP_002517211.2_cyclin-T1-5_isoform_X1_Ricinus_communis
|                        |     |  |  |  |  |           |     |     |     +--| (79.8/100)
|                        |     |  |  |  |  |           |     |     |        +-----EP00264_Hordeum_vulgare_P225432_HORVU3Hr1G059980.2_pep_chromosome_IBSC_v2_chr3H_456193983_456205856_-1_gene_HORVU3Hr1G059980_transcript_HORVU3Hr1G059980.2_gene_biotype_protein_coding_transcript_biotype_protein_coding
|                        |     |  |  |  |  |           |     +-----| (100/100)
|                        |     |  |  |  |  |           |           +--EP00252_Welwitschia_mirabilis_P007174_TRINITY_DN182_c0_g1_i2.p1_TRINITY_DN182_c0_g1_TRINITY_DN182_c0_g1_i2.p1_ORF_type_complete_len_348_score_31.59_TRINITY_DN182_c0_g1_i2_245-1288
|                        |     |  |  |  |  |        +--| (87.6/96)
|                        |     |  |  |  |  |        |  +----EP00269_Selaginella_moellendorffii_P007222_XP_002977278.2_cyclin-T1-4_Selaginella_moellendorffii
|                        |     |  |  |  |  |     +--| (84.8/98)
|                        |     |  |  |  |  |     |  +--EP00896_Chara_braunii_P029158_GBG87034.1_hypothetical_protein_CBR_g44491_Chara_braunii
|                        |     |  |  |  |  |  +--| (90/100)
|                        |     |  |  |  |  |  |  +-------EP00271_Cylindrocystis_brebissonii_P010157_TRINITY_DN26260_c0_g1_i1.p1_TRINITY_DN26260_c0_g1_TRINITY_DN26260_c0_g1_i1.p1_ORF_type_3prime_partial_len_161_score_22.11_TRINITY_DN26260_c0_g1_i1_53-532
|                        |     |  |  |  |  +--| (87.4/98)
|                        |     |  |  |  |     |             +---EP00270_Netrium_digitus_P007890_TRINITY_DN2315_c0_g1_i5.p1_TRINITY_DN2315_c0_g1_TRINITY_DN2315_c0_g1_i5.p1_ORF_type_5prime_partial_len_492_score_67.21_TRINITY_DN2315_c0_g1_i5_88-1563
|                        |     |  |  |  |     |          +--| (94.5/100)
|                        |     |  |  |  |     |          |  +--EP00475_Leptophrys_vorax_P000249_TRINITY_DN1014_c0_g1_i2.p1_TRINITY_DN1014_c0_g1_TRINITY_DN1014_c0_g1_i2.p1_ORF_type_complete_len_375_score_17.01_TRINITY_DN1014_c0_g1_i2_183-1307
|                        |     |  |  |  |     |       +--| (96.9/99)
|                        |     |  |  |  |     |       |  |  +-----EP00271_Cylindrocystis_brebissonii_P013860_TRINITY_DN3429_c0_g2_i1.p1_TRINITY_DN3429_c0_g2_TRINITY_DN3429_c0_g2_i1.p1_ORF_type_3prime_partial_len_504_score_105.11_TRINITY_DN3429_c0_g2_i1_453-1961
|                        |     |  |  |  |     |       |  +--| (89.2/99)
|                        |     |  |  |  |     |       |     +-----EP00271_Cylindrocystis_brebissonii_P014416_TRINITY_DN35768_c0_g1_i1.p1_TRINITY_DN35768_c0_g1_TRINITY_DN35768_c0_g1_i1.p1_ORF_type_complete_len_1051_score_256.98_TRINITY_DN35768_c0_g1_i1_207-3359
|                        |     |  |  |  |     +-------| (100/100)
|                        |     |  |  |  |             +----EP00850_Spirogloea_muscicola_P010445_SM000061S19272_mRNA_locus_s61_492086_495148_translate_table_standard
|                        |     |  |  +--| (99.7/100)
|                        |     |  |     |  +---EP00898_Chlorokybus_atmophyticus_P001135_jgi_Chlat1_2021_Chrsp158S02308
|                        |     |  |     +--| (30.7/91)
|                        |     |  |        +-------EP00899_Mesostigma_viride_P020587_jgi_Mesvir1_2852_Mv13939-RA.1
|                        |     +--| (88.3/87)
|                        |        |  +------------EP00164_Ancoracysta_twista_P008332_GFYU01012010.1.p1_GENE.GFYU01012010.1_GFYU01012010.1.p1_ORF_type_internal_len_295_score_51.62_GFYU01012010.1_1-882
|                        |        +--| (37.1/26)
|                        |           |     +--------EP00658_Telonema_sp_P-2_P001307_TRINITY_DN10494_c0_g1_i1.p1_TRINITY_DN10494_c0_g1_TRINITY_DN10494_c0_g1_i1.p1_ORF_type_internal_len_400_score_89.48_TRINITY_DN10494_c0_g1_i1_2-1198
|                        |           |  +--| (63.2/53)
|                        |           |  |  +-----------------------EP00157_Rozella_allomycis_P001320_EPZ32061.1_Cyclin_C_H_T_L_domain-containing_protein_Rozella_allomycis_CSF55
|                        |           +--| (67.1/45)
|                        |              +---------EP01094_Clydonella_sp_ATCC50884_P028690_TRINITY_DN868_c0_g1_i4.p1_TRINITY_DN868_c0_g1_TRINITY_DN868_c0_g1_i4.p1_ORF_type_internal_len_376_score_72.54_TRINITY_DN868_c0_g1_i4_2-1126
|                     +--| (16.2/70)
|                     |  |            +----EP00035_Acanthoeca_spectabilis_P040389_m.69483_g.69483_ORF_g.69483_m.69483_type_complete_len_344_comp9968_c0_seq2_505-1536
|                     |  |         +--| (84.5/100)
|                     |  |         |  +----EP00041_Stephanoeca_diplocostata_P015948_m.309718_g.309718_ORF_g.309718_m.309718_type_complete_len_487_comp20201_c0_seq4_251-1711
|                     |  |      +--| (97/100)
|                     |  |      |  +------EP00040_Diaphanoeca_grandis_P017401_m.90620_g.90620_ORF_g.90620_m.90620_type_complete_len_365_comp26412_c3_seq1_140-1234
|                     |  |  +---| (99.2/100)
|                     |  |  |   +------EP00039_Didymoeca_costata_P003383_m.67288_g.67288_ORF_g.67288_m.67288_type_complete_len_265_comp11876_c0_seq1_158-952
|                     |  +--| (99/100)
|                     |     |                        +----EP00043_Microstomoeca_roanoka_P010588_m.100426_g.100426_ORF_g.100426_m.100426_type_3prime_partial_len_264_comp14937_c1_seq1_291-1085
|                     |     |                     +--| (83.7/100)
|                     |     |                     |  +--EP00044_Salpingoeca_rosetta_P005080_XP_004992513.1_hypothetical_protein_PTSG_07096_Salpingoeca_rosetta
|                     |     |                  +--| (75.5/99)
|                     |     |                  |  +--------EP00056_Hartaetosiga_gracilis_P002470_m.53879_g.53879_ORF_g.53879_m.53879_type_5prime_partial_len_345_comp11065_c0_seq1_2-1036
|                     |     |               +--| (88.7/99)
|                     |     |               |  +--------EP01147_Barroeca_monosierra_P006776_gene6776-9479_t
|                     |     |           +---| (95.3/99)
|                     |     |           |   +----------------EP00049_Salpingoeca_infusionum_P002857_m.60565_g.60565_ORF_g.60565_m.60565_type_complete_len_311_comp11823_c0_seq3_98-1030
|                     |     |        +--| (0/37)
|                     |     |        |  +---------------------EP00050_Salpingoeca_kvevrii_P010531_m.8897_g.8897_ORF_g.8897_m.8897_type_5prime_partial_len_283_comp2908_c0_seq1_3-851
|                     |     |     +--| (73.1/49)
|                     |     |     |  +---------EP00054_Salpingoeca_dolichothecata_P025498_m.178996_g.178996_ORF_g.178996_m.178996_type_internal_len_381_comp25375_c1_seq5_1-1143
|                     |     |  +--| (94.5/88)
|                     |     |  |  +----------EP00048_Salpingoeca_helianthica_P019107_m.244279_g.244279_ORF_g.244279_m.244279_type_5prime_partial_len_298_comp30347_c0_seq1_27-920
|                     |     +--| (93.8/96)
|                     |        |           +-----------EP00046_Monosiga_brevicollis_P007229_XP_001749227.1_hypothetical_protein_Monosiga_brevicollis_MX1
|                     |        |     +-----| (97.3/100)
|                     |        |     |     +-----EP00730_Choanoeca_flexa_P000438_TRINITY_DN10198_c0_g1_i1.p1_TRINITY_DN10198_c0_g1_TRINITY_DN10198_c0_g1_i1.p1_ORF_type_complete_len_294_score_52.40_TRINITY_DN10198_c0_g1_i1_35-916
|                     |        |  +--| (52.2/95)
|                     |        |  |  +--------EP00051_Salpingoeca_urceolata_P009965_m.121098_g.121098_ORF_g.121098_m.121098_type_5prime_partial_len_426_comp16526_c0_seq1_61-1338
|                     |        +--| (60.1/85)
|                     |           |  +------EP00052_Salpingoeca_macrocollata_P021382_m.183197_g.183197_ORF_g.183197_m.183197_type_5prime_partial_len_356_comp21516_c0_seq2_255-1322
|                     |           +--| (90/99)
|                     |              +---------EP00053_Salpingoeca_punica_P005733_m.56226_g.56226_ORF_g.56226_m.56226_type_5prime_partial_len_337_comp13373_c0_seq1_1-1011
|                 +---| (100/100)
|                 |   |  +----------EP00120_Capsaspora_owczarzaki_P007958_XP_011270139.1_hypothetical_protein_CAOG_08557_Capsaspora_owczarzaki_ATCC_30864
|                 |   +--| (54/94)
|                 |      +-----------------------EP00127_Corallochytrium_limacisporum_P003571_Clim_evm54s150_gene_Clim_evmTU54s150
|              +--| (88.9/82)
|              |  +----EP00114_Trichoplax_sp_H2_P008555_RDD44318.1_Cyclin-K_Trichoplax_sp._H2
|           +--| (97.5/100)
|           |  |  +----EP00118_Oscarella_pearsei_P001889_m.8811_g.8811_ORF_g.8811_m.8811_type_5prime_partial_len_382_comp20871_c0_seq2_2-1147
|           |  +--| (76.7/82)
|           |     +-----EP00119_Amphimedon_queenslandica_P001418_XP_003385094.1_PREDICTED_cyclin-K-like_Amphimedon_queenslandica
|        +--| (94.9/87)
|        |  +--EP00057_Strongylocentrotus_purpuratus_P034562_XP_795740.3_PREDICTED_cyclin-K_Strongylocentrotus_purpuratus
|     +--| (79.5/85)
|     |  +--EP00085_Daphnia_pulex_P008683_EFX68533.1_cyclin_K-like_protein_Daphnia_pulex
|  +--| (90.2/99)
|  |  |  +--EP00058_Branchiostoma_floridae_P011352_XP_002596840.1_hypothetical_protein_BRAFLDRAFT_129102_Branchiostoma_floridae
|  |  +--| (80.3/85)
|  |     |  +------------------EP00081_Caenorhabditis_elegans_P024046_NP_506615.2_CyCliN_K_Caenorhabditis_elegans
|  |     +--| (92.3/99)
|  |        +--EP00090_Calanus_glacialis_P024399_TRINITY_DN3788_c0_g1_i1.p1_TRINITY_DN3788_c0_g1_TRINITY_DN3788_c0_g1_i1.p1_ORF_type_complete_len_550_score_149.42_TRINITY_DN3788_c0_g1_i1_172-1821
+--| (99.1/100)
|  +---EP00059_Ciona_intestinalis_P008648_XP_009859171.1_cyclin-K-like_isoform_X1_Ciona_intestinalis
|
+--EP00076_Gallus_gallus_P001780_NP_001026380.1_cyclin-K_Gallus_gallus

Tree in newick format:

(EP00072_Mus_musculus_P014636_NP_033962.2_cyclin-K_Mus_musculus:0.0231584186,(((((((((((((((((((((EP00072_Mus_musculus_P014637_NP_033963.1_cyclin-T1_Mus_musculus:0.0323979590,EP00074_Homo_sapiens_P012538_NP_001231.2_cyclin-T1_isoform_a_Homo_sapiens:0.0172950291)99.4/100:0.0695354451,EP00076_Gallus_gallus_P035905_XP_025001443.1_cyclin-T1_isoform_X1_Gallus_gallus:0.0695964562)86/100:0.0407105414,EP00067_Danio_rerio_P020937_XP_005162427.1_cyclin-T1_isoform_X1_Danio_rerio:0.1495244956)96.9/100:0.0890287252,((EP00072_Mus_musculus_P021590_NP_082675.1_cyclin-T2_Mus_musculus:0.0463307765,EP00076_Gallus_gallus_P010176_XP_004943046.1_cyclin-T2_isoform_X1_Gallus_gallus:0.0472414982)95.9/100:0.0575151118,EP00067_Danio_rerio_P008979_NP_001180310.1_cyclin-T2_isoform_1_Danio_rerio:0.1161169583)97.7/100:0.0917262215)98.9/100:0.1789100267,((EP00085_Daphnia_pulex_P012586_EFX72436.1_cyclin_T-like_protein_Daphnia_pulex:0.3070629875,(EP00090_Calanus_glacialis_P000864_TRINITY_DN10612_c0_g1_i1.p1_TRINITY_DN10612_c0_g1_TRINITY_DN10612_c0_g1_i1.p1_ORF_type_3prime_partial_len_1085_score_402.70_TRINITY_DN10612_c0_g1_i1_1-3231:0.1682903292,EP00096_Caligus_rogercresseyi_P002108_TRINITY_DN1396_c0_g1_i7.p1_TRINITY_DN1396_c0_g1_TRINITY_DN1396_c0_g1_i7.p1_ORF_type_5prime_partial_len_920_score_342.27_TRINITY_DN1396_c0_g1_i7_3-2762:0.2642308761)97.9/100:0.1322452295)21.6/29:0.0144348449,EP00099_Drosophila_melanogaster_P009259_NP_001261992.1_cyclin_T_isoform_C_Drosophila_melanogaster:0.4354651987)96.6/94:0.1312534959)34.4/23:0.1096169781,EP00059_Ciona_intestinalis_P008581_XP_009858973.1_cyclin-T2_isoform_X1_Ciona_intestinalis:0.4744810592)82.5/89:0.1802531076,EP00119_Amphimedon_queenslandica_P015066_XP_019855485.1_PREDICTED_cyclin-T1-like_isoform_X1_Amphimedon_queenslandica:0.7619109491)84.7/26:0.0934896990,(EP00114_Trichoplax_sp_H2_P004201_RDD39964.1_Cyclin-T2_Trichoplax_sp._H2:1.2796639422,EP00118_Oscarella_pearsei_P011597_m.78816_g.78816_ORF_g.78816_m.78816_type_5prime_partial_len_646_comp36116_c0_seq5_2-1939:0.4578786471)30/26:0.0248743185)85.8/44:0.1896662378,EP00115_Mnemiopsis_leidyi_P013895_ML267912a-PA_pep_supercontig_MneLei_Aug2011_ML2679_82628_92293_-1_gene_ML267912a_transcript_ML267912a-RA_gene_biotype_protein_coding_transcript_biotype_protein_coding:1.5958123592)99.5/100:0.7731031619,((((((EP00038_Savillea_parva_P029120_m.68905_g.68905_ORF_g.68905_m.68905_type_5prime_partial_len_614_comp8548_c0_seq2_302-2143:0.5260978334,EP00041_Stephanoeca_diplocostata_P024334_m.613519_g.613519_ORF_g.613519_m.613519_type_3prime_partial_len_511_comp22503_c0_seq1_266-1801:0.5562185255)96/100:0.2392418821,EP00040_Diaphanoeca_grandis_P011315_m.57926_g.57926_ORF_g.57926_m.57926_type_3prime_partial_len_385_comp22468_c0_seq1_340-1497:0.5156208406)95.4/100:0.2449699292,(EP00049_Salpingoeca_infusionum_P000689_m.41685_g.41685_ORF_g.41685_m.41685_type_3prime_partial_len_343_comp10597_c0_seq1_1-1029:1.6691777917,EP01147_Barroeca_monosierra_P002064_gene2064-5123_t:1.2895360234)90.2/92:0.6049142213)23.5/84:0.0709297883,EP00039_Didymoeca_costata_P008429_m.111888_g.111888_ORF_g.111888_m.111888_type_complete_len_417_comp14075_c0_seq3_230-1480:0.7770105218)97.9/100:0.2216086678,(((EP00042_Codosiga_hollandica_P028906_m.155517_g.155517_ORF_g.155517_m.155517_type_5prime_partial_len_531_comp52911_c0_seq4_2-1594:0.9410875255,((EP00047_Mylnosiga_fluctuans_P011888_m.23457_g.23457_ORF_g.23457_m.23457_type_complete_len_386_comp3906_c0_seq1_233-1390:0.9551171459,EP00048_Salpingoeca_helianthica_P007445_m.110626_g.110626_ORF_g.110626_m.110626_type_5prime_partial_len_369_comp14334_c1_seq3_1-1107:0.9407800902)84.8/100:0.1366191041,EP00051_Salpingoeca_urceolata_P002595_m.51464_g.51464_ORF_g.51464_m.51464_type_internal_len_476_comp12225_c1_seq2_2-1429:1.0204929561)36.7/84:0.1542521339)66.8/62:0.0705510628,EP00050_Salpingoeca_kvevrii_P012010_m.19791_g.19791_ORF_g.19791_m.19791_type_internal_len_357_comp3777_c0_seq2_2-1075:0.6231458247)82.2/74:0.0846244054,EP00054_Salpingoeca_dolichothecata_P021571_m.138406_g.138406_ORF_g.138406_m.138406_type_internal_len_319_comp24035_c1_seq2_3-962:0.5158375563)75.5/73:0.0649050118)39.7/60:0.0676059183,(EP00052_Salpingoeca_macrocollata_P006304_m.52876_g.52876_ORF_g.52876_m.52876_type_internal_len_332_comp15370_c1_seq1_2-997:0.3804207127,EP00053_Salpingoeca_punica_P017638_m.170522_g.170522_ORF_g.170522_m.170522_type_3prime_partial_len_360_comp17251_c2_seq1_1-1080:0.6721840063)99.5/100:0.3695140308)100/100:1.2203379050)18.3/30:0.1223761864,((((EP00040_Diaphanoeca_grandis_P013444_m.67970_g.67970_ORF_g.67970_m.67970_type_complete_len_307_comp23893_c0_seq1_580-1500:1.5991310777,EP00041_Stephanoeca_diplocostata_P009455_m.145821_g.145821_ORF_g.145821_m.145821_type_complete_len_416_comp17744_c0_seq1_418-1665:0.9998619574)98.4/100:0.9385111187,EP00054_Salpingoeca_dolichothecata_P020728_m.131299_g.131299_ORF_g.131299_m.131299_type_5prime_partial_len_433_comp23724_c0_seq1_3-1301:1.4238281802)66.9/66:0.3560656785,(((EP00045_Choanoeca_perplexa_P004214_m.36163_g.36163_ORF_g.36163_m.36163_type_complete_len_324_comp12454_c0_seq1_65-1036:0.5503854072,EP00730_Choanoeca_flexa_P019820_TRINITY_DN9691_c0_g1_i3.p1_TRINITY_DN9691_c0_g1_TRINITY_DN9691_c0_g1_i3.p1_ORF_type_5prime_partial_len_342_score_25.99_TRINITY_DN9691_c0_g1_i3_1-1026:0.7585367360)100/100:1.8378857340,EP00050_Salpingoeca_kvevrii_P021318_m.109059_g.109059_ORF_g.109059_m.109059_type_complete_len_288_comp9287_c0_seq2_138-1001:2.0781011863)82.9/55:0.5940033514,(EP00052_Salpingoeca_macrocollata_P011940_m.92288_g.92288_ORF_g.92288_m.92288_type_5prime_partial_len_282_comp18269_c0_seq5_2-847:0.9708755719,EP00053_Salpingoeca_punica_P012693_m.113949_g.113949_ORF_g.113949_m.113949_type_5prime_partial_len_470_comp16014_c6_seq2_542-1951:1.0526539077)93.5/99:0.4120060315)74.2/32:0.1568519290)67.9/49:0.1538120032,EP00051_Salpingoeca_urceolata_P028348_m.5678_g.5678_ORF_g.5678_m.5678_type_5prime_partial_len_369_comp2438_c0_seq1_22-1128:2.0234629274)99.2/100:0.5796911969)94.6/99:0.1950998996,((EP00123_Amoebidium_parasiticum_P011166_comp20552_c0_seq1_m.26383_comp20552_c0_seq1_g.26383_ORF_comp20552_c0_seq1_g.26383_comp20552_c0_seq1_m.26383_type_complete_len_317_comp20552_c0_seq1_83-1033:0.8719202388,EP01134_Creolimax_fragrantissima_P008113_CFRG8113T1:0.8880443602)71.1/100:0.1733976750,EP01135_Chromosphaera_perkinsii_P001571_Nk52_evm41s207_gene_Nk52_evmTU41s207:0.8093161604)96.2/100:0.2615385828)81.9/96:0.0444945363,(((((EP00144_Saccharomyces_cerevisiae_P002920_NP_012528.1_Ctk2p_Saccharomyces_cerevisiae_S288C:3.9918414553,((EP00130_Batrachochytrium_dendrobatidis_P004592_XP_006679467.1_hypothetical_protein_BATDEDRAFT_25496_Batrachochytrium_dendrobatidis_JAM81:2.1517192445,EP00132_Gonapodya_prolifera_P002228_KXS10989.1_cyclin-like_protein_Gonapodya_prolifera_JEL478:2.4206462945)13.6/92:0.0821890179,EP00839_Anaeromyces_robustus_P009253_ORX83821.1_hypothetical_protein_BCR32DRAFT_266696_partial_Anaeromyces_robustus:2.0095029824)50.7/93:0.2226643393)20.6/76:0.0784082573,(((((((EP00134_Neurospora_crassa_P003917_XP_957064.3_C-type_cyclin_Neurospora_crassa_OR74A:1.1910101249,EP00138_Coccidioides_posadasii_P005959_XP_003070958.1_Cyclin_N-terminal_domain_containing_protein_Coccidioides_posadasii_C735_delta_SOWgp:0.9312387338)99.9/100:1.0083649920,EP00855_Neolecta_irregularis_P002189_OLL23788.1_CTD_kinase_subunit_beta_Neolecta_irregularis_DAH-3:0.6885284257)97.8/100:0.5826252532,(EP00857_Cystobasidium_minutum_P000622_jgi_Rhomi1_7641_CE7640_528:1.1128858842,EP00860_Wallemia_mellicola_P004038_XP_006959671.1_cyclin-like_protein_Wallemia_mellicola_CBS_633.66:1.6805776284)82.1/100:0.2779443143)98.2/100:0.5511247871,EP00153_Phycomyces_blakesleeanus_P014919_XP_018297996.1_cyclin_Phycomyces_blakesleeanus_NRRL_1555:0.7306396003)65.1/85:0.1215072946,((EP00847_Piptocephalis_cylindrospora_P001094_RKP12308.1_cyclin-like_protein_Piptocephalis_cylindrospora:2.4120752615,EP00848_Thamnocephalis_sphaerospora_P003087_RKP07444.1_cyclin-like_protein_Thamnocephalis_sphaerospora:1.3298917074)92.8/98:0.6740241374,EP00863_Basidiobolus_meristosporus_P004088_ORX89089.1_cyclin-like_protein_Basidiobolus_meristosporus_CBS_931.73:0.5830151416)94.2/97:0.3534818396)80/84:0.1197272601,EP00151_Rhizophagus_irregularis_P025515_XP_025189559.1_cyclin-like_protein_Rhizophagus_irregularis_DAOM_181602_DAOM_197198:1.1723288452)0/25:0.0000028658,(EP00846_Dimargaris_cristalligena_P004785_RKP37882.1_cyclin-like_protein_Dimargaris_cristalligena:1.4484485282,EP00861_Lobosporangium_transversale_P008299_XP_021883287.1_cyclin-like_protein_Lobosporangium_transversale:1.2088501502)55.4/39:0.1401983397)98.9/99:0.5864424009)96.8/99:0.4392091393,((((EP00298_Acanthocystis_sp_HF-20_P000864_c11215_g1_i1.p1_GENE.c11215_g1_i1_c11215_g1_i1.p1_ORF_type_internal_len_311_score_119.64_c11215_g1_i1_3-932:1.0784845014,EP00298_Acanthocystis_sp_HF-20_P019185_c22510_g1_i1.p1_GENE.c22510_g1_i1_c22510_g1_i1.p1_ORF_type_5prime_partial_len_128_score_11.99_c22510_g1_i1_1-384:0.7844873726)80/96:0.1711540920,(EP00301_Raphidiophrys_heterophryoidea_P000790_c10393_g1_i3.p1_GENE.c10393_g1_i3_c10393_g1_i3.p1_ORF_type_5prime_partial_len_251_score_35.01_c10393_g1_i3_30-782:0.9557959189,EP00301_Raphidiophrys_heterophryoidea_P002897_c11337_g1_i1.p1_GENE.c11337_g1_i1_c11337_g1_i1.p1_ORF_type_internal_len_297_score_67.89_c11337_g1_i1_3-890:0.5720515339)99.9/100:0.7547983611)30.5/95:0.1950898462,EP00299_Pterocystis_sp_00344_P013647_c6706_g1_i3.p1_GENE.c6706_g1_i3_c6706_g1_i3.p1_ORF_type_internal_len_284_score_63.22_c6706_g1_i3_1-849:0.7998537102)87.2/100:0.2669722582,EP01086_Lenisia_limosa_P004253_TRINITY_DN19344_c0_g1_i1.p1_TRINITY_DN19344_c0_g1_TRINITY_DN19344_c0_g1_i1.p1_ORF_type_internal_len_159_score_27.04_TRINITY_DN19344_c0_g1_i1_3-476:2.2646157936)85.6/98:0.2277680361)71.1/86:0.0607162660,(EP00793_Prasinoderma_coloniale_P001891_PRCOL_00007254-RA:2.4889585055,EP01130_Rhizamoeba_saxonica_P009769_TRINITY_DN3990_c0_g1_i4.p1_TRINITY_DN3990_c0_g1_TRINITY_DN3990_c0_g1_i4.p1_ORF_type_5prime_partial_len_248_score_39.51_TRINITY_DN3990_c0_g1_i4_140-883:1.7244630574)41.4/81:0.1708088803)75.7/84:0.1266322642,((((((((EP00003_Mantamonas_plastica_P020441_TRINITY_DN329_c0_g1_i7.p1_TRINITY_DN329_c0_g1_TRINITY_DN329_c0_g1_i7.p1_ORF_type_complete_len_386_score_98.76_TRINITY_DN329_c0_g1_i7_542-1699:0.9730107149,EP00314_Emiliania_huxleyi_P002844_XP_005758905.1_hypothetical_protein_EMIHUDRAFT_471193_Emiliania_huxleyi_CCMP1516:1.1879009900)80.8/81:0.1644443580,(((EP00686_Naegleria_gruberi_P015365_XP_002683294.1_cyclin-dependent_protein_kinase_Naegleria_gruberi_strain_NEG-M:1.4171573010,(EP01080_Neovahlkampfia_damariscottae_P000734_gene734-8986_t:0.4052798213,EP01080_Neovahlkampfia_damariscottae_P010079_gene10079-2500_t:1.8302148745)99.2/100:0.7070837010)58.2/96:0.1841184823,(EP00824_Muranothrix_gubernata_P003595_TRINITY_DN1450_c0_g1_i1.p1_TRINITY_DN1450_c0_g1_TRINITY_DN1450_c0_g1_i1.p1_ORF_type_3prime_partial_len_536_score_91.50_TRINITY_DN1450_c0_g1_i1_3-1607:1.0272314716,EP01046_Picozoa_sp_COSAG06_P003689_COSAG06_NODE_147_length_22091_cov_70.669880_12_plen_357_part_00:1.5172531732)4/53:0.1333777013)77.4/55:0.1024779128,(EP00744_Colponema_vietnamica_P003413_GILI01005233.1.p1_GENE.GILI01005233.1_GILI01005233.1.p1_ORF_type_3prime_partial_len_352_score_40.88_GILI01005233.1_2-1054:1.0900426790,EP01091_Cochliopodium_minus_P014950_TRINITY_DN5196_c0_g1_i2.p1_TRINITY_DN5196_c0_g1_TRINITY_DN5196_c0_g1_i2.p1_ORF_type_complete_len_275_score_64.44_TRINITY_DN5196_c0_g1_i2_16-840:1.3292599952)90.1/86:0.2600609242)78/53:0.0526792276)84.9/58:0.1097185933,(EP00031_Thecamonas_trahens_P005306_XP_013757876.1_cyclin_Thecamonas_trahens_ATCC_50062:1.0942812274,EP00300_Choanocystis_sp_HF-7_P038708_c55958_g1_i1.p1_GENE.c55958_g1_i1_c55958_g1_i1.p1_ORF_type_3prime_partial_len_278_score_50.47_c55958_g1_i1_264-1094:0.9968518959)97.7/98:0.5229476838)64.2/54:0.0643036040,(((((((EP00021_Heterostelium_album_P008187_XP_020434823.1_cyclin_Heterostelium_album_PN500:0.7579508758,EP01109_Acytostelium_subglobosum_P010893_XP_012758434.1_hypothetical_protein_SAMD00019534_010130_Acytostelium_subglobosum_LB1:0.3275800952)93.4/100:0.1535085136,EP00022_Cavenderia_fasciculata_P005781_XP_004358180.1_cyclin_Cavenderia_fasciculata:0.2923791207)95.1/100:0.1484813573,EP00023_Dictyostelium_discoideum_P004033_XP_637571.1_hypothetical_protein_DDB_G0286617_Dictyostelium_discoideum_AX4:0.2821941606)100/100:0.4112008769,EP01119_Soliformovum_irregulare_P025195_TRINITY_DN9263_c0_g1_i2.p1_TRINITY_DN9263_c0_g1_TRINITY_DN9263_c0_g1_i2.p1_ORF_type_complete_len_526_score_70.71_TRINITY_DN9263_c0_g1_i2_318-1895:0.8576154775)93.4/29:0.1425060070,(((EP00026_Physarum_polycephalum_P005113_Phypoly_transcript_05141.p1_GENE.Phypoly_transcript_05141_Phypoly_transcript_05141.p1_ORF_type_complete_len_475_score_55.71_Phypoly_transcript_05141_101-1525:0.4002524870,(((EP00696_Hemimastix_kukwesjijk_P002719_gnl_Hemi2_13331_TR4578_c0_g1_i1.p1_gnl_Hemi2_13331_TR4578_c0_g1_gnl_Hemi2_13331_TR4578_c0_g1_i1.p1_ORF_type_3prime_partial_len_197_score_37.04_gnl_Hemi2_13331_TR4578_c0_g1_i1_1-588:1.4034973668,EP01129_Flabellula_baltica_P014874_TRINITY_DN7264_c0_g1_i1.p1_TRINITY_DN7264_c0_g1_TRINITY_DN7264_c0_g1_i1.p1_ORF_type_5prime_partial_len_384_score_69.83_TRINITY_DN7264_c0_g1_i1_504-1655:2.0937560560)94.8/95:0.3557944645,EP01087_Luapelamoeba_hula_P012184_TRINITY_DN3387_c0_g1_i3.p1_TRINITY_DN3387_c0_g1_TRINITY_DN3387_c0_g1_i3.p1_ORF_type_5prime_partial_len_452_score_70.45_TRINITY_DN3387_c0_g1_i3_1-1356:0.3568927981)0/86:0.0125563154,EP01098_Paradermamoeba_levis_P011826_TRINITY_DN5096_c0_g1_i4.p2_TRINITY_DN5096_c0_g1_TRINITY_DN5096_c0_g1_i4.p2_ORF_type_5prime_partial_len_170_score_49.32_TRINITY_DN5096_c0_g1_i4_534-1043:1.7198927844)85.5/92:0.1097232380)82.2/90:0.0406675515,((EP01114_Cavostelium_apophysatum_P013804_TRINITY_DN342_c0_g1_i1.p1_TRINITY_DN342_c0_g1_TRINITY_DN342_c0_g1_i1.p1_ORF_type_complete_len_465_score_80.65_TRINITY_DN342_c0_g1_i1_13-1407:0.4665274653,((EP01116_Phalansterium_solitarium_P006362_TRINITY_DN1865_c0_g1_i1.p1_TRINITY_DN1865_c0_g1_TRINITY_DN1865_c0_g1_i1.p1_ORF_type_complete_len_450_score_118.56_TRINITY_DN1865_c0_g1_i1_485-1834:1.9463862775,EP01116_Phalansterium_solitarium_P020137_TRINITY_DN5850_c0_g2_i1.p1_TRINITY_DN5850_c0_g2_TRINITY_DN5850_c0_g2_i1.p1_ORF_type_complete_len_627_score_115.36_TRINITY_DN5850_c0_g2_i1_258-2138:0.4986406522)81.8/91:0.2347647873,EP01118_Nematostelium_gracile_P018865_TRINITY_DN8535_c0_g1_i1.p1_TRINITY_DN8535_c0_g1_TRINITY_DN8535_c0_g1_i1.p1_ORF_type_complete_len_456_score_89.12_TRINITY_DN8535_c0_g1_i1_63-1346:0.7960117110)63.6/89:0.1317914149)90.5/85:0.1149644374,(EP01118_Nematostelium_gracile_P002909_TRINITY_DN13351_c0_g1_i1.p1_TRINITY_DN13351_c0_g1_TRINITY_DN13351_c0_g1_i1.p1_ORF_type_5prime_partial_len_374_score_34.78_TRINITY_DN13351_c0_g1_i1_3-1124:1.1943830881,EP01119_Soliformovum_irregulare_P004461_TRINITY_DN15472_c0_g1_i2.p1_TRINITY_DN15472_c0_g1_TRINITY_DN15472_c0_g1_i2.p1_ORF_type_complete_len_316_score_75.90_TRINITY_DN15472_c0_g1_i2_30-929:0.7139808767)91/30:0.1992756290)90/36:0.0714687261)72.7/26:0.0230682624,(EP01102_Stenamoeba_stenopodia_P021074_TRINITY_DN83_c0_g1_i2.p1_TRINITY_DN83_c0_g1_TRINITY_DN83_c0_g1_i2.p1_ORF_type_complete_len_400_score_71.61_TRINITY_DN83_c0_g1_i2_111-1310:1.2969402929,EP01103_Thecamoeba_quadrilineata_P002146_TRINITY_DN1209_c0_g1_i4.p1_TRINITY_DN1209_c0_g1_TRINITY_DN1209_c0_g1_i4.p1_ORF_type_5prime_partial_len_374_score_47.54_TRINITY_DN1209_c0_g1_i4_3-1124:0.6896236716)69/77:0.0897970605)93/26:0.0963027243)37.1/67:0.0683244927,((EP01105_Mastigella_eilhardi_P008381_TRINITY_DN2036_c0_g1_i2.p1_TRINITY_DN2036_c0_g1_TRINITY_DN2036_c0_g1_i2.p1_ORF_type_complete_len_255_score_59.31_TRINITY_DN2036_c0_g1_i2_18-782:1.6303807981,EP01105_Mastigella_eilhardi_P019681_TRINITY_DN464_c0_g1_i4.p1_TRINITY_DN464_c0_g1_TRINITY_DN464_c0_g1_i4.p1_ORF_type_complete_len_543_score_109.68_TRINITY_DN464_c0_g1_i4_64-1671:0.3577078411)97.4/99:0.4041092094,(EP01113_Clastostelium_recurvatum_P039133_TRINITY_DN5940_c0_g1_i2.p1_TRINITY_DN5940_c0_g1_TRINITY_DN5940_c0_g1_i2.p1_ORF_type_3prime_partial_len_250_score_30.31_TRINITY_DN5940_c0_g1_i2_6-752:2.8227022332,EP01113_Clastostelium_recurvatum_P042324_TRINITY_DN6853_c0_g1_i7.p1_TRINITY_DN6853_c0_g1_TRINITY_DN6853_c0_g1_i7.p1_ORF_type_5prime_partial_len_460_score_82.70_TRINITY_DN6853_c0_g1_i7_7-1386:0.1312130187)94.8/98:0.4642936626)85.8/57:0.1308318111)83.3/53:0.0787098099,((EP01100_Stratorugosa_tubuloviscum_P003477_TRINITY_DN1848_c0_g1_i1.p1_TRINITY_DN1848_c0_g1_TRINITY_DN1848_c0_g1_i1.p1_ORF_type_3prime_partial_len_183_score_53.67_TRINITY_DN1848_c0_g1_i1_2-547:2.3281050345,(EP01101_Sappina_pedata_P010884_TRINITY_DN6985_c0_g1_i1.p1_TRINITY_DN6985_c0_g1_TRINITY_DN6985_c0_g1_i1.p1_ORF_type_3prime_partial_len_368_score_77.33_TRINITY_DN6985_c0_g1_i1_3-1067:1.0576890759,(EP01103_Thecamoeba_quadrilineata_P016169_TRINITY_DN5335_c0_g1_i1.p1_TRINITY_DN5335_c0_g1_TRINITY_DN5335_c0_g1_i1.p1_ORF_type_5prime_partial_len_498_score_55.69_TRINITY_DN5335_c0_g1_i1_3-1496:0.6968812484,EP01103_Thecamoeba_quadrilineata_P016332_TRINITY_DN5433_c0_g1_i2.p1_TRINITY_DN5433_c0_g1_TRINITY_DN5433_c0_g1_i2.p1_ORF_type_complete_len_438_score_36.17_TRINITY_DN5433_c0_g1_i2_80-1393:0.7070537472)95.7/100:0.4415829296)47.8/99:0.1005473409)82.8/93:0.2082342586,EP01107_Rhizomastix_libera_P014611_TRINITY_DN476_c1_g1_i1.p1_TRINITY_DN476_c1_g1_TRINITY_DN476_c1_g1_i1.p1_ORF_type_5prime_partial_len_448_score_163.91_TRINITY_DN476_c1_g1_i1_2-1345:1.3442330174)94.9/54:0.2621674315)65.2/52:0.0424981301)82.5/52:0.0392065339,((EP00161_Ancyromonas_sigmoides_P019445_TRINITY_DN5502_c1_g1_i2.p1_TRINITY_DN5502_c1_g1_TRINITY_DN5502_c1_g1_i2.p1_ORF_type_internal_len_299_score_43.18_TRINITY_DN5502_c1_g1_i2_3-896:2.0257594858,EP01127_Copromyxa_protea_P019666_TRINITY_DN6437_c0_g1_i2.p1_TRINITY_DN6437_c0_g1_TRINITY_DN6437_c0_g1_i2.p1_ORF_type_5prime_partial_len_582_score_60.10_TRINITY_DN6437_c0_g1_i2_2-1747:1.7035929599)24.5/46:0.2085810856,EP01108_Squamamoeba_japonica_P005080_TRINITY_DN396_c0_g2_i2.p2_TRINITY_DN396_c0_g2_TRINITY_DN396_c0_g2_i2.p2_ORF_type_5prime_partial_len_760_score_483.32_TRINITY_DN396_c0_g2_i2_169-2448:1.3099418886)94.2/81:0.2985929467)58.7/35:0.0599649952,(((EP01124_Arcella_intermedia_P020889_TRINITY_DN2848_c0_g2_i2.p1_TRINITY_DN2848_c0_g2_TRINITY_DN2848_c0_g2_i2.p1_ORF_type_complete_len_736_score_141.52_TRINITY_DN2848_c0_g2_i2_221-2428:0.2465865907,EP01124_Arcella_intermedia_P026503_TRINITY_DN4993_c0_g1_i2.p1_TRINITY_DN4993_c0_g1_TRINITY_DN4993_c0_g1_i2.p1_ORF_type_5prime_partial_len_501_score_141.32_TRINITY_DN4993_c0_g1_i2_1-1503:1.0316577668)99.2/100:0.4824679849,(EP01125_Pyxidicula_operculata_P020700_TRINITY_DN7713_c0_g1_i1.p1_TRINITY_DN7713_c0_g1_TRINITY_DN7713_c0_g1_i1.p1_ORF_type_complete_len_481_score_97.79_TRINITY_DN7713_c0_g1_i1_129-1571:0.5493924677,(EP01126_Amoeba_proteus_P046366_TRINITY_DN5240_c0_g1_i3.p1_TRINITY_DN5240_c0_g1_TRINITY_DN5240_c0_g1_i3.p1_ORF_type_complete_len_792_score_118.77_TRINITY_DN5240_c0_g1_i3_97-2370:0.7147238726,(EP01127_Copromyxa_protea_P008186_TRINITY_DN1868_c1_g1_i1.p1_TRINITY_DN1868_c1_g1_TRINITY_DN1868_c1_g1_i1.p1_ORF_type_complete_len_587_score_67.71_TRINITY_DN1868_c1_g1_i1_108-1868:1.7101116552,EP01127_Copromyxa_protea_P012056_TRINITY_DN3102_c3_g1_i2.p1_TRINITY_DN3102_c3_g1_TRINITY_DN3102_c3_g1_i2.p1_ORF_type_3prime_partial_len_582_score_85.70_TRINITY_DN3102_c3_g1_i2_3-1538:1.1428906992)48.2/99:0.2304687267)98.7/100:0.4641971690)78.9/100:0.0822705393)94.1/100:0.2477404733,(EP01130_Rhizamoeba_saxonica_P003673_TRINITY_DN1531_c0_g1_i1.p1_TRINITY_DN1531_c0_g1_TRINITY_DN1531_c0_g1_i1.p1_ORF_type_complete_len_269_score_39.47_TRINITY_DN1531_c0_g1_i1_40-846:1.5508245294,(EP01155_Anaeramoeba_flamelloides_P022778_Anaeramoba_flamelloidesa613302_18.p1_GENE.a613302_18_a613302_18.p1_ORF_type_3prime_partial_len_115_score_13.27_a613302_18_46-342:1.8615134475,EP01156_Anaeramoeba_ignava_P017913_Anaeramoba_ignava_a90312_12.p1_GENE.a90312_12_a90312_12.p1_ORF_type_5prime_partial_len_242_score_65.02_a90312_12_1-726:1.2755089187)40.2/98:0.2180625446)72.1/85:0.2653603495)79.5/58:0.0822846421)81.8/28:0.1048900826,(((((((((((EP00202_Volvox_carteri_P011766_XP_002957372.1_cyclin_Volvox_carteri_f._nagariensis:2.0638540834,EP00874_Dunaliella_salina_P003363_KAF5828562.1_hypothetical_protein_DUNSADRAFT_17404_Dunaliella_salina:1.3399873413)58.2/97:0.1371822135,EP00798_Chlamydomonas_sp_ICE-L_P026596_gene26596-18378_t:0.9924796821)98.8/99:0.5693528101,((EP00877_Chromochloris_zofingiensis_P002148_jgi_Chrzof1_11934_Cz06g15060.t1:0.7694104455,EP00879_Flechtneria_rotunda_P015867_GHRR01016594.1.p1_GENE.GHRR01016594.1_GHRR01016594.1.p1_ORF_type_complete_len_372_score_115.98_GHRR01016594.1_403-1518:1.0414176386)81.9/100:0.2443550440,EP00881_Raphidocelis_subcapitata_P006013_GBF93302.1_hypothetical_protein_Rsub_06034_Raphidocelis_subcapitata:1.8305244199)87.4/100:0.2394818914)29.2/90:0.1666757876,(EP00799_Chlamydomonas_eustigma_P004874_GAX77418.1_hypothetical_protein_CEUSTIGMA_g4863.t1_Chlamydomonas_eustigma:1.4491447230,EP00853_Edaphochlamys_debaryana_P009303_KAG2491108.1_hypothetical_protein_HYH03_010552_Edaphochlamys_debaryana:0.6872415625)94.1/99:0.3414279525)91/93:0.2214684670,((EP00803_Ostreobium_quekettii_P002919_evm.model.scf_1582.2_EVM.evm.TU.scf_1582.2_scf_1582_14069-16820:1.0783095644,EP00803_Ostreobium_quekettii_P006347_evm.model.scf_2378.3_EVM.evm.TU.scf_2378.3_scf_2378_14390-16749:1.4947969739)96.2/96:0.5515862614,(EP00803_Ostreobium_quekettii_P011043_evm.model.scf_763.5_EVM.evm.TU.scf_763.5_scf_763_44773-48331:1.1765980236,EP01026_Neomeris_dumetosa_P033333_TRINITY_DN26563_c0_g1_i1.p2_TRINITY_DN26563_c0_g1_TRINITY_DN26563_c0_g1_i1.p2_ORF_type_5prime_partial_len_313_score_40.07_TRINITY_DN26563_c0_g1_i1_2-940:1.7125981988)73.2/99:0.0690872849)88.8/96:0.2091189704)13/68:0.0683015630,EP01023_Acetabularia_acetabulum_P036523_TRINITY_DN34529_c0_g1_i1.p1_TRINITY_DN34529_c0_g1_TRINITY_DN34529_c0_g1_i1.p1_ORF_type_3prime_partial_len_170_score_14.44_TRINITY_DN34529_c0_g1_i1_35-508:1.7648260786)21.7/82:0.0504832028,(((EP00203_Chlorella_variabilis_P002381_XP_005844927.1_hypothetical_protein_CHLNCDRAFT_138256_Chlorella_variabilis:0.9473604355,EP00885_Auxenochlorella_protothecoides_P004015_RMZ56020.1_hypothetical_protein_APUTEX25_004444_Auxenochlorella_protothecoides:1.4365176321)97.6/100:0.5877576135,EP00891_Asterochloris_glomerata_P008095_jgi_Astpho2_8095_Aster-x1481:1.5980882281)82.2/97:0.1998449676,(EP00206_Coccomyxa_subellipsoidea_P007988_XP_005650537.1_hypothetical_protein_COCSUDRAFT_60988_Coccomyxa_subellipsoidea_C-169:1.5141934688,EP00884_Botryococcus_braunii_P019212_jgi_Botrbrau1_5975_Bobra.104_1s0007.1:1.2512489708)76.7/99:0.1717536756)89/94:0.1621971546)96.1/100:0.2559595675,((EP00231_Micromonas_pusilla_P001379_XP_003056134.1_predicted_protein_Micromonas_pusilla_CCMP1545:1.0639641068,EP00893_Bathycoccus_prasinos_P001204_XP_007509227.1_CycK-related_cyclin_family_protein_Bathycoccus_prasinos:0.7030244965)76.8/100:0.1436648450,EP00854_Cymbomonas_tetramitiformis_P006715_gene6715-8035_t:1.1582088386)88.3/100:0.1507448433)0/75:0.0417852227,EP00854_Cymbomonas_tetramitiformis_P011175_gene11175-13206_t:1.3588782410)75.8/95:0.0874705554,(((((((EP00245_Coleochaete_scutata_P016182_TRINITY_DN7467_c0_g1_i1.p1_TRINITY_DN7467_c0_g1_TRINITY_DN7467_c0_g1_i1.p1_ORF_type_3prime_partial_len_654_score_153.08_TRINITY_DN7467_c0_g1_i1_2-1960:0.2273915356,EP00895_Klebsormidium_nitens_P014936_GAQ92489.1_cyclin_family_protein_Klebsormidium_nitens:0.6149759648)26.2/86:0.0719647003,EP00850_Spirogloea_muscicola_P016583_SM000135S27027_mRNA_locus_s135_397278_400192_translate_table_standard:0.3973171777)20.5/64:0.0349645241,(((((EP00247_Physcomitrium_patens_P024244_XP_024380495.1_cyclin-T1-3-like_isoform_X1_Physcomitrella_patens:0.2492171078,EP00248_Marchantia_polymorpha_P021596_PTQ47616.1_hypothetical_protein_MARPO_0007s0068_Marchantia_polymorpha:0.0728772178)98.1/100:0.0966632129,((((EP00255_Erythranthe_guttata_P015532_XP_012842794.1_PREDICTED_cyclin-T1-3_Erythranthe_guttata:0.4855895350,(EP00257_Ricinus_communis_P000674_XP_002510431.2_cyclin-T1-3_isoform_X1_Ricinus_communis:0.2653069202,EP00259_Arabidopsis_lyrata_P016546_XP_020869262.1_cyclin-T1-3_isoform_X2_Arabidopsis_lyrata_subsp._lyrata:0.9163357691)95.7/100:0.2011584917)94.6/100:0.1315581439,EP00268_Persea_americana_P056838_TRINITY_DN6756_c0_g1_i18.p1_TRINITY_DN6756_c0_g1_TRINITY_DN6756_c0_g1_i18.p1_ORF_type_complete_len_736_score_153.82_TRINITY_DN6756_c0_g1_i18_542-2749:0.3182859561)82.6/99:0.0885829556,(((EP00263_Brachypodium_distachyon_P019549_XP_010233768.2_cyclin-T1-1_isoform_X1_Brachypodium_distachyon:0.4261312771,EP00264_Hordeum_vulgare_P106359_HORVU6Hr1G017740.2_pep_chromosome_IBSC_v2_chr6H_42584362_42588593_-1_gene_HORVU6Hr1G017740_transcript_HORVU6Hr1G017740.2_gene_biotype_protein_coding_transcript_biotype_protein_coding:0.2735417369)94.6/100:0.1603240609,EP00266_Sorghum_bicolor_P032925_XP_021315751.1_cyclin-T1-1_isoform_X1_Sorghum_bicolor:0.4064261819)99.9/100:0.3002801486,EP00267_Zea_mays_P009064_NP_001146888.2_uncharacterized_protein_LOC100280496_Zea_mays:0.3889536851)99.8/100:0.3800359256)100/100:0.3518866788,((EP00255_Erythranthe_guttata_P028033_XP_012855295.1_PREDICTED_cyclin-T1-4-like_Erythranthe_guttata:1.5321514930,((EP00256_Glycine_max_P050187_XP_006605531.2_cyclin-T1-4_isoform_X1_Glycine_max:0.1489280072,EP00259_Arabidopsis_lyrata_P019690_XP_020872406.1_cyclin-T1-2_Arabidopsis_lyrata_subsp._lyrata:0.6752460411)85.5/93:0.0714892036,((EP00263_Brachypodium_distachyon_P026230_XP_014755120.1_cyclin-T1-4_isoform_X2_Brachypodium_distachyon:0.2101400822,EP00266_Sorghum_bicolor_P023354_XP_021306180.1_cyclin-T1-4_Sorghum_bicolor:0.2581869477)92/100:0.1317817108,EP00264_Hordeum_vulgare_P115381_HORVU4Hr1G021220.13_pep_chromosome_IBSC_v2_chr4H_107422936_107436241_1_gene_HORVU4Hr1G021220_transcript_HORVU4Hr1G021220.13_gene_biotype_protein_coding_transcript_biotype_protein_coding:0.1885866162)87.6/99:0.1023046798)67.6/86:0.0397797298)79.8/81:0.0736949816,(EP01018_Ginkgo_biloba_P035118_Gb_10896_translate_table_standard:0.2518965299,EP01018_Ginkgo_biloba_P038846_Gb_25727_translate_table_standard:0.4970707785)56.7/96:0.0356548225)84.3/39:0.0395471555)13.9/29:0.0089396700)20.6/80:0.0279046795,EP00249_Psilotum_nudum_P021563_c28154_g2_i1_orf_529-2955:0.1899588573)79.7/58:0.0321929001,(((EP00250_Pteridium_aquilinum_P003778_c14068_g1_i1_orf_803-2041:1.1473512795,(EP00253_Pinus_taeda_P000740_PITA_00740:0.4207603968,EP01018_Ginkgo_biloba_P038229_Gb_38056_translate_table_standard:0.3002510592)95.5/100:0.1846072160)88.1/98:0.1273824541,EP00269_Selaginella_moellendorffii_P004733_XP_002971129.2_cyclin-T1-3_Selaginella_moellendorffii:0.2279375861)70.7/76:0.0472450674,(EP00250_Pteridium_aquilinum_P004285_c14507_g1_i1_orf_3-2039:0.1044014013,(EP00250_Pteridium_aquilinum_P018198_c23985_g1_i1_orf_2-1801:0.8567134799,EP00250_Pteridium_aquilinum_P018484_c24111_g1_i1_orf_2-1588:0.1938056212)85.2/99:0.0668551054)87.9/98:0.0635142622)58.3/68:0.0371771182)82.2/79:0.0496383031,((EP00250_Pteridium_aquilinum_P018261_c24011_g1_i1_orf_1-1014:0.3848401295,(EP00254_Amborella_trichopoda_P025950_XP_020526788.1_cyclin-T1-4_isoform_X1_Amborella_trichopoda:0.3515183843,((EP00255_Erythranthe_guttata_P014207_XP_012841469.1_PREDICTED_cyclin-T1-4-like_isoform_X2_Erythranthe_guttata:0.4150170175,EP00257_Ricinus_communis_P004227_XP_002517211.2_cyclin-T1-5_isoform_X1_Ricinus_communis:0.0714000147)92/100:0.0986503067,EP00264_Hordeum_vulgare_P225432_HORVU3Hr1G059980.2_pep_chromosome_IBSC_v2_chr3H_456193983_456205856_-1_gene_HORVU3Hr1G059980_transcript_HORVU3Hr1G059980.2_gene_biotype_protein_coding_transcript_biotype_protein_coding:0.7406920000)79.8/100:0.0654664992)99.7/100:0.2404115505)81/99:0.0914723536,EP00252_Welwitschia_mirabilis_P007174_TRINITY_DN182_c0_g1_i2.p1_TRINITY_DN182_c0_g1_TRINITY_DN182_c0_g1_i2.p1_ORF_type_complete_len_348_score_31.59_TRINITY_DN182_c0_g1_i2_245-1288:0.3841495000)100/100:0.7639909977)72.9/94:0.0207492653)91.9/79:0.0928498055,EP00269_Selaginella_moellendorffii_P007222_XP_002977278.2_cyclin-T1-4_Selaginella_moellendorffii:0.5751526343)87.6/96:0.0743633903,EP00896_Chara_braunii_P029158_GBG87034.1_hypothetical_protein_CBR_g44491_Chara_braunii:0.1968473992)84.8/98:0.1360269833,EP00271_Cylindrocystis_brebissonii_P010157_TRINITY_DN26260_c0_g1_i1.p1_TRINITY_DN26260_c0_g1_TRINITY_DN26260_c0_g1_i1.p1_ORF_type_3prime_partial_len_161_score_22.11_TRINITY_DN26260_c0_g1_i1_53-532:0.9134431007)90/100:0.1845502294,(((EP00270_Netrium_digitus_P007890_TRINITY_DN2315_c0_g1_i5.p1_TRINITY_DN2315_c0_g1_TRINITY_DN2315_c0_g1_i5.p1_ORF_type_5prime_partial_len_492_score_67.21_TRINITY_DN2315_c0_g1_i5_88-1563:0.4708816657,EP00475_Leptophrys_vorax_P000249_TRINITY_DN1014_c0_g1_i2.p1_TRINITY_DN1014_c0_g1_TRINITY_DN1014_c0_g1_i2.p1_ORF_type_complete_len_375_score_17.01_TRINITY_DN1014_c0_g1_i2_183-1307:0.3868931668)94.5/100:0.1903276486,(EP00271_Cylindrocystis_brebissonii_P013860_TRINITY_DN3429_c0_g2_i1.p1_TRINITY_DN3429_c0_g2_TRINITY_DN3429_c0_g2_i1.p1_ORF_type_3prime_partial_len_504_score_105.11_TRINITY_DN3429_c0_g2_i1_453-1961:0.7035012272,EP00271_Cylindrocystis_brebissonii_P014416_TRINITY_DN35768_c0_g1_i1.p1_TRINITY_DN35768_c0_g1_TRINITY_DN35768_c0_g1_i1.p1_ORF_type_complete_len_1051_score_256.98_TRINITY_DN35768_c0_g1_i1_207-3359:0.7539406053)89.2/99:0.1884713995)96.9/99:0.2882800271,EP00850_Spirogloea_muscicola_P010445_SM000061S19272_mRNA_locus_s61_492086_495148_translate_table_standard:0.5956800365)100/100:0.9344254883)87.4/98:0.1094901288)85.3/97:0.0799285022,(EP00898_Chlorokybus_atmophyticus_P001135_jgi_Chlat1_2021_Chrsp158S02308:0.4868891003,EP00899_Mesostigma_viride_P020587_jgi_Mesvir1_2852_Mv13939-RA.1:0.8915567463)30.7/91:0.1068242080)99.7/100:0.2968554982)70.1/26:0.0751372820,(EP00164_Ancoracysta_twista_P008332_GFYU01012010.1.p1_GENE.GFYU01012010.1_GFYU01012010.1.p1_ORF_type_internal_len_295_score_51.62_GFYU01012010.1_1-882:1.4423693489,((EP00658_Telonema_sp_P-2_P001307_TRINITY_DN10494_c0_g1_i1.p1_TRINITY_DN10494_c0_g1_TRINITY_DN10494_c0_g1_i1.p1_ORF_type_internal_len_400_score_89.48_TRINITY_DN10494_c0_g1_i1_2-1198:1.0090302333,EP00157_Rozella_allomycis_P001320_EPZ32061.1_Cyclin_C_H_T_L_domain-containing_protein_Rozella_allomycis_CSF55:2.6480327891)63.2/53:0.2318059672,EP01094_Clydonella_sp_ATCC50884_P028690_TRINITY_DN868_c0_g1_i4.p1_TRINITY_DN868_c0_g1_TRINITY_DN868_c0_g1_i4.p1_ORF_type_internal_len_376_score_72.54_TRINITY_DN868_c0_g1_i4_2-1126:1.1875208231)67.1/45:0.0738155274)37.1/26:0.1106172407)88.3/87:0.0971702099)95.4/99:0.1261819050)93.5/98:0.1248478176,((((EP00035_Acanthoeca_spectabilis_P040389_m.69483_g.69483_ORF_g.69483_m.69483_type_complete_len_344_comp9968_c0_seq2_505-1536:0.5555140654,EP00041_Stephanoeca_diplocostata_P015948_m.309718_g.309718_ORF_g.309718_m.309718_type_complete_len_487_comp20201_c0_seq4_251-1711:0.6342244132)84.5/100:0.2199290153,EP00040_Diaphanoeca_grandis_P017401_m.90620_g.90620_ORF_g.90620_m.90620_type_complete_len_365_comp26412_c3_seq1_140-1234:0.8154716513)97/100:0.3661071097,EP00039_Didymoeca_costata_P003383_m.67288_g.67288_ORF_g.67288_m.67288_type_complete_len_265_comp11876_c0_seq1_158-952:0.8313505561)99.2/100:0.4402589356,((((((((EP00043_Microstomoeca_roanoka_P010588_m.100426_g.100426_ORF_g.100426_m.100426_type_3prime_partial_len_264_comp14937_c1_seq1_291-1085:0.6395837987,EP00044_Salpingoeca_rosetta_P005080_XP_004992513.1_hypothetical_protein_PTSG_07096_Salpingoeca_rosetta:0.4152750308)83.7/100:0.2459664156,EP00056_Hartaetosiga_gracilis_P002470_m.53879_g.53879_ORF_g.53879_m.53879_type_5prime_partial_len_345_comp11065_c0_seq1_2-1036:1.0006107744)75.5/99:0.1742974204,EP01147_Barroeca_monosierra_P006776_gene6776-9479_t:1.0644581401)88.7/99:0.3427892662,EP00049_Salpingoeca_infusionum_P002857_m.60565_g.60565_ORF_g.60565_m.60565_type_complete_len_311_comp11823_c0_seq3_98-1030:1.8687327972)95.3/99:0.4665761106,EP00050_Salpingoeca_kvevrii_P010531_m.8897_g.8897_ORF_g.8897_m.8897_type_5prime_partial_len_283_comp2908_c0_seq1_3-851:2.4571028072)0/37:0.0113911743,EP00054_Salpingoeca_dolichothecata_P025498_m.178996_g.178996_ORF_g.178996_m.178996_type_internal_len_381_comp25375_c1_seq5_1-1143:1.1388692973)73.1/49:0.0601498324,EP00048_Salpingoeca_helianthica_P019107_m.244279_g.244279_ORF_g.244279_m.244279_type_5prime_partial_len_298_comp30347_c0_seq1_27-920:1.2098430186)94.5/88:0.2284620649,(((EP00046_Monosiga_brevicollis_P007229_XP_001749227.1_hypothetical_protein_Monosiga_brevicollis_MX1:1.3593238473,EP00730_Choanoeca_flexa_P000438_TRINITY_DN10198_c0_g1_i1.p1_TRINITY_DN10198_c0_g1_TRINITY_DN10198_c0_g1_i1.p1_ORF_type_complete_len_294_score_52.40_TRINITY_DN10198_c0_g1_i1_35-916:0.7314984334)97.3/100:0.7450342903,EP00051_Salpingoeca_urceolata_P009965_m.121098_g.121098_ORF_g.121098_m.121098_type_5prime_partial_len_426_comp16526_c0_seq1_61-1338:1.0630102691)52.2/95:0.2179932915,(EP00052_Salpingoeca_macrocollata_P021382_m.183197_g.183197_ORF_g.183197_m.183197_type_5prime_partial_len_356_comp21516_c0_seq2_255-1322:0.7785592091,EP00053_Salpingoeca_punica_P005733_m.56226_g.56226_ORF_g.56226_m.56226_type_5prime_partial_len_337_comp13373_c0_seq1_1-1011:1.2054764898)90/99:0.3267010586)60.1/85:0.0838834231)93.8/96:0.1824299029)99/100:0.3097146851)16.2/70:0.0477670198,(EP00120_Capsaspora_owczarzaki_P007958_XP_011270139.1_hypothetical_protein_CAOG_08557_Capsaspora_owczarzaki_ATCC_30864:1.2498089705,EP00127_Corallochytrium_limacisporum_P003571_Clim_evm54s150_gene_Clim_evmTU54s150:2.7199198348)54/94:0.1772141058)100/100:0.5075515453,EP00114_Trichoplax_sp_H2_P008555_RDD44318.1_Cyclin-K_Trichoplax_sp._H2:0.6564189494)88.9/82:0.1313296389,(EP00118_Oscarella_pearsei_P001889_m.8811_g.8811_ORF_g.8811_m.8811_type_5prime_partial_len_382_comp20871_c0_seq2_2-1147:0.6454754194,EP00119_Amphimedon_queenslandica_P001418_XP_003385094.1_PREDICTED_cyclin-K-like_Amphimedon_queenslandica:0.6796982638)76.7/82:0.1061761724)97.5/100:0.2630217210,EP00057_Strongylocentrotus_purpuratus_P034562_XP_795740.3_PREDICTED_cyclin-K_Strongylocentrotus_purpuratus:0.3884346709)94.9/87:0.1571417504,EP00085_Daphnia_pulex_P008683_EFX68533.1_cyclin_K-like_protein_Daphnia_pulex:0.2206291801)79.5/85:0.0612159518,(EP00058_Branchiostoma_floridae_P011352_XP_002596840.1_hypothetical_protein_BRAFLDRAFT_129102_Branchiostoma_floridae:0.4114767524,(EP00081_Caenorhabditis_elegans_P024046_NP_506615.2_CyCliN_K_Caenorhabditis_elegans:2.1303264344,EP00090_Calanus_glacialis_P024399_TRINITY_DN3788_c0_g1_i1.p1_TRINITY_DN3788_c0_g1_TRINITY_DN3788_c0_g1_i1.p1_ORF_type_complete_len_550_score_149.42_TRINITY_DN3788_c0_g1_i1_172-1821:0.1866714178)92.3/99:0.2616878485)80.3/85:0.0670071484)90.2/99:0.1278821228,EP00059_Ciona_intestinalis_P008648_XP_009859171.1_cyclin-K-like_isoform_X1_Ciona_intestinalis:0.5015372188)99.1/100:0.2475173845,EP00076_Gallus_gallus_P001780_NP_001026380.1_cyclin-K_Gallus_gallus:0.0207031003);

CONSENSUS TREE
--------------

Consensus tree is constructed from 1000 bootstrap trees
Log-likelihood of consensus tree: -99029.009763
Robinson-Foulds distance between ML tree and consensus tree: 34

Branches with support >0.000000% are kept (extended consensus)
Branch lengths are optimized by maximum likelihood on original alignment
Numbers in parentheses are bootstrap supports (%)

+--EP00072_Mus_musculus_P014636_NP_033962.2_cyclin-K_Mus_musculus
|
|                                                                    +--EP00072_Mus_musculus_P014637_NP_033963.1_cyclin-T1_Mus_musculus
|                                                                 +--| (100)
|                                                                 |  +--EP00074_Homo_sapiens_P012538_NP_001231.2_cyclin-T1_isoform_a_Homo_sapiens
|                                                              +--| (100)
|                                                              |  +--EP00076_Gallus_gallus_P035905_XP_025001443.1_cyclin-T1_isoform_X1_Gallus_gallus
|                                                           +--| (100)
|                                                           |  +--EP00067_Danio_rerio_P020937_XP_005162427.1_cyclin-T1_isoform_X1_Danio_rerio
|                                                        +--| (100)
|                                                        |  |     +--EP00072_Mus_musculus_P021590_NP_082675.1_cyclin-T2_Mus_musculus
|                                                        |  |  +--| (100)
|                                                        |  |  |  +--EP00076_Gallus_gallus_P010176_XP_004943046.1_cyclin-T2_isoform_X1_Gallus_gallus
|                                                        |  +--| (100)
|                                                        |     +--EP00067_Danio_rerio_P008979_NP_001180310.1_cyclin-T2_isoform_1_Danio_rerio
|                                                     +--| (67)
|                                                     |  +---EP00059_Ciona_intestinalis_P008581_XP_009858973.1_cyclin-T2_isoform_X1_Ciona_intestinalis
|                                                  +--| (89)
|                                                  |  |     +--EP00085_Daphnia_pulex_P012586_EFX72436.1_cyclin_T-like_protein_Daphnia_pulex
|                                                  |  |  +--| (65)
|                                                  |  |  |  +--EP00099_Drosophila_melanogaster_P009259_NP_001261992.1_cyclin_T_isoform_C_Drosophila_melanogaster
|                                                  |  +--| (94)
|                                                  |     |  +--EP00090_Calanus_glacialis_P000864_TRINITY_DN10612_c0_g1_i1.p1_TRINITY_DN10612_c0_g1_TRINITY_DN10612_c0_g1_i1.p1_ORF_type_3prime_partial_len_1085_score_402.70_TRINITY_DN10612_c0_g1_i1_1-3231
|                                                  |     +--| (100)
|                                                  |        +--EP00096_Caligus_rogercresseyi_P002108_TRINITY_DN1396_c0_g1_i7.p1_TRINITY_DN1396_c0_g1_TRINITY_DN1396_c0_g1_i7.p1_ORF_type_5prime_partial_len_920_score_342.27_TRINITY_DN1396_c0_g1_i7_3-2762
|                                               +--| (51)
|                                               |  +-------------EP00115_Mnemiopsis_leidyi_P013895_ML267912a-PA_pep_supercontig_MneLei_Aug2011_ML2679_82628_92293_-1_gene_ML267912a_transcript_ML267912a-RA_gene_biotype_protein_coding_transcript_biotype_protein_coding
|                                            +--| (50)
|                                            |  +------EP00119_Amphimedon_queenslandica_P015066_XP_019855485.1_PREDICTED_cyclin-T1-like_isoform_X1_Amphimedon_queenslandica
|                                         +--| (53)
|                                         |  +---EP00118_Oscarella_pearsei_P011597_m.78816_g.78816_ORF_g.78816_m.78816_type_5prime_partial_len_646_comp36116_c0_seq5_2-1939
|                                 +-------| (100)
|                                 |       +---------EP00114_Trichoplax_sp_H2_P004201_RDD39964.1_Cyclin-T2_Trichoplax_sp._H2
|                              +--| (99)
|                              |  |                            +---EP00038_Savillea_parva_P029120_m.68905_g.68905_ORF_g.68905_m.68905_type_5prime_partial_len_614_comp8548_c0_seq2_302-2143
|                              |  |                         +--| (100)
|                              |  |                         |  +----EP00041_Stephanoeca_diplocostata_P024334_m.613519_g.613519_ORF_g.613519_m.613519_type_3prime_partial_len_511_comp22503_c0_seq1_266-1801
|                              |  |                      +--| (100)
|                              |  |                      |  +---EP00040_Diaphanoeca_grandis_P011315_m.57926_g.57926_ORF_g.57926_m.57926_type_3prime_partial_len_385_comp22468_c0_seq1_340-1497
|                              |  |                   +--| (84)
|                              |  |                   |  |    +--------------EP00049_Salpingoeca_infusionum_P000689_m.41685_g.41685_ORF_g.41685_m.41685_type_3prime_partial_len_343_comp10597_c0_seq1_1-1029
|                              |  |                   |  +----| (92)
|                              |  |                   |       +----------EP01147_Barroeca_monosierra_P002064_gene2064-5123_t
|                              |  |                +--| (100)
|                              |  |                |  +------EP00039_Didymoeca_costata_P008429_m.111888_g.111888_ORF_g.111888_m.111888_type_complete_len_417_comp14075_c0_seq3_230-1480
|                              |  |             +--| (60)
|                              |  |             |  |        +-------EP00042_Codosiga_hollandica_P028906_m.155517_g.155517_ORF_g.155517_m.155517_type_5prime_partial_len_531_comp52911_c0_seq4_2-1594
|                              |  |             |  |     +--| (62)
|                              |  |             |  |     |  |     +-------EP00047_Mylnosiga_fluctuans_P011888_m.23457_g.23457_ORF_g.23457_m.23457_type_complete_len_386_comp3906_c0_seq1_233-1390
|                              |  |             |  |     |  |  +--| (100)
|                              |  |             |  |     |  |  |  +-------EP00048_Salpingoeca_helianthica_P007445_m.110626_g.110626_ORF_g.110626_m.110626_type_5prime_partial_len_369_comp14334_c1_seq3_1-1107
|                              |  |             |  |     |  +--| (84)
|                              |  |             |  |     |     +--------EP00051_Salpingoeca_urceolata_P002595_m.51464_g.51464_ORF_g.51464_m.51464_type_internal_len_476_comp12225_c1_seq2_2-1429
|                              |  |             |  |  +--| (74)
|                              |  |             |  |  |  +----EP00050_Salpingoeca_kvevrii_P012010_m.19791_g.19791_ORF_g.19791_m.19791_type_internal_len_357_comp3777_c0_seq2_2-1075
|                              |  |             |  +--| (73)
|                              |  |             |     +---EP00054_Salpingoeca_dolichothecata_P021571_m.138406_g.138406_ORF_g.138406_m.138406_type_internal_len_319_comp24035_c1_seq2_3-962
|                              |  |  +----------| (100)
|                              |  |  |          |  +--EP00052_Salpingoeca_macrocollata_P006304_m.52876_g.52876_ORF_g.52876_m.52876_type_internal_len_332_comp15370_c1_seq1_2-997
|                              |  |  |          +--| (100)
|                              |  |  |             +-----EP00053_Salpingoeca_punica_P017638_m.170522_g.170522_ORF_g.170522_m.170522_type_3prime_partial_len_360_comp17251_c2_seq1_1-1080
|                              |  +--| (70)
|                              |     |                 +-------------EP00040_Diaphanoeca_grandis_P013444_m.67970_g.67970_ORF_g.67970_m.67970_type_complete_len_307_comp23893_c0_seq1_580-1500
|                              |     |         +-------| (100)
|                              |     |         |       +-------EP00041_Stephanoeca_diplocostata_P009455_m.145821_g.145821_ORF_g.145821_m.145821_type_complete_len_416_comp17744_c0_seq1_418-1665
|                              |     |      +--| (66)
|                              |     |      |  +-----------EP00054_Salpingoeca_dolichothecata_P020728_m.131299_g.131299_ORF_g.131299_m.131299_type_5prime_partial_len_433_comp23724_c0_seq1_3-1301
|                              |     |   +--| (49)
|                              |     |   |  |                       +---EP00045_Choanoeca_perplexa_P004214_m.36163_g.36163_ORF_g.36163_m.36163_type_complete_len_324_comp12454_c0_seq1_65-1036
|                              |     |   |  |       +---------------| (100)
|                              |     |   |  |       |               +------EP00730_Choanoeca_flexa_P019820_TRINITY_DN9691_c0_g1_i3.p1_TRINITY_DN9691_c0_g1_TRINITY_DN9691_c0_g1_i3.p1_ORF_type_5prime_partial_len_342_score_25.99_TRINITY_DN9691_c0_g1_i3_1-1026
|                              |     |   |  |  +----| (55)
|                              |     |   |  |  |    +-----------------EP00050_Salpingoeca_kvevrii_P021318_m.109059_g.109059_ORF_g.109059_m.109059_type_complete_len_288_comp9287_c0_seq2_138-1001
|                              |     |   |  +--| (32)
|                              |     |   |     |  +-------EP00052_Salpingoeca_macrocollata_P011940_m.92288_g.92288_ORF_g.92288_m.92288_type_5prime_partial_len_282_comp18269_c0_seq5_2-847
|                              |     |   |     +--| (99)
|                              |     |   |        +--------EP00053_Salpingoeca_punica_P012693_m.113949_g.113949_ORF_g.113949_m.113949_type_5prime_partial_len_470_comp16014_c6_seq2_542-1951
|                              |     +---| (100)
|                              |         +-----------------EP00051_Salpingoeca_urceolata_P028348_m.5678_g.5678_ORF_g.5678_m.5678_type_5prime_partial_len_369_comp2438_c0_seq1_22-1128
|                           +--| (96)
|                           |  |     +------EP00123_Amoebidium_parasiticum_P011166_comp20552_c0_seq1_m.26383_comp20552_c0_seq1_g.26383_ORF_comp20552_c0_seq1_g.26383_comp20552_c0_seq1_m.26383_type_complete_len_317_comp20552_c0_seq1_83-1033
|                           |  |  +--| (100)
|                           |  |  |  +-------EP01134_Creolimax_fragrantissima_P008113_CFRG8113T1
|                           |  +--| (100)
|                           |     +------EP01135_Chromosphaera_perkinsii_P001571_Nk52_evm41s207_gene_Nk52_evmTU41s207
|                        +--| (98)
|                        |  |               +-----------------------------------EP00144_Saccharomyces_cerevisiae_P002920_NP_012528.1_Ctk2p_Saccharomyces_cerevisiae_S288C
|                        |  |            +--| (76)
|                        |  |            |  |     +------------------EP00130_Batrachochytrium_dendrobatidis_P004592_XP_006679467.1_hypothetical_protein_BATDEDRAFT_25496_Batrachochytrium_dendrobatidis_JAM81
|                        |  |            |  |  +--| (92)
|                        |  |            |  |  |  +---------------------EP00132_Gonapodya_prolifera_P002228_KXS10989.1_cyclin-like_protein_Gonapodya_prolifera_JEL478
|                        |  |            |  +--| (93)
|                        |  |            |     +-----------------EP00839_Anaeromyces_robustus_P009253_ORX83821.1_hypothetical_protein_BCR32DRAFT_266696_partial_Anaeromyces_robustus
|                        |  |        +---| (99)
|                        |  |        |   |                               +---------EP00134_Neurospora_crassa_P003917_XP_957064.3_C-type_cyclin_Neurospora_crassa_OR74A
|                        |  |        |   |                      +--------| (100)
|                        |  |        |   |                      |        +-------EP00138_Coccidioides_posadasii_P005959_XP_003070958.1_Cyclin_N-terminal_domain_containing_protein_Coccidioides_posadasii_C735_delta_SOWgp
|                        |  |        |   |                 +----| (100)
|                        |  |        |   |                 |    +-----EP00855_Neolecta_irregularis_P002189_OLL23788.1_CTD_kinase_subunit_beta_Neolecta_irregularis_DAH-3
|                        |  |        |   |            +----| (100)
|                        |  |        |   |            |    |  +---------EP00857_Cystobasidium_minutum_P000622_jgi_Rhomi1_7641_CE7640_528
|                        |  |        |   |            |    +--| (100)
|                        |  |        |   |            |       +--------------EP00860_Wallemia_mellicola_P004038_XP_006959671.1_cyclin-like_protein_Wallemia_mellicola_CBS_633.66
|                        |  |        |   |         +--| (85)
|                        |  |        |   |         |  +-----EP00153_Phycomyces_blakesleeanus_P014919_XP_018297996.1_cyclin_Phycomyces_blakesleeanus_NRRL_1555
|                        |  |        |   |      +--| (84)
|                        |  |        |   |      |  |        +---------------------EP00847_Piptocephalis_cylindrospora_P001094_RKP12308.1_cyclin-like_protein_Piptocephalis_cylindrospora
|                        |  |        |   |      |  |  +-----| (98)
|                        |  |        |   |      |  |  |     +-----------EP00848_Thamnocephalis_sphaerospora_P003087_RKP07444.1_cyclin-like_protein_Thamnocephalis_sphaerospora
|                        |  |        |   |      |  +--| (97)
|                        |  |        |   |      |     +----EP00863_Basidiobolus_meristosporus_P004088_ORX89089.1_cyclin-like_protein_Basidiobolus_meristosporus_CBS_931.73
|                        |  |        |   |   +--| (38)
|                        |  |        |   |   |  |  +--------EP00151_Rhizophagus_irregularis_P025515_XP_025189559.1_cyclin-like_protein_Rhizophagus_irregularis_DAOM_181602_DAOM_197198
|                        |  |        |   |   |  +--| (39)
|                        |  |        |   |   |     +------------EP00846_Dimargaris_cristalligena_P004785_RKP37882.1_cyclin-like_protein_Dimargaris_cristalligena
|                        |  |        |   +---| (99)
|                        |  |        |       +----------EP00861_Lobosporangium_transversale_P008299_XP_021883287.1_cyclin-like_protein_Lobosporangium_transversale
|                        |  |     +--| (86)
|                        |  |     |  |           +--------EP00298_Acanthocystis_sp_HF-20_P000864_c11215_g1_i1.p1_GENE.c11215_g1_i1_c11215_g1_i1.p1_ORF_type_internal_len_311_score_119.64_c11215_g1_i1_3-932
|                        |  |     |  |        +--| (96)
|                        |  |     |  |        |  +------EP00298_Acanthocystis_sp_HF-20_P019185_c22510_g1_i1.p1_GENE.c22510_g1_i1_c22510_g1_i1.p1_ORF_type_5prime_partial_len_128_score_11.99_c22510_g1_i1_1-384
|                        |  |     |  |     +--| (95)
|                        |  |     |  |     |  |     +-------EP00301_Raphidiophrys_heterophryoidea_P000790_c10393_g1_i3.p1_GENE.c10393_g1_i3_c10393_g1_i3.p1_ORF_type_5prime_partial_len_251_score_35.01_c10393_g1_i3_30-782
|                        |  |     |  |     |  +-----| (100)
|                        |  |     |  |     |        +----EP00301_Raphidiophrys_heterophryoidea_P002897_c11337_g1_i1.p1_GENE.c11337_g1_i1_c11337_g1_i1.p1_ORF_type_internal_len_297_score_67.89_c11337_g1_i1_3-890
|                        |  |     |  |  +--| (100)
|                        |  |     |  |  |  +------EP00299_Pterocystis_sp_00344_P013647_c6706_g1_i3.p1_GENE.c6706_g1_i3_c6706_g1_i3.p1_ORF_type_internal_len_284_score_63.22_c6706_g1_i3_1-849
|                        |  |     |  +--| (98)
|                        |  |     |     +-------------------EP01086_Lenisia_limosa_P004253_TRINITY_DN19344_c0_g1_i1.p1_TRINITY_DN19344_c0_g1_TRINITY_DN19344_c0_g1_i1.p1_ORF_type_internal_len_159_score_27.04_TRINITY_DN19344_c0_g1_i1_3-476
|                        |  |  +--| (84)
|                        |  |  |  |  +---------------------EP00793_Prasinoderma_coloniale_P001891_PRCOL_00007254-RA
|                        |  |  |  +--| (81)
|                        |  |  |     +--------------EP01130_Rhizamoeba_saxonica_P009769_TRINITY_DN3990_c0_g1_i4.p1_TRINITY_DN3990_c0_g1_TRINITY_DN3990_c0_g1_i4.p1_ORF_type_5prime_partial_len_248_score_39.51_TRINITY_DN3990_c0_g1_i4_140-883
|                        |  +--| (99)
|                        |     |                       +-------EP00003_Mantamonas_plastica_P020441_TRINITY_DN329_c0_g1_i7.p1_TRINITY_DN329_c0_g1_TRINITY_DN329_c0_g1_i7.p1_ORF_type_complete_len_386_score_98.76_TRINITY_DN329_c0_g1_i7_542-1699
|                        |     |                    +--| (81)
|                        |     |                    |  +---------EP00314_Emiliania_huxleyi_P002844_XP_005758905.1_hypothetical_protein_EMIHUDRAFT_471193_Emiliania_huxleyi_CCMP1516
|                        |     |                 +--| (58)
|                        |     |                 |  |        +-----------EP00686_Naegleria_gruberi_P015365_XP_002683294.1_cyclin-dependent_protein_kinase_Naegleria_gruberi_strain_NEG-M
|                        |     |                 |  |     +--| (96)
|                        |     |                 |  |     |  |     +--EP01080_Neovahlkampfia_damariscottae_P000734_gene734-8986_t
|                        |     |                 |  |     |  +-----| (100)
|                        |     |                 |  |     |        +---------------EP01080_Neovahlkampfia_damariscottae_P010079_gene10079-2500_t
|                        |     |                 |  |  +--| (55)
|                        |     |                 |  |  |  |  +--------EP00824_Muranothrix_gubernata_P003595_TRINITY_DN1450_c0_g1_i1.p1_TRINITY_DN1450_c0_g1_TRINITY_DN1450_c0_g1_i1.p1_ORF_type_3prime_partial_len_536_score_91.50_TRINITY_DN1450_c0_g1_i1_3-1607
|                        |     |                 |  |  |  +--| (53)
|                        |     |                 |  |  |     +------------EP01046_Picozoa_sp_COSAG06_P003689_COSAG06_NODE_147_length_22091_cov_70.669880_12_plen_357_part_00
|                        |     |                 |  +--| (53)
|                        |     |                 |     |  +---------EP00744_Colponema_vietnamica_P003413_GILI01005233.1.p1_GENE.GILI01005233.1_GILI01005233.1.p1_ORF_type_3prime_partial_len_352_score_40.88_GILI01005233.1_2-1054
|                        |     |                 |     +--| (86)
|                        |     |                 |        +-----------EP01091_Cochliopodium_minus_P014950_TRINITY_DN5196_c0_g1_i2.p1_TRINITY_DN5196_c0_g1_TRINITY_DN5196_c0_g1_i2.p1_ORF_type_complete_len_275_score_64.44_TRINITY_DN5196_c0_g1_i2_16-840
|                        |     |              +--| (54)
|                        |     |              |  |   +---------EP00031_Thecamonas_trahens_P005306_XP_013757876.1_cyclin_Thecamonas_trahens_ATCC_50062
|                        |     |              |  +---| (98)
|                        |     |              |      +--------EP00300_Choanocystis_sp_HF-7_P038708_c55958_g1_i1.p1_GENE.c55958_g1_i1_c55958_g1_i1.p1_ORF_type_3prime_partial_len_278_score_50.47_c55958_g1_i1_264-1094
|                        |     |           +--| (52)
|                        |     |           |  |                       +-----EP00021_Heterostelium_album_P008187_XP_020434823.1_cyclin_Heterostelium_album_PN500
|                        |     |           |  |                    +--| (100)
|                        |     |           |  |                    |  +--EP01109_Acytostelium_subglobosum_P010893_XP_012758434.1_hypothetical_protein_SAMD00019534_010130_Acytostelium_subglobosum_LB1
|                        |     |           |  |                 +--| (100)
|                        |     |           |  |                 |  +--EP00022_Cavenderia_fasciculata_P005781_XP_004358180.1_cyclin_Cavenderia_fasciculata
|                        |     |           |  |              +--| (100)
|                        |     |           |  |              |  +--EP00023_Dictyostelium_discoideum_P004033_XP_637571.1_hypothetical_protein_DDB_G0286617_Dictyostelium_discoideum_AX4
|                        |     |           |  |           +--| (57)
|                        |     |           |  |           |  +----------EP01118_Nematostelium_gracile_P002909_TRINITY_DN13351_c0_g1_i1.p1_TRINITY_DN13351_c0_g1_TRINITY_DN13351_c0_g1_i1.p1_ORF_type_5prime_partial_len_374_score_34.78_TRINITY_DN13351_c0_g1_i1_3-1124
|                        |     |           |  |        +--| (53)
|                        |     |           |  |        |  +------EP01119_Soliformovum_irregulare_P025195_TRINITY_DN9263_c0_g1_i2.p1_TRINITY_DN9263_c0_g1_TRINITY_DN9263_c0_g1_i2.p1_ORF_type_complete_len_526_score_70.71_TRINITY_DN9263_c0_g1_i2_318-1895
|                        |     |           |  |     +--| (67)
|                        |     |           |  |     |  |        +--EP00026_Physarum_polycephalum_P005113_Phypoly_transcript_05141.p1_GENE.Phypoly_transcript_05141_Phypoly_transcript_05141.p1_ORF_type_complete_len_475_score_55.71_Phypoly_transcript_05141_101-1525
|                        |     |           |  |     |  |     +--| (90)
|                        |     |           |  |     |  |     |  |        +-----------EP00696_Hemimastix_kukwesjijk_P002719_gnl_Hemi2_13331_TR4578_c0_g1_i1.p1_gnl_Hemi2_13331_TR4578_c0_g1_gnl_Hemi2_13331_TR4578_c0_g1_i1.p1_ORF_type_3prime_partial_len_197_score_37.04_gnl_Hemi2_13331_TR4578_c0_g1_i1_1-588
|                        |     |           |  |     |  |     |  |     +--| (95)
|                        |     |           |  |     |  |     |  |     |  +------------------EP01129_Flabellula_baltica_P014874_TRINITY_DN7264_c0_g1_i1.p1_TRINITY_DN7264_c0_g1_TRINITY_DN7264_c0_g1_i1.p1_ORF_type_5prime_partial_len_384_score_69.83_TRINITY_DN7264_c0_g1_i1_504-1655
|                        |     |           |  |     |  |     |  |  +--| (86)
|                        |     |           |  |     |  |     |  |  |  +--EP01087_Luapelamoeba_hula_P012184_TRINITY_DN3387_c0_g1_i3.p1_TRINITY_DN3387_c0_g1_TRINITY_DN3387_c0_g1_i3.p1_ORF_type_5prime_partial_len_452_score_70.45_TRINITY_DN3387_c0_g1_i3_1-1356
|                        |     |           |  |     |  |     |  +--| (92)
|                        |     |           |  |     |  |     |     +--------------EP01098_Paradermamoeba_levis_P011826_TRINITY_DN5096_c0_g1_i4.p2_TRINITY_DN5096_c0_g1_TRINITY_DN5096_c0_g1_i4.p2_ORF_type_5prime_partial_len_170_score_49.32_TRINITY_DN5096_c0_g1_i4_534-1043
|                        |     |           |  |     |  |  +--| (47)
|                        |     |           |  |     |  |  |  |     +---EP01114_Cavostelium_apophysatum_P013804_TRINITY_DN342_c0_g1_i1.p1_TRINITY_DN342_c0_g1_TRINITY_DN342_c0_g1_i1.p1_ORF_type_complete_len_465_score_80.65_TRINITY_DN342_c0_g1_i1_13-1407
|                        |     |           |  |     |  |  |  |  +--| (85)
|                        |     |           |  |     |  |  |  |  |  |     +----------------EP01116_Phalansterium_solitarium_P006362_TRINITY_DN1865_c0_g1_i1.p1_TRINITY_DN1865_c0_g1_TRINITY_DN1865_c0_g1_i1.p1_ORF_type_complete_len_450_score_118.56_TRINITY_DN1865_c0_g1_i1_485-1834
|                        |     |           |  |     |  |  |  |  |  |  +--| (91)
|                        |     |           |  |     |  |  |  |  |  |  |  +---EP01116_Phalansterium_solitarium_P020137_TRINITY_DN5850_c0_g2_i1.p1_TRINITY_DN5850_c0_g2_TRINITY_DN5850_c0_g2_i1.p1_ORF_type_complete_len_627_score_115.36_TRINITY_DN5850_c0_g2_i1_258-2138
|                        |     |           |  |     |  |  |  |  |  +--| (89)
|                        |     |           |  |     |  |  |  |  |     +------EP01118_Nematostelium_gracile_P018865_TRINITY_DN8535_c0_g1_i1.p1_TRINITY_DN8535_c0_g1_TRINITY_DN8535_c0_g1_i1.p1_ORF_type_complete_len_456_score_89.12_TRINITY_DN8535_c0_g1_i1_63-1346
|                        |     |           |  |     |  |  |  +--| (56)
|                        |     |           |  |     |  |  |     +-------EP01119_Soliformovum_irregulare_P004461_TRINITY_DN15472_c0_g1_i2.p1_TRINITY_DN15472_c0_g1_TRINITY_DN15472_c0_g1_i2.p1_ORF_type_complete_len_316_score_75.90_TRINITY_DN15472_c0_g1_i2_30-929
|                        |     |           |  |     |  +--| (49)
|                        |     |           |  |     |     |  +----------EP01102_Stenamoeba_stenopodia_P021074_TRINITY_DN83_c0_g1_i2.p1_TRINITY_DN83_c0_g1_TRINITY_DN83_c0_g1_i2.p1_ORF_type_complete_len_400_score_71.61_TRINITY_DN83_c0_g1_i2_111-1310
|                        |     |           |  |     |     +--| (77)
|                        |     |           |  |     |        +-----EP01103_Thecamoeba_quadrilineata_P002146_TRINITY_DN1209_c0_g1_i4.p1_TRINITY_DN1209_c0_g1_TRINITY_DN1209_c0_g1_i4.p1_ORF_type_5prime_partial_len_374_score_47.54_TRINITY_DN1209_c0_g1_i4_3-1124
|                        |     |           |  |  +--| (53)
|                        |     |           |  |  |  |     +-------------EP01105_Mastigella_eilhardi_P008381_TRINITY_DN2036_c0_g1_i2.p1_TRINITY_DN2036_c0_g1_TRINITY_DN2036_c0_g1_i2.p1_ORF_type_complete_len_255_score_59.31_TRINITY_DN2036_c0_g1_i2_18-782
|                        |     |           |  |  |  |  +--| (99)
|                        |     |           |  |  |  |  |  +--EP01105_Mastigella_eilhardi_P019681_TRINITY_DN464_c0_g1_i4.p1_TRINITY_DN464_c0_g1_TRINITY_DN464_c0_g1_i4.p1_ORF_type_complete_len_543_score_109.68_TRINITY_DN464_c0_g1_i4_64-1671
|                        |     |           |  |  |  +--| (57)
|                        |     |           |  |  |     |   +------------------------EP01113_Clastostelium_recurvatum_P039133_TRINITY_DN5940_c0_g1_i2.p1_TRINITY_DN5940_c0_g1_TRINITY_DN5940_c0_g1_i2.p1_ORF_type_3prime_partial_len_250_score_30.31_TRINITY_DN5940_c0_g1_i2_6-752
|                        |     |           |  |  |     +---| (98)
|                        |     |           |  |  |         +--EP01113_Clastostelium_recurvatum_P042324_TRINITY_DN6853_c0_g1_i7.p1_TRINITY_DN6853_c0_g1_TRINITY_DN6853_c0_g1_i7.p1_ORF_type_5prime_partial_len_460_score_82.70_TRINITY_DN6853_c0_g1_i7_7-1386
|                        |     |           |  +--| (52)
|                        |     |           |     |     +--------------------EP01100_Stratorugosa_tubuloviscum_P003477_TRINITY_DN1848_c0_g1_i1.p1_TRINITY_DN1848_c0_g1_TRINITY_DN1848_c0_g1_i1.p1_ORF_type_3prime_partial_len_183_score_53.67_TRINITY_DN1848_c0_g1_i1_2-547
|                        |     |           |     |  +--| (93)
|                        |     |           |     |  |  |  +--------EP01101_Sappina_pedata_P010884_TRINITY_DN6985_c0_g1_i1.p1_TRINITY_DN6985_c0_g1_TRINITY_DN6985_c0_g1_i1.p1_ORF_type_3prime_partial_len_368_score_77.33_TRINITY_DN6985_c0_g1_i1_3-1067
|                        |     |           |     |  |  +--| (99)
|                        |     |           |     |  |     |   +-----EP01103_Thecamoeba_quadrilineata_P016169_TRINITY_DN5335_c0_g1_i1.p1_TRINITY_DN5335_c0_g1_TRINITY_DN5335_c0_g1_i1.p1_ORF_type_5prime_partial_len_498_score_55.69_TRINITY_DN5335_c0_g1_i1_3-1496
|                        |     |           |     |  |     +---| (100)
|                        |     |           |     |  |         +-----EP01103_Thecamoeba_quadrilineata_P016332_TRINITY_DN5433_c0_g1_i2.p1_TRINITY_DN5433_c0_g1_TRINITY_DN5433_c0_g1_i2.p1_ORF_type_complete_len_438_score_36.17_TRINITY_DN5433_c0_g1_i2_80-1393
|                        |     |           |     +--| (54)
|                        |     |           |        +-----------EP01107_Rhizomastix_libera_P014611_TRINITY_DN476_c1_g1_i1.p1_TRINITY_DN476_c1_g1_TRINITY_DN476_c1_g1_i1.p1_ORF_type_5prime_partial_len_448_score_163.91_TRINITY_DN476_c1_g1_i1_2-1345
|                        |     |        +--| (35)
|                        |     |        |  |     +-----------------EP00161_Ancyromonas_sigmoides_P019445_TRINITY_DN5502_c1_g1_i2.p1_TRINITY_DN5502_c1_g1_TRINITY_DN5502_c1_g1_i2.p1_ORF_type_internal_len_299_score_43.18_TRINITY_DN5502_c1_g1_i2_3-896
|                        |     |        |  |  +--| (54)
|                        |     |        |  |  |  +---------EP01108_Squamamoeba_japonica_P005080_TRINITY_DN396_c0_g2_i2.p2_TRINITY_DN396_c0_g2_TRINITY_DN396_c0_g2_i2.p2_ORF_type_5prime_partial_len_760_score_483.32_TRINITY_DN396_c0_g2_i2_169-2448
|                        |     |        |  +--| (81)
|                        |     |        |     +----------------EP01127_Copromyxa_protea_P019666_TRINITY_DN6437_c0_g1_i2.p1_TRINITY_DN6437_c0_g1_TRINITY_DN6437_c0_g1_i2.p1_ORF_type_5prime_partial_len_582_score_60.10_TRINITY_DN6437_c0_g1_i2_2-1747
|                        |     |     +--| (28)
|                        |     |     |  |         +--EP01124_Arcella_intermedia_P020889_TRINITY_DN2848_c0_g2_i2.p1_TRINITY_DN2848_c0_g2_TRINITY_DN2848_c0_g2_i2.p1_ORF_type_complete_len_736_score_141.52_TRINITY_DN2848_c0_g2_i2_221-2428
|                        |     |     |  |     +---| (100)
|                        |     |     |  |     |   +--------EP01124_Arcella_intermedia_P026503_TRINITY_DN4993_c0_g1_i2.p1_TRINITY_DN4993_c0_g1_TRINITY_DN4993_c0_g1_i2.p1_ORF_type_5prime_partial_len_501_score_141.32_TRINITY_DN4993_c0_g1_i2_1-1503
|                        |     |     |  |  +--| (100)
|                        |     |     |  |  |  |  +---EP01125_Pyxidicula_operculata_P020700_TRINITY_DN7713_c0_g1_i1.p1_TRINITY_DN7713_c0_g1_TRINITY_DN7713_c0_g1_i1.p1_ORF_type_complete_len_481_score_97.79_TRINITY_DN7713_c0_g1_i1_129-1571
|                        |     |     |  |  |  +--| (100)
|                        |     |     |  |  |     |   +-----EP01126_Amoeba_proteus_P046366_TRINITY_DN5240_c0_g1_i3.p1_TRINITY_DN5240_c0_g1_TRINITY_DN5240_c0_g1_i3.p1_ORF_type_complete_len_792_score_118.77_TRINITY_DN5240_c0_g1_i3_97-2370
|                        |     |     |  |  |     +---| (100)
|                        |     |     |  |  |         |  +--------------EP01127_Copromyxa_protea_P008186_TRINITY_DN1868_c1_g1_i1.p1_TRINITY_DN1868_c1_g1_TRINITY_DN1868_c1_g1_i1.p1_ORF_type_complete_len_587_score_67.71_TRINITY_DN1868_c1_g1_i1_108-1868
|                        |     |     |  |  |         +--| (99)
|                        |     |     |  |  |            +---------EP01127_Copromyxa_protea_P012056_TRINITY_DN3102_c3_g1_i2.p1_TRINITY_DN3102_c3_g1_TRINITY_DN3102_c3_g1_i2.p1_ORF_type_3prime_partial_len_582_score_85.70_TRINITY_DN3102_c3_g1_i2_3-1538
|                        |     |     |  +--| (58)
|                        |     |     |     |  +------------EP01130_Rhizamoeba_saxonica_P003673_TRINITY_DN1531_c0_g1_i1.p1_TRINITY_DN1531_c0_g1_TRINITY_DN1531_c0_g1_i1.p1_ORF_type_complete_len_269_score_39.47_TRINITY_DN1531_c0_g1_i1_40-846
|                        |     |     |     +--| (85)
|                        |     |     |        |  +---------------EP01155_Anaeramoeba_flamelloides_P022778_Anaeramoba_flamelloidesa613302_18.p1_GENE.a613302_18_a613302_18.p1_ORF_type_3prime_partial_len_115_score_13.27_a613302_18_46-342
|                        |     |     |        +--| (98)
|                        |     |     |           +----------EP01156_Anaeramoeba_ignava_P017913_Anaeramoba_ignava_a90312_12.p1_GENE.a90312_12_a90312_12.p1_ORF_type_5prime_partial_len_242_score_65.02_a90312_12_1-726
|                        |     |  +--| (26)
|                        |     |  |  |                                  +-----------------EP00202_Volvox_carteri_P011766_XP_002957372.1_cyclin_Volvox_carteri_f._nagariensis
|                        |     |  |  |                               +--| (97)
|                        |     |  |  |                               |  +-----------EP00874_Dunaliella_salina_P003363_KAF5828562.1_hypothetical_protein_DUNSADRAFT_17404_Dunaliella_salina
|                        |     |  |  |                          +----| (99)
|                        |     |  |  |                          |    +--------EP00798_Chlamydomonas_sp_ICE-L_P026596_gene26596-18378_t
|                        |     |  |  |                       +--| (90)
|                        |     |  |  |                       |  |     +-----EP00877_Chromochloris_zofingiensis_P002148_jgi_Chrzof1_11934_Cz06g15060.t1
|                        |     |  |  |                       |  |  +--| (100)
|                        |     |  |  |                       |  |  |  +--------EP00879_Flechtneria_rotunda_P015867_GHRR01016594.1.p1_GENE.GHRR01016594.1_GHRR01016594.1.p1_ORF_type_complete_len_372_score_115.98_GHRR01016594.1_403-1518
|                        |     |  |  |                       |  +--| (100)
|                        |     |  |  |                       |     +---------------EP00881_Raphidocelis_subcapitata_P006013_GBF93302.1_hypothetical_protein_Rsub_06034_Raphidocelis_subcapitata
|                        |     |  |  |                    +--| (93)
|                        |     |  |  |                    |  |  +------------EP00799_Chlamydomonas_eustigma_P004874_GAX77418.1_hypothetical_protein_CEUSTIGMA_g4863.t1_Chlamydomonas_eustigma
|                        |     |  |  |                    |  +--| (99)
|                        |     |  |  |                    |     +-----EP00853_Edaphochlamys_debaryana_P009303_KAG2491108.1_hypothetical_protein_HYH03_010552_Edaphochlamys_debaryana
|                        |     |  |  |                 +--| (68)
|                        |     |  |  |                 |  |       +--------EP00803_Ostreobium_quekettii_P002919_evm.model.scf_1582.2_EVM.evm.TU.scf_1582.2_scf_1582_14069-16820
|                        |     |  |  |                 |  |  +----| (96)
|                        |     |  |  |                 |  |  |    +------------EP00803_Ostreobium_quekettii_P006347_evm.model.scf_2378.3_EVM.evm.TU.scf_2378.3_scf_2378_14390-16749
|                        |     |  |  |                 |  +--| (96)
|                        |     |  |  |                 |     |  +---------EP00803_Ostreobium_quekettii_P011043_evm.model.scf_763.5_EVM.evm.TU.scf_763.5_scf_763_44773-48331
|                        |     |  |  |                 |     +--| (99)
|                        |     |  |  |                 |        +--------------EP01026_Neomeris_dumetosa_P033333_TRINITY_DN26563_c0_g1_i1.p2_TRINITY_DN26563_c0_g1_TRINITY_DN26563_c0_g1_i1.p2_ORF_type_5prime_partial_len_313_score_40.07_TRINITY_DN26563_c0_g1_i1_2-940
|                        |     |  |  |              +--| (82)
|                        |     |  |  |              |  +---------------EP01023_Acetabularia_acetabulum_P036523_TRINITY_DN34529_c0_g1_i1.p1_TRINITY_DN34529_c0_g1_TRINITY_DN34529_c0_g1_i1.p1_ORF_type_3prime_partial_len_170_score_14.44_TRINITY_DN34529_c0_g1_i1_35-508
|                        |     |  |  |           +--| (100)
|                        |     |  |  |           |  |          +-------EP00203_Chlorella_variabilis_P002381_XP_005844927.1_hypothetical_protein_CHLNCDRAFT_138256_Chlorella_variabilis
|                        |     |  |  |           |  |     +----| (100)
|                        |     |  |  |           |  |     |    +------------EP00885_Auxenochlorella_protothecoides_P004015_RMZ56020.1_hypothetical_protein_APUTEX25_004444_Auxenochlorella_protothecoides
|                        |     |  |  |           |  |  +--| (97)
|                        |     |  |  |           |  |  |  +-------------EP00891_Asterochloris_glomerata_P008095_jgi_Astpho2_8095_Aster-x1481
|                        |     |  |  |           |  +--| (94)
|                        |     |  |  |           |     |  +------------EP00206_Coccomyxa_subellipsoidea_P007988_XP_005650537.1_hypothetical_protein_COCSUDRAFT_60988_Coccomyxa_subellipsoidea_C-169
|                        |     |  |  |           |     +--| (99)
|                        |     |  |  |           |        +----------EP00884_Botryococcus_braunii_P019212_jgi_Botrbrau1_5975_Bobra.104_1s0007.1
|                        |     |  |  |        +--| (75)
|                        |     |  |  |        |  |     +--------EP00231_Micromonas_pusilla_P001379_XP_003056134.1_predicted_protein_Micromonas_pusilla_CCMP1545
|                        |     |  |  |        |  |  +--| (100)
|                        |     |  |  |        |  |  |  +-----EP00893_Bathycoccus_prasinos_P001204_XP_007509227.1_CycK-related_cyclin_family_protein_Bathycoccus_prasinos
|                        |     |  |  |        |  +--| (100)
|                        |     |  |  |        |     +---------EP00854_Cymbomonas_tetramitiformis_P006715_gene6715-8035_t
|                        |     |  |  |     +--| (95)
|                        |     |  |  |     |  +-----------EP00854_Cymbomonas_tetramitiformis_P011175_gene11175-13206_t
|                        |     |  |  |  +--| (97)
|                        |     |  |  |  |  |                    +--EP00245_Coleochaete_scutata_P016182_TRINITY_DN7467_c0_g1_i1.p1_TRINITY_DN7467_c0_g1_TRINITY_DN7467_c0_g1_i1.p1_ORF_type_3prime_partial_len_654_score_153.08_TRINITY_DN7467_c0_g1_i1_2-1960
|                        |     |  |  |  |  |                 +--| (86)
|                        |     |  |  |  |  |                 |  +----EP00895_Klebsormidium_nitens_P014936_GAQ92489.1_cyclin_family_protein_Klebsormidium_nitens
|                        |     |  |  |  |  |              +--| (64)
|                        |     |  |  |  |  |              |  +--EP00850_Spirogloea_muscicola_P016583_SM000135S27027_mRNA_locus_s135_397278_400192_translate_table_standard
|                        |     |  |  |  |  |           +--| (79)
|                        |     |  |  |  |  |           |  |                 +--EP00247_Physcomitrium_patens_P024244_XP_024380495.1_cyclin-T1-3-like_isoform_X1_Physcomitrella_patens
|                        |     |  |  |  |  |           |  |              +--| (100)
|                        |     |  |  |  |  |           |  |              |  +--EP00248_Marchantia_polymorpha_P021596_PTQ47616.1_hypothetical_protein_MARPO_0007s0068_Marchantia_polymorpha
|                        |     |  |  |  |  |           |  |           +--| (46)
|                        |     |  |  |  |  |           |  |           |  |           +---EP00255_Erythranthe_guttata_P015532_XP_012842794.1_PREDICTED_cyclin-T1-3_Erythranthe_guttata
|                        |     |  |  |  |  |           |  |           |  |        +--| (100)
|                        |     |  |  |  |  |           |  |           |  |        |  |  +--EP00257_Ricinus_communis_P000674_XP_002510431.2_cyclin-T1-3_isoform_X1_Ricinus_communis
|                        |     |  |  |  |  |           |  |           |  |        |  +--| (100)
|                        |     |  |  |  |  |           |  |           |  |        |     +-------EP00259_Arabidopsis_lyrata_P016546_XP_020869262.1_cyclin-T1-3_isoform_X2_Arabidopsis_lyrata_subsp._lyrata
|                        |     |  |  |  |  |           |  |           |  |     +--| (99)
|                        |     |  |  |  |  |           |  |           |  |     |  +--EP00268_Persea_americana_P056838_TRINITY_DN6756_c0_g1_i18.p1_TRINITY_DN6756_c0_g1_TRINITY_DN6756_c0_g1_i18.p1_ORF_type_complete_len_736_score_153.82_TRINITY_DN6756_c0_g1_i18_542-2749
|                        |     |  |  |  |  |           |  |           |  |  +--| (100)
|                        |     |  |  |  |  |           |  |           |  |  |  |        +--EP00263_Brachypodium_distachyon_P019549_XP_010233768.2_cyclin-T1-1_isoform_X1_Brachypodium_distachyon
|                        |     |  |  |  |  |           |  |           |  |  |  |     +--| (100)
|                        |     |  |  |  |  |           |  |           |  |  |  |     |  +--EP00264_Hordeum_vulgare_P106359_HORVU6Hr1G017740.2_pep_chromosome_IBSC_v2_chr6H_42584362_42588593_-1_gene_HORVU6Hr1G017740_transcript_HORVU6Hr1G017740.2_gene_biotype_protein_coding_transcript_biotype_protein_coding
|                        |     |  |  |  |  |           |  |           |  |  |  |  +--| (100)
|                        |     |  |  |  |  |           |  |           |  |  |  |  |  +--EP00266_Sorghum_bicolor_P032925_XP_021315751.1_cyclin-T1-1_isoform_X1_Sorghum_bicolor
|                        |     |  |  |  |  |           |  |           |  |  |  +--| (100)
|                        |     |  |  |  |  |           |  |           |  |  |     +--EP00267_Zea_mays_P009064_NP_001146888.2_uncharacterized_protein_LOC100280496_Zea_mays
|                        |     |  |  |  |  |           |  |           |  +--| (47)
|                        |     |  |  |  |  |           |  |           |     |  +------------EP00255_Erythranthe_guttata_P028033_XP_012855295.1_PREDICTED_cyclin-T1-4-like_Erythranthe_guttata
|                        |     |  |  |  |  |           |  |           |     +--| (81)
|                        |     |  |  |  |  |           |  |           |        |     +--EP00256_Glycine_max_P050187_XP_006605531.2_cyclin-T1-4_isoform_X1_Glycine_max
|                        |     |  |  |  |  |           |  |           |        |  +--| (93)
|                        |     |  |  |  |  |           |  |           |        |  |  +-----EP00259_Arabidopsis_lyrata_P019690_XP_020872406.1_cyclin-T1-2_Arabidopsis_lyrata_subsp._lyrata
|                        |     |  |  |  |  |           |  |           |        +--| (86)
|                        |     |  |  |  |  |           |  |           |           |     +--EP00263_Brachypodium_distachyon_P026230_XP_014755120.1_cyclin-T1-4_isoform_X2_Brachypodium_distachyon
|                        |     |  |  |  |  |           |  |           |           |  +--| (100)
|                        |     |  |  |  |  |           |  |           |           |  |  +--EP00266_Sorghum_bicolor_P023354_XP_021306180.1_cyclin-T1-4_Sorghum_bicolor
|                        |     |  |  |  |  |           |  |           |           +--| (99)
|                        |     |  |  |  |  |           |  |           |              +--EP00264_Hordeum_vulgare_P115381_HORVU4Hr1G021220.13_pep_chromosome_IBSC_v2_chr4H_107422936_107436241_1_gene_HORVU4Hr1G021220_transcript_HORVU4Hr1G021220.13_gene_biotype_protein_coding_transcript_biotype_protein_coding
|                        |     |  |  |  |  |           |  |        +--| (80)
|                        |     |  |  |  |  |           |  |        |  |  +--EP01018_Ginkgo_biloba_P035118_Gb_10896_translate_table_standard
|                        |     |  |  |  |  |           |  |        |  +--| (96)
|                        |     |  |  |  |  |           |  |        |     +---EP01018_Ginkgo_biloba_P038846_Gb_25727_translate_table_standard
|                        |     |  |  |  |  |           |  |     +--| (58)
|                        |     |  |  |  |  |           |  |     |  +--EP00249_Psilotum_nudum_P021563_c28154_g2_i1_orf_529-2955
|                        |     |  |  |  |  |           |  |  +--| (79)
|                        |     |  |  |  |  |           |  |  |  |        +---------EP00250_Pteridium_aquilinum_P003778_c14068_g1_i1_orf_803-2041
|                        |     |  |  |  |  |           |  |  |  |     +--| (98)
|                        |     |  |  |  |  |           |  |  |  |     |  |  +--EP00253_Pinus_taeda_P000740_PITA_00740
|                        |     |  |  |  |  |           |  |  |  |     |  +--| (100)
|                        |     |  |  |  |  |           |  |  |  |     |     +--EP01018_Ginkgo_biloba_P038229_Gb_38056_translate_table_standard
|                        |     |  |  |  |  |           |  |  |  |  +--| (76)
|                        |     |  |  |  |  |           |  |  |  |  |  +--EP00269_Selaginella_moellendorffii_P004733_XP_002971129.2_cyclin-T1-3_Selaginella_moellendorffii
|                        |     |  |  |  |  |           |  |  |  +--| (68)
|                        |     |  |  |  |  |           |  |  |     |  +--EP00250_Pteridium_aquilinum_P004285_c14507_g1_i1_orf_3-2039
|                        |     |  |  |  |  |           |  |  |     +--| (98)
|                        |     |  |  |  |  |           |  |  |        |  +------EP00250_Pteridium_aquilinum_P018198_c23985_g1_i1_orf_2-1801
|                        |     |  |  |  |  |           |  |  |        +--| (99)
|                        |     |  |  |  |  |           |  |  |           +--EP00250_Pteridium_aquilinum_P018484_c24111_g1_i1_orf_2-1588
|                        |     |  |  |  |  |           |  +--| (94)
|                        |     |  |  |  |  |           |     |        +--EP00250_Pteridium_aquilinum_P018261_c24011_g1_i1_orf_1-1014
|                        |     |  |  |  |  |           |     |     +--| (99)
|                        |     |  |  |  |  |           |     |     |  |  +--EP00254_Amborella_trichopoda_P025950_XP_020526788.1_cyclin-T1-4_isoform_X1_Amborella_trichopoda
|                        |     |  |  |  |  |           |     |     |  +--| (100)
|                        |     |  |  |  |  |           |     |     |     |     +--EP00255_Erythranthe_guttata_P014207_XP_012841469.1_PREDICTED_cyclin-T1-4-like_isoform_X2_Erythranthe_guttata
|                        |     |  |  |  |  |           |     |     |     |  +--| (100)
|                        |     |  |  |  |  |           |     |     |     |  |  +--EP00257_Ricinus_communis_P004227_XP_002517211.2_cyclin-T1-5_isoform_X1_Ricinus_communis
|                        |     |  |  |  |  |           |     |     |     +--| (100)
|                        |     |  |  |  |  |           |     |     |        +-----EP00264_Hordeum_vulgare_P225432_HORVU3Hr1G059980.2_pep_chromosome_IBSC_v2_chr3H_456193983_456205856_-1_gene_HORVU3Hr1G059980_transcript_HORVU3Hr1G059980.2_gene_biotype_protein_coding_transcript_biotype_protein_coding
|                        |     |  |  |  |  |           |     +-----| (100)
|                        |     |  |  |  |  |           |           +--EP00252_Welwitschia_mirabilis_P007174_TRINITY_DN182_c0_g1_i2.p1_TRINITY_DN182_c0_g1_TRINITY_DN182_c0_g1_i2.p1_ORF_type_complete_len_348_score_31.59_TRINITY_DN182_c0_g1_i2_245-1288
|                        |     |  |  |  |  |        +--| (96)
|                        |     |  |  |  |  |        |  +----EP00269_Selaginella_moellendorffii_P007222_XP_002977278.2_cyclin-T1-4_Selaginella_moellendorffii
|                        |     |  |  |  |  |     +--| (98)
|                        |     |  |  |  |  |     |  +--EP00896_Chara_braunii_P029158_GBG87034.1_hypothetical_protein_CBR_g44491_Chara_braunii
|                        |     |  |  |  |  |  +--| (100)
|                        |     |  |  |  |  |  |  +-------EP00271_Cylindrocystis_brebissonii_P010157_TRINITY_DN26260_c0_g1_i1.p1_TRINITY_DN26260_c0_g1_TRINITY_DN26260_c0_g1_i1.p1_ORF_type_3prime_partial_len_161_score_22.11_TRINITY_DN26260_c0_g1_i1_53-532
|                        |     |  |  |  |  +--| (98)
|                        |     |  |  |  |     |             +---EP00270_Netrium_digitus_P007890_TRINITY_DN2315_c0_g1_i5.p1_TRINITY_DN2315_c0_g1_TRINITY_DN2315_c0_g1_i5.p1_ORF_type_5prime_partial_len_492_score_67.21_TRINITY_DN2315_c0_g1_i5_88-1563
|                        |     |  |  |  |     |          +--| (100)
|                        |     |  |  |  |     |          |  +--EP00475_Leptophrys_vorax_P000249_TRINITY_DN1014_c0_g1_i2.p1_TRINITY_DN1014_c0_g1_TRINITY_DN1014_c0_g1_i2.p1_ORF_type_complete_len_375_score_17.01_TRINITY_DN1014_c0_g1_i2_183-1307
|                        |     |  |  |  |     |       +--| (99)
|                        |     |  |  |  |     |       |  |  +-----EP00271_Cylindrocystis_brebissonii_P013860_TRINITY_DN3429_c0_g2_i1.p1_TRINITY_DN3429_c0_g2_TRINITY_DN3429_c0_g2_i1.p1_ORF_type_3prime_partial_len_504_score_105.11_TRINITY_DN3429_c0_g2_i1_453-1961
|                        |     |  |  |  |     |       |  +--| (99)
|                        |     |  |  |  |     |       |     +-----EP00271_Cylindrocystis_brebissonii_P014416_TRINITY_DN35768_c0_g1_i1.p1_TRINITY_DN35768_c0_g1_TRINITY_DN35768_c0_g1_i1.p1_ORF_type_complete_len_1051_score_256.98_TRINITY_DN35768_c0_g1_i1_207-3359
|                        |     |  |  |  |     +-------| (100)
|                        |     |  |  |  |             +----EP00850_Spirogloea_muscicola_P010445_SM000061S19272_mRNA_locus_s61_492086_495148_translate_table_standard
|                        |     |  |  +--| (100)
|                        |     |  |     |  +---EP00898_Chlorokybus_atmophyticus_P001135_jgi_Chlat1_2021_Chrsp158S02308
|                        |     |  |     +--| (91)
|                        |     |  |        +-------EP00899_Mesostigma_viride_P020587_jgi_Mesvir1_2852_Mv13939-RA.1
|                        |     +--| (87)
|                        |        |  +------------EP00164_Ancoracysta_twista_P008332_GFYU01012010.1.p1_GENE.GFYU01012010.1_GFYU01012010.1.p1_ORF_type_internal_len_295_score_51.62_GFYU01012010.1_1-882
|                        |        +--| (26)
|                        |           |     +--------EP00658_Telonema_sp_P-2_P001307_TRINITY_DN10494_c0_g1_i1.p1_TRINITY_DN10494_c0_g1_TRINITY_DN10494_c0_g1_i1.p1_ORF_type_internal_len_400_score_89.48_TRINITY_DN10494_c0_g1_i1_2-1198
|                        |           |  +--| (53)
|                        |           |  |  +-----------------------EP00157_Rozella_allomycis_P001320_EPZ32061.1_Cyclin_C_H_T_L_domain-containing_protein_Rozella_allomycis_CSF55
|                        |           +--| (45)
|                        |              +---------EP01094_Clydonella_sp_ATCC50884_P028690_TRINITY_DN868_c0_g1_i4.p1_TRINITY_DN868_c0_g1_TRINITY_DN868_c0_g1_i4.p1_ORF_type_internal_len_376_score_72.54_TRINITY_DN868_c0_g1_i4_2-1126
|                     +--| (70)
|                     |  |            +----EP00035_Acanthoeca_spectabilis_P040389_m.69483_g.69483_ORF_g.69483_m.69483_type_complete_len_344_comp9968_c0_seq2_505-1536
|                     |  |         +--| (100)
|                     |  |         |  +----EP00041_Stephanoeca_diplocostata_P015948_m.309718_g.309718_ORF_g.309718_m.309718_type_complete_len_487_comp20201_c0_seq4_251-1711
|                     |  |      +--| (100)
|                     |  |      |  +------EP00040_Diaphanoeca_grandis_P017401_m.90620_g.90620_ORF_g.90620_m.90620_type_complete_len_365_comp26412_c3_seq1_140-1234
|                     |  |  +---| (100)
|                     |  |  |   +------EP00039_Didymoeca_costata_P003383_m.67288_g.67288_ORF_g.67288_m.67288_type_complete_len_265_comp11876_c0_seq1_158-952
|                     |  +--| (100)
|                     |     |                        +----EP00043_Microstomoeca_roanoka_P010588_m.100426_g.100426_ORF_g.100426_m.100426_type_3prime_partial_len_264_comp14937_c1_seq1_291-1085
|                     |     |                     +--| (100)
|                     |     |                     |  +--EP00044_Salpingoeca_rosetta_P005080_XP_004992513.1_hypothetical_protein_PTSG_07096_Salpingoeca_rosetta
|                     |     |                  +--| (99)
|                     |     |                  |  +--------EP00056_Hartaetosiga_gracilis_P002470_m.53879_g.53879_ORF_g.53879_m.53879_type_5prime_partial_len_345_comp11065_c0_seq1_2-1036
|                     |     |               +--| (99)
|                     |     |               |  +--------EP01147_Barroeca_monosierra_P006776_gene6776-9479_t
|                     |     |           +---| (99)
|                     |     |           |   +----------------EP00049_Salpingoeca_infusionum_P002857_m.60565_g.60565_ORF_g.60565_m.60565_type_complete_len_311_comp11823_c0_seq3_98-1030
|                     |     |        +--| (44)
|                     |     |        |  +---------EP00054_Salpingoeca_dolichothecata_P025498_m.178996_g.178996_ORF_g.178996_m.178996_type_internal_len_381_comp25375_c1_seq5_1-1143
|                     |     |     +--| (49)
|                     |     |     |  +---------------------EP00050_Salpingoeca_kvevrii_P010531_m.8897_g.8897_ORF_g.8897_m.8897_type_5prime_partial_len_283_comp2908_c0_seq1_3-851
|                     |     |  +--| (88)
|                     |     |  |  +----------EP00048_Salpingoeca_helianthica_P019107_m.244279_g.244279_ORF_g.244279_m.244279_type_5prime_partial_len_298_comp30347_c0_seq1_27-920
|                     |     +--| (96)
|                     |        |           +-----------EP00046_Monosiga_brevicollis_P007229_XP_001749227.1_hypothetical_protein_Monosiga_brevicollis_MX1
|                     |        |     +-----| (100)
|                     |        |     |     +-----EP00730_Choanoeca_flexa_P000438_TRINITY_DN10198_c0_g1_i1.p1_TRINITY_DN10198_c0_g1_TRINITY_DN10198_c0_g1_i1.p1_ORF_type_complete_len_294_score_52.40_TRINITY_DN10198_c0_g1_i1_35-916
|                     |        |  +--| (95)
|                     |        |  |  +--------EP00051_Salpingoeca_urceolata_P009965_m.121098_g.121098_ORF_g.121098_m.121098_type_5prime_partial_len_426_comp16526_c0_seq1_61-1338
|                     |        +--| (85)
|                     |           |  +------EP00052_Salpingoeca_macrocollata_P021382_m.183197_g.183197_ORF_g.183197_m.183197_type_5prime_partial_len_356_comp21516_c0_seq2_255-1322
|                     |           +--| (99)
|                     |              +---------EP00053_Salpingoeca_punica_P005733_m.56226_g.56226_ORF_g.56226_m.56226_type_5prime_partial_len_337_comp13373_c0_seq1_1-1011
|                 +---| (100)
|                 |   |  +----------EP00120_Capsaspora_owczarzaki_P007958_XP_011270139.1_hypothetical_protein_CAOG_08557_Capsaspora_owczarzaki_ATCC_30864
|                 |   +--| (94)
|                 |      +------------------------EP00127_Corallochytrium_limacisporum_P003571_Clim_evm54s150_gene_Clim_evmTU54s150
|              +--| (82)
|              |  +----EP00114_Trichoplax_sp_H2_P008555_RDD44318.1_Cyclin-K_Trichoplax_sp._H2
|           +--| (100)
|           |  |  +----EP00118_Oscarella_pearsei_P001889_m.8811_g.8811_ORF_g.8811_m.8811_type_5prime_partial_len_382_comp20871_c0_seq2_2-1147
|           |  +--| (82)
|           |     +-----EP00119_Amphimedon_queenslandica_P001418_XP_003385094.1_PREDICTED_cyclin-K-like_Amphimedon_queenslandica
|        +--| (87)
|        |  +--EP00057_Strongylocentrotus_purpuratus_P034562_XP_795740.3_PREDICTED_cyclin-K_Strongylocentrotus_purpuratus
|     +--| (85)
|     |  +--EP00085_Daphnia_pulex_P008683_EFX68533.1_cyclin_K-like_protein_Daphnia_pulex
|  +--| (99)
|  |  |  +--EP00058_Branchiostoma_floridae_P011352_XP_002596840.1_hypothetical_protein_BRAFLDRAFT_129102_Branchiostoma_floridae
|  |  +--| (85)
|  |     |  +------------------EP00081_Caenorhabditis_elegans_P024046_NP_506615.2_CyCliN_K_Caenorhabditis_elegans
|  |     +--| (99)
|  |        +--EP00090_Calanus_glacialis_P024399_TRINITY_DN3788_c0_g1_i1.p1_TRINITY_DN3788_c0_g1_TRINITY_DN3788_c0_g1_i1.p1_ORF_type_complete_len_550_score_149.42_TRINITY_DN3788_c0_g1_i1_172-1821
+--| (100)
|  +---EP00059_Ciona_intestinalis_P008648_XP_009859171.1_cyclin-K-like_isoform_X1_Ciona_intestinalis
|
+--EP00076_Gallus_gallus_P001780_NP_001026380.1_cyclin-K_Gallus_gallus


Consensus tree in newick format: 

(EP00072_Mus_musculus_P014636_NP_033962.2_cyclin-K_Mus_musculus:0.0230392517,(((((((((((((((((((((EP00072_Mus_musculus_P014637_NP_033963.1_cyclin-T1_Mus_musculus:0.0323700867,EP00074_Homo_sapiens_P012538_NP_001231.2_cyclin-T1_isoform_a_Homo_sapiens:0.0171883386)100:0.0698570545,EP00076_Gallus_gallus_P035905_XP_025001443.1_cyclin-T1_isoform_X1_Gallus_gallus:0.0688043725)100:0.0424574599,EP00067_Danio_rerio_P020937_XP_005162427.1_cyclin-T1_isoform_X1_Danio_rerio:0.1462767000)100:0.0930636568,((EP00072_Mus_musculus_P021590_NP_082675.1_cyclin-T2_Mus_musculus:0.0459585728,EP00076_Gallus_gallus_P010176_XP_004943046.1_cyclin-T2_isoform_X1_Gallus_gallus:0.0471423245)100:0.0585572780,EP00067_Danio_rerio_P008979_NP_001180310.1_cyclin-T2_isoform_1_Danio_rerio:0.1147402983)100:0.0861944406)100:0.1710765364,EP00059_Ciona_intestinalis_P008581_XP_009858973.1_cyclin-T2_isoform_X1_Ciona_intestinalis:0.5212311653)67:0.0814162834,((EP00085_Daphnia_pulex_P012586_EFX72436.1_cyclin_T-like_protein_Daphnia_pulex:0.2955684535,EP00099_Drosophila_melanogaster_P009259_NP_001261992.1_cyclin_T_isoform_C_Drosophila_melanogaster:0.4350617781)65:0.0140863471,(EP00090_Calanus_glacialis_P000864_TRINITY_DN10612_c0_g1_i1.p1_TRINITY_DN10612_c0_g1_TRINITY_DN10612_c0_g1_i1.p1_ORF_type_3prime_partial_len_1085_score_402.70_TRINITY_DN10612_c0_g1_i1_1-3231:0.1663211854,EP00096_Caligus_rogercresseyi_P002108_TRINITY_DN1396_c0_g1_i7.p1_TRINITY_DN1396_c0_g1_TRINITY_DN1396_c0_g1_i7.p1_ORF_type_5prime_partial_len_920_score_342.27_TRINITY_DN1396_c0_g1_i7_3-2762:0.2632329773)100:0.1362387099)94:0.1045630130)89:0.1719717248,EP00115_Mnemiopsis_leidyi_P013895_ML267912a-PA_pep_supercontig_MneLei_Aug2011_ML2679_82628_92293_-1_gene_ML267912a_transcript_ML267912a-RA_gene_biotype_protein_coding_transcript_biotype_protein_coding:1.6209639653)51:0.0609185545,EP00119_Amphimedon_queenslandica_P015066_XP_019855485.1_PREDICTED_cyclin-T1-like_isoform_X1_Amphimedon_queenslandica:0.7835488371)50:0.0926049581,EP00118_Oscarella_pearsei_P011597_m.78816_g.78816_ORF_g.78816_m.78816_type_5prime_partial_len_646_comp36116_c0_seq5_2-1939:0.4569187493)53:0.1486086198,EP00114_Trichoplax_sp_H2_P004201_RDD39964.1_Cyclin-T2_Trichoplax_sp._H2:1.1578114153)100:0.9808278768,(((((((EP00038_Savillea_parva_P029120_m.68905_g.68905_ORF_g.68905_m.68905_type_5prime_partial_len_614_comp8548_c0_seq2_302-2143:0.5196473065,EP00041_Stephanoeca_diplocostata_P024334_m.613519_g.613519_ORF_g.613519_m.613519_type_3prime_partial_len_511_comp22503_c0_seq1_266-1801:0.5566008780)100:0.2385927424,EP00040_Diaphanoeca_grandis_P011315_m.57926_g.57926_ORF_g.57926_m.57926_type_3prime_partial_len_385_comp22468_c0_seq1_340-1497:0.5162209438)100:0.2439927919,(EP00049_Salpingoeca_infusionum_P000689_m.41685_g.41685_ORF_g.41685_m.41685_type_3prime_partial_len_343_comp10597_c0_seq1_1-1029:1.6831342523,EP01147_Barroeca_monosierra_P002064_gene2064-5123_t:1.2967573122)92:0.6038990630)84:0.0723092398,EP00039_Didymoeca_costata_P008429_m.111888_g.111888_ORF_g.111888_m.111888_type_complete_len_417_comp14075_c0_seq3_230-1480:0.7791037934)100:0.2213410927,(((EP00042_Codosiga_hollandica_P028906_m.155517_g.155517_ORF_g.155517_m.155517_type_5prime_partial_len_531_comp52911_c0_seq4_2-1594:0.9410338985,((EP00047_Mylnosiga_fluctuans_P011888_m.23457_g.23457_ORF_g.23457_m.23457_type_complete_len_386_comp3906_c0_seq1_233-1390:0.9586663522,EP00048_Salpingoeca_helianthica_P007445_m.110626_g.110626_ORF_g.110626_m.110626_type_5prime_partial_len_369_comp14334_c1_seq3_1-1107:0.9396828689)100:0.1343572076,EP00051_Salpingoeca_urceolata_P002595_m.51464_g.51464_ORF_g.51464_m.51464_type_internal_len_476_comp12225_c1_seq2_2-1429:1.0239127834)84:0.1591919052)62:0.0661208693,EP00050_Salpingoeca_kvevrii_P012010_m.19791_g.19791_ORF_g.19791_m.19791_type_internal_len_357_comp3777_c0_seq2_2-1075:0.6240912228)74:0.0866639772,EP00054_Salpingoeca_dolichothecata_P021571_m.138406_g.138406_ORF_g.138406_m.138406_type_internal_len_319_comp24035_c1_seq2_3-962:0.5193361320)73:0.0569547909)60:0.0561442931,(EP00052_Salpingoeca_macrocollata_P006304_m.52876_g.52876_ORF_g.52876_m.52876_type_internal_len_332_comp15370_c1_seq1_2-997:0.3851360738,EP00053_Salpingoeca_punica_P017638_m.170522_g.170522_ORF_g.170522_m.170522_type_3prime_partial_len_360_comp17251_c2_seq1_1-1080:0.6639601035)100:0.3753824669)100:1.2218972574,((((EP00040_Diaphanoeca_grandis_P013444_m.67970_g.67970_ORF_g.67970_m.67970_type_complete_len_307_comp23893_c0_seq1_580-1500:1.6203823125,EP00041_Stephanoeca_diplocostata_P009455_m.145821_g.145821_ORF_g.145821_m.145821_type_complete_len_416_comp17744_c0_seq1_418-1665:0.9683987778)100:0.9687138457,EP00054_Salpingoeca_dolichothecata_P020728_m.131299_g.131299_ORF_g.131299_m.131299_type_5prime_partial_len_433_comp23724_c0_seq1_3-1301:1.4115861736)66:0.3220749518,(((EP00045_Choanoeca_perplexa_P004214_m.36163_g.36163_ORF_g.36163_m.36163_type_complete_len_324_comp12454_c0_seq1_65-1036:0.5334370920,EP00730_Choanoeca_flexa_P019820_TRINITY_DN9691_c0_g1_i3.p1_TRINITY_DN9691_c0_g1_TRINITY_DN9691_c0_g1_i3.p1_ORF_type_5prime_partial_len_342_score_25.99_TRINITY_DN9691_c0_g1_i3_1-1026:0.7773238274)100:1.8451436181,EP00050_Salpingoeca_kvevrii_P021318_m.109059_g.109059_ORF_g.109059_m.109059_type_complete_len_288_comp9287_c0_seq2_138-1001:2.0685669540)55:0.6072565257,(EP00052_Salpingoeca_macrocollata_P011940_m.92288_g.92288_ORF_g.92288_m.92288_type_5prime_partial_len_282_comp18269_c0_seq5_2-847:0.9583960454,EP00053_Salpingoeca_punica_P012693_m.113949_g.113949_ORF_g.113949_m.113949_type_5prime_partial_len_470_comp16014_c6_seq2_542-1951:1.0479926724)99:0.4108378955)32:0.1847673933)49:0.1353905524,EP00051_Salpingoeca_urceolata_P028348_m.5678_g.5678_ORF_g.5678_m.5678_type_5prime_partial_len_369_comp2438_c0_seq1_22-1128:2.0564229571)100:0.5066740094)70:0.1844935827)99:0.1503305872,((EP00123_Amoebidium_parasiticum_P011166_comp20552_c0_seq1_m.26383_comp20552_c0_seq1_g.26383_ORF_comp20552_c0_seq1_g.26383_comp20552_c0_seq1_m.26383_type_complete_len_317_comp20552_c0_seq1_83-1033:0.8672524666,EP01134_Creolimax_fragrantissima_P008113_CFRG8113T1:0.8966576740)100:0.1777383169,EP01135_Chromosphaera_perkinsii_P001571_Nk52_evm41s207_gene_Nk52_evmTU41s207:0.7981793018)100:0.2586527099)96:0.0485018945,(((((EP00144_Saccharomyces_cerevisiae_P002920_NP_012528.1_Ctk2p_Saccharomyces_cerevisiae_S288C:3.9825766514,((EP00130_Batrachochytrium_dendrobatidis_P004592_XP_006679467.1_hypothetical_protein_BATDEDRAFT_25496_Batrachochytrium_dendrobatidis_JAM81:2.1341660839,EP00132_Gonapodya_prolifera_P002228_KXS10989.1_cyclin-like_protein_Gonapodya_prolifera_JEL478:2.4100970609)92:0.0861113059,EP00839_Anaeromyces_robustus_P009253_ORX83821.1_hypothetical_protein_BCR32DRAFT_266696_partial_Anaeromyces_robustus:1.9967368801)93:0.2149979316)76:0.0841829355,(((((((EP00134_Neurospora_crassa_P003917_XP_957064.3_C-type_cyclin_Neurospora_crassa_OR74A:1.1867187661,EP00138_Coccidioides_posadasii_P005959_XP_003070958.1_Cyclin_N-terminal_domain_containing_protein_Coccidioides_posadasii_C735_delta_SOWgp:0.9228355516)100:1.0030393125,EP00855_Neolecta_irregularis_P002189_OLL23788.1_CTD_kinase_subunit_beta_Neolecta_irregularis_DAH-3:0.6860223568)100:0.5791506556,(EP00857_Cystobasidium_minutum_P000622_jgi_Rhomi1_7641_CE7640_528:1.1027114462,EP00860_Wallemia_mellicola_P004038_XP_006959671.1_cyclin-like_protein_Wallemia_mellicola_CBS_633.66:1.6698051081)100:0.2751183472)100:0.5514166120,EP00153_Phycomyces_blakesleeanus_P014919_XP_018297996.1_cyclin_Phycomyces_blakesleeanus_NRRL_1555:0.7171735507)85:0.1204892103,((EP00847_Piptocephalis_cylindrospora_P001094_RKP12308.1_cyclin-like_protein_Piptocephalis_cylindrospora:2.4067260386,EP00848_Thamnocephalis_sphaerospora_P003087_RKP07444.1_cyclin-like_protein_Thamnocephalis_sphaerospora:1.3150035203)98:0.6712889818,EP00863_Basidiobolus_meristosporus_P004088_ORX89089.1_cyclin-like_protein_Basidiobolus_meristosporus_CBS_931.73:0.5826396742)97:0.3468351768)84:0.1042318718,(EP00151_Rhizophagus_irregularis_P025515_XP_025189559.1_cyclin-like_protein_Rhizophagus_irregularis_DAOM_181602_DAOM_197198:1.0280346200,EP00846_Dimargaris_cristalligena_P004785_RKP37882.1_cyclin-like_protein_Dimargaris_cristalligena:1.4520182346)39:0.1422193853)38:0.0915999910,EP00861_Lobosporangium_transversale_P008299_XP_021883287.1_cyclin-like_protein_Lobosporangium_transversale:1.2761181203)99:0.5048217976)99:0.4515859549,((((EP00298_Acanthocystis_sp_HF-20_P000864_c11215_g1_i1.p1_GENE.c11215_g1_i1_c11215_g1_i1.p1_ORF_type_internal_len_311_score_119.64_c11215_g1_i1_3-932:1.0803359117,EP00298_Acanthocystis_sp_HF-20_P019185_c22510_g1_i1.p1_GENE.c22510_g1_i1_c22510_g1_i1.p1_ORF_type_5prime_partial_len_128_score_11.99_c22510_g1_i1_1-384:0.7889899653)96:0.1711798761,(EP00301_Raphidiophrys_heterophryoidea_P000790_c10393_g1_i3.p1_GENE.c10393_g1_i3_c10393_g1_i3.p1_ORF_type_5prime_partial_len_251_score_35.01_c10393_g1_i3_30-782:0.9571055386,EP00301_Raphidiophrys_heterophryoidea_P002897_c11337_g1_i1.p1_GENE.c11337_g1_i1_c11337_g1_i1.p1_ORF_type_internal_len_297_score_67.89_c11337_g1_i1_3-890:0.5710100453)100:0.7557819000)95:0.1921090859,EP00299_Pterocystis_sp_00344_P013647_c6706_g1_i3.p1_GENE.c6706_g1_i3_c6706_g1_i3.p1_ORF_type_internal_len_284_score_63.22_c6706_g1_i3_1-849:0.7947548121)100:0.2708766285,EP01086_Lenisia_limosa_P004253_TRINITY_DN19344_c0_g1_i1.p1_TRINITY_DN19344_c0_g1_TRINITY_DN19344_c0_g1_i1.p1_ORF_type_internal_len_159_score_27.04_TRINITY_DN19344_c0_g1_i1_3-476:2.2800342896)98:0.2148497256)86:0.0701553643,(EP00793_Prasinoderma_coloniale_P001891_PRCOL_00007254-RA:2.4847081182,EP01130_Rhizamoeba_saxonica_P009769_TRINITY_DN3990_c0_g1_i4.p1_TRINITY_DN3990_c0_g1_TRINITY_DN3990_c0_g1_i4.p1_ORF_type_5prime_partial_len_248_score_39.51_TRINITY_DN3990_c0_g1_i4_140-883:1.7166754446)81:0.1707843482)84:0.1241091258,((((((((EP00003_Mantamonas_plastica_P020441_TRINITY_DN329_c0_g1_i7.p1_TRINITY_DN329_c0_g1_TRINITY_DN329_c0_g1_i7.p1_ORF_type_complete_len_386_score_98.76_TRINITY_DN329_c0_g1_i7_542-1699:0.9774142980,EP00314_Emiliania_huxleyi_P002844_XP_005758905.1_hypothetical_protein_EMIHUDRAFT_471193_Emiliania_huxleyi_CCMP1516:1.1864461232)81:0.1604681734,(((EP00686_Naegleria_gruberi_P015365_XP_002683294.1_cyclin-dependent_protein_kinase_Naegleria_gruberi_strain_NEG-M:1.4166064874,(EP01080_Neovahlkampfia_damariscottae_P000734_gene734-8986_t:0.3905761770,EP01080_Neovahlkampfia_damariscottae_P010079_gene10079-2500_t:1.8402977069)100:0.7108264943)96:0.1845501689,(EP00824_Muranothrix_gubernata_P003595_TRINITY_DN1450_c0_g1_i1.p1_TRINITY_DN1450_c0_g1_TRINITY_DN1450_c0_g1_i1.p1_ORF_type_3prime_partial_len_536_score_91.50_TRINITY_DN1450_c0_g1_i1_3-1607:1.0306168839,EP01046_Picozoa_sp_COSAG06_P003689_COSAG06_NODE_147_length_22091_cov_70.669880_12_plen_357_part_00:1.5169510554)53:0.1326493643)55:0.1046294093,(EP00744_Colponema_vietnamica_P003413_GILI01005233.1.p1_GENE.GILI01005233.1_GILI01005233.1.p1_ORF_type_3prime_partial_len_352_score_40.88_GILI01005233.1_2-1054:1.0973106347,EP01091_Cochliopodium_minus_P014950_TRINITY_DN5196_c0_g1_i2.p1_TRINITY_DN5196_c0_g1_TRINITY_DN5196_c0_g1_i2.p1_ORF_type_complete_len_275_score_64.44_TRINITY_DN5196_c0_g1_i2_16-840:1.3199948397)86:0.2550848569)53:0.0519791100)58:0.1123130404,(EP00031_Thecamonas_trahens_P005306_XP_013757876.1_cyclin_Thecamonas_trahens_ATCC_50062:1.0961560105,EP00300_Choanocystis_sp_HF-7_P038708_c55958_g1_i1.p1_GENE.c55958_g1_i1_c55958_g1_i1.p1_ORF_type_3prime_partial_len_278_score_50.47_c55958_g1_i1_264-1094:0.9916869311)98:0.5244862368)54:0.0607026322,((((((((EP00021_Heterostelium_album_P008187_XP_020434823.1_cyclin_Heterostelium_album_PN500:0.7530440000,EP01109_Acytostelium_subglobosum_P010893_XP_012758434.1_hypothetical_protein_SAMD00019534_010130_Acytostelium_subglobosum_LB1:0.3246230681)100:0.1639256884,EP00022_Cavenderia_fasciculata_P005781_XP_004358180.1_cyclin_Cavenderia_fasciculata:0.2851309109)100:0.1426994335,EP00023_Dictyostelium_discoideum_P004033_XP_637571.1_hypothetical_protein_DDB_G0286617_Dictyostelium_discoideum_AX4:0.2809181968)100:0.3726250141,EP01118_Nematostelium_gracile_P002909_TRINITY_DN13351_c0_g1_i1.p1_TRINITY_DN13351_c0_g1_TRINITY_DN13351_c0_g1_i1.p1_ORF_type_5prime_partial_len_374_score_34.78_TRINITY_DN13351_c0_g1_i1_3-1124:1.2653562734)57:0.0578667247,EP01119_Soliformovum_irregulare_P025195_TRINITY_DN9263_c0_g1_i2.p1_TRINITY_DN9263_c0_g1_TRINITY_DN9263_c0_g1_i2.p1_ORF_type_complete_len_526_score_70.71_TRINITY_DN9263_c0_g1_i2_318-1895:0.8563342711)53:0.1381325754,(((EP00026_Physarum_polycephalum_P005113_Phypoly_transcript_05141.p1_GENE.Phypoly_transcript_05141_Phypoly_transcript_05141.p1_ORF_type_complete_len_475_score_55.71_Phypoly_transcript_05141_101-1525:0.3948709354,(((EP00696_Hemimastix_kukwesjijk_P002719_gnl_Hemi2_13331_TR4578_c0_g1_i1.p1_gnl_Hemi2_13331_TR4578_c0_g1_gnl_Hemi2_13331_TR4578_c0_g1_i1.p1_ORF_type_3prime_partial_len_197_score_37.04_gnl_Hemi2_13331_TR4578_c0_g1_i1_1-588:1.3866160026,EP01129_Flabellula_baltica_P014874_TRINITY_DN7264_c0_g1_i1.p1_TRINITY_DN7264_c0_g1_TRINITY_DN7264_c0_g1_i1.p1_ORF_type_5prime_partial_len_384_score_69.83_TRINITY_DN7264_c0_g1_i1_504-1655:2.1064968129)95:0.3612496595,EP01087_Luapelamoeba_hula_P012184_TRINITY_DN3387_c0_g1_i3.p1_TRINITY_DN3387_c0_g1_TRINITY_DN3387_c0_g1_i3.p1_ORF_type_5prime_partial_len_452_score_70.45_TRINITY_DN3387_c0_g1_i3_1-1356:0.3523951024)86:0.0158310083,EP01098_Paradermamoeba_levis_P011826_TRINITY_DN5096_c0_g1_i4.p2_TRINITY_DN5096_c0_g1_TRINITY_DN5096_c0_g1_i4.p2_ORF_type_5prime_partial_len_170_score_49.32_TRINITY_DN5096_c0_g1_i4_534-1043:1.7091327792)92:0.1101672041)90:0.0409156614,((EP01114_Cavostelium_apophysatum_P013804_TRINITY_DN342_c0_g1_i1.p1_TRINITY_DN342_c0_g1_TRINITY_DN342_c0_g1_i1.p1_ORF_type_complete_len_465_score_80.65_TRINITY_DN342_c0_g1_i1_13-1407:0.4699213985,((EP01116_Phalansterium_solitarium_P006362_TRINITY_DN1865_c0_g1_i1.p1_TRINITY_DN1865_c0_g1_TRINITY_DN1865_c0_g1_i1.p1_ORF_type_complete_len_450_score_118.56_TRINITY_DN1865_c0_g1_i1_485-1834:1.9413788683,EP01116_Phalansterium_solitarium_P020137_TRINITY_DN5850_c0_g2_i1.p1_TRINITY_DN5850_c0_g2_TRINITY_DN5850_c0_g2_i1.p1_ORF_type_complete_len_627_score_115.36_TRINITY_DN5850_c0_g2_i1_258-2138:0.4949741713)91:0.2372631025,EP01118_Nematostelium_gracile_P018865_TRINITY_DN8535_c0_g1_i1.p1_TRINITY_DN8535_c0_g1_TRINITY_DN8535_c0_g1_i1.p1_ORF_type_complete_len_456_score_89.12_TRINITY_DN8535_c0_g1_i1_63-1346:0.7976841428)89:0.1201310191)85:0.1192374171,EP01119_Soliformovum_irregulare_P004461_TRINITY_DN15472_c0_g1_i2.p1_TRINITY_DN15472_c0_g1_TRINITY_DN15472_c0_g1_i2.p1_ORF_type_complete_len_316_score_75.90_TRINITY_DN15472_c0_g1_i2_30-929:0.8958510347)56:0.0683835041)47:0.0219482982,(EP01102_Stenamoeba_stenopodia_P021074_TRINITY_DN83_c0_g1_i2.p1_TRINITY_DN83_c0_g1_TRINITY_DN83_c0_g1_i2.p1_ORF_type_complete_len_400_score_71.61_TRINITY_DN83_c0_g1_i2_111-1310:1.2976660023,EP01103_Thecamoeba_quadrilineata_P002146_TRINITY_DN1209_c0_g1_i4.p1_TRINITY_DN1209_c0_g1_TRINITY_DN1209_c0_g1_i4.p1_ORF_type_5prime_partial_len_374_score_47.54_TRINITY_DN1209_c0_g1_i4_3-1124:0.6904198865)77:0.0852533486)49:0.0992775077)67:0.0679927132,((EP01105_Mastigella_eilhardi_P008381_TRINITY_DN2036_c0_g1_i2.p1_TRINITY_DN2036_c0_g1_TRINITY_DN2036_c0_g1_i2.p1_ORF_type_complete_len_255_score_59.31_TRINITY_DN2036_c0_g1_i2_18-782:1.6191736557,EP01105_Mastigella_eilhardi_P019681_TRINITY_DN464_c0_g1_i4.p1_TRINITY_DN464_c0_g1_TRINITY_DN464_c0_g1_i4.p1_ORF_type_complete_len_543_score_109.68_TRINITY_DN464_c0_g1_i4_64-1671:0.3622363612)99:0.3992789064,(EP01113_Clastostelium_recurvatum_P039133_TRINITY_DN5940_c0_g1_i2.p1_TRINITY_DN5940_c0_g1_TRINITY_DN5940_c0_g1_i2.p1_ORF_type_3prime_partial_len_250_score_30.31_TRINITY_DN5940_c0_g1_i2_6-752:2.8238044709,EP01113_Clastostelium_recurvatum_P042324_TRINITY_DN6853_c0_g1_i7.p1_TRINITY_DN6853_c0_g1_TRINITY_DN6853_c0_g1_i7.p1_ORF_type_5prime_partial_len_460_score_82.70_TRINITY_DN6853_c0_g1_i7_7-1386:0.1250426714)98:0.4809834667)57:0.1261997834)53:0.0792787491,((EP01100_Stratorugosa_tubuloviscum_P003477_TRINITY_DN1848_c0_g1_i1.p1_TRINITY_DN1848_c0_g1_TRINITY_DN1848_c0_g1_i1.p1_ORF_type_3prime_partial_len_183_score_53.67_TRINITY_DN1848_c0_g1_i1_2-547:2.3383739546,(EP01101_Sappina_pedata_P010884_TRINITY_DN6985_c0_g1_i1.p1_TRINITY_DN6985_c0_g1_TRINITY_DN6985_c0_g1_i1.p1_ORF_type_3prime_partial_len_368_score_77.33_TRINITY_DN6985_c0_g1_i1_3-1067:1.0508927276,(EP01103_Thecamoeba_quadrilineata_P016169_TRINITY_DN5335_c0_g1_i1.p1_TRINITY_DN5335_c0_g1_TRINITY_DN5335_c0_g1_i1.p1_ORF_type_5prime_partial_len_498_score_55.69_TRINITY_DN5335_c0_g1_i1_3-1496:0.6980026411,EP01103_Thecamoeba_quadrilineata_P016332_TRINITY_DN5433_c0_g1_i2.p1_TRINITY_DN5433_c0_g1_TRINITY_DN5433_c0_g1_i2.p1_ORF_type_complete_len_438_score_36.17_TRINITY_DN5433_c0_g1_i2_80-1393:0.7032170333)100:0.4379479695)99:0.1013101603)93:0.2038043617,EP01107_Rhizomastix_libera_P014611_TRINITY_DN476_c1_g1_i1.p1_TRINITY_DN476_c1_g1_TRINITY_DN476_c1_g1_i1.p1_ORF_type_5prime_partial_len_448_score_163.91_TRINITY_DN476_c1_g1_i1_2-1345:1.3565043015)54:0.2669513536)52:0.0361424661)52:0.0395275359,((EP00161_Ancyromonas_sigmoides_P019445_TRINITY_DN5502_c1_g1_i2.p1_TRINITY_DN5502_c1_g1_TRINITY_DN5502_c1_g1_i2.p1_ORF_type_internal_len_299_score_43.18_TRINITY_DN5502_c1_g1_i2_3-896:2.0503230519,EP01108_Squamamoeba_japonica_P005080_TRINITY_DN396_c0_g2_i2.p2_TRINITY_DN396_c0_g2_TRINITY_DN396_c0_g2_i2.p2_ORF_type_5prime_partial_len_760_score_483.32_TRINITY_DN396_c0_g2_i2_169-2448:1.1330909073)54:0.2273808106,EP01127_Copromyxa_protea_P019666_TRINITY_DN6437_c0_g1_i2.p1_TRINITY_DN6437_c0_g1_TRINITY_DN6437_c0_g1_i2.p1_ORF_type_5prime_partial_len_582_score_60.10_TRINITY_DN6437_c0_g1_i2_2-1747:1.8621794261)81:0.2839704212)35:0.0563900523,(((EP01124_Arcella_intermedia_P020889_TRINITY_DN2848_c0_g2_i2.p1_TRINITY_DN2848_c0_g2_TRINITY_DN2848_c0_g2_i2.p1_ORF_type_complete_len_736_score_141.52_TRINITY_DN2848_c0_g2_i2_221-2428:0.2506006824,EP01124_Arcella_intermedia_P026503_TRINITY_DN4993_c0_g1_i2.p1_TRINITY_DN4993_c0_g1_TRINITY_DN4993_c0_g1_i2.p1_ORF_type_5prime_partial_len_501_score_141.32_TRINITY_DN4993_c0_g1_i2_1-1503:1.0323450056)100:0.4725848887,(EP01125_Pyxidicula_operculata_P020700_TRINITY_DN7713_c0_g1_i1.p1_TRINITY_DN7713_c0_g1_TRINITY_DN7713_c0_g1_i1.p1_ORF_type_complete_len_481_score_97.79_TRINITY_DN7713_c0_g1_i1_129-1571:0.5451105791,(EP01126_Amoeba_proteus_P046366_TRINITY_DN5240_c0_g1_i3.p1_TRINITY_DN5240_c0_g1_TRINITY_DN5240_c0_g1_i3.p1_ORF_type_complete_len_792_score_118.77_TRINITY_DN5240_c0_g1_i3_97-2370:0.7131642696,(EP01127_Copromyxa_protea_P008186_TRINITY_DN1868_c1_g1_i1.p1_TRINITY_DN1868_c1_g1_TRINITY_DN1868_c1_g1_i1.p1_ORF_type_complete_len_587_score_67.71_TRINITY_DN1868_c1_g1_i1_108-1868:1.7102698743,EP01127_Copromyxa_protea_P012056_TRINITY_DN3102_c3_g1_i2.p1_TRINITY_DN3102_c3_g1_TRINITY_DN3102_c3_g1_i2.p1_ORF_type_3prime_partial_len_582_score_85.70_TRINITY_DN3102_c3_g1_i2_3-1538:1.1423914004)99:0.2262120362)100:0.4614019392)100:0.0834913399)100:0.2467834793,(EP01130_Rhizamoeba_saxonica_P003673_TRINITY_DN1531_c0_g1_i1.p1_TRINITY_DN1531_c0_g1_TRINITY_DN1531_c0_g1_i1.p1_ORF_type_complete_len_269_score_39.47_TRINITY_DN1531_c0_g1_i1_40-846:1.5285503528,(EP01155_Anaeramoeba_flamelloides_P022778_Anaeramoba_flamelloidesa613302_18.p1_GENE.a613302_18_a613302_18.p1_ORF_type_3prime_partial_len_115_score_13.27_a613302_18_46-342:1.8424698476,EP01156_Anaeramoeba_ignava_P017913_Anaeramoba_ignava_a90312_12.p1_GENE.a90312_12_a90312_12.p1_ORF_type_5prime_partial_len_242_score_65.02_a90312_12_1-726:1.2885568151)98:0.2041573338)85:0.2745796936)58:0.0898086708)28:0.0974120563,(((((((((((EP00202_Volvox_carteri_P011766_XP_002957372.1_cyclin_Volvox_carteri_f._nagariensis:2.0388185708,EP00874_Dunaliella_salina_P003363_KAF5828562.1_hypothetical_protein_DUNSADRAFT_17404_Dunaliella_salina:1.3339245181)97:0.1390312614,EP00798_Chlamydomonas_sp_ICE-L_P026596_gene26596-18378_t:0.9892496051)99:0.5671213836,((EP00877_Chromochloris_zofingiensis_P002148_jgi_Chrzof1_11934_Cz06g15060.t1:0.7625256822,EP00879_Flechtneria_rotunda_P015867_GHRR01016594.1.p1_GENE.GHRR01016594.1_GHRR01016594.1.p1_ORF_type_complete_len_372_score_115.98_GHRR01016594.1_403-1518:1.0335750469)100:0.2438287030,EP00881_Raphidocelis_subcapitata_P006013_GBF93302.1_hypothetical_protein_Rsub_06034_Raphidocelis_subcapitata:1.8265973385)100:0.2371797431)90:0.1677787525,(EP00799_Chlamydomonas_eustigma_P004874_GAX77418.1_hypothetical_protein_CEUSTIGMA_g4863.t1_Chlamydomonas_eustigma:1.4415710802,EP00853_Edaphochlamys_debaryana_P009303_KAG2491108.1_hypothetical_protein_HYH03_010552_Edaphochlamys_debaryana:0.6865536593)99:0.3351488595)93:0.2224544986,((EP00803_Ostreobium_quekettii_P002919_evm.model.scf_1582.2_EVM.evm.TU.scf_1582.2_scf_1582_14069-16820:1.0902960652,EP00803_Ostreobium_quekettii_P006347_evm.model.scf_2378.3_EVM.evm.TU.scf_2378.3_scf_2378_14390-16749:1.4778358075)96:0.5534591832,(EP00803_Ostreobium_quekettii_P011043_evm.model.scf_763.5_EVM.evm.TU.scf_763.5_scf_763_44773-48331:1.1977387889,EP01026_Neomeris_dumetosa_P033333_TRINITY_DN26563_c0_g1_i1.p2_TRINITY_DN26563_c0_g1_TRINITY_DN26563_c0_g1_i1.p2_ORF_type_5prime_partial_len_313_score_40.07_TRINITY_DN26563_c0_g1_i1_2-940:1.7326104172)99:0.0681285226)96:0.1832585799)68:0.0699413076,EP01023_Acetabularia_acetabulum_P036523_TRINITY_DN34529_c0_g1_i1.p1_TRINITY_DN34529_c0_g1_TRINITY_DN34529_c0_g1_i1.p1_ORF_type_3prime_partial_len_170_score_14.44_TRINITY_DN34529_c0_g1_i1_35-508:1.7560770295)82:0.0499602118,(((EP00203_Chlorella_variabilis_P002381_XP_005844927.1_hypothetical_protein_CHLNCDRAFT_138256_Chlorella_variabilis:0.9444131412,EP00885_Auxenochlorella_protothecoides_P004015_RMZ56020.1_hypothetical_protein_APUTEX25_004444_Auxenochlorella_protothecoides:1.4279789427)100:0.5822807627,EP00891_Asterochloris_glomerata_P008095_jgi_Astpho2_8095_Aster-x1481:1.5897058600)97:0.1987999018,(EP00206_Coccomyxa_subellipsoidea_P007988_XP_005650537.1_hypothetical_protein_COCSUDRAFT_60988_Coccomyxa_subellipsoidea_C-169:1.5055594964,EP00884_Botryococcus_braunii_P019212_jgi_Botrbrau1_5975_Bobra.104_1s0007.1:1.2397927744)99:0.1786786401)94:0.1591058763)100:0.2546268404,((EP00231_Micromonas_pusilla_P001379_XP_003056134.1_predicted_protein_Micromonas_pusilla_CCMP1545:1.0633456023,EP00893_Bathycoccus_prasinos_P001204_XP_007509227.1_CycK-related_cyclin_family_protein_Bathycoccus_prasinos:0.7009227123)100:0.1425313011,EP00854_Cymbomonas_tetramitiformis_P006715_gene6715-8035_t:1.1536340746)100:0.1495034921)75:0.0426995610,EP00854_Cymbomonas_tetramitiformis_P011175_gene11175-13206_t:1.3567359184)95:0.0885372097,(((((((EP00245_Coleochaete_scutata_P016182_TRINITY_DN7467_c0_g1_i1.p1_TRINITY_DN7467_c0_g1_TRINITY_DN7467_c0_g1_i1.p1_ORF_type_3prime_partial_len_654_score_153.08_TRINITY_DN7467_c0_g1_i1_2-1960:0.2262246356,EP00895_Klebsormidium_nitens_P014936_GAQ92489.1_cyclin_family_protein_Klebsormidium_nitens:0.6142067492)86:0.0724005729,EP00850_Spirogloea_muscicola_P016583_SM000135S27027_mRNA_locus_s135_397278_400192_translate_table_standard:0.3959444633)64:0.0359122840,((((((EP00247_Physcomitrium_patens_P024244_XP_024380495.1_cyclin-T1-3-like_isoform_X1_Physcomitrella_patens:0.2452937988,EP00248_Marchantia_polymorpha_P021596_PTQ47616.1_hypothetical_protein_MARPO_0007s0068_Marchantia_polymorpha:0.0750034023)100:0.0821440217,((((EP00255_Erythranthe_guttata_P015532_XP_012842794.1_PREDICTED_cyclin-T1-3_Erythranthe_guttata:0.4869306097,(EP00257_Ricinus_communis_P000674_XP_002510431.2_cyclin-T1-3_isoform_X1_Ricinus_communis:0.2630027475,EP00259_Arabidopsis_lyrata_P016546_XP_020869262.1_cyclin-T1-3_isoform_X2_Arabidopsis_lyrata_subsp._lyrata:0.9211009788)100:0.1963254564)100:0.1328204676,EP00268_Persea_americana_P056838_TRINITY_DN6756_c0_g1_i18.p1_TRINITY_DN6756_c0_g1_TRINITY_DN6756_c0_g1_i18.p1_ORF_type_complete_len_736_score_153.82_TRINITY_DN6756_c0_g1_i18_542-2749:0.3233533879)99:0.0992993818,(((EP00263_Brachypodium_distachyon_P019549_XP_010233768.2_cyclin-T1-1_isoform_X1_Brachypodium_distachyon:0.4254336945,EP00264_Hordeum_vulgare_P106359_HORVU6Hr1G017740.2_pep_chromosome_IBSC_v2_chr6H_42584362_42588593_-1_gene_HORVU6Hr1G017740_transcript_HORVU6Hr1G017740.2_gene_biotype_protein_coding_transcript_biotype_protein_coding:0.2725804069)100:0.1604604065,EP00266_Sorghum_bicolor_P032925_XP_021315751.1_cyclin-T1-1_isoform_X1_Sorghum_bicolor:0.4034538037)100:0.3046336018,EP00267_Zea_mays_P009064_NP_001146888.2_uncharacterized_protein_LOC100280496_Zea_mays:0.3825991694)100:0.3659683511)100:0.3337383611,(EP00255_Erythranthe_guttata_P028033_XP_012855295.1_PREDICTED_cyclin-T1-4-like_Erythranthe_guttata:1.5182459595,((EP00256_Glycine_max_P050187_XP_006605531.2_cyclin-T1-4_isoform_X1_Glycine_max:0.1585901611,EP00259_Arabidopsis_lyrata_P019690_XP_020872406.1_cyclin-T1-2_Arabidopsis_lyrata_subsp._lyrata:0.6647163714)93:0.0654803782,((EP00263_Brachypodium_distachyon_P026230_XP_014755120.1_cyclin-T1-4_isoform_X2_Brachypodium_distachyon:0.2036880335,EP00266_Sorghum_bicolor_P023354_XP_021306180.1_cyclin-T1-4_Sorghum_bicolor:0.2628504712)100:0.1296095416,EP00264_Hordeum_vulgare_P115381_HORVU4Hr1G021220.13_pep_chromosome_IBSC_v2_chr4H_107422936_107436241_1_gene_HORVU4Hr1G021220_transcript_HORVU4Hr1G021220.13_gene_biotype_protein_coding_transcript_biotype_protein_coding:0.1891186828)99:0.1049918770)86:0.0324581878)81:0.0763007851)47:0.0319106179)46:0.0241402801,(EP01018_Ginkgo_biloba_P035118_Gb_10896_translate_table_standard:0.2527894213,EP01018_Ginkgo_biloba_P038846_Gb_25727_translate_table_standard:0.5112985326)96:0.0581963111)80:0.0271595992,EP00249_Psilotum_nudum_P021563_c28154_g2_i1_orf_529-2955:0.1909670972)58:0.0299716721,(((EP00250_Pteridium_aquilinum_P003778_c14068_g1_i1_orf_803-2041:1.1423595377,(EP00253_Pinus_taeda_P000740_PITA_00740:0.4197928023,EP01018_Ginkgo_biloba_P038229_Gb_38056_translate_table_standard:0.3000571936)100:0.1833972750)98:0.1267667618,EP00269_Selaginella_moellendorffii_P004733_XP_002971129.2_cyclin-T1-3_Selaginella_moellendorffii:0.2280240121)76:0.0473381938,(EP00250_Pteridium_aquilinum_P004285_c14507_g1_i1_orf_3-2039:0.1039233047,(EP00250_Pteridium_aquilinum_P018198_c23985_g1_i1_orf_2-1801:0.8523294834,EP00250_Pteridium_aquilinum_P018484_c24111_g1_i1_orf_2-1588:0.1945174349)99:0.0666163590)98:0.0622538184)68:0.0389034344)79:0.0497841262,((EP00250_Pteridium_aquilinum_P018261_c24011_g1_i1_orf_1-1014:0.3852405806,(EP00254_Amborella_trichopoda_P025950_XP_020526788.1_cyclin-T1-4_isoform_X1_Amborella_trichopoda:0.3496174346,((EP00255_Erythranthe_guttata_P014207_XP_012841469.1_PREDICTED_cyclin-T1-4-like_isoform_X2_Erythranthe_guttata:0.4134074355,EP00257_Ricinus_communis_P004227_XP_002517211.2_cyclin-T1-5_isoform_X1_Ricinus_communis:0.0712683232)100:0.0979990278,EP00264_Hordeum_vulgare_P225432_HORVU3Hr1G059980.2_pep_chromosome_IBSC_v2_chr3H_456193983_456205856_-1_gene_HORVU3Hr1G059980_transcript_HORVU3Hr1G059980.2_gene_biotype_protein_coding_transcript_biotype_protein_coding:0.7362645657)100:0.0655484023)100:0.2391895779)99:0.0908066592,EP00252_Welwitschia_mirabilis_P007174_TRINITY_DN182_c0_g1_i2.p1_TRINITY_DN182_c0_g1_TRINITY_DN182_c0_g1_i2.p1_ORF_type_complete_len_348_score_31.59_TRINITY_DN182_c0_g1_i2_245-1288:0.3820606312)100:0.7614573033)94:0.0206712780)79:0.0916626701,EP00269_Selaginella_moellendorffii_P007222_XP_002977278.2_cyclin-T1-4_Selaginella_moellendorffii:0.5741268635)96:0.0752018496,EP00896_Chara_braunii_P029158_GBG87034.1_hypothetical_protein_CBR_g44491_Chara_braunii:0.1926886246)98:0.1317846746,EP00271_Cylindrocystis_brebissonii_P010157_TRINITY_DN26260_c0_g1_i1.p1_TRINITY_DN26260_c0_g1_TRINITY_DN26260_c0_g1_i1.p1_ORF_type_3prime_partial_len_161_score_22.11_TRINITY_DN26260_c0_g1_i1_53-532:0.9154449530)100:0.1832013628,(((EP00270_Netrium_digitus_P007890_TRINITY_DN2315_c0_g1_i5.p1_TRINITY_DN2315_c0_g1_TRINITY_DN2315_c0_g1_i5.p1_ORF_type_5prime_partial_len_492_score_67.21_TRINITY_DN2315_c0_g1_i5_88-1563:0.4728857032,EP00475_Leptophrys_vorax_P000249_TRINITY_DN1014_c0_g1_i2.p1_TRINITY_DN1014_c0_g1_TRINITY_DN1014_c0_g1_i2.p1_ORF_type_complete_len_375_score_17.01_TRINITY_DN1014_c0_g1_i2_183-1307:0.3823689414)100:0.1915973503,(EP00271_Cylindrocystis_brebissonii_P013860_TRINITY_DN3429_c0_g2_i1.p1_TRINITY_DN3429_c0_g2_TRINITY_DN3429_c0_g2_i1.p1_ORF_type_3prime_partial_len_504_score_105.11_TRINITY_DN3429_c0_g2_i1_453-1961:0.7000013223,EP00271_Cylindrocystis_brebissonii_P014416_TRINITY_DN35768_c0_g1_i1.p1_TRINITY_DN35768_c0_g1_TRINITY_DN35768_c0_g1_i1.p1_ORF_type_complete_len_1051_score_256.98_TRINITY_DN35768_c0_g1_i1_207-3359:0.7494737662)99:0.1860592108)99:0.2905582948,EP00850_Spirogloea_muscicola_P010445_SM000061S19272_mRNA_locus_s61_492086_495148_translate_table_standard:0.5876346202)100:0.9344384046)98:0.1113879184)97:0.0827362338,(EP00898_Chlorokybus_atmophyticus_P001135_jgi_Chlat1_2021_Chrsp158S02308:0.4855642121,EP00899_Mesostigma_viride_P020587_jgi_Mesvir1_2852_Mv13939-RA.1:0.8866927146)91:0.1046237040)100:0.3009959617)26:0.0762402648,(EP00164_Ancoracysta_twista_P008332_GFYU01012010.1.p1_GENE.GFYU01012010.1_GFYU01012010.1.p1_ORF_type_internal_len_295_score_51.62_GFYU01012010.1_1-882:1.4547918943,((EP00658_Telonema_sp_P-2_P001307_TRINITY_DN10494_c0_g1_i1.p1_TRINITY_DN10494_c0_g1_TRINITY_DN10494_c0_g1_i1.p1_ORF_type_internal_len_400_score_89.48_TRINITY_DN10494_c0_g1_i1_2-1198:1.0096111962,EP00157_Rozella_allomycis_P001320_EPZ32061.1_Cyclin_C_H_T_L_domain-containing_protein_Rozella_allomycis_CSF55:2.6411664660)53:0.2324586895,EP01094_Clydonella_sp_ATCC50884_P028690_TRINITY_DN868_c0_g1_i4.p1_TRINITY_DN868_c0_g1_TRINITY_DN868_c0_g1_i4.p1_ORF_type_internal_len_376_score_72.54_TRINITY_DN868_c0_g1_i4_2-1126:1.1934935983)45:0.0741550447)26:0.1103243154)87:0.0983566002)99:0.1241247673)98:0.1249664519,((((EP00035_Acanthoeca_spectabilis_P040389_m.69483_g.69483_ORF_g.69483_m.69483_type_complete_len_344_comp9968_c0_seq2_505-1536:0.5561671068,EP00041_Stephanoeca_diplocostata_P015948_m.309718_g.309718_ORF_g.309718_m.309718_type_complete_len_487_comp20201_c0_seq4_251-1711:0.6301568341)100:0.2110337870,EP00040_Diaphanoeca_grandis_P017401_m.90620_g.90620_ORF_g.90620_m.90620_type_complete_len_365_comp26412_c3_seq1_140-1234:0.8163987651)100:0.3716044699,EP00039_Didymoeca_costata_P003383_m.67288_g.67288_ORF_g.67288_m.67288_type_complete_len_265_comp11876_c0_seq1_158-952:0.8343801780)100:0.4425444844,((((((((EP00043_Microstomoeca_roanoka_P010588_m.100426_g.100426_ORF_g.100426_m.100426_type_3prime_partial_len_264_comp14937_c1_seq1_291-1085:0.6358822814,EP00044_Salpingoeca_rosetta_P005080_XP_004992513.1_hypothetical_protein_PTSG_07096_Salpingoeca_rosetta:0.4150304988)100:0.2449998196,EP00056_Hartaetosiga_gracilis_P002470_m.53879_g.53879_ORF_g.53879_m.53879_type_5prime_partial_len_345_comp11065_c0_seq1_2-1036:0.9977511941)99:0.1622474792,EP01147_Barroeca_monosierra_P006776_gene6776-9479_t:1.0739910628)99:0.3541796230,EP00049_Salpingoeca_infusionum_P002857_m.60565_g.60565_ORF_g.60565_m.60565_type_complete_len_311_comp11823_c0_seq3_98-1030:1.8629321621)99:0.4811978706,EP00054_Salpingoeca_dolichothecata_P025498_m.178996_g.178996_ORF_g.178996_m.178996_type_internal_len_381_comp25375_c1_seq5_1-1143:1.1252173643)44:0.0000025044,EP00050_Salpingoeca_kvevrii_P010531_m.8897_g.8897_ORF_g.8897_m.8897_type_5prime_partial_len_283_comp2908_c0_seq1_3-851:2.4559112597)49:0.0606064107,EP00048_Salpingoeca_helianthica_P019107_m.244279_g.244279_ORF_g.244279_m.244279_type_5prime_partial_len_298_comp30347_c0_seq1_27-920:1.2173509099)88:0.2299434814,(((EP00046_Monosiga_brevicollis_P007229_XP_001749227.1_hypothetical_protein_Monosiga_brevicollis_MX1:1.3572543192,EP00730_Choanoeca_flexa_P000438_TRINITY_DN10198_c0_g1_i1.p1_TRINITY_DN10198_c0_g1_TRINITY_DN10198_c0_g1_i1.p1_ORF_type_complete_len_294_score_52.40_TRINITY_DN10198_c0_g1_i1_35-916:0.7289727255)100:0.7356923951,EP00051_Salpingoeca_urceolata_P009965_m.121098_g.121098_ORF_g.121098_m.121098_type_5prime_partial_len_426_comp16526_c0_seq1_61-1338:1.0755733437)95:0.2208303518,(EP00052_Salpingoeca_macrocollata_P021382_m.183197_g.183197_ORF_g.183197_m.183197_type_5prime_partial_len_356_comp21516_c0_seq2_255-1322:0.7859025101,EP00053_Salpingoeca_punica_P005733_m.56226_g.56226_ORF_g.56226_m.56226_type_5prime_partial_len_337_comp13373_c0_seq1_1-1011:1.1914623880)99:0.3241380451)85:0.0865648727)96:0.1843031527)100:0.3142394802)70:0.0471804783,(EP00120_Capsaspora_owczarzaki_P007958_XP_011270139.1_hypothetical_protein_CAOG_08557_Capsaspora_owczarzaki_ATCC_30864:1.2343695711,EP00127_Corallochytrium_limacisporum_P003571_Clim_evm54s150_gene_Clim_evmTU54s150:2.7500010485)94:0.1844177110)100:0.5057542152,EP00114_Trichoplax_sp_H2_P008555_RDD44318.1_Cyclin-K_Trichoplax_sp._H2:0.6525132176)82:0.1317226505,(EP00118_Oscarella_pearsei_P001889_m.8811_g.8811_ORF_g.8811_m.8811_type_5prime_partial_len_382_comp20871_c0_seq2_2-1147:0.6484725818,EP00119_Amphimedon_queenslandica_P001418_XP_003385094.1_PREDICTED_cyclin-K-like_Amphimedon_queenslandica:0.6819938545)82:0.1096620620)100:0.2482537577,EP00057_Strongylocentrotus_purpuratus_P034562_XP_795740.3_PREDICTED_cyclin-K_Strongylocentrotus_purpuratus:0.3859731155)87:0.1581553799,EP00085_Daphnia_pulex_P008683_EFX68533.1_cyclin_K-like_protein_Daphnia_pulex:0.2207735371)85:0.0610335584,(EP00058_Branchiostoma_floridae_P011352_XP_002596840.1_hypothetical_protein_BRAFLDRAFT_129102_Branchiostoma_floridae:0.4099433933,(EP00081_Caenorhabditis_elegans_P024046_NP_506615.2_CyCliN_K_Caenorhabditis_elegans:2.1331694965,EP00090_Calanus_glacialis_P024399_TRINITY_DN3788_c0_g1_i1.p1_TRINITY_DN3788_c0_g1_TRINITY_DN3788_c0_g1_i1.p1_ORF_type_complete_len_550_score_149.42_TRINITY_DN3788_c0_g1_i1_172-1821:0.1979472039)99:0.2480747219)85:0.0676557463)99:0.1269859184,EP00059_Ciona_intestinalis_P008648_XP_009859171.1_cyclin-K-like_isoform_X1_Ciona_intestinalis:0.4970530254)100:0.2480824718,EP00076_Gallus_gallus_P001780_NP_001026380.1_cyclin-K_Gallus_gallus:0.0206298402);

TIME STAMP
----------

Date and time: Thu Apr  4 02:17:09 2024
Total CPU time used: 186539.2317 seconds (51h:48m:59s)
Total wall-clock time used: 14766.74568 seconds (4h:6m:6s)
