# Supplementary material for: Evolution of promoter-proximal pausing enabled a new layer of transcription control
Source: bioRxiv. 2024 Oct 12:2023.02.19.529146. Preprint. [Version 2] doi: 10.1101/2023.02.19.529146 (PMC11482795; doi:10.1101/2023.02.19.529146)
Supplement: Supplement 1 [file media-1.zip › Other Supplemental Materials/CyclinT/CyclinTlikefinal_TK.linsi.gappyout.LGC20G.splits.nex]

#nexus

BEGIN Taxa;
DIMENSIONS ntax=217;
TAXLABELS
[1] 'EP00072_Mus_musculus_P014636_NP_033962.2_cyclin-K_Mus_musculus'
[2] 'EP00072_Mus_musculus_P014637_NP_033963.1_cyclin-T1_Mus_musculus'
[3] 'EP00072_Mus_musculus_P021590_NP_082675.1_cyclin-T2_Mus_musculus'
[4] 'EP00085_Daphnia_pulex_P008683_EFX68533.1_cyclin_K-like_protein_Daphnia_pulex'
[5] 'EP00085_Daphnia_pulex_P012586_EFX72436.1_cyclin_T-like_protein_Daphnia_pulex'
[6] 'EP00144_Saccharomyces_cerevisiae_P002920_NP_012528.1_Ctk2p_Saccharomyces_cerevisiae_S288C'
[7] 'EP00003_Mantamonas_plastica_P020441_TRINITY_DN329_c0_g1_i7.p1_TRINITY_DN329_c0_g1_TRINITY_DN329_c0_g1_i7.p1_ORF_type_complete_len_386_score_98.76_TRINITY_DN329_c0_g1_i7_542-1699'
[8] 'EP00021_Heterostelium_album_P008187_XP_020434823.1_cyclin_Heterostelium_album_PN500'
[9] 'EP00022_Cavenderia_fasciculata_P005781_XP_004358180.1_cyclin_Cavenderia_fasciculata'
[10] 'EP00023_Dictyostelium_discoideum_P004033_XP_637571.1_hypothetical_protein_DDB_G0286617_Dictyostelium_discoideum_AX4'
[11] 'EP00026_Physarum_polycephalum_P005113_Phypoly_transcript_05141.p1_GENE.Phypoly_transcript_05141_Phypoly_transcript_05141.p1_ORF_type_complete_len_475_score_55.71_Phypoly_transcript_05141_101-1525'
[12] 'EP00031_Thecamonas_trahens_P005306_XP_013757876.1_cyclin_Thecamonas_trahens_ATCC_50062'
[13] 'EP00161_Ancyromonas_sigmoides_P019445_TRINITY_DN5502_c1_g1_i2.p1_TRINITY_DN5502_c1_g1_TRINITY_DN5502_c1_g1_i2.p1_ORF_type_internal_len_299_score_43.18_TRINITY_DN5502_c1_g1_i2_3-896'
[14] 'EP00164_Ancoracysta_twista_P008332_GFYU01012010.1.p1_GENE.GFYU01012010.1_GFYU01012010.1.p1_ORF_type_internal_len_295_score_51.62_GFYU01012010.1_1-882'
[15] 'EP00202_Volvox_carteri_P011766_XP_002957372.1_cyclin_Volvox_carteri_f._nagariensis'
[16] 'EP00203_Chlorella_variabilis_P002381_XP_005844927.1_hypothetical_protein_CHLNCDRAFT_138256_Chlorella_variabilis'
[17] 'EP00206_Coccomyxa_subellipsoidea_P007988_XP_005650537.1_hypothetical_protein_COCSUDRAFT_60988_Coccomyxa_subellipsoidea_C-169'
[18] 'EP00231_Micromonas_pusilla_P001379_XP_003056134.1_predicted_protein_Micromonas_pusilla_CCMP1545'
[19] 'EP00245_Coleochaete_scutata_P016182_TRINITY_DN7467_c0_g1_i1.p1_TRINITY_DN7467_c0_g1_TRINITY_DN7467_c0_g1_i1.p1_ORF_type_3prime_partial_len_654_score_153.08_TRINITY_DN7467_c0_g1_i1_2-1960'
[20] 'EP00247_Physcomitrium_patens_P024244_XP_024380495.1_cyclin-T1-3-like_isoform_X1_Physcomitrella_patens'
[21] 'EP00248_Marchantia_polymorpha_P021596_PTQ47616.1_hypothetical_protein_MARPO_0007s0068_Marchantia_polymorpha'
[22] 'EP00249_Psilotum_nudum_P021563_c28154_g2_i1_orf_529-2955'
[23] 'EP00250_Pteridium_aquilinum_P003778_c14068_g1_i1_orf_803-2041'
[24] 'EP00250_Pteridium_aquilinum_P004285_c14507_g1_i1_orf_3-2039'
[25] 'EP00250_Pteridium_aquilinum_P018198_c23985_g1_i1_orf_2-1801'
[26] 'EP00250_Pteridium_aquilinum_P018261_c24011_g1_i1_orf_1-1014'
[27] 'EP00250_Pteridium_aquilinum_P018484_c24111_g1_i1_orf_2-1588'
[28] 'EP00252_Welwitschia_mirabilis_P007174_TRINITY_DN182_c0_g1_i2.p1_TRINITY_DN182_c0_g1_TRINITY_DN182_c0_g1_i2.p1_ORF_type_complete_len_348_score_31.59_TRINITY_DN182_c0_g1_i2_245-1288'
[29] 'EP00253_Pinus_taeda_P000740_PITA_00740'
[30] 'EP00254_Amborella_trichopoda_P025950_XP_020526788.1_cyclin-T1-4_isoform_X1_Amborella_trichopoda'
[31] 'EP00255_Erythranthe_guttata_P014207_XP_012841469.1_PREDICTED_cyclin-T1-4-like_isoform_X2_Erythranthe_guttata'
[32] 'EP00255_Erythranthe_guttata_P015532_XP_012842794.1_PREDICTED_cyclin-T1-3_Erythranthe_guttata'
[33] 'EP00255_Erythranthe_guttata_P028033_XP_012855295.1_PREDICTED_cyclin-T1-4-like_Erythranthe_guttata'
[34] 'EP00256_Glycine_max_P050187_XP_006605531.2_cyclin-T1-4_isoform_X1_Glycine_max'
[35] 'EP00257_Ricinus_communis_P000674_XP_002510431.2_cyclin-T1-3_isoform_X1_Ricinus_communis'
[36] 'EP00257_Ricinus_communis_P004227_XP_002517211.2_cyclin-T1-5_isoform_X1_Ricinus_communis'
[37] 'EP00259_Arabidopsis_lyrata_P016546_XP_020869262.1_cyclin-T1-3_isoform_X2_Arabidopsis_lyrata_subsp._lyrata'
[38] 'EP00259_Arabidopsis_lyrata_P019690_XP_020872406.1_cyclin-T1-2_Arabidopsis_lyrata_subsp._lyrata'
[39] 'EP00263_Brachypodium_distachyon_P019549_XP_010233768.2_cyclin-T1-1_isoform_X1_Brachypodium_distachyon'
[40] 'EP00263_Brachypodium_distachyon_P026230_XP_014755120.1_cyclin-T1-4_isoform_X2_Brachypodium_distachyon'
[41] 'EP00264_Hordeum_vulgare_P106359_HORVU6Hr1G017740.2_pep_chromosome_IBSC_v2_chr6H_42584362_42588593_-1_gene_HORVU6Hr1G017740_transcript_HORVU6Hr1G017740.2_gene_biotype_protein_coding_transcript_biotype_protein_coding'
[42] 'EP00264_Hordeum_vulgare_P115381_HORVU4Hr1G021220.13_pep_chromosome_IBSC_v2_chr4H_107422936_107436241_1_gene_HORVU4Hr1G021220_transcript_HORVU4Hr1G021220.13_gene_biotype_protein_coding_transcript_biotype_protein_coding'
[43] 'EP00264_Hordeum_vulgare_P225432_HORVU3Hr1G059980.2_pep_chromosome_IBSC_v2_chr3H_456193983_456205856_-1_gene_HORVU3Hr1G059980_transcript_HORVU3Hr1G059980.2_gene_biotype_protein_coding_transcript_biotype_protein_coding'
[44] 'EP00266_Sorghum_bicolor_P023354_XP_021306180.1_cyclin-T1-4_Sorghum_bicolor'
[45] 'EP00266_Sorghum_bicolor_P032925_XP_021315751.1_cyclin-T1-1_isoform_X1_Sorghum_bicolor'
[46] 'EP00267_Zea_mays_P009064_NP_001146888.2_uncharacterized_protein_LOC100280496_Zea_mays'
[47] 'EP00268_Persea_americana_P056838_TRINITY_DN6756_c0_g1_i18.p1_TRINITY_DN6756_c0_g1_TRINITY_DN6756_c0_g1_i18.p1_ORF_type_complete_len_736_score_153.82_TRINITY_DN6756_c0_g1_i18_542-2749'
[48] 'EP00269_Selaginella_moellendorffii_P004733_XP_002971129.2_cyclin-T1-3_Selaginella_moellendorffii'
[49] 'EP00269_Selaginella_moellendorffii_P007222_XP_002977278.2_cyclin-T1-4_Selaginella_moellendorffii'
[50] 'EP00270_Netrium_digitus_P007890_TRINITY_DN2315_c0_g1_i5.p1_TRINITY_DN2315_c0_g1_TRINITY_DN2315_c0_g1_i5.p1_ORF_type_5prime_partial_len_492_score_67.21_TRINITY_DN2315_c0_g1_i5_88-1563'
[51] 'EP00271_Cylindrocystis_brebissonii_P010157_TRINITY_DN26260_c0_g1_i1.p1_TRINITY_DN26260_c0_g1_TRINITY_DN26260_c0_g1_i1.p1_ORF_type_3prime_partial_len_161_score_22.11_TRINITY_DN26260_c0_g1_i1_53-532'
[52] 'EP00271_Cylindrocystis_brebissonii_P013860_TRINITY_DN3429_c0_g2_i1.p1_TRINITY_DN3429_c0_g2_TRINITY_DN3429_c0_g2_i1.p1_ORF_type_3prime_partial_len_504_score_105.11_TRINITY_DN3429_c0_g2_i1_453-1961'
[53] 'EP00271_Cylindrocystis_brebissonii_P014416_TRINITY_DN35768_c0_g1_i1.p1_TRINITY_DN35768_c0_g1_TRINITY_DN35768_c0_g1_i1.p1_ORF_type_complete_len_1051_score_256.98_TRINITY_DN35768_c0_g1_i1_207-3359'
[54] 'EP00298_Acanthocystis_sp_HF-20_P000864_c11215_g1_i1.p1_GENE.c11215_g1_i1_c11215_g1_i1.p1_ORF_type_internal_len_311_score_119.64_c11215_g1_i1_3-932'
[55] 'EP00298_Acanthocystis_sp_HF-20_P019185_c22510_g1_i1.p1_GENE.c22510_g1_i1_c22510_g1_i1.p1_ORF_type_5prime_partial_len_128_score_11.99_c22510_g1_i1_1-384'
[56] 'EP00299_Pterocystis_sp_00344_P013647_c6706_g1_i3.p1_GENE.c6706_g1_i3_c6706_g1_i3.p1_ORF_type_internal_len_284_score_63.22_c6706_g1_i3_1-849'
[57] 'EP00300_Choanocystis_sp_HF-7_P038708_c55958_g1_i1.p1_GENE.c55958_g1_i1_c55958_g1_i1.p1_ORF_type_3prime_partial_len_278_score_50.47_c55958_g1_i1_264-1094'
[58] 'EP00301_Raphidiophrys_heterophryoidea_P000790_c10393_g1_i3.p1_GENE.c10393_g1_i3_c10393_g1_i3.p1_ORF_type_5prime_partial_len_251_score_35.01_c10393_g1_i3_30-782'
[59] 'EP00301_Raphidiophrys_heterophryoidea_P002897_c11337_g1_i1.p1_GENE.c11337_g1_i1_c11337_g1_i1.p1_ORF_type_internal_len_297_score_67.89_c11337_g1_i1_3-890'
[60] 'EP00314_Emiliania_huxleyi_P002844_XP_005758905.1_hypothetical_protein_EMIHUDRAFT_471193_Emiliania_huxleyi_CCMP1516'
[61] 'EP00475_Leptophrys_vorax_P000249_TRINITY_DN1014_c0_g1_i2.p1_TRINITY_DN1014_c0_g1_TRINITY_DN1014_c0_g1_i2.p1_ORF_type_complete_len_375_score_17.01_TRINITY_DN1014_c0_g1_i2_183-1307'
[62] 'EP00658_Telonema_sp_P-2_P001307_TRINITY_DN10494_c0_g1_i1.p1_TRINITY_DN10494_c0_g1_TRINITY_DN10494_c0_g1_i1.p1_ORF_type_internal_len_400_score_89.48_TRINITY_DN10494_c0_g1_i1_2-1198'
[63] 'EP00686_Naegleria_gruberi_P015365_XP_002683294.1_cyclin-dependent_protein_kinase_Naegleria_gruberi_strain_NEG-M'
[64] 'EP00696_Hemimastix_kukwesjijk_P002719_gnl_Hemi2_13331_TR4578_c0_g1_i1.p1_gnl_Hemi2_13331_TR4578_c0_g1_gnl_Hemi2_13331_TR4578_c0_g1_i1.p1_ORF_type_3prime_partial_len_197_score_37.04_gnl_Hemi2_13331_TR4578_c0_g1_i1_1-588'
[65] 'EP00744_Colponema_vietnamica_P003413_GILI01005233.1.p1_GENE.GILI01005233.1_GILI01005233.1.p1_ORF_type_3prime_partial_len_352_score_40.88_GILI01005233.1_2-1054'
[66] 'EP00793_Prasinoderma_coloniale_P001891_PRCOL_00007254-RA'
[67] 'EP00798_Chlamydomonas_sp_ICE-L_P026596_gene26596-18378_t'
[68] 'EP00799_Chlamydomonas_eustigma_P004874_GAX77418.1_hypothetical_protein_CEUSTIGMA_g4863.t1_Chlamydomonas_eustigma'
[69] 'EP00803_Ostreobium_quekettii_P002919_evm.model.scf_1582.2_EVM.evm.TU.scf_1582.2_scf_1582_14069-16820'
[70] 'EP00803_Ostreobium_quekettii_P006347_evm.model.scf_2378.3_EVM.evm.TU.scf_2378.3_scf_2378_14390-16749'
[71] 'EP00803_Ostreobium_quekettii_P011043_evm.model.scf_763.5_EVM.evm.TU.scf_763.5_scf_763_44773-48331'
[72] 'EP00824_Muranothrix_gubernata_P003595_TRINITY_DN1450_c0_g1_i1.p1_TRINITY_DN1450_c0_g1_TRINITY_DN1450_c0_g1_i1.p1_ORF_type_3prime_partial_len_536_score_91.50_TRINITY_DN1450_c0_g1_i1_3-1607'
[73] 'EP00850_Spirogloea_muscicola_P010445_SM000061S19272_mRNA_locus_s61_492086_495148_translate_table_standard'
[74] 'EP00850_Spirogloea_muscicola_P016583_SM000135S27027_mRNA_locus_s135_397278_400192_translate_table_standard'
[75] 'EP00853_Edaphochlamys_debaryana_P009303_KAG2491108.1_hypothetical_protein_HYH03_010552_Edaphochlamys_debaryana'
[76] 'EP00854_Cymbomonas_tetramitiformis_P006715_gene6715-8035_t'
[77] 'EP00854_Cymbomonas_tetramitiformis_P011175_gene11175-13206_t'
[78] 'EP00874_Dunaliella_salina_P003363_KAF5828562.1_hypothetical_protein_DUNSADRAFT_17404_Dunaliella_salina'
[79] 'EP00877_Chromochloris_zofingiensis_P002148_jgi_Chrzof1_11934_Cz06g15060.t1'
[80] 'EP00879_Flechtneria_rotunda_P015867_GHRR01016594.1.p1_GENE.GHRR01016594.1_GHRR01016594.1.p1_ORF_type_complete_len_372_score_115.98_GHRR01016594.1_403-1518'
[81] 'EP00881_Raphidocelis_subcapitata_P006013_GBF93302.1_hypothetical_protein_Rsub_06034_Raphidocelis_subcapitata'
[82] 'EP00884_Botryococcus_braunii_P019212_jgi_Botrbrau1_5975_Bobra.104_1s0007.1'
[83] 'EP00885_Auxenochlorella_protothecoides_P004015_RMZ56020.1_hypothetical_protein_APUTEX25_004444_Auxenochlorella_protothecoides'
[84] 'EP00891_Asterochloris_glomerata_P008095_jgi_Astpho2_8095_Aster-x1481'
[85] 'EP00893_Bathycoccus_prasinos_P001204_XP_007509227.1_CycK-related_cyclin_family_protein_Bathycoccus_prasinos'
[86] 'EP00895_Klebsormidium_nitens_P014936_GAQ92489.1_cyclin_family_protein_Klebsormidium_nitens'
[87] 'EP00896_Chara_braunii_P029158_GBG87034.1_hypothetical_protein_CBR_g44491_Chara_braunii'
[88] 'EP00898_Chlorokybus_atmophyticus_P001135_jgi_Chlat1_2021_Chrsp158S02308'
[89] 'EP00899_Mesostigma_viride_P020587_jgi_Mesvir1_2852_Mv13939-RA.1'
[90] 'EP01018_Ginkgo_biloba_P035118_Gb_10896_translate_table_standard'
[91] 'EP01018_Ginkgo_biloba_P038229_Gb_38056_translate_table_standard'
[92] 'EP01018_Ginkgo_biloba_P038846_Gb_25727_translate_table_standard'
[93] 'EP01023_Acetabularia_acetabulum_P036523_TRINITY_DN34529_c0_g1_i1.p1_TRINITY_DN34529_c0_g1_TRINITY_DN34529_c0_g1_i1.p1_ORF_type_3prime_partial_len_170_score_14.44_TRINITY_DN34529_c0_g1_i1_35-508'
[94] 'EP01026_Neomeris_dumetosa_P033333_TRINITY_DN26563_c0_g1_i1.p2_TRINITY_DN26563_c0_g1_TRINITY_DN26563_c0_g1_i1.p2_ORF_type_5prime_partial_len_313_score_40.07_TRINITY_DN26563_c0_g1_i1_2-940'
[95] 'EP01046_Picozoa_sp_COSAG06_P003689_COSAG06_NODE_147_length_22091_cov_70.669880_12_plen_357_part_00'
[96] 'EP01080_Neovahlkampfia_damariscottae_P000734_gene734-8986_t'
[97] 'EP01080_Neovahlkampfia_damariscottae_P010079_gene10079-2500_t'
[98] 'EP01086_Lenisia_limosa_P004253_TRINITY_DN19344_c0_g1_i1.p1_TRINITY_DN19344_c0_g1_TRINITY_DN19344_c0_g1_i1.p1_ORF_type_internal_len_159_score_27.04_TRINITY_DN19344_c0_g1_i1_3-476'
[99] 'EP01087_Luapelamoeba_hula_P012184_TRINITY_DN3387_c0_g1_i3.p1_TRINITY_DN3387_c0_g1_TRINITY_DN3387_c0_g1_i3.p1_ORF_type_5prime_partial_len_452_score_70.45_TRINITY_DN3387_c0_g1_i3_1-1356'
[100] 'EP01091_Cochliopodium_minus_P014950_TRINITY_DN5196_c0_g1_i2.p1_TRINITY_DN5196_c0_g1_TRINITY_DN5196_c0_g1_i2.p1_ORF_type_complete_len_275_score_64.44_TRINITY_DN5196_c0_g1_i2_16-840'
[101] 'EP01094_Clydonella_sp_ATCC50884_P028690_TRINITY_DN868_c0_g1_i4.p1_TRINITY_DN868_c0_g1_TRINITY_DN868_c0_g1_i4.p1_ORF_type_internal_len_376_score_72.54_TRINITY_DN868_c0_g1_i4_2-1126'
[102] 'EP01098_Paradermamoeba_levis_P011826_TRINITY_DN5096_c0_g1_i4.p2_TRINITY_DN5096_c0_g1_TRINITY_DN5096_c0_g1_i4.p2_ORF_type_5prime_partial_len_170_score_49.32_TRINITY_DN5096_c0_g1_i4_534-1043'
[103] 'EP01100_Stratorugosa_tubuloviscum_P003477_TRINITY_DN1848_c0_g1_i1.p1_TRINITY_DN1848_c0_g1_TRINITY_DN1848_c0_g1_i1.p1_ORF_type_3prime_partial_len_183_score_53.67_TRINITY_DN1848_c0_g1_i1_2-547'
[104] 'EP01101_Sappina_pedata_P010884_TRINITY_DN6985_c0_g1_i1.p1_TRINITY_DN6985_c0_g1_TRINITY_DN6985_c0_g1_i1.p1_ORF_type_3prime_partial_len_368_score_77.33_TRINITY_DN6985_c0_g1_i1_3-1067'
[105] 'EP01102_Stenamoeba_stenopodia_P021074_TRINITY_DN83_c0_g1_i2.p1_TRINITY_DN83_c0_g1_TRINITY_DN83_c0_g1_i2.p1_ORF_type_complete_len_400_score_71.61_TRINITY_DN83_c0_g1_i2_111-1310'
[106] 'EP01103_Thecamoeba_quadrilineata_P002146_TRINITY_DN1209_c0_g1_i4.p1_TRINITY_DN1209_c0_g1_TRINITY_DN1209_c0_g1_i4.p1_ORF_type_5prime_partial_len_374_score_47.54_TRINITY_DN1209_c0_g1_i4_3-1124'
[107] 'EP01103_Thecamoeba_quadrilineata_P016169_TRINITY_DN5335_c0_g1_i1.p1_TRINITY_DN5335_c0_g1_TRINITY_DN5335_c0_g1_i1.p1_ORF_type_5prime_partial_len_498_score_55.69_TRINITY_DN5335_c0_g1_i1_3-1496'
[108] 'EP01103_Thecamoeba_quadrilineata_P016332_TRINITY_DN5433_c0_g1_i2.p1_TRINITY_DN5433_c0_g1_TRINITY_DN5433_c0_g1_i2.p1_ORF_type_complete_len_438_score_36.17_TRINITY_DN5433_c0_g1_i2_80-1393'
[109] 'EP01105_Mastigella_eilhardi_P008381_TRINITY_DN2036_c0_g1_i2.p1_TRINITY_DN2036_c0_g1_TRINITY_DN2036_c0_g1_i2.p1_ORF_type_complete_len_255_score_59.31_TRINITY_DN2036_c0_g1_i2_18-782'
[110] 'EP01105_Mastigella_eilhardi_P019681_TRINITY_DN464_c0_g1_i4.p1_TRINITY_DN464_c0_g1_TRINITY_DN464_c0_g1_i4.p1_ORF_type_complete_len_543_score_109.68_TRINITY_DN464_c0_g1_i4_64-1671'
[111] 'EP01107_Rhizomastix_libera_P014611_TRINITY_DN476_c1_g1_i1.p1_TRINITY_DN476_c1_g1_TRINITY_DN476_c1_g1_i1.p1_ORF_type_5prime_partial_len_448_score_163.91_TRINITY_DN476_c1_g1_i1_2-1345'
[112] 'EP01108_Squamamoeba_japonica_P005080_TRINITY_DN396_c0_g2_i2.p2_TRINITY_DN396_c0_g2_TRINITY_DN396_c0_g2_i2.p2_ORF_type_5prime_partial_len_760_score_483.32_TRINITY_DN396_c0_g2_i2_169-2448'
[113] 'EP01109_Acytostelium_subglobosum_P010893_XP_012758434.1_hypothetical_protein_SAMD00019534_010130_Acytostelium_subglobosum_LB1'
[114] 'EP01113_Clastostelium_recurvatum_P039133_TRINITY_DN5940_c0_g1_i2.p1_TRINITY_DN5940_c0_g1_TRINITY_DN5940_c0_g1_i2.p1_ORF_type_3prime_partial_len_250_score_30.31_TRINITY_DN5940_c0_g1_i2_6-752'
[115] 'EP01113_Clastostelium_recurvatum_P042324_TRINITY_DN6853_c0_g1_i7.p1_TRINITY_DN6853_c0_g1_TRINITY_DN6853_c0_g1_i7.p1_ORF_type_5prime_partial_len_460_score_82.70_TRINITY_DN6853_c0_g1_i7_7-1386'
[116] 'EP01114_Cavostelium_apophysatum_P013804_TRINITY_DN342_c0_g1_i1.p1_TRINITY_DN342_c0_g1_TRINITY_DN342_c0_g1_i1.p1_ORF_type_complete_len_465_score_80.65_TRINITY_DN342_c0_g1_i1_13-1407'
[117] 'EP01116_Phalansterium_solitarium_P006362_TRINITY_DN1865_c0_g1_i1.p1_TRINITY_DN1865_c0_g1_TRINITY_DN1865_c0_g1_i1.p1_ORF_type_complete_len_450_score_118.56_TRINITY_DN1865_c0_g1_i1_485-1834'
[118] 'EP01116_Phalansterium_solitarium_P020137_TRINITY_DN5850_c0_g2_i1.p1_TRINITY_DN5850_c0_g2_TRINITY_DN5850_c0_g2_i1.p1_ORF_type_complete_len_627_score_115.36_TRINITY_DN5850_c0_g2_i1_258-2138'
[119] 'EP01118_Nematostelium_gracile_P002909_TRINITY_DN13351_c0_g1_i1.p1_TRINITY_DN13351_c0_g1_TRINITY_DN13351_c0_g1_i1.p1_ORF_type_5prime_partial_len_374_score_34.78_TRINITY_DN13351_c0_g1_i1_3-1124'
[120] 'EP01118_Nematostelium_gracile_P018865_TRINITY_DN8535_c0_g1_i1.p1_TRINITY_DN8535_c0_g1_TRINITY_DN8535_c0_g1_i1.p1_ORF_type_complete_len_456_score_89.12_TRINITY_DN8535_c0_g1_i1_63-1346'
[121] 'EP01119_Soliformovum_irregulare_P004461_TRINITY_DN15472_c0_g1_i2.p1_TRINITY_DN15472_c0_g1_TRINITY_DN15472_c0_g1_i2.p1_ORF_type_complete_len_316_score_75.90_TRINITY_DN15472_c0_g1_i2_30-929'
[122] 'EP01119_Soliformovum_irregulare_P025195_TRINITY_DN9263_c0_g1_i2.p1_TRINITY_DN9263_c0_g1_TRINITY_DN9263_c0_g1_i2.p1_ORF_type_complete_len_526_score_70.71_TRINITY_DN9263_c0_g1_i2_318-1895'
[123] 'EP01124_Arcella_intermedia_P020889_TRINITY_DN2848_c0_g2_i2.p1_TRINITY_DN2848_c0_g2_TRINITY_DN2848_c0_g2_i2.p1_ORF_type_complete_len_736_score_141.52_TRINITY_DN2848_c0_g2_i2_221-2428'
[124] 'EP01124_Arcella_intermedia_P026503_TRINITY_DN4993_c0_g1_i2.p1_TRINITY_DN4993_c0_g1_TRINITY_DN4993_c0_g1_i2.p1_ORF_type_5prime_partial_len_501_score_141.32_TRINITY_DN4993_c0_g1_i2_1-1503'
[125] 'EP01125_Pyxidicula_operculata_P020700_TRINITY_DN7713_c0_g1_i1.p1_TRINITY_DN7713_c0_g1_TRINITY_DN7713_c0_g1_i1.p1_ORF_type_complete_len_481_score_97.79_TRINITY_DN7713_c0_g1_i1_129-1571'
[126] 'EP01126_Amoeba_proteus_P046366_TRINITY_DN5240_c0_g1_i3.p1_TRINITY_DN5240_c0_g1_TRINITY_DN5240_c0_g1_i3.p1_ORF_type_complete_len_792_score_118.77_TRINITY_DN5240_c0_g1_i3_97-2370'
[127] 'EP01127_Copromyxa_protea_P008186_TRINITY_DN1868_c1_g1_i1.p1_TRINITY_DN1868_c1_g1_TRINITY_DN1868_c1_g1_i1.p1_ORF_type_complete_len_587_score_67.71_TRINITY_DN1868_c1_g1_i1_108-1868'
[128] 'EP01127_Copromyxa_protea_P012056_TRINITY_DN3102_c3_g1_i2.p1_TRINITY_DN3102_c3_g1_TRINITY_DN3102_c3_g1_i2.p1_ORF_type_3prime_partial_len_582_score_85.70_TRINITY_DN3102_c3_g1_i2_3-1538'
[129] 'EP01127_Copromyxa_protea_P019666_TRINITY_DN6437_c0_g1_i2.p1_TRINITY_DN6437_c0_g1_TRINITY_DN6437_c0_g1_i2.p1_ORF_type_5prime_partial_len_582_score_60.10_TRINITY_DN6437_c0_g1_i2_2-1747'
[130] 'EP01129_Flabellula_baltica_P014874_TRINITY_DN7264_c0_g1_i1.p1_TRINITY_DN7264_c0_g1_TRINITY_DN7264_c0_g1_i1.p1_ORF_type_5prime_partial_len_384_score_69.83_TRINITY_DN7264_c0_g1_i1_504-1655'
[131] 'EP01130_Rhizamoeba_saxonica_P003673_TRINITY_DN1531_c0_g1_i1.p1_TRINITY_DN1531_c0_g1_TRINITY_DN1531_c0_g1_i1.p1_ORF_type_complete_len_269_score_39.47_TRINITY_DN1531_c0_g1_i1_40-846'
[132] 'EP01130_Rhizamoeba_saxonica_P009769_TRINITY_DN3990_c0_g1_i4.p1_TRINITY_DN3990_c0_g1_TRINITY_DN3990_c0_g1_i4.p1_ORF_type_5prime_partial_len_248_score_39.51_TRINITY_DN3990_c0_g1_i4_140-883'
[133] 'EP01155_Anaeramoeba_flamelloides_P022778_Anaeramoba_flamelloidesa613302_18.p1_GENE.a613302_18_a613302_18.p1_ORF_type_3prime_partial_len_115_score_13.27_a613302_18_46-342'
[134] 'EP01156_Anaeramoeba_ignava_P017913_Anaeramoba_ignava_a90312_12.p1_GENE.a90312_12_a90312_12.p1_ORF_type_5prime_partial_len_242_score_65.02_a90312_12_1-726'
[135] 'EP00130_Batrachochytrium_dendrobatidis_P004592_XP_006679467.1_hypothetical_protein_BATDEDRAFT_25496_Batrachochytrium_dendrobatidis_JAM81'
[136] 'EP00132_Gonapodya_prolifera_P002228_KXS10989.1_cyclin-like_protein_Gonapodya_prolifera_JEL478'
[137] 'EP00134_Neurospora_crassa_P003917_XP_957064.3_C-type_cyclin_Neurospora_crassa_OR74A'
[138] 'EP00138_Coccidioides_posadasii_P005959_XP_003070958.1_Cyclin_N-terminal_domain_containing_protein_Coccidioides_posadasii_C735_delta_SOWgp'
[139] 'EP00151_Rhizophagus_irregularis_P025515_XP_025189559.1_cyclin-like_protein_Rhizophagus_irregularis_DAOM_181602_DAOM_197198'
[140] 'EP00153_Phycomyces_blakesleeanus_P014919_XP_018297996.1_cyclin_Phycomyces_blakesleeanus_NRRL_1555'
[141] 'EP00157_Rozella_allomycis_P001320_EPZ32061.1_Cyclin_C_H_T_L_domain-containing_protein_Rozella_allomycis_CSF55'
[142] 'EP00839_Anaeromyces_robustus_P009253_ORX83821.1_hypothetical_protein_BCR32DRAFT_266696_partial_Anaeromyces_robustus'
[143] 'EP00846_Dimargaris_cristalligena_P004785_RKP37882.1_cyclin-like_protein_Dimargaris_cristalligena'
[144] 'EP00847_Piptocephalis_cylindrospora_P001094_RKP12308.1_cyclin-like_protein_Piptocephalis_cylindrospora'
[145] 'EP00848_Thamnocephalis_sphaerospora_P003087_RKP07444.1_cyclin-like_protein_Thamnocephalis_sphaerospora'
[146] 'EP00855_Neolecta_irregularis_P002189_OLL23788.1_CTD_kinase_subunit_beta_Neolecta_irregularis_DAH-3'
[147] 'EP00857_Cystobasidium_minutum_P000622_jgi_Rhomi1_7641_CE7640_528'
[148] 'EP00860_Wallemia_mellicola_P004038_XP_006959671.1_cyclin-like_protein_Wallemia_mellicola_CBS_633.66'
[149] 'EP00861_Lobosporangium_transversale_P008299_XP_021883287.1_cyclin-like_protein_Lobosporangium_transversale'
[150] 'EP00863_Basidiobolus_meristosporus_P004088_ORX89089.1_cyclin-like_protein_Basidiobolus_meristosporus_CBS_931.73'
[151] 'EP00035_Acanthoeca_spectabilis_P040389_m.69483_g.69483_ORF_g.69483_m.69483_type_complete_len_344_comp9968_c0_seq2_505-1536'
[152] 'EP00038_Savillea_parva_P029120_m.68905_g.68905_ORF_g.68905_m.68905_type_5prime_partial_len_614_comp8548_c0_seq2_302-2143'
[153] 'EP00039_Didymoeca_costata_P003383_m.67288_g.67288_ORF_g.67288_m.67288_type_complete_len_265_comp11876_c0_seq1_158-952'
[154] 'EP00039_Didymoeca_costata_P008429_m.111888_g.111888_ORF_g.111888_m.111888_type_complete_len_417_comp14075_c0_seq3_230-1480'
[155] 'EP00040_Diaphanoeca_grandis_P011315_m.57926_g.57926_ORF_g.57926_m.57926_type_3prime_partial_len_385_comp22468_c0_seq1_340-1497'
[156] 'EP00040_Diaphanoeca_grandis_P013444_m.67970_g.67970_ORF_g.67970_m.67970_type_complete_len_307_comp23893_c0_seq1_580-1500'
[157] 'EP00040_Diaphanoeca_grandis_P017401_m.90620_g.90620_ORF_g.90620_m.90620_type_complete_len_365_comp26412_c3_seq1_140-1234'
[158] 'EP00041_Stephanoeca_diplocostata_P009455_m.145821_g.145821_ORF_g.145821_m.145821_type_complete_len_416_comp17744_c0_seq1_418-1665'
[159] 'EP00041_Stephanoeca_diplocostata_P015948_m.309718_g.309718_ORF_g.309718_m.309718_type_complete_len_487_comp20201_c0_seq4_251-1711'
[160] 'EP00041_Stephanoeca_diplocostata_P024334_m.613519_g.613519_ORF_g.613519_m.613519_type_3prime_partial_len_511_comp22503_c0_seq1_266-1801'
[161] 'EP00042_Codosiga_hollandica_P028906_m.155517_g.155517_ORF_g.155517_m.155517_type_5prime_partial_len_531_comp52911_c0_seq4_2-1594'
[162] 'EP00043_Microstomoeca_roanoka_P010588_m.100426_g.100426_ORF_g.100426_m.100426_type_3prime_partial_len_264_comp14937_c1_seq1_291-1085'
[163] 'EP00044_Salpingoeca_rosetta_P005080_XP_004992513.1_hypothetical_protein_PTSG_07096_Salpingoeca_rosetta'
[164] 'EP00045_Choanoeca_perplexa_P004214_m.36163_g.36163_ORF_g.36163_m.36163_type_complete_len_324_comp12454_c0_seq1_65-1036'
[165] 'EP00046_Monosiga_brevicollis_P007229_XP_001749227.1_hypothetical_protein_Monosiga_brevicollis_MX1'
[166] 'EP00047_Mylnosiga_fluctuans_P011888_m.23457_g.23457_ORF_g.23457_m.23457_type_complete_len_386_comp3906_c0_seq1_233-1390'
[167] 'EP00048_Salpingoeca_helianthica_P007445_m.110626_g.110626_ORF_g.110626_m.110626_type_5prime_partial_len_369_comp14334_c1_seq3_1-1107'
[168] 'EP00048_Salpingoeca_helianthica_P019107_m.244279_g.244279_ORF_g.244279_m.244279_type_5prime_partial_len_298_comp30347_c0_seq1_27-920'
[169] 'EP00049_Salpingoeca_infusionum_P000689_m.41685_g.41685_ORF_g.41685_m.41685_type_3prime_partial_len_343_comp10597_c0_seq1_1-1029'
[170] 'EP00049_Salpingoeca_infusionum_P002857_m.60565_g.60565_ORF_g.60565_m.60565_type_complete_len_311_comp11823_c0_seq3_98-1030'
[171] 'EP00050_Salpingoeca_kvevrii_P010531_m.8897_g.8897_ORF_g.8897_m.8897_type_5prime_partial_len_283_comp2908_c0_seq1_3-851'
[172] 'EP00050_Salpingoeca_kvevrii_P012010_m.19791_g.19791_ORF_g.19791_m.19791_type_internal_len_357_comp3777_c0_seq2_2-1075'
[173] 'EP00050_Salpingoeca_kvevrii_P021318_m.109059_g.109059_ORF_g.109059_m.109059_type_complete_len_288_comp9287_c0_seq2_138-1001'
[174] 'EP00051_Salpingoeca_urceolata_P002595_m.51464_g.51464_ORF_g.51464_m.51464_type_internal_len_476_comp12225_c1_seq2_2-1429'
[175] 'EP00051_Salpingoeca_urceolata_P009965_m.121098_g.121098_ORF_g.121098_m.121098_type_5prime_partial_len_426_comp16526_c0_seq1_61-1338'
[176] 'EP00051_Salpingoeca_urceolata_P028348_m.5678_g.5678_ORF_g.5678_m.5678_type_5prime_partial_len_369_comp2438_c0_seq1_22-1128'
[177] 'EP00052_Salpingoeca_macrocollata_P006304_m.52876_g.52876_ORF_g.52876_m.52876_type_internal_len_332_comp15370_c1_seq1_2-997'
[178] 'EP00052_Salpingoeca_macrocollata_P011940_m.92288_g.92288_ORF_g.92288_m.92288_type_5prime_partial_len_282_comp18269_c0_seq5_2-847'
[179] 'EP00052_Salpingoeca_macrocollata_P021382_m.183197_g.183197_ORF_g.183197_m.183197_type_5prime_partial_len_356_comp21516_c0_seq2_255-1322'
[180] 'EP00053_Salpingoeca_punica_P005733_m.56226_g.56226_ORF_g.56226_m.56226_type_5prime_partial_len_337_comp13373_c0_seq1_1-1011'
[181] 'EP00053_Salpingoeca_punica_P012693_m.113949_g.113949_ORF_g.113949_m.113949_type_5prime_partial_len_470_comp16014_c6_seq2_542-1951'
[182] 'EP00053_Salpingoeca_punica_P017638_m.170522_g.170522_ORF_g.170522_m.170522_type_3prime_partial_len_360_comp17251_c2_seq1_1-1080'
[183] 'EP00054_Salpingoeca_dolichothecata_P020728_m.131299_g.131299_ORF_g.131299_m.131299_type_5prime_partial_len_433_comp23724_c0_seq1_3-1301'
[184] 'EP00054_Salpingoeca_dolichothecata_P021571_m.138406_g.138406_ORF_g.138406_m.138406_type_internal_len_319_comp24035_c1_seq2_3-962'
[185] 'EP00054_Salpingoeca_dolichothecata_P025498_m.178996_g.178996_ORF_g.178996_m.178996_type_internal_len_381_comp25375_c1_seq5_1-1143'
[186] 'EP00056_Hartaetosiga_gracilis_P002470_m.53879_g.53879_ORF_g.53879_m.53879_type_5prime_partial_len_345_comp11065_c0_seq1_2-1036'
[187] 'EP00120_Capsaspora_owczarzaki_P007958_XP_011270139.1_hypothetical_protein_CAOG_08557_Capsaspora_owczarzaki_ATCC_30864'
[188] 'EP00123_Amoebidium_parasiticum_P011166_comp20552_c0_seq1_m.26383_comp20552_c0_seq1_g.26383_ORF_comp20552_c0_seq1_g.26383_comp20552_c0_seq1_m.26383_type_complete_len_317_comp20552_c0_seq1_83-1033'
[189] 'EP00127_Corallochytrium_limacisporum_P003571_Clim_evm54s150_gene_Clim_evmTU54s150'
[190] 'EP00730_Choanoeca_flexa_P000438_TRINITY_DN10198_c0_g1_i1.p1_TRINITY_DN10198_c0_g1_TRINITY_DN10198_c0_g1_i1.p1_ORF_type_complete_len_294_score_52.40_TRINITY_DN10198_c0_g1_i1_35-916'
[191] 'EP00730_Choanoeca_flexa_P019820_TRINITY_DN9691_c0_g1_i3.p1_TRINITY_DN9691_c0_g1_TRINITY_DN9691_c0_g1_i3.p1_ORF_type_5prime_partial_len_342_score_25.99_TRINITY_DN9691_c0_g1_i3_1-1026'
[192] 'EP01134_Creolimax_fragrantissima_P008113_CFRG8113T1'
[193] 'EP01135_Chromosphaera_perkinsii_P001571_Nk52_evm41s207_gene_Nk52_evmTU41s207'
[194] 'EP01147_Barroeca_monosierra_P002064_gene2064-5123_t'
[195] 'EP01147_Barroeca_monosierra_P006776_gene6776-9479_t'
[196] 'EP00057_Strongylocentrotus_purpuratus_P034562_XP_795740.3_PREDICTED_cyclin-K_Strongylocentrotus_purpuratus'
[197] 'EP00058_Branchiostoma_floridae_P011352_XP_002596840.1_hypothetical_protein_BRAFLDRAFT_129102_Branchiostoma_floridae'
[198] 'EP00059_Ciona_intestinalis_P008581_XP_009858973.1_cyclin-T2_isoform_X1_Ciona_intestinalis'
[199] 'EP00059_Ciona_intestinalis_P008648_XP_009859171.1_cyclin-K-like_isoform_X1_Ciona_intestinalis'
[200] 'EP00067_Danio_rerio_P008979_NP_001180310.1_cyclin-T2_isoform_1_Danio_rerio'
[201] 'EP00067_Danio_rerio_P020937_XP_005162427.1_cyclin-T1_isoform_X1_Danio_rerio'
[202] 'EP00074_Homo_sapiens_P012538_NP_001231.2_cyclin-T1_isoform_a_Homo_sapiens'
[203] 'EP00076_Gallus_gallus_P001780_NP_001026380.1_cyclin-K_Gallus_gallus'
[204] 'EP00076_Gallus_gallus_P010176_XP_004943046.1_cyclin-T2_isoform_X1_Gallus_gallus'
[205] 'EP00076_Gallus_gallus_P035905_XP_025001443.1_cyclin-T1_isoform_X1_Gallus_gallus'
[206] 'EP00081_Caenorhabditis_elegans_P024046_NP_506615.2_CyCliN_K_Caenorhabditis_elegans'
[207] 'EP00090_Calanus_glacialis_P000864_TRINITY_DN10612_c0_g1_i1.p1_TRINITY_DN10612_c0_g1_TRINITY_DN10612_c0_g1_i1.p1_ORF_type_3prime_partial_len_1085_score_402.70_TRINITY_DN10612_c0_g1_i1_1-3231'
[208] 'EP00090_Calanus_glacialis_P024399_TRINITY_DN3788_c0_g1_i1.p1_TRINITY_DN3788_c0_g1_TRINITY_DN3788_c0_g1_i1.p1_ORF_type_complete_len_550_score_149.42_TRINITY_DN3788_c0_g1_i1_172-1821'
[209] 'EP00096_Caligus_rogercresseyi_P002108_TRINITY_DN1396_c0_g1_i7.p1_TRINITY_DN1396_c0_g1_TRINITY_DN1396_c0_g1_i7.p1_ORF_type_5prime_partial_len_920_score_342.27_TRINITY_DN1396_c0_g1_i7_3-2762'
[210] 'EP00099_Drosophila_melanogaster_P009259_NP_001261992.1_cyclin_T_isoform_C_Drosophila_melanogaster'
[211] 'EP00114_Trichoplax_sp_H2_P004201_RDD39964.1_Cyclin-T2_Trichoplax_sp._H2'
[212] 'EP00114_Trichoplax_sp_H2_P008555_RDD44318.1_Cyclin-K_Trichoplax_sp._H2'
[213] 'EP00115_Mnemiopsis_leidyi_P013895_ML267912a-PA_pep_supercontig_MneLei_Aug2011_ML2679_82628_92293_-1_gene_ML267912a_transcript_ML267912a-RA_gene_biotype_protein_coding_transcript_biotype_protein_coding'
[214] 'EP00118_Oscarella_pearsei_P001889_m.8811_g.8811_ORF_g.8811_m.8811_type_5prime_partial_len_382_comp20871_c0_seq2_2-1147'
[215] 'EP00118_Oscarella_pearsei_P011597_m.78816_g.78816_ORF_g.78816_m.78816_type_5prime_partial_len_646_comp36116_c0_seq5_2-1939'
[216] 'EP00119_Amphimedon_queenslandica_P001418_XP_003385094.1_PREDICTED_cyclin-K-like_Amphimedon_queenslandica'
[217] 'EP00119_Amphimedon_queenslandica_P015066_XP_019855485.1_PREDICTED_cyclin-T1-like_isoform_X1_Amphimedon_queenslandica'
;
END; [Taxa]

BEGIN Splits;
DIMENSIONS ntax=217 nsplits=2015;
FORMAT labels=no weights=yes confidences=no intervals=no;
MATRIX
	100	 2,
	100	 202,
	100	 2 202,
	100	 205,
	100	 2 202 205,
	100	 201,
	100	 2 201 202 205,
	100	 3,
	100	 204,
	100	 3 204,
	100	 200,
	100	 3 200 204,
	100	 2 3 200 201 202 204 205,
	100	 5,
	100	 207,
	100	 209,
	100	 207 209,
	29	 5 207 209,
	100	 210,
	94	 5 207 209 210,
	23	 2 3 5 200 201 202 204 205 207 209 210,
	100	 198,
	89	 2 3 5 198 200 201 202 204 205 207 209 210,
	100	 217,
	26	 2 3 5 198 200 201 202 204 205 207 209 210 217,
	100	 211,
	100	 215,
	26	 211 215,
	44	 2 3 5 198 200 201 202 204 205 207 209 210 211 215 217,
	100	 213,
	100	 2 3 5 198 200 201 202 204 205 207 209 210 211 213 215 217,
	100	 152,
	100	 160,
	100	 152 160,
	100	 155,
	100	 152 155 160,
	100	 169,
	100	 194,
	92	 169 194,
	84	 152 155 160 169 194,
	100	 154,
	100	 152 154 155 160 169 194,
	100	 161,
	100	 172,
	100	 184,
	8	 172 184,
	19	 161 172 184,
	100	 177,
	100	 182,
	100	 177 182,
	18	 161 172 177 182 184,
	16	 152 154 155 160 161 169 172 177 182 184 194,
	100	 166,
	100	 167,
	100	 166 167,
	100	 174,
	84	 166 167 174,
	100	 152 154 155 160 161 166 167 169 172 174 177 182 184 194,
	100	 156,
	100	 158,
	100	 156 158,
	100	 183,
	66	 156 158 183,
	100	 173,
	100	 178,
	100	 181,
	99	 178 181,
	28	 173 178 181,
	36	 156 158 173 178 181 183,
	100	 164,
	100	 191,
	100	 164 191,
	100	 176,
	36	 164 176 191,
	100	 156 158 164 173 176 178 181 183 191,
	70	 152 154 155 156 158 160 161 164 166 167 169 172 173 174 176 177 178 181 182 183 184 191 194,
	99	 2 3 5 152 154 155 156 158 160 161 164 166 167 169 172 173 174 176 177 178 181 182 183 184 191 194 198 200 201 202 204 205 207 209 210 211 213 215 217,
	100	 188,
	100	 192,
	100	 188 192,
	100	 193,
	100	 188 192 193,
	96	 2 3 5 152 154 155 156 158 160 161 164 166 167 169 172 173 174 176 177 178 181 182 183 184 188 191 192 193 194 198 200 201 202 204 205 207 209 210 211 213 215 217,
	100	 6,
	100	 135,
	100	 136,
	92	 135 136,
	100	 142,
	93	 135 136 142,
	76	 6 135 136 142,
	100	 137,
	100	 138,
	100	 137 138,
	100	 146,
	100	 137 138 146,
	100	 147,
	100	 148,
	100	 147 148,
	100	 137 138 146 147 148,
	100	 140,
	85	 137 138 140 146 147 148,
	100	 144,
	100	 145,
	98	 144 145,
	100	 150,
	97	 144 145 150,
	84	 137 138 140 144 145 146 147 148 150,
	100	 139,
	100	 143,
	39	 139 143,
	38	 137 138 139 140 143 144 145 146 147 148 150,
	100	 149,
	99	 137 138 139 140 143 144 145 146 147 148 149 150,
	99	 6 135 136 137 138 139 140 142 143 144 145 146 147 148 149 150,
	100	 54,
	100	 55,
	96	 54 55,
	100	 58,
	100	 59,
	100	 58 59,
	95	 54 55 58 59,
	100	 56,
	100	 54 55 56 58 59,
	100	 98,
	98	 54 55 56 58 59 98,
	86	 6 54 55 56 58 59 98 135 136 137 138 139 140 142 143 144 145 146 147 148 149 150,
	100	 66,
	100	 132,
	81	 66 132,
	84	 6 54 55 56 58 59 66 98 132 135 136 137 138 139 140 142 143 144 145 146 147 148 149 150,
	100	 7,
	100	 60,
	81	 7 60,
	100	 63,
	100	 96,
	100	 97,
	100	 96 97,
	96	 63 96 97,
	100	 72,
	20	 63 72 96 97,
	100	 65,
	100	 100,
	86	 65 100,
	14	 63 65 72 96 97 100,
	26	 7 60 63 65 72 96 97 100,
	100	 12,
	100	 57,
	98	 12 57,
	17	 7 12 57 60 63 65 72 96 97 100,
	100	 8,
	100	 113,
	100	 8 113,
	100	 9,
	100	 8 9 113,
	100	 10,
	100	 8 9 10 113,
	100	 109,
	100	 110,
	99	 109 110,
	100	 111,
	35	 109 110 111,
	7	 8 9 10 109 110 111 113,
	100	 114,
	100	 115,
	98	 114 115,
	100	 129,
	14	 114 115 129,
	7	 8 9 10 109 110 111 113 114 115 129,
	100	 11,
	100	 64,
	100	 130,
	95	 64 130,
	100	 99,
	86	 64 99 130,
	100	 102,
	92	 64 99 102 130,
	90	 11 64 99 102 130,
	100	 116,
	100	 117,
	100	 118,
	91	 117 118,
	100	 120,
	89	 117 118 120,
	85	 116 117 118 120,
	100	 119,
	100	 121,
	30	 119 121,
	36	 116 117 118 119 120 121,
	100	 122,
	10	 116 117 118 119 120 121 122,
	7	 11 64 99 102 116 117 118 119 120 121 122 130,
	100	 106,
	5	 11 64 99 102 106 116 117 118 119 120 121 122 130,
	2	 8 9 10 11 64 99 102 106 109 110 111 113 114 115 116 117 118 119 120 121 122 129 130,
	100	 103,
	100	 104,
	100	 107,
	100	 108,
	100	 107 108,
	99	 104 107 108,
	93	 103 104 107 108,
	100	 105,
	5	 103 104 105 107 108,
	5	 8 9 10 11 64 99 102 103 104 105 106 107 108 109 110 111 113 114 115 116 117 118 119 120 121 122 129 130,
	1	 7 8 9 10 11 12 57 60 63 64 65 72 96 97 99 100 102 103 104 105 106 107 108 109 110 111 113 114 115 116 117 118 119 120 121 122 129 130,
	100	 13,
	100	 112,
	54	 13 112,
	100	 141,
	2	 13 112 141,
	24	 7 8 9 10 11 12 13 57 60 63 64 65 72 96 97 99 100 102 103 104 105 106 107 108 109 110 111 112 113 114 115 116 117 118 119 120 121 122 129 130 141,
	100	 95,
	100	 123,
	100	 124,
	100	 123 124,
	100	 125,
	100	 126,
	100	 127,
	100	 128,
	99	 127 128,
	100	 126 127 128,
	100	 125 126 127 128,
	100	 123 124 125 126 127 128,
	28	 95 123 124 125 126 127 128,
	100	 131,
	100	 133,
	100	 134,
	98	 133 134,
	85	 131 133 134,
	25	 95 123 124 125 126 127 128 131 133 134,
	30	 7 8 9 10 11 12 13 57 60 63 64 65 72 95 96 97 99 100 102 103 104 105 106 107 108 109 110 111 112 113 114 115 116 117 118 119 120 121 122 123 124 125 126 127 128 129 130 131 133 134 141,
	100	 15,
	100	 78,
	97	 15 78,
	100	 67,
	99	 15 67 78,
	100	 93,
	2	 15 67 78 93,
	100	 68,
	100	 75,
	99	 68 75,
	100	 79,
	100	 80,
	100	 79 80,
	100	 81,
	100	 79 80 81,
	8	 68 75 79 80 81,
	11	 15 67 68 75 78 79 80 81 93,
	100	 69,
	100	 70,
	96	 69 70,
	100	 71,
	100	 94,
	99	 71 94,
	96	 69 70 71 94,
	82	 15 67 68 69 70 71 75 78 79 80 81 93 94,
	100	 16,
	100	 83,
	100	 16 83,
	100	 84,
	97	 16 83 84,
	100	 17,
	100	 82,
	99	 17 82,
	94	 16 17 82 83 84,
	100	 15 16 17 67 68 69 70 71 75 78 79 80 81 82 83 84 93 94,
	100	 18,
	100	 85,
	100	 18 85,
	100	 76,
	100	 18 76 85,
	75	 15 16 17 18 67 68 69 70 71 75 76 78 79 80 81 82 83 84 85 93 94,
	100	 77,
	95	 15 16 17 18 67 68 69 70 71 75 76 77 78 79 80 81 82 83 84 85 93 94,
	100	 19,
	100	 86,
	86	 19 86,
	100	 74,
	64	 19 74 86,
	100	 20,
	100	 21,
	100	 20 21,
	100	 26,
	100	 30,
	100	 31,
	100	 36,
	100	 31 36,
	100	 43,
	100	 31 36 43,
	100	 30 31 36 43,
	99	 26 30 31 36 43,
	100	 28,
	100	 26 28 30 31 36 43,
	100	 32,
	100	 35,
	100	 37,
	100	 35 37,
	100	 32 35 37,
	100	 47,
	99	 32 35 37 47,
	100	 39,
	100	 41,
	100	 39 41,
	100	 45,
	100	 39 41 45,
	100	 46,
	100	 39 41 45 46,
	100	 32 35 37 39 41 45 46 47,
	100	 33,
	100	 40,
	100	 42,
	0	 40 42,
	100	 44,
	99	 40 42 44,
	5	 33 40 42 44,
	100	 34,
	100	 38,
	93	 34 38,
	81	 33 34 38 40 42 44,
	47	 32 33 34 35 37 38 39 40 41 42 44 45 46 47,
	7	 26 28 30 31 32 33 34 35 36 37 38 39 40 41 42 43 44 45 46 47,
	7	 20 21 26 28 30 31 32 33 34 35 36 37 38 39 40 41 42 43 44 45 46 47,
	100	 90,
	100	 92,
	96	 90 92,
	9	 20 21 26 28 30 31 32 33 34 35 36 37 38 39 40 41 42 43 44 45 46 47 90 92,
	100	 22,
	100	 24,
	100	 25,
	100	 27,
	99	 25 27,
	98	 24 25 27,
	17	 22 24 25 27,
	3	 20 21 22 24 25 26 27 28 30 31 32 33 34 35 36 37 38 39 40 41 42 43 44 45 46 47 90 92,
	100	 23,
	100	 29,
	100	 91,
	100	 29 91,
	98	 23 29 91,
	5	 20 21 22 23 24 25 26 27 28 29 30 31 32 33 34 35 36 37 38 39 40 41 42 43 44 45 46 47 90 91 92,
	100	 48,
	94	 20 21 22 23 24 25 26 27 28 29 30 31 32 33 34 35 36 37 38 39 40 41 42 43 44 45 46 47 48 90 91 92,
	79	 19 20 21 22 23 24 25 26 27 28 29 30 31 32 33 34 35 36 37 38 39 40 41 42 43 44 45 46 47 48 74 86 90 91 92,
	100	 49,
	96	 19 20 21 22 23 24 25 26 27 28 29 30 31 32 33 34 35 36 37 38 39 40 41 42 43 44 45 46 47 48 49 74 86 90 91 92,
	100	 87,
	98	 19 20 21 22 23 24 25 26 27 28 29 30 31 32 33 34 35 36 37 38 39 40 41 42 43 44 45 46 47 48 49 74 86 87 90 91 92,
	100	 51,
	100	 19 20 21 22 23 24 25 26 27 28 29 30 31 32 33 34 35 36 37 38 39 40 41 42 43 44 45 46 47 48 49 51 74 86 87 90 91 92,
	100	 50,
	100	 61,
	100	 50 61,
	100	 52,
	100	 53,
	99	 52 53,
	99	 50 52 53 61,
	100	 73,
	100	 50 52 53 61 73,
	98	 19 20 21 22 23 24 25 26 27 28 29 30 31 32 33 34 35 36 37 38 39 40 41 42 43 44 45 46 47 48 49 50 51 52 53 61 73 74 86 87 90 91 92,
	97	 15 16 17 18 19 20 21 22 23 24 25 26 27 28 29 30 31 32 33 34 35 36 37 38 39 40 41 42 43 44 45 46 47 48 49 50 51 52 53 61 67 68 69 70 71 73 74 75 76 77 78 79 80 81 82 83 84 85 86 87 90 91 92 93 94,
	100	 88,
	100	 89,
	91	 88 89,
	100	 15 16 17 18 19 20 21 22 23 24 25 26 27 28 29 30 31 32 33 34 35 36 37 38 39 40 41 42 43 44 45 46 47 48 49 50 51 52 53 61 67 68 69 70 71 73 74 75 76 77 78 79 80 81 82 83 84 85 86 87 88 89 90 91 92 93 94,
	20	 1 2 3 4 5 6 14 54 55 56 58 59 62 66 98 101 132 135 136 137 138 139 140 142 143 144 145 146 147 148 149 150 151 152 153 154 155 156 157 158 159 160 161 162 163 164 165 166 167 168 169 170 171 172 173 174 175 176 177 178 179 180 181 182 183 184 185 186 187 188 189 190 191 192 193 194 195 196 197 198 199 200 201 202 203 204 205 206 207 208 209 210 211 212 213 214 215 216 217,
	100	 14,
	100	 62,
	100	 101,
	33	 62 101,
	24	 14 62 101,
	87	 1 2 3 4 5 6 54 55 56 58 59 66 98 132 135 136 137 138 139 140 142 143 144 145 146 147 148 149 150 151 152 153 154 155 156 157 158 159 160 161 162 163 164 165 166 167 168 169 170 171 172 173 174 175 176 177 178 179 180 181 182 183 184 185 186 187 188 189 190 191 192 193 194 195 196 197 198 199 200 201 202 203 204 205 206 207 208 209 210 211 212 213 214 215 216 217,
	99	 1 2 3 4 5 151 152 153 154 155 156 157 158 159 160 161 162 163 164 165 166 167 168 169 170 171 172 173 174 175 176 177 178 179 180 181 182 183 184 185 186 187 188 189 190 191 192 193 194 195 196 197 198 199 200 201 202 203 204 205 206 207 208 209 210 211 212 213 214 215 216 217,
	98	 1 4 151 153 157 159 162 163 165 168 170 171 175 179 180 185 186 187 189 190 195 196 197 199 203 206 208 212 214 216,
	100	 151,
	100	 159,
	100	 151 159,
	100	 157,
	100	 151 157 159,
	100	 153,
	100	 151 153 157 159,
	100	 162,
	100	 163,
	100	 162 163,
	100	 186,
	99	 162 163 186,
	100	 195,
	99	 162 163 186 195,
	100	 170,
	99	 162 163 170 186 195,
	100	 185,
	44	 162 163 170 185 186 195,
	100	 168,
	37	 162 163 168 170 185 186 195,
	100	 171,
	88	 162 163 168 170 171 185 186 195,
	100	 165,
	100	 190,
	100	 165 190,
	100	 175,
	95	 165 175 190,
	100	 179,
	100	 180,
	99	 179 180,
	85	 165 175 179 180 190,
	96	 162 163 165 168 170 171 175 179 180 185 186 190 195,
	100	 151 153 157 159 162 163 165 168 170 171 175 179 180 185 186 190 195,
	70	 1 4 187 189 196 197 199 203 206 208 212 214 216,
	100	 187,
	100	 189,
	94	 187 189,
	100	 1 4 196 197 199 203 206 208 212 214 216,
	100	 212,
	82	 1 4 196 197 199 203 206 208 214 216,
	100	 214,
	100	 216,
	82	 214 216,
	100	 1 4 196 197 199 203 206 208,
	100	 196,
	87	 1 4 197 199 203 206 208,
	100	 4,
	85	 1 197 199 203 206 208,
	100	 197,
	100	 206,
	100	 208,
	99	 206 208,
	85	 197 206 208,
	99	 1 199 203,
	100	 199,
	100	 1 203,
	100	 203,
	100	 1,
	67	 2 3 198 200 201 202 204 205,
	65	 5 210,
	16	 2 3 5 198 200 201 202 204 205 207 209 210 215,
	13	 2 3 5 198 200 201 202 204 205 207 209 210 211 215,
	62	 161 166 167 174,
	74	 161 166 167 172 174,
	73	 161 166 167 172 174 184,
	60	 152 154 155 160 161 166 167 169 172 174 184 194,
	30	 2 3 5 152 154 155 160 161 166 167 169 172 174 177 182 184 194 198 200 201 202 204 205 207 209 210 211 213 215 217,
	4	 156 158 164 191,
	17	 173 183,
	5	 173 178 181 183,
	49	 156 158 164 173 178 181 183 191,
	8	 6 54 55 56 58 59 66 98 135 136 137 138 139 140 142 143 144 145 146 147 148 149 150,
	6	 116 119,
	5	 116 117 118 119 120,
	77	 105 106,
	6	 11 64 99 102 105 106 116 117 118 119 120 121 122 130,
	3	 11 64 99 102 103 104 105 106 107 108 116 117 118 119 120 121 122 130,
	3	 7 8 9 10 11 60 63 64 65 72 96 97 99 100 102 103 104 105 106 107 108 109 110 111 113 114 115 116 117 118 119 120 121 122 129 130,
	9	 12 57 141,
	4	 12 13 57 112 141,
	12	 7 8 9 10 11 12 13 14 57 60 62 63 64 65 72 95 96 97 99 100 101 102 103 104 105 106 107 108 109 110 111 112 113 114 115 116 117 118 119 120 121 122 123 124 125 126 127 128 129 130 131 133 134 141,
	90	 15 67 78 79 80 81,
	93	 15 67 68 75 78 79 80 81,
	68	 15 67 68 69 70 71 75 78 79 80 81 94,
	13	 16 17 82 83 84 93,
	100	 40 44,
	86	 34 38 40 42 44,
	46	 20 21 32 33 34 35 37 38 39 40 41 42 44 45 46 47,
	3	 26 28 30 31 36 43 90,
	3	 26 28 30 31 36 43 90 92,
	8	 22 23 29 91,
	1	 20 21 22 23 26 28 29 30 31 32 33 34 35 36 37 38 39 40 41 42 43 44 45 46 47 90 91 92,
	0	 15 16 17 18 19 20 21 22 23 24 25 26 27 28 29 30 31 32 33 34 35 36 37 38 39 40 41 42 43 44 45 46 47 48 49 50 51 52 53 61 67 68 69 70 71 73 74 75 76 77 78 79 80 81 82 83 84 85 86 87 89 90 91 92 93 94,
	7	 15 16 17 18 19 20 21 22 23 24 25 26 27 28 29 30 31 32 33 34 35 36 37 38 39 40 41 42 43 44 45 46 47 48 49 50 51 52 53 61 67 68 69 70 71 73 74 75 76 77 78 79 80 81 82 83 84 85 86 87 88 89 90 91 92 93 94 132,
	5	 1 2 3 4 5 6 54 55 56 58 59 66 98 135 136 137 138 139 140 142 143 144 145 146 147 148 149 150 151 152 153 154 155 156 157 158 159 160 161 162 163 164 165 166 167 168 169 170 171 172 173 174 175 176 177 178 179 180 181 182 183 184 185 186 187 188 189 190 191 192 193 194 195 196 197 198 199 200 201 202 203 204 205 206 207 208 209 210 211 212 213 214 215 216 217,
	28	 1 4 151 153 157 159 162 163 165 168 170 171 175 179 180 185 186 190 195 196 197 199 203 206 208 212 214 216,
	9	 162 163 165 170 175 186 190 195,
	7	 168 179 180,
	2	 162 163 165 168 170 175 179 180 186 190 195,
	4	 162 163 165 168 170 171 175 179 180 186 190 195,
	55	 164 173 191,
	32	 164 173 178 181 191,
	14	 139 149,
	14	 137 138 139 140 144 145 146 147 148 149 150,
	53	 72 95,
	55	 63 72 95 96 97,
	53	 63 65 72 95 96 97 100,
	58	 7 60 63 65 72 95 96 97 100,
	57	 8 9 10 113 119,
	53	 8 9 10 113 119 122,
	56	 116 117 118 120 121,
	0	 103 116 117 118 120 121,
	0	 11 64 99 102 103 116 117 118 120 121 130,
	0	 11 64 99 102 103 105 106 116 117 118 120 121 130,
	4	 8 9 10 11 64 99 102 103 105 106 113 116 117 118 119 120 121 122 130,
	0	 12 57 104 107 108,
	2	 8 9 10 11 12 57 64 99 102 103 104 105 106 107 108 113 116 117 118 119 120 121 122 130,
	5	 7 8 9 10 11 12 57 60 63 64 65 72 95 96 97 99 100 102 103 104 105 106 107 108 113 116 117 118 119 120 121 122 130,
	81	 13 112 129,
	26	 109 110 111 114 115,
	3	 109 110 111 114 115 141,
	19	 13 109 110 111 112 114 115 129 141,
	10	 7 8 9 10 11 12 13 57 60 63 64 65 72 95 96 97 99 100 102 103 104 105 106 107 108 109 110 111 112 113 114 115 116 117 118 119 120 121 122 129 130 141,
	58	 123 124 125 126 127 128 131 133 134,
	80	 20 21 32 33 34 35 37 38 39 40 41 42 44 45 46 47 90 92,
	58	 20 21 22 32 33 34 35 37 38 39 40 41 42 44 45 46 47 90 92,
	76	 23 29 48 91,
	68	 23 24 25 27 29 48 91,
	79	 20 21 22 23 24 25 27 29 32 33 34 35 37 38 39 40 41 42 44 45 46 47 48 90 91 92,
	15	 15 16 17 18 19 20 21 22 23 24 25 26 27 28 29 30 31 32 33 34 35 36 37 38 39 40 41 42 43 44 45 46 47 48 49 50 51 52 53 61 67 68 69 70 71 73 74 75 76 77 78 79 80 81 82 83 84 85 86 87 88 89 90 91 92 93 94 101,
	8	 1 2 3 4 5 6 14 54 55 56 58 59 62 66 98 132 135 136 137 138 139 140 142 143 144 145 146 147 148 149 150 151 152 153 154 155 156 157 158 159 160 161 162 163 164 165 166 167 168 169 170 171 172 173 174 175 176 177 178 179 180 181 182 183 184 185 186 187 188 189 190 191 192 193 194 195 196 197 198 199 200 201 202 203 204 205 206 207 208 209 210 211 212 213 214 215 216 217,
	7	 14 62,
	3	 1 2 3 4 5 66 132 151 152 153 154 155 156 157 158 159 160 161 162 163 164 165 166 167 168 169 170 171 172 173 174 175 176 177 178 179 180 181 182 183 184 185 186 187 188 189 190 191 192 193 194 195 196 197 198 199 200 201 202 203 204 205 206 207 208 209 210 211 212 213 214 215 216 217,
	49	 162 163 170 171 185 186 195,
	51	 2 3 5 198 200 201 202 204 205 207 209 210 213,
	50	 2 3 5 198 200 201 202 204 205 207 209 210 213 217,
	53	 2 3 5 198 200 201 202 204 205 207 209 210 213 215 217,
	16	 164 173 183 191,
	6	 164 173 178 181 183 191,
	5	 137 138 143 146 147 148,
	5	 137 138 139 143 146 147 148,
	2	 137 138 139 140 143 146 147 148,
	8	 137 138 139 140 143 146 147 148 149,
	54	 7 12 57 60 63 65 72 95 96 97 100,
	47	 11 64 99 102 116 117 118 120 121 130,
	49	 11 64 99 102 105 106 116 117 118 120 121 130,
	67	 8 9 10 11 64 99 102 105 106 113 116 117 118 119 120 121 122 130,
	57	 109 110 114 115,
	53	 8 9 10 11 64 99 102 105 106 109 110 113 114 115 116 117 118 119 120 121 122 130,
	54	 103 104 107 108 111,
	52	 8 9 10 11 64 99 102 103 104 105 106 107 108 109 110 111 113 114 115 116 117 118 119 120 121 122 130,
	52	 7 8 9 10 11 12 57 60 63 64 65 72 95 96 97 99 100 102 103 104 105 106 107 108 109 110 111 113 114 115 116 117 118 119 120 121 122 130,
	53	 62 141,
	45	 62 101 141,
	10	 13 62 101 112 129 141,
	20	 7 8 9 10 11 12 13 57 60 62 63 64 65 72 95 96 97 99 100 101 102 103 104 105 106 107 108 109 110 111 112 113 114 115 116 117 118 119 120 121 122 129 130 141,
	14	 7 8 9 10 11 12 13 57 60 62 63 64 65 72 95 96 97 99 100 101 102 103 104 105 106 107 108 109 110 111 112 113 114 115 116 117 118 119 120 121 122 123 124 125 126 127 128 129 130 131 133 134 141,
	12	 32 34 35 37 38 39 40 41 42 44 45 46 47,
	13	 1 2 3 4 5 6 14 54 55 56 58 59 66 98 132 135 136 137 138 139 140 142 143 144 145 146 147 148 149 150 151 152 153 154 155 156 157 158 159 160 161 162 163 164 165 166 167 168 169 170 171 172 173 174 175 176 177 178 179 180 181 182 183 184 185 186 187 188 189 190 191 192 193 194 195 196 197 198 199 200 201 202 203 204 205 206 207 208 209 210 211 212 213 214 215 216 217,
	3	 152 154 155 160 161 169 194,
	3	 152 154 155 160 161 169 177 182 194,
	16	 166 167 172 174,
	2	 152 154 155 160 161 166 167 169 172 174 177 182 194,
	13	 156 158 178 181,
	9	 7 60 100,
	1	 63 65 72 96 97,
	21	 8 9 10 11 64 99 102 103 104 105 106 107 108 113 116 117 118 119 120 121 122 130,
	17	 7 8 9 10 11 12 57 60 63 64 65 72 96 97 99 100 102 103 104 105 106 107 108 113 116 117 118 119 120 121 122 130,
	0	 13 109 110 111 112 129,
	5	 13 109 110 111 112 114 115 129,
	13	 20 21 22 23 24 25 26 27 28 29 30 31 32 33 34 35 36 37 38 39 40 41 42 43 44 45 46 47 48 74 90 91 92,
	3	 2 3 5 198 200 201 202 204 205 207 209 210 211,
	3	 215 217,
	8	 152 155 160 194,
	8	 152 154 155 160 194,
	15	 152 154 155 160 169 177 182 194,
	39	 143 149,
	12	 139 143 149,
	5	 7 100,
	11	 63 65 72 95 96 97,
	29	 8 9 10 113 122,
	26	 11 64 99 102 116 117 118 119 120 121 130,
	26	 11 64 99 102 105 106 116 117 118 119 120 121 130,
	46	 13 129,
	35	 7 8 9 10 11 12 13 57 60 63 64 65 72 95 96 97 99 100 102 103 104 105 106 107 108 109 110 111 112 113 114 115 116 117 118 119 120 121 122 129 130,
	28	 7 8 9 10 11 12 13 57 60 63 64 65 72 95 96 97 99 100 102 103 104 105 106 107 108 109 110 111 112 113 114 115 116 117 118 119 120 121 122 123 124 125 126 127 128 129 130 131 133 134,
	39	 33 34 38 40 42 44 90 92,
	29	 32 33 34 35 37 38 39 40 41 42 44 45 46 47 90 92,
	26	 1 2 3 4 5 6 14 54 55 56 58 59 62 66 98 101 132 135 136 137 138 139 140 141 142 143 144 145 146 147 148 149 150 151 152 153 154 155 156 157 158 159 160 161 162 163 164 165 166 167 168 169 170 171 172 173 174 175 176 177 178 179 180 181 182 183 184 185 186 187 188 189 190 191 192 193 194 195 196 197 198 199 200 201 202 203 204 205 206 207 208 209 210 211 212 213 214 215 216 217,
	26	 14 62 101 141,
	5	 171 185,
	1	 165 175 180 190,
	13	 1 4 196 197 199 203,
	13	 1 196 197 199 203,
	13	 1 196 199 203,
	3	 11 64,
	3	 99 130,
	3	 99 102 130,
	0	 26 28 30 31 33 36 43,
	13	 49 74,
	10	 20 21 22 23 24 25 26 27 28 29 30 31 32 33 34 35 36 37 38 39 40 41 42 43 44 45 46 47 48 49 74 90 91 92,
	1	 170 195,
	3	 177 182 184,
	3	 161 166 167 172 174 177 182 184,
	25	 137 138 139 140 144 145 146 147 148 150,
	8	 11 64 99 102 106 116 117 118 120 121 130,
	13	 13 112 129 141,
	25	 18 76 77 85,
	9	 15 16 17 18 19 20 21 22 23 24 25 26 27 28 29 30 31 32 33 34 35 36 37 38 39 40 41 42 43 44 45 46 47 48 49 50 51 52 53 61 67 68 69 70 71 73 74 75 76 77 78 79 80 81 82 83 84 85 86 87 88 90 91 92 93 94,
	2	 162 163 195,
	1	 162 163 165 170 175 185 186 190 195,
	4	 162 163 165 170 171 175 185 186 190 195,
	1	 137 138 144 146 147 148,
	0	 137 138 139 144 146 147 148,
	0	 137 138 139 140 144 146 147 148,
	1	 145 150,
	17	 135 136 137 138 139 140 142 143 144 145 146 147 148 149 150,
	3	 12 57 103 104 107 108,
	0	 7 12 57 60 63 65 72 95 96 97 100 103 104 107 108,
	5	 8 9 10 11 64 99 102 105 106 109 110 111 113 114 115 116 117 118 119 120 121 122 130,
	3	 7 8 9 10 11 12 57 60 63 64 65 72 95 96 97 99 100 102 103 104 105 106 107 108 109 110 111 113 114 115 116 117 118 119 120 121 122 130 141,
	7	 164 173 176 178 181 191,
	7	 69 70 71 93 94,
	0	 1 2 3 4 5 6 14 54 55 56 58 59 62 66 98 101 123 124 125 126 127 128 131 132 133 134 135 136 137 138 139 140 142 143 144 145 146 147 148 149 150 151 152 153 154 155 156 157 158 159 160 161 162 163 164 165 166 167 168 169 170 171 172 173 174 175 176 177 178 179 180 181 182 183 184 185 186 187 188 189 190 191 192 193 194 195 196 197 198 199 200 201 202 203 204 205 206 207 208 209 210 211 212 213 214 215 216 217,
	1	 101 123 124 125 126 127 128,
	1	 101 123 124 125 126 127 128 131 133 134,
	4	 2 3 5 198 200 201 202 204 205 207 209 210 215 217,
	2	 154 169 194,
	15	 161 172,
	12	 6 66 135 136 137 138 139 140 142 143 144 145 146 147 148 149 150,
	3	 6 66 132 135 136 137 138 139 140 142 143 144 145 146 147 148 149 150,
	11	 7 12 57,
	0	 7 12 57 63 65 72 96 97 100,
	4	 8 9 10 11 64 99 102 106 113 116 117 118 119 120 121 122 130,
	1	 48 90 92,
	0	 20 21 32 33 34 35 37 38 39 40 41 42 44 45 46 47 48 90 92,
	0	 20 21 22 32 33 34 35 37 38 39 40 41 42 44 45 46 47 48 90 92,
	2	 23 24 25 27 29 91,
	2	 152 154 155 160 161 166 167 169 174 194,
	2	 137 138 140 143 144 145 146 147 148 149 150,
	4	 54 55 56 58 59 98 132,
	14	 63 95 96 97,
	3	 8 9 10 109 110 113 114 115 122,
	4	 64 102 130,
	0	 126 128,
	4	 20 21 22,
	0	 19 20 21 22 23 24 25 26 27 28 29 30 31 32 33 34 35 36 37 38 39 40 41 42 43 44 45 46 47 48 49 51 74 86 90 91 92,
	2	 1 2 3 4 5 6 54 55 56 58 59 62 66 98 101 132 135 136 137 138 139 140 141 142 143 144 145 146 147 148 149 150 151 152 153 154 155 156 157 158 159 160 161 162 163 164 165 166 167 168 169 170 171 172 173 174 175 176 177 178 179 180 181 182 183 184 185 186 187 188 189 190 191 192 193 194 195 196 197 198 199 200 201 202 203 204 205 206 207 208 209 210 211 212 213 214 215 216 217,
	5	 168 171,
	3	 168 171 185,
	5	 137 138 139 140 146 147 148,
	18	 1 4 196 197 199 203 206 208 212 214,
	14	 212 214,
	16	 172 174,
	3	 67 78,
	8	 156 158 176 178 181,
	3	 63 65 95 96 97 100,
	1	 7 63 65 95 96 97 100,
	3	 60 72,
	3	 1 4 187 196 197 199 203 206 208 212 214 216,
	7	 152 154 155 160,
	1	 152 154 155 160 169 177 182 184 194,
	1	 156 158 176,
	4	 156 158 173 176 178 181 183,
	3	 7 8 9 10 11 12 57 60 63 64 65 72 96 97 99 100 102 103 104 105 106 107 108 109 110 111 113 114 115 116 117 118 119 120 121 122 130,
	1	 7 8 9 10 11 12 13 57 60 63 64 65 72 96 97 99 100 102 103 104 105 106 107 108 109 110 111 112 113 114 115 116 117 118 119 120 121 122 129 130,
	3	 69 71 94,
	3	 15 67 68 69 71 75 78 79 80 81 94,
	4	 70 93,
	5	 20 21 22 23 29 32 33 34 35 37 38 39 40 41 42 44 45 46 47 90 91 92,
	12	 20 21 22 23 24 25 27 29 32 33 34 35 37 38 39 40 41 42 44 45 46 47 90 91 92,
	7	 74 86,
	7	 49 74 86,
	7	 20 21 22 23 24 25 26 27 28 29 30 31 32 33 34 35 36 37 38 39 40 41 42 43 44 45 46 47 48 49 74 86 90 91 92,
	2	 14 141,
	37	 162 163 170 171 186 195,
	1	 123 124 125 126 127 128 133 134,
	1	 7 8 9 10 11 12 13 57 60 63 64 65 72 95 96 97 99 100 102 103 104 105 106 107 108 109 110 111 112 113 114 115 116 117 118 119 120 121 122 123 124 125 126 127 128 129 130 133 134,
	1	 1 2 3 4 5 6 14 54 55 56 58 59 62 66 98 101 131 132 135 136 137 138 139 140 141 142 143 144 145 146 147 148 149 150 151 152 153 154 155 156 157 158 159 160 161 162 163 164 165 166 167 168 169 170 171 172 173 174 175 176 177 178 179 180 181 182 183 184 185 186 187 188 189 190 191 192 193 194 195 196 197 198 199 200 201 202 203 204 205 206 207 208 209 210 211 212 213 214 215 216 217,
	12	 14 131,
	1	 14 62 101 131 141,
	3	 6 66 135 136 137 138 139 140 141 142 143 144 145 146 147 148 149 150,
	2	 6 13 66 112 135 136 137 138 139 140 141 142 143 144 145 146 147 148 149 150,
	4	 6 12 13 57 66 112 135 136 137 138 139 140 141 142 143 144 145 146 147 148 149 150,
	2	 6 12 13 57 62 66 112 135 136 137 138 139 140 141 142 143 144 145 146 147 148 149 150,
	3	 65 95,
	1	 64 117 118 120 130,
	1	 8 9 10 64 113 117 118 119 120 122 130,
	2	 106 121,
	2	 11 106 121,
	1	 11 106 116 121,
	6	 99 102,
	2	 11 99 102 106 116 121,
	5	 105 111,
	2	 109 110 114 115 129,
	1	 105 109 110 111 114 115 129,
	4	 8 9 10 11 64 99 102 105 106 109 110 111 113 114 115 116 117 118 119 120 121 122 129 130,
	2	 7 8 9 10 11 60 63 64 65 72 95 96 97 99 100 102 105 106 109 110 111 113 114 115 116 117 118 119 120 121 122 129 130,
	1	 98 123 124 125 126 127 128,
	1	 98 123 124 125 126 127 128 131 133 134,
	1	 7 8 9 10 11 60 63 64 65 72 95 96 97 98 99 100 102 105 106 109 110 111 113 114 115 116 117 118 119 120 121 122 123 124 125 126 127 128 129 130 131 133 134,
	4	 55 58 59,
	1	 54 55 56 58 59 103 104 107 108,
	2	 7 8 9 10 11 54 55 56 58 59 60 63 64 65 72 95 96 97 98 99 100 102 103 104 105 106 107 108 109 110 111 113 114 115 116 117 118 119 120 121 122 123 124 125 126 127 128 129 130 131 133 134,
	2	 19 48,
	7	 26 28 30 31 32 35 36 37 39 41 43 45 46 47,
	11	 20 21 22 26 28 30 31 32 33 34 35 36 37 38 39 40 41 42 43 44 45 46 47 90 92,
	2	 19 20 21 22 23 24 25 26 27 28 29 30 31 32 33 34 35 36 37 38 39 40 41 42 43 44 45 46 47 48 90 91 92,
	2	 1 2 3 4 5 6 12 13 14 57 62 66 101 112 135 136 137 138 139 140 141 142 143 144 145 146 147 148 149 150 151 152 153 154 155 156 157 158 159 160 161 162 163 164 165 166 167 168 169 170 171 172 173 174 175 176 177 178 179 180 181 182 183 184 185 186 187 188 189 190 191 192 193 194 195 196 197 198 199 200 201 202 203 204 205 206 207 208 209 210 211 212 213 214 215 216 217,
	1	 1 2 3 4 5 6 12 13 14 57 62 66 112 135 136 137 138 139 140 141 142 143 144 145 146 147 148 149 150 151 152 153 154 155 156 157 158 159 160 161 162 163 164 165 166 167 168 169 170 171 172 173 174 175 176 177 178 179 180 181 182 183 184 185 186 187 188 189 190 191 192 193 194 195 196 197 198 199 200 201 202 203 204 205 206 207 208 209 210 211 212 213 214 215 216 217,
	2	 1 2 3 4 5 6 12 13 57 62 66 112 135 136 137 138 139 140 141 142 143 144 145 146 147 148 149 150 151 152 153 154 155 156 157 158 159 160 161 162 163 164 165 166 167 168 169 170 171 172 173 174 175 176 177 178 179 180 181 182 183 184 185 186 187 188 189 190 191 192 193 194 195 196 197 198 199 200 201 202 203 204 205 206 207 208 209 210 211 212 213 214 215 216 217,
	13	 176 178 181,
	3	 119 122,
	1	 126 127,
	12	 20 21 32 35 37 39 41 45 46 47,
	1	 7 60 63 65 72 95 96 97,
	1	 12 57 100,
	2	 106 116 117 118 120,
	0	 106 116 117 118 120 121,
	16	 20 21 22 24 25 27 32 33 34 35 37 38 39 40 41 42 44 45 46 47 90 92,
	9	 65 72 95,
	2	 8 9 10 109 110 113 114 115,
	1	 34 40 42 44,
	4	 1 2 3 4 5 6 14 54 55 56 58 59 62 66 98 132 135 136 137 138 139 140 141 142 143 144 145 146 147 148 149 150 151 152 153 154 155 156 157 158 159 160 161 162 163 164 165 166 167 168 169 170 171 172 173 174 175 176 177 178 179 180 181 182 183 184 185 186 187 188 189 190 191 192 193 194 195 196 197 198 199 200 201 202 203 204 205 206 207 208 209 210 211 212 213 214 215 216 217,
	3	 14 62 141,
	1	 7 8 9 10 11 12 57 60 62 63 64 65 72 95 96 97 99 100 101 102 103 104 105 106 107 108 109 110 111 113 114 115 116 117 118 119 120 121 122 130 141,
	9	 14 131 133 134,
	10	 14 123 124 125 126 127 128 131 133 134,
	0	 20 21 22 33 34 38 40 42 44 90 92,
	2	 2 3 5 152 154 155 156 158 160 161 164 166 167 169 172 173 174 176 177 178 181 182 183 184 189 191 194 198 200 201 202 204 205 207 209 210 211 213 215 217,
	2	 2 3 5 152 154 155 156 158 160 161 164 166 167 169 172 173 174 176 177 178 181 182 183 184 188 189 191 192 193 194 198 200 201 202 204 205 207 209 210 211 213 215 217,
	2	 1 2 3 4 5 6 54 55 56 58 59 62 66 98 132 135 136 137 138 139 140 142 143 144 145 146 147 148 149 150 151 152 153 154 155 156 157 158 159 160 161 162 163 164 165 166 167 168 169 170 171 172 173 174 175 176 177 178 179 180 181 182 183 184 185 186 187 188 189 190 191 192 193 194 195 196 197 198 199 200 201 202 203 204 205 206 207 208 209 210 211 212 213 214 215 216 217,
	3	 62 132,
	3	 1 4 151 153 157 159 162 163 165 168 170 171 175 179 180 185 186 187 190 195 196 197 199 203 206 208 212 214 216,
	8	 7 60 72,
	9	 63 65 96 97 100,
	0	 109 110 111 141,
	3	 109 110 111 114 115 129 141,
	9	 15 16 17 67 68 75 78 79 80 81 82 83 84 93,
	1	 19 86 87,
	1	 19 49 74 86 87,
	0	 19 48 49 74 86 87,
	4	 34 38 40 42 44 90 92,
	3	 32 34 35 37 38 39 40 41 42 44 45 46 47 90 92,
	1	 20 21 32 34 35 37 38 39 40 41 42 44 45 46 47 90 92,
	7	 22 26 28 30 31 36 43,
	1	 19 20 21 22 24 25 26 27 28 30 31 32 33 34 35 36 37 38 39 40 41 42 43 44 45 46 47 48 49 74 86 87 90 92,
	0	 19 20 21 22 24 25 26 27 28 30 31 32 33 34 35 36 37 38 39 40 41 42 43 44 45 46 47 48 49 51 74 86 87 90 92,
	2	 213 217,
	0	 161 174,
	2	 172 177 182 184,
	5	 7 12 57 60,
	3	 16 17 82 83,
	2	 84 93,
	3	 1 4 196 197 199 203 206 208 212,
	2	 161 172 174,
	4	 140 149,
	0	 8 9 10 113 114 115,
	0	 8 9 10 105 106 113 114 115,
	1	 8 9 10 11 64 99 102 105 106 113 114 115 116 117 118 119 120 121 122 130,
	1	 7 8 9 10 11 60 63 64 65 72 96 97 99 100 102 103 104 105 106 107 108 109 110 111 113 114 115 116 117 118 119 120 121 122 130,
	1	 12 13 57 112 129 141,
	0	 7 8 9 10 11 12 13 57 60 63 64 65 72 96 97 99 100 102 103 104 105 106 107 108 109 110 111 112 113 114 115 116 117 118 119 120 121 122 123 124 125 126 127 128 129 130 131 133 134 141,
	0	 1 2 3 4 5 6 14 54 55 56 58 59 62 66 95 98 101 132 135 136 137 138 139 140 142 143 144 145 146 147 148 149 150 151 152 153 154 155 156 157 158 159 160 161 162 163 164 165 166 167 168 169 170 171 172 173 174 175 176 177 178 179 180 181 182 183 184 185 186 187 188 189 190 191 192 193 194 195 196 197 198 199 200 201 202 203 204 205 206 207 208 209 210 211 212 213 214 215 216 217,
	1	 14 95,
	2	 1 2 3 4 5 6 54 55 56 58 59 62 66 98 101 132 135 136 137 138 139 140 142 143 144 145 146 147 148 149 150 151 152 153 154 155 156 157 158 159 160 161 162 163 164 165 166 167 168 169 170 171 172 173 174 175 176 177 178 179 180 181 182 183 184 185 186 187 188 189 190 191 192 193 194 195 196 197 198 199 200 201 202 203 204 205 206 207 208 209 210 211 212 213 214 215 216 217,
	0	 2 202 213,
	0	 2 202 205 213,
	0	 2 201 202 205 213,
	0	 2 3 200 201 202 204 205 213,
	10	 2 3 5 200 201 202 204 205 207 209 210 213,
	3	 116 117,
	8	 118 120,
	0	 20 90 92,
	0	 21 32 33 34 35 37 38 39 40 41 42 44 45 46 47,
	3	 151 153 157 159 165 190,
	0	 162 163 170 175 186 195,
	0	 162 163 170 171 175 186 195,
	0	 162 163 170 171 175 185 186 195,
	0	 162 163 168 170 171 175 185 186 195,
	4	 162 163 168 170 171 175 179 180 185 186 195,
	1	 12 13 57 112,
	1	 24 25,
	0	 23 24 25 29 91,
	0	 20 21 22 23 24 25 26 28 29 30 31 32 33 34 35 36 37 38 39 40 41 42 43 44 45 46 47 90 91 92,
	0	 27 74,
	0	 20 21 22 23 24 25 26 27 28 29 30 31 32 33 34 35 36 37 38 39 40 41 42 43 44 45 46 47 74 90 91 92,
	1	 53 73,
	1	 50 53 61 73,
	1	 50 52 53 61 73 77,
	4	 19 20 21 22 23 24 25 26 27 28 29 30 31 32 33 34 35 36 37 38 39 40 41 42 43 44 45 46 47 48 49 50 51 52 53 61 73 74 77 86 87 90 91 92,
	0	 151 153 157 159 185,
	3	 8 9 10 11 113 119,
	2	 8 9 10 11 109 110 113 114 115 119,
	3	 8 9 10 11 105 106 109 110 113 114 115 119,
	4	 116 117 118 120 121 122,
	2	 64 99 102 116 117 118 120 121 122 130,
	4	 7 8 9 10 11 60 63 64 65 72 95 96 97 99 100 102 103 104 105 106 107 108 109 110 111 113 114 115 116 117 118 119 120 121 122 130,
	10	 5 207 209 210 213,
	3	 8 9 10 113 116 117 118 119 120 121 122,
	0	 11 105,
	1	 11 64 99 102 105 130,
	2	 11 64 99 102 105 106 130,
	2	 12 57 62 141,
	1	 12 13 57 62 112 129 141,
	1	 7 8 9 10 11 12 13 57 60 62 63 64 65 72 95 96 97 99 100 102 103 104 105 106 107 108 109 110 111 112 113 114 115 116 117 118 119 120 121 122 129 130 141,
	0	 8 9 10 103 113 122,
	4	 109 110 111 114 115 129,
	1	 1 4 196 197 199 203 206 208 214,
	1	 8 9 10 109 110 113 114 115 119 122,
	5	 116 118 120,
	0	 116 118 120 121,
	0	 11 64 99 102 116 118 120 121 130,
	0	 11 64 99 102 106 116 118 120 121 130,
	0	 11 64 99 102 105 106 116 118 120 121 130,
	0	 8 9 10 11 64 99 102 105 106 113 116 118 119 120 121 122 130,
	0	 8 9 10 11 64 99 102 105 106 109 110 113 114 115 116 118 119 120 121 122 130,
	3	 56 58 59,
	1	 116 119 120,
	1	 117 118 121,
	3	 13 103 104 107 108 111 112 129,
	3	 8 9 10 11 13 64 99 102 103 104 105 106 107 108 109 110 111 112 113 114 115 116 117 118 119 120 121 122 129 130,
	6	 137 138 139 146 147 148,
	0	 12 57 103 141,
	3	 12 57 103 104 107 108 141,
	1	 8 9 10 11 12 57 64 99 102 103 104 105 106 107 108 113 116 117 118 119 120 121 122 130 141,
	2	 8 9 10 11 12 13 57 64 99 102 103 104 105 106 107 108 109 110 111 112 113 114 115 116 117 118 119 120 121 122 129 130 141,
	0	 19 24 25 27 74 86,
	0	 19 23 24 25 27 29 48 74 86 91,
	0	 19 23 24 25 27 29 48 74 86 90 91 92,
	0	 19 22 23 24 25 26 27 28 29 30 31 36 43 48 74 86 90 91 92,
	0	 20 21 32 34 35 37 38 39 40 41 42 44 45 46 47,
	0	 19 20 21 22 23 24 25 26 27 28 29 30 31 32 34 35 36 37 38 39 40 41 42 43 44 45 46 47 48 74 86 90 91 92,
	0	 19 20 21 22 23 24 25 26 27 28 29 30 31 32 34 35 36 37 38 39 40 41 42 43 44 45 46 47 48 49 74 86 90 91 92,
	0	 19 20 21 22 23 24 25 26 27 28 29 30 31 32 34 35 36 37 38 39 40 41 42 43 44 45 46 47 48 49 74 86 87 90 91 92,
	3	 65 96 97 100,
	0	 7 12 57 60 63 65 72 96 97 100 104 107 108,
	4	 11 64 99 102 106 130,
	2	 103 105,
	1	 11 64 99 102 103 105 106 116 117 118 119 120 121 122 130,
	4	 24 25 27 48,
	1	 23 29 48 90 91 92,
	1	 22 23 24 25 27 29 48 90 91 92,
	0	 19 20 21 22 23 24 25 26 27 28 29 30 31 32 33 34 35 36 37 38 39 40 41 42 43 44 45 46 47 48 49 50 51 52 53 61 73 74 77 86 87 88 89 90 91 92,
	2	 8 9 10 11 12 57 64 99 102 103 104 105 106 107 108 109 110 111 113 114 115 116 117 118 119 120 121 122 130,
	2	 23 24 25 27 29 48 90 91 92,
	0	 20 21 23 24 25 27 29 32 33 34 35 37 38 39 40 41 42 44 45 46 47 48 90 91 92,
	0	 8 9 10 11 64 99 102 113 116 117 118 119 120 121 122 130,
	0	 8 9 10 11 64 99 102 104 107 108 113 116 117 118 119 120 121 122 130,
	0	 8 9 10 11 64 99 102 104 106 107 108 113 116 117 118 119 120 121 122 130,
	2	 7 8 9 10 11 12 57 60 63 64 65 72 96 97 99 100 102 103 104 105 106 107 108 109 110 111 113 114 115 116 117 118 119 120 121 122 130 141,
	3	 95 123 124 125 126 127 128 133 134,
	3	 7 8 9 10 11 12 13 57 60 63 64 65 72 95 96 97 99 100 102 103 104 105 106 107 108 109 110 111 112 113 114 115 116 117 118 119 120 121 122 123 124 125 126 127 128 129 130 133 134 141,
	3	 1 2 3 4 5 6 14 54 55 56 58 59 62 66 98 101 131 132 135 136 137 138 139 140 142 143 144 145 146 147 148 149 150 151 152 153 154 155 156 157 158 159 160 161 162 163 164 165 166 167 168 169 170 171 172 173 174 175 176 177 178 179 180 181 182 183 184 185 186 187 188 189 190 191 192 193 194 195 196 197 198 199 200 201 202 203 204 205 206 207 208 209 210 211 212 213 214 215 216 217,
	0	 101 131,
	0	 14 101 131,
	2	 14 62 101 131,
	0	 152 154 155 160 169 172 177 182 184 194,
	2	 6 142,
	0	 137 138 146 148,
	1	 7 12 57 63 65 72 95 96 97,
	3	 7 12 57 60 63 65 72 95 96 97,
	1	 116 120,
	2	 131 133,
	0	 13 112 123 124 125 126 127 128 129 131 133 134,
	0	 11 64 99 102,
	0	 11 64 99 102 116 117 118 120 121,
	0	 11 64 99 102 106 116 117 118 120 121,
	1	 105 130,
	1	 17 93,
	2	 17 82 93,
	1	 1 4 189 196 197 199 203 206 208 212 214 216,
	0	 6 54 55 56 58 59 66 98 101 132 135 136 137 138 139 140 142 143 144 145 146 147 148 149 150,
	0	 33 34 38 40 42 44 92,
	0	 1 2 3 4 5 6 54 55 56 58 59 66 98 101 132 135 136 137 138 139 140 142 143 144 145 146 147 148 149 150 151 152 153 154 155 156 157 158 159 160 161 162 163 164 165 166 167 168 169 170 171 172 173 174 175 176 177 178 179 180 181 182 183 184 185 186 187 188 189 190 191 192 193 194 195 196 197 198 199 200 201 202 203 204 205 206 207 208 209 210 211 212 213 214 215 216 217,
	2	 63 72,
	1	 8 9 10 11 64 99 102 106 109 110 111 113 114 115 116 117 118 119 120 121 122 130,
	1	 139 144 145 150,
	0	 8 9 10 113 117 118 119 120 122,
	0	 8 9 10 109 110 113 114 115 117 118 119 120 122,
	2	 116 121,
	1	 106 116 121,
	0	 11 64 99 102 106 116 121 130,
	1	 8 9 10 11 64 99 102 106 109 110 113 114 115 116 117 118 119 120 121 122 130,
	0	 104 105 107 108 111,
	1	 8 9 10 11 64 99 102 104 105 106 107 108 109 110 111 113 114 115 116 117 118 119 120 121 122 130,
	0	 7 8 9 10 11 12 57 60 63 64 65 72 95 96 97 99 100 102 104 105 106 107 108 109 110 111 113 114 115 116 117 118 119 120 121 122 130,
	0	 101 103,
	0	 62 101 103 141,
	0	 13 62 101 103 112 129 141,
	2	 162 163 168 170 171 186 195,
	2	 60 63 65 72 95 96 97 100,
	1	 7 8 9 10 11 12 57 60 63 64 65 72 95 96 97 99 100 102 103 104 105 106 107 108 113 116 117 118 119 120 121 122 123 124 125 126 127 128 130 131 133 134,
	0	 23 24 25 29 48 91,
	1	 20 21 22 23 24 25 29 32 33 34 35 37 38 39 40 41 42 44 45 46 47 48 90 91 92,
	1	 152 154 155 160 161 164 166 167 169 172 174 177 182 184 191 194,
	2	 162 163 168 170 186 195,
	2	 32 33 35 37 39 41 45 46 47,
	2	 20 21 32 33 35 37 39 41 45 46 47,
	0	 50 53 61,
	0	 18 19 20 21 22 23 24 25 26 27 28 29 30 31 32 33 34 35 36 37 38 39 40 41 42 43 44 45 46 47 48 49 50 51 52 53 61 73 74 76 77 85 86 87 90 91 92,
	0	 2 3 5 132 152 154 155 156 158 160 161 164 166 167 169 172 173 174 176 177 178 181 182 183 184 191 194 198 200 201 202 204 205 207 209 210 211 213 215 217,
	0	 2 3 5 132 152 154 155 156 158 160 161 164 166 167 169 172 173 174 176 177 178 181 182 183 184 188 191 192 193 194 198 200 201 202 204 205 207 209 210 211 213 215 217,
	0	 7 60 63 72 95 96 97,
	1	 15 16 17 67 68 69 70 71 75 77 78 79 80 81 82 83 84 93 94,
	1	 1 2 3 4 5 132 151 152 153 154 155 156 157 158 159 160 161 162 163 164 165 166 167 168 169 170 171 172 173 174 175 176 177 178 179 180 181 182 183 184 185 186 187 188 189 190 191 192 193 194 195 196 197 198 199 200 201 202 203 204 205 206 207 208 209 210 211 212 213 214 215 216 217,
	1	 137 138 144 145 146 147 148 150,
	0	 152 154 155 160 161 166 167 172 174 177 182 184,
	0	 143 144,
	1	 137 138 143 144 146 147 148,
	0	 137 138 139 143 144 146 147 148,
	0	 137 138 139 140 143 144 146 147 148,
	0	 20 21 26 28 30 31 32 35 36 37 39 41 43 45 46 47,
	2	 1 2 3 4 5 6 14 54 55 56 58 59 62 66 98 101 135 136 137 138 139 140 142 143 144 145 146 147 148 149 150 151 152 153 154 155 156 157 158 159 160 161 162 163 164 165 166 167 168 169 170 171 172 173 174 175 176 177 178 179 180 181 182 183 184 185 186 187 188 189 190 191 192 193 194 195 196 197 198 199 200 201 202 203 204 205 206 207 208 209 210 211 212 213 214 215 216 217,
	4	 162 163 165 168 170 171 175 185 186 190 195,
	1	 68 75 93,
	1	 15 67 68 75 78 93,
	4	 2 3 5 198 200 201 202 204 205 207 209 210 213 215,
	2	 136 142,
	2	 7 60 63 72,
	0	 8 9 10 111 113,
	1	 117 119,
	0	 116 117 119,
	0	 116 117 119 120,
	1	 12 13 57 103 104 107 108 112 141,
	1	 26 28 30 31 32 33 34 35 36 37 38 39 40 41 42 43 44 45 46 47 90 92,
	2	 1 2 3 4 5 6 54 55 56 58 59 98 135 136 137 138 139 140 142 143 144 145 146 147 148 149 150 151 152 153 154 155 156 157 158 159 160 161 162 163 164 165 166 167 168 169 170 171 172 173 174 175 176 177 178 179 180 181 182 183 184 185 186 187 188 189 190 191 192 193 194 195 196 197 198 199 200 201 202 203 204 205 206 207 208 209 210 211 212 213 214 215 216 217,
	2	 13 101 112 129,
	1	 14 15 16 17 18 19 20 21 22 23 24 25 26 27 28 29 30 31 32 33 34 35 36 37 38 39 40 41 42 43 44 45 46 47 48 49 50 51 52 53 61 67 68 69 70 71 73 74 75 76 77 78 79 80 81 82 83 84 85 86 87 88 89 90 91 92 93 94,
	5	 117 121,
	0	 8 9 10 11 13 62 64 99 101 102 103 104 105 106 107 108 109 110 111 112 113 114 115 116 117 118 119 120 121 122 129 130 141,
	0	 7 8 9 10 11 12 13 57 60 63 64 65 72 95 96 97 99 100 101 102 103 104 105 106 107 108 109 110 111 112 113 114 115 116 117 118 119 120 121 122 129 130,
	1	 49 87,
	1	 19 49 86 87,
	1	 19 26 28 30 31 36 43 49 74 86 87,
	0	 19 26 28 30 31 36 43 48 49 74 86 87,
	2	 6 12 57 66 135 136 137 138 139 140 141 142 143 144 145 146 147 148 149 150,
	1	 6 12 13 57 66 105 111 112 135 136 137 138 139 140 141 142 143 144 145 146 147 148 149 150,
	1	 8 9 10 109 110 113 114 115 129,
	1	 6 8 9 10 12 13 57 66 105 109 110 111 112 113 114 115 129 135 136 137 138 139 140 141 142 143 144 145 146 147 148 149 150,
	1	 11 99 102 106 121,
	1	 116 117 118 120 122,
	1	 11 99 102 106 116 117 118 120 121 122,
	1	 6 8 9 10 11 12 13 57 66 99 102 105 106 109 110 111 112 113 114 115 116 117 118 120 121 122 129 135 136 137 138 139 140 141 142 143 144 145 146 147 148 149 150,
	1	 14 95 123 124 125 126 127 128 131 133 134,
	2	 55 56 58 59,
	3	 54 55 56 58 59 98 103 104 107 108,
	1	 14 54 55 56 58 59 95 98 103 104 107 108 123 124 125 126 127 128 131 133 134,
	2	 26 28 30 31 36 38 43,
	1	 33 34,
	2	 33 34 40 42 44,
	2	 26 28 30 31 33 34 36 38 40 42 43 44,
	1	 22 26 28 30 31 33 34 36 38 40 42 43 44,
	1	 23 24 25 27 29 32 35 37 39 41 45 46 47 48 90 91 92,
	3	 22 23 24 25 26 27 28 29 30 31 32 33 34 35 36 37 38 39 40 41 42 43 44 45 46 47 48 90 91 92,
	1	 14 15 16 17 18 19 20 21 22 23 24 25 26 27 28 29 30 31 32 33 34 35 36 37 38 39 40 41 42 43 44 45 46 47 48 49 50 51 52 53 54 55 56 58 59 61 67 68 69 70 71 73 74 75 76 77 78 79 80 81 82 83 84 85 86 87 88 89 90 91 92 93 94 95 98 101 103 104 107 108 123 124 125 126 127 128 131 133 134,
	1	 1 2 3 4 5 7 60 62 63 64 65 72 96 97 100 119 130 132 151 152 153 154 155 156 157 158 159 160 161 162 163 164 165 166 167 168 169 170 171 172 173 174 175 176 177 178 179 180 181 182 183 184 185 186 187 188 189 190 191 192 193 194 195 196 197 198 199 200 201 202 203 204 205 206 207 208 209 210 211 212 213 214 215 216 217,
	2	 7 63 65 96 97 100,
	1	 7 63 65 72 96 97 100,
	2	 64 119 130,
	1	 60 64 119 130,
	1	 7 60 63 64 65 72 96 97 100 119 130,
	2	 1 2 3 4 5 62 132 151 152 153 154 155 156 157 158 159 160 161 162 163 164 165 166 167 168 169 170 171 172 173 174 175 176 177 178 179 180 181 182 183 184 185 186 187 188 189 190 191 192 193 194 195 196 197 198 199 200 201 202 203 204 205 206 207 208 209 210 211 212 213 214 215 216 217,
	1	 1 2 3 4 5 151 152 153 154 155 156 157 158 159 160 161 162 163 164 165 166 167 168 169 170 171 172 173 174 175 176 177 178 179 180 181 182 183 184 185 186 187 189 190 191 194 195 196 197 198 199 200 201 202 203 204 205 206 207 208 209 210 211 212 213 214 215 216 217,
	0	 7 65,
	1	 60 72 95,
	0	 7 60 65 72 95,
	0	 63 96 97 100,
	0	 62 111 141,
	0	 62 103 104 107 108 111 141,
	0	 8 9 10 11 62 64 99 102 103 104 105 106 107 108 111 113 116 117 118 119 120 121 122 130 141,
	0	 7 8 9 10 11 12 57 60 62 63 64 65 72 95 96 97 99 100 102 103 104 105 106 107 108 111 113 116 117 118 119 120 121 122 130 141,
	0	 101 114 115 129,
	0	 101 109 110 114 115 129,
	0	 13 101 109 110 112 114 115 129,
	1	 7 57 60,
	1	 7 57 60 63 65 72 95 96 97 100,
	0	 102 105 130,
	0	 99 102 105 130,
	1	 8 9 10 11 12 64 99 102 103 104 105 106 107 108 109 110 111 113 114 115 116 117 118 119 120 121 122 130,
	1	 123 124 125 126 127 128 131 133,
	4	 7 8 9 10 11 12 57 60 63 64 65 72 95 96 97 99 100 102 103 104 105 106 107 108 109 110 111 113 114 115 116 117 118 119 120 121 122 123 124 125 126 127 128 130 131 133 134,
	0	 7 8 9 10 11 60 63 64 65 72 95 96 97 99 100 102 103 104 105 106 107 108 109 110 111 113 114 115 116 117 118 119 120 121 122 123 124 125 126 127 128 130 131 133 134,
	1	 57 141,
	0	 8 9 10 109 110 113 122,
	1	 20 21 22 23 24 25 26 27 28 29 30 31 32 33 34 35 36 37 38 39 40 41 42 43 44 45 46 47 48 74 86 90 91 92,
	1	 137 138 140 144 146 147 148,
	1	 63 65 95 96 97,
	0	 7 60 63 65 95 96 97,
	0	 8 9 10 64 113 116 117 118 119 120 121 122 130,
	2	 11 99 102,
	1	 11 99 102 106,
	1	 8 9 10 11 64 99 102 106 109 110 113 114 115 116 117 118 119 120 121 122 129 130,
	0	 54 55 56 58 59 98 103 104 107 108 123 124 125 126 127 128 131 133 134,
	4	 33 38,
	6	 33 34 38,
	1	 1 2 3 4 5 6 12 13 57 62 66 101 112 135 136 137 138 139 140 141 142 143 144 145 146 147 148 149 150 151 152 153 154 155 156 157 158 159 160 161 162 163 164 165 166 167 168 169 170 171 172 173 174 175 176 177 178 179 180 181 182 183 184 185 186 187 188 189 190 191 192 193 194 195 196 197 198 199 200 201 202 203 204 205 206 207 208 209 210 211 212 213 214 215 216 217,
	0	 12 103 104 107 108 111,
	1	 11 64 99 102 121 130,
	4	 175 179 180,
	0	 2 3 5 152 154 155 156 158 160 161 164 166 167 169 172 173 174 176 177 178 181 182 183 184 187 189 191 194 198 200 201 202 204 205 207 209 210 211 213 215 217,
	0	 8 9 10 11 64 99 102 106 113 116 119 121 122 130,
	1	 105 109 110 111,
	0	 8 9 10 11 64 99 102 105 106 109 110 111 113 114 115 116 119 121 122 129 130,
	1	 14 101,
	1	 69 70 93,
	0	 14 15 16 17 18 19 20 21 22 23 24 25 26 27 28 29 30 31 32 33 34 35 36 37 38 39 40 41 42 43 44 45 46 47 48 49 50 51 52 53 61 67 68 69 70 71 73 74 75 76 77 78 79 80 81 82 83 84 85 86 87 88 89 90 91 92 93 94 101 132,
	0	 7 8 9 10 11 14 15 16 17 18 19 20 21 22 23 24 25 26 27 28 29 30 31 32 33 34 35 36 37 38 39 40 41 42 43 44 45 46 47 48 49 50 51 52 53 60 61 63 64 65 67 68 69 70 71 72 73 74 75 76 77 78 79 80 81 82 83 84 85 86 87 88 89 90 91 92 93 94 95 96 97 99 100 101 102 105 106 109 110 111 113 114 115 116 117 118 119 120 121 122 129 130 132,
	2	 211 213,
	2	 2 3 5 198 200 201 202 204 205 207 209 210 211 213 215,
	1	 6 135 136 137 138 139 140 141 142 143 144 145 146 147 148 149 150,
	1	 6 54 55 56 58 59 66 98 135 136 137 138 139 140 141 142 143 144 145 146 147 148 149 150,
	1	 12 13 57 103 104 107 108 111 112,
	1	 8 9 10 11 12 13 57 64 99 102 103 104 105 106 107 108 109 110 111 112 113 114 115 116 117 118 119 120 121 122 130,
	1	 7 8 9 10 11 12 13 57 60 63 64 65 72 95 96 97 99 100 102 103 104 105 106 107 108 109 110 111 112 113 114 115 116 117 118 119 120 121 122 130,
	1	 7 8 9 10 11 12 13 57 60 63 64 65 72 95 96 97 99 100 102 103 104 105 106 107 108 109 110 111 112 113 114 115 116 117 118 119 120 121 122 123 124 125 126 127 128 130 131 133 134,
	1	 15 16 17 18 19 20 21 22 23 24 25 26 27 28 29 30 31 32 33 34 35 36 37 38 39 40 41 42 43 44 45 46 47 48 49 50 51 52 53 61 67 68 69 70 71 73 74 75 76 77 78 79 80 81 82 83 84 85 86 87 88 89 90 91 92 93 94 101 129,
	0	 14 62 132,
	0	 1 2 3 4 5 6 54 55 56 58 59 66 98 135 136 137 138 139 140 141 142 143 144 145 146 147 148 149 150 151 152 153 154 155 156 157 158 159 160 161 162 163 164 165 166 167 168 169 170 171 172 173 174 175 176 177 178 179 180 181 182 183 184 185 186 187 188 189 190 191 192 193 194 195 196 197 198 199 200 201 202 203 204 205 206 207 208 209 210 211 212 213 214 215 216 217,
	0	 7 12 57 65 72 95,
	1	 100 103 104 107 108 111,
	1	 8 9 10 11 64 99 100 102 103 104 105 106 107 108 109 110 111 113 114 115 116 117 118 119 120 121 122 130,
	1	 15 67 68 75 78 79 80 81 84 93,
	2	 15 67 68 69 70 71 75 78 79 80 81 84 93 94,
	0	 12 103 104 107 108,
	0	 6 54 55 56 58 59 98 135 136 137 138 139 140 141 142 143 144 145 146 147 148 149 150,
	1	 1 2 3 4 5 6 54 55 56 58 59 62 66 98 132 135 136 137 138 139 140 141 142 143 144 145 146 147 148 149 150 151 152 153 154 155 156 157 158 159 160 161 162 163 164 165 166 167 168 169 170 171 172 173 174 175 176 177 178 179 180 181 182 183 184 185 186 187 188 189 190 191 192 193 194 195 196 197 198 199 200 201 202 203 204 205 206 207 208 209 210 211 212 213 214 215 216 217,
	0	 6 54 55 56 58 59 98,
	0	 66 135 136 137 138 139 140 142 143 144 145 146 147 148 149 150,
	0	 66 132 135 136 137 138 139 140 142 143 144 145 146 147 148 149 150,
	1	 11 64 99 102 106 116 117 118 119 120 121 130,
	1	 103 104 105 107 108 111,
	2	 19 74,
	0	 7 8 9 10 11 60 63 64 65 72 96 97 99 100 102 106 109 110 111 113 114 115 116 117 118 119 120 121 122 129 130,
	0	 12 103 104 105 107 108,
	0	 7 8 9 10 11 12 60 63 64 65 72 96 97 99 100 102 103 104 105 106 107 108 109 110 111 113 114 115 116 117 118 119 120 121 122 129 130,
	0	 13 57 112 141,
	0	 15 16 17 67 68 69 70 71 75 78 79 80 81 82 83 84 94,
	0	 19 26 28 30 31 36 43 48,
	0	 19 26 28 30 31 36 43 48 90 92,
	0	 19 20 21 26 28 30 31 32 33 34 35 36 37 38 39 40 41 42 43 44 45 46 47 48 90 92,
	0	 19 20 21 22 23 26 28 29 30 31 32 33 34 35 36 37 38 39 40 41 42 43 44 45 46 47 48 90 91 92,
	0	 105 121,
	2	 105 106 116 117 118 120 121,
	0	 13 62 101 112 129,
	0	 152 154 155 160 169 184 194,
	0	 2 3 5 152 154 155 156 158 160 161 164 166 167 169 172 173 174 176 177 178 181 182 183 184 187 188 189 191 192 193 194 198 200 201 202 204 205 207 209 210 211 213 215 217,
	0	 7 12 57 60 63 65 72 96 97 100 141,
	1	 7 8 9 10 11 12 57 60 63 64 65 72 96 97 99 100 102 103 104 105 106 107 108 109 110 111 113 114 115 116 117 118 119 120 121 122 129 130 141,
	2	 152 154 155 160 166 167 169 174 194,
	1	 19 20 21 22 23 24 25 26 27 28 29 30 31 32 33 34 35 36 37 38 39 40 41 42 43 44 45 46 47 48 74 90 91 92,
	1	 19 20 21 22 23 24 25 26 27 28 29 30 31 32 33 34 35 36 37 38 39 40 41 42 43 44 45 46 47 48 49 74 90 91 92,
	2	 19 20 21 22 23 24 25 26 27 28 29 30 31 32 33 34 35 36 37 38 39 40 41 42 43 44 45 46 47 48 49 74 87 90 91 92,
	1	 19 20 21 22 23 24 25 26 27 28 29 30 31 32 33 34 35 36 37 38 39 40 41 42 43 44 45 46 47 48 49 51 74 87 90 91 92,
	1	 168 171 179 180,
	1	 14 123 124 125 126 127 128,
	2	 19 20 21 22 23 24 25 26 27 28 29 30 31 32 33 34 35 36 37 38 39 40 41 42 43 44 45 46 47 48 49 50 51 52 53 61 73 74 86 87 88 89 90 91 92,
	0	 18 19 20 21 22 23 24 25 26 27 28 29 30 31 32 33 34 35 36 37 38 39 40 41 42 43 44 45 46 47 48 49 50 51 52 53 61 73 74 76 77 85 86 87 88 89 90 91 92,
	1	 156 158 164 173 191,
	1	 156 158 164 173 178 181 191,
	1	 8 9 10 105 109 110 111 113,
	0	 8 9 10 105 109 110 111 113 114 115 129,
	1	 11 99 102 116 121,
	0	 11 99 102 106 116 121 122,
	0	 8 9 10 11 99 102 105 106 109 110 111 113 114 115 116 121 122 129,
	1	 64 117 118 119 120 130,
	1	 7 8 9 10 11 60 63 64 65 72 96 97 99 100 102 105 106 109 110 111 113 114 115 116 117 118 119 120 121 122 129 130,
	1	 6 7 8 9 10 11 12 13 57 60 63 64 65 66 72 96 97 99 100 102 105 106 109 110 111 112 113 114 115 116 117 118 119 120 121 122 129 130 135 136 137 138 139 140 141 142 143 144 145 146 147 148 149 150,
	1	 95 123 124 125 126 127 128 131,
	0	 6 7 8 9 10 11 12 13 57 60 63 64 65 66 72 95 96 97 99 100 102 105 106 109 110 111 112 113 114 115 116 117 118 119 120 121 122 123 124 125 126 127 128 129 130 131 135 136 137 138 139 140 141 142 143 144 145 146 147 148 149 150,
	0	 54 55 56 58 59 98 103 104 107 108 133 134,
	1	 6 7 8 9 10 11 12 13 54 55 56 57 58 59 60 63 64 65 66 72 95 96 97 98 99 100 102 103 104 105 106 107 108 109 110 111 112 113 114 115 116 117 118 119 120 121 122 123 124 125 126 127 128 129 130 131 133 134 135 136 137 138 139 140 141 142 143 144 145 146 147 148 149 150,
	0	 1 2 3 4 5 14 62 101 151 152 153 154 155 156 157 158 159 160 161 162 163 164 165 166 167 168 169 170 171 172 173 174 175 176 177 178 179 180 181 182 183 184 185 186 187 188 189 190 191 192 193 194 195 196 197 198 199 200 201 202 203 204 205 206 207 208 209 210 211 212 213 214 215 216 217,
	5	 207 209 213,
	5	 5 207 209 213,
	1	 8 9 10 11 64 99 102 103 104 105 106 107 108 109 110 113 114 115 116 117 118 119 120 121 122 130,
	1	 7 8 9 10 11 12 57 60 63 64 65 72 95 96 97 99 100 102 103 104 105 106 107 108 109 110 113 114 115 116 117 118 119 120 121 122 130,
	0	 7 8 9 10 11 12 13 15 16 17 18 19 20 21 22 23 24 25 26 27 28 29 30 31 32 33 34 35 36 37 38 39 40 41 42 43 44 45 46 47 48 49 50 51 52 53 57 60 61 63 64 65 67 68 69 70 71 72 73 74 75 76 77 78 79 80 81 82 83 84 85 86 87 88 89 90 91 92 93 94 95 96 97 99 100 102 103 104 105 106 107 108 109 110 111 112 113 114 115 116 117 118 119 120 121 122 130,
	0	 1 2 3 4 5 6 14 54 55 56 58 59 62 66 98 101 129 132 135 136 137 138 139 140 141 142 143 144 145 146 147 148 149 150 151 152 153 154 155 156 157 158 159 160 161 162 163 164 165 166 167 168 169 170 171 172 173 174 175 176 177 178 179 180 181 182 183 184 185 186 187 188 189 190 191 192 193 194 195 196 197 198 199 200 201 202 203 204 205 206 207 208 209 210 211 212 213 214 215 216 217,
	3	 162 163 165 170 171 175 186 190 195,
	1	 12 57 62,
	0	 8 9 10 113 117 119,
	0	 8 9 10 113 117 119 122,
	0	 8 9 10 113 116 117 118 119 120 121 122 130,
	0	 11 64 106,
	0	 11 64 99 102 106,
	0	 8 9 10 11 64 99 100 102 106 109 110 113 114 115 116 117 118 119 120 121 122 129 130,
	0	 8 9 10 11 64 99 100 102 105 106 109 110 111 113 114 115 116 117 118 119 120 121 122 129 130,
	1	 7 8 9 10 11 60 63 64 65 72 95 96 97 99 100 102 105 106 109 110 111 113 114 115 116 117 118 119 120 121 122 123 124 125 126 127 128 129 130 131 133 134,
	0	 64 99 102,
	0	 1 197 203 206 208,
	1	 13 62 112 129 141,
	0	 6 12 13 57 66 103 104 105 107 108 111 112 135 136 137 138 139 140 141 142 143 144 145 146 147 148 149 150,
	1	 8 9 10 113 129,
	1	 64 116 117 118 119 120 121 122 130,
	0	 6 8 9 10 11 12 13 57 64 66 99 102 103 104 105 106 107 108 109 110 111 112 113 114 115 116 117 118 119 120 121 122 129 130 135 136 137 138 139 140 141 142 143 144 145 146 147 148 149 150,
	0	 6 7 8 9 10 11 12 13 57 60 63 64 65 66 72 96 97 99 100 102 103 104 105 106 107 108 109 110 111 112 113 114 115 116 117 118 119 120 121 122 129 130 135 136 137 138 139 140 141 142 143 144 145 146 147 148 149 150,
	1	 6 7 8 9 10 11 12 13 57 60 63 64 65 66 72 95 96 97 99 100 102 103 104 105 106 107 108 109 110 111 112 113 114 115 116 117 118 119 120 121 122 123 124 125 126 127 128 129 130 131 133 134 135 136 137 138 139 140 141 142 143 144 145 146 147 148 149 150,
	0	 1 2 3 4 5 14 54 55 56 58 59 62 98 101 132 151 152 153 154 155 156 157 158 159 160 161 162 163 164 165 166 167 168 169 170 171 172 173 174 175 176 177 178 179 180 181 182 183 184 185 186 187 188 189 190 191 192 193 194 195 196 197 198 199 200 201 202 203 204 205 206 207 208 209 210 211 212 213 214 215 216 217,
	0	 1 2 3 4 5 54 55 56 58 59 98 132 151 152 153 154 155 156 157 158 159 160 161 162 163 164 165 166 167 168 169 170 171 172 173 174 175 176 177 178 179 180 181 182 183 184 185 186 187 188 189 190 191 192 193 194 195 196 197 198 199 200 201 202 203 204 205 206 207 208 209 210 211 212 213 214 215 216 217,
	0	 110 114 115,
	1	 8 9 10 11 64 99 102 105 106 110 113 114 115 116 117 118 119 120 121 122 130,
	1	 12 57 103 104 107 108 111,
	0	 8 9 10 11 12 57 64 99 102 103 104 105 106 107 108 110 111 113 114 115 116 117 118 119 120 121 122 130,
	1	 7 8 9 10 11 12 57 60 63 64 65 72 95 96 97 99 100 102 103 104 105 106 107 108 110 111 113 114 115 116 117 118 119 120 121 122 130,
	0	 7 8 9 10 11 12 57 60 62 63 64 65 72 95 96 97 99 100 101 102 103 104 105 106 107 108 110 111 113 114 115 116 117 118 119 120 121 122 130 141,
	0	 7 8 9 10 11 12 13 57 60 62 63 64 65 72 95 96 97 99 100 101 102 103 104 105 106 107 108 110 111 112 113 114 115 116 117 118 119 120 121 122 129 130 141,
	0	 7 8 9 10 11 12 13 14 57 60 62 63 64 65 72 95 96 97 99 100 101 102 103 104 105 106 107 108 110 111 112 113 114 115 116 117 118 119 120 121 122 123 124 125 126 127 128 129 130 131 133 134 141,
	1	 32 35 37 39 41 45 46,
	2	 6 135 142,
	4	 136 137 138 139 140 143 144 145 146 147 148 149 150,
	1	 7 60 63 65 72 95 96 97 100 101,
	1	 14 15 16 17 18 19 20 21 22 23 24 25 26 27 28 29 30 31 32 33 34 35 36 37 38 39 40 41 42 43 44 45 46 47 48 49 50 51 52 53 61 67 68 69 70 71 73 74 75 76 77 78 79 80 81 82 83 84 85 86 87 88 89 90 91 92 93 94 123 124 125 126 127 128 131 133 134,
	2	 8 9 10 11 14 15 16 17 18 19 20 21 22 23 24 25 26 27 28 29 30 31 32 33 34 35 36 37 38 39 40 41 42 43 44 45 46 47 48 49 50 51 52 53 61 64 67 68 69 70 71 73 74 75 76 77 78 79 80 81 82 83 84 85 86 87 88 89 90 91 92 93 94 99 102 103 104 105 106 107 108 109 110 111 113 114 115 116 117 118 119 120 121 122 123 124 125 126 127 128 130 131 133 134,
	1	 1 2 3 4 5 6 12 13 54 55 56 57 58 59 62 66 98 112 129 132 135 136 137 138 139 140 141 142 143 144 145 146 147 148 149 150 151 152 153 154 155 156 157 158 159 160 161 162 163 164 165 166 167 168 169 170 171 172 173 174 175 176 177 178 179 180 181 182 183 184 185 186 187 188 189 190 191 192 193 194 195 196 197 198 199 200 201 202 203 204 205 206 207 208 209 210 211 212 213 214 215 216 217,
	1	 1 2 3 4 5 6 12 54 55 56 57 58 59 62 66 98 132 135 136 137 138 139 140 141 142 143 144 145 146 147 148 149 150 151 152 153 154 155 156 157 158 159 160 161 162 163 164 165 166 167 168 169 170 171 172 173 174 175 176 177 178 179 180 181 182 183 184 185 186 187 188 189 190 191 192 193 194 195 196 197 198 199 200 201 202 203 204 205 206 207 208 209 210 211 212 213 214 215 216 217,
	1	 1 2 3 4 5 6 54 55 56 58 59 66 98 132 135 136 137 138 139 140 141 142 143 144 145 146 147 148 149 150 151 152 153 154 155 156 157 158 159 160 161 162 163 164 165 166 167 168 169 170 171 172 173 174 175 176 177 178 179 180 181 182 183 184 185 186 187 188 189 190 191 192 193 194 195 196 197 198 199 200 201 202 203 204 205 206 207 208 209 210 211 212 213 214 215 216 217,
	1	 7 8 9 10 11 12 57 60 63 64 65 72 95 96 97 99 100 102 105 106 109 110 113 114 115 116 117 118 119 120 121 122 130,
	1	 103 104 107 108 122,
	1	 19 87,
	1	 28 30 31 36 43,
	1	 19 20 21 22 23 24 25 26 27 28 29 30 31 32 33 34 35 36 37 38 39 40 41 42 43 44 45 46 47 48 87 90 91 92,
	0	 19 20 21 22 23 24 25 26 27 28 29 30 31 32 33 34 35 36 37 38 39 40 41 42 43 44 45 46 47 48 86 87 90 91 92,
	1	 19 20 21 22 23 24 25 26 27 28 29 30 31 32 33 34 35 36 37 38 39 40 41 42 43 44 45 46 47 48 74 86 87 90 91 92,
	0	 2 3 198 200 201 202 204 205 210,
	1	 2 3 198 200 201 202 204 205 207 209 210,
	1	 6 137 138 146 147 148,
	0	 140 144 145 149 150,
	0	 139 140 143 144 145 149 150,
	1	 6 137 138 139 140 143 144 145 146 147 148 149 150,
	2	 135 142,
	0	 95 96 97,
	0	 65 95 96 97 100,
	0	 7 65 95 96 97 100,
	1	 60 63 72,
	1	 8 9 10 11 12 57 64 99 102 103 104 105 106 107 108 109 110 111 113 114 115 116 117 118 119 120 121 122 129 130 141,
	0	 7 8 9 10 11 12 57 60 63 64 65 72 95 96 97 99 100 102 103 104 105 106 107 108 109 110 111 113 114 115 116 117 118 119 120 121 122 129 130 141,
	0	 7 8 9 10 11 12 57 60 63 64 65 72 95 96 97 99 100 102 103 104 105 106 107 108 109 110 111 113 114 115 116 117 118 119 120 121 122 123 124 125 126 127 128 129 130 131 133 134 141,
	0	 7 8 9 10 11 12 14 57 60 62 63 64 65 72 95 96 97 99 100 101 102 103 104 105 106 107 108 109 110 111 113 114 115 116 117 118 119 120 121 122 123 124 125 126 127 128 129 130 131 133 134 141,
	0	 1 2 3 4 5 6 13 54 55 56 58 59 66 98 112 135 136 137 138 139 140 142 143 144 145 146 147 148 149 150 151 152 153 154 155 156 157 158 159 160 161 162 163 164 165 166 167 168 169 170 171 172 173 174 175 176 177 178 179 180 181 182 183 184 185 186 187 188 189 190 191 192 193 194 195 196 197 198 199 200 201 202 203 204 205 206 207 208 209 210 211 212 213 214 215 216 217,
	0	 7 12,
	1	 104 107 108 111,
	0	 8 9 10 11 113 114 115 119,
	2	 22 26 28 30 31 32 33 34 35 36 37 38 39 40 41 42 43 44 45 46 47 90 92,
	2	 168 185,
	2	 137 138 139 140 146 147 148 149,
	0	 1 2 3 4 5 6 13 14 54 55 56 58 59 62 66 98 101 112 129 132 135 136 137 138 139 140 141 142 143 144 145 146 147 148 149 150 151 152 153 154 155 156 157 158 159 160 161 162 163 164 165 166 167 168 169 170 171 172 173 174 175 176 177 178 179 180 181 182 183 184 185 186 187 188 189 190 191 192 193 194 195 196 197 198 199 200 201 202 203 204 205 206 207 208 209 210 211 212 213 214 215 216 217,
	0	 6 7 8 9 10 11 12 13 54 55 56 57 58 59 60 62 63 64 65 66 72 95 96 97 98 99 100 101 102 103 104 105 106 107 108 109 110 111 112 113 114 115 116 117 118 119 120 121 122 123 124 125 126 127 128 129 130 131 132 133 134 135 136 137 138 139 140 141 142 143 144 145 146 147 148 149 150,
	1	 8 9 10 11 109 110 111 113,
	1	 8 9 10 11 109 110 111 113 114 115 129,
	1	 8 9 10 11 106 109 110 111 113 114 115 129,
	1	 64 99 102 116 117 118 119 120 121 122 130,
	0	 207 209 210,
	0	 66 98,
	0	 6 66 98 135 136 137 138 139 140 142 143 144 145 146 147 148 149 150,
	0	 54 55 56 58 59 132,
	2	 7 60 65 100,
	0	 18 76,
	0	 32 33 35 37 39 40 41 42 44 45 46 47,
	0	 102 130,
	0	 173 176 178 181,
	4	 6 135,
	1	 136 137 138 139 140 142 143 144 145 146 147 148 149 150,
	1	 7 12 57 60 72,
	0	 7 12 57 60 65 72 95,
	0	 117 118 130,
	0	 117 118 120 130,
	0	 116 117 118 120 130,
	0	 116 117 118 119 120 121 130,
	1	 64 116 117 118 119 120 121 130,
	0	 64 99 102 116 117 118 119 120 121 130,
	0	 7 8 9 10 11 60 63 64 65 72 95 96 97 99 100 102 105 106 109 110 113 114 115 116 117 118 119 120 121 122 130,
	1	 7 8 9 10 11 12 13 57 60 62 63 64 65 72 95 96 97 99 100 102 103 104 105 106 107 108 109 110 111 112 113 114 115 116 117 118 119 120 121 122 123 124 125 126 127 128 129 130 131 133 134 141,
	1	 14 15 16 17 18 19 20 21 22 23 24 25 26 27 28 29 30 31 32 33 34 35 36 37 38 39 40 41 42 43 44 45 46 47 48 49 50 51 52 53 61 67 68 69 70 71 73 74 75 76 77 78 79 80 81 82 83 84 85 86 87 88 89 90 91 92 93 94 101,
	3	 6 135 136 137 138 139 140 143 144 145 146 147 148 149 150,
	1	 7 12 57 65 100,
	0	 7 12 57 60 65 100,
	0	 133 141,
	0	 133 134 141,
	0	 131 133 134 141,
	0	 123 124 125 126 127 128 131 133 134 141,
	0	 7 12 57 60 63 65 72 95 96 97 100 103 104 107 108 111,
	0	 8 9 10 109 110 113 114 115 119,
	0	 11 64 99 102 105 106 116 117 118 120 121 122 130,
	1	 33 34 38 40 42 44 90,
	1	 7 60 63 65 95 96 97 100,
	0	 8 9 10 105 109 110 111 113 119,
	0	 8 9 10 105 109 110 111 113 114 115 119 129,
	0	 8 9 10 11 99 102 105 106 109 110 111 113 114 115 116 119 121 122 129,
	0	 64 72 117 118 120 130,
	0	 8 9 10 11 64 72 99 102 105 106 109 110 111 113 114 115 116 117 118 119 120 121 122 129 130,
	0	 7 8 9 10 11 12 57 60 63 64 65 72 96 97 99 100 102 103 104 105 106 107 108 113 114 115 116 117 118 119 120 121 122 130,
	1	 20 21 33 34 38 40 42 44 90 92,
	0	 19 49 87,
	0	 33 44,
	0	 33 40 44,
	1	 19 20 21 22 23 24 25 26 27 28 29 30 31 32 33 34 35 36 37 38 39 40 41 42 43 44 45 46 47 48 49 87 90 91 92,
	1	 198 217,
	0	 7 8 9 10 11 12 13 57 60 63 64 65 72 95 96 97 99 100 102 103 104 105 106 107 108 109 110 111 112 113 114 115 116 117 118 119 120 121 122 123 124 125 126 127 128 129 130 131 133,
	1	 15 67 78 84,
	1	 15 67 78 84 93,
	1	 68 69 70 71 75 79 80 81 94,
	1	 103 116 117 118 119 120 121,
	1	 11 64 99 102 103 116 117 118 119 120 121 130,
	1	 11 64 99 102 103 105 106 116 117 118 119 120 121 130,
	0	 7 8 9 10 11 12 57 60 63 64 65 72 95 96 97 99 100 102 103 104 105 106 107 108 113 116 117 118 119 120 121 122 130 141,
	0	 7 8 9 10 11 60 63 64 65 72 95 96 97 99 100 102 104 105 106 107 108 109 110 111 113 114 115 116 117 118 119 120 121 122 130,
	0	 12 57 103,
	0	 168 175 179 180,
	0	 168 171 175 179 180,
	0	 7 8 9 10 11 12 57 60 63 64 65 72 95 96 97 99 100 102 103 104 105 106 107 108 109 110 111 113 114 115 116 117 118 119 120 121 122 129 130,
	0	 33 34 38 42,
	0	 8 9 10 109 110 111 113 114 115,
	0	 11 12 57 64 99 102 103 104 105 106 107 108 116 117 118 119 120 121 122 130,
	1	 1 4 151 153 157 159 162 163 165 168 170 171 175 179 180 185 186 189 190 195 196 197 199 203 206 208 212 214 216,
	0	 162 163 168 170 171 179 180 185 186 195,
	0	 1 4 189 196 197 199 203 206 208 214 216,
	0	 189 216,
	0	 189 214 216,
	0	 22 29 91,
	0	 20 21 22 26 28 29 30 31 32 33 34 35 36 37 38 39 40 41 42 43 44 45 46 47 90 91 92,
	0	 23 48,
	0	 23 24 25 27 48,
	2	 15 16 17 18 19 20 21 22 23 24 25 26 27 28 29 30 31 32 33 34 35 36 37 38 39 40 41 42 43 44 45 46 47 48 49 50 51 52 53 61 66 67 68 69 70 71 73 74 75 76 77 78 79 80 81 82 83 84 85 86 87 88 89 90 91 92 93 94 132,
	0	 15 16 17 50 52 53 61 67 68 69 70 71 73 75 78 79 80 81 82 83 84 93 94,
	0	 15 16 17 18 50 52 53 61 67 68 69 70 71 73 75 76 77 78 79 80 81 82 83 84 85 93 94,
	0	 15 67 78 81,
	0	 68 75 79 80,
	0	 16 17 69 70 71 82 83 84 93 94,
	0	 20 21 33 34 38 40 42 44,
	0	 26 28 30 31 32 35 36 37 39 41 43 45 46 47 90 92,
	0	 6 13 66 112 135 136 137 138 139 140 142 143 144 145 146 147 148 149 150,
	0	 7 15 16 17 18 19 20 21 22 23 24 25 26 27 28 29 30 31 32 33 34 35 36 37 38 39 40 41 42 43 44 45 46 47 48 49 50 51 52 53 60 61 63 65 67 68 69 70 71 72 73 74 75 76 77 78 79 80 81 82 83 84 85 86 87 88 89 90 91 92 93 94 96 97 100 132,
	0	 8 9 10 109 110 113,
	0	 117 118 119 120,
	0	 114 115 122,
	0	 11 64 99 102 106 114 115 116 117 118 119 120 121 122 130,
	0	 7 8 9 10 11 15 16 17 18 19 20 21 22 23 24 25 26 27 28 29 30 31 32 33 34 35 36 37 38 39 40 41 42 43 44 45 46 47 48 49 50 51 52 53 60 61 63 64 65 67 68 69 70 71 72 73 74 75 76 77 78 79 80 81 82 83 84 85 86 87 88 89 90 91 92 93 94 96 97 99 100 102 105 106 109 110 111 113 114 115 116 117 118 119 120 121 122 130 132,
	0	 7 8 9 10 11 15 16 17 18 19 20 21 22 23 24 25 26 27 28 29 30 31 32 33 34 35 36 37 38 39 40 41 42 43 44 45 46 47 48 49 50 51 52 53 60 61 63 64 65 67 68 69 70 71 72 73 74 75 76 77 78 79 80 81 82 83 84 85 86 87 88 89 90 91 92 93 94 96 97 99 100 102 105 106 109 110 111 113 114 115 116 117 118 119 120 121 122 129 130 132,
	0	 54 55 56 58 59 95 98 103 104 107 108 123 124 125 126 127 128 131 133 134,
	0	 1 2 3 4 5 6 12 13 57 66 112 135 136 137 138 139 140 141 142 143 144 145 146 147 148 149 150 151 152 153 154 155 156 157 158 159 160 161 162 163 164 165 166 167 168 169 170 171 172 173 174 175 176 177 178 179 180 181 182 183 184 185 186 187 188 189 190 191 192 193 194 195 196 197 198 199 200 201 202 203 204 205 206 207 208 209 210 211 212 213 214 215 216 217,
	1	 7 8 9 10 11 12 57 60 62 63 64 65 72 95 96 97 99 100 102 103 104 105 106 107 108 109 110 111 113 114 115 116 117 118 119 120 121 122 130 141,
	0	 54 55 56 58 59 98 137 138 139 140 143 144 145 146 147 148 149 150,
	1	 1 4 151 153 157 159 162 163 165 168 170 171 175 179 180 185 186 187 188 189 190 192 193 195 196 197 199 203 206 208 212 214 216,
	0	 103 117 118 121,
	0	 103 116 117 118 120 121 122,
	0	 103 105 106 116 117 118 120 121 122,
	0	 11 64 99 102 103 105 106 116 117 118 120 121 122 130,
	0	 104 107 108 141,
	0	 8 9 10 11 64 99 102 103 104 105 106 107 108 113 116 117 118 119 120 121 122 130 141,
	1	 111 114,
	1	 109 110 111 114,
	0	 105 106 116 117 118 119 120 121 122,
	0	 8 9 10 105 106 113 116 117 118 119 120 121 122,
	0	 8 9 10 11 105 106 113 116 117 118 119 120 121 122,
	0	 8 9 10 11 105 106 109 110 113 114 115 116 117 118 119 120 121 122,
	0	 8 9 10 11 103 104 105 106 107 108 109 110 111 113 114 115 116 117 118 119 120 121 122,
	0	 22 90 92,
	0	 7 12 57 63 65 95 96 97,
	0	 7 12 57 60 72 95,
	0	 62 101 129 141,
	1	 1 2 3 4 5 6 14 54 55 56 58 59 62 66 98 123 124 125 126 127 128 131 132 133 134 135 136 137 138 139 140 142 143 144 145 146 147 148 149 150 151 152 153 154 155 156 157 158 159 160 161 162 163 164 165 166 167 168 169 170 171 172 173 174 175 176 177 178 179 180 181 182 183 184 185 186 187 188 189 190 191 192 193 194 195 196 197 198 199 200 201 202 203 204 205 206 207 208 209 210 211 212 213 214 215 216 217,
	0	 7 57 60 100,
	0	 7 8 9 10 11 57 60 63 64 65 72 95 96 97 99 100 102 103 104 105 106 107 108 109 110 111 113 114 115 116 117 118 119 120 121 122 130,
	0	 14 123 124 125 126 127 128 131,
	0	 14 123 124 125 126 127 128 131 133,
	1	 11 109 110 114 115,
	1	 11 64 99 102 109 110 114 115 130,
	1	 11 64 99 102 105 106 109 110 114 115 130,
	1	 8 9 10 11 12 57 64 99 102 105 106 109 110 113 114 115 116 117 118 119 120 121 122 130,
	0	 109 110 115,
	0	 15 17 67 68 69 70 71 75 78 79 80 81 82 93 94,
	1	 7 8 9 10 11 12 13 15 16 17 18 19 20 21 22 23 24 25 26 27 28 29 30 31 32 33 34 35 36 37 38 39 40 41 42 43 44 45 46 47 48 49 50 51 52 53 57 60 61 63 64 65 67 68 69 70 71 72 73 74 75 76 77 78 79 80 81 82 83 84 85 86 87 88 89 90 91 92 93 94 96 97 99 100 102 103 104 105 106 107 108 109 110 111 112 113 114 115 116 117 118 119 120 121 122 129 130 141,
	0	 162 163 168 185 186 195,
	0	 172 174 184,
	0	 161 172 174 184,
	0	 1 4 6 54 55 56 58 59 66 98 132 135 136 137 138 139 140 142 143 144 145 146 147 148 149 150 151 153 157 159 162 163 165 168 170 171 175 179 180 185 186 187 189 190 195 196 197 199 203 206 208 212 214 216,
	0	 6 131,
	1	 6 14 131,
	1	 6 14 62 101 131,
	2	 8 9 10 103 113 119 122,
	1	 8 9 10 11 13 64 99 102 103 104 105 106 107 108 109 110 111 112 113 114 115 116 117 118 119 120 121 122 129 130 141,
	1	 1 2 3 4 5 54 55 56 58 59 66 98 132 135 136 137 138 139 140 142 143 144 145 146 147 148 149 150 151 152 153 154 155 156 157 158 159 160 161 162 163 164 165 166 167 168 169 170 171 172 173 174 175 176 177 178 179 180 181 182 183 184 185 186 187 188 189 190 191 192 193 194 195 196 197 198 199 200 201 202 203 204 205 206 207 208 209 210 211 212 213 214 215 216 217,
	1	 54 55 56 58 59 98 135 136 137 138 139 140 142 143 144 145 146 147 148 149 150,
	1	 54 55 56 58 59 66 98 132 135 136 137 138 139 140 142 143 144 145 146 147 148 149 150,
	1	 1 2 3 4 5 6 14 54 55 56 58 59 62 66 98 123 124 125 126 127 128 131 132 133 134 135 136 137 138 139 140 141 142 143 144 145 146 147 148 149 150 151 152 153 154 155 156 157 158 159 160 161 162 163 164 165 166 167 168 169 170 171 172 173 174 175 176 177 178 179 180 181 182 183 184 185 186 187 188 189 190 191 192 193 194 195 196 197 198 199 200 201 202 203 204 205 206 207 208 209 210 211 212 213 214 215 216 217,
	1	 103 104 107 108 111 129,
	0	 12 13 57 103 104 107 108 111 112 129 141,
	0	 8 9 10 11 12 13 57 64 95 99 102 103 104 105 106 107 108 109 110 111 112 113 114 115 116 117 118 119 120 121 122 123 124 125 126 127 128 129 130 131 133 134 141,
	0	 12 57 112 141,
	0	 11 99,
	0	 116 121 122,
	1	 32 35 37 38 39 41 45 46 47,
	0	 33 34 40 42 44 90 92,
	0	 162 163 165 170 175 179 180 186 190 195,
	0	 1 4 62 132 151 153 157 159 162 163 165 168 170 171 175 179 180 185 186 187 189 190 195 196 197 199 203 206 208 212 214 216,
	0	 23 48 90 92,
	0	 20 21 23 26 28 30 31 32 33 34 35 36 37 38 39 40 41 42 43 44 45 46 47 48 90 92,
	0	 20 21 22 23 26 28 30 31 32 33 34 35 36 37 38 39 40 41 42 43 44 45 46 47 48 90 92,
	0	 24 25 27 29 91,
	0	 6 54 55 56 58 59 135 136 137 138 139 140 142 143 144 145 146 147 148 149 150,
	0	 6 54 55 56 58 59 66 132 135 136 137 138 139 140 142 143 144 145 146 147 148 149 150,
	0	 11 13 64 99 102 106 112 116 117 118 119 120 121 122 130,
	0	 8 9 10 11 13 64 99 102 106 109 110 111 112 113 114 115 116 117 118 119 120 121 122 129 130,
	0	 1 2 3 4 5 98 151 152 153 154 155 156 157 158 159 160 161 162 163 164 165 166 167 168 169 170 171 172 173 174 175 176 177 178 179 180 181 182 183 184 185 186 187 188 189 190 191 192 193 194 195 196 197 198 199 200 201 202 203 204 205 206 207 208 209 210 211 212 213 214 215 216 217,
	0	 1 4 98 151 153 157 159 162 163 165 168 170 171 175 179 180 185 186 187 189 190 195 196 197 199 203 206 208 212 214 216,
	0	 151 153 157 159 162 163 168 170 171 185 186 195,
	1	 137 138 139 140 143 146 147 148 149 150,
	1	 20 21 49,
	1	 20 21 26 28 30 31 32 33 34 35 36 37 38 39 40 41 42 43 44 45 46 47 49,
	1	 20 21 26 28 30 31 32 33 34 35 36 37 38 39 40 41 42 43 44 45 46 47 49 90 92,
	1	 20 21 22 26 28 30 31 32 33 34 35 36 37 38 39 40 41 42 43 44 45 46 47 49 90 92,
	1	 20 21 22 23 24 25 26 27 28 29 30 31 32 33 34 35 36 37 38 39 40 41 42 43 44 45 46 47 48 49 90 91 92,
	0	 102 114 115,
	0	 102 109 110 114 115,
	0	 11 102 109 110 114 115,
	0	 11 64 99 102 109 110 114 115 116 117 118 119 120 121 130,
	0	 11 64 99 102 105 106 109 110 114 115 116 117 118 119 120 121 130,
	0	 15 69 70 71 94,
	1	 67 78 79 80 81,
	1	 67 68 75 78 79 80 81,
	0	 67 68 75 78 79 80 81 93,
	0	 8 9 10 109 110 111 113 119,
	1	 8 9 10 109 110 111 113 114 115 119,
	1	 11 64 99 102 103 104 105 106 107 108 116 117 118 120 121 122 130,
	0	 7 60 63 65 72 96 97 100 103 104 105 107 108,
	0	 110 111,
	0	 8 9 10 110 111 113,
	0	 8 9 10 110 111 113 114 115 129,
	0	 8 9 10 11 64 99 102 106 110 111 113 114 115 116 117 118 119 120 121 122 129 130,
	0	 7 8 9 10 11 60 63 64 65 72 96 97 99 100 102 103 104 105 106 107 108 110 111 113 114 115 116 117 118 119 120 121 122 129 130,
	0	 7 8 9 10 11 12 13 57 60 63 64 65 72 96 97 99 100 102 103 104 105 106 107 108 110 111 112 113 114 115 116 117 118 119 120 121 122 129 130 141,
	0	 7 8 9 10 11 12 13 57 60 63 64 65 72 95 96 97 99 100 102 103 104 105 106 107 108 110 111 112 113 114 115 116 117 118 119 120 121 122 123 124 125 126 127 128 129 130 131 133 134 141,
	1	 7 11 12 57 60 63 64 65 72 96 97 99 100 102 103 104 105 106 107 108 116 117 118 120 121 122 130,
	1	 15 67 69 70 71 78 79 80 81 94,
	1	 16 68 75 83 84,
	1	 16 17 68 75 82 83 84 93,
	0	 30 31 36,
	0	 13 111 112,
	0	 123 124 125 126 127 128 129 131 133 134,
	0	 1 199 203 206 208,
	1	 6 137 138 140 146 147 148,
	1	 6 137 138 140 144 145 146 147 148 150,
	1	 60 130,
	1	 60 72 130,
	1	 7 60 63 65 72 96 97 100 130,
	0	 11 99 102 106 114 115 116 121,
	0	 8 9 10 11 99 102 106 113 114 115 116 121 122,
	0	 8 9 10 11 99 102 106 109 110 111 113 114 115 116 121 122,
	0	 8 9 10 11 99 102 105 106 109 110 111 113 114 115 116 121 122,
	1	 64 119,
	0	 64 117 118 119 120,
	0	 8 9 10 11 64 99 102 105 106 109 110 111 113 114 115 116 117 118 119 120 121 122,
	0	 7 8 9 10 11 60 63 64 65 72 96 97 99 100 102 105 106 109 110 111 113 114 115 116 117 118 119 120 121 122 130,
	0	 6 7 8 9 10 11 12 13 57 60 63 64 65 66 72 96 97 99 100 102 105 106 109 110 111 112 113 114 115 116 117 118 119 120 121 122 130 135 136 137 138 139 140 141 142 143 144 145 146 147 148 149 150,
	0	 6 7 8 9 10 11 12 13 57 60 63 64 65 66 72 95 96 97 99 100 102 105 106 109 110 111 112 113 114 115 116 117 118 119 120 121 122 123 124 125 126 127 128 130 131 133 134 135 136 137 138 139 140 141 142 143 144 145 146 147 148 149 150,
	0	 54 55 56 58 59 98 103 104 107 108 129,
	0	 26 28 30 31 33 36 38 43,
	0	 26 28 30 31 33 34 36 38 43,
	0	 2 3 5 109 152 154 155 156 158 160 161 164 166 167 169 172 173 174 176 177 178 181 182 183 184 188 191 192 193 194 198 200 201 202 204 205 207 209 210 211 213 215 217,
	2	 140 144 145 150,
	0	 140 143 144 145 149 150,
	0	 110 111 114 115,
	0	 13 110 111 112 114 115 129 141,
	0	 7 8 9 10 11 12 13 57 60 63 64 65 72 95 96 97 99 100 102 103 104 105 106 107 108 110 111 112 113 114 115 116 117 118 119 120 121 122 129 130 141,
	1	 14 15 16 17 18 19 20 21 22 23 24 25 26 27 28 29 30 31 32 33 34 35 36 37 38 39 40 41 42 43 44 45 46 47 48 49 50 51 52 53 61 62 67 68 69 70 71 73 74 75 76 77 78 79 80 81 82 83 84 85 86 87 88 89 90 91 92 93 94 101,
	0	 1 2 3 4 5 6 54 55 56 58 59 66 98 109 132 135 136 137 138 139 140 142 143 144 145 146 147 148 149 150 151 152 153 154 155 156 157 158 159 160 161 162 163 164 165 166 167 168 169 170 171 172 173 174 175 176 177 178 179 180 181 182 183 184 185 186 187 188 189 190 191 192 193 194 195 196 197 198 199 200 201 202 203 204 205 206 207 208 209 210 211 212 213 214 215 216 217,
	0	 1 2 3 4 5 109 151 152 153 154 155 156 157 158 159 160 161 162 163 164 165 166 167 168 169 170 171 172 173 174 175 176 177 178 179 180 181 182 183 184 185 186 187 188 189 190 191 192 193 194 195 196 197 198 199 200 201 202 203 204 205 206 207 208 209 210 211 212 213 214 215 216 217,
	1	 137 138 139 146 147 148 149,
	0	 12 13 57 62 112 141,
	0	 7 8 9 10 11 12 13 57 60 62 63 64 65 72 95 96 97 99 100 102 103 104 105 106 107 108 109 110 111 112 113 114 115 116 117 118 119 120 121 122 130 141,
	0	 101 129,
	1	 197 208,
	1	 1 199 203 206,
	1	 1 203 206,
	0	 12 13 57 62 101 112 129 141,
	0	 211 215 217,
	0	 103 104,
	0	 14 54 55 56 58 59 98 103 104 107 108,
	0	 131 134,
	0	 8 9 10 113 117 119 122 130,
	0	 54 55 56 58 59 98 103,
	0	 54 55 56 58 59 98 103 107 108,
	0	 8 9 10 11 64 99 102 103 104 105 106 107 108 110 111 113 114 115 116 117 118 119 120 121 122 130,
	0	 13 109 112 129,
	1	 7 8 9 10 11 12 13 15 16 17 18 19 20 21 22 23 24 25 26 27 28 29 30 31 32 33 34 35 36 37 38 39 40 41 42 43 44 45 46 47 48 49 50 51 52 53 57 60 61 63 64 65 67 68 69 70 71 72 73 74 75 76 77 78 79 80 81 82 83 84 85 86 87 88 89 90 91 92 93 94 95 96 97 99 100 102 103 104 105 106 107 108 109 110 111 112 113 114 115 116 117 118 119 120 121 122 129 130,
	0	 188 193,
	1	 139 140 149,
	1	 139 140 149 150,
	1	 137 138 139 140 143 144 146 147 148 149 150,
	0	 109 110 114 115 123 124 125 126 127 128 131 133 134,
	0	 111 141,
	0	 109 110 111 114 115 123 124 125 126 127 128 131 133 134 141,
	1	 7 8 9 10 11 12 57 60 63 64 65 72 95 96 97 99 100 102 103 104 105 106 107 108 109 110 111 113 114 115 116 117 118 119 120 121 122 123 124 125 126 127 128 130 131 133 134 141,
	0	 1 2 3 4 5 6 13 14 54 55 56 58 59 62 66 98 112 129 132 135 136 137 138 139 140 142 143 144 145 146 147 148 149 150 151 152 153 154 155 156 157 158 159 160 161 162 163 164 165 166 167 168 169 170 171 172 173 174 175 176 177 178 179 180 181 182 183 184 185 186 187 188 189 190 191 192 193 194 195 196 197 198 199 200 201 202 203 204 205 206 207 208 209 210 211 212 213 214 215 216 217,
	0	 7 57 60 72,
	0	 8 9 10 113 119 121 122,
	0	 7 8 9 10 11 57 60 63 64 65 72 95 96 97 99 100 102 103 104 105 106 107 108 113 116 117 118 119 120 121 122 130,
	0	 12 13 112 129 141,
	1	 19 49 86,
	1	 19 49 74 86,
	0	 156 158 173 183,
	0	 156 158 173 181 183,
	1	 176 178,
	0	 164 176 178 191,
	0	 6 14,
	0	 112 141,
	1	 7 60 63 65 72 96 97,
	0	 7 15 16 17 18 19 20 21 22 23 24 25 26 27 28 29 30 31 32 33 34 35 36 37 38 39 40 41 42 43 44 45 46 47 48 49 50 51 52 53 60 61 63 65 67 68 69 70 71 72 73 74 75 76 77 78 79 80 81 82 83 84 85 86 87 88 89 90 91 92 93 94 96 97 100,
	0	 7 8 9 10 11 15 16 17 18 19 20 21 22 23 24 25 26 27 28 29 30 31 32 33 34 35 36 37 38 39 40 41 42 43 44 45 46 47 48 49 50 51 52 53 60 61 63 64 65 67 68 69 70 71 72 73 74 75 76 77 78 79 80 81 82 83 84 85 86 87 88 89 90 91 92 93 94 96 97 99 100 102 103 104 105 106 107 108 109 110 111 113 114 115 116 117 118 119 120 121 122 130,
	0	 1 2 3 4 5 6 12 13 14 54 55 56 57 58 59 62 66 98 101 112 129 132 135 136 137 138 139 140 141 142 143 144 145 146 147 148 149 150 151 152 153 154 155 156 157 158 159 160 161 162 163 164 165 166 167 168 169 170 171 172 173 174 175 176 177 178 179 180 181 182 183 184 185 186 187 188 189 190 191 192 193 194 195 196 197 198 199 200 201 202 203 204 205 206 207 208 209 210 211 212 213 214 215 216 217,
	0	 1 2 3 4 5 6 12 14 54 55 56 57 58 59 62 66 98 101 132 135 136 137 138 139 140 141 142 143 144 145 146 147 148 149 150 151 152 153 154 155 156 157 158 159 160 161 162 163 164 165 166 167 168 169 170 171 172 173 174 175 176 177 178 179 180 181 182 183 184 185 186 187 188 189 190 191 192 193 194 195 196 197 198 199 200 201 202 203 204 205 206 207 208 209 210 211 212 213 214 215 216 217,
	0	 1 2 3 4 5 6 12 54 55 56 57 58 59 66 98 132 135 136 137 138 139 140 141 142 143 144 145 146 147 148 149 150 151 152 153 154 155 156 157 158 159 160 161 162 163 164 165 166 167 168 169 170 171 172 173 174 175 176 177 178 179 180 181 182 183 184 185 186 187 188 189 190 191 192 193 194 195 196 197 198 199 200 201 202 203 204 205 206 207 208 209 210 211 212 213 214 215 216 217,
	0	 15 16 67 68 69 70 71 75 78 79 80 81 83 84 93 94,
	0	 60 63 72 95 96 97,
	0	 7 12 57 60 63 65 72 95 96 97 100 109 110 114 115,
	0	 8 9 10 11 64 99 102 103 104 105 106 107 108 111 113 116 117 118 119 120 121 122 130,
	0	 6 137 138 139 140 143 144 145 146 147 148 150,
	1	 165 171 175 179 180 190,
	0	 12 13 57 103 104 107 108 111 112 129,
	1	 8 9 10 11 12 13 57 64 99 102 103 104 105 106 107 108 109 110 111 112 113 114 115 116 117 118 119 120 121 122 129 130,
	0	 12 15 16 17 18 19 20 21 22 23 24 25 26 27 28 29 30 31 32 33 34 35 36 37 38 39 40 41 42 43 44 45 46 47 48 49 50 51 52 53 57 61 67 68 69 70 71 73 74 75 76 77 78 79 80 81 82 83 84 85 86 87 88 89 90 91 92 93 94 101,
	0	 12 15 16 17 18 19 20 21 22 23 24 25 26 27 28 29 30 31 32 33 34 35 36 37 38 39 40 41 42 43 44 45 46 47 48 49 50 51 52 53 57 61 67 68 69 70 71 73 74 75 76 77 78 79 80 81 82 83 84 85 86 87 88 89 90 91 92 93 94 101 103 104 107 108,
	0	 7 12 15 16 17 18 19 20 21 22 23 24 25 26 27 28 29 30 31 32 33 34 35 36 37 38 39 40 41 42 43 44 45 46 47 48 49 50 51 52 53 57 60 61 63 65 67 68 69 70 71 72 73 74 75 76 77 78 79 80 81 82 83 84 85 86 87 88 89 90 91 92 93 94 95 96 97 100 101 103 104 107 108,
	0	 7 8 9 10 11 12 15 16 17 18 19 20 21 22 23 24 25 26 27 28 29 30 31 32 33 34 35 36 37 38 39 40 41 42 43 44 45 46 47 48 49 50 51 52 53 57 60 61 63 64 65 67 68 69 70 71 72 73 74 75 76 77 78 79 80 81 82 83 84 85 86 87 88 89 90 91 92 93 94 95 96 97 99 100 101 102 103 104 105 106 107 108 113 116 117 118 119 120 121 122 130,
	0	 7 8 9 10 11 12 15 16 17 18 19 20 21 22 23 24 25 26 27 28 29 30 31 32 33 34 35 36 37 38 39 40 41 42 43 44 45 46 47 48 49 50 51 52 53 57 60 61 63 64 65 67 68 69 70 71 72 73 74 75 76 77 78 79 80 81 82 83 84 85 86 87 88 89 90 91 92 93 94 95 96 97 99 100 101 102 103 104 105 106 107 108 109 110 111 113 114 115 116 117 118 119 120 121 122 130,
	0	 116 119 121,
	0	 11 64 99 102 116 119 121 130,
	0	 11 64 99 102 105 106 116 119 121 130,
	0	 8 9 10 11 64 99 102 105 106 113 116 119 121 122 130,
	0	 8 9 10 11 64 99 102 105 106 109 110 113 114 115 116 119 121 122 130,
	1	 16 82 83 84,
	1	 1 2 3 4 5 6 12 13 54 55 56 57 58 59 62 66 98 101 112 129 132 135 136 137 138 139 140 141 142 143 144 145 146 147 148 149 150 151 152 153 154 155 156 157 158 159 160 161 162 163 164 165 166 167 168 169 170 171 172 173 174 175 176 177 178 179 180 181 182 183 184 185 186 187 188 189 190 191 192 193 194 195 196 197 198 199 200 201 202 203 204 205 206 207 208 209 210 211 212 213 214 215 216 217,
	0	 1 2 3 4 5 6 13 54 55 56 58 59 62 66 98 101 112 129 132 135 136 137 138 139 140 141 142 143 144 145 146 147 148 149 150 151 152 153 154 155 156 157 158 159 160 161 162 163 164 165 166 167 168 169 170 171 172 173 174 175 176 177 178 179 180 181 182 183 184 185 186 187 188 189 190 191 192 193 194 195 196 197 198 199 200 201 202 203 204 205 206 207 208 209 210 211 212 213 214 215 216 217,
	0	 1 2 3 4 5 6 13 54 55 56 58 59 66 98 112 129 132 135 136 137 138 139 140 142 143 144 145 146 147 148 149 150 151 152 153 154 155 156 157 158 159 160 161 162 163 164 165 166 167 168 169 170 171 172 173 174 175 176 177 178 179 180 181 182 183 184 185 186 187 188 189 190 191 192 193 194 195 196 197 198 199 200 201 202 203 204 205 206 207 208 209 210 211 212 213 214 215 216 217,
	0	 34 40 42 44 90 92,
	0	 1 4 196 199 203,
	1	 4 196,
	0	 22 32 33 34 35 37 38 39 40 41 42 44 45 46 47 90 92,
	0	 15 16 17 19 20 21 22 23 24 25 26 27 28 29 30 31 32 33 34 35 36 37 38 39 40 41 42 43 44 45 46 47 48 49 50 51 52 53 61 67 68 69 70 71 73 74 75 78 79 80 81 82 83 84 86 87 90 91 92 93 94,
	0	 76 85,
	1	 15 67 68 78 79 80 81,
	0	 23 24 29 91,
	0	 1 4 151 152 153 154 155 156 157 158 159 160 161 162 163 164 165 166 167 168 169 170 171 172 173 174 175 176 177 178 179 180 181 182 183 184 185 186 187 188 189 190 191 192 193 194 195 196 197 199 203 206 208 212 214 216,
	0	 161 177 182,
	0	 152 154 155 160 161 169 177 182 184 194,
	0	 2 3 5 6 54 55 56 58 59 66 98 132 135 136 137 138 139 140 142 143 144 145 146 147 148 149 150 152 154 155 156 158 160 161 164 166 167 169 172 173 174 176 177 178 181 182 183 184 191 194 198 200 201 202 204 205 207 209 210 211 213 215 217,
	0	 60 63 72 96 97,
	0	 18 77 85,
	1	 22 23 24 25 27 29 91,
	0	 1 2 3 4 5 6 54 55 56 58 59 66 98 132 135 136 137 138 139 140 142 143 144 145 146 147 148 149 150 151 152 153 154 155 156 157 158 159 160 161 162 163 164 165 166 167 168 169 170 171 172 173 174 175 176 177 178 179 180 181 182 183 184 185 186 187 189 190 191 194 195 196 197 198 199 200 201 202 203 204 205 206 207 208 209 210 211 212 213 214 215 216 217,
	0	 162 163 165 170 171 175 179 180 185 186 190 195,
	1	 6 135 136,
	0	 6 135 136 137 138 139 140 144 145 146 147 148 150,
	0	 7 8 9 10 11 12 15 16 17 18 19 20 21 22 23 24 25 26 27 28 29 30 31 32 33 34 35 36 37 38 39 40 41 42 43 44 45 46 47 48 49 50 51 52 53 57 60 61 63 64 65 67 68 69 70 71 72 73 74 75 76 77 78 79 80 81 82 83 84 85 86 87 88 89 90 91 92 93 94 95 96 97 99 100 102 103 104 105 106 107 108 109 110 111 113 114 115 116 117 118 119 120 121 122 130,
	1	 7 60 63 72 96 97,
	0	 111 114 141,
	0	 111 114 129 141,
	1	 32 35 37 39 40 41 42 44 45 46 47,
	0	 22 25,
	0	 20 21 22 25 32 33 34 35 37 38 39 40 41 42 44 45 46 47 90 92,
	1	 24 27,
	0	 23 24 27 29 48 91,
	1	 11 64 99 102 106 116 117 118 120 130,
	0	 105 119 121,
	0	 7 8 9 10 11 60 63 64 65 72 96 97 99 100 102 103 104 105 106 107 108 113 116 117 118 119 120 121 122 130,
	0	 166 167 172 174 184,
	0	 63 65 96 97,
	0	 13 109 110 111 112 114 115 141,
	0	 20 21 22 23 26 28 29 30 31 32 33 34 35 36 37 38 39 40 41 42 43 44 45 46 47 49 90 91 92,
	0	 20 21 22 23 24 25 26 27 28 29 30 31 32 33 34 35 36 37 38 39 40 41 42 43 44 45 46 47 49 90 91 92,
	1	 1 2 3 4 5 6 14 54 55 56 58 59 66 98 123 124 125 126 127 128 131 132 133 134 135 136 137 138 139 140 142 143 144 145 146 147 148 149 150 151 152 153 154 155 156 157 158 159 160 161 162 163 164 165 166 167 168 169 170 171 172 173 174 175 176 177 178 179 180 181 182 183 184 185 186 187 188 189 190 191 192 193 194 195 196 197 198 199 200 201 202 203 204 205 206 207 208 209 210 211 212 213 214 215 216 217,
	0	 164 173 181 191,
	1	 19 20 21 22 23 24 25 27 29 32 33 34 35 37 38 39 40 41 42 44 45 46 47 48 74 86 90 91 92,
	0	 7 15 16 17 18 19 20 21 22 23 24 25 26 27 28 29 30 31 32 33 34 35 36 37 38 39 40 41 42 43 44 45 46 47 48 49 50 51 52 53 60 61 63 65 67 68 69 70 71 72 73 74 75 76 77 78 79 80 81 82 83 84 85 86 87 88 89 90 91 92 93 94 95 96 97 100,
	0	 11 64 99 102 105 106 114 115 116 117 118 120 121 130,
	0	 7 8 9 10 11 15 16 17 18 19 20 21 22 23 24 25 26 27 28 29 30 31 32 33 34 35 36 37 38 39 40 41 42 43 44 45 46 47 48 49 50 51 52 53 60 61 63 64 65 67 68 69 70 71 72 73 74 75 76 77 78 79 80 81 82 83 84 85 86 87 88 89 90 91 92 93 94 95 96 97 99 100 102 103 104 105 106 107 108 109 110 111 113 114 115 116 117 118 119 120 121 122 130,
	0	 7 8 9 10 11 12 15 16 17 18 19 20 21 22 23 24 25 26 27 28 29 30 31 32 33 34 35 36 37 38 39 40 41 42 43 44 45 46 47 48 49 50 51 52 53 57 60 61 62 63 64 65 67 68 69 70 71 72 73 74 75 76 77 78 79 80 81 82 83 84 85 86 87 88 89 90 91 92 93 94 95 96 97 99 100 101 102 103 104 105 106 107 108 109 110 111 113 114 115 116 117 118 119 120 121 122 130 141,
	1	 7 8 9 10 11 12 13 14 57 60 63 64 65 72 95 96 97 99 100 102 103 104 105 106 107 108 109 110 111 112 113 114 115 116 117 118 119 120 121 122 123 124 125 126 127 128 129 130 131 133 134,
	1	 211 213 215,
	0	 7 8 9 10 11 12 13 57 60 63 64 65 72 95 96 97 99 100 102 103 104 105 106 107 108 109 110 111 112 113 114 115 116 117 118 119 120 121 122 123 124 125 126 127 128 129 130,
	0	 15 93,
	1	 1 4 199 203 206 208,
	1	 4 206 208,
	0	 115 129,
	0	 20 21 22 24 25 27,
	0	 175 190,
	0	 175 179 180 190,
	0	 162 163 168 170 171 175 179 180 185 186 190 195,
	0	 151 153 157 159 162 163 168 170 171 175 179 180 185 186 190 195,
	0	 12 15 16 17 18 19 20 21 22 23 24 25 26 27 28 29 30 31 32 33 34 35 36 37 38 39 40 41 42 43 44 45 46 47 48 49 50 51 52 53 57 61 67 68 69 70 71 73 74 75 76 77 78 79 80 81 82 83 84 85 86 87 88 89 90 91 92 93 94,
	0	 12 15 16 17 18 19 20 21 22 23 24 25 26 27 28 29 30 31 32 33 34 35 36 37 38 39 40 41 42 43 44 45 46 47 48 49 50 51 52 53 57 61 63 67 68 69 70 71 72 73 74 75 76 77 78 79 80 81 82 83 84 85 86 87 88 89 90 91 92 93 94 96 97,
	0	 7 12 15 16 17 18 19 20 21 22 23 24 25 26 27 28 29 30 31 32 33 34 35 36 37 38 39 40 41 42 43 44 45 46 47 48 49 50 51 52 53 57 60 61 63 65 67 68 69 70 71 72 73 74 75 76 77 78 79 80 81 82 83 84 85 86 87 88 89 90 91 92 93 94 96 97 100,
	0	 7 8 9 10 11 12 15 16 17 18 19 20 21 22 23 24 25 26 27 28 29 30 31 32 33 34 35 36 37 38 39 40 41 42 43 44 45 46 47 48 49 50 51 52 53 57 60 61 63 64 65 67 68 69 70 71 72 73 74 75 76 77 78 79 80 81 82 83 84 85 86 87 88 89 90 91 92 93 94 96 97 99 100 102 103 104 105 106 107 108 113 116 117 118 119 120 121 122 130,
	0	 8 9 10 103 109 110 113 114 115 119 122,
	1	 8 9 10 11 64 99 102 103 105 106 109 110 113 114 115 116 117 118 119 120 121 122 130,
	0	 1 2 3 4 5 6 66 132 135 136 137 138 139 140 142 143 144 145 146 147 148 149 150 151 152 153 154 155 156 157 158 159 160 161 162 163 164 165 166 167 168 169 170 171 172 173 174 175 176 177 178 179 180 181 182 183 184 185 186 187 188 189 190 191 192 193 194 195 196 197 198 199 200 201 202 203 204 205 206 207 208 209 210 211 212 213 214 215 216 217,
	0	 105 106 116 117 118 119 120 121,
	0	 19 26 28 30 31 36 43 74 86,
	0	 163 195,
	0	 162 163 165 175 186 190 195,
	0	 7 8 9 10 11 60 63 64 65 72 95 96 97 99 100 102 103 104 105 106 107 108 109 110 111 113 114 115 116 117 118 119 120 121 122 129 130,
	1	 165 168 175 179 180 190,
	1	 165 168 171 175 179 180 190,
	0	 8 9 10 11 64 99 102 109 110 113 114 115 116 117 118 119 120 121 122 130,
	0	 8 9 10 11 12 57 64 99 102 103 104 105 106 107 108 109 110 111 113 114 115 116 117 118 119 120 121 122 130 141,
	0	 15 67 68 78,
	0	 69 70 94,
	0	 19 20 21 22 23 24 25 26 27 28 29 30 31 32 33 34 35 36 37 38 39 40 41 42 43 44 45 46 47 48 49 51 74 86 87 88 89 90 91 92,
	0	 11 64 99 102 105 106 116 117 118 120 130,
	0	 13 112 114 115 129 141,
	0	 154 169,
	1	 60 63 65 72 96 97 100,
	0	 8 9 10 103 113 119,
	0	 104 107 108 122,
	0	 11 64 99 102 104 105 106 107 108 116 117 118 120 121 122 130,
	0	 8 9 10 103 104 107 108 109 110 111 113 114 115,
	0	 8 9 10 11 113 122,
	0	 102 106,
	0	 102 105 106,
	0	 8 9 10 11 102 105 106 113 122,
	0	 8 9 10 11 64 102 105 106 113 116 117 118 119 120 121 122 130,
	0	 152 154 155 160 161 166 167 169 172 174 194,
	0	 65 72 100,
	0	 103 117,
	0	 103 117 118,
	0	 103 117 118 120,
	0	 103 116 117 118 119 120,
	1	 8 9 10 11 64 99 102 105 106 113 116 117 118 120 121 122 130,
	1	 8 9 10 11 64 99 102 105 106 109 110 113 114 115 116 117 118 120 121 122 130,
	1	 8 9 10 11 64 99 102 103 104 105 106 107 108 109 110 111 113 114 115 116 117 118 120 121 122 130,
	0	 100 119,
	1	 7 8 9 10 11 12 57 60 62 63 64 65 72 95 96 97 99 100 101 102 103 104 105 106 107 108 109 110 111 113 114 115 116 117 118 119 120 121 122 123 124 125 126 127 128 130 131 133 134 141,
	0	 164 176 178 181 191,
	1	 7 96 97,
	0	 7 96 97 100,
	1	 7 65 96 97 100,
	0	 60 63,
	0	 7 60 63 65 96 97 100,
	0	 7 12 57 60 63 65 96 97 100,
	0	 7 12 57 60 63 65 96 97 100 133 134,
	0	 8 9 10 72 109 110 111 113 114 115 129,
	0	 8 9 10 11 64 72 99 102 103 104 105 106 107 108 109 110 111 113 114 115 116 117 118 119 120 121 122 129 130,
	0	 8 9 10 11 13 64 72 99 102 103 104 105 106 107 108 109 110 111 112 113 114 115 116 117 118 119 120 121 122 129 130 141,
	0	 8 9 10 11 13 64 72 95 99 102 103 104 105 106 107 108 109 110 111 112 113 114 115 116 117 118 119 120 121 122 123 124 125 126 127 128 129 130 131 141,
	0	 68 75 84,
	0	 68 75 84 93,
	0	 16 68 75 83 84 93,
	0	 16 17 68 69 70 71 75 82 83 84 93 94,
	1	 22 23,
	0	 20 21 22 23 26 28 30 31 32 33 34 35 36 37 38 39 40 41 42 43 44 45 46 47 90 92,
	1	 29 48 91,
	0	 24 25 27 29 48 91,
	0	 7 12 57 60 63 65 72 95 96 97 100 103,
	0	 211 217,
	0	 213 215,
	0	 6 135 136 142 143,
	0	 6 57 135 136 137 138 139 140 141 142 143 144 145 146 147 148 149 150,
	0	 6 13 57 112 135 136 137 138 139 140 141 142 143 144 145 146 147 148 149 150,
	0	 12 62,
	0	 6 12 13 57 62 112 135 136 137 138 139 140 141 142 143 144 145 146 147 148 149 150,
	0	 11 99 102 105 106 116 121,
	0	 1 2 3 4 5 66 151 152 153 154 155 156 157 158 159 160 161 162 163 164 165 166 167 168 169 170 171 172 173 174 175 176 177 178 179 180 181 182 183 184 185 186 187 188 189 190 191 192 193 194 195 196 197 198 199 200 201 202 203 204 205 206 207 208 209 210 211 212 213 214 215 216 217,
	0	 6 135 136 137 138 142 146 147 148,
	0	 6 135 136 137 138 142 143 146 147 148,
	0	 6 135 136 137 138 139 140 142 143 146 147 148 149 150,
	0	 60 63 65 72 95 96 97,
	0	 7 8 9 10 11 12 57 60 63 64 65 72 95 96 97 99 102 103 104 105 106 107 108 109 110 111 113 114 115 116 117 118 120 121 122 130,
	0	 162 163 165 170 186 190 195,
	0	 13 62 101 112 141,
	0	 7 8 9 10 11 12 13 57 60 62 63 64 65 72 95 96 97 99 100 101 102 103 104 105 106 107 108 109 110 111 112 113 114 115 116 117 118 119 120 121 122 130 141,
	0	 7 8 9 10 11 12 13 57 60 62 63 64 65 72 95 96 97 99 100 101 102 103 104 105 106 107 108 109 110 111 112 113 114 115 116 117 118 119 120 121 122 123 124 125 126 127 128 130 131 133 134 141,
	0	 1 2 3 4 5 6 14 54 55 56 58 59 66 98 129 132 135 136 137 138 139 140 142 143 144 145 146 147 148 149 150 151 152 153 154 155 156 157 158 159 160 161 162 163 164 165 166 167 168 169 170 171 172 173 174 175 176 177 178 179 180 181 182 183 184 185 186 187 188 189 190 191 192 193 194 195 196 197 198 199 200 201 202 203 204 205 206 207 208 209 210 211 212 213 214 215 216 217,
	0	 123 124 125,
	0	 15 16 17 18 19 20 21 22 23 24 25 26 27 28 29 30 31 32 33 34 35 36 37 38 39 40 41 42 43 44 45 46 47 48 49 50 51 52 53 61 67 68 69 70 71 73 74 75 76 77 78 79 80 81 82 83 84 85 86 87 88 89 90 91 92 93 94 123 124 125 126 127 128 131 133 134,
	0	 137 138 139 140 142 143 144 145 146 147 148 149 150,
	0	 7 8 9 10 11 12 13 14 57 60 62 63 64 65 72 95 96 97 99 100 102 103 104 105 106 107 108 109 110 111 112 113 114 115 116 117 118 119 120 121 122 123 124 125 126 127 128 129 130 131 133 134 141,
	0	 7 8 9 10 11 12 13 14 57 60 63 64 65 72 95 96 97 99 100 102 103 104 105 106 107 108 109 110 111 112 113 114 115 116 117 118 119 120 121 122 123 124 125 126 127 128 129 130 131 133 134 141,
	0	 2 3 198 200 201 202 204 205 213 217,
	0	 8 9 10 11 109 110 111 113 114 115 119,
	0	 105 106 116 117 118 120 121 122,
	0	 64 99 102 105 106 116 117 118 120 121 122 130,
	0	 11 116 117 118 120 121,
	0	 12 57 72,
	0	 64 72 117 118 119 120 130,
	0	 123 124 126 127 128,
	0	 1 2 3 4 5 6 12 13 14 57 66 112 135 136 137 138 139 140 141 142 143 144 145 146 147 148 149 150 151 152 153 154 155 156 157 158 159 160 161 162 163 164 165 166 167 168 169 170 171 172 173 174 175 176 177 178 179 180 181 182 183 184 185 186 187 188 189 190 191 192 193 194 195 196 197 198 199 200 201 202 203 204 205 206 207 208 209 210 211 212 213 214 215 216 217,
	0	 8 9 10 113 114 115 119 122,
	0	 6 135 137 138 139 140 143 144 145 146 147 148 149 150,
	0	 7 12 57 72,
	0	 7 12 57 63 65 72 95 96 97 100,
	0	 15 67 69 70 78 93,
	0	 15 67 69 70 71 78 93,
	0	 68 75 79 80 81 94,
	0	 7 8 9 10 11 12 57 60 63 64 65 72 96 97 99 100 102 103 105 106 113 116 117 118 119 120 121 122 130,
	0	 6 54 55 56 58 59 98 132 135 136 137 138 139 140 142 143 144 145 146 147 148 149 150,
	0	 7 8 9 10 11 12 13 15 16 17 18 19 20 21 22 23 24 25 26 27 28 29 30 31 32 33 34 35 36 37 38 39 40 41 42 43 44 45 46 47 48 49 50 51 52 53 57 60 61 63 64 65 67 68 69 70 71 72 73 74 75 76 77 78 79 80 81 82 83 84 85 86 87 88 89 90 91 92 93 94 96 97 99 100 102 103 104 105 106 107 108 109 110 111 112 113 114 115 116 117 118 119 120 121 122 129 130,
	0	 15 67 68 71 75 78 79 80 81 94,
	0	 137 138 140 143 146 147 148,
	0	 137 138 140 143 144 145 146 147 148 150,
	0	 170 171,
	0	 13 109 110 111 112 129 141,
	0	 72 96 97,
	0	 95 123 124 125 126 127 128 131 133,
	0	 7 8 9 10 11 12 13 57 60 63 64 65 72 95 96 97 99 100 102 103 104 105 106 107 108 109 110 111 112 113 114 115 116 117 118 119 120 121 122 123 124 125 126 127 128 129 130 131 133 141,
	0	 64 99 102 116 117 118 120 121 130,
	0	 11 116 117 118 119 120 121,
	0	 15 67 71 78,
	0	 15 67 69 70 71 78 93 94,
	0	 8 9 10 105 106 109 110 113 114 115 122,
	0	 14 15 16 17 18 19 20 21 22 23 24 25 26 27 28 29 30 31 32 33 34 35 36 37 38 39 40 41 42 43 44 45 46 47 48 49 50 51 52 53 61 62 67 68 69 70 71 73 74 75 76 77 78 79 80 81 82 83 84 85 86 87 88 89 90 91 92 93 94 101 141,
	0	 103 111,
	0	 18 69 70 71 76 77 85 94,
	0	 7 8 9 10 11 12 14 57 60 63 64 65 72 95 96 97 99 100 102 103 104 105 106 107 108 109 110 111 113 114 115 116 117 118 119 120 121 122 123 124 125 126 127 128 130 131 133 134,
	0	 116 118 119 120,
	0	 15 67 69 70 71 78 79 80 81 93 94,
	0	 7 12 15 16 17 18 19 20 21 22 23 24 25 26 27 28 29 30 31 32 33 34 35 36 37 38 39 40 41 42 43 44 45 46 47 48 49 50 51 52 53 57 60 61 63 65 67 68 69 70 71 72 73 74 75 76 77 78 79 80 81 82 83 84 85 86 87 88 89 90 91 92 93 94 95 96 97 100 101,
	0	 2 3 198 200 201 202 204 205 215,
	0	 7 12 57 60 62 63 65 72 95 96 97 100 101 141,
	0	 69 70 71 79 80 81 94,
	0	 8 9 10 11 63 64 65 96 97 99 100 102 103 104 105 106 107 108 109 110 111 113 114 115 116 117 118 119 120 121 122 129 130,
	0	 12 13 57 95 112 123 124 125 126 127 128 131 133 134 141,
	0	 6 13 57 66 112 135 136 137 138 139 140 141 142 143 144 145 146 147 148 149 150,
	0	 16 17 69 70 82 83 84 93,
	0	 15 16 17 67 68 69 70 75 78 79 80 81 82 83 84 93,
	0	 22 23 24 25 26 27 28 29 30 31 36 43 48 90 91 92,
	0	 12 103 104 107 108 109 110 111 114 115,
	0	 20 21 22 23 24 25 26 27 28 29 30 31 32 33 34 35 36 37 38 39 40 41 42 43 44 45 46 47 74 86 90 91 92,
	0	 7 8 9 10 11 12 57 60 63 64 65 72 95 96 97 99 102 103 104 105 106 107 108 109 110 111 113 114 115 116 117 118 119 120 121 122 130,
	0	 11 106 116 117 118 120,
	0	 7 8 9 10 11 12 13 57 60 63 64 65 72 95 96 97 99 100 102 103 104 105 106 107 108 109 110 111 113 114 115 116 117 118 119 120 121 122 129 130,
	0	 7 8 9 10 11 12 13 57 60 63 64 65 72 95 96 97 99 100 102 103 104 105 106 107 108 109 110 111 113 114 115 116 117 118 119 120 121 122 123 124 125 126 127 128 129 130 131 133 134,
	0	 1 2 3 4 5 6 14 54 55 56 58 59 62 66 98 101 112 132 135 136 137 138 139 140 141 142 143 144 145 146 147 148 149 150 151 152 153 154 155 156 157 158 159 160 161 162 163 164 165 166 167 168 169 170 171 172 173 174 175 176 177 178 179 180 181 182 183 184 185 186 187 188 189 190 191 192 193 194 195 196 197 198 199 200 201 202 203 204 205 206 207 208 209 210 211 212 213 214 215 216 217,
	0	 151 153 157 159 165,
	0	 164 173 176 178 181 183 191,
	0	 156 158 181,
	0	 137 138 140 146 147 148 149,
	0	 137 138 140 144 145 146 147 148 149 150,
	0	 7 8 9 10 11 54 55 56 58 59 60 63 64 65 72 95 96 97 99 100 102 103 104 105 106 107 108 109 110 111 113 114 115 116 117 118 119 120 121 122 123 124 125 126 127 128 129 130 131 133 134,
	0	 1 2 3 4 5 6 12 13 14 57 62 66 98 101 112 135 136 137 138 139 140 141 142 143 144 145 146 147 148 149 150 151 152 153 154 155 156 157 158 159 160 161 162 163 164 165 166 167 168 169 170 171 172 173 174 175 176 177 178 179 180 181 182 183 184 185 186 187 188 189 190 191 192 193 194 195 196 197 198 199 200 201 202 203 204 205 206 207 208 209 210 211 212 213 214 215 216 217,
	0	 14 98,
	0	 19 20 21 22 23 24 25 26 27 28 29 30 31 32 33 34 35 36 37 38 39 40 41 42 43 44 45 46 47 48 51 74 86 87 90 91 92,
	0	 103 107 108,
	0	 14 62 95 101,
	0	 12 13 57 62 101 112 141,
	0	 7 8 9 10 11 12 13 57 60 62 63 64 65 72 96 97 99 100 101 102 103 104 105 106 107 108 109 110 111 112 113 114 115 116 117 118 119 120 121 122 129 130 141,
	0	 6 54 55 56 58 59 62 66 98 101 132 135 136 137 138 139 140 141 142 143 144 145 146 147 148 149 150,
	0	 135 136 137 138 139 140 143 144 145 146 147 148 149 150,
	0	 7 12 13 57 60 62 63 65 72 95 96 97 100 101 112 129 141,
	0	 22 34 38 40 42 44 90 92,
	0	 8 9 10 11 12 64 99 102 105 106 109 110 113 114 115 116 117 118 119 120 121 122 130,
	0	 137 138 139 140 145 146 147 148 149 150,
	0	 7 60 65 95 100,
	0	 101 141,
	0	 162 163 171 186 195,
	0	 102 105,
	0	 64 99 102 105 130,
	0	 117 118 120 121,
	0	 8 9 10 113 117 118 119 120 121 122,
	0	 11 64 99 102 116 130,
	0	 11 64 99 102 106 116 130,
	0	 11 64 99 102 105 106 116 130,
	0	 152 160 169 194,
	0	 1 2 3 4 5 6 54 55 56 58 59 66 98 123 124 125 126 127 128 131 132 133 134 135 136 137 138 139 140 142 143 144 145 146 147 148 149 150 151 152 153 154 155 156 157 158 159 160 161 162 163 164 165 166 167 168 169 170 171 172 173 174 175 176 177 178 179 180 181 182 183 184 185 186 187 188 189 190 191 192 193 194 195 196 197 198 199 200 201 202 203 204 205 206 207 208 209 210 211 212 213 214 215 216 217,
	0	 15 67 68 69 70 71 75 78 93 94,
	1	 8 9 10 103 104 107 108 113 119 122,
	0	 22 32 33 34 35 37 38 39 40 41 42 44 45 46 47,
	0	 22 23 24 25 27 29 32 33 34 35 37 38 39 40 41 42 44 45 46 47 48 90 91 92,
	0	 20 21 22 23 24 25 27 29 32 33 34 35 37 38 39 40 41 42 44 45 46 47 48 74 90 91 92,
	0	 1 2 3 4 5 6 14 54 55 56 58 59 62 66 95 98 132 135 136 137 138 139 140 142 143 144 145 146 147 148 149 150 151 152 153 154 155 156 157 158 159 160 161 162 163 164 165 166 167 168 169 170 171 172 173 174 175 176 177 178 179 180 181 182 183 184 185 186 187 188 189 190 191 192 193 194 195 196 197 198 199 200 201 202 203 204 205 206 207 208 209 210 211 212 213 214 215 216 217,
	0	 62 95,
	0	 14 62 95,
	0	 165 175,
	0	 7 12 57 65 96 97 100,
	0	 22 23 29 91 92,
	0	 22 23 29 90 91 92,
	0	 7 12 13 57 60 63 65 72 96 97 100 112 141,
	1	 8 9 10 109 110 111 113 129,
	0	 11 64 99 102 104 105 106 107 108 116 117 118 119 120 121 122 130,
	0	 8 9 10 11 64 99 102 104 105 106 107 108 109 110 111 113 114 115 116 117 118 119 120 121 122 129 130,
	0	 7 8 9 10 11 12 13 57 60 63 64 65 72 96 97 99 100 102 104 105 106 107 108 109 110 111 112 113 114 115 116 117 118 119 120 121 122 129 130 141,
	0	 95 103 123 124 125 126 127 128 131 133 134,
	0	 137 138 139 140 143 145 146 147 148 149 150,
	0	 7 8 9 10 11 12 14 57 60 62 63 64 65 72 95 96 97 99 100 101 102 103 104 105 106 107 108 109 110 111 113 114 115 116 117 118 119 120 121 122 123 124 125 126 127 128 130 131 133 134 141,
	0	 38 40 42 44,
	0	 105 119,
	0	 7 8 9 10 11 12 57 60 63 64 65 72 95 96 97 99 100 102 105 106 113 116 117 118 119 120 121 122 130,
	0	 7 8 9 10 11 12 57 60 63 64 65 72 95 96 97 99 100 102 105 106 113 116 117 118 119 120 121 122 130 141,
	0	 117 118 120 122,
	0	 64 117 118 120 122 130,
	1	 11 64 99 102 106 116 117 118 120 121 122 130,
	0	 7 8 9 10 11 60 63 64 65 72 95 96 97 98 99 100 102 105 106 109 110 111 113 114 115 116 117 118 119 120 121 122 123 124 125 126 127 128 129 130,
	0	 54 55 56 58 59 103 104 107 108 131 133 134,
	0	 11 64 99 102 105 106 114 115 116 117 118 119 120 121 122 130,
	0	 51 87,
	0	 8 9 10 11 105 106 113 119,
	0	 137 138 139 140 143 144 146 147 148 149,
	0	 69 70 79 80 81,
	0	 123 124 125 126 127 128 133,
	0	 140 150,
	0	 140 143 149 150,
	0	 1 4 196 197 199 203 208 212 214 216,
	0	 1 4 196 197 199 203 208 212 214,
	0	 1 4 196 197 199 203 208,
	0	 7 8 9 10 11 12 13 57 60 63 64 65 72 95 96 97 99 100 101 102 103 104 105 106 107 108 109 110 111 112 113 114 115 116 117 118 119 120 121 122 123 124 125 126 127 128 129 130 131 133 134 141,
	0	 13 112 114 115 129,
	0	 19 20 21 23 24 25 27 29 32 34 35 37 38 39 40 41 42 44 45 46 47 48 74 86 90 91 92,
	0	 55 58,
	0	 13 111 112 129,
	0	 26 28 30 31 33 34 36 38 40 42 43 44 90 92,
	0	 7 8 9 10 11 12 13 57 60 62 63 64 65 72 95 96 97 99 100 101 102 103 104 105 106 107 108 109 110 111 112 113 114 115 116 117 118 119 120 121 122 129 130 131 133 134 141,
	0	 7 60 65 96 97 100,
	0	 7 57 60 65 72 95,
	0	 7 57 60 63 65 72 95 96 97,
	1	 26 28 30 31 36 43 74,
	0	 11 64 99 102 103 104 105 106 107 108 111 116 117 118 119 120 121 122 130,
	0	 23 25 27 29 48 91,
	0	 109 110 114 115 123 124 125 126 127 128,
	0	 98 134,
	0	 98 131 133 134,
	0	 95 98 123 124 125 126 127 128 131 133 134,
	0	 7 8 9 10 11 12 13 57 60 63 64 65 72 95 96 97 98 99 100 102 103 104 105 106 107 108 109 110 111 112 113 114 115 116 117 118 119 120 121 122 123 124 125 126 127 128 129 130 131 133 134 141,
	0	 1 2 3 4 5 6 14 54 55 56 58 59 62 66 101 132 135 136 137 138 139 140 142 143 144 145 146 147 148 149 150 151 152 153 154 155 156 157 158 159 160 161 162 163 164 165 166 167 168 169 170 171 172 173 174 175 176 177 178 179 180 181 182 183 184 185 186 187 188 189 190 191 192 193 194 195 196 197 198 199 200 201 202 203 204 205 206 207 208 209 210 211 212 213 214 215 216 217,
	0	 1 2 3 4 5 6 14 62 66 101 132 135 136 137 138 139 140 142 143 144 145 146 147 148 149 150 151 152 153 154 155 156 157 158 159 160 161 162 163 164 165 166 167 168 169 170 171 172 173 174 175 176 177 178 179 180 181 182 183 184 185 186 187 188 189 190 191 192 193 194 195 196 197 198 199 200 201 202 203 204 205 206 207 208 209 210 211 212 213 214 215 216 217,
	0	 1 2 3 4 5 6 62 66 101 132 135 136 137 138 139 140 142 143 144 145 146 147 148 149 150 151 152 153 154 155 156 157 158 159 160 161 162 163 164 165 166 167 168 169 170 171 172 173 174 175 176 177 178 179 180 181 182 183 184 185 186 187 188 189 190 191 192 193 194 195 196 197 198 199 200 201 202 203 204 205 206 207 208 209 210 211 212 213 214 215 216 217,
	0	 33 34 40 42 44 90,
	0	 162 163 165 168 170 175 186 190 195,
	0	 162 186,
	0	 8 9 10 11 62 64 99 101 102 103 104 105 106 107 108 109 110 111 113 114 115 116 117 118 119 120 121 122 130 141,
	0	 8 9 10 109 110 111 113 114 115 119 122,
	0	 158 176,
	0	 158 176 178 181,
	0	 158 173 176 178 181 183,
	0	 158 164 173 176 178 181 183 191,
	0	 12 57 103 104 107 108 111 141,
	0	 8 9 10 11 14 64 99 102 103 104 105 106 107 108 109 110 111 113 114 115 116 117 118 119 120 121 122 123 124 125 126 127 128 130 131 133 134,
	0	 7 8 9 10 11 12 57 60 62 63 64 65 72 95 96 97 99 100 102 103 104 105 106 107 108 109 110 111 113 114 115 116 117 118 119 120 121 122 123 124 125 126 127 128 130 131 133 134 141,
	0	 139 140 143,
	0	 139 140 143 149,
	0	 6 135 136 137 138 139 140 142 143 146 147 148 149,
	0	 19 48 74 86,
	0	 22 23 24 25 27 29 32 33 34 35 37 38 39 40 41 42 44 45 46 47 90 91 92,
	0	 7 8 9 10 11 12 60 63 64 65 72 95 96 97 99 100 102 103 104 105 106 107 108 109 110 111 113 114 115 116 117 118 119 120 121 122 130,
	0	 7 8 9 10 11 12 60 63 64 65 72 95 96 97 99 100 102 103 104 105 106 107 108 109 110 111 113 114 115 116 117 118 119 120 121 122 123 124 125 126 127 128 130 131 133 134,
	0	 13 57 112 129 141,
	0	 1 2 3 4 5 6 66 135 136 137 138 139 140 142 143 144 145 146 147 148 149 150 151 152 153 154 155 156 157 158 159 160 161 162 163 164 165 166 167 168 169 170 171 172 173 174 175 176 177 178 179 180 181 182 183 184 185 186 187 188 189 190 191 192 193 194 195 196 197 198 199 200 201 202 203 204 205 206 207 208 209 210 211 212 213 214 215 216 217,
	0	 19 20 21 22 23 24 25 26 27 28 29 30 31 32 33 34 35 36 37 38 39 40 41 42 43 44 45 46 47 48 74 87 90 91 92,
	0	 1 2 3 4 5 151 152 153 154 155 156 157 158 159 160 161 162 163 164 165 166 167 168 169 170 171 172 173 174 175 176 177 178 179 180 181 182 183 184 185 186 188 190 191 192 193 194 195 196 197 198 199 200 201 202 203 204 205 206 207 208 209 210 211 212 213 214 215 216 217,
	0	 8 9 10 11 64 99 102 106 109 110 111 113 116 117 118 119 120 121 122 130,
	0	 103 104 105 107 108 141,
	0	 8 9 10 11 64 99 102 103 104 105 106 107 108 109 110 111 113 114 115 116 117 118 119 120 121 122 129 130 141,
	0	 2 3 5 66 132 152 154 155 156 158 160 161 164 166 167 169 172 173 174 176 177 178 181 182 183 184 191 194 198 200 201 202 204 205 207 209 210 211 213 215 217,
	0	 14 95 123 124,
	0	 14 95 123 124 125 126 127 128,
	0	 152 155 160 169 177 182 194,
	1	 117 119 121,
	0	 19 48 86,
	1	 2 3 198 200 201 202 204 205 207 209,
	0	 20 21 22 23 32 33 34 35 37 38 39 40 41 42 44 45 46 47 90 92,
	0	 2 3 198 200 201 202 204 205 217,
	0	 11 130,
	0	 64 102,
	0	 131 141,
	0	 13 112 129 131 141,
	0	 13 109 110 111 112 114 115 129 131 141,
	0	 7 8 9 10 11 12 13 57 60 63 64 65 72 96 97 99 100 102 103 104 105 106 107 108 109 110 111 112 113 114 115 116 117 118 119 120 121 122 129 130 131 141,
	0	 15 16 17 18 19 20 21 22 23 24 25 26 27 28 29 30 31 32 33 34 35 36 37 38 39 40 41 42 43 44 45 46 47 48 49 50 51 52 53 61 67 68 69 70 71 73 74 75 76 78 79 80 81 82 83 84 85 86 87 90 91 92 93 94,
	0	 66 77,
	0	 15 16 17 18 19 20 21 22 23 24 25 26 27 28 29 30 31 32 33 34 35 36 37 38 39 40 41 42 43 44 45 46 47 48 49 50 51 52 53 61 66 67 68 69 70 71 73 74 75 76 77 78 79 80 81 82 83 84 85 86 87 90 91 92 93 94,
	0	 15 16 17 18 19 20 21 22 23 24 25 26 27 28 29 30 31 32 33 34 35 36 37 38 39 40 41 42 43 44 45 46 47 48 49 50 51 52 53 61 66 67 68 69 70 71 73 74 75 76 77 78 79 80 81 82 83 84 85 86 87 88 89 90 91 92 93 94,
	0	 14 15 16 17 18 19 20 21 22 23 24 25 26 27 28 29 30 31 32 33 34 35 36 37 38 39 40 41 42 43 44 45 46 47 48 49 50 51 52 53 61 62 66 67 68 69 70 71 73 74 75 76 77 78 79 80 81 82 83 84 85 86 87 88 89 90 91 92 93 94 101,
	0	 1 2 3 4 5 6 54 55 56 58 59 98 132 135 136 137 138 139 140 142 143 144 145 146 147 148 149 150 151 152 153 154 155 156 157 158 159 160 161 162 163 164 165 166 167 168 169 170 171 172 173 174 175 176 177 178 179 180 181 182 183 184 185 186 187 188 189 190 191 192 193 194 195 196 197 198 199 200 201 202 203 204 205 206 207 208 209 210 211 212 213 214 215 216 217,
	0	 95 133 134,
	0	 6 135 136 139 142 143,
	0	 6 135 136 139 142 143 149,
	0	 8 9 10 105 113 122,
	0	 11 64 99 102 103 106 116 117 118 119 120 121 130,
	0	 23 25 29 91,
	0	 23 25 29 48 91,
	0	 152 154 155 156 158 160 161 164 166 167 169 172 173 174 176 177 178 181 182 183 184 188 191 192 193 194,
	0	 6 54 55 56 58 59 62 66 98 101 132 135 136 137 138 139 140 142 143 144 145 146 147 148 149 150,
	0	 15 16 17 67 68 69 70 71 75 78 79 80 81 82 83 84 85 93 94,
	0	 1 2 3 4 5 152 154 155 156 158 160 161 164 166 167 169 172 173 174 176 177 178 181 182 183 184 187 188 189 191 192 193 194 196 197 198 199 200 201 202 203 204 205 206 207 208 209 210 211 212 213 214 215 216 217,
	0	 7 12 60 63 65 72 95 96 97 100,
	0	 11 64 99 102 105 116 117 118 119 120 121 130,
	0	 20 21 22 29 32 33 34 35 37 38 39 40 41 42 44 45 46 47 90 91 92,
	0	 1 2 3 4 5 6 13 14 54 55 56 57 58 59 62 66 98 101 112 129 132 135 136 137 138 139 140 141 142 143 144 145 146 147 148 149 150 151 152 153 154 155 156 157 158 159 160 161 162 163 164 165 166 167 168 169 170 171 172 173 174 175 176 177 178 179 180 181 182 183 184 185 186 187 188 189 190 191 192 193 194 195 196 197 198 199 200 201 202 203 204 205 206 207 208 209 210 211 212 213 214 215 216 217,
	0	 13 57 112 129,
	0	 137 138 140 146 147 148 150,
	0	 24 25 29 48 91,
	0	 1 2 3 4 5 6 14 54 55 56 58 59 62 66 98 101 131 132 133 134 135 136 137 138 139 140 141 142 143 144 145 146 147 148 149 150 151 152 153 154 155 156 157 158 159 160 161 162 163 164 165 166 167 168 169 170 171 172 173 174 175 176 177 178 179 180 181 182 183 184 185 186 187 188 189 190 191 192 193 194 195 196 197 198 199 200 201 202 203 204 205 206 207 208 209 210 211 212 213 214 215 216 217,
	0	 14 62 101 131 133 134 141,
	0	 7 12 13 57 60 63 65 72 96 97 100 109 110 111 112 114 115 129 141,
	0	 54 58 59,
	0	 20 21 22 24 25 32 33 34 35 37 38 39 40 41 42 44 45 46 47 90 92,
	0	 23 26 28 29 30 31 36 43 48 91,
	0	 151 153 157 159 162 163 165 170 171 175 185 186 190 195,
	0	 54 55 56 58 59 103 104 107 108 133 134,
	0	 98 123 124 125 126 127 128 131,
	0	 1 2 3 4 5 6 12 13 57 62 66 112 132 135 136 137 138 139 140 141 142 143 144 145 146 147 148 149 150 151 152 153 154 155 156 157 158 159 160 161 162 163 164 165 166 167 168 169 170 171 172 173 174 175 176 177 178 179 180 181 182 183 184 185 186 187 188 189 190 191 192 193 194 195 196 197 198 199 200 201 202 203 204 205 206 207 208 209 210 211 212 213 214 215 216 217,
	0	 151 153 157 159 162 163 170 171 185 186 195,
	0	 151 153 157 159 162 163 165 168 170 171 175 179 180 185 186 189 190 195,
	0	 95 133,
	0	 95 131 133,
	0	 6 137 138 139 140 142 143 144 145 146 147 148 149 150,
	0	 66 135 136,
	0	 11 99 106,
	0	 11 64 99 106 116 117 118 119 120 121 122 130,
	0	 11 64 99 105 106 116 117 118 119 120 121 122 130,
	0	 26 28 30 31 34 36 38 43,
	0	 26 28 30 31 34 36 38 40 42 43 44,
	0	 26 28 30 31 34 36 38 40 42 43 44 90 92,
	0	 1 2 3 4 5 14 62 101 132 151 152 153 154 155 156 157 158 159 160 161 162 163 164 165 166 167 168 169 170 171 172 173 174 175 176 177 178 179 180 181 182 183 184 185 186 187 188 189 190 191 192 193 194 195 196 197 198 199 200 201 202 203 204 205 206 207 208 209 210 211 212 213 214 215 216 217,
	0	 20 21 22 23 24 25 26 27 28 29 30 31 32 33 34 35 36 37 38 39 40 41 42 43 44 45 46 47 48 49 74 87 90 91 92,
	0	 7 57 60 63 65 72 96 97 100,
	0	 8 9 10 11 12 64 99 102 103 104 105 106 107 108 113 116 117 118 119 120 121 122 130,
	0	 168 170 185,
	0	 8 9 10 11 12 57 64 99 102 103 104 106 107 108 109 110 111 113 114 115 116 117 118 119 120 121 122 129 130 141,
	0	 105 112,
	0	 8 9 10 11 12 57 64 99 102 103 104 105 106 107 108 109 110 111 112 113 114 115 116 117 118 119 120 121 122 129 130 141,
	0	 7 8 9 10 11 12 57 60 63 64 65 72 96 97 99 100 102 103 104 105 106 107 108 109 110 111 112 113 114 115 116 117 118 119 120 121 122 129 130 141,
	0	 1 2 3 4 5 6 54 55 56 58 59 66 132 135 136 137 138 139 140 142 143 144 145 146 147 148 149 150 151 152 153 154 155 156 157 158 159 160 161 162 163 164 165 166 167 168 169 170 171 172 173 174 175 176 177 178 179 180 181 182 183 184 185 186 187 188 189 190 191 192 193 194 195 196 197 198 199 200 201 202 203 204 205 206 207 208 209 210 211 212 213 214 215 216 217,
	0	 15 69 70,
	0	 151 153 159,
	0	 13 129 141,
	0	 7 8 9 10 11 12 13 57 60 63 64 65 72 95 96 97 99 100 102 103 104 105 106 107 108 109 110 111 113 114 115 116 117 118 119 120 121 122 129 130 141,
	0	 7 8 9 10 11 12 13 57 60 63 64 65 72 95 96 97 99 100 102 103 104 105 106 107 108 109 110 111 113 114 115 116 117 118 119 120 121 122 123 124 125 126 127 128 129 130 131 133 134 141,
	0	 1 2 3 4 5 6 14 54 55 56 58 59 62 66 98 101 112 132 135 136 137 138 139 140 142 143 144 145 146 147 148 149 150 151 152 153 154 155 156 157 158 159 160 161 162 163 164 165 166 167 168 169 170 171 172 173 174 175 176 177 178 179 180 181 182 183 184 185 186 187 188 189 190 191 192 193 194 195 196 197 198 199 200 201 202 203 204 205 206 207 208 209 210 211 212 213 214 215 216 217,
	0	 14 112,
	0	 14 62 101 112,
	0	 12 57 62 112 141,
	0	 7 8 9 10 11 13 60 63 64 65 72 96 97 99 100 102 103 104 105 106 107 108 109 110 111 112 113 114 115 116 117 118 119 120 121 122 129 130 141,
	0	 7 8 9 10 11 13 60 63 64 65 72 95 96 97 99 100 102 103 104 105 106 107 108 109 110 111 112 113 114 115 116 117 118 119 120 121 122 123 124 125 126 127 128 129 130 131 133 134 141,
	0	 1 2 3 4 5 6 12 14 54 55 56 57 58 59 62 66 98 101 132 135 136 137 138 139 140 142 143 144 145 146 147 148 149 150 151 152 153 154 155 156 157 158 159 160 161 162 163 164 165 166 167 168 169 170 171 172 173 174 175 176 177 178 179 180 181 182 183 184 185 186 187 188 189 190 191 192 193 194 195 196 197 198 199 200 201 202 203 204 205 206 207 208 209 210 211 212 213 214 215 216 217,
	0	 1 2 3 4 5 6 12 54 55 56 57 58 59 66 98 132 135 136 137 138 139 140 142 143 144 145 146 147 148 149 150 151 152 153 154 155 156 157 158 159 160 161 162 163 164 165 166 167 168 169 170 171 172 173 174 175 176 177 178 179 180 181 182 183 184 185 186 187 188 189 190 191 192 193 194 195 196 197 198 199 200 201 202 203 204 205 206 207 208 209 210 211 212 213 214 215 216 217,
	0	 14 133 134,
	0	 19 20 21 26 28 30 31 32 33 34 35 36 37 38 39 40 41 42 43 44 45 46 47 48,
	0	 156 158 164 173 183 191,
	0	 162 163 165 168 170 175 179 180 185 186 190 195,
	0	 7 60 63 65 72 96 97 100 114 115,
	0	 7 12 57 60 63 65 72 96 97 100 114 115,
	0	 8 9 10 11 64 95 99 102 103 104 105 106 107 108 113 116 117 118 119 120 121 122 123 124 125 126 127 128 130,
	0	 7 8 9 10 11 12 57 60 63 64 65 72 95 96 97 99 100 102 103 104 105 106 107 108 113 114 115 116 117 118 119 120 121 122 123 124 125 126 127 128 130,
	0	 7 8 9 10 11 12 57 60 63 64 65 72 95 96 97 99 100 102 103 104 105 106 107 108 109 110 111 113 114 115 116 117 118 119 120 121 122 123 124 125 126 127 128 130,
	0	 7 8 9 10 11 12 13 57 60 63 64 65 72 95 96 97 99 100 102 103 104 105 106 107 108 109 110 111 112 113 114 115 116 117 118 119 120 121 122 123 124 125 126 127 128 129 130 141,
	0	 1 2 3 4 5 6 14 54 55 56 58 59 62 66 98 101 131 132 133 134 135 136 137 138 139 140 142 143 144 145 146 147 148 149 150 151 152 153 154 155 156 157 158 159 160 161 162 163 164 165 166 167 168 169 170 171 172 173 174 175 176 177 178 179 180 181 182 183 184 185 186 187 188 189 190 191 192 193 194 195 196 197 198 199 200 201 202 203 204 205 206 207 208 209 210 211 212 213 214 215 216 217,
	0	 7 8 9 10 11 12 57 60 63 64 65 72 95 96 97 99 100 102 103 104 105 106 107 108 109 110 111 113 114 115 116 117 118 119 120 121 122 123 124 125 126 127 128 130 141,
	0	 1 2 3 4 5 6 13 14 54 55 56 58 59 62 66 98 101 112 129 131 132 133 134 135 136 137 138 139 140 142 143 144 145 146 147 148 149 150 151 152 153 154 155 156 157 158 159 160 161 162 163 164 165 166 167 168 169 170 171 172 173 174 175 176 177 178 179 180 181 182 183 184 185 186 187 188 189 190 191 192 193 194 195 196 197 198 199 200 201 202 203 204 205 206 207 208 209 210 211 212 213 214 215 216 217,
	0	 7 8 9 10 11 12 13 57 60 63 64 65 72 95 96 97 99 100 101 102 103 104 105 106 107 108 109 110 111 112 113 114 115 116 117 118 119 120 121 122 129 130 141,
	0	 13 15 16 17 18 19 20 21 22 23 24 25 26 27 28 29 30 31 32 33 34 35 36 37 38 39 40 41 42 43 44 45 46 47 48 49 50 51 52 53 61 67 68 69 70 71 73 74 75 76 77 78 79 80 81 82 83 84 85 86 87 88 89 90 91 92 93 94 101 109 110 111 112 114 115 129 141,
	0	 11 121,
	0	 11 106 116 117 118 120 121,
	0	 105 114,
	0	 11 64 99 102 105 106 114 116 117 118 120 121 130,
	0	 8 9 10 11 64 99 102 105 106 113 114 116 117 118 119 120 121 122 130,
	0	 110 115,
	0	 22 25 27,
	0	 8 9 10 11 99 102 106 113 116 121 122,
	0	 8 9 10 11 64 99 102 105 106 109 110 111 113 114 115 116 117 118 119 120 121 122 129,
	0	 6 7 8 9 10 11 12 13 57 60 63 64 65 66 72 95 96 97 99 100 102 105 106 109 110 111 112 113 114 115 116 117 118 119 120 121 122 123 124 125 126 127 128 129 130 131 133 134 135 136 137 138 139 140 141 142 143 144 145 146 147 148 149 150,
	0	 11 64 99 130,
	0	 15 78 93,
	0	 67 79 80 81,
	0	 67 68 75 79 80 81,
	0	 67 68 69 70 71 75 79 80 81 94,
	0	 20 21 26 28 30 31 32 35 36 37 39 41 43 45 46 47 49,
	0	 11 64 99 102 116 117 118 120 121 122 130,
	0	 156 158 173 178 181,
	0	 7 8 9 10 11 60 63 64 65 72 95 96 97 99 100 101 102 103 104 105 106 107 108 109 110 111 113 114 115 116 117 118 119 120 121 122 130,
	0	 7 8 9 10 11 12 57 60 63 64 65 72 95 96 97 99 100 101 102 103 104 105 106 107 108 109 110 111 113 114 115 116 117 118 119 120 121 122 130,
	0	 1 4 196 197 199 203 206,
	0	 1 196 197 199 203 206,
	0	 1 196 199 203 206,
	0	 105 109 110 111 114 115,
	0	 8 9 10 105 109 110 111 113 114 115 119,
	0	 11 64 99 102 103 104 106 107 108 116 117 118 120 121 122 130,
	0	 63 72 95,
	0	 34 90,
	0	 8 9 10 11 12 13 57 64 99 102 103 104 105 106 107 108 109 110 111 112 113 114 115 116 117 118 119 120 121 122 123 124 125 126 127 128 129 130 133 134,
	0	 7 57 96 97,
	0	 7 57 65 96 97 100,
	0	 7 8 9 10 11 57 60 63 64 65 72 96 97 99 100 102 105 106 113 116 117 118 119 120 121 122 130,
	0	 12 13 57 62 112 129,
	0	 7 60 65 72 100,
	0	 63 96 97 122,
	0	 12 57 63 96 97 122,
	0	 7 12 57 60 63 65 72 96 97 100 122,
	0	 8 9 10 11 64 99 102 103 105 106 113 116 117 118 119 120 121 130,
	0	 8 9 10 11 64 99 102 103 104 105 106 107 108 113 116 117 118 119 120 121 130,
	0	 20 21 22 23 29 32 33 34 35 37 38 39 40 41 42 44 45 46 47 48 90 91 92,
	0	 11 12 57 64 99 102 103 104 106 107 108 116 117 118 119 120 121 122 130 141,
	0	 15 16 17 67 68 69 70 71 75 76 78 79 80 81 82 83 84 93 94,
	0	 20 21 26 28 30 31 32 33 34 35 36 37 38 39 40 41 42 43 44 45 46 47 48 90 92,
	0	 7 8 9 10 11 12 14 57 60 62 63 64 65 72 95 96 97 99 100 101 102 103 104 105 106 107 108 110 111 113 114 115 116 117 118 119 120 121 122 123 124 125 126 127 128 130 131 133 134 141,
	0	 156 158 164 173 176 178 181 183 188 191 192 193,
	0	 19 20 21 22 23 24 25 26 27 28 29 30 31 32 33 34 35 36 37 38 39 40 41 42 43 44 45 46 47 48 49 50 52 53 61 73 74 86 87 90 91 92,
	0	 1 2 3 4 5 6 12 54 55 56 57 58 59 62 66 98 132 135 136 137 138 139 140 142 143 144 145 146 147 148 149 150 151 152 153 154 155 156 157 158 159 160 161 162 163 164 165 166 167 168 169 170 171 172 173 174 175 176 177 178 179 180 181 182 183 184 185 186 187 188 189 190 191 192 193 194 195 196 197 198 199 200 201 202 203 204 205 206 207 208 209 210 211 212 213 214 215 216 217,
	0	 7 8 9 10 11 12 13 57 60 63 64 65 72 95 96 97 99 100 102 103 104 105 106 107 108 109 110 111 113 114 115 116 117 118 119 120 121 122 130,
	0	 7 8 9 10 11 12 13 57 60 63 64 65 72 95 96 97 99 100 102 103 104 105 106 107 108 109 110 111 113 114 115 116 117 118 119 120 121 122 123 124 125 126 127 128 130 131 133 134,
	0	 7 8 9 10 11 12 13 14 57 60 62 63 64 65 72 95 96 97 99 100 101 102 103 104 105 106 107 108 109 110 111 113 114 115 116 117 118 119 120 121 122 123 124 125 126 127 128 130 131 133 134 141,
	0	 112 129,
	0	 20 21 33,
	0	 173 181,
	0	 206 216,
	0	 206 214 216,
	0	 1 4 197 199 203 208,
	0	 1 197 199 203 208,
	0	 7 8 9 10 11 12 13 57 60 62 63 64 65 72 95 96 97 99 100 101 102 103 104 105 106 107 108 109 110 111 112 113 114 115 116 117 118 119 120 121 122 123 124 125 126 127 128 129 130 131 133 141,
	0	 1 2 3 4 5 6 14 54 55 56 58 59 66 98 132 134 135 136 137 138 139 140 142 143 144 145 146 147 148 149 150 151 152 153 154 155 156 157 158 159 160 161 162 163 164 165 166 167 168 169 170 171 172 173 174 175 176 177 178 179 180 181 182 183 184 185 186 187 188 189 190 191 192 193 194 195 196 197 198 199 200 201 202 203 204 205 206 207 208 209 210 211 212 213 214 215 216 217,
	0	 14 134,
	0	 19 26 28 30 31 36 43 87,
	0	 1 2 3 4 5 6 14 54 55 56 58 59 66 98 135 136 137 138 139 140 142 143 144 145 146 147 148 149 150 151 152 153 154 155 156 157 158 159 160 161 162 163 164 165 166 167 168 169 170 171 172 173 174 175 176 177 178 179 180 181 182 183 184 185 186 187 188 189 190 191 192 193 194 195 196 197 198 199 200 201 202 203 204 205 206 207 208 209 210 211 212 213 214 215 216 217,
	0	 1 196 197 199 203 206 208,
	0	 12 62 141,
	0	 6 7 8 9 10 11 12 13 54 55 56 57 58 59 60 63 64 65 72 95 96 97 98 99 100 102 103 104 105 106 107 108 109 110 111 112 113 114 115 116 117 118 119 120 121 122 123 124 125 126 127 128 129 130 131 133 134 135 136 137 138 139 140 141 142 143 144 145 146 147 148 149 150,
	0	 7 13,
	0	 7 13 60,
	0	 7 13 60 63 72 96 97,
	0	 7 13 60 63 65 72 96 97 100,
	0	 20 21 22 24 25 27 32 34 35 37 38 39 40 41 42 44 45 46 47 90 92,
	0	 20 21 22 23 24 25 27 29 32 34 35 37 38 39 40 41 42 44 45 46 47 48 90 91 92,
	0	 23 90 92,
	0	 23 34 38 40 42 44 90 92,
	0	 23 32 34 35 37 38 39 40 41 42 44 45 46 47 90 92,
	0	 20 21 23 32 34 35 37 38 39 40 41 42 44 45 46 47 90 92,
	0	 20 21 23 32 33 34 35 37 38 39 40 41 42 44 45 46 47 90 92,
	0	 136 143,
	0	 136 139 143,
	0	 136 139 143 149,
	0	 6 136 137 138 139 140 143 144 145 146 147 148 149 150,
	0	 60 63 72 130,
	0	 8 9 10 11 99 102 105 106 109 110 111 113 114 115 116 117 118 120 121 122,
	0	 162 163 168 170 171 185 186 189 195,
	0	 162 163 165 168 170 171 175 179 180 185 186 189 190 195,
	0	 19 48 90 92,
	0	 19 20 21 32 33 34 35 37 38 39 40 41 42 44 45 46 47 48 90 92,
	0	 15 16 67 68 69 70 71 75 78 79 80 81 83 84 94,
	0	 139 140 144 145 149 150,
	0	 17 82 84 93,
	0	 22 33 34 38 40 42 44 90 92,
	0	 8 9 10 11 64 99 102 106 113 114 115 116 117 118 119 120 121 122 130,
	0	 8 9 10 11 12 57 64 99 102 103 104 106 107 108 109 110 113 114 115 116 117 118 119 120 121 122 130 141,
	0	 116 118,
	0	 116 117 118,
	0	 7 12 57 65,
	0	 7 12 57 60 65,
	0	 7 12 57 60 63 65 72 96 97,
	0	 24 25 27 74,
	0	 22 24 25 27 74,
	0	 20 21 22 24 25 27 32 33 34 35 37 38 39 40 41 42 44 45 46 47 74 90 92,
	0	 20 21 22 23 24 25 27 29 32 33 34 35 37 38 39 40 41 42 44 45 46 47 74 90 91 92,
	0	 8 9 10 11 64 99 102 103 106 113 116 117 118 119 120 121 122 130,
	0	 8 9 10 11 13 64 99 102 105 106 109 110 111 112 113 114 115 116 117 118 119 120 121 122 129 130 141,
	0	 65 100 129,
	0	 8 9 10 65 100 109 110 111 113 129,
	0	 11 64 99 102 103 104 105 106 107 108 114 115 116 117 118 119 120 121 122 130,
	0	 11 63 64 72 96 97 99 102 103 104 105 106 107 108 114 115 116 117 118 119 120 121 122 130,
	0	 8 9 10 11 63 64 65 72 96 97 99 100 102 103 104 105 106 107 108 109 110 111 113 114 115 116 117 118 119 120 121 122 129 130,
	0	 7 8 9 10 11 60 63 64 65 72 95 96 97 99 100 102 103 104 105 106 107 108 109 110 111 113 114 115 116 117 118 119 120 121 122 123 124 125 126 127 128 129 130 131 133 134,
	0	 1 2 3 4 5 6 12 13 14 54 55 56 57 58 59 62 66 98 101 112 135 136 137 138 139 140 141 142 143 144 145 146 147 148 149 150 151 152 153 154 155 156 157 158 159 160 161 162 163 164 165 166 167 168 169 170 171 172 173 174 175 176 177 178 179 180 181 182 183 184 185 186 187 188 189 190 191 192 193 194 195 196 197 198 199 200 201 202 203 204 205 206 207 208 209 210 211 212 213 214 215 216 217,
	0	 1 2 3 4 5 6 12 13 54 55 56 57 58 59 66 98 112 135 136 137 138 139 140 141 142 143 144 145 146 147 148 149 150 151 152 153 154 155 156 157 158 159 160 161 162 163 164 165 166 167 168 169 170 171 172 173 174 175 176 177 178 179 180 181 182 183 184 185 186 187 188 189 190 191 192 193 194 195 196 197 198 199 200 201 202 203 204 205 206 207 208 209 210 211 212 213 214 215 216 217,
	0	 15 18 67 68 69 70 71 75 76 78 79 80 81 85 93 94,
	0	 103 104 107 108 111 123 124 125 126 127 128 131 133 134,
	0	 6 137 138 139 140 144 145 146 147 148 149 150,
	0	 6 13 66 105 112 135 136 137 138 139 140 141 142 143 144 145 146 147 148 149 150,
	0	 8 9 10 11 99 102 106 109 110 111 113 114 115 116 121 122 129,
	0	 6 8 9 10 11 13 66 99 102 105 106 109 110 111 112 113 114 115 116 121 122 129 135 136 137 138 139 140 141 142 143 144 145 146 147 148 149 150,
	0	 6 8 9 10 11 13 64 66 99 102 105 106 109 110 111 112 113 114 115 116 117 118 119 120 121 122 129 135 136 137 138 139 140 141 142 143 144 145 146 147 148 149 150,
	0	 7 12 57 60 63 65 72 96 97 100 130,
	0	 15 67 70 78 93,
	0	 68 69 71 75 79 80 81 94,
	0	 7 65 100,
	0	 99 109 110 114 115,
	0	 7 8 9 10 11 12 57 60 63 64 65 72 95 96 97 99 100 102 103 104 105 106 107 108 109 110 111 113 114 115 116 117 118 120 121 122 130,
	0	 32 34 35 37 38 39 40 41 42 44 45 46 47 92,
	0	 32 33 34 35 37 38 39 40 41 42 44 45 46 47 92,
	0	 8 9 10 113 114 115 122,
	0	 8 9 10 11 12 13 57 64 72 99 102 103 104 105 106 107 108 109 110 111 112 113 114 115 116 117 118 119 120 121 122 129 130,
	0	 8 9 10 11 12 13 57 64 72 99 102 103 104 105 106 107 108 109 110 111 112 113 114 115 116 117 118 119 120 121 122 123 124 125 126 127 128 129 130 131 133 134,
	0	 8 9 10 11 64 99 102 103 105 106 109 110 111 113 114 115 116 117 118 119 120 121 122 130,
	0	 8 9 10 11 64 99 102 103 104 105 106 107 108 109 110 111 113 114 115 116 117 118 119 120 121 122 130 141,
	0	 6 98,
	0	 7 8 9 10 11 12 57 60 63 64 65 72 96 97 99 100 102 103 104 105 106 107 108 109 110 113 114 115 116 117 118 119 120 121 122 130,
	0	 13 111 112 129 141,
	0	 50 52 61,
	0	 7 8 9 10 11 12 57 60 63 64 65 72 96 97 99 100 102 103 104 105 106 107 108 113 116 117 118 119 120 121 122 130 141,
	0	 66 135 136 142,
	0	 8 9 10 11 13 62 64 99 100 101 102 103 104 105 106 107 108 109 110 111 112 113 114 115 116 117 118 119 120 121 122 130 141,
	0	 114 115 141,
	0	 98 137 138 139 140 143 144 145 146 147 148 149 150,
	0	 6 98 135 136 137 138 139 140 142 143 144 145 146 147 148 149 150,
	0	 8 9 10 113 116 117 118 119 120 122,
	0	 11 64 99 102 106 121 130,
	0	 11 64 99 102 105 106 121 130,
	0	 7 8 9 10 11 12 57 60 63 64 65 72 95 96 97 99 100 102 103 104 105 106 107 108 111 113 116 117 118 119 120 121 122 130,
	0	 34 38 90,
	0	 34 38 90 92,
	0	 8 9 10 109 110 111 113 114 115 129 141,
	0	 6 54 55 56 58 59 66 98 132 135 136 137 138 139 140 141 142 143 144 145 146 147 148 149 150,
	0	 114 129,
	0	 72 114 129,
	0	 7 60 63 65 72 96 97 100 114 129,
	0	 8 9 10 109 110 111 113 115,
	0	 8 9 10 11 64 99 102 103 104 105 106 107 108 109 110 111 113 115 116 117 118 119 120 121 122 130,
	0	 7 8 9 10 11 12 60 62 63 64 65 72 95 96 97 99 100 101 102 103 104 105 106 107 108 109 110 111 113 114 115 116 117 118 119 120 121 122 123 124 125 126 127 128 130 131 133 134,
	0	 168 179,
	0	 7 60 72 95,
	0	 13 103 104 107 108 111 129,
	0	 6 12 13 57 62 66 101 112 135 136 137 138 139 140 141 142 143 144 145 146 147 148 149 150,
	0	 8 9 10 11 99 102 106 113 116 119 121 122,
	0	 15 16 67 68 75 78 79 80 81 83 84,
	0	 17 69 70 82 93,
	0	 17 69 70 71 82 93 94,
	0	 15 16 67 68 75 78 79 80 81 83 84 93,
	0	 17 69 70 71 82 94,
	0	 1 2 3 4 5 6 12 54 55 56 57 58 59 62 66 98 101 132 135 136 137 138 139 140 141 142 143 144 145 146 147 148 149 150 151 152 153 154 155 156 157 158 159 160 161 162 163 164 165 166 167 168 169 170 171 172 173 174 175 176 177 178 179 180 181 182 183 184 185 186 187 188 189 190 191 192 193 194 195 196 197 198 199 200 201 202 203 204 205 206 207 208 209 210 211 212 213 214 215 216 217,
	0	 123 125 126 127 128,
	0	 7 11 12 57 60 63 64 65 72 95 96 97 99 100 102 103 104 106 107 108 116 117 118 120 121 122 130,
	0	 105 114 115,
	0	 152 154 155 160 169,
	0	 152 154 155 160 161 166 167 169 172 174 177 182 184,
	0	 26 28 30 31 32 33 34 35 36 37 38 39 40 41 42 43 44 45 46 47 49,
	0	 135 136 142 143,
	0	 50 51 52 53 61 73,
	0	 13 109 110 112 114 115 129 141,
	0	 15 16 17 18 19 20 21 22 23 24 25 26 27 28 29 30 31 32 33 34 35 36 37 38 39 40 41 42 43 44 45 46 47 48 49 51 67 68 69 70 71 74 75 76 77 78 79 80 81 82 83 84 85 86 87 90 91 92 93 94,
	0	 15 16 17 18 19 20 21 22 23 24 25 26 27 28 29 30 31 32 33 34 35 36 37 38 39 40 41 42 43 44 45 46 47 48 49 51 67 68 69 70 71 74 75 76 77 78 79 80 81 82 83 84 85 86 87 88 89 90 91 92 93 94,
	0	 66 137 138 139 140 143 144 145 146 147 148 149 150,
	0	 1 2 3 4 5 6 14 54 55 56 58 59 66 98 101 132 135 136 137 138 139 140 142 143 144 145 146 147 148 149 150 151 152 153 154 155 156 157 158 159 160 161 162 163 164 165 166 167 168 169 170 171 172 173 174 175 176 177 178 179 180 181 182 183 184 185 186 187 188 189 190 191 192 193 194 195 196 197 198 199 200 201 202 203 204 205 206 207 208 209 210 211 212 213 214 215 216 217,
	0	 50 52 53 61 73 87,
	0	 165 170 175 190,
	0	 1 196 203,
	0	 154 155,
	0	 12 57 63 65 72 95 96 97 100,
	0	 34 38 40 42 44 90,
	0	 1 2 3 4 5 14 101 151 152 153 154 155 156 157 158 159 160 161 162 163 164 165 166 167 168 169 170 171 172 173 174 175 176 177 178 179 180 181 182 183 184 185 186 187 188 189 190 191 192 193 194 195 196 197 198 199 200 201 202 203 204 205 206 207 208 209 210 211 212 213 214 215 216 217,
	0	 8 9 10 11 64 99 102 109 110 113 114 115 130,
	0	 9 10,
	0	 144 150,
	0	 137 138 140 144 146 147 148 150,
	0	 7 8 9 10 11 12 13 57 60 62 63 64 65 72 95 96 97 99 100 101 102 103 104 105 106 107 108 109 110 111 112 113 114 115 116 117 118 119 120 121 122 123 124 125 126 127 128 129 130 141,
	0	 11 12 57 64 99 102 103 104 105 106 107 108 116 117 118 119 120 121 122 130 141,
;
END; [Splits]
