# Supplementary material for: Evolution of promoter-proximal pausing enabled a new layer of transcription control
Source: bioRxiv. 2024 Oct 12:2023.02.19.529146. Preprint. [Version 2] doi: 10.1101/2023.02.19.529146 (PMC11482795; doi:10.1101/2023.02.19.529146)
Supplement: Supplement 1 [file media-1.zip › Other Supplemental Materials/CyclinT/FinalCyclinTcandidates_renamed.fasta]

>Opisthokonta_Metazoa_EP00072_Mus_musculus_P014637_NP_033963.1_cyclin-T1_Mus_musculus
MEGERKNNNKRWYFTREQLENSPSRRFGVDSDKELSYRQQAANLLQDMGQRLNVSQLTIN
TAIVYMHRFYMIQSFTQFHRYSMAPAALFLAAKVEEQPKKLEHVIKVAHTCLHPQESLPD
TRSEAYLQQVQDLVILESIILQTLGFELTIDHPHTHVVKCTQLVRASKDLAQTSYFMATN
SLHLTTFSLQYTPPVVACVCIHLACKWSNWEIPVSTDGKHWWEYVDATVTLELLDELTHE
FLQILEKTPSRLKRIRNWRAYQAAMKTKPDDRGADENTSEQTILNMISQTSSDTTIAGLM
SMSTASTSAVPSLPSSEESSSSLTSVDMLQGERWLSSQPPFKLEAAQGHRTSESLALIGV
DHSLQQDGSSAFGSQKQASKSVPSAKVSLKEYRAKHAEELAAQKRQLENMEANVKSQYAY
AAQNLLSHDSHSSVILKMPIESSENPERPFLDKADKSALKMRLPVASGDKAVSSKPEEIK
MRIKVHSAGDKHNSIEDSVTKSREHKEKQRTHPSNHHHHHNHHSHRHSHLQLPAGPVSKR
PSDPKHSSQTSTLAHKTYSLSSTLSSSSSTRKRGPPEETGAAVFDHPAKIAKSTKSSLNF
PFPPLPTMTQLPGHSSDTSGLPFSQPSCKTRVPHMKLDKGPPGANGHNATQSIDYQDTVN
MLHSLLSAQGVQPTQAPAFEFVHSYGEYMNPRAGAISSRSGTTDKPRPPPLPSEPPPPLP
PLPK
>Opisthokonta_Metazoa_EP00072_Mus_musculus_P021590_NP_082675.1_cyclin-T2_Mus_musculus
MASGRGASSRWFFTREQLENTPSRRCGVEADEELSHRQQAANLIQDMGQRLNVSQLTINT
AIVYMHRFYMHHSFTKFNRNIISPTALFLAAKVEEQARKLEHVIKVAHACLHPLEPLLDT
KCDAYLQQTQELVLLETIMLQTLGFEITIEHPHTDVVKCTQLVRASKDLAQTSYFMATNS
LHLTTFCLQYKPTVIACVCIHLACKWSNWEIPVSTDGKHWWEYVDPTVTLELLDELTHEF
LQILEKTPSRLKRIRNWRAMAKKPKVDGQVSETPLLGSSLVQNSILVDSVTGVPANPSFQ
KPSTSTFPAPIPLNSGSTSVQDSRASDNLSVLAAGMPSTSYSLSSHQEWPQHPDSARTDP
VYTQKQEATLSGSQYISFQQGPSMALHSGLHHRPDKVADHSSAKQEYTHKAGSSKHHGPI
PATPGMLPQKMSLDKYREKRKLETLDVDTRDHYLAAHAEQQHKHGPAQAVTGTSVTSPIK
MKLPLTNSDRPEKHVAEKKERSGSLKLRIPIPPPDKGPSKEELKMKIKVASSERHSSSDE
GSGKSKHSSPHISRDHKEKHKEHPANRHHSSHKYLHMHSGGSKHTADGMPPTVLRSPVGL
GPEGVSSASSARKKLHSSEASHNHHSKMSKSSKSAGSSSSSSSVKQYLSSHSSVFNHPLP
PPPPVTYQVGYGHLSTLVKLDKKPVEPHGPEANHEYSTSSQHMDYKDTFDMLDSLLSAQG
MNM
>Opisthokonta_Metazoa_EP00085_Daphnia_pulex_P012586_EFX72436.1_cyclin_T-like_protein_Daphnia_pulex
MEGKWVFTKEQLQNTPSRRCNIDYDKEIFYRQQAATLIQEMGQRLQVTQLCINTAIVYVH
RFYMFHSFNKFHRNPISSCALFLAAKVEEQPRKLEHVIRVAHMILYKDQRNLDINSEQYI
EQAQELINNENILLQTLGFDVAIDHPHTQVLKCCQHLFRGSKDMAQTSYFMATNSLHLTT
MCLQYKPTVVACVCIHLVCKWFNFEIPQSAEGKDWFTYVDKTVTLEMLDELTVEFLAIFN
KCPSRLRKRVMQQPGVNASAMTSSDKSASGSSSKDASSSHPDAHKVRNESSGSSSGSAAP
KPGNDSKVKLAKVNA
>Opisthokonta_Choanoflagellata_EP00038_Savillea_parva_P029120_m.68905_g.68905_ORF_g.68905_m.68905_type_5prime_partial_len_614_comp8548_c0_seq2_302-2143
THIHTHTHPDPPPPSYSYSQTTKQTISRHSPRILAIMQSGAAGRPAQVASVASATTKSSA
AASAASTPVSAASSPSCASPLVLSSDCEQSLPWQWPADVVAKSPSVEDGMTHAEVLERKH
LAFVFIEEMRKELKFPVIISSTAMVLFNRFYHYQSMKQFKWKDMAWCCLFAAGKICEKVM
KMESFLKWSHYISCKLKKMSREDMDRNKLDVNGREFFEMKERLQFNERVLLQTIGFEMDI
KQVGFMVVALLRTLKQRAPSYTQAWAKEVGKVAFEWASCSAGSELCLLYKPEVIAAGLIY
GAAHDTFGKLEHPANGDKMWNLFYPLIPQGDVTESILHAIMTSFYAYCTRFREPRAFWRA
KSAAAAGAPADAKIKVIGPPKDPAAYDPIRVAVAAAAAAGSGGGAAVGTTGVVVGAPGVG
VGVGGGTASVGVSPVAPAVSAPVAGLAAPPTTTTATPSSMPVAAGAGMPAATPMDTTKSP
SGALGAVAASSASGSATAHPTPPRTADNTPHGSQASSPGEPVSMAAVATGTAPSHGAGSV
VANDHAHAHGRPSMHVTPLAVAQTVGSTPAARPEKRLMSEVVPPGGGDGSMKDETVSWDV
HVPPPAKRIRDGV
>Opisthokonta_Choanoflagellata_EP00039_Didymoeca_costata_P008429_m.111888_g.111888_ORF_g.111888_m.111888_type_complete_len_417_comp14075_c0_seq3_230-1480
MAAIPRGGSYNSLPGSPQVSVPPSPALSANNDKTWFFTLDQLKGCPSVKDGIRFQEVLKF
KHLAFRFIEEMKESTQNMPILVHNTAMVLYHRFFVYQSLKDFKWLDMAWCCLFVAHKCEE
KVVKMDWLLKWAHHIRCKLKKEPQTKLDVHSEEFWNMKEQLQYNERILLQTIGFEVIIKH
PTALILAYVKQLCQLQIVHQGPCYSYLYLFVTLLIGDRKKLARVAFHWCIASFGTEFCIT
YQPEILACAFLYGAIQDLGINIKINPDKHWWADCLPLHMRVSENELKSIMKQFFAYCQLR
KEPRKFFNRKPAQQGGKEEEPVPPPMDPATYGPNHRQAQKQKQHMPMAHARGPSGLHTRD
SVSGVPFNIHGNANLGMESIRQSSGSGVGKIAQDDRHGIPHGESNYEANAKRAKWN
>Opisthokonta_Choanoflagellata_EP00040_Diaphanoeca_grandis_P011315_m.57926_g.57926_ORF_g.57926_m.57926_type_3prime_partial_len_385_comp22468_c0_seq1_340-1497
MAATKPKPQAAWKETWFRTKLELSEQPSIQEGISYADILKKKHYAFHFVEEMREVLNFPV
IIMNTAMVLYHRFYFYQSMKQFNWLEMAWCCLFTALKIEEKVMKMEALLKWSHHVRCKLR
RQQAHRLDVNGKEYFEMKERLQYNERILLQTIGFDMDITKTGFVVLKFVNGVLDKEGLIR
DGDKKRLCRIAFDWSHASYGTEFCLLYEPEVVACALIYGAAKDENFPIKHRSNTNWWEVC
SGKANLTEIKLNDIMQAFYNHCQTYKEPRKAWQKNIPTEGPQVPKDPKTYRPNSERSPSP
TRDVAPSIFTAPSLEKPRTKVKQQQQLLTATHELVTKLAPPPSHQPAIINELPNDLGDLF
GEEPTAAATSVPSDTPTPTTTTTKQ
>Opisthokonta_Choanoflagellata_EP00040_Diaphanoeca_grandis_P013444_m.67970_g.67970_ORF_g.67970_m.67970_type_complete_len_307_comp23893_c0_seq1_580-1500
MASGTRKWIYTKEQLDAPPSTRTQGRPIRSLPLCTLEDERRLRSEAIGQMQVLAQQKLKT
PTSVVSIAATILHRFYMHQSFLEFRRLHVASACLFLAMKSSKDHSVSLLAQKVTMTALVQ
FSLCVANIPEPPSSDSIKQHEEEILYCERALLATLGFEVPEISVHDLIAKYISILAIPDK
SIRGTLFEKAYAVANSAMASTLWIKYPMEVVAVACLMYAELKLGAKYKIPEARDKRKWFD
VVTVTLPNYPALEKESQEFIEEYRQFTKAEDRYLKESTQTVKKEAVGSKGRLIPHSGSLL
SSKRKR
>Opisthokonta_Choanoflagellata_EP00041_Stephanoeca_diplocostata_P009455_m.145821_g.145821_ORF_g.145821_m.145821_type_complete_len_416_comp17744_c0_seq1_418-1665
MSDPQNGVRSASESETGRSRDGPRLVVHVDEHDSSWVFNEEALEKPPTLTRRTQHVKAPV
TLQQEREWRREAVGHIQTTVGLLVKMQPPVDVPVTVVATAATLLHRFYMFQSFHEFRRLH
MATACLLVAMKSSTEYIVSKYARAGTVLQKSLEAAGMTGEHVDTKSSKHEQHMTEVLLYE
RSLLATLGFDLAVRVPHELIVVYANVLRITSRKRADIVRCALKLANSCLGGDFCVRYRAE
VYACALLLRACELHRQALPRTPDGRPWYEAITVTLCDKQFMKETMGAVLVRVDAYVKEEQ
DWLQQSWATKTTLARGARGRLPRSTSDSTWAKGTAPPSTADMRPASTSDAAGTARSVTPR
RRSLRSQQRPNLDSTSSQESGASEGSQSQCETSGAAANTEAPTGDGGHPTKRRRF
>Opisthokonta_Choanoflagellata_EP00041_Stephanoeca_diplocostata_P024334_m.613519_g.613519_ORF_g.613519_m.613519_type_3prime_partial_len_511_comp22503_c0_seq1_266-1801
MSQVTTPVPSSQRATPTSGRRQPRRPPGTLAWYWSKKEVEMSPSVEDGMAHKDVCKHKHL
TWRFIEEMRSQLQKQTTITFYPVIMNTAMVLYHRFYFYQSMMQFKWKDMAICCLFAAFKI
EEKVMSMASLLKWSHHVFAFLNNSKNRGRLDMNGREFFEMKEKLQFNERILLQTIGFEMS
ITKVGYIVLQCIKTLKAKFLIEPTQSKNLARVAYEWSNVSYGSELCILYSAPVLAVAFIY
GAAHDVKTVISVPRDQPNTTWWNFYFGLSKKPPVKEQVLHEIMLHLYEYCHRYREPRKAF
KAGVDATADDVVKPPQNPIAYMHASLPVPQPLVPDVGTSPAAASAGGAGRGAPPHGTERA
IVTSGGHDGGAVRTAVMKPEVSTMASGSKGMSHHRSTSTDPPITIPQNADVHVARNHFRI
SAVDQPIAELPPTVAGLLRSDLFGTAGSTTNAEQTHSPFTDRRGSYEGESGRTDTVVGQG
ARSAEKRGANDLAVDDSKRLRITPSHSHTPS
>Opisthokonta_Choanoflagellata_EP00042_Codosiga_hollandica_P028906_m.155517_g.155517_ORF_g.155517_m.155517_type_5prime_partial_len_531_comp52911_c0_seq4_2-1594
GWLEKALLMGWVVSELEALGPSMAQLQPQLIAHKRHKAYTFIAELQTALKLPILVMNTAM
AFFHRFYLYQSLHEFHYYPLAYTCVFLACKVEERTIKIESLLKWALFVIKKQQGQRYQAL
DVNSKEYFQMKEQLTSFEVILLQTIGFDLTVKHPAALGLKFVSELVTKQVIEAGANKSIA
ALVWSWSHACYGADFIVLWEPETIACAFIFGAAKDLQITIGPLAENKPWWQECAPRIPME
PATFQDIMRRFYNYCVRFREPREDPKTPPKDPSFGGLASQAGSPLVHPAPVASMPAFPAL
NPALHTTLSATHPSSALALEDLTLPAPRSSATSASAAPSDQSLELARDDRDAPPDAPSAA
SQPAATSNADTSAPAVDQSHPLAIARPETTSTEPASTEPASIEPASIEPASIEPPSTEIG
STDSSTGEQLANVHAESNTAPAVANGTDSASRIGDTEVEGAVANGDPGHFLAHQAEADIS
PTSNGSQKRKRDEDSGDEGQAPASSTHDFLSKRAPTSPTNGCHTQDPSPS
>Opisthokonta_Choanoflagellata_EP00045_Choanoeca_perplexa_P004214_m.36163_g.36163_ORF_g.36163_m.36163_type_complete_len_324_comp12454_c0_seq1_65-1036
MALAINNEPWLFSRHHVDSPPSVVEHGLKLENEQICRLKGASTILTLASSLNIASTTTSS
AIVMLQRFYMLQSFKQFDAKIMASCCLFVALKTQARPTDVHRASRIALKDFLKWVSHVCY
DKKLTIPSPEYEALADKVKLYERVLLPSLGFDTLIELPHQHLLLLQEGHHDLLKACWQRA
NSIMASKFVLLYGPRLLAAGIVQSTIDHCASKAGASPKTDKPAFWQLDASKLERIYTTLI
GSQSANQLIDPDDRPLMEQVASLAKEINTWRNTHKDVVRELQRTDIISVAYKTQGSRGSS
RVGASSAEAMDGPTKRAKQEDSQ
>Opisthokonta_Choanoflagellata_EP00047_Mylnosiga_fluctuans_P011888_m.23457_g.23457_ORF_g.23457_m.23457_type_complete_len_386_comp3906_c0_seq1_233-1390
MSSWVFERKVLEDSPSRQDGLLPREEHRRMYKAFVLVKEICTSLKLEPLIMNTTMTLFHR
FYVYQSFRDFDNYEMAMCCLFLALKIEEKVQRMESILKWGHHIRFRLTQPGQQPPKLDVK
SREYFEMAERLQIHERILLQTTGFDLTITHPGWHIFNFVTKTLPRFKCLPDSASDSKAIC
KLTWGWAHASFGSNFVVRFESDVIACAMIKAAARQLKVELRAAQDGRPWFAMCAPRCNEH
VMQEFLCEFHDYCLSTNEPREPNIRMEHPCDRPSHAKLLARSTPSAAAGAAPSPYPAASA
APSPAARPDGHADTPSSTGAQEMDHETGAAAPSGADGQPAIPAAAAGGQAPAATPAVSAA
VSMATDVLPPLGDLPSSEDVASLLM
>Opisthokonta_Choanoflagellata_EP00048_Salpingoeca_helianthica_P007445_m.110626_g.110626_ORF_g.110626_m.110626_type_5prime_partial_len_369_comp14334_c1_seq3_1-1107
AKMAASSASSWVFDLATLSRCPSFEDGLSAHDMAKRAHLGYIFMDELTKSLKIEMAPKNR
ALVYFHRFYVYQSMVDFHELDMVPCCLFVASKVEDRVIRLETLIKFAFFLKNRLLHRQAP
KLETDSQTYFELKESLQINERILLQTLGFDLEIVIPGPIFLKFITNDRNDVSRRLIPDGS
HKELAKVAWEWHNISYGSNFCVRYSPEFLAAAFLYCSARHLNLRINATAEGAPWWAACCP
TATEDQLQQFQCELFEYCLRCREPRDPAIPRMLHTCPRHTVPLPTPAVPAAAAAAARPRA
RPLLLGVVVGAPDVFVGVMVTALAATAAEAESLRGVGASLIVGATGESICTSPSSSLFTS
MGLCSSFT
>Opisthokonta_Choanoflagellata_EP00049_Salpingoeca_infusionum_P000689_m.41685_g.41685_ORF_g.41685_m.41685_type_3prime_partial_len_343_comp10597_c0_seq1_1-1029
MATAPSHTQPQEAPPSRPTPGRVAASATPAATPAAPTQRWLFNVQQIQNSPSMADDVKQN
DFFRDKFMAFCFMKKLLLQLKMQKQTHVLQQAVLFMHRFYMFQSIRTFPWQDMSIACFFL
ACKTGEFFISSETLLKFAYFVQAIFNKKPPTKLDPSTKTFWLLKEKLVANERILLITLGF
DVSVTPLSSRVVKLAQDLVQQNHFDKAELKPLLQLAARWAVMTHAHSELHLAFTQDDLAM
GLIYGAAQTLNVKLNPEKQPFWVSRAADSKSASESRMMHIMKIVASFLSKFHQQLECPPE
QLPKLRSHRASHAQGQPAPPQQTPPPLRQQPPQQQQQQQPQQQ
>Opisthokonta_Choanoflagellata_EP00050_Salpingoeca_kvevrii_P012010_m.19791_g.19791_ORF_g.19791_m.19791_type_internal_len_357_comp3777_c0_seq2_2-1075
RPAAAMDAQTVQRMPWFFSRTELANSPSAQDGFNNEVEAECKHDAFTYIEALRAELKLPE
NVLDTAMVLFHRFYVYQSLRDFHWLRMAYCCLFLALKIEERVMKIEGLLKWAHFIKNKLR
NKPQVRLDVESKEFWEMKEQLQMNERILLQTVGFDLTFSHPAALMLKYCRILTQNKLLSG
HRKEFAKLVWNWCHASYGGSFPVLYPPHLLACAFMYGAAKQSGIKILHAKEGTWWQFVVK
QESGGATELLEPEQTLIDIMIDFYDYCQKFDEPKDKQNPPKHPDTYDAHVPLPAEPVEAA
AEAPAPAAVAAAVATTPAPAATATPATPATPVTPASQAAPVATGASTAAAAAAAAAA
>Opisthokonta_Choanoflagellata_EP00050_Salpingoeca_kvevrii_P021318_m.109059_g.109059_ORF_g.109059_m.109059_type_complete_len_288_comp9287_c0_seq2_138-1001
MSRRVWRFRPAQIAAAPSTEDGMSSEEELRMRSEGVSHIRDIGLRLRLPNTLTATAAVFF
HRFFMFQSFRVFDHATTAIACLLVAVKTADLPLPDGRRIKKRDLVLASNYALQCHLEKKK
RVHKMPDNDLEALEHEVDIYERILLPTVGFDLNVTTPYSYLPVMAAHKQVQMYTARTLNT
IMGGTLVLTHCPLLVALASMQYAIDKIKDAKVENKQDAEQPWWMAARDSLNGDFSEADFQ
EVVGLVSRQVEIEQAYGKESRVVVAGNGSADAARKRPRIATTNGTTS
>Opisthokonta_Choanoflagellata_EP00051_Salpingoeca_urceolata_P002595_m.51464_g.51464_ORF_g.51464_m.51464_type_internal_len_476_comp12225_c1_seq2_2-1429
TTHLPWRLPTLATGFRPWQMIFTLLRHTAQLTTLRHDSAATAGPRALAWIPLAMSGRPSA
CGTPEVAGSSQRGTPVIDDGPCADPWFFDKDMVENGPSSQDGLTIEEQDDSHFKAFMYLS
EMAAQLKLKDRVLAVAMTYYHRFFVYQSLAQFPWQPMSYCCLFVALKAEEQIIKMESLLK
WAQFVKHKMLGQHPVRLDKESREFFEMKEQLVFFERILLQTLGFDMLIQTTVAVIPNLCI
VLKSQKLISAGIKEMAKTCWSWGLASFGKNFCVRMQPNVLACAFIYGASRDMGVTIGNPP
DGMPWWRHITKLKGKPINATEDELVAIMTEFYDYCVRRKVPRGEGAVAPKNPRHYGLSVS
PFPDVLPVGMGDRQQAAAVVSGDTAVVHPVPTLPAEQVVGSSTAATAPSTSGMVSETPQG
VTAWAQDGATKGATGPPAPVAEAATATTAATTTAMTTTAAAAAVAIAPTAPTAPTA
>Opisthokonta_Choanoflagellata_EP00051_Salpingoeca_urceolata_P028348_m.5678_g.5678_ORF_g.5678_m.5678_type_5prime_partial_len_369_comp2438_c0_seq1_22-1128
TLAACLRYKVGRSLPLRLGRPPSCVVAMAETNVSRWLFASSELNDTPSHRDGLTSEQVSE
KRNAGGVLLIRLGERLRLRIETIATACILFQRFYMYQSFAEFDPRTMAQSCLFAASKCED
KHARDNKRRIYKVRIRHVIVETHALLFPDTDTSAPAEDSPEHDAIQSDILACERILLPTL
GFDMQVCVPHKYLVLIGAKKRPEMFKKALVITNTLLATDIFLRFDVPLIACATILHASDR
TKDEKEHWPPTVDVWRVFKDSLELSAKRERVDRVKNEIQNLITKANDLYQTSKQRREGGE
SKSNGQVATLAVPAVQRSRSSSRSPHAGPSQGKPGEKPDNTSKAPSTGDKRPAPETAHDP
QKKSHTSG
>Opisthokonta_Choanoflagellata_EP00052_Salpingoeca_macrocollata_P006304_m.52876_g.52876_ORF_g.52876_m.52876_type_internal_len_332_comp15370_c1_seq1_2-997
KKKKKTTKEKVPKEKFPNGSFSAMSEASWLFPEEEIEKKIPTVEDGIKYDVLCRAKYDAY
TLIEELRKSLKFPHVVMNTAMMFVHRFYMYQSLKDFHWLSIAMCSLFLALKVEEKVKTMD
TILKYSYFVYNVTMRKRKVEKLDVNSRQYFEMKEQLQFNERILLQTVGFDVTIKHPAAVM
LQYVTVTLSAKQAPLLPVGSKPIAQLAWHWCHCSYGTDLCLRYSPEALACAFILAAANEL
SLRINNTPDGQPWWSVCAPPEITVSAEIISEIIARFRAYCRRFGEPKIENVNPPKDPGGS
GAGAAAPPIASHPGAASAAAPTLSAAAAAAAP
>Opisthokonta_Choanoflagellata_EP00052_Salpingoeca_macrocollata_P011940_m.92288_g.92288_ORF_g.92288_m.92288_type_5prime_partial_len_282_comp18269_c0_seq5_2-847
EHPMSEEESWIFTPQQLQDAPSRADGIPFEKEWLQRCEGVGLMLETAKRLRVPITSAATA
AVLFHRFYMYQSLADFNPFEMAICCLSVATKASDFHSDERPRVREIIHKAFYMGNYEDKE
KRKIPAAVFAELQEDFIFNERILLPTIGFTLHADLPHKFIMAIKDQHLLFKKSWAYANST
LVHNFCLLYAADLIACACIKVAAKVTNEKLPSPASDRPWYEPFAQVSIFTLDDIDTVARE
IQAHAEREAAWSKQYQAHKNNRDAAKAAKKPQPHPSPKKPQ
>Opisthokonta_Choanoflagellata_EP00053_Salpingoeca_punica_P012693_m.113949_g.113949_ORF_g.113949_m.113949_type_5prime_partial_len_470_comp16014_c6_seq2_542-1951
GARARSSAVPQKSSSSGGGNNSSSTASTSDWLFTAEQLQNTPSVRDGISTQTEWALRLAG
VVHIHEVARRLELPTLVVATASVLFHRFYMHQSLMDFPNFDVAMCSLYVATKTADFSSKR
PRPNQIISKGFYMANYTRPAAERLLPDSSDLMQVLRADLLFNERVLLPTLGFDVDVDTPH
KYLVLLSTHPDPALYKTALEMANSSLCGKFCLIYPPELIACACIQWACGHTKAANPFLKD
GQTDWHRPFTQRKPFSQRDIDVVLSSLQNFVSSLRKEDEKKKDAAAATAGGAAGAAAALS
RKSSGGSTAAAASKLPNGSGSGGGGSGSNGKGSASKAVVSISRNNSSNGAVPKSLPPPLS
SAELTSRLALLDDDNTSSNNNDNAAANGSAHSSAFNATPASALASAPTSAFTTATTPVSA
GFFSSLDAAMSSASRKTSSANDNDDGRSPKQPRLLEPQSDSAPSSQPAE
>Opisthokonta_Choanoflagellata_EP00053_Salpingoeca_punica_P017638_m.170522_g.170522_ORF_g.170522_m.170522_type_3prime_partial_len_360_comp17251_c2_seq1_1-1080
MESHDDAEWLFTEEQLRKCPTVEDHLTLDQLNQAKYDAFRLIEEIRKALKLPHLVMNTAM
ALLHRFYMYQSLAQFHWLSVATCSLFVALKIEEKVAKMETILKHSHHIYTTVFKKRPPQR
LNVDSQQYFEMKEQLQLHERILLQTVGFELTIRHPAVPLLLYVTKSLPDNKMLPIGGKAL
AQLAWNWCHAAFGCDLCLFYAPETLACAFIYAAAKDLAIVIPDHPDGRKWWEFCVQPAVA
FDESVILLIIRKFYRYCKQREEPKTGQRPTDPMNYDTEAHRRESLAAFARATSAETTGGA
AGGAAAAAAPAAAAVANPASAASGTPNGGAAGGANSSSANPPHGQAADGSDSSTAAAAAA
>Opisthokonta_Choanoflagellata_EP00054_Salpingoeca_dolichothecata_P020728_m.131299_g.131299_ORF_g.131299_m.131299_type_5prime_partial_len_433_comp23724_c0_seq1_3-1301
SLSLSVSPHLSSQYRMQSWIFTAEQLNKTPSREDGIESDVEARYRREAIRHIQKLGRDCD
LPATVIATAAILFHRFYMLQSFADFKRLPMAICCLHVAIKAENKPIQRRRLRDLMDLSHA
IVNKTNKKLKDEEYDPERDQILFNEQSLLLTIGFDLAIKLIHHFITCYIQTLFNELSPKQ
HQSLVDKAAKLANTILAGPLCLLYLPEHLAIAVLDMAARKIELKLPSTQDGKPWWCCVEN
APTHQVFSESKKEIEKFVYDEQQRQKAAASNPKTQKQKLLASALDSPNTKPCSPSKSKPA
MKKPDNTQKSAPANGSHNKATYIGGAHSSSKARPTKARSKVVNPNRQRPTASATEKPPTT
NGNGTSASQPPSSTSSASLSTSSSVRAPTTSSVSAPASSLLGGLLAGMPSSASKRGRQGG
GGQPSKKTRTAD
>Opisthokonta_Choanoflagellata_EP00054_Salpingoeca_dolichothecata_P021571_m.138406_g.138406_ORF_g.138406_m.138406_type_internal_len_319_comp24035_c1_seq2_3-962
FFLVSLMSSKEAPPRSGTPPGSFPPACPTSWLFTEEELNNTPSSEDGIKRSVQADLKHNA
YRFIEELRSALKVPPLFMNTAMVFFHRFYMYQSFKDFRWMSMAYCCLFLAFKVEERVMKI
EILLKWAHYVKNQLRKKKGARDVNTGKLDVNSREYWEMKEQLQMNERILLQTIGFDLTLK
HPAALMLMYIKTLSSKQLLAVGKQDIAKVAWDWCHASSGSSLCLCYSPSMVALALIYGAA
SDMNFKIKNLPSARPWWEACVPNSNWTEDSLKKIMHEFAVYCAKYKEPRADGVKKPKSPY
TGKVPVPVSNAASSSSSSS
>Opisthokonta_Choanoflagellata_EP00730_Choanoeca_flexa_P019820_TRINITY_DN9691_c0_g1_i3.p1_TRINITY_DN9691_c0_g1_TRINITY_DN9691_c0_g1_i3.p1_ORF_type_5prime_partial_len_342_score_25.99_TRINITY_DN9691_c0_g1_i3_1-1026
CRWLLDRCVRSCEKLLTTNVAMALALEHKPWLFSQEVIDNPPSVQHHGFSQSDERQCRKI
GVSVMYKISSQLDVASTTTSSAIYMFQRFYMLQSFKQFEPKLMASCCLFVALKTQARPKG
ASRAHNIRLPMFLKYAYAACTGKRLTDGSQEYEHYDKTIRLYERVLLPTLGFDTLIDLPH
KYLLILRAKKHTELLKACWQRANLIMASPMILRYGARLLACAIIEGMVRYLKHKSANKTT
AYWCITDAERKNMYKAVLGDAISSQILDATSEADVLALIPTLGDELNVWRDEHKQQLAKL
DKKDLMLARYARPKSHVNGASTTSSKTTSPLDKKRAKLDDS
>Opisthokonta_Choanoflagellata_EP01147_Barroeca_monosierra_P002064_gene2064-5123_t
MSSPKDYSSDIVPATGEASWLFSREQIKKCPTIRDGVTYSDFAKFKFQAYTFVKQIADEF
SASNFQVPTAFITTTMLLLHRFYMYQSMLTFNWLPMTWACLFAASKIEEKIMKAKTLLQF
CEKAKCKLRNEPFQPLDIESKVGCWEQGWAWAYWDKRETLIINERILLQTIGFDFPQTNL
NATVLEIVKSLIQNGLLSKDIGKDLSRICWAWSTHTYAHPDMHLIWPRAVIAHGLVYAAI
HTKNIQIPLKDNKHWWQICSPSLEIPLHHLQCKQPACKSISQMLHDFFSNTYIGQKEILP
RKPSQFQLGPVKKPSSNKTDTLGHYPQGQLSSSSQRHSKLPGETTEQLLHEIRQQTKQHQ
RYDEVNQQEKKFLQEHLNSEQHPRPLNQSETPHSQVSASFSDKQDKGSGLAQVDTVQTTR
STMSSSQHFEDKTKESNRTHGSVTIQSSLETQQLTTSFKVSQTALPLYETTRHSSENISK
KDTTTAGETPYKRAHAESS
>Opisthokonta_Metazoa_EP00059_Ciona_intestinalis_P008581_XP_009858973.1_cyclin-T2_isoform_X1_Ciona_intestinalis
MRETQERVLFTALAVTFRFDWVMASDNNRKWQYSREDLDQTPSRKDGIDADKELGYRQQA
ANLIQDMGQRLSVNQLTINTAIVYMHRFYVYHSFTVFSRYAIAPTALFLAAKVEEQPKKL
EHVLKICYVCLHPDKPHLDTHSDSYLKQAQELVQNELVLLQTLGFDISVDHPHTHVVKCT
QLVKASRDLSQMAYFMATNSLHLTTFCLLYKPTVVAAMCIHLSCKWSKYEIPLSNDGKAY
WTYMDPIITEPLLDTIIEEFLKILNRCPTRLRKLKNYKPSLTASSSNKETYEFSEKDVKH
HPSSNTPVSAAGEKPENNHPPPKLKEKKPAMSLQEYKRTHPNTRVPTKPAPPTQPVHSSS
GHTKPVESRNNQNPMDPSRSTLPQSRPHPHQQPHPSSRAPPQKPDLNRSHNRPTAHPEAH
RNMMKPQQPPNEKKPDQSKGWHQAPHSQQPKQPKPEPSSTPDDLAAVNKDLEGRIRTEKL
KQRAAPESHHNRSATHSGVTSSGRHLPKDAQEARRHHSEKTHAAHSHSQKESKALDYKAM
CELYKRNPEKLHHYLKQKAAAVALSTEEKNLLGKLRAKEEERRKRKQAEAALKHQQQKST
RPPPPPPPAAATAASSEASVAPLRIKLSSSDGQLNTSVAKIVGSSSGSGSEVSPVRARKR
GHLDSGGQVEHSAAKLSKRGHHHHHSGNGSSSGGSKHKHHHQHRHHSKSSKKHSEILNDA
IFQKSLSDAISKSHMQVKQTSGKSIPTVTLKRAANGSGPPVFTPMPNTAMFDPSAPIPMS
MPDEIFEDEEDSGAFVAGSLPTGGSYDSARSSPEPGEINESPPHRPKQPAKVPGLMSPSS
GSDTKLHRGYGYHSNNEKDFSSPPPLVQRSTVN
>Opisthokonta_Metazoa_EP00067_Danio_rerio_P008979_NP_001180310.1_cyclin-T2_isoform_1_Danio_rerio
MAACRGSSSKWFFTREQLETTPSRRCGVEPDRELSYRQQAANLIQDMGQRLNVSQLTINT
AIVYMHRFYMYHSFTKFHRNIISPTTLFLAAKVEEQPRKLEHVIKVAHACLNPQEPPLDT
KSNAYLQQAQELVILETIVLQTLGFEITIEHPHTDVVKCSQLVRASKDLAQTSYFMATNS
LHLTTFCLQHKPTVIACVCIHLACKWSNWEIPVSTDGKHWWEYVDNSVTLELLDELTHEF
LQILEKTPSRLKRIRNWRATQAAKKPKSDNQGSDSSSLAGSSLTQDPSLMDTLPGVSTST
AFSKGSTSFPVCLSGNSSSSLSLDSIANMQGTSYTYTAPSDWPQDQLRSDPYSVKQLPSH
SSMHPQRPDKSADLNPTKHEHKVSGGTKHQATTYPPHAAPTQKMSLDKYREKHAAELAVQ
KRKQEQQNVETEVYGATTQTDHRKHLPHLSHGQQGAGVTTASPLKIKLPGQDKIQDKCEK
GSSLKLRLPVPSQSEKGGSSKEELKMKIKVSSERHSSSDEGAAKSKHSSPLVSKEKHRDH
SAHRHHHKHGHSHTHTHSGNGRSSLEVPTTGSVADGPSSASSSSRKRVNPEASHNHHSKK
NKSSKSGAGSSSHCSSVQQCVSSHNSVLNLPFPPPPVTYQVGYGHLSTLVKLDRKPVESH
GPENACLANGQHTDCKDTFVMLDSLLSAQAMNS
>Opisthokonta_Metazoa_EP00067_Danio_rerio_P020937_XP_005162427.1_cyclin-T1_isoform_X1_Danio_rerio
MAASFPSPSQNNNKWYFTREQIENSPSRRAGLDPDKELSYRQQAANLLQDMGQRLNVSQL
TINTAIVYMHRFYMVQSFTRFHRNVIAPAALFLAAKVEEQPRKLEHVIKVTHACLNPQDP
SPDTRSDTYLQQAQDLVILESIILQTLGFEITIDHPHTHVVKCTQLVRGENQLLTLNCAS
YCSVKGTSSTPSSQISRLIMSFPFIVPASKDLAQTSYFMATNSLHLTTFCLQYSPPIVAC
VCIHLACKWSNWEIPVSTDGKHWWQYVDPTVTLELLDELTHEFLQILEKTPSRLKRTRNW
KAAGQTAKKSKVQDGDQSEAIMNMISMSSSDSTLAGLTSLSAPPTGSSMDSCADEHSAAA
SAQHWQPPSKEQPTANELHAPAKVSLSEYRAKHADELAAQKRELKNMEASVKQGYATAAQ
ALMNQQRKDKHHHHQQTSSSDTNNPSPIVLKIPLDERSERSSIKMRLPVPGQSGGGHSHS
SGSSSRGSDQDIKVRIRVPDRRGGSGEDGKSREKHRERSNHHHHHHHHHHHSSSSSAGSL
SASSSSSSAQKHSAGSSGSSKKLSGDSVRTSSSSMSRKRTHMPDPSSSSTHSSSKVSKSS
RNSFQLPTLPGLPSHVMPDILPSLHHQGNYSHSKTDKADTNGHNAAGQSNEYQDTFDMLN
SLLSAQGVQPAQPQIFDYRSQYGEFRYSSGARGGAQPPPLPSEPPPPLPPLPK
>Opisthokonta_Metazoa_EP00074_Homo_sapiens_P012538_NP_001231.2_cyclin-T1_isoform_a_Homo_sapiens
MEGERKNNNKRWYFTREQLENSPSRRFGVDPDKELSYRQQAANLLQDMGQRLNVSQLTIN
TAIVYMHRFYMIQSFTQFPGNSVAPAALFLAAKVEEQPKKLEHVIKVAHTCLHPQESLPD
TRSEAYLQQVQDLVILESIILQTLGFELTIDHPHTHVVKCTQLVRASKDLAQTSYFMATN
SLHLTTFSLQYTPPVVACVCIHLACKWSNWEIPVSTDGKHWWEYVDATVTLELLDELTHE
FLQILEKTPNRLKRIWNWRACEAAKKTKADDRGTDEKTSEQTILNMISQSSSDTTIAGLM
SMSTSTTSAVPSLPVSEESSSNLTSVEMLPGKRWLSSQPSFKLEPTQGHRTSENLALTGV
DHSLPQDGSNAFISQKQNSKSVPSAKVSLKEYRAKHAEELAAQKRQLENMEANVKSQYAY
AAQNLLSHHDSHSSVILKMPIEGSENPERPFLEKADKTALKMRIPVAGGDKAASSKPEEI
KMRIKVHAAADKHNSVEDSVTKSREHKEKHKTHPSNHHHHHNHHSHKHSHSQLPVGTGNK
RPGDPKHSSQTSNLAHKTYSLSSSFSSSSSTRKRGPSEETGGAVFDHPAKIAKSTKSSSL
NFSFPSLPTMGQMPGHSSDTSGLSFSQPSCKTRVPHSKLDKGPTGANGHNTTQTIDYQDT
VNMLHSLLSAQGVQPTQPTAFEFVRPYSDYLNPRSGGISSRSGNTDKPRPPPLPSEPPPP
LPPLPK
>Opisthokonta_Metazoa_EP00074_Homo_sapiens_P085578_XP_016860716.1_cyclin-T2_isoform_X1_Homo_sapiens
MASGRGASSRWFFTREQLENTPSRRCGVEADKELSCRQQAANLIQEMGQRLNVSQLTINT
AIVYMHRFYMHHSFTKFNKNIISSTALFLAAKVEEQARKLEHVIKVAHACLHPLEPLLDT
KCDAYLQQTQELVILETIMLQTLASKDLAQTSYFMATNSLHLTTFCLQYKPTVIACVCIH
LACKWSNWEIPVSTDGKHWWEYVDPTVTLELLDELTHEFLQILEKTPNRLKKIRNWRANQ
AARKPKVDGQVSETPLLGSSLVQNSILVDSVTGVPTNPSFQKPSTSAFPAPVPLNSGNIS
VQDSHTSDNLSMLATGMPSTSYGLSSHQEWPQHQDSARTEQLYSQKQETSLSGSQYNINF
QQGPSISLHSGLHHRPDKISDHSSVKQEYTHKAGSSKHHGPISTTPGIIPQKMSLDKYRE
KRKLETLDLDVRDHYIAAQVEQQHKQGQSQAASSSSVTSPIKMKIPIANTEKYMADKKEK
SGSLKLRIPIPPTDKSASKEELKMKIKVSSSERHSSSDEGSGKSKHSSPHISRDHKEKHK
EHPSSRHHTSSHKHSHSHSGSSSGGSKHSADGIPPTVLRSPVGLSSDGISSSSSSSRKRL
HVNDASHNHHSKMSKSSKSSGSSSSSSSSVKQYISSHNSVFNHPLPPPPPVTYQVGYGHL
STLVKLDKKPVETNGPDANHEYSTSSQHMDYKDTFDMLDSLLSAQGMNM
>Opisthokonta_Metazoa_EP00076_Gallus_gallus_P010176_XP_004943046.1_cyclin-T2_isoform_X1_Gallus_gallus
MEGGGEEAGAALPPAGGAAGGGGGSVMAAAGSGAGTSTRGGGGSSAASRWFFSREQLENT
PSRRCGVEADKELSYRQQAANLIQDMGQRLNVSQLTINTAIVYMHRFYMHHSFTKFNRNI
ISPTALFLAAKVEEQPRKLEHVIKVVNACLHPHEPQLDTKCDAYLQQAQELVILETIMLQ
TLGFEITIEHPHTDVVKCTQLVRASKDLAQTSYFMATNSLHLTTFCLQYKPTVIACVCIH
LACKWSNWEIPVSTDGKHWWEYVDPSVTLELLDELTHEFLQILEKTPSRLKRIRNWRANQ
AAKKPKGDGQVSENSLLGSSLVQNSILVDTVTGVAANTSFQKPSTSFPAPVPLTSGSISV
PDSHAPENLAILATGMPSTSYNLASHQEWPQHQEQTRTEQIYSQKQEALPPSQYNMNFQQ
GTSVQLHAGVHHRPDKLAEHSTVKQEYSHKSGNKHHGQVAAPIIIPQKMSLDKYREKRKL
ETLELDVREHYVATPGEQTHKKHVQAQSASSTSVTSPIKMKIPIANAEKPEKHLTDKKEK
SGSLKLRIPIPPTEKGASKEELKMKIKVSSSERHSSSDEGSGKSKHSSPHVSKEHKEKHK
EHSLNRHHSIGHKHSHSHSGGSSSGGSKHNTDGLTPTVLRSPVGLGLSSDGNSSSSSSSR
KKLYSNDASHNHHSKMSKSSKSSGSSSSSSSVKQYVSSHNSVFNLPLPPPPPVTYQVGYG
HLSTLVKLDRKPVENGPDASHQYSTNSQHMDYKDTFDMLDSLLSAQGMNI
>Opisthokonta_Metazoa_EP00076_Gallus_gallus_P035905_XP_025001443.1_cyclin-T1_isoform_X1_Gallus_gallus
MEASAGGGAARRWYFTREQLDRSPSRRAGLDPDKELSYRQQAANLLQDMGQRLNVSQLTI
NTAIVYMHRFYMVQSFTQFHRNSVAPAALFLAAKVEEQPRKLDYVIKVAHACLHPQEPPP
DTRSEAYLQQAQDLVILESIILQTLGFEITIDHPHTHVVKCTQLVRASKDLAQTSYFMAT
NSLHLTTFSLQYTPPVVACVCIHLACKWSNWEIPVSTDGKHWWEYVDGTVTLELLDDTAA
SWAEGLLLLPWFPVQQLLWYNRDGKRHGEMSLNAVSGAGCQHCPSWSGSIPSVAPSIKLT
HEFLQILEKTPNRLKRIRNWRASQAARKSKADEHGEDEGLSEQTILNMISRNNSSDMNIA
GLMSMSTSSTAAAGPSVPTAADSPGNQSAADAAPAERWLSQHPPSKLDATQSHRTAEGTS
GAEHPAQQQQQQQDGAGYPKQGVKNAPSAKVSLKEYRAKHAEELAAQKRQLENMEANVRS
QYAYAAKNLLVQQQREREVQQDGNPSPIILKIPIAENPERPPGPEKGDKSSALKLRIPMG
GGGGERPLPSKQEEIKMRIKVPSERPDDGGATASIAAKSREHKEKHKGHSSNHHHHNHHS
HKHLHPQLGAGPSAALSKRPGDSKHAGQPGAVPHKSCGLFGSSRKRPPPEEGSAHEHQPK
VSKGPKGPAPPFPYPHLPGGGHSSDAIASLPTLPSAPSKARGGGHGKSDKGPAGANGHNA
TQPSDYQDTVNMLHSLLSAQGMQPSQAPPFEFHAYGELLNPRQSARAANTDRPRPPPLPS
EPPPPLPPLPK
>Opisthokonta_Metazoa_EP00090_Calanus_glacialis_P000864_TRINITY_DN10612_c0_g1_i1.p1_TRINITY_DN10612_c0_g1_TRINITY_DN10612_c0_g1_i1.p1_ORF_type_3prime_partial_len_1085_score_402.70_TRINITY_DN10612_c0_g1_i1_1-3231
MAAGGSKRWYFSEEKLASSPSRRATITADKEESYRQQAANFIQDMGQRLQVTQLCINTAI
VYMQRFYMFHSFTKFHRNSIAAAALFLAAKVEEQPRKLEHVIKVSHICLHRDQPHLDSKS
EQYLEQAQELVSNENILLQTLGFDVAIDHPHTHVVKCCQLVKASKELAQTSYFMATNSLH
LTTMCLRYPPTIVACVCIHLACKWSKYEIPLSGQGKPWYSYVDPTSNIEQIERLTKEFLT
IFDKCPSRLKKKILQSHNDTKEEEDRRARENTQSNQYRLDFGDQKPGKPHQSGSRPPSQP
PSGGHKYPPGAPSSSSSSKPPPPGHSKPPGHPSAPPPGQHPSKPAPPPGHHSSKNAPPPG
YRPGQPKHGEKPPPPPGHRSGSHSRSQSQGGQPLTEEQMRAAKEQQHRERREHSQGREHS
RSDTKPGVAPPPGSGGYPPGYRTSSSQPPPYPGQQHSQPGRDPNKSSSSQPKPPSHQPKM
SMSRSIFDLSPEKSSRPEKPPPPIAPISDTVPNPNNYHESLPPYPGHAPPPTYQDPNTSL
PSYPKPSVPAPFQPPLSLSPIRDTPSLSLLNRQPSLEPGELLDTPTPTHISSRFTYPTNP
GYSSKPTVPPPKPKDDNRSLQSILGFGPTGGSAKQEPAPAPSKLQQALFDPDFDLPDPAA
MPLLPLPPIPSIPALPVKSEPVTDFKHKTETSVSDFSDLFGDDSNSSNFMPSFSQSRPSF
SNSFKPAPVKTEPQAPPVKQESRVKSEPNQSPTRPSSHSKLPSSPLKPPKREKDSSESKR
KSSAGGSSSSDEKKPRVSSRSGGLFSPSPERKSSAPPPLPTLRSPLLSPMTSPTGQGKRT
RTASTSSNGEAMVNVQKLEHIAPEFQAFKGTHGPASILVGPDGQPSPSKVTEDPFPGPMP
SNGSSVAPHQPWTLPAGPLPTAPTTQASMTTSPAKPVKKESVSPVKSGAGSGHKKERGSS
GEAHTGSQSQEKKRSSSGHHRSDKHSSRPASTPQVKEKAEPAASLSSSDPAPPPPSLADS
PAKQQVAVAATEPAAAQEISPSKREEGEKSKHKDKKDDKHKKKKEKKEKKRKEGKGR
>Opisthokonta_Metazoa_EP00096_Caligus_rogercresseyi_P002108_TRINITY_DN1396_c0_g1_i7.p1_TRINITY_DN1396_c0_g1_TRINITY_DN1396_c0_g1_i7.p1_ORF_type_5prime_partial_len_920_score_342.27_TRINITY_DN1396_c0_g1_i7_3-2762
AREEGRIQCVANRKRILPFFSSGGRHEKRKGRYWRLCLFVVSSSSFFLSLFLSQSWCSLL
GRVCDFAGTRDFLLGSSFLLLSFHPPSLPLFPPLLRISMSGGGRGGGPPLVGPGGSSASG
PSPNMSMMTTTGQGRWYFSAERLHMTPSRRHDISSERELGYRQQAANFIQDMGQRLHVPQ
LCINTAIVYMQRFYMFHSFKHFHRNTIAVAALFLAAKVEEQPRKLEHVIKVAHICLHRDQ
APLDTRSEQYMEQAQELVTNENILLQTLGFDVAIDHPHTHVVRCCQLVKASKDLAQTSYF
MATNSLHLTTMCLRHTPTIVACVCIHLACKWTNYKIPLSSRGKEWFLYVDPNTSLELLNK
LTDEFLTIFDRCPSRLKKKIMATAQATKEEEERRASNDIPASQYTPDYSRRHETPSSSNA
SKQHIIPMGKSSSASSQQQSQVRPGHHGTTRNDKPHRSSGPPDNNNKQPSMSHKPMDPAR
AAAYDEYKKQQQSRLSSQQQQSAHRQMPRPGTHLQPPSGRPPPPSMSSSQKQPQVHSKPP
PPLHHPPRQPWIQPPKSGGSSSSKPPEPPRHHHAKQQPPSLPPPPPPQQQRSIPHHPTHK
PERKPATAAPLRKSIFDIDDESPPLHSKPEAPPLPNPTSGNGLLNIMLDPTVPLHSIIKS
NSPNSSKKEERSPPPPPKQPRTASLFSPPSSSRVRSLSNASGSSSSEEVVSLKLPKVEET
PGYEKLRDGVTSIQIPKTSSSSSTSNHHSKEEQQQQHHLLQEEGVGGSSSSSSRKKHKKE
KKSKKEKKEKKDKRDKSSSSSSSSHHHKSRHQEEDIHHHHHRSSESGEGGKHPGIKLKIK
PLPPVSSEESSSPHLPKVDPLKISLKPTEATSTANTAASSSKKRLRPSDHHPLSPSFKVA
RVMNQDLFSSPPDALKKTH
>Opisthokonta_Metazoa_EP00099_Drosophila_melanogaster_P009259_NP_001261992.1_cyclin_T_isoform_C_Drosophila_melanogaster
MSLLATPMPQAATASSSSSASAAASASGIPITANNNLPFEKDKIWYFSNDQLANSPSRRC
GIKGDDELQYRQMTAYLIQEMGQRLQVSQLCINTAIVYMHRFYAFHSFTHFHRNSMASAS
LFLAAKVEEQPRKLEHVIRAANKCLPPTTEQNYAELAQELVFNENVLLQTLGFDVAIDHP
HTHVVRTCQLVKACKDLAQTSYFLASNSLHLTSMCLQYRPTVVACFCIYLACKWSRWEIP
QSTEGKHWFYYVDKTVSLDLLKQLTDEFIAIYEKSPARLKSKLNSIKAIAQGASNRTANS
KDKPKEDWKITEMMKGYHSNITTPPELLNGNDSRDRDRDRERERERERDPSSLLPPPAMV
PQQRRQDGGHQRSSSVSGVPGSSSSSSSSSHKMPNYPGGMPPDAHTDHKSKQPGYNNRMP
SSHQRSSSSGLGSSGSGSQRSSSSSSSSSQQPGRPSMPVDYHKSSRGMPPVGVGMPPHGS
HKMTSGSKPQQPQQQPVPHPSASNSSASGMSSKDKSQSNKMYPNAPPPYSNSAPQNPLMS
RGGYPGASNGSQPPPPAGYGGHRSKSGSTVHGMPPFEQQLPYSQSQSYGHMQQQPVPQSQ
QQQMPPEASQHSLQSKNSLFSPEWPDIKKEPMSQSQPQPFNGLLPPPAPPGHDYKLNSHP
RDKESPKKERLTPTKKDKHRPVMPPVGSGNSSSGSGSSKPMLPPHKKQIPHGGDLLTNPG
ESGSLKRPNEISGSQYGLNKLDEIDNSNMPREKLRKLDTTTGLPTYPNYEEKHTPLNMSN
GIETTPDLVRSLLKESLCPSNASLLKPDALTMPGLKPPAELLEPMPAPATIKKEQGITPM
TSLASGPAPMDLEVPTKQAGEIKEESSSKSEKKKKKDKHKHKEKDKSKDKTEKEERKKHK
KDKQKDRSGSGGSKDSSLPNEPLKMVIKNPNGSLQAGASAPIKLKISKNKVEPNNYSAAA
GLPGAIGYGLPPTTATTTSASIGAAAPVLPPYGAGGGGYSSSGGSSSGGSSKKKHSDRDR
DKESKKNKSQDYAKYNGAGGGIFNPLGGAGAAPNMSGGMGAPMSTAVPPSMLLAPTGAVP
PSAAGLAPPPMPVYNKK
>Opisthokonta_Metazoa_EP00114_Trichoplax_sp_H2_P004201_RDD39964.1_Cyclin-T2_Trichoplax_sp._H2
MATANASSSGSSSSSCNAADFAVTNFYFSDTELQNTPSRRNDISVATELYYRQTCALCIQ
ELGMKLGAYPLSNIHVHIVLGQLVHCSVVPIDFLVNNQLTINTALVYMHRFYMFHSLASY
NLKNIAACAIFLASKSEEHPNKLNKVITAAYEYFSHESSPLDPKSEKFLKLSQDLVDNEY
AMLLTLGKCALGMKELAQTAYFLASQSSHLSTLCLQHKPVIIAGVCIHIACKWLDIELPI
LKDGGAWYKSLDPHISLKQLDDLACKFLHIIDTCPSKLKKSVAFNMDKAGLKQSEIVRKR
FMSGGSNSLPSSIKSKEQSSSFGNTNKSTTATISKATTKNDDKNEANHSEVHSEARKNKL
SDEKHVSDTIQNDKTDPTPTLSASSDKTMIANALTQRVPTIRTNLASQSETLRKSSSTPN
FMNYGHSQSNSRLVGHMAQSQKRKLEPDIAEQENSDVAPHSKKHMIENNSADHTHHSHDD
RDNGARAVEIDKTTADVNESSSITSSVLNTEKCKDEGVDVPLPLPADKSVPQKSLPTIPL
RTTNNIDSEI
>Opisthokonta_Metazoa_EP00115_Mnemiopsis_leidyi_P013895_ML267912a-PA_pep_supercontig_MneLei_Aug2011_ML2679_82628_92293_-1_gene_ML267912a_transcript_ML267912a-RA_gene_biotype_protein_coding_transcript_biotype_protein_coding
MTTPSANSNIGIHNTDRWYFTKEQIINSPSYKTGQISTAKETSYRQHAALFIQEMGQKLN
VNQLCINTAIVYMHRFFTCHSFTVFHRNNIARACIFLSAKVEEQPRRLETVINTAHFILN
SGNPGNPRANRRLDTNSEEYKKEVEDLVRFETIILQTLGFEVTVDHPHTHVVRAVQQLKA
IANEFLKILENTPTKLKKKLIRPPQMPGATPSGSGRREAIKRPRPEGDTPSRPGNHNPHH
AVKSEAMEKSVSDKLDLLIGSSITKTKVNGSSSSHKVEERRTNHEHHRQEIDSKRPCGFS
SASRPLMNELHKSSPHVPRQIDQHKSSPHISREHKSSPNLSREHFKSSPSLSREQFKSSP
SLGRDQYKSSPLVGRPGEDRKDHSLHGSRSGDHHRQSNHPQDHRSSIQIRENRAPLHESR
TSHEPPSHEHRPVPRDLEPRRDFADDERNKHSLKKPKIKTEWHDPTKEANLKKLEQRMKK
EQLDTRAPVIKTEPGISIKEELEDSPPPPPPPPPPPPPLQRAPRPQVSSTMRYNLPPPPL
HRQSEHIKTEPRNSG
>Opisthokonta_Metazoa_EP00118_Oscarella_pearsei_P011597_m.78816_g.78816_ORF_g.78816_m.78816_type_5prime_partial_len_646_comp36116_c0_seq5_2-1939
PYLHTTVDEMSSSSSKESKEKPPPRWYFSKDRLRNTPSFVAGMSPEKELSYRQQCASLVQ
DLGQKLKVTQLVINTAICYMHRFYMFQSFSQCQRHNIAACAIFLSAKVEEQPKKLANVIM
ALYACLHRDKPMLDPGSEEFKKMSEDLVANEMVMLQTLGFDVSVDHPHAHVIKATQLIHA
SKELSQTAYFMATNSLHLTTLCLEHQPSAVACVCIHLAYKWANLQIPKSKDNRDWWTYVD
RSITKDKLDALAQEFLSTLEKTPSKLKKKLSQFKAAHAPSSVGSHSSSSSSKFPSPVKIK
PEPGSAKAFSSLSKPKELPSLPPLPKQQLKAGPPRPPEPGNMPKPPEPRNPPQAKSRPPE
PPTVKHSESKEKVKSVESQSRSKPSLESWRPSQETKTADSRVKGTSESRHLSQELKGKDS
RPKSSSSSSESRRQSQEPKSGDGRAWPFESKHHSQEQKSGDSKPRSSSESKHSSLEQKVG
DTRSKSCSESKHQSLDLKVKDSRSKSLSESKHHSQEQKSRDSKPLKHSDPESKKLKLQDI
KLPELKIKSPEEKSKLTGSSSSTSGLPKESSIDATRNHHHHHHHRPKERKEKERDRHRST
SSSSSGKHHHHHHHHHHHPREETPAKRPRWEEELEPGEIVDEDGE
>Opisthokonta_Metazoa_EP00119_Amphimedon_queenslandica_P015066_XP_019855485.1_PREDICTED_cyclin-T1-like_isoform_X1_Amphimedon_queenslandica
MAAEREEAPPRRWYYSREQLSNSPSRADGVDPEKELRYRQDAASLIQDMGPKLNLNVLCM
STAIVYMHRFYMINSFKAFDRVLLATAALFLAAKVEEHPRKLEHVAKCSYSLVNRDKPDR
LDLDVQSEVYTKLIDDITYHELVLLQTLGFDVQVKHPHPHVVQCMNLVGVSRDLSQAAFF
LAHNSQLLTTFCLEHPPTVVACMCIHLTCAWKGLEIPRSSDDKNWWEYVDRSVTYDKLEG
LATEFLNIVDKSPSRLKKRIQDNIRMAVEGGRPLASSSQGTSRHPSTPATPSLHHKHKDR
PSSSQTRKQQAPPPSSGKSHPPVSQKIQRSSPPPPPPPIHGDRPPHSLPPDQQKMRKHKE
AYHHHHLHHQNNSGGAGGMVNKQTTPSSNQHKHSLPKDSHYPKNKKIKMEEASSQPSASS
LSKQSLSLSDYRQSKHHHHRHHGNSDPNRPPKQDRHHSSNHVSNKHHHTLPPLPPPLPLS
EAPPPPPPPPPN
