# Supplementary material for: Evolution of promoter-proximal pausing enabled a new layer of transcription control
Source: bioRxiv. 2024 Oct 12:2023.02.19.529146. Preprint. [Version 2] doi: 10.1101/2023.02.19.529146 (PMC11482795; doi:10.1101/2023.02.19.529146)
Supplement: Supplement 1 [file media-1.zip › Other Supplemental Materials/HEXIM/HEXIMlikefinal.linsi.fasta]

>EP00002_Diphylleia_rotans_P030363_TRINITY_DN6234_c1_g1_i1.p1_TRINITY_DN6234_c1_g1_TRINITY_DN6234_c1_g1_i1.p1_ORF_type_5prime_partial_len_375_score_86.64_TRINITY_DN6234_c1_g1_i1_661-1785/1-374
------------------------------------------------------------
-NHKDQQNHKDQQNHK--------------------------------------------
------------------------------------------------------------
------------------------------------------------------------
-DQQNHKDQQNRGQSYRENQNKQRTTHPH-------------------------------
---------------------------------QRIQQSISSVSNEHASRSQ--------
--PVISTGASHEQSSI--------------------------------------------
ASGSSVDMHHAY--------------------------HTNTADVSTPLTT-TASLPSSP
PRRASEQMDV--------------------------------------------------
----KEAEM---------GDADQSAL------QNTAPG-----------------KRP--
--KWKPYSQLTWE-------------------------------EKADREAREVEAALE-
RYNQQ---------AGVSQANDKG------DRVRL-VVDRKG---RVKK-----------
----------PRGGASW------LDVV-PAPPRNSNIALLYEHETSSCER----------
----------------DRDL----------SPVDPDAAS-------------WKSEAALE
SEMPDIAV--------------------------------------------------ML
DGSDESR-------GGI-------------------------------------------
--TGEALQAL-------------------------RSLNSPALP----------------
-------------------------PKIAT-----------------QGFVAEPPVMDL-
------------GSA----QGAQNPQGT--PNTEPSNWREVQDSLQRENAQLRQETAELR
E---------------------------------------------------QIAQIQRM
LNM---------------------------------------------------------
------------------------------------------------------------
----QLPSRLIQDPPANSE-----------------------------------------
------------------------------------------------------------
------------------------------------------------------------
------------------------------
>EP00004_Rigifila_ramosa_P028240_TRINITY_DN9515_c0_g1_i2.p1_TRINITY_DN9515_c0_g1_TRINITY_DN9515_c0_g1_i2.p1_ORF_type_5prime_partial_len_222_score_37.54_TRINITY_DN9515_c0_g1_i2_3-668/1-221
------------------------------------------------------------
-----------------------------------------RDPLL--------------
------------------------------------------------------------
------------------------------------------------------------
------------------------------------------------------------
-------------------------------------------------MNT--------
--PVTPVGV---------------------------------------------------
ASGGDA--------------------------------------AERPTTA-DPAR-RRR
RNRI--------------------------------------------------------
--------------------------------RQ----------------------RE--
--HRKPFAQLSWE-------------------------------EKRDIEARALRQEPT-
------------------ELPLG--------T-SA-PKGRKG------R-----------
-----------------------REAV-PEAPRNTNQFLMHGRAPAEEPP---VAE----
------------------------------------------------------------
-----------------------------------------------------AGGVAAG
SDRDE--------GSGA-------------------------------------------
--DSGLEDVN----------AFGTM----------EGLMSRQ----LIEQ------GVQG
-------------------------PVAAA-------------------ELAET-LRSI-
--------------------------------AADTAQQRLR-EQQAEMEALRRENAVLR
R---------------------------------------------------RLVAVERE
LKR--------RKM------------------LEKKTG----------------------
------------------------------------------------------------
------------------------------------------------------------
------------------------------------------------------------
------------------------------------------------------------
----------------------------GQ
>EP00004_Rigifila_ramosa_P028242_TRINITY_DN9515_c0_g1_i4.p1_TRINITY_DN9515_c0_g1_TRINITY_DN9515_c0_g1_i4.p1_ORF_type_internal_len_187_score_20.46_TRINITY_DN9515_c0_g1_i4_3-560/1-186
------------------------------------------------------------
-----------------------------------------RDPLL--------------
------------------------------------------------------------
------------------------------------------------------------
------------------------------------------------------------
-------------------------------------------------MNT--------
--PVTPVGV---------------------------------------------------
ASGGDA--------------------------------------AERPTTA-DPAR-RRR
RNRI--------------------------------------------------------
--------------------------------RQ----------------------RE--
--HRKPFAQLSWE-------------------------------EKRDIEARALRQEPT-
------------------ELPLG--------T-SA-PKGRKG------R-----------
-----------------------REAV-PEAPRNTNQFLMHGRAPAEEPP---VAE----
------------------------------------------------------------
-----------------------------------------------------AGGVAAG
SDRDE--------GSGA-------------------------------------------
--DSGLEDVN----------AFGTM----------EGLMSRQ----LIEQ------GVQG
-------------------------PVAAA-------------------ELAETCLTSL-
--------------------------------LSVFAQSPCS-AEYC-------------
------------------------------------------------------------
------------------------------------------------------------
------------------------------------------------------------
------------------------------------------------------------
------------------------------------------------------------
------------------------------------------------------------
------------------------------
>EP00274_Cyanoptyche_gloeocystis_P000581_CAMPEP_0196652666_NCGR_PEP_ID_MMETSP1086-20130531_2011_1_TAXON_ID_77921_ORGANISM_"Cyanoptyche_gloeocystis_Strain_SAG4.97"_LENGTH_333_DNA_ID_CAMNT_0041983325_DNA_START_69_DNA_END_1070_DNA_ORIENTATION_/1-333
---------------------------MATTADDF-------------------------
-DKQDPSGERTFSQHDLA------------TVEMMEDASCSVKPRRGAC-----------
------------------------------------------------------------
------------------------------------------------------------
------------------------------------------------------------
-----------------------------FWKAKRLKKKEAKAKAAGTSNSS---VAEDM
AGPNGRQSG---------------------------------------------------
SSGSNG-------------------------------------EAGTRDTQEGPGA-KRR
KRK---------------------------------------------------------
--------------------------------RN---------------------RVR--
--LYKKYSEMTWE-------------------------------EKKAKEEAEEKKAQA-
KDV---------------EVPL-----------VV-PRSDRG--GRQGR-----------
----------AAQRPAA------STFR-PHAPRNTTQFLIDEKGHTSSAGEIGAPD----
-----------------LDE--------------------------------WMLDNAFG
SMHGVLK------------------------------------------------KPLVR
MSMDG-------------------------------------------------------
--DIEFNESD-------------------------NSHS---------------------
---------------------------------------------------ADS------
------------------------------GPSYSHLMDQLK-EKDAYIKLLEDTTDSLT
R---------------------------------------------------ELNRLRSF
LGP--------DHP------------------FLADAPTLPPYT---------------A
HQDSPTGRVL--------------------------------------------------
--APSWTSALDSAPEDAHRPLSPPSLD---------------------------------
------------------------------------------------------------
------------------------------------------------------------
-------------------------PS---
>EP00277_Geminigera_cryophila_P032347_CAMPEP_0173131334_NCGR_PEP_ID_MMETSP1102-20130122_60573_1_TAXON_ID_49646_ORGANISM_"Geminigera_sp._Strain_Caron_Lab_Isolate"_LENGTH_358_DNA_ID_CAMNT_0014042619_DNA_START_1_DNA_END_1074_DNA_ORIENTATION_/1-358
--------------------------XMPTTS---------------------------S
RGAPDAAKTHAAASXAAA-------------ISHKAPPSPRGPPPSSSA-----------
------------------------------------------------------------
-----------------------------------------------------------A
SGSATGKGGGKREKRVRSNVRKRGSRGQGG------------------------------
---------------------------------KLKQKEKEKAKDLAKKLST--------
--PAALNAATVPTFNQPVQ--------------------------------THPV----N
STIYSAS--------------MPMQPVGMMP------HLPMHLTMPNPLTP-QSPP-QKR
KRE---------------------------------------------------------
--------------------------------RK----------------------KK--
--HWKPWSEQTWE-------------------------------ERLEREKFEERRAAD-
KEA---------------QESL--------------PLSKSK-----KK-----------
-------------KRRN------EFEM-PRAPRNTTQALMHTQENNDGNQ----------
----------------NRDE------------TGPSSMP---------------------
SMEGLLS----------------------RQSMAHRQWC----------------DENES
SDSDD-------------------------------------------------------
--EDNNLGIG-------------------------SAAAAANGVS-----------RTNG
TAAGQPELPHSPQSPMIPVSLPGT-P-------------------------GEA-MSALR
ED-----------------------------------------QKDRRIQELEAQNKSLL
Q---------------------------------------------------RLDDLQAA
SKPAVE------------------------------------------------------
------------------------------------------------------------
------------------------------------------------------------
------------------------------------------------------------
------------------------------------------------------------
------------------------------
>EP00279_Guillardia_theta_P021354_XP_005839073.1_hypothetical_protein_GUITHDRAFT_101996_Guillardia_theta_CCMP2712/1-226
---------------------------MV-------------------------------
-------------------------------------NQPFSNP----------------
------------------------------------------------------------
------------------------------------------------------------
----------QRVKKVRSSLRKRGSRGK--------------------------------
------------------------------------GKGRKEKNAVEAVANQ--------
------------------------------------------------------------
QQDTSQ--------------------------------------PDVTM---EIPK-PKR
RRE---------------------------------------------------------
--------------------------------RK----------------------NR--
--KWKPYSAMTWQ-------------------------------EKLEQEKKESIKAEQ-
MDN---------------PFDA--------------PSSRRK-----KR-----------
-------------KKNT------EINM-PRAPRNTTQSLIHADSTEYERA----------
----------------SLDL------------ERRVVIP---------------------
SMQGILS----------------------RETLKNGRNFD---------------SHEDS
SDDDS-------------------------------------------------------
--EVEYATLL------------------------SCSLMFA-------------------
--------------PQGGVRSPGSISLGSP---------------------YDGSIKWM-
------------------------------------LVLHMI------------------
------------------------------------------------------------
------------------------------------------------------------
------------------------------------------------------------
----------------------------------------GLF-----------------
------------------------------------------------------------
------------------------------------------------------------
------------------------------
>EP00281_Chroomonas_sp_CCMP1168_P026705_CAMPEP_0206250870_NCGR_PEP_ID_MMETSP0047_2-20121206_21711_1_ASSEMBLY_ACC_CAM_ASM_000192_TAXON_ID_195065_ORGANISM_"Chroomonas_mesostigmatica_cf_Strain_CCMP1168"_LENGTH_384_DNA_ID_CAMNT_0053676765_DNA_START_1_DNA_END_
------------------------------------------------------------
------------------------------------------------------------
------------------------------------------------------------
------------------------------------------------------------
---------XQEQKAARAAE----------------------------------------
-------------------------------VARKAAAREQALKASAPADPA--------
--PAAGAGAGAAAAEV--------------------------------------------
ASAGGA------------VLEGGSAPMAE---------EPGADPMETSISV-VDKP-RKR
VRE---------------------------------------------------------
--------------------------------RK----------------------NR--
--TYKPFSEMDWK-------------------------------DRMLQEKKEEERAQA-
AAA---------------AAEE--------------GAGKPK---KRKR-----------
------------GRKDS------VVEV-PKAPRNPTQNLLHANSDVYEDE---VQG----
--------------------------------AAAAPMP---------------------
TMYGMLS----------------------QETMRL--------------------ARKDE
ESSDED------------------------------------------------------
--DEEADRIY-------------------------EDLHQQ------------------G
VA------------PLTYAMSPASPPADSPESPH-------------DG--GES-AAGAH
-------------------QGGQN--GAPA-------------EQPDRVSALEAXEQEAA
R-AAGGARGGA---------------------------------------AREGWQVRRS
RAR----------------------V------LGQPHGKIFGG------------GAGTS
KLQCPGA--------WHRTCLARA-CGLAVRDS-YRALWDAASIVVKTGSRFTRFTHSGF
AYRINVSVLCRGAPPCDGASSK--------------------------------------
------------------------------------------------------------
------------------------------------------------------------
------------------------C-----
>EP00290_Baffinella_frigidus_P006007_CAMPEP_0180125796_NCGR_PEP_ID_MMETSP0986-20121125_5370_1_TAXON_ID_697907_ORGANISM_"non_described_non_described_Strain_CCMP2293"_LENGTH_247_DNA_ID_CAMNT_0022065215_DNA_START_1_DNA_END_744_DNA_ORIENTATION_-/1-247
------------------------------------------------------------
------------------------------------------------------------
------------------------------------------------------------
------------------------------------------------------------
------------RQRVRSAVRKRGGRGKRQKK----------------------------
------------------------------------------------------------
--PPGSEGKGGSR---------------------------------------------DG
KAEASP---------------AAWMP---------------GGGGEGGREV-GSKS-KRR
PRE---------------------------------------------------------
--------------------------------RK----------------------NS--
--KWKPFSEMTWQ-------------------------------EKLEREEFESKRAEA-
RDA---------------EVVE--------------PASRSK---RAKK-----------
-------------KKRG------IIEM-PRAPRNTTQGIIEQRAGEEGER---SET----
----------------AVDG---------------SRIA---------------------
SMQGLIT----------------------RNLL----------------------DESSD
EDSDSD------------------------------------------------------
--DDDKDSAH------------------------GAGKMDS-------------------
--------------PGGNCSSVTS-P-----------------------------CEAF-
--------------------------------SAHNGHTDLD-EKDRRIRELDAERVATG
A---------------------------------------------------RPSARGHS
RRA-------IEDR----------------------------------------------
------------------------------------------------------------
------------------------------------------------------------
------------------------------------------------------------
------------------------------------------------------------
------------------------------
>EP00291_Cryptomonas_curvata_P009204_CAMPEP_0172195108_NCGR_PEP_ID_MMETSP1050-20130122_26005_1_TAXON_ID_233186_ORGANISM_"Cryptomonas_curvata_Strain_CCAP979_52"_LENGTH_255_DNA_ID_CAMNT_0012871095_DNA_START_1_DNA_END_767_DNA_ORIENTATION_-/1-255
------------------------------------------------------------
------------------------------------------------------------
------------------------------------------------------------
------------------------------------------------------------
------------------------------------------------------------
------------------------------------------------------------
---------------------------------XGSGRNKQAQK---------------S
ISDDKE-----------------------------------KAEVISSRSN-GPHQ-QKR
IRS---------------------------------------------------------
--------------------------------RK----------------------NR--
--NWKPYSQQTWE-------------------------------ERLEREFAEERKATE-
QGK------------FVGGLNS--------------STGKRA--KAAKR-----------
-------------KRAN------EMEM-PKAPRNTTQNLLHTTDYGE-------------
----------------DLDV-------------NHRQMP---------------------
SLQGLLS----------------------RETIRLKFLGDDN-------------SRPSS
DDEDEGRGNNDNQQGGS-------------------------------------------
--QADDEDQG-------------------------PQMNSP-------------------
--------------AYSSVGSVGS-PCPDL-SPHHYSITAGSSGGGGGG------SRDL-
-------------------------------------------ERDELVQELREENRRLR
G---------------------------------------------------RVETLERE
LAE--------RDR----------------------------------------------
---PPPV-----------------------------------------------------
------------------------------------------------------------
------------------------------------------------------------
------------------------------------------------------------
------------------------------
>EP00294_Goniomonas_avonlea_P016588_CAMPEP_0114540750_NCGR_PEP_ID_MMETSP0114-20121206_940_1_TAXON_ID_31324_ORGANISM_"Goniomonas_sp_Strain_m"_LENGTH_318_DNA_ID_CAMNT_0001724945_DNA_START_1_DNA_END_955_DNA_ORIENTATION_/1-318
------------------------------------------------------------
----------------------------------------XNNPEASNN-----------
-----------------------------------------GG-----------------
------------------------------------------------------------
----SPKTSARKKKNNKWFDQQRKARGG--------------------------------
------------------------------------RGRGRNKKRTGESGDR--------
--PGADRSQS-----------------------NSDTGEHNGNGHTEHR----------Q
VTGHDHE--EGH-----DEVETPTTP-----------------DVDRAAEA-GLEA-GKR
KRD---------------------------------------------------------
--------------------------------RR----------------------NR--
--NWKPYSQLSWE-------------------------------EKKALDEKVK------
--------------PVPPEIPA------------I-PTNKRG---KRRK-----------
-------------GITL------QDYC-PHAPRNTTSDILEAHSRDRLNS---LNKLI--
----------------SPDV---------AAAFGATPLD---------------------
TPAAAMG-----------------------------------------------------
--------------------------------------SFL-------------------
-GANDLPTSL-----------YGQLT--------NEDNNS--------------------
---------------------------------------------------SDD-LHGL-
------------------------------PDAPPEVLERLE-VQRRRIRELENENMVMK
L---------------------------------------------------RMENLEKV
VAAAF-----GREP------------------LEQSNSSQPS------------------
------------------------------------------------------------
----AEPVAEPATPPVGAMDES--------------------------------------
------------------------------------------------------------
------------------------------------------------------------
------------------------------
>EP00397_Hematodinium_sp_SG-2012_P028650_GEMP01030181.1.p1_GENE.GEMP01030181.1_GEMP01030181.1.p1_ORF_type_complete_len_433_score_126.94_GEMP01030181.1_217-1515/1-432
---------------------------MA-------------------------------
------------------------------------------------------------
------------------------------------------------------------
------------------------------------------------------------
------------------------------------------------------------
------------------------------------------------------------
------------------------------------------------------------
------------------------------------------------------------
------------------------------------------------------------
--------------------------------KR----L-----------------KR--
--PWKQYNKMTWE-------------------------------EKMSLMEKEQQQEDK-
RQV----------------------------------------IDLWGR-----------
----------------------------CRSPHNTNSYLFRDMASSSFAVNDSVVE----
-----------QNTMLNVDIDDLLARIGASPSQAPSPSAAPLSPTDAPARAHISNSNAPG
SACSPTTPEH----------------TPPRSTPDHSSHAISPN-------HQCLGHSPSC
SSTDIAQ------PAGHSVVSAPPKLRAVKSSP--LCPQFSDSPIVPQTPSVTPKVSPSD
DGAKELRSALSSPLHFVSSKGPGQIVSPPVRHTPSTDSMKQLKAQAIIES----------
------------------AKSSAS-PI------------------------FEQGFKAF-
--------------------GNE-------GPSKEEPDAELV-DLEDKVRMLQERVAQQR
A---------------------------------------------------QMASLLEE
LKR--------REV------------------LAMEQDRRHAEGISE------------D
GGHFKRGSIHDDIVVWNKSIKDIA----NARGLPMRS---VQRVAKRIKLECAQSND---
--ADDRDTHDSMAPEYQGMEEDADYAG---------------------------------
-------------EV-YDGAPSAK-------------------------CPRVTKDNEQ-
------------------------------------------------------------
------------------------------
>EP00397_Hematodinium_sp_SG-2012_P032357_GEMP01034449.1.p1_GENE.GEMP01034449.1_GEMP01034449.1.p1_ORF_type_complete_len_386_score_120.69_GEMP01034449.1_217-1374/1-385
---------------------------MA-------------------------------
------------------------------------------------------------
------------------------------------------------------------
------------------------------------------------------------
------------------------------------------------------------
------------------------------------------------------------
------------------------------------------------------------
------------------------------------------------------------
------------------------------------------------------------
--------------------------------KR----L-----------------KR--
--PWKQYNKMTWE-------------------------------EKMSLMEKEQQQEDK-
RQV----------------------------------------IDLWGR-----------
----------------------------CRSPHNTNSYLFRDMASSSFAVNDSVVE----
-----------QNTMLNVDIDDLLARIGASPSQAPSPSAAPLSPTDAPARAHISNSNAPG
SACSPTTPEH----------------TPPRSTPDHSSHAISPN-------HQCLGHSPSC
SSTDIAQ------PAGHSVVSAPPKLRAVKSSP--LCPQFSDSPIVPQTPSVTPKVSPSD
DGAKELRSALSSPLHFVSSKGPGQIVSPPVRHTPSTDSMKQLKAQAIIES----------
------------------AKSSAS-PI------------------------FEQGFKAF-
--------------------GNE-------GPSKEEPDAELV-DLEDKVRMLQERVAQQR
A---------------------------------------------------QMASLLEE
LKR--------REV------------------LAMEQDRRHAEGIS--------------
----------------------------------------------------AQSND---
--ADDRDTHDSMAPEYQGMEEDADYAG---------------------------------
-------------EV-YDGAPSAK-------------------------CPRVTKDNEQ-
------------------------------------------------------------
------------------------------
>EP00451_Oxyrrhis_marina_P017039_CAMPEP_0204346970_NCGR_PEP_ID_MMETSP0469-20131031_27587_1_ASSEMBLY_ACC_CAM_ASM_000384_TAXON_ID_2969_ORGANISM_"Oxyrrhis_marina"_LENGTH_190_DNA_ID_CAMNT_0051332685_DNA_START_1_DNA_END_574_DNA_ORIENTATION_/1-190
------------------------------------------------------------
------------------------------------------------------------
------------------------------------------------------------
------------------------------------------------------------
------------------------------------------------------------
------------------------------------------------------------
-----------------------------------------------------------D
ESDQSE----------------------------------------CSAGV-ICGG-RSV
VKT---------------------------------------------------------
--------------------------------KR----------------------AP--
--RWRPYSSLTAQ-------------------------------EKVVLLRKELVELNR-
-------------------------------------------QRRNTK-----------
-----------------------NTGF-CMAPHNTTSFLIRDFEERAPI----LEE-GC-
----------------SLSEL---------PLEHPNPDE---------------------
-------------------------------------------------------VLVAA
AIDDP------------------------------ACPEWIG------------------
------------------------------------------------------------
---------------------------------------------------SES-LTAA-
--------------------------------QAAALEEVYLGLLEAQRAELGQLGNGVL
R-----------------------------------------------------AEIEKD
VGA---------------------------------------------------------
------------------------------------------------------------
-----VPSAPECWPPAAVLEVFSV------------------------------------
---------------P------------------------------------------NV
PRGQ--------------------------------------------------------
------------------------------
>EP00499_Haloplacidia_sp_CaronLabIsolate_P010297_CAMPEP_0196769710_NCGR_PEP_ID_MMETSP1104-20130614_710_1_TAXON_ID_33652_ORGANISM_"Cafeteria_sp._Strain_Caron_Lab_Isolate"_LENGTH_291_DNA_ID_CAMNT_0042139811_DNA_START_47_DNA_END_922_DNA_ORIENTATION_-/1-291
---------------------------MS-------------------------------
------------------------------------------------------------
------------------------------------------------------------
------------------------------------------------------------
------------------------------------------------------------
-------------------------------------------SEGYNANDG--------
--PNGVDSSAQVM-----------------------------------------------
SSDAAGE-FEG-----------------------------------------GPRGSRKR
RRRGS-------------------------------------------------------
--------------------------------KR----------------------GR--
--RWKPFSEMSWE-------------------------------EKQELEEREEQQVRR-
MEE---------------HAPK------------L-PKDSRG---RVKR-----------
-------------GVRV------IDYR-PDAPRNTTQFIMEEEAEQEEEP---AAS----
-----------GDPLASFDGESFDA-HGGAADLEPTPLP---------------------
SPERPMPA--------------------VRQPGATDGFPVVS----LNGIALQHVSRWDL
TPADMAV------RGGAATQ------------PA--------------------------
SAAAAATAAV------------------------ASSSIGS------------------G
VGK--------------------------------------------GGEEWAE-LMAL-
--------------------------------SKEALVAMVM-DLRGRLQA---------
----------------------------------------------------EAVGGGRP
AAA------------------------------------------------------GSP
GCGPPNG-----------------------------------------------------
----GGSVRSERAPPGGSV-----------------------------------------
------------------------------------------------------------
------------------------------------------------------------
------------------------------
>EP00697_Spironema_sp_BW2_P005502_gnl_Spiro4_17684_TR9415_c0_g1_i1.p1_gnl_Spiro4_17684_TR9415_c0_g1_gnl_Spiro4_17684_TR9415_c0_g1_i1.p1_ORF_type_5prime_partial_len_226_score_49.29_gnl_Spiro4_17684_TR9415_c0_g1_i1_114-791/1-225
I--------------------------NA-------------------------------
----EYMGVMD-----------------------------DDDPA---------------
------------------------------------------------------------
------------------------------------------------------------
------------------------------------------------------------
--------------------------------------------DAPATAEL--------
--PPPQDAGSPPP-----------------------------------------------
PTDASP-----------------------------------------AEAP-RTLT-RKQ
KRRL--------------------------------------------------------
----KN--------------------------QQ----------------------RR--
--GWKPYSQLTWE-------------------------------EKTAREEKKRRRIEA-
PES-----------RVETGLPP------------L-PTTKSG---RIPR-----------
-------------NIRI------QDYR-PKAPRNTTRFLLDHKTAEPSSR---VRDLF--
----------------GIDE----------------------------------------
SLDGSLF-----------------------------------------------------
--------------------------------P---------------------------
SSDEECDGVA--------------------------------------------------
---------------------------------------------------SSR-RLNF-
------------------------------GTADPALLKQMK-DNDSELAQLRTENTSLR
M---------------------------------------------------RLYFLQKQ
RKN--------RE-------------------KEQAMSTLV-------------------
------------------------------------------------------------
------------------------------------------------------------
------------------------------------------------------------
------------------------------------------------------------
------------------------------
>EP00700_Malawimonas_jakobiformis_P002194_EC723506.1.p1_GENE.EC723506.1_EC723506.1.p1_ORF_type_internal_len_210_score_0.84_EC723506.1_3-629/1-209
----------GTHCH---PVCRFSILIME-------------------------------
-------------------------------------EHAQAAP----------------
------------------------------------------------------------
------------------------------------------------------------
------------------------------------------------------------
------------------------------------------------------------
-----------------------------------------------------------N
ASDSAD-------------------------------------NNPSAPVN-RKGK-RKR
IRH---------------------------------------------------------
--------------------------------RA---------------------RDS--
--SWKPYSQLTWE-------------------------------EKKDLEEREAKKIET-
------------------EVPE------------I-PKTRDG---RIRK-----------
-------------GVRL------SDYR-PSAPRNTTSDLIQHLEPETPLP----------
----------------PADV----------------------------------------
------------------------------------------------------------
------------------------------------------------------------
--QSEFEALLY--------S--------------GAGTM---------------------
-------------------------------------------------------TGSI-
--------------------------------PRRELAARLR---NADAKPLQEADAKEA
G---------------------------------------------GPAPAAEPQQIPPS
TSA---------------------------------------------------------
------------------------------------------------------------
-------ASSDSSPPEDQRSQRTDEV----------------------------------
------------------------------------------------------------
------------------------------------------------------------
------------------------------
>EP00742_Colponemidia_sp_Colp-10_P001344_GILJ01001446.1.p1_GENE.GILJ01001446.1_GILJ01001446.1.p1_ORF_type_complete_len_233_score_30.42_GILJ01001446.1_54-752/1-232
---------------------------MS-----------------------------LN
------------------------------------------------------------
------------------------------------------------------------
------------------------------------------------------------
------------------------------------------------------------
------------------------------------ISQNSEAAAVPAPISV--------
--PSTDTPA---------------------------------------------------
AEGASS-----------------------------------------LTEK-SPAG-RRR
SRR---------------------------------------------------------
--------------------------------NR----------------------NN--
--RWKPYSQLSWQ-------------------------------ERKALEDKETQKHAE-
KLK---------------QKSV-----------RI-PQDKNG---RVRK-----------
-------------GVNI------ADYR-PPTPHNTTQFIISDHLGFQDPT---LPA----
------------EDDDDVDV---------------------------------EFGNLGG
TMAGLIK----------------------------------------------RSSKAEN
VPSDSL-----------------------------ESITFDT------------------
IADEDVADIL-------------------------KQSS---------------------
---------------------------------------------------TSE-QSSIE
--------------------------------FIKSLMVAIK-QKDAQIRQLTEENVQLK
T---------------------------------------------------KLKDLGQP
SET---------------------------------------------------------
------------------------------------------------------------
------------------------------------------------------------
------------------------------------------------------------
------------------------------------------------------------
------------------------------
>EP00743_Colponemidia_sp_Colp-15_P004582_GILK01004939.1.p1_GENE.GILK01004939.1_GILK01004939.1.p1_ORF_type_complete_len_232_score_20.72_GILK01004939.1_83-778/1-231
---------------------------MS-----------------------------VN
------------------------------------------------------------
------------------------------------------------------------
------------------------------------------------------------
------------------------------------------------------------
------------------------------------ISQNSEAAALPAPISV--------
--PSTDTP----------------------------------------------------
AEGPSS-----------------------------------------LTEK-SPAG-RRR
SRR---------------------------------------------------------
--------------------------------NR----------------------NN--
--RWKPYSQLSWQ-------------------------------ERKALEDKETQKHAE-
KLK---------------QKAV-----------RI-PQDKNG---RVRK-----------
-------------GVNI------ADYR-PPTPHNTTQFIISDHLGFQDPT---LPT----
------------EDDDDVDV---------------------------------ELGNLGG
TMAGLIK----------------------------------------------RSSKTET
APSDSL-----------------------------ESITFDT------------------
IADENVADIL-------------------------KESS---------------------
---------------------------------------------------TSE-QSSIE
--------------------------------FIKSLMVAIK-QKDAQIRQLTEENVQLK
T---------------------------------------------------KLKDVGQP
SET---------------------------------------------------------
------------------------------------------------------------
------------------------------------------------------------
------------------------------------------------------------
------------------------------------------------------------
------------------------------
>EP00753_Platysulcus_tardus_P017837_PLAT6575.1.p1_GENE.PLAT6575.1_PLAT6575.1.p1_ORF_type_5prime_partial_len_241_score_53.98_PLAT6575.1_3-725/1-240
------------------------------------------------------------
------------------------------------------------------------
------------------------------------------------------------
------------------------------------------------------------
----------------RCYKRSEVVRGWL-------------------------------
------------------------------------------------------------
--PPAALTVVARLCG-------------------------------------------RS
VSGCGREQLVGL-----YLAECGR---------------------DMSTTP-SPERRSAH
LRRAA-------------------------------------------------------
--------------------------------RR----------------------RR--
--GWKPYSKMSWE-------------------------------EKEAEEKEAEKEAML-
RAL---------------RVSRR-----AKDS-GV-VQHRGQ---RRRK-----------
-------------RVSEA-DE--LASP-PAAPQRTTEDAMDAYDPSEEVP---VGE----
------------------------------------------------------------
-------------------------------------------------------AFVGL
ADEDG---------GALEA-------------P---------------------------
--AHSYGQLL---------------------------------------------LRLEG
---------------------------------------------------FRQ-LTAL-
--------------------------------ASGALEAAVA-QLESSGQSVADDIKDVL
T--------------------------------------------------QCAAALEEE
KAR--------EKA----------------------------------------------
------------------------------------------------------------
------------------------------------------------------------
------------------------------------------------------------
------------------------------------------------------------
--VVEVG-----------------------
>EP00802_Teleaulax_amphioxeia_P011351_Tamp_11383.p1_GENE.Tamp_11383_Tamp_11383.p1_ORF_type_5prime_partial_len_372_score_78.71_Tamp_11383_3-1118/1-371
------------------P--------TA------------------------------N
GGKPHLAWGSAAAEPRGA-----------------PPPSPRGAPPQSPA-----------
----------------------------------------GGG-----------ARPP--
---------------------------------------------------------AAQ
SGASFSSGKGKREKRVRSATRKRGARGQGG------------------------------
---------------------------------KAKPKKKVETKKPAAAAAA--VQPAAA
VRPAAASATPLPL--------------------------------------PGAL----P
SANVSMG--------------APVQPAGAMQ----------LGAPGVPMTP-QSPP-KKR
KRE---------------------------------------------------------
--------------------------------RK----------------------NRHP
G-HWKPWSEQTWE-------------------------------ERLEREKYQERRAAE-
REA---------------QQAM--------------PLSKSQ-----KK-----------
-------------KRRN------EFVI-PRAPRNTTQALMHGGVAMPEGGQ---------
----------------NGDL-------------APSPMP---------------------
SMQGLLS----------------------RSSFAHQENR----------------CESES
SDSDS-------------------------------------------------------
--DDGADDGG-------------------------TGAGGRSNGV-----------RTNG
VAKAAVRPPRPPSPPPSQPGTPGS-PLRHA----------------GAG--ADA------
--------------A-----------------MGVDMAALLD-EKDQRIRELEAQNQRLC
A---------------------------------------------------RIEALEAR
VSAQV-------------------------------------------------------
------------------------------------------------------------
------------------------------------------------------------
------------------------------------------------------------
------------------------------------------------------------
------------------------------
>EP00914_Ancora_sagittata_P000394_GHVO01001077.1.p1_GENE.GHVO01001077.1_GHVO01001077.1.p1_ORF_type_3prime_partial_len_166_score_30.00_GHVO01001077.1_3-497/1-165
---------------------------MAAI-----------------------------
------------------------------------------------------------
------------------------------------------------------------
------------------------------------------------------------
------------------------------------------------------------
------------------------------------EGSTERNSMAAEDGEG--------
--AAQEVR---------------------------------------------DPE--GP
SQNGES------------------------------------CSSDKERGD-DSSK-WKR
SRRK--------------------------------------------------------
----GKGG------------------------KH----------------------RH--
--GYKPYSKMTWD-------------------------------EKKTQDEKETKRAFK-
KRE---------------K--------------------------RF-------------
-----------------------ASGQ-PMAPYNTTQFLMDQHDSMDSTH----------
-----------------LED--------------------------------PKESSFDS
SDHEN-----------------------------------------------------ND
SNEDD---------------------------------KFC-------------------
--HKDFDEAY-------------------------GNYH---------------------
---------------------------------------------------AER-L----
------------------------------------------------------------
------------------------------------------------------------
------------------------------------------------------------
------------------------------------------------------------
------------------------------------------------------------
------------------------------------------------------------
------------------------------------------------------------
------------------------------
>EP00920_Eleutheroschizon_duboscqi_P035719_GHVT01086423.1.p1_GENE.GHVT01086423.1_GHVT01086423.1.p1_ORF_type_internal_len_188_score_22.52_GHVT01086423.1_3-563/1-187
------------------------------------------------------------
------------------------------------------------------------
------------------------------------------------------------
------------------------------------------------------------
------------------------------------------------------------
------------------------------------------------------------
------------------------------------------------------------
------------------------------------------------------------
------------------------------------------------------------
------------------------------------------------------------
--KWKPYDKLTWD-------------------------------ERKQLEERESIRACA-
KRE---------------R--------------------------RF-------------
-----------------------ASGH-PLAPYNTTQFLMEQHHPNTPD-----------
-----------------LDR------------SDDRNRSKG-----------DGSGSLDS
GSDDNYY----------------------------------------------------D
SPNDN-------------------------------EDIFL-------------------
--EREFTQAY-------------------------EDFH---------------------
---------------------------------------------------AER-LQAM-
--------------------------------SKEELIRDYL-ELESRVERLEKRKNSME
N------------------------------------------NGVDILRDDTTLTLKEE
MAK-----------------------------LRQENQRLK-------------------
----------------------------------------QENHQLKEQEPMSTES----
------------------------------------------------------------
------------------------------------------------------------
------------------------------------------------------------
------------------------------
>EP00941_MAST-03F_sp_MAST-3F-sp1_P004728_g4728.t1/1-286
---------------------------MK-------------------------------
----NKRKRMNSN---------------------G-------------------------
------------------------------------------------------------
------------------------------------------------------------
---DQSHKDSHRTKRTRKGA----------------------------------------
------------------------------------SRQNVSNSNGEVPLST--------
--PKKESKVHQTP-----------------------------------------------
ASNGSP---------------------------------------------------KRR
QRSSSQKN-----------------------------------------------GRKDG
TNSRNRANGSSNKSLAGGGGMSTSAS----KKRQ----------------------RK--
--KKKPYSQMTWQ-------------------------------EKKKLEDDEELRAKR-
KEM-------------LAEKNS------------L-PKDQNG---RIKR-----------
-------------GVNV------KDFR-PPAPRNTSQFIINSHDGFE------VPE----
-----------------FDG----------------------------------------
QPLEEMG---------------------------------------------------TM
EEGSI-------------------------------------------------------
--GLDFENAS------------------------QQEEKS--------------------
-------------------------PVLYP------NEVRKNDEER-----ENE-EENL-
------------------------------TKIIQQLRQQLK-QQESEERRLRMELESAR
N---------------------------------------------------RIFELEGK
CKV--------EEIE--------------TN-----------------------------
------------------------------------------------------------
------------------------------------------------------------
------------------------------------------------------------
------------------------------------------------------------
------------------------------
>EP00960_Hanusia_phi_P069091_767000-Hanusia_phi.AAC.2/1-285
MM-------------NSQPHVSLSSANMV-------------------------------
-------------------------------------NQPFSNP----------------
------------------------------------------------------------
------------------------------------------------------------
----------QRTKKVRSSNRKRGSRGK--------------------------------
------------------------------------GKSRKANNAGEGSNPQ--------
-----------------------------------------------------------Q
QQQPSQ--------------------------------------QDVAMME-TPTK-QKR
RRE---------------------------------------------------------
--------------------------------RK----------------------NR--
--KWKPYSAMTWQ-------------------------------EKLEQEKKESIKAEL-
TDN---------------PFDV--------------PAGRRK-----RR-----------
-------------RKST------EINM-PRAPRNTTQSLIHADSTDYERS----------
----------------TLDL------------ERRVIIP---------------------
SMQGILS----------------------RETLKNGRNFD---------------SHEES
SDDDS-------------------------------------------------------
--QVDLPYVL--------------------------------------------------
---------------------------------------------------VSAWMKCL-
-------------------------------------------PLRAVLEVLEVFLSALR
T-KGASSRNVFDV---------------IRD--------------SDDADAAGRRTLHTQ
TRS-------GRETG---------KYLSCAS-LSVDYDMLQTHR----------------
------------------------------------------------------------
------------------------------------------------------------
------------------------------------------------------------
------------------------------------------------------------
------------------------------
>EP01043_Picozoa_sp_COSAG02_P004153_COSAG02_NODE_107_length_36312_cov_45.037942_2_plen_296_part_00/1-295
---------------------------MA-------------------------------
------ASSADATA-----------------------FLSQVLPDAVAS-----PVE---
-----------------QQ-----------------------------------------
--------------------------------------------APPPGLARQSSGNVGD
GEGEASKEAAESAAKPRRKR----------------------------------------
---------------------------------KRKRKRRSSAKSGAPEEDG--------
--AASESGAIITT----------------------------------------------A
SAADAA--------------------------------------AQLERQG-SSGK-RRR
TRN---------------------------------------------------------
--------------------------------RN----------------------TP--
--RRKPWSQMTWE-------------------------------EKQAVEEREAQMAAQ-
RER---------------ERPE------------L-PMDPNG---HVPR-----------
-------------GVNP------RDYR-PAAPRNTTQELLKDARGRQRFGNE-TPE----
------------SGYSDNDGRA--------------------------------------
DSDGSMG-----------------------------------------------------
------------------------------------------------------------
--DDELEDLG-------------------------SGSMAA-------------------
---------------AFNARLAGQ-PTPAG-SP---------------------------
--------------------------------QDSALVATVK-RQKQTIERLENEVAALR
A---------------------------------------------------QLQVRLTE
SPA-----------------------------SSLPPATPH-------------------
------------------------------------------------------------
------------------------------------------------------------
------------------------------------------------------------
------------------------------------------------------------
------------------------------
>EP01045_Picozoa_sp_COSAG04_P022834_COSAG04_NODE_2636_length_3825_cov_4.263553_4_plen_236_part_01/1-235
------------------------------------------------------------
------------------------------------------------------------
------------------------------------------------------------
------------------------------------------------------------
------------------------------------------------------------
------------------------------------------------------------
-----------------------------------------------------------R
AAAAAA------------------------------------------------AK-RRR
TRNP--------------------------------------------------------
----ARGDG-----------------------SA----------------------RT--
--RRKPWSQMTWE-------------------------------EKRAVEEREEEVAAQ-
RER---------------DKPE------------L-PMDANG---HVPR-----------
-------------GVNP------RDYR-PAAPRNTTQELLKDASRRQRAGHD-TPS----
------------SGDEHTDA----------------------------------------
---GGLG-----------------------------------------------------
------------------------------------------------------------
--DDEFEDLG-------------------------SGSMAA-------------------
---------------AFGARLSGA-PTPAR-SP---------------------------
--------------------------------EENELAATVK-QQKVTIGKLEEEVSALR
K---------------------------------------------------QLAAIANA
SAT-----------------------------AAAVPSTASGTR----PPG---------
VAYPPPGV----SMV---------------------------------------------
--RLGTTPVAAVRPNQAAIDSRSGAG----------------------------------
------------------------------------------------------------
------------------------------------------------------------
------------------------------
>EP01046_Picozoa_sp_COSAG06_P021654_COSAG06_NODE_1638_length_8838_cov_4.151619_6_plen_375_part_00/1-374
---------------------------MT-------------------------------
-GQPERTSSADATA-----------------------FLSSVLPPAGVG-----DAS---
-----------------QQA------------------GGANAA----------------
---------------------------DRRGTGAPDAAAA-AAAAAAPGLARQSSGDIGD
GEADIS-GAAEQQSKPRRKR----------------------------------------
---------------------------------KRKRKRRSSAKSAPAEEE---------
---VSESGASVAG----------------------------------------------A
AAGAAE-------------------------------------AGAAQLEH-QSSK-RRR
TRN---------------------------------------------------------
--------------------------------RA----------------------TP--
--RRKPWSQMTWE-------------------------------EKQAVEEREAQMAAQ-
RER---------------ERPE------------L-PMDPNG---HVPR-----------
-------------GVNP------RDYR-PAAPRNTTQELLKDARGRQRVGNE-TPS----
------------SGGSDVDGRGP-------------------------------------
DSDGDMG-----------------------------------------------------
------------------------------------------------------------
--DDELEDLG-------------------------SGSMAA-------------------
---------------AFNARLAGH-PTPAH-SP---------------------------
--------------------------------EDSALAATVK-RQKQTIDRLEDEVAALR
A---------------------------------------------------QLQAVANA
SAA-----------------------------AASLPSSVGGAG----GGGSGGGDHGHA
AGGPAAAV----SMI---------------------------------------------
--RVGSTPVA---PNAAALDSQRRPREPPRG-----------------------------
------------------------------------------------------------
------------------------------------------------------------
------------------------------
>EP01047_Picozoa_sp_COSAG01_P057018_COSAG01_NODE_6541_length_3616_cov_2.280432_2_plen_472_part_00/1-471
---------------------------MATASSAG-------------------------
----TSASASQAEA-----------------------FLSRVLPEAGSA-----PGQ---
-----------------TQPPRVAGDQASHGSN---AGGGGGGG----------------
---------------------------DRAGHA-----------------ADGAAAEVTA
AATSRGDGPAKRKRKRKRPQ----------------------------------------
------------------------------------RKQKAAAAAAAAAQAE--------
--QNGEEGADS------------------------------------------------G
VAGAGEG-------------------------------GGGGGGGGGGGGG-GGGG-PKR
RRR---------------------------------------------------------
--------------------------------KR----------------------AS--
--SRKPWSQMTWQ-------------------------------EKQEVEEREARRAEE-
AER---------------MRPE------------M-PLDPNG---HVPR-----------
-------------GVNP------RDWR-PPAPRNTTQFLMKDARTRSATA---AHD----
----------------DSDD------------------------------------DSGT
SPAGDRA----------------------REE-----------------------GAEEE
AGSQQ---------GGQR------------------------------------------
--QQQLEDLG-------------------------SGSMATLLRPALSSRHHRQAAAVVG
DGRGTTT---SDVGTAAQHRGSSS-PAPAP-AP---GTAAAATA--GSGRPGAR-VVAVK
-------------------HAKQR------QEGEGNLSQLVR-LQAATIARLEEQVRGLQ
Q-RLGGGGGGADGGVPGGGGAAAT------------GLPPPGGTTQGSMGASEATDHPSN
AAA-----------------------------AAAAAAAAAAAG---------------G
AAAPPTVLA---------------------------------------------------
--QGRLPQSTPPTPTPSEAEAN--------------------------------------
------------------------------------------------------------
------------------------------------------------------------
-----------------------------R
>EP01138_Halocafeteria_seosinensis_P003272_gb_GECG01003347.1_.p1_GENE.gb_GECG01003347.1_gb_GECG01003347.1_.p1_ORF_type_complete_len_322_score_63.84_gb_GECG01003347.1_1-966/1-321
---------------------------ME-------------------------------
------------------------------------------------------------
------------------------------------------------------------
------------------------------------------------------------
------------------------------------------------------------
------------------------------SATQQGTITEAHEASEDASNDP--------
--PKDDRASVHNREHDSNPV---------------------------------------P
TSTANN-----------------------------------ISSAAAEGVS-SSKR-RNR
SRK---------------------------------------------------------
--------------------------------RK----------------------RR--
--KWKPYSQLTWK-------------------------------EKLELEKRDEIKLRK-
RDE---------------E--------------------------EQAR-----------
-------------DAET------GEYRPPRTPRLTMEKLIEQHQSDGSGS---VSG----
-----------------------------------------------------NHSESGA
SSYGDVD---------------------LEETEDFS-------------------ALEET
SDGGNDA---RDRGTGVETAT--------TSAP--LSSQVTSSC---------------V
--QQESASSA----------GSGAKVK-RAR-SASTDSAGCS------------------
-------------------------------------------------------YHDF-
--------------------------------TKEELIKEVK-ALRRRNQELEETLEAAE
R---------------------------------------------------EITILHAA
ANK--------DKG------------------QKHESDTKPPKT----------------
---------GPR---WKKK-----------------------------------------
--RYDSKHNNGSFPHSSNRHDN--------------------------------------
--------------------------------------------------KRGRSNDH--
------------------------------------------------------------
------------------------------
>EP00037_Helgoeca_nana_P029434_m.351293_g.351293_ORF_g.351293_m.351293_type_complete_len_353_comp27976_c0_seq1_342-1400/1-352
---------------------------ME-------------------------------
TGEGDGGSRQE--------------------------HDGRVAPQSGFR-----------
--------------------ERR-------------------------------------
---------------------------------------------TLLERLGTPRADLGS
PA---------------------VTTGGR-------------------------------
-------------------------------AVHQPGRHRSRSHGGWPTGPQ--------
--PTSDVSGAAAA-----------------------------------------------
GAGAAG-----------AVVAPATQP-----------------RDGGHAGK-VGGK-KKK
TRRM--------------------------------------------------------
----PRN-------------------------KH----------------------KKA-
--NSIPYSEMPWL-------------------------------ERKRLQEEDEARLLR-
RVV----------AAGAATVPEES------------TANKGG---RGRRGR---------
-------EPLHNNGKRP------REQP-PPAPSNTMARRARVVGMPSAPH---TPA----
------------------------------------------------------------
----------------------------------------------------------VA
SPSDDNR------DGAAEQA----------------------------------------
GGADFFKETF-------------------------ENAMLT-------------------
--------------------------------------------------LYDD-MRAW-
--------------------------------DVPALIAAIQ-GRDDIVDSLSVELNEYR
D-AGGVTSSATVA---------------------------------------ELQALRGQ
VADQ-------AET------------------IDELQAKLE-------------------
----------------------------------------VQTNKVQELERTFHEE----
----RSVLDVEAAEAHAFAED---------------------------------------
------------------------------------------------------------
------------------------------------------------------------
------------------------------
>EP00041_Stephanoeca_diplocostata_P016029_m.311772_g.311772_ORF_g.311772_m.311772_type_5prime_partial_len_435_comp20230_c0_seq2_1-1305/1-434
FSCANICVLFGK---------RFVLVQLTSFTGS--------------------------
----DVSAVAVEVCLLIARNRDC--------------YSPRSFPARAQV---FVPL----
------------------------------------------------------------
------------------------------------------------------------
-----------------------TNRGLF-------------------------------
---------------------------------QFETMSDDRAHIRGEGIDV--------
--PQQNHGNRHDRQY--------------------------------------------Q
LFDGRDQ------------------------------------QHQPPTQP-IIPR-KKK
ARRA--------------------------------------------------------
----PR--------------------------KK----------------------KQ--
--TGVPYSAMSWE-------------------------------ERKKLQEMDELKGRQ-
RWSGGNAIGTNQGGIVTAEIATPSNIETGPSS-DILDEATQG--QRHNR-----------
--------------KRP------REQP-PPAPCNTTSTAVAERAIILPSAPH-TPH----
---------------------------SAVAIQDPMTAS---------------------
QSSSPVGS-------------------------------------GFGNEPIFHIGKKSR
STPTEHQ-----------------------SHP---------------------------
-GDSDFNAAF-------------------------DSAMSS-------------------
--------------------------------------------------IYED-MESW-
--------------------------------NKPALIAGIR-ERDEKFDRLEAEFVRTG
G-KLNAAQIHKEN-------------------------------------ADAIAALNKE
HEQTVKKYIVEQEKLVKKLAERDIEVTSLANTLKLVKAELA-------------------
----------------------------------------AQNAVVDSLKREIAISRLNL
D-LQRSTEEIEADEASAFAD----------------------------------------
------------------------------------------------------------
------------------------------------------------------------
------------------------------
>EP00042_Codosiga_hollandica_P044766_m.446677_g.446677_ORF_g.446677_m.446677_type_5prime_partial_len_203_comp56870_c0_seq10_3-611/1-202
------------------------------------------------------------
------------------------------------------APACLPL-----------
------------------------------------------------------------
------------------------------------------------------------
------------------------------------------------------------
------------------------------------------------TMDQ--------
--PIADPDLALAPHA--------------------------------------------L
DSDVDDQ------------------PT-------------TEAGTTEQSTS-GPQR-RKK
ARRAP-------------------------------------------------------
--------------------------------RR----------------------NK--
--QTKPYSSLNWQ-------------------------------ERKELEEKREAEADR-
AVK---------------QLGR--------------MKDRGH------------------
-------------GRGL-----LREQP-PPAPAITTQFIVAHRISPENSS----------
----------------------------AFEIPDPPQDS---------------------
DAQPPLA---------------------------------------------------SS
SSESN-------------------------------------------------------
--QTDFLEAY-------------------------NESM---------------------
-------------------------------------------------------YADV-
--------------------------------SHAELIRRLH-EQENEIQRLRRALQEAR
R-------------------------------------------------AK--------
------------------------------------------------------------
------------------------------------------------------------
------------------------------------------------------------
------------------------------------------------------------
------------------------------------------------------------
------------------------------
>EP00043_Microstomoeca_roanoka_P009508_m.90793_g.90793_ORF_g.90793_m.90793_type_complete_len_405_comp14604_c1_seq12_810-2024/1-404
---------------------------MIFAVTHCGR-RGRH--------------RRSW
HNRSHSRGYSSVGKSTPAS---------------LRRTQQQTYPRHIPEA-VAGPVA---
------------------------------------------------------------
-------------------------AVHRE------------NQRSASEFQAQPQHTLAL
SPQTQPSSSLSSSSSCLSASSWQGCTCLFLPCASP-----------------------YV
FNP--------------------------FIGVNETMESTDFSGQGATTVTS------ST
ATPTTAGTSSSKTTNTYTHHNK------------------------------------TT
TTTTNS-------------------------------------NSNTNSTPTGSSE-KRR
HRRSR-------------------------------------------------------
--------------------------------KQ----------------------HK--
--KWKPYTEMTWQ-------------------------------ERRDLVEREAQNADA-
------------------EMILP-------------------------------------
-----------------------AVSP-AHAPKLTATNIMDEREERLGIARPSVHS----
-------PGTATDADFEFDL------SNTTAVTEPSRGF------------------SSS
STTTTIT----------------------TTATSTSTTT----------------QVDTT
SALDEFR---TNADAGYDAS---------RSPPG---SDFGASS----------------
SEEDEFEEAF-------------------------EDFM---------------------
---------------------------------------------------VED-YSSM-
--------------------------------TREQLIEHLH-QKDQQLRALEQRLTTIR
S-----------------------------------------------------------
--------CTAQSP------------------LHQP------------------------
------------------------------------------------------------
------------------------------------------------------------
------------------------------------------------------------
------------------------------------------------------------
------------------------------
>EP00045_Choanoeca_perplexa_P004052_m.35178_g.35178_ORF_g.35178_m.35178_type_complete_len_194_comp12370_c1_seq5_126-707/1-193
MI-------------------------MS-------------------------------
------------------------------------------------------------
------------------------------------------------------------
------------------------------------------------------------
------------------------------------------------------------
------------------------------------------------------------
LSPLDCDESGHVV-----------------------------------------------
RVDAPS----------------------------------------------DAKK-KKK
TRRG--------------------------------------------------------
----TRGAR-----------------------RT----------------------RN--
--KWKPWSELTWE-------------------------------ERRDLDAKGAAKPQQ-
EH----------------ELVI--------------VSKRKG------------------
-------------GKSK------TVVV-PVAPRLTKASITEEREARTQAAK---------
--------------------------------FEDQDVP---------------------
DTIEELD------------EFF---------------------------------ARASS
EGSSS-------------------------------------------------------
--GDEFDDAF-------------------------NECM---------------------
---------------------------------------------------SND-YEGL-
--------------------------------SKDQLIRLLL-QRDQELEQLQSRLHATA
S--------------------------------------------------------DRS
STS---------------------------------------------------------
------------------------------------------------------------
------------------------------------------------------------
------------------------------------------------------------
------------------------------------------------------------
---------------T--------------
>EP00046_Monosiga_brevicollis_P003555_XP_001745553.1_hypothetical_protein_Monosiga_brevicollis_MX1/1-259
---------------------------MA-------------------------------
------------------------------------DVQSQVAPATTAA-----------
------------------------------------------------------------
------------------------------------------------------------
------------------------------------------------------------
------------------------------------------------------------
--PAVTATPAPPQ---------------------------------------------DA
QASTNN--------------------------------NPGDSTLPPAPAQ-GSAT-KKK
TRRG--------------------------------------------------------
----TRGA------------------------RR---------------------NRKG-
--HWRPYSELTWE-------------------------------ERRDLELRDAAKYDQ-
PEETQ-------------EVLV--------------EQPRRK---RAKRRGASSTHKHGD
QTRTDGEGNNSKSGKRKSGPTTETMLV-PAAPRLTAGVIMEEREARADAA----------
-------------------------------IFDPEALE---------------------
NDELDFE------------QML---------------------------------QDRHS
DGSTT-------------------------------------------------------
--EDEFDEEL-------------------------TNTL---------------------
---------------------------------------------------FED-LEGL-
--------------------------------SRQELMARIV-DQDTQIARLKQRVAQLA
T---------------------------------------------------RRSPDSMD
STS---------------------------------------------------------
------------------------------------------------------------
------------------------------------------------------------
------------------------------------------------------------
------------------------------------------------------------
------------------------------
>EP00047_Mylnosiga_fluctuans_P022194_m.114806_g.114806_ORF_g.114806_m.114806_type_5prime_partial_len_206_comp9165_c0_seq9_3076-3693/1-205
------------------------------------------------------------
-----------------------------------DGRADVCQPRTFFL--------HAC
L-----------------------------------------------------------
------------------------------------------------------------
------------------------------------------------------------
------------------------------------------------------------
------------------------------------------------------------
MTDAVA-----------------------------------VGEQPRETDK-PIQY-RRK
ARRAP-------------------------------------------------------
--------------------------------RE----------------------KR--
--AFKPYSNMTWE-------------------------------ERRALALRDEEEDIQ-
HQK---------------QQPQPQPTQEE-------HRDERHGKRRRRR-----------
-------------GFS-------REQP-PPAPKITTQAILAERSSPKEAE----------
----------------ELNT----------TIEEPYEMS---------------------
----------------------------------------------------------SD
SSGDF-------------------------------------------------------
--ENYFEKAY-------------------------EECV---------------------
---------------------------------------------------YDE-LKEL-
--------------------------------GREELIARIR-QRDAEIERLQREVQALK
D-NRVAAQ----------------------------------------------------
------------------------------------------------------------
------------------------------------------------------------
------------------------------------------------------------
------------------------------------------------------------
------------------------------------------------------------
------------------------------
>EP00048_Salpingoeca_helianthica_P012230_m.176618_g.176618_ORF_g.176618_m.176618_type_5prime_partial_len_235_comp15344_c3_seq4_2-706/1-234
VIPIR---------------------HFS-------------------------------
--------------------------------VFC--FRRDKPPALSPTI----PMV---
------------------------------------------------------------
------------------------------------------------------------
------------------------------------------------------------
--------------------------------------------DSPLLAPF--------
--PMELESTTTTT-----------------------------------------------
TTANAA----------------------------------------------TNAS-RRK
ARRAP-------------------------------------------------------
--------------------------------RK--------------------NERS--
--SFKPYSHLTWQ-------------------------------ERRDLELKEAAANTV-
PNC-----------TVVDNTPT----LLSTTSLTL-HKNKRH---RHRR-----------
--------------------HAAREQP-PPAPRNLTQMIVAEHQSPDAPA----------
----------------ELDD----------SFYSGAD-----------------------
NRQDSVS---------------------------------------------------SC
EASMT-------------------------------------------------------
--DNFFEKAY-------------------------EESL---------------------
---------------------------------------------------YDD-LRHL-
--------------------------------THEGLIDRIR-ARDRELESLHEQLRLLR
S-SHAVASA---------------------------------------------------
------------------------------------------------------------
------------------------------------------------------------
------------------------------------------------------------
------------------------------------------------------------
------------------------------------------------------------
------------------------------
>EP00120_Capsaspora_owczarzaki_P005931_XP_004364064.2_hypothetical_protein_CAOG_03225_Capsaspora_owczarzaki_ATCC_30864/1-619
---------------------------MQGTSSSS-------------------------
----NASGSSSSSSSRPT------------------TVAVVVAPSSSTHPSGLLPPPY--
---------TNEQYE--MQQARRRESEGAFGPTGSQAAGGGGGGPVTPAK---SSHPPII
ITHSPHMPQS---ASSSSTSLSLPGSINSNSNSMNSISNAAGTAGRNFQSAANNSNNANP
PTPQNNQQQKSQQQQQQQQQQQQQQGGGL-------------------------------
-------------------------------QKKRSWKNRRSSKDSSYSSNTNTAGAQAA
PTPTSSGGGGGAS-----------------IMADGLHRDQRHRGRRANY---------SS
QADGADTAAAATDADFHTNVASSSPPMLDAISPLATHHSAPAVAADSPQSA-SGGG-RTQ
SRRGTASGRATPTTELHQQQLHYATRLRDAMLSAQTSPVAADAFHLAVPVEASQNGNYGG
HSLRTRPSRPASTAVS-PAYATRSASPMPDSHRATTPGSTVPLVTDASVAGARGGDRKNQ
--KRQAVSASSWNSIADVATSGQFLGQVSPSLDHSFTGDESNNAQSTPRSRRRGRRGGR-
DEG---------------QRHA--------------SADPSVIVERRSR-----------
---------H---GNRV-----VKHLR-AVAPRNTSQFLIGAHEAQLGDAKSPLPEI---
----------ITIPAEELQH-----------------------P----------------
VPTGDIG------------------------------------------------NKLHL
NQSQV-------------------------------PYGFA-------------------
--EDEYAEEM--------------------------------------------------
---------------------------------------------------QRE-LRAM-
--------------------------------TKAQLIERVL-EMDNELEQLQDENEELR
R---------------------------------------------------QLRGIDEM
TRY---------------------------------------------------------
------------------------------------------------------------
------------------------------------------------------------
------------------------------------------------------------
------------------------------------------------------------
------------------------------
>EP00121_Abeoforma_whisleri_P014182_Awhi_evm1s13077/1-423
M--------------------------METHANSNS-----H---------------DHG
LGRIDTRRNSNNKQ-----------------------RGNFSYPNQIQN-----------
-----------------MMNNRNRNSDVSHNNSDIYKEGGGGGY----------------
-------------RDGNERTF----NLNRNYDNTNDNNN---NNTSFTPYSASNNNFIPK
NNSSSSYKSYNNKKASRRNHPYNKHNSNFNDRRNSSERNTINRNNFNDRNVNHVDRTDFV
EMPPGVAAEPRRNNAGLLDGVDNSSELHAKNSFQNLLQTVNRNRKDQVPRKI--------
--PSAVSGYFRGKTDDV----------------SSLNIEGTAQETPAVL----------T
SVDADV------------------------------------AEQAIDSTQ-QLPR-KKK
VRRG--------------------------------------------------------
--------------------------------RK----------------------RSSN
SFHWKPYSEMTWE-------------------------------ERARRDQWETEKAEK-
MIE-------------LEELAA-----------TLKPRKNKR---KNSK-----------
-------------HSGA------LAPT-PAAPRNTTLFLIRNKEKDTVED----------
----------------SVDT----------------------------------------
----------------------------------------------------------ST
LATDSSL-----------------------------------------------------
--PYGFEEDY-------------------------SAMV---------------------
---------------------------------------------------QEE-YANH-
--------------------------------DRDSLIELLT-KQKEELEKLKKEKRDSS
I-----------------------------------------------------------
------------------------------------------------------------
------------------------------------------------------------
------------------------------------------------------------
------------------------------------------------------------
------------------------------------------------------------
------------------------------
>EP00122_Pirum_gemmata_P002807_Pgem_evm1s2528/1-458
---------------------------MI-------------------------------
----EKILAA----------------------------ERRQTPAYRMGIRIFAPLYLTF
MACSFYFLNSQETFNKLEDKDRKKLLD-----------------IMGTDKAMIFARPYII
S--SLRLPQKFVPYELKYRSM--------------------------FPQKQDGSITLTS
FSPTSNAVSVDCEAVNRVSIYLISKNWFF-------------------------------
---------------------------------KKLFQGPEFTDGVENFKIL--------
--PSSSSGSSISIIETNKE-NRSICVLVSTLPPSWVGDEKRVQISTSVIM----------
PSDTYA----------------------------------------TNISY-ACHS-FKK
INRK--------------------------------------------------------
--------------------------------RH---------------------NQH--
--RPVPYSKMTLM-------------------------------DLKQRDIKETQRADKI
LEI---------------ELND------------I-AQGPHP---KKKK-----------
-----------------------KKGLCPGAPRNTTQFIMSIHGTPDRN-----------
------------------------------KATSPLPPA-----------------MDVS
DEEGSDS----------------------SKKYAYGFSPFV--------------NNYGF
ADGDDE------------------------------------------------------
--EDKSDNEY----------------PMEIR---DTNDMD--------------------
---------------------------------------------------SEE-CKDKN
CDHVSNDWVPDSECAPALPLGNDTVSITVN--ENEDANNDIQ-KNDANSENSDTKFSEFE
M-KQKDLIELP-----------------------------------KESLVDMVQQLKQQ
LKE---------------------------------------------------------
------------------------------------------------------------
--------KEKNEP----------------------------------------------
------------------------------------------------------------
------------------------------------------------------------
------------------------------
>EP00125_Sphaeroforma_arctica_P005234_XP_014148309.1_hypothetical_protein_SARC_13043_Sphaeroforma_arctica_JP610/1-323
---------------------------MS-------------------------------
-------------------------------------VPAPLYPKAQPT-----------
------------------------------------------------------------
------------------------------------------NNRHREPLSAADLDGVVP
YRKQRRGKRGRKKKVSVCEVDTENGKSTMGAVESQ-------------------------
-----------------------------TVAVQVDRMDEDTTNQHLGQQST-----SVT
GTSVTGSGATETHTSTNPV----------------------------------------S
SHGNTN-----------------------------------TSITNTNLNT-NANT-RYD
TRKGS-------------------------------------------------------
--------------------------------------------------------RR--
--DIKPNTRINTG-------------------------------PNQGPGAKRGSGVGR-
NEGNQY---------------------------------------KKKRK----------
----------SQPGLNE-----EPIVC-PMAPRNTSQFLMDVHMETISDP----------
-----------------------------------------------------STATATS
DADDFLQ------------------------------------------------PRQRT
SSESI--------TGGM-------------------------------------------
--PYGFEDAL--------------------------------------------------
---------------------------------------------------YGD-LTYK-
--------------------------------DKDYIVNRLK-NAEAEAEDLRQSLHRLR
S--------------------------------------------VESKHKDTIVRLEEE
LSI-----------------------------LKAQAKDSE-------------------
------------------------------------------------------------
------TEKSETLPMAD-------------------------------------------
------------------------------------------------------------
------------------------------------------------------------
------------------------------
>EP00126_Sphaerothecum_destruens_P008302_Sdes_comp20170_c0_seq4m13344/1-248
---------------------------MQ-------------------------------
------------------------------------------------------------
------------------------------------------------------------
------------------------------------------------------------
----------KRRKVDKKGIHTKGSTQDHSCEESN-------------------------
-----------------------------LENVSIDGHDQTNCGNVTTPTMT--------
--PNRPRAA---------------------------------------------------
KSGNDH-----------------------------------SIPNNSHSGS-TGNN-RNP
SLE---------------------------------------------------------
--------------------------------KL----------------------KR--
--KWKPYSQLTWQ-------------------------------EKKELEDRDDLRSGT-
KASQ--------------GLPL--------------VPNRRF---LKRR-----------
-------------AIRI------QDFR-PAAPKNTTQFLLEEHQGASPEV----------
----------------TVDVV---------------------------------------
-------------------------------------------------------SLEAD
ESGDS--------------------------LPGERYASF--------------------
--SYGFEKNY-------------------------ENSL---------------------
---------------------------------------------------YDG-LKLK-
--------------------------------DKGQLLDHIR-ELHEEIENLRTQNHQLR
R---------------------------------------------------VRQSLNGP
LIA---------------------------------------------------------
--SPPKG-----------------------------------------------------
------------------------------------------------------------
------------------------------------------------------------
------------------------------------------------------------
------------------------------
>EP00128_Syssomonas_multiformis_P015855_Colp12_sorted_trinity150504_noHs@844/1-366
---------------------------ME-------------------------------
--------------------------------------SKDVPPEQQQA-----------
--------------------------------------------E---------GRDFVM
----------------DEESF------DREYD----------EGESGEDPVGGADAGLNE
SREESGEKQGKKRRRWRT------------------------------------------
------------------------------------WKLRTRPHGKKGKNKE--------
--PSEESVSGAQL----------------------------------------------E
KRSAEE-------------------------------------MEQPEQAQ-QPAA-KKK
TRRL--------------------------------------------------------
------------------------------------------------------------
--PRKKFSDYTWE-------------------------------ERLALQEKEERRAKE-
RDA---------------SAPI--------------NTISRN---KWRK-----------
--------LVSQGGADL------HFYR-PRAPRNTTQSIMEMHEHFPDAG----------
------------------------------------------------------------
-------------------------------------------------------DQTNQ
TAADPD------------------------------------------------------
--AFDFEDDF-------------------------EDMV---------------------
---------------------------------------------------REE-VYEL-
--------------------------------SPEELKNKYI-QHAVQIERLKRELGWEK
H---------------------------------------------------KCIELTEE
NTD-----------------------------LRKVVQTLYTRL----------------
------------------------------REIAPHE---VESHSHYEDEDEEESHRRER
--TYSTADTEQSQPYEDEPDSRFDAGS---------------------------------
--------------MSVDVPAGG--------------------------EVREQSQEEHR
HFAAVVA------------------------EKDAASGST--------------------
------------------------------
>EP00730_Choanoeca_flexa_P009588_TRINITY_DN12677_c5_g1_i4.p1_TRINITY_DN12677_c5_g1_TRINITY_DN12677_c5_g1_i4.p1_ORF_type_complete_len_211_score_33.54_TRINITY_DN12677_c5_g1_i4_304-936/1-210
MK-------------------------MS-------------------------------
------------------------------------------------------------
------------------------------------------------------------
------------------------------------------------------------
------------------------------------------------------------
------------------------------------------------------------
LSPSRCDESGHVP-----------------------------------------------
RVDPPN-----------------------------------------NDAA-FKKK-RKK
ARRG--------------------------------------------------------
----TRGKG-----------------------RV-----------------------R--
--KWKPWSELTWE-------------------------------ERRDLDLRGAQKQEQ-
EQH---------------DVVV--------------VAKRSG-----KR-----------
-------------GKPR------TVAV-PVAPHLTKASLMDEREARTDAAQ---------
--------------------------------FEDQDLP---------------------
DTIDELD------------DFF---------------------------------ARAST
ESNTS-------------------------------------------------------
--DDEFDDAF-------------------------NEYM---------------------
---------------------------------------------------SHE-YADL-
--------------------------------TKDKLIQLLL-QRDGELDQLKGQLHQLQ
R---------------------------------------------------KSEDDDQN
TTA-----------------------------TGSISST---------------------
------------------------------------------------------------
------------------------------------------------------------
------------------------------------------------------------
------------------------------------------------------------
------------------------------
>EP01134_Creolimax_fragrantissima_P004901_CFRG4901T1/1-283
------------------------------------------------------------
------------------------------------------------------------
------------------------------------------------------------
------------------------------------------------------------
------------------------------------------------------------
--------------------------------MD----------QEQNIDGR--------
--PMLYGQATATTDSFTNKD---------------------------------------L
ESGKTE-----------------------------------VLQNNTSEDH-DGVLVYKK
SRRG--------------------------------------------------------
--------------------------------KR-GTG-----------------KKN--
--SLKPEEKFAKA-------------------------------QEEARLAEIGLEKER-
EAA---------------KLVAP-------------PPKAHG-TGKKRRK----------
----------TSVGVKRN---NTNTKC-PPAPRNTTQFLIAEHMEAGTDVPT-VPP----
----------------LIDE------------FQ--------------------------
STEEAVL------------------------------------------------TRKRV
SSESI--------TGGV-------------------------------------------
--PYGFEDDY-------------------------EKVL---------------------
---------------------------------------------------YGD-LDDK-
--------------------------------DKDFVVKRLK-QVNAENEDLKATVMRLQ
S-AEMEAKET-------------------------------------------ILRLQER
IEC-----------------------------LENQVQVSRLC-----------------
EATVPGGV----------------------------------------------------
--QEIPSATSFSQPALDLQ-----------------------------------------
------------------------------------------------------------
------------------------------------------------------------
----------------------------WN
>EP01147_Barroeca_monosierra_P008825_gene8825-1185_t/1-251
---------------------------MT-------------------------------
----QETTL---------------------------------------------------
------------------------------------------------------------
------------------------------------------------------------
------------------------------------------------------------
------------------------------------------------------------
------------------------------------------------------------
SKNGMG-------------------------------------LEGKEQHI-FAMK-RKN
KQR---------------------------------------------------------
--------------------------------KK----------------------HR--
--RWKPYTELSWE-------------------------------QRRRLVEREEKQANT-
VNS---------------TSPSAH------------PNSSKQ-MSPLRR-----------
-----------------------NVAV-PLAPRLTGSDIMDEREKRLGL-----PN----
---------IVRTGCCYHDF---------SGKYSPGIST--------------RQSD---
SSNSELEARY--------E-------AGIDSRTSSASFVCPSRGEDICNDFVVHSPASSF
GSSSE-------------------------------------------------------
--EEEFEEAF-------------------------EECM---------------------
---------------------------------------------------NED-YDSL-
--------------------------------TRQELIKRLE-EKDKQLASLEQRLTNIQ
Q---------------------------------------------------PNNMVDEI
ITC-----------------------------SSQQQQTLI-------------------
------------------------------------------------------------
------------------------------------------------------------
------------------------------------------------------------
------------------------------------------------------------
------------------------------
>EP00057_Strongylocentrotus_purpuratus_P004818_XP_003729518.1_PREDICTED_protein_HEXIM-like_Strongylocentrotus_purpuratus/1-277
---------------------------MD-------------------------------
-------------------GDD-------------ERSDRSASPRTIGQ-----------
------------------------------------------------------------
------------------------------------------------------------
------------------------------------------------------------
--------------------------------ETVVPHSERRTRVSTNLARA--------
--PRTRRKVTMAVESVQHIPQSR---------------------------THHGQQVLRN
MQDANDQ--DG-----------------------------------------NGND-KSR
KRRR--------------------------------------------------------
----PR--------------------------RK----------------------NR--
--KWKPYTQLSWE-------------------------------ERQQRDEEESRRASL-
KRA---------------N-----------------------------------------
----------------------------RPTPYNTTQFLMEDHKVVTPDLSN--------
--------------MGAFDE----------------------------------NHDVNL
SSSDEVL-----------------------------------------------------
--ENE-------------------------------NEEYL-------------------
--VRNFTAVY-------------------------DEVQ---------------------
---------------------------------------------------SER-LQQM-
--------------------------------SKEQLVNEVL-ELSKKVSELEQILRPGS
G------------GGGEGKLSSEESEGHLDD--------------ATRSRLQSVNELEEK
VEK-----------------------------LKEENKRLR-------------------
----------------------------------------TASYTDKE------------
------------------------------------------------------------
------------------------------------------------------------
------------------------------------------------------------
------------------------------
>EP00058_Branchiostoma_floridae_P024080_XP_002609570.1_hypothetical_protein_BRAFLDRAFT_129887_Branchiostoma_floridae/1-313
---------------------------MA-------------------------------
----DL--------------------------------EHSVSPEAEGM-----------
------------------------------------------------------------
------------------------------------------------------------
------------------------------------------------------------
------------------------------------DGDDERTETELAEHDS--------
--PDSKREC--------------------------------------------------H
RNDGGD--------------------------------------HPLEEHL-NDRR-RKH
HRRG--------------------------------------------------------
----HRGSG-AE------GR------------RR---------------------FRR--
--KWKPFVKLSWE-------------------------------ERKDLEERERKRAMR-
VRE---------------M--------------------------MF-------------
-----------------------AEGR-TVAPYNTTQFLMEDHETQSXFH---SPN----
-----------------LEVLQ-------------------------------RQQSNDT
SNSDDMP----------------------------------------------------D
SPEDDF---------------------------G-MEAGFF-------------------
--EKDFSETY-------------------------EQFH---------------------
---------------------------------------------------AES-LNNM-
--------------------------------SKTDLIREYL-EMEKCVERLEAKLETAS
K-EDNSSEDKTT-----------SPVGNGRETHDLCATCDPGVTWPGQRGSWDGSLVSQP
LAD--------HEV------------------VKKPSKDWV-------------------
----------------------------------------PKNTKKTRTRK---------
-----LDLPTSATKVFDASQNSYTF-----------------------------------
-----------------------RK-----------------------------------
------------------------------------------------------------
------------------------------
>EP00059_Ciona_intestinalis_P005407_XP_002128947.1_uncharacterized_protein_LOC100181056_isoform_X1_Ciona_intestinalis/1-461
---------------------------MA-------------------------------
------------------------------------TDVMRMDPAATDA-----------
------------------------------------------------------------
------------------------------------------------------------
------------------------------------------------------------
------------------------------------DCETSGTETHFAGNHR--------
--PVSSD----------------------------------------------------P
ATDIAD---VG-----------------------------------------NAKK-NHH
HRRK--------------------------------------------------------
----PS--------------------------KK----------------------RR--
--KWKPYSKMTWE-------------------------------EKREAEEREQVRADR-
MRG---------------E--------------------------MI-------------
-----------------------KRGR-PVAPYNTTQFIMAEHDNYEADDD---------
----------------YYDN------------------------------YNNRNQNVDS
SENADGG--VSST-------------SGAHSMVNHVGS-----------------PAVET
DYTDSPH----------------------------MAPEFI-------------------
--SQDFSETY-------------------------ERVQ---------------------
---------------------------------------------------EEN-LSIM-
--------------------------------SRNDLVQEHI-NLERNLSYLQDRLAEEK
T--------------------------------------------ITNSYSIKMQTVQEQ
LEA-----------------------------LQQENERLV-------------------
----------------------------------------KENVRLRFGDEGVDTL----
----RTSDYEYEAPNSDQSDDESKISMSVNGGIQPPNGATELFSLPPKEAAQSSVESMVV
SSQSQLSHGARNEDYEADVASSEEKEVRERRKRSRNQREKDRVSKERRISKDGTSDEEEK
MNQKMLR--------SFNDVEGHSP---NGEENNDKTDERSKRSENNGVNFKAKKLRKSD
SCFMEVEQWEEKRPSTASMESLTSCSNTTN
>EP00067_Danio_rerio_P006227_NP_001091859.1_protein_HEXIM_Danio_rerio/1-319
---------------------------ME-------------------------------
LIKEETAPEDDSRGRQ----RDCRTSVVSSKQV--QRNQLEICPGLVSG--DVHPMC---
------------------------------------------------------------
------------------------------------------------------------
------------------------------------------------------------
---------------------------------RDRSDPEPRTGDAASDDGF--------
--PADKTS---------------------------------------------------S
KRDSEC------------------------------------AAVNTDGVSDGRQG-KKK
HRRR--------------------------------------------------------
----PS--------------------------KK----------------------KR--
--RWKPYFKLTWE-------------------------------EKKELDERETARASR-
VRA---------------E--------------------------MF-------------
-----------------------AKGL-PVAPYNTTQFLMEEHDREEPD-----------
-----------------LNT----------ELGGRKSGA-------I--------RSEDT
ASEDENF----------------------------------------------------E
AEEDDEE----EGGGGSDGM----------GRPGQAGGEFL-------------------
--QKDFSETY-------------------------EKYH---------------------
---------------------------------------------------VEA-LQNM-
--------------------------------SKQELVREYL-ELEKCMSRLEEENNWLR
HVRRN--------------PESPA----------------------DGTGSQRVRELEVE
VEK-----------------------------LRAENNELL-------------------
----------------------------------------LKTPASNE------------
------PGLNQSQPS---------------------------------------------
------------------------------------------------------------
------------------------------------------------------------
------------------------------
>EP00074_Homo_sapiens_P035921_NP_006451.1_protein_HEXIM1_Homo_sapiens/1-359
---------------------------MAEPFLSEYQHQPQTSNCTGAAAVQEELNPERP
PGAEERVPEEDSRWQS----RAFPQLGGRPGPEGEGSLESQPPPLQTQA--CPESSCL--
------------------------------------------------------------
------------------------------------------------------------
------------------------------------------------------------
---------------------------------REGEKGQNGDDSSAGGDFP--------
--PPAEVEPTPEAELLAQP--------------------------------CHDSE--AS
KLGAPA---AG-------------------------------GEEEWGQQQ-RQLG-KKK
HRRR--------------------------------------------------------
----PS--------------------------KK----------------------KR--
--HWKPYYKLTWE-------------------------------EKKKFDEKQSLRASR-
IRA---------------E--------------------------MF-------------
-----------------------AKGQ-PVAPYNTTQFLMDDHDQEEPD-----------
-----------------LKT----------GLYSKRAAA----------------KSDDT
SDDDFME----------------------------------------------------E
GGEED---------GGSDGM-------------GGDGSEFL-------------------
--QRDFSETY-------------------------ERYH---------------------
---------------------------------------------------TES-LQNM-
--------------------------------SKQELIKEYL-ELEKCLSRMEDENNRLR
L-------------------ESKR----------------------LGGDDARVRELELE
LDR-----------------------------LRAENLQLL-------------------
----------------------------------------TENELHRQ------------
---------QERAPLSKFGD----------------------------------------
------------------------------------------------------------
------------------------------------------------------------
------------------------------
>EP00074_Homo_sapiens_P060873_XP_006721750.1_protein_HEXIM2_isoform_X1_Homo_sapiens/1-309
---------------------------MA-------------LWC---------------
----KRAGVTSSRRLL----KDL-------------EQKMMATPNQTAC-----------
------------------------------------------------------------
------------------------------------------------------------
------------------------------------------------------------
------------------------------NAESPVALEEAKTSGAPGSPQT--------
--PPERHDSGGSLPLTPR-----------------------------------------M
ESHSEDEDLAGA---VGGLGWNSRSPR--------------TQSPGGCSAE-AVLA-RKK
HRRR--------------------------------------------------------
----PS--------------------------KR----------------------KR--
--HWRPYLELSWA-------------------------------EKQQRDERQSQRASR-
VRE---------------E--------------------------MF-------------
-----------------------AKGQ-PVAPYNTTQFLMNDRDPEEPN-----------
-----------------LDV--------------------------------PHGISHPG
SSGESEA-----------------------------------------------------
--------------GDSDGR-------------GRAHGEFQ-------------------
--RKDFSETY-------------------------ERFH---------------------
---------------------------------------------------TES-LQGR-
--------------------------------SKQELVRDYL-ELEKRLSQAEEETRRLQ
Q------------------LQACT----------------------GQQSCRQVEELAAE
VQR-----------------------------LRTENQRLR-------------------
----------------------------------------QENQMWNR------------
------------------------------------------------------------
--------------------------------------------------EGCRCDEEPG
T-----------------------------------------------------------
------------------------------
>EP00076_Gallus_gallus_P007542_XP_003642831.2_protein_HEXIM1_Gallus_gallus/1-284
---------------------------MA-------------------------------
--------------------------------------DAERAPEAAPA--DPEP-----
------------------------------------------------------------
------------------------------------------------------------
------------------------------------------------------------
------------------------------------ERGEAQTDGESGRLPP--------
--PEEAAEAATAAEGAGD----------------------------------HEAR--PS
EGGAAQ---PGL------------RP---------------RYRAAVGRAQ-EWPA-KKK
HRRR--------------------------------------------------------
----PS--------------------------KN----------------------KR--
--RWKPYSKLSWE-------------------------------EKQQFDERQSLRASR-
LRA---------------E--------------------------MF-------------
-----------------------AKGQ-PVAPYNTTQFLMEDHDQEEPD-----------
-----------------LKT----------GLYPRRSAA----------------KSDDT
SEEDFLE----------------------------------------------------E
AAEED---------GGSDGM-------------GGDGSEFL-------------------
--QRDFSETY-------------------------ERYH---------------------
---------------------------------------------------VES-LQNM-
--------------------------------SKQELVKEYL-ELEKCLSRMEDENNRLR
M-------------------ESKK----------------------HGEAAEAARLLEIE
VDR-----------------------------LRAENLQLL-------------------
----------------------------------------RERDVRAA------------
----------EAAPE---------------------------------------------
------------------------------------------------------------
------------------------------------------------------------
------------------------------
>EP00081_Caenorhabditis_elegans_P019075_NP_499710.1_Uncharacterized_protein_CELE_Y39E4B.6_Caenorhabditis_elegans/1-237
---------------------------MA-------------------------------
----DYYGLF--------------------------------------------------
------------------------------------------------------------
------------------------------------------------------------
------------------------------------------------------------
------------------------------------------------------------
------------------------------------------------------------
TSDTRS-----------------------------------------VSDG-ESDG-ERR
LRRS--------------------------------------------------------
--------------------------------RR----------------------KRGG
G-RFRPYSPDYSDD------------------------------EKTKPTKKNQKRPDK-
------------------------------------------------------------
-----------------------QDRF-GMAPPNSTQFLLEDREARADAE---FEN---E
QKFEAAERRRVRTMSGSYEHMRPA----YWCTIEPATTTA----------------DFGS
DDNNDLD---------------------------------------------------ST
SGESE-------------------------------ADREM-------------------
--EREFETDY-------------------------LEVK---------------------
---------------------------------------------------RER-IQSM-
--------------------------------TRSQLAAELL-ERDQDTQVLTRELGSKE
T---------------------------------------------------ENRHLRSL
LSAHG---ISPDEP------------------VTSTTAIVV-------------------
------------------------------------------------------------
--------GQSKSPVVAN------------------------------------------
------------------------------------------------------------
------------------------------------------------------------
------------------------------
>EP00090_Calanus_glacialis_P020377_TRINITY_DN31354_c0_g1_i1.p1_TRINITY_DN31354_c0_g1_TRINITY_DN31354_c0_g1_i1.p1_ORF_type_5prime_partial_len_232_score_57.80_TRINITY_DN31354_c0_g1_i1_31-726/1-231
------------------------------------------------------------
------------------------------------------------------------
------------------------------------------------------------
------------------------------------------------------------
------------------------------------------------------------
-------------------------------------KKEQLCD----------------
------------------------------------------------------------
--------------------------------------------SDLLDSK-VEMK-KRK
NRRG--------------------------------------------------------
-------------------------------------------------------RRE--
--TYCPYYKLSDS-------------------------------QRHVREEKERMRIVK-
LRK---------------Q--------------------------MR-------------
-----------------------SKGR-IIAPYNTTQFIMADHPDDSFE-----------
-----------------------------------------------------------C
SSTFEKE------------------------------------------------NHLNF
DSLQS-------------------------------DDDFM-------------------
--KNEFMKDY-------------------------DIQK---------------------
---------------------------------------------------LNT-LEKM-
--------------------------------NKEKLLREFM-ILERKNESLEAKLQDVQ
E-KD-----KIEKKEMFSKKDT--------------------------FISAHISTFLQE
IES-----------------------------LSDENKRLT-------------------
----------------------------------------NENVCIKQKIQNTASS----
----ASSSSSSSCSSSSSSES---------------------------------------
------------------------------------------------------SDEE--
------------------------------------------------------------
------------------------------
>EP00090_Calanus_glacialis_P030665_TRINITY_DN496_c0_g1_i1.p1_TRINITY_DN496_c0_g1_TRINITY_DN496_c0_g1_i1.p1_ORF_type_complete_len_304_score_89.53_TRINITY_DN496_c0_g1_i1_45-956/1-303
---------------------------MQ-------------------------------
------------------------------------------------------------
------------------------------------------------------------
--------------------------------------------NTEGIMEENSSRDLG-
------------------------------------------------------------
---------------------------------MEEVRGDGRSESNTI------------
------RKMMEKLGRVHS-----------------------------------------E
DSDTDE-------------------------------------GLGLRKSS-SRPK-SCK
TRRA--------------------------------------------------------
-------------------------------------------------------RRK--
--AFRPYYQLSEE-------------------------------ERDGREEREKQRVAK-
LKE---------------R--------------------------MW-------------
-----------------------AKGR-IIAPYNTTQFLMADHPEE--------------
------------------------------------------------------------
-------------------------------------------------------DFYFS
KPTDD--------------------------------QDFM-------------------
--DKEFKKDY-------------------------DVQY---------------------
---------------------------------------------------INR-LEKM-
--------------------------------TKEMLLNEYM-IIERKNENLEERLERSR
Q-RDEEKLRN---ETEFLTANATM----------------------EDDAVEKISKFQRE
MER-----------------------------LRMENQRLV-------------------
----------------------------------------AENIEMKEMLRNHSDD----
----SSSLDSSSSSSSSSSESD--------------------------------------
------------------------------------------------------SDEEDI
TDVKETL-----------DKNQSTS-EDNGYESNQSNG---------GIIL---------
------------------------------
>EP00090_Calanus_glacialis_P036211_TRINITY_DN6177_c0_g1_i1.p1_TRINITY_DN6177_c0_g1_TRINITY_DN6177_c0_g1_i1.p1_ORF_type_complete_len_340_score_100.82_TRINITY_DN6177_c0_g1_i1_193-1212/1-339
M--------------------------MT-------------------------------
--------------------------------------QAFMNPTVV-------------
------------------------------------------------------------
------------------------------------------------------------
------------------------------------------------------------
-----------------------------------------------GQMKM--------
--PFDSLFCGAEVDTLM------------------------------------------Q
MSEAVD-------------------------------------MEGIEEDM-KSEV-VDR
TREVSKE-----------------------------------------------------
IFLRPEVDSLLK------GKLVKDGKP-----RT--------------------V-RNL-
--PGRPYHLMSRR-------------------------------QKDQA-----------
---------------------------------------------RKQR-----------
-----------------------RTAP-HPAPVNTTQFLMSDRA----------------
----------------CLDT----------------------------------------
YSDSDLE---------------------------------------------------ND
SGSDG---------------------------------DFL-------------------
--KREFCKEY-------------------------EKAI---------------------
-------------------------PI----------------------------KQKM-
--------------------------------PKSKLIEEYM-MVEKDVKLLEKKYDEMS
A-QEQLKARLGTVDYEWEKGEVAM----------------------EPEIAEKIRIFQEE
ILK-----------------------------LAQENRSLA-------------------
----------------------------------------LENNRLVADNRANKSDSSD-
----SDTDSSGSDSDSSSSDSDSDT-----------------------------------
---------------------------------------------------DDSSDEEDE
VVASSTV--------YMKDSDSESKKDDTGYESDRSAGSHDSKS----------------
--LVHVTS-----------STVGK------
>EP00090_Calanus_glacialis_P036472_TRINITY_DN62315_c0_g1_i1.p1_TRINITY_DN62315_c0_g1_TRINITY_DN62315_c0_g1_i1.p1_ORF_type_3prime_partial_len_310_score_67.28_TRINITY_DN62315_c0_g1_i1_247-1173/1-309
---------------------------MS-------------------------------
------------------------------------------------------------
------------------------------------------------------------
---------------------------------------------TIEGMEGNRSTGIG-
------------------------------------------------------------
---------------------------------GEVLSREGVNDGRIVSLNK--------
--PEVDRKQGEALHKVPA-----------------------------------------D
ESDTDE-------------------------------------GAGLPGSV-LRSR-RCK
ARRA--------------------------------------------------------
-------------------------------------------------------RRK--
--AYRPYYQLSEG-------------------------------ERNVREENERLRLVR-
LRD---------------R--------------------------MR-------------
-----------------------AKGR-IIAPYNTTQFLLADHHDDTLQQ---LEK----
----------------KLEVKK----------------------------GENRNGDVNM
KTRNDDE------------------------------------------------EYYNS
SPTDE-------------------------------EEDFA-------------------
--SKEFMKDY-------------------------DIQH---------------------
---------------------------------------------------INR-LEKM-
--------------------------------SKEILLNEFM-IIERKNEVLEARLESIR
E-NEEEKARRGEADYEFHKGEVPM----------------------EPEMAQKIKVFQNE
INL-----------------------------LKAENQKLL-------------------
----------------------------------------KENMDIKDRLQQYSAS----
----SSCSSSSSSSSSSSSDD---------------------------------------
------------------------------------------------------SD----
------------------------------------------------------------
------------------------------
>EP00090_Calanus_glacialis_P043859_TRINITY_DN7775_c0_g1_i1.p1_TRINITY_DN7775_c0_g1_TRINITY_DN7775_c0_g1_i1.p1_ORF_type_complete_len_279_score_75.52_TRINITY_DN7775_c0_g1_i1_106-942/1-278
---------------------------MI-------------------------------
------------------------------------------------------------
------------------------------------------------------------
---------------------------------------------TERHTQENSHEDLG-
------------------------------------------------------------
---------------------------------MEVPRTE-------TSLER--------
--PGKDE----------------------------------------------------D
LSDTDE-------------------------------------GPGGHTLTQRRCG-ASK
VRRA--------------------------------------------------------
-------------------------------------------------------RRK--
--AYQPYYRLSEA-------------------------------ERIMREDREKLRVVK-
LME---------------R--------------------------MR-------------
-----------------------AKGR-AIAPYNTTQFIMADHAEDTTEL---LKL----
-----------------LER--------------------------------PNERKTDK
ASMDDEE------------------------------------------------EYYYS
SPSDE--------------------------------EDFM-------------------
--SKEFIKDY-------------------------NRQQ---------------------
---------------------------------------------------VNN-LEMM-
--------------------------------SKQMLLREYM-IVLRKNETLESRLSIVQ
E-KENEKNE-------------------------------------ELKRVEMLKNMKEE
LDS-----------------------------LRQENQKLV-------------------
----------------------------------------RSNSEIHEIL----------
-----------SKSTSNFSEDD--------------------------------------
------------------------------------------------------ENKDD-
--------------------DQCTPLNDTGYESNQN------------------------
------------------------------
>EP00099_Drosophila_melanogaster_P028406_NP_731932.1_hexamethylene_bisacetamide_inducible_isoform_B_Drosophila_melanogaster/1-360
---------------------------MA-------------------------------
----EAVKNGK-------------------------------------------------
------------------------------------------------------------
------------------------------------------------------------
------------------------------------------------------------
------------------------------------NRHSGSAEKESGSQQR--------
--PLDSGGGGG-------------------------------------------------
ASGGGG----------------------------------------VAVGG-GSGMPKRK
HRRG--------------------------------------------------------
----KKSKM---------------------QPKK----------------------TK--
--NHYPQWKLDMSTGA---------------------------GATLEGNQRQNSRTKL-
----------------------------------V-------------------------
-----------------------RSRS-LLVPYNTNRFLMEEHMSELHK-----DD----
-----------------SDD----------------------------------------
-------------------------------------------------------NCFGS
QTEDQ--------------------------------VLFL-------------------
--SKEFSDVY-------------------------ERAR---------------------
---------------------------------------------------LER-LETM-
--------------------------------SKQELIQECM-QIEDRYSKAQNISKEFG
A---------------------------------------------------KLRAQDDK
IRQ-----------------------------LSRENQFLRTHLLRTCSATAGPAAAAAA
AASPPSA----------VAPTPSSACELQARQQPPQQ---PQPTPMDSTSEDSESDSSST
T---SSTTSTTSSTSSDGHEMGVAG-----------------------------------
----------------LNIA-------------------------------NGHAERHER
SRTRSRSRSPIHLNGHANEEERQRLLDGNQMEEDDNSSDVSRPAD---------------
-AVVK-------------------------
>EP00103_Capitella_teleta_P013455_ELU00419.1_hypothetical_protein_CAPTEDRAFT_220611_Capitella_teleta/1-236
---------------------------MAAI-----------------------------
------------------------------------------------------------
------------------------------------------------------------
------------------------------------------------------------
------------------------------------------------------------
------------------------------------GGSTDGVSMAAEESEG--------
--PAQEVR---------------------------------------------DLE--GP
SQNGES------------------------------------CSSDKEKGD-DSSK-WKR
NRRK--------------------------------------------------------
----GKGG------------------------KH----------------------RR--
--GYKPYCKMTWD-------------------------------EKKTQEERETKRAFK-
KRE---------------K--------------------------RF-------------
-----------------------ASGQ-PMAPYNTTQFLMDQHDSMDSTH----------
-----------------LED--------------------------------PKEASFDS
SD-DF-----------------------------------------------------HD
SNEDD---------------------------------TFL-------------------
--HKDFDEAY-------------------------DNYH---------------------
---------------------------------------------------AER-LHAM-
--------------------------------SKGELIAEHL-ALESKIEDAEKDLKSLK
S-----------------------------------------------GNNNSDSELQAE
IQR-----------------------------LTEENSWLR-------------------
----------------------------------------RENGILKGIKTGEATE----
------------------------------------------------------------
------------------------------------------------------------
------------------------------------------------------------
----------------------------C-
>EP00110_Nematostella_vectensis_P019434_XP_001636835.1_predicted_protein_Nematostella_vectensis/1-364
---------------------------MT----------------------------E--
----------------------------------------EPDPSSIT------------
------------------------------------------------------------
------------------------------------------------------------
------------------------------------------------------------
------------------------------------EVDQSTMDGNEGDDER--------
--DGDERTSEHS---------------------GTEMPEKNYTSDQVT--ANHDK-----
KEDSSD-------------------------------------RFDKSGVK-PMPI-SKK
HRRG--------------------------------------------------------
----SR--------------------------RC---------------------RKK--
--KYKPYTKMTWD-------------------------------EKKARLELDAKKATK-
MRE---------------Q-------------------------YMH-------------
-----------------------EKGR-PAAPYNTTQFLMDEHDQEEPD-----------
-----------------LGAHSHM----QSDGEDDTSNSTGR-P-------RLQSQSMDD
SDLEDYN--ESPEDEIYEQQFFEKDFTEAYEQVHAESLYSMNK-D--ARTGVWGLEYYNE
SPEDEI-----------------------------YEQQFF-------------------
--EKDFTEAY-------------------------EQVH---------------------
---------------------------------------------------AES-LYSM-
--------------------------------NKDALVRECM-CLEERVETLERQMREKD
R-CKNGLVRQTSLEELALKLNSESSSGNSDDNSSTRAN------------EDVLSSLQSE
LNR-----------------------------LRSENERLR-------------------
----------------------------------------LENTNLTKTVPTNV------
------------------------------------------------------------
------------------------------------------------------------
------------------------------------------------------------
------------------------------
>EP00114_Trichoplax_sp_H2_P003743_RDD39506.1_Protein_HEXIM_Trichoplax_sp._H2/1-261
---------------------------ME-------------------------------
-----------------------------------ENNQSDMAPQHGVK-----------
------------------------------------------------------------
------------------------------------------------------------
------------------------------------------------------------
------------------------------RPMTKPSHRKNRRKNREGKKLK-YASCVIK
KIPIDGVTN-------------------------------------------------QQ
NNNSKD----------------------------------------------EIGG-WKK
TRRG--------------------------------------------------------
----KK--------------------------KR---GK---------------NNKK--
--KFSNYQNLSCQ-------------------------------EKAELEEMAAEEATQ-
LYN---------------Q--------------------------RI-------------
-----------------------QSGL-PVTPFNTTQFIMDDYEKARARS---VND----
------------------------------------------------------------
NSDDLLD------------------------------------------------EIQRM
EDKSE--------NGNY-------------------------------------------
SGEDEFTAHL-------------------------EEIR---------------------
---------------------------------------------------FDK-YDRM-
--------------------------------SKGELVRYCY-QLDKKIQQLEEADQDAT
N-RDSNHHHHSN---------------------------------ETKIGNDDVEQMQKE
IAS-----------------------------LRQENTKLYGLI----------------
------------------------------------------------------------
------------------------------------------------------------
-----------------------------------------------------ASQKEKK
------------------------------------------------------------
------------------------------
>EP00115_Mnemiopsis_leidyi_P015896_ML463516a-PA_pep_supercontig_MneLei_Aug2011_ML4635_61447_62163_-1_gene_ML463516a_transcript_ML463516a-RA_gene_biotype_protein_coding_transcript_biotype_protein_coding/1-238
---------------------------MA-------------------------------
----SVVLTMNS------------------------------------------------
------------------------------------------------------------
------------------------------------------------------------
------------------------------------------------------------
------------------------------------------------------------
------------------------------------------------------------
PHNGQQ----------------------------------------PSSSS-PIIF-KKK
TRRA--------------------------------------------------------
----PK--------------------------KQ----------------------KK--
--NKKPYFKLSWK-------------------------------EKEEANEKDRIKGEA-
---------------------------------------------RL-------------
-----------------------ASNK-ISAPNNTTQFLMQEHPTSTPTQ--------T-
-------P---------VDM------------------------------------SYDS
DDEDYNS----------------------------------------------------V
SSEDV--------QGGDYE----------------SPGVFM-------------------
--ENDFAETF-------------------------ENMK---------------------
---------------------------------------------------ADI-LETK-
--------------------------------TRSQLISEIV-SLEKTVNELVRENGKVR
H-NSN----------------------------------------------DANAELLNQ
LSE-----------------------------LRRENELLK-------------------
----------------------------------------AENTLLKEGSK---------
------IKRENSVPLTPIKDN---------------------------------------
---------------------------------------------------IGALDIDDS
SNASQT------------------------------------------------------
------------------------------
>EP00118_Oscarella_pearsei_P008220_m.41533_g.41533_ORF_g.41533_m.41533_type_complete_len_205_comp33201_c0_seq2_324-938/1-204
---------------------------MG-------------------------------
----EV----------------------------------GVGPM---------------
------------------------------------------------------------
------------------------------------------------------------
------------------------------------------------------------
------------------------------------------------------------
------------------------------------------------------------
----------------------------------------------TEAMS-PHKD-GER
KRRR--------------------------------------------------------
----RK--------------------------RG----------------------RR--
--KWKPYEQMTRE-------------------------------EKEMYDEHQAKKAEK-
KQE---------------E--------------------------LW-------------
-----------------------RLGK-PGAPFNTNRFLIEDHGTDEEVV----------
----------------------------VTGGANSGVVK--------------RSISMES
SFSDDFL----------------------------------------------------E
STSDD-------------------------------EALFIQ------------------
TGEREFDEMY-------------------------QRFH---------------------
---------------------------------------------------EEK-LNNM-
--------------------------------SREELVKEVV-DLERLLAIEKARTSCSS
A-------------------------------------------------ANAPLDLEEE
IEQ-----------------------------LRKENEELRA------------------
----------------------------------------MRNAKQ--------------
------------------------------------------------------------
------------------------------------------------------------
------------------------------------------------------------
------------------------------
>EP00119_Amphimedon_queenslandica_P009700_XP_019850119.1_PREDICTED_protein_HEXIM-like_Amphimedon_queenslandica/1-243
---------------------------ML-------------------------------
------------------------------------------------------------
-----------------------------------------------------IVRPF--
------------------------------------------------------------
------------------------------------------------------------
------------------------------------------------------------
--PLSTSSSYCEPERTLMERAKS-----------------------------------CS
MSDEEDGRIQG--------------PE-----------QVAREKEEGPPLK-PSTN-NKK
HRRG--------------------------------------------------------
----KK--------------------------RSGGPG-----------------GRP--
--KWKPYSKMSLE-------------------------------ERKQVDEWEEKHVAI-
REA---------------EINA--------------------------------------
-----------------------RSKR-PVAPFNSTQFLIDDRCEDQYRR----------
-------------------------------------------P--------SRTLSFDS
SSGDDVH--------------------------------------------------YDL
SDEDQ--------------------------------EAFL-------------------
--EADFNQVY-------------------------LQLK---------------------
---------------------------------------------------LNR-LEGM-
--------------------------------SKQDLISQCC-NLEDKVSVIEQEKMELL
S---------------------------------------------------QLHQLKKA
NGM----------------------VT-----ESHENNNTT-------------------
----------------------------------------TNDITTTS------------
------------------------------------------------------------
------------------------------------------------------------
-----------H------------------------------------------------
------------------------------
