# Supplementary material for: Evolution of promoter-proximal pausing enabled a new layer of transcription control
Source: bioRxiv. 2024 Oct 12:2023.02.19.529146. Preprint. [Version 2] doi: 10.1101/2023.02.19.529146 (PMC11482795; doi:10.1101/2023.02.19.529146)
Supplement: Supplement 1 [file media-1.zip › Other Supplemental Materials/HEXIM/HEXIMlikefinal.linsi.gappyout.LGC20G.splits.nex]

#nexus

BEGIN Taxa;
DIMENSIONS ntax=66;
TAXLABELS
[1] 'EP00002_Diphylleia_rotans_P030363_TRINITY_DN6234_c1_g1_i1.p1_TRINITY_DN6234_c1_g1_TRINITY_DN6234_c1_g1_i1.p1_ORF_type_5prime_partial_len_375_score_86.64_TRINITY_DN6234_c1_g1_i1_661-1785/1-374'
[2] 'EP00004_Rigifila_ramosa_P028240_TRINITY_DN9515_c0_g1_i2.p1_TRINITY_DN9515_c0_g1_TRINITY_DN9515_c0_g1_i2.p1_ORF_type_5prime_partial_len_222_score_37.54_TRINITY_DN9515_c0_g1_i2_3-668/1-221'
[3] 'EP00004_Rigifila_ramosa_P028242_TRINITY_DN9515_c0_g1_i4.p1_TRINITY_DN9515_c0_g1_TRINITY_DN9515_c0_g1_i4.p1_ORF_type_internal_len_187_score_20.46_TRINITY_DN9515_c0_g1_i4_3-560/1-186'
[4] 'EP00274_Cyanoptyche_gloeocystis_P000581_CAMPEP_0196652666_NCGR_PEP_ID_MMETSP1086-20130531_2011_1_TAXON_ID_77921_ORGANISM__Cyanoptyche_gloeocystis_Strain_SAG4.97__LENGTH_333_DNA_ID_CAMNT_0041983325_DNA_START_69_DNA_END_1070_DNA_ORIENTATION_/1-333'
[5] 'EP00277_Geminigera_cryophila_P032347_CAMPEP_0173131334_NCGR_PEP_ID_MMETSP1102-20130122_60573_1_TAXON_ID_49646_ORGANISM__Geminigera_sp._Strain_Caron_Lab_Isolate__LENGTH_358_DNA_ID_CAMNT_0014042619_DNA_START_1_DNA_END_1074_DNA_ORIENTATION_/1-358'
[6] 'EP00279_Guillardia_theta_P021354_XP_005839073.1_hypothetical_protein_GUITHDRAFT_101996_Guillardia_theta_CCMP2712/1-226'
[7] 'EP00281_Chroomonas_sp_CCMP1168_P026705_CAMPEP_0206250870_NCGR_PEP_ID_MMETSP0047_2-20121206_21711_1_ASSEMBLY_ACC_CAM_ASM_000192_TAXON_ID_195065_ORGANISM__Chroomonas_mesostigmatica_cf_Strain_CCMP1168__LENGTH_384_DNA_ID_CAMNT_0053676765_DNA_START_1_DNA_END_'
[8] 'EP00290_Baffinella_frigidus_P006007_CAMPEP_0180125796_NCGR_PEP_ID_MMETSP0986-20121125_5370_1_TAXON_ID_697907_ORGANISM__non_described_non_described_Strain_CCMP2293__LENGTH_247_DNA_ID_CAMNT_0022065215_DNA_START_1_DNA_END_744_DNA_ORIENTATION_-/1-247'
[9] 'EP00291_Cryptomonas_curvata_P009204_CAMPEP_0172195108_NCGR_PEP_ID_MMETSP1050-20130122_26005_1_TAXON_ID_233186_ORGANISM__Cryptomonas_curvata_Strain_CCAP979_52__LENGTH_255_DNA_ID_CAMNT_0012871095_DNA_START_1_DNA_END_767_DNA_ORIENTATION_-/1-255'
[10] 'EP00294_Goniomonas_avonlea_P016588_CAMPEP_0114540750_NCGR_PEP_ID_MMETSP0114-20121206_940_1_TAXON_ID_31324_ORGANISM__Goniomonas_sp_Strain_m__LENGTH_318_DNA_ID_CAMNT_0001724945_DNA_START_1_DNA_END_955_DNA_ORIENTATION_/1-318'
[11] 'EP00397_Hematodinium_sp_SG-2012_P028650_GEMP01030181.1.p1_GENE.GEMP01030181.1_GEMP01030181.1.p1_ORF_type_complete_len_433_score_126.94_GEMP01030181.1_217-1515/1-432'
[12] 'EP00397_Hematodinium_sp_SG-2012_P032357_GEMP01034449.1.p1_GENE.GEMP01034449.1_GEMP01034449.1.p1_ORF_type_complete_len_386_score_120.69_GEMP01034449.1_217-1374/1-385'
[13] 'EP00451_Oxyrrhis_marina_P017039_CAMPEP_0204346970_NCGR_PEP_ID_MMETSP0469-20131031_27587_1_ASSEMBLY_ACC_CAM_ASM_000384_TAXON_ID_2969_ORGANISM__Oxyrrhis_marina__LENGTH_190_DNA_ID_CAMNT_0051332685_DNA_START_1_DNA_END_574_DNA_ORIENTATION_/1-190'
[14] 'EP00499_Haloplacidia_sp_CaronLabIsolate_P010297_CAMPEP_0196769710_NCGR_PEP_ID_MMETSP1104-20130614_710_1_TAXON_ID_33652_ORGANISM__Cafeteria_sp._Strain_Caron_Lab_Isolate__LENGTH_291_DNA_ID_CAMNT_0042139811_DNA_START_47_DNA_END_922_DNA_ORIENTATION_-/1-291'
[15] 'EP00697_Spironema_sp_BW2_P005502_gnl_Spiro4_17684_TR9415_c0_g1_i1.p1_gnl_Spiro4_17684_TR9415_c0_g1_gnl_Spiro4_17684_TR9415_c0_g1_i1.p1_ORF_type_5prime_partial_len_226_score_49.29_gnl_Spiro4_17684_TR9415_c0_g1_i1_114-791/1-225'
[16] 'EP00700_Malawimonas_jakobiformis_P002194_EC723506.1.p1_GENE.EC723506.1_EC723506.1.p1_ORF_type_internal_len_210_score_0.84_EC723506.1_3-629/1-209'
[17] 'EP00742_Colponemidia_sp_Colp-10_P001344_GILJ01001446.1.p1_GENE.GILJ01001446.1_GILJ01001446.1.p1_ORF_type_complete_len_233_score_30.42_GILJ01001446.1_54-752/1-232'
[18] 'EP00743_Colponemidia_sp_Colp-15_P004582_GILK01004939.1.p1_GENE.GILK01004939.1_GILK01004939.1.p1_ORF_type_complete_len_232_score_20.72_GILK01004939.1_83-778/1-231'
[19] 'EP00753_Platysulcus_tardus_P017837_PLAT6575.1.p1_GENE.PLAT6575.1_PLAT6575.1.p1_ORF_type_5prime_partial_len_241_score_53.98_PLAT6575.1_3-725/1-240'
[20] 'EP00802_Teleaulax_amphioxeia_P011351_Tamp_11383.p1_GENE.Tamp_11383_Tamp_11383.p1_ORF_type_5prime_partial_len_372_score_78.71_Tamp_11383_3-1118/1-371'
[21] 'EP00914_Ancora_sagittata_P000394_GHVO01001077.1.p1_GENE.GHVO01001077.1_GHVO01001077.1.p1_ORF_type_3prime_partial_len_166_score_30.00_GHVO01001077.1_3-497/1-165'
[22] 'EP00920_Eleutheroschizon_duboscqi_P035719_GHVT01086423.1.p1_GENE.GHVT01086423.1_GHVT01086423.1.p1_ORF_type_internal_len_188_score_22.52_GHVT01086423.1_3-563/1-187'
[23] 'EP00941_MAST-03F_sp_MAST-3F-sp1_P004728_g4728.t1/1-286'
[24] 'EP00960_Hanusia_phi_P069091_767000-Hanusia_phi.AAC.2/1-285'
[25] 'EP01043_Picozoa_sp_COSAG02_P004153_COSAG02_NODE_107_length_36312_cov_45.037942_2_plen_296_part_00/1-295'
[26] 'EP01045_Picozoa_sp_COSAG04_P022834_COSAG04_NODE_2636_length_3825_cov_4.263553_4_plen_236_part_01/1-235'
[27] 'EP01046_Picozoa_sp_COSAG06_P021654_COSAG06_NODE_1638_length_8838_cov_4.151619_6_plen_375_part_00/1-374'
[28] 'EP01047_Picozoa_sp_COSAG01_P057018_COSAG01_NODE_6541_length_3616_cov_2.280432_2_plen_472_part_00/1-471'
[29] 'EP01138_Halocafeteria_seosinensis_P003272_gb_GECG01003347.1_.p1_GENE.gb_GECG01003347.1_gb_GECG01003347.1_.p1_ORF_type_complete_len_322_score_63.84_gb_GECG01003347.1_1-966/1-321'
[30] 'EP00037_Helgoeca_nana_P029434_m.351293_g.351293_ORF_g.351293_m.351293_type_complete_len_353_comp27976_c0_seq1_342-1400/1-352'
[31] 'EP00041_Stephanoeca_diplocostata_P016029_m.311772_g.311772_ORF_g.311772_m.311772_type_5prime_partial_len_435_comp20230_c0_seq2_1-1305/1-434'
[32] 'EP00042_Codosiga_hollandica_P044766_m.446677_g.446677_ORF_g.446677_m.446677_type_5prime_partial_len_203_comp56870_c0_seq10_3-611/1-202'
[33] 'EP00043_Microstomoeca_roanoka_P009508_m.90793_g.90793_ORF_g.90793_m.90793_type_complete_len_405_comp14604_c1_seq12_810-2024/1-404'
[34] 'EP00045_Choanoeca_perplexa_P004052_m.35178_g.35178_ORF_g.35178_m.35178_type_complete_len_194_comp12370_c1_seq5_126-707/1-193'
[35] 'EP00046_Monosiga_brevicollis_P003555_XP_001745553.1_hypothetical_protein_Monosiga_brevicollis_MX1/1-259'
[36] 'EP00047_Mylnosiga_fluctuans_P022194_m.114806_g.114806_ORF_g.114806_m.114806_type_5prime_partial_len_206_comp9165_c0_seq9_3076-3693/1-205'
[37] 'EP00048_Salpingoeca_helianthica_P012230_m.176618_g.176618_ORF_g.176618_m.176618_type_5prime_partial_len_235_comp15344_c3_seq4_2-706/1-234'
[38] 'EP00120_Capsaspora_owczarzaki_P005931_XP_004364064.2_hypothetical_protein_CAOG_03225_Capsaspora_owczarzaki_ATCC_30864/1-619'
[39] 'EP00121_Abeoforma_whisleri_P014182_Awhi_evm1s13077/1-423'
[40] 'EP00122_Pirum_gemmata_P002807_Pgem_evm1s2528/1-458'
[41] 'EP00125_Sphaeroforma_arctica_P005234_XP_014148309.1_hypothetical_protein_SARC_13043_Sphaeroforma_arctica_JP610/1-323'
[42] 'EP00126_Sphaerothecum_destruens_P008302_Sdes_comp20170_c0_seq4m13344/1-248'
[43] 'EP00128_Syssomonas_multiformis_P015855_Colp12_sorted_trinity150504_noHs_844/1-366'
[44] 'EP00730_Choanoeca_flexa_P009588_TRINITY_DN12677_c5_g1_i4.p1_TRINITY_DN12677_c5_g1_TRINITY_DN12677_c5_g1_i4.p1_ORF_type_complete_len_211_score_33.54_TRINITY_DN12677_c5_g1_i4_304-936/1-210'
[45] 'EP01134_Creolimax_fragrantissima_P004901_CFRG4901T1/1-283'
[46] 'EP01147_Barroeca_monosierra_P008825_gene8825-1185_t/1-251'
[47] 'EP00057_Strongylocentrotus_purpuratus_P004818_XP_003729518.1_PREDICTED_protein_HEXIM-like_Strongylocentrotus_purpuratus/1-277'
[48] 'EP00058_Branchiostoma_floridae_P024080_XP_002609570.1_hypothetical_protein_BRAFLDRAFT_129887_Branchiostoma_floridae/1-313'
[49] 'EP00059_Ciona_intestinalis_P005407_XP_002128947.1_uncharacterized_protein_LOC100181056_isoform_X1_Ciona_intestinalis/1-461'
[50] 'EP00067_Danio_rerio_P006227_NP_001091859.1_protein_HEXIM_Danio_rerio/1-319'
[51] 'EP00074_Homo_sapiens_P035921_NP_006451.1_protein_HEXIM1_Homo_sapiens/1-359'
[52] 'EP00074_Homo_sapiens_P060873_XP_006721750.1_protein_HEXIM2_isoform_X1_Homo_sapiens/1-309'
[53] 'EP00076_Gallus_gallus_P007542_XP_003642831.2_protein_HEXIM1_Gallus_gallus/1-284'
[54] 'EP00081_Caenorhabditis_elegans_P019075_NP_499710.1_Uncharacterized_protein_CELE_Y39E4B.6_Caenorhabditis_elegans/1-237'
[55] 'EP00090_Calanus_glacialis_P020377_TRINITY_DN31354_c0_g1_i1.p1_TRINITY_DN31354_c0_g1_TRINITY_DN31354_c0_g1_i1.p1_ORF_type_5prime_partial_len_232_score_57.80_TRINITY_DN31354_c0_g1_i1_31-726/1-231'
[56] 'EP00090_Calanus_glacialis_P030665_TRINITY_DN496_c0_g1_i1.p1_TRINITY_DN496_c0_g1_TRINITY_DN496_c0_g1_i1.p1_ORF_type_complete_len_304_score_89.53_TRINITY_DN496_c0_g1_i1_45-956/1-303'
[57] 'EP00090_Calanus_glacialis_P036211_TRINITY_DN6177_c0_g1_i1.p1_TRINITY_DN6177_c0_g1_TRINITY_DN6177_c0_g1_i1.p1_ORF_type_complete_len_340_score_100.82_TRINITY_DN6177_c0_g1_i1_193-1212/1-339'
[58] 'EP00090_Calanus_glacialis_P036472_TRINITY_DN62315_c0_g1_i1.p1_TRINITY_DN62315_c0_g1_TRINITY_DN62315_c0_g1_i1.p1_ORF_type_3prime_partial_len_310_score_67.28_TRINITY_DN62315_c0_g1_i1_247-1173/1-309'
[59] 'EP00090_Calanus_glacialis_P043859_TRINITY_DN7775_c0_g1_i1.p1_TRINITY_DN7775_c0_g1_TRINITY_DN7775_c0_g1_i1.p1_ORF_type_complete_len_279_score_75.52_TRINITY_DN7775_c0_g1_i1_106-942/1-278'
[60] 'EP00099_Drosophila_melanogaster_P028406_NP_731932.1_hexamethylene_bisacetamide_inducible_isoform_B_Drosophila_melanogaster/1-360'
[61] 'EP00103_Capitella_teleta_P013455_ELU00419.1_hypothetical_protein_CAPTEDRAFT_220611_Capitella_teleta/1-236'
[62] 'EP00110_Nematostella_vectensis_P019434_XP_001636835.1_predicted_protein_Nematostella_vectensis/1-364'
[63] 'EP00114_Trichoplax_sp_H2_P003743_RDD39506.1_Protein_HEXIM_Trichoplax_sp._H2/1-261'
[64] 'EP00115_Mnemiopsis_leidyi_P015896_ML463516a-PA_pep_supercontig_MneLei_Aug2011_ML4635_61447_62163_-1_gene_ML463516a_transcript_ML463516a-RA_gene_biotype_protein_coding_transcript_biotype_protein_coding/1-238'
[65] 'EP00118_Oscarella_pearsei_P008220_m.41533_g.41533_ORF_g.41533_m.41533_type_complete_len_205_comp33201_c0_seq2_324-938/1-204'
[66] 'EP00119_Amphimedon_queenslandica_P009700_XP_019850119.1_PREDICTED_protein_HEXIM-like_Amphimedon_queenslandica/1-243'
;
END; [Taxa]

BEGIN Splits;
DIMENSIONS ntax=66 nsplits=1246;
FORMAT labels=no weights=yes confidences=no intervals=no;
MATRIX
	100	 2,
	100	 3,
	100	 2 3,
	100	 4,
	100	 5,
	100	 20,
	100	 5 20,
	100	 8,
	6	 5 8 20,
	100	 7,
	100	 9,
	5	 7 9,
	93	 5 7 8 9 20,
	100	 6,
	100	 24,
	100	 6 24,
	100	 5 6 7 8 9 20 24,
	85	 4 5 6 7 8 9 20 24,
	100	 15,
	51	 4 5 6 7 8 9 15 20 24,
	100	 10,
	100	 29,
	74	 10 29,
	100	 16,
	31	 10 16 29,
	14	 4 5 6 7 8 9 10 15 16 20 24 29,
	100	 14,
	100	 17,
	100	 18,
	100	 17 18,
	7	 14 17 18,
	100	 23,
	100	 38,
	9	 23 38,
	100	 25,
	100	 27,
	100	 25 27,
	100	 26,
	98	 25 26 27,
	100	 28,
	100	 25 26 27 28,
	22	 23 25 26 27 28 38,
	36	 14 17 18 23 25 26 27 28 38,
	56	 4 5 6 7 8 9 10 14 15 16 17 18 20 23 24 25 26 27 28 29 38,
	100	 11,
	100	 12,
	100	 11 12,
	100	 57,
	53	 11 12 57,
	100	 13,
	100	 21,
	100	 61,
	100	 21 61,
	100	 22,
	90	 21 22 61,
	100	 64,
	68	 21 22 61 64,
	100	 63,
	38	 21 22 61 63 64,
	26	 13 21 22 61 63 64,
	100	 47,
	100	 65,
	82	 47 65,
	100	 48,
	100	 49,
	82	 48 49,
	100	 55,
	100	 56,
	100	 58,
	29	 56 58,
	44	 55 56 58,
	100	 59,
	100	 55 56 58 59,
	18	 48 49 55 56 58 59,
	100	 62,
	40	 48 49 55 56 58 59 62,
	100	 50,
	100	 51,
	100	 53,
	100	 51 53,
	98	 50 51 53,
	100	 52,
	93	 50 51 52 53,
	43	 48 49 50 51 52 53 55 56 58 59 62,
	26	 47 48 49 50 51 52 53 55 56 58 59 62 65,
	59	 13 21 22 47 48 49 50 51 52 53 55 56 58 59 61 62 63 64 65,
	100	 60,
	100	 66,
	73	 60 66,
	62	 13 21 22 47 48 49 50 51 52 53 55 56 58 59 60 61 62 63 64 65 66,
	71	 11 12 13 21 22 47 48 49 50 51 52 53 55 56 57 58 59 60 61 62 63 64 65 66,
	100	 54,
	39	 11 12 13 21 22 47 48 49 50 51 52 53 54 55 56 57 58 59 60 61 62 63 64 65 66,
	100	 19,
	100	 33,
	100	 46,
	99	 33 46,
	100	 34,
	100	 44,
	100	 34 44,
	100	 35,
	99	 34 35 44,
	99	 33 34 35 44 46,
	3	 19 33 34 35 44 46,
	100	 30,
	100	 31,
	98	 30 31,
	100	 40,
	47	 30 31 40,
	100	 32,
	100	 36,
	100	 37,
	99	 36 37,
	70	 32 36 37,
	15	 30 31 32 36 37 40,
	60	 19 30 31 32 33 34 35 36 37 40 44 46,
	100	 43,
	56	 19 30 31 32 33 34 35 36 37 40 43 44 46,
	100	 39,
	100	 41,
	100	 45,
	100	 41 45,
	30	 39 41 45,
	100	 42,
	84	 39 41 42 45,
	10	 19 30 31 32 33 34 35 36 37 39 40 41 42 43 44 45 46,
	61	 1 2 3 4 5 6 7 8 9 10 14 15 16 17 18 20 23 24 25 26 27 28 29 38,
	92	 1 2 3,
	100	 1,
	83	 5 9 20,
	89	 7 8,
	24	 15 16,
	2	 15 16 17 18,
	15	 4 5 6 7 8 9 15 16 17 18 20 24,
	3	 4 5 6 7 8 9 10 15 16 17 18 20 24 29,
	45	 25 26 27 28 38,
	1	 14 23 25 26 27 28 38,
	18	 55 58,
	20	 47 55 56 58 59 65,
	22	 47 55 56 58 59 62 65,
	22	 47 48 49 55 56 58 59 62 65,
	4	 13 47 48 49 50 51 52 53 55 56 58 59 62 65,
	4	 13 21 22 47 48 49 50 51 52 53 55 56 57 58 59 60 61 62 63 64 65 66,
	18	 11 12 13 21 22 39 41 42 45 47 48 49 50 51 52 53 55 56 57 58 59 60 61 62 63 64 65 66,
	18	 19 32,
	43	 19 32 36 37,
	49	 19 30 31 32 36 37 40,
	30	 19 30 31 32 33 34 35 36 37 40 43 44 46 54,
	19	 4 5 6 7 8 9 15 16 20 24,
	13	 4 5 6 7 8 9 15 16 17 18 20 23 24,
	30	 55 56 58 59 62,
	10	 21 22 48 49 50 51 52 53 55 56 58 59 61 62 63 64,
	39	 13 21 22 48 49 50 51 52 53 55 56 58 59 61 62 63 64,
	5	 30 31 32 33 34 35 36 37 40 44 46,
	12	 1 2 3 4 5 6 7 8 9 10 14 15 16 17 18 20 23 24 25 26 27 28 29 38 39 41 42 45,
	0	 38 41 45,
	0	 38 39 41 45,
	0	 1 2 3 4 5 6 7 8 9 10 14 15 16 17 18 20 23 24 25 26 27 28 29 42,
	16	 1 2 3 4 5 6 7 8 9 10 14 15 16 17 18 20 23 24 25 26 27 28 29,
	13	 1 2 3 10 14 25 26 27 28 29,
	11	 10 14 29,
	2	 1 2 3 25 26 27 28,
	6	 4 5 6 7 8 9 10 15 20 24 29,
	68	 17 18 23,
	37	 14 17 18 23,
	24	 16 25 26 27 28,
	6	 16 25 26 27 28 38,
	6	 14 16 17 18 23 25 26 27 28 38,
	14	 11 12 13,
	9	 21 22 61 62,
	50	 55 59,
	52	 55 58 59,
	21	 55 56 57 58 59,
	6	 48 49 55 56 57 58 59,
	7	 21 22 48 49 55 56 57 58 59 61 62,
	7	 47 50 51 52 53 65,
	10	 60 64,
	0	 47 50 51 52 53 60 64 65,
	3	 21 22 47 48 49 50 51 52 53 55 56 57 58 59 60 61 62 64 65,
	5	 21 22 47 48 49 50 51 52 53 55 56 57 58 59 60 61 62 64 65 66,
	11	 21 22 47 48 49 50 51 52 53 55 56 57 58 59 60 61 62 63 64 65 66,
	4	 19 36 37,
	18	 19 30 31 32 36 37,
	16	 19 30 31 32 33 34 35 36 37 44 46,
	59	 41 42 45,
	0	 19 30 31 32 33 34 35 36 37 39 41 42 44 45 46,
	1	 19 30 31 32 33 34 35 36 37 39 41 42 43 44 45 46,
	0	 19 30 31 32 33 34 35 36 37 39 41 42 43 44 45 46 54,
	5	 19 30 31 32 33 34 35 36 37 39 40 41 42 43 44 45 46 54,
	2	 16 17 18,
	5	 4 5 6 7 8 9 15 16 17 18 20 23 24 25 26 27 28 38,
	0	 11 12 19,
	4	 11 12 13 19,
	3	 22 64,
	4	 47 49 65,
	4	 47 49 50 51 52 53 65,
	2	 47 49 50 51 52 53 62 65,
	4	 56 59,
	4	 56 58 59,
	9	 48 55 56 57 58 59,
	4	 47 48 49 50 51 52 53 55 56 57 58 59 62 65,
	3	 21 22 47 48 49 50 51 52 53 55 56 57 58 59 61 62 64 65,
	3	 21 22 47 48 49 50 51 52 53 55 56 57 58 59 61 62 63 64 65,
	6	 11 12 13 19 21 22 47 48 49 50 51 52 53 55 56 57 58 59 60 61 62 63 64 65 66,
	1	 11 12 13 19 21 22 39 41 42 45 47 48 49 50 51 52 53 55 56 57 58 59 60 61 62 63 64 65 66,
	5	 30 31 32 33 34 35 36 37 40 43 44 46,
	3	 30 31 32 33 34 35 36 37 40 43 44 46 54,
	11	 14 29,
	3	 1 2 3 4 5 6 7 8 9 10 15 16 17 18 20 23 24 25 26 27 28 38,
	6	 1 2 3 10,
	1	 14 16 17 18 23 25 26 27 28,
	4	 4 5 6 7 8 9 10 14 15 16 17 18 20 23 24 25 26 27 28 29,
	3	 13 54,
	1	 11 12 13 54,
	5	 60 64 66,
	0	 47 50 51 52 53 60 64 65 66,
	2	 11 12 13 21 22 40 47 48 49 50 51 52 53 54 55 56 57 58 59 60 61 62 63 64 65 66,
	6	 33 34 35 43 44 46,
	1	 11 12 13 21 22 33 34 35 40 43 44 46 47 48 49 50 51 52 53 54 55 56 57 58 59 60 61 62 63 64 65 66,
	1	 19 30 31,
	1	 19 30 31 32 36 37 39 41 42 45,
	3	 10 15 16 29,
	3	 21 22 47 48 49 50 51 52 53 55 56 58 59 61 62 64 65,
	9	 13 21 22 47 48 49 50 51 52 53 55 56 58 59 61 62 64 65,
	2	 30 36 37,
	7	 30 31 36 37,
	39	 30 31 32 36 37,
	12	 13 21 22 61 64,
	14	 13 21 22 48 49 50 51 52 53 55 56 58 59 61 62 64,
	4	 13 21 22 48 49 50 51 52 53 55 56 58 59 60 61 62 63 64 66,
	13	 19 40,
	22	 30 31 32 33 34 35 36 37 44 46,
	10	 10 14 16 17 18 23 25 26 27 28 29 38,
	2	 54 57,
	2	 11 12 54 57,
	3	 48 55 56 58 59,
	4	 48 49 50 51 52 53 55 56 58 59,
	1	 47 60,
	0	 21 22 47 48 49 50 51 52 53 55 56 58 59 60 61 62 63 64,
	2	 65 66,
	5	 21 22 47 48 49 50 51 52 53 55 56 58 59 60 61 62 63 64 65 66,
	10	 11 12 13 21 22 39 41 42 45 47 48 49 50 51 52 53 54 55 56 57 58 59 60 61 62 63 64 65 66,
	3	 33 34 35 40 44 46,
	5	 5 8 9 20,
	6	 6 7 24,
	1	 13 21 61,
	5	 13 21 22 61,
	2	 13 21 22 61 63,
	4	 48 49 50 51 53,
	7	 48 49 50 51 52 53,
	3	 13 21 22 48 49 50 51 52 53 61 63 64,
	7	 13 21 22 47 48 49 50 51 52 53 55 56 58 59 60 61 62 63 64 65,
	10	 11 12 13 21 22 47 48 49 50 51 52 53 55 56 58 59 60 61 62 63 64 65 66,
	10	 39 42,
	13	 11 12 65,
	10	 11 12 47 65,
	0	 11 12 47 48 49 50 51 52 53 55 56 58 59 62 65,
	1	 11 12 13 21 22 47 48 49 50 51 52 53 55 56 58 59 61 62 63 64 65,
	1	 14 25 26 27 28 29,
	0	 4 5 6 7 8 9 10 14 15 16 17 18 19 20 23 24 25 26 27 28 29 30 31 32 36 37 38 39 41 42 45,
	6	 21 22 47 48 49 50 51 52 53 55 56 57 58 59 61 62 65,
	1	 11 12 13 21 22 40 47 48 49 50 51 52 53 55 56 57 58 59 60 61 62 63 64 65 66,
	2	 16 29,
	2	 4 5 6 7 8 9 15 16 20 24 29,
	2	 4 5 6 7 8 9 14 15 16 17 18 20 23 24 25 26 27 28 29 38,
	3	 54 66,
	0	 11 12 54 57 66,
	7	 21 22 47 48 49 50 51 52 53 55 56 58 59 61 62 63 64 65,
	8	 4 43,
	5	 4 5 6 7 8 9 20 24 43,
	3	 4 5 6 7 8 9 10 20 24 29 43,
	9	 15 16 25 26 27 28,
	8	 15 16 17 18 23 25 26 27 28,
	3	 14 15 16 17 18 23 25 26 27 28,
	3	 4 5 6 7 8 9 10 14 15 16 17 18 20 23 24 25 26 27 28 29 43,
	3	 13 21 22 47 48 49 50 51 52 53 55 56 58 59 61 62 63 64 65 66,
	5	 38 54,
	10	 11 12 13 21 22 38 47 48 49 50 51 52 53 54 55 56 57 58 59 60 61 62 63 64 65 66,
	12	 39 40 41 42 45,
	11	 11 12 13 21 22 38 39 40 41 42 45 47 48 49 50 51 52 53 54 55 56 57 58 59 60 61 62 63 64 65 66,
	8	 1 2 3 4 5 6 7 8 9 10 14 15 16 17 18 20 23 24 25 26 27 28 29 43,
	0	 39 41 42 45 54,
	2	 30 31 32 33 34 35 36 37 39 40 41 42 43 44 45 46 54,
	11	 5 7 8 20,
	2	 5 6 7 8 9 19 20 24,
	0	 4 5 6 7 8 9 19 20 24,
	0	 4 5 6 7 8 9 17 18 19 20 24,
	2	 10 14 16 29,
	1	 4 5 6 7 8 9 10 14 16 17 18 19 20 24 29,
	3	 15 25 26 27 28 38,
	1	 4 5 6 7 8 9 10 14 15 16 17 18 19 20 24 25 26 27 28 29 38,
	0	 4 5 6 7 8 9 10 14 15 16 17 18 19 20 23 24 25 26 27 28 29 38,
	4	 21 22 61 63,
	1	 21 22 48 49 50 51 52 53 55 56 58 59 61 62 63,
	1	 47 57 65,
	3	 21 22 47 48 49 50 51 52 53 55 56 57 58 59 61 62 63 65,
	3	 21 22 47 48 49 50 51 52 53 55 56 57 58 59 60 61 62 63 65 66,
	2	 11 12 13 21 22 47 48 49 50 51 52 53 55 56 57 58 59 60 61 62 63 65 66,
	0	 11 12 13 21 22 39 40 47 48 49 50 51 52 53 55 56 57 58 59 60 61 62 63 64 65 66,
	1	 11 12 13 21 22 39 40 41 42 45 47 48 49 50 51 52 53 55 56 57 58 59 60 61 62 63 64 65 66,
	3	 30 31 32 33 34 35 36 37 43 44 46,
	1	 30 31 32 33 34 35 36 37 43 44 46 54,
	1	 1 2 3 4 5 6 7 8 9 10 14 15 16 17 18 19 20 23 24 25 26 27 28 29 38,
	2	 52 55 56 58 59,
	2	 11 12 13 21 22 38 39 41 42 45 47 48 49 50 51 52 53 54 55 56 57 58 59 60 61 62 63 64 65 66,
	3	 1 2 3 4 5 6 7 8 9 15 16 17 18 20 23 24 25 26 27 28,
	2	 1 2 3 4 5 6 7 8 9 15 16 20 24 25 26 27 28,
	1	 1 2 3 4 5 6 7 8 9 15 20 24,
	0	 1 2 3 15,
	0	 11 12 55 56 58 59 62,
	0	 11 12 49 55 56 58 59 62,
	0	 11 12 48 49 55 56 58 59 62,
	0	 11 12 48 49 50 51 52 53 55 56 58 59 62,
	0	 11 12 21 22 48 49 50 51 52 53 55 56 58 59 61 62 63 64,
	0	 11 12 13 21 22 48 49 50 51 52 53 55 56 58 59 61 62 63 64,
	4	 11 12 13 21 22 47 48 49 50 51 52 53 55 56 57 58 59 61 62 63 64 65,
	1	 10 43,
	1	 10 11 12 43,
	1	 10 11 12 14 17 18 43,
	1	 4 5 6 7 8 9 10 11 12 14 17 18 20 24 43,
	1	 19 29,
	1	 4 5 6 7 8 9 10 11 12 14 17 18 19 20 24 29 43,
	1	 4 5 6 7 8 9 10 11 12 14 15 16 17 18 19 20 24 25 26 27 28 29 43,
	0	 4 5 6 7 8 9 10 11 12 14 15 16 17 18 19 20 23 24 25 26 27 28 29 43,
	1	 13 55 56 57 58 59,
	1	 13 47 55 56 57 58 59 65,
	1	 21 22 48 49 61 62,
	1	 13 21 22 47 48 49 55 56 57 58 59 61 62 65,
	1	 13 21 22 47 48 49 50 51 52 53 55 56 57 58 59 61 62 65,
	1	 13 21 22 47 48 49 50 51 52 53 55 56 57 58 59 61 62 63 65,
	1	 13 21 22 47 48 49 50 51 52 53 55 56 57 58 59 60 61 62 63 64 65,
	1	 13 21 22 47 48 49 50 51 52 53 54 55 56 57 58 59 60 61 62 63 64 65 66,
	1	 13 21 22 33 34 35 40 44 46 47 48 49 50 51 52 53 54 55 56 57 58 59 60 61 62 63 64 65 66,
	1	 30 31 32 36 37 39 41 42 45,
	1	 1 2 3 4 5 6 7 8 9 10 11 12 14 15 16 17 18 19 20 23 24 25 26 27 28 29 38 43,
	1	 1 2 3 4 5 6 7 8 9 10 11 12 14 15 16 17 18 19 20 23 24 25 26 27 28 29 43,
	1	 4 5 6 7 8 9 10 15 16 17 18 20 23 24 25 26 27 28 29 43,
	1	 32 36,
	3	 1 2 3 4 5 6 7 8 9 10 15 16 17 18 20 23 24 25 26 27 28 29 43,
	2	 4 15,
	1	 11 12 19 54 57,
	2	 11 12 19 30 31 32 33 34 35 36 37 40 43 44 46 54 57,
	3	 13 21 22 47 48 49 50 51 52 53 55 56 58 59 61 62 65,
	1	 13 21 22 39 41 42 45 47 48 49 50 51 52 53 55 56 58 59 60 61 62 63 64 65 66,
	0	 2 3 10 29,
	6	 11 12 47 57 65,
	14	 13 63,
	7	 19 30 31 32 33 34 35 36 37 43 44 46,
	12	 14 25 26 27 28,
	5	 1 2 3 10 29,
	7	 4 5 6 7 8 9 10 20 24 29,
	6	 14 15 16 17 18 23 25 26 27 28 38,
	2	 11 12 13 57,
	1	 21 22 48 49 50 51 52 53 55 56 58 59 60 61 62 63 64 66,
	1	 1 2 3 4 5 6 7 8 9 10 14 15 16 17 18 20 23 24 25 26 27 28 29 38 54,
	1	 19 43,
	2	 19 33 34 35 43 44 46,
	0	 14 15 16 17 18 19 23 25 26 27 28 30 31 32 33 34 35 36 37 38 40 43 44 46,
	1	 1 2 3 11 12 13 21 22 39 41 42 45 47 48 49 50 51 52 53 54 55 56 57 58 59 60 61 62 63 64 65 66,
	4	 1 2 3 39 41 42 45,
	7	 13 48 49 50 51 52 53 55 56 58 59 62,
	0	 21 22 47 61 63 64,
	1	 13 21 22 47 48 49 50 51 52 53 55 56 58 59 61 62 63 64,
	3	 39 41 42 43 45,
	5	 11 12 13 21 22 39 41 42 43 45 47 48 49 50 51 52 53 54 55 56 57 58 59 60 61 62 63 64 65 66,
	1	 15 16 25 26 27 28 38,
	1	 15 16 17 18 23 25 26 27 28 38,
	5	 4 5 6 7 8 9 10 15 16 17 18 20 23 24 25 26 27 28 29 38,
	1	 11 12 13 21 22 41 42 45 47 48 49 50 51 52 53 55 56 57 58 59 60 61 62 63 64 65 66,
	0	 4 5 6 7 8 9 10 14 15 17 18 20 23 24 25 26 27 28 29 38,
	0	 50 51 53 55 56 58 59 62,
	1	 48 49 50 51 53 55 56 58 59 62,
	4	 10 14 23 25 26 27 28 29 38,
	0	 21 22 47 48 49 50 51 52 53 55 56 58 59 61 62 63 64 65 66,
	10	 4 5 6 7 8 9 15 17 18 20 24,
	1	 10 14 16 23 25 26 27 28 29 38,
	0	 13 21 22 48 49 55 56 58 59 61 62 63 64,
	2	 23 25 26 27 28,
	2	 13 21 22 47 48 49 50 51 52 53 55 56 58 59 60 61 62 63 64,
	6	 11 12 13 21 22 43 47 48 49 50 51 52 53 55 56 57 58 59 60 61 62 63 64 65 66,
	0	 30 31 32 36 37 54,
	1	 30 31 32 33 34 35 36 37 44 46 54,
	5	 19 30 31 32 33 34 35 36 37 40 44 46 54,
	1	 39 40 41 45,
	3	 1 2 3 15 16 17 18 23 25 26 27 28,
	2	 2 3 10,
	6	 4 5 6 7 8 9 15 17 18 20 23 24,
	1	 4 5 6 7 8 9 15 16 17 18 20 23 24 25 26 27 28,
	1	 2 3 4 5 6 7 8 9 10 15 16 17 18 20 23 24 25 26 27 28,
	2	 33 34 35 39 44 46,
	1	 19 30 31 32 33 34 35 36 37 39 44 46,
	1	 19 30 31 32 33 34 35 36 37 39 43 44 46,
	1	 14 19 30 31 32 33 34 35 36 37 39 43 44 46,
	1	 1 11 12 13 21 22 29 38 40 41 42 45 47 48 49 50 51 52 53 54 55 56 57 58 59 60 61 62 63 64 65 66,
	2	 38 41 42 45,
	2	 1 11 12 13 21 22 29 40 47 48 49 50 51 52 53 54 55 56 57 58 59 60 61 62 63 64 65 66,
	2	 11 12 49 65,
	2	 54 64,
	2	 21 54 61 64,
	2	 21 54 61 62 64,
	2	 47 55 56 57 58 59,
	1	 47 48 55 56 57 58 59,
	3	 22 47 48 55 56 57 58 59,
	2	 22 47 48 50 51 52 53 55 56 57 58 59,
	2	 21 22 47 48 50 51 52 53 54 55 56 57 58 59 61 62 64,
	2	 11 12 21 22 47 48 49 50 51 52 53 54 55 56 57 58 59 61 62 64 65,
	2	 11 12 21 22 47 48 49 50 51 52 53 54 55 56 57 58 59 60 61 62 64 65 66,
	3	 1 29,
	1	 1 2 3 16 25 26 27 28,
	1	 2 3 40,
	1	 2 3 5 6 7 8 9 20 24 40,
	1	 2 3 4 5 6 7 8 9 15 20 24 40,
	1	 2 3 4 5 6 7 8 9 10 15 20 24 40,
	1	 16 17 18 23 25 26 27 28,
	1	 2 3 4 5 6 7 8 9 10 15 16 17 18 20 23 24 25 26 27 28 40,
	1	 11 12 29,
	0	 11 12 29 55 56 57 58 59,
	1	 11 12 29 47 55 56 57 58 59 65,
	0	 11 12 29 47 48 49 55 56 57 58 59 65,
	1	 11 12 29 47 48 49 55 56 57 58 59 62 65,
	1	 11 12 29 47 48 49 50 51 52 53 55 56 57 58 59 62 65,
	1	 11 12 13 21 22 29 47 48 49 50 51 52 53 55 56 57 58 59 61 62 65,
	1	 11 12 13 21 22 29 47 48 49 50 51 52 53 55 56 57 58 59 61 62 63 65,
	1	 11 12 13 21 22 29 47 48 49 50 51 52 53 55 56 57 58 59 60 61 62 63 64 65 66,
	1	 11 12 13 21 22 29 47 48 49 50 51 52 53 54 55 56 57 58 59 60 61 62 63 64 65 66,
	1	 11 12 13 21 22 29 41 42 45 47 48 49 50 51 52 53 54 55 56 57 58 59 60 61 62 63 64 65 66,
	4	 30 31 32 33 34 35 36 37 39 44 46,
	4	 30 31 32 33 34 35 36 37 39 43 44 46,
	1	 1 2 3 4 5 6 7 8 9 10 14 15 16 17 18 19 20 23 24 25 26 27 28 38 40,
	1	 1 2 3 4 5 6 7 8 9 10 14 15 16 17 18 19 20 23 24 25 26 27 28 40,
	1	 1 2 3 4 5 6 7 8 9 10 15 16 17 18 19 20 23 24 25 26 27 28 40,
	1	 1 19,
	1	 10 14 15 16 17 18 23 25 26 27 28 29 38,
	1	 34 35 44 46,
	0	 1 2 3 11 12 13 21 22 39 41 42 43 45 47 48 49 50 51 52 53 54 55 56 57 58 59 60 61 62 63 64 65 66,
	5	 11 12 13 21 22 43 47 48 49 50 51 52 53 54 55 56 57 58 59 60 61 62 63 64 65 66,
	0	 4 5 6 7 8 9 10 14 15 20 24 29,
	1	 16 17 18 23 25 26 27 28 38,
	2	 54 60 66,
	3	 13 21 22 47 48 49 50 51 52 53 54 55 56 58 59 60 61 62 63 64 65 66,
	1	 4 10 29 43,
	2	 4 10 14 15 16 17 18 23 25 26 27 28 29 43,
	0	 13 22 64,
	2	 21 61 62,
	0	 13 21 22 61 62 64,
	0	 13 21 22 48 49 55 56 58 59 61 62 64,
	2	 1 2 3 5 6 7 8 9 20 24,
	1	 2 3 4 5 6 7 8 9 10 14 15 16 17 18 20 23 24 25 26 27 28 29 38,
	3	 11 12 13 21 22 39 41 42 43 45 47 48 49 50 51 52 53 55 56 57 58 59 60 61 62 63 64 65 66,
	0	 11 12 13 21 22 39 40 41 45 47 48 49 50 51 52 53 55 56 57 58 59 60 61 62 63 64 65 66,
	1	 47 48 55 56 58 59 62 65,
	3	 13 21 22 50 51 52 53 61 63 64,
	3	 13 21 22 48 49 50 51 52 53 55 56 58 59 61 63 64,
	1	 11 12 13 14 19 21 22 29 47 48 49 50 51 52 53 55 56 57 58 59 60 61 62 63 64 65 66,
	2	 4 5 6 7 8 9 14 15 17 18 20 23 24 25 26 27 28 38,
	0	 13 62,
	0	 13 55 56 58 59 62,
	1	 13 48 49 55 56 58 59 62,
	1	 15 25 26 27 28,
	2	 11 12 13 21 22 39 41 45 47 48 49 50 51 52 53 55 56 57 58 59 60 61 62 63 64 65 66,
	3	 30 31 33 34 35 44 46,
	1	 4 5 6 7 8 9 10 15 16 20 24 29 43,
	1	 4 5 6 7 8 9 10 15 16 17 18 20 23 24 29 43,
	1	 48 49 55 56 57 58 59 62,
	0	 11 12 13 19 21 22 38 47 48 49 50 51 52 53 54 55 56 57 58 59 60 61 62 63 64 65 66,
	1	 40 41 42 45,
	1	 11 12 13 19 21 22 38 39 40 41 42 45 47 48 49 50 51 52 53 54 55 56 57 58 59 60 61 62 63 64 65 66,
	0	 11 12 21 22 47 57 61 65,
	3	 11 12 21 22 47 48 49 50 51 52 53 55 56 57 58 59 61 62 65,
	1	 11 12 13 21 22 47 48 49 50 51 52 53 55 56 57 58 59 61 62 65,
	1	 11 12 13 21 22 47 48 49 50 51 52 53 55 56 57 58 59 61 62 63 65,
	0	 13 64,
	1	 13 63 64,
	0	 34 35 40 44,
	1	 47 63,
	0	 47 60 63,
	1	 13 21 22 48 49 50 51 52 53 55 56 58 59 60 61 62 63 64,
	0	 11 12 13 21 22 38 39 41 42 45 47 48 49 50 51 52 53 55 56 57 58 59 60 61 62 63 64 65 66,
	4	 10 16,
	2	 4 5 6 7 8 9 10 15 16 17 18 20 24,
	2	 25 27 28,
	2	 4 5 6 7 8 9 10 15 16 17 18 20 23 24 25 26 27 28 38,
	2	 21 22 47 61 65,
	2	 21 22 47 50 51 52 53 61 65,
	2	 21 22 47 48 50 51 52 53 61 65,
	2	 49 62,
	2	 55 56 57 58 59 60 64,
	2	 49 55 56 57 58 59 60 62 64,
	2	 21 22 47 48 49 50 51 52 53 55 56 57 58 59 60 61 62 63 64 65,
	2	 11 12 13 19 21 22 40 47 48 49 50 51 52 53 55 56 57 58 59 60 61 62 63 64 65 66,
	4	 11 12 13 19 21 22 40 47 48 49 50 51 52 53 54 55 56 57 58 59 60 61 62 63 64 65 66,
	2	 30 31 32 33 34 35 36 37 39 41 42 43 44 45 46,
	0	 21 61 63,
	0	 1 2 3 4 5 6 7 8 9 15 16 17 18 20 23 24,
	0	 21 22 50 51 52 53 61 64,
	0	 19 32 33 34 35 36 37 44 46,
	0	 2 3 4 5 6 7 8 9 15 20 24,
	1	 1 10 14 16 17 18 23 25 26 27 28 29 38,
	1	 1 10 16 29,
	1	 1 10 29,
	2	 1 10,
	1	 10 15 16,
	1	 11 12 13 19 21 22 47 48 49 50 51 52 53 55 56 57 58 59 60 61 62 63 65 66,
	1	 40 41 45,
	0	 11 12 13 19 21 22 40 41 45 47 48 49 50 51 52 53 55 56 57 58 59 60 61 62 63 64 65 66,
	1	 11 12 13 19 21 22 39 40 41 42 45 47 48 49 50 51 52 53 55 56 57 58 59 60 61 62 63 64 65 66,
	1	 1 2 3 10 25 26 27 28 29,
	2	 1 4 5 6 7 8 9 10 14 15 16 17 18 20 23 24 25 26 27 28 29 38,
	1	 1 4 5 6 7 8 9 10 15 20 24 29,
	1	 5 6 7 9 20 24,
	0	 11 12 13 21 22 47 48 49 50 51 52 53 55 56 57 58 59 60 61 62 63 64 65,
	4	 10 14 25 26 27 28 29,
	0	 4 5 6 7 8 9 10 16 20 24 29,
	5	 47 62 65,
	0	 49 50 51 52 53,
	0	 13 21 22 47 48 49 50 51 52 53 55 56 58 59 60 61 62 64 65 66,
	1	 4 5 6 7 8 9 15 20 24 25 26 27 28,
	1	 4 5 6 7 8 9 15 17 18 20 23 24 25 26 27 28,
	0	 4 5 6 7 8 9 10 15 17 18 20 23 24 25 26 27 28,
	0	 39 43,
	0	 30 31 32 36 37 39 43,
	0	 30 31 32 34 35 36 37 39 43 44,
	1	 30 31 32 33 34 35 36 37 39 43 44 46 54,
	0	 4 5 6 7 8 9 10 15 17 18 20 23 24 25 26 27 28 30 31 32 33 34 35 36 37 39 43 44 46 54,
	0	 4 5 6 7 8 9 10 14 15 17 18 20 23 24 25 26 27 28 30 31 32 33 34 35 36 37 39 43 44 46 54,
	0	 4 5 6 7 8 9 10 14 15 16 17 18 20 23 24 25 26 27 28 30 31 32 33 34 35 36 37 39 43 44 46 54,
	0	 21 40 61,
	0	 21 40 61 64,
	0	 21 40 61 62 64,
	0	 21 22 40 61 62 64,
	0	 21 22 40 48 49 55 56 57 58 59 61 62 64,
	0	 21 22 40 47 48 49 50 51 52 53 55 56 57 58 59 61 62 64 65,
	0	 13 21 22 40 47 48 49 50 51 52 53 55 56 57 58 59 61 62 63 64 65,
	0	 13 21 22 40 47 48 49 50 51 52 53 55 56 57 58 59 61 62 63 64 65 66,
	0	 13 21 22 40 47 48 49 50 51 52 53 55 56 57 58 59 60 61 62 63 64 65 66,
	0	 13 19 21 22 40 47 48 49 50 51 52 53 55 56 57 58 59 60 61 62 63 64 65 66,
	0	 11 12 13 19 21 22 29 40 47 48 49 50 51 52 53 55 56 57 58 59 60 61 62 63 64 65 66,
	0	 1 2 3 38 41 42 45,
	1	 1 2 3 41 42 45,
	0	 11 12 13 21 22 48 49 50 51 52 53 55 56 58 59 61 62 63 64 65,
	1	 11 12 13 21 22 47 57 61 65,
	2	 13 21 22 47 48 49 50 51 52 53 55 56 58 59 61 62 63 65,
	1	 30 31 32 40,
	0	 4 5 6 7 8 9 15 16 17 18 20 23 24 25 26 27 28 29 38,
	1	 13 47 60,
	0	 13 47 48 49 50 51 52 53 55 56 58 59 60 62,
	1	 33 34 35 44 46 54,
	1	 21 22 48 55 56 58 59 61 62,
	2	 21 22 47 48 49 50 51 52 53 55 56 58 59 61 62 65,
	1	 21 22 47 48 49 50 51 52 53 55 56 58 59 61 62 63 65,
	1	 21 22 47 48 49 50 51 52 53 55 56 58 59 60 61 62 63 64 65,
	1	 21 22 39 41 42 45 47 48 49 50 51 52 53 55 56 57 58 59 60 61 62 63 64 65 66,
	1	 1 2 3 4 5 6 7 8 9 10 11 12 13 14 15 16 17 18 20 23 24 25 26 27 28 29 38,
	1	 1 2 3 11 12 13,
	0	 35 44,
	1	 4 5 6 7 8 9 15 16 17 18 20 23 24 38,
	2	 51 52 53,
	3	 15 16 17 18 23,
	0	 50 51 52 53 55 56 58 59 62,
	3	 21 22 48 49 50 51 52 53 55 56 58 59 61 62 64,
	1	 10 14 17 18 23 25 26 27 28 29 38,
	1	 47 55 56 58 59,
	0	 47 55 56 58 59 62,
	0	 30 31 33 34 35 43 44 46,
	0	 19 30 31 33 34 35 43 44 46,
	1	 11 12 29 47 65,
	1	 11 12 29 47 55 56 57 58 59 62 65,
	0	 11 12 29 47 48 55 56 57 58 59 62 65,
	1	 60 63 64 66,
	0	 1 2 3 4 5 6 7 8 9 10 15 16 17 18 19 20 23 24 25 26 27 28 38 40,
	0	 41 54,
	0	 19 30 31 32 33 34 35 36 37 40 41 43 44 46 54,
	0	 42 45,
	0	 39 42 45,
	0	 10 14 16 25 26 27 28 29 38,
	0	 34 35 43 44,
	0	 1 2 3 10 14 17 18 23 25 26 27 28 29,
	3	 15 17 18 23,
	3	 4 5 6 7 8 9 10 15 17 18 20 23 24,
	3	 4 5 6 7 8 9 10 15 16 17 18 20 23 24 25 26 27 28,
	2	 1 2 3 11 12 13 21 22 39 41 42 45 47 48 49 50 51 52 53 55 56 57 58 59 60 61 62 63 64 65 66,
	3	 21 22 48 55 56 57 58 59 61 62,
	3	 11 12 21 22 47 48 49 55 56 57 58 59 61 62 65,
	3	 11 12 21 22 47 48 49 50 51 52 53 55 56 57 58 59 61 62 64 65,
	5	 11 12 21 22 47 48 49 50 51 52 53 55 56 57 58 59 60 61 62 64 65 66,
	7	 11 12 21 22 47 48 49 50 51 52 53 55 56 57 58 59 60 61 62 63 64 65 66,
	3	 1 2 3 13 39 41 42 45,
	3	 1 2 3 13,
	1	 11 12 13 21 22 39 41 45 47 48 49 50 51 52 53 54 55 56 57 58 59 60 61 62 63 64 65 66,
	0	 1 2 3 4 5 6 7 8 9 10 14 15 16 17 18 20 23 24 25 26 27 28 29 38 42 43,
	0	 1 2 3 4 5 6 7 8 9 10 14 15 16 17 18 20 23 24 25 26 27 28 29 38 43,
	0	 1 2 3 4 5 6 7 8 9 15 16 17 18 20 23 24 25 26 27 28 43,
	0	 1 2 3 19 30 31 32 33 34 35 36 37 39 40 41 42 43 44 45 46,
	0	 5 6 7 8 9 10 16 20 24 29,
	1	 14 15 17 18 23 25 26 27 28 38,
	0	 30 31 36 37 40,
	1	 1 14 25 26 27 28 29,
	1	 1 14 29,
	1	 39 40,
	1	 11 12 14,
	1	 10 11 12 14 29,
	3	 13 19,
	1	 13 19 63,
	1	 13 19 63 66,
	1	 55 56 57 58 59 60,
	1	 21 55 56 57 58 59 60 61 62,
	1	 21 22 55 56 57 58 59 60 61 62,
	1	 50 51 52 53 65,
	1	 48 49 50 51 52 53 65,
	1	 21 22 48 49 50 51 52 53 55 56 57 58 59 60 61 62 65,
	1	 21 22 47 48 49 50 51 52 53 55 56 57 58 59 60 61 62 65,
	1	 13 19 21 22 47 48 49 50 51 52 53 55 56 57 58 59 60 61 62 63 64 65 66,
	1	 10 11 12 13 14 19 21 22 29 47 48 49 50 51 52 53 55 56 57 58 59 60 61 62 63 64 65 66,
	1	 10 11 12 13 14 19 21 22 29 38 41 42 45 47 48 49 50 51 52 53 55 56 57 58 59 60 61 62 63 64 65 66,
	1	 30 31 32 33 34 35 36 37 39 40 44 46,
	0	 30 31 32 33 34 35 36 37 39 40 44 46 54,
	1	 30 31 32 33 34 35 36 37 39 40 43 44 46 54,
	0	 1 2 3 4 5 6 7 8 9 20 24,
	1	 5 6 7 8 9 10 20 24 29,
	0	 2 3 4 5 6 7 8 9 15 17 18 20 23 24 40,
	0	 16 25 26 27 28 54,
	0	 2 3 4 5 6 7 8 9 15 16 17 18 20 23 24 25 26 27 28 40 54,
	0	 2 3 4 5 6 7 8 9 10 11 12 14 15 16 17 18 20 23 24 25 26 27 28 29 40 54,
	0	 2 3 4 5 6 7 8 9 10 11 12 14 15 16 17 18 19 20 23 24 25 26 27 28 29 40 54,
	0	 2 3 4 5 6 7 8 9 10 11 12 14 15 16 17 18 19 20 23 24 25 26 27 28 29 38 40 54,
	0	 1 13 21 22 39 41 42 45 47 48 49 50 51 52 53 55 56 57 58 59 60 61 62 63 64 65 66,
	0	 13 41 45,
	0	 13 39 41 45,
	0	 13 39 41 42 45,
	0	 1 21 22 47 48 49 50 51 52 53 55 56 57 58 59 60 61 62 63 64 65 66,
	0	 47 55 56 57 58 59 65,
	0	 47 55 56 57 58 59 62 65,
	0	 47 48 49 55 56 57 58 59 62 65,
	0	 11 12 14 29,
	0	 10 11 12 13 14 19 21 22 29 41 42 45 47 48 49 50 51 52 53 55 56 57 58 59 60 61 62 63 64 65 66,
	1	 4 5 6 7 8 9 15 20 24 29,
	1	 10 14,
	1	 10 14 17 18 23,
	1	 10 14 16 17 18 23 25 26 27 28 38,
	0	 1 2 3 4 5 6 7 8 9 10 14 15 16 17 18 20 23 24 25 26 27 28 29 38 39 42,
	0	 32 36 37 40,
	0	 1 2 3 14 17 18 23 25 26 27 28 38,
	1	 4 10 29,
	1	 30 31 33 34 35 40 44 46,
	2	 4 5 6 7 8 9 15 17 18 20 23 24 25 26 27 28 38,
	1	 14 16 17 18 23 25 26 27 28 29 38,
	0	 47 48 49 52 55 56 58 59 62 65,
	0	 31 40,
	1	 21 22 48 49 50 51 52 53 61 64,
	1	 21 22 48 49 50 51 52 53 55 56 58 59 61 64,
	1	 13 21 22 50 51 52 53 61 64,
	1	 13 50 51 52 53,
	0	 11 12 13 19 21 22 47 48 49 50 51 52 53 55 56 57 58 59 60 61 62 64 65 66,
	0	 21 22 47 48 50 51 52 53 55 56 57 58 59 60 61 64 65,
	0	 13 50 51 53,
	0	 1 4 5 6 7 8 9 10 15 16 20 24 29,
	1	 4 17 18 23 43,
	1	 4 10 14 17 18 23 29 43,
	0	 11 12 13 19 30 31 32 33 34 35 36 37 39 40 41 42 43 44 45 46 54,
	1	 11 12 54,
	0	 40 42,
	0	 4 5 6 7 8 9 14 15 17 18 20 23 24,
	0	 2 3 4 5 6 7 8 9 10 14 15 17 18 20 23 24,
	0	 2 3 4 5 6 7 8 9 10 14 15 17 18 19 20 23 24 30 31 32 33 34 35 36 37 39 43 44 46,
	0	 22 47 55 56 57 58 59,
	0	 21 22 48 49 50 51 52 53 55 56 58 59 60 61 62 64 66,
	0	 21 22 47 48 49 50 51 52 53 55 56 58 59 60 61 62 64 65 66,
	0	 4 10 15 16 17 18 23 29,
	1	 4 10 14 15 16 17 18 23 25 26 27 28 29,
	1	 1 2 3 4 5 6 7 8 9 10 14 15 16 17 18 19 20 23 24 25 26 27 28 29,
	1	 1 2 3 5 6 7 8 9 19 20 24,
	2	 11 12 43 57,
	2	 13 55 56 58 59,
	1	 13 48 49 55 56 58 59,
	1	 13 48 49 50 51 52 53 55 56 58 59,
	2	 1 2 3 4 5 6 7 8 9 10 14 15 16 17 18 20 23 24 25 26 27 28 29 38 42,
	1	 47 49 55 56 58 59 62 65,
	0	 48 49 50 51 52 53 55 56 57 58 59 62,
	0	 21 22 48 49 50 51 52 53 55 56 57 58 59 61 62 63,
	0	 40 60,
	0	 40 60 66,
	0	 21 22 40 47 48 49 50 51 52 53 55 56 57 58 59 60 61 62 63 65 66,
	0	 21 22 40 47 48 49 50 51 52 53 55 56 57 58 59 60 61 62 63 64 65 66,
	1	 11 12 19 21 22 40 47 48 49 50 51 52 53 55 56 57 58 59 60 61 62 63 64 65 66,
	0	 14 29 38,
	0	 1 2 3 4 5 6 7 8 9 10 15 16 17 18 20 23 24 25 26 27 28,
	0	 1 2 3 10 15 16 17 18 23 25 26 27 28,
	0	 6 7 9 24,
	0	 21 22 50 51 52 53 61 63 64,
	0	 21 22 48 49 50 51 52 53 61 63 64,
	1	 39 40 41 42 45 64,
	0	 14 17 18 19 23 25 26 27 28 30 31 32 33 34 35 36 37 38 40 43 44 46 54,
	0	 1 2 3 4 5 6 7 8 9 10 15 16 20 24 29,
	0	 1 2 3 4 5 6 7 8 9 15 16 20 24,
	0	 1 2 3 16,
	1	 6 7 8 24,
	0	 5 6 7 8 9 17 18 20 24,
	1	 4 5 6 7 8 9 17 18 20 24,
	0	 1 2 3 39 41 45,
	2	 38 39 41 42 45,
	2	 1 2 3 14 25 26 27 28,
	1	 15 17 18 23 25 26 27 28 38,
	0	 4 15 17 18 23 25 26 27 28 38,
	2	 11 12 13 21 22 39 40 41 42 45 47 48 49 50 51 52 53 54 55 56 57 58 59 60 61 62 63 64 65 66,
	1	 1 2 3 4 5 6 7 8 9 10 15 16 17 18 19 20 23 24 25 26 27 28 38,
	1	 16 19,
	1	 1 2 3 4 5 6 7 8 9 10 15 17 18 20 23 24 25 26 27 28 38,
	1	 1 2 3 5 6 7 8 9 10 20 24,
	2	 5 6 7 8 9 10 20 24,
	1	 2 3 5 6 7 8 9 19 20 24,
	0	 2 3 4 5 6 7 8 9 15 19 20 24,
	1	 2 3 4 5 6 7 8 9 15 17 18 19 20 24,
	1	 2 3 4 5 6 7 8 9 10 15 17 18 19 20 24 43,
	0	 2 3 4 5 6 7 8 9 10 15 17 18 19 20 23 24 43,
	1	 2 3 4 5 6 7 8 9 10 15 16 17 18 19 20 23 24 25 26 27 28 43,
	1	 21 22 61 62 63,
	1	 21 22 48 55 56 57 58 59 61 62 63,
	1	 21 22 47 48 50 51 52 53 55 56 57 58 59 61 62 63 65,
	1	 11 12 21 22 47 48 49 50 51 52 53 55 56 57 58 59 60 61 62 63 65 66,
	0	 11 12 13 21 22 47 48 49 50 51 52 53 54 55 56 57 58 59 60 61 62 63 65 66,
	0	 30 31 32 33 34 35 36 37 39 40 41 42 44 45 46,
	0	 1 2 3 4 5 6 7 8 9 10 14 15 16 17 18 19 20 23 24 25 26 27 28 29 38 43,
	1	 1 2 3 4 5 6 7 8 9 10 14 15 16 17 18 19 20 23 24 25 26 27 28 29 43,
	0	 13 48 49 50 51 53 55 56 58 59,
	1	 11 12 43,
	0	 30 31 32 36 37 42,
	1	 1 2 3 23,
	0	 4 5 6 7 8 9 10 14 15 16 17 18 20 24 25 26 27 28 29,
	0	 10 15 17 18 23,
	0	 4 5 6 7 8 9 10 14 15 16 17 18 20 23 24 25 26 27 28 29 38 40,
	3	 50 51 52 53 64,
	0	 21 22 48 49 50 51 52 53 55 56 57 58 59 61 62 64,
	1	 11 12 19 21 22 47 48 49 50 51 52 53 55 56 57 58 59 60 61 62 63 64 65 66,
	0	 1 2 3 4 5 6 7 8 9 10 13 14 15 16 17 18 20 23 24 25 26 27 28 29 38 40 41 42 45,
	1	 1 2 3 13 41 42 45,
	0	 47 49 52 65,
	1	 2 3 4 5 6 7 8 9 10 15 17 18 20 23 24,
	1	 2 3 4 5 6 7 8 9 10 14 15 16 17 18 20 23 24 25 26 27 28,
	0	 1 11 12 13 21 22 29 38 40 41 42 43 45 47 48 49 50 51 52 53 54 55 56 57 58 59 60 61 62 63 64 65 66,
	0	 4 6 24,
	0	 5 7 8 9 15 20,
	0	 48 50 51 53,
	0	 13 21 22 47 48 49 50 51 52 53 55 56 58 59 60 61 62 63 64 66,
	0	 4 5 6 7 8 9 15 16 20 24 25 26 27 28 38,
	0	 10 14 17 18 23 29,
	0	 10 14 17 18 19 23 29 30 31 32 33 34 35 36 37 40 43 44 46,
	0	 13 21 22 47 48 49 50 51 52 53 54 55 56 58 59 61 62 63 64 65 66,
	1	 4 5 6 7 8 9 10 14 15 16 17 18 20 23 24 25 26 27 28 29 38 42,
	1	 19 30 31 32 33 34 35 36 37 39 40 41 43 44 45 46,
	0	 60 63 66,
	0	 11 12 60 66,
	1	 63 64,
	0	 47 48 49 50 51 52 53 55 56 58 59 62 63 64 65,
	0	 11 12 13 21 22 29 47 48 49 50 51 52 53 55 56 57 58 59 60 61 62 64 65 66,
	0	 30 31 33 34 35 39 44 46,
	0	 4 15 16,
	1	 11 12 57 60 66,
	0	 13 21 22 48 49 50 51 52 53 61 64,
	0	 13 21 22 48 49 50 51 52 53 55 56 58 59 61 64,
	0	 48 62,
	0	 21 22 47 48 49 55 56 58 59 61 62 65,
	2	 4 5 6 7 8 9 10 20 24 43,
	2	 11 12 60 65,
	2	 22 48 55 56 57 58 59,
	2	 21 22 47 48 55 56 57 58 59 61 62,
	2	 21 22 47 48 50 51 52 53 55 56 57 58 59 61 62 64,
	2	 21 22 47 48 49 50 51 52 53 55 56 57 58 59 61 62 64,
	2	 11 12 21 22 47 48 49 50 51 52 53 55 56 57 58 59 60 61 62 64 65,
	0	 19 40 54,
	2	 13 19 40 54,
	2	 30 31 32 33 34 35 36 37 38 39 41 42 44 45 46,
	2	 1 2 3 4 5 6 7 8 9 10 15 16 17 18 20 23 24 25 26 27 28 43,
	0	 60 63,
	0	 11 12 13 19 63,
	0	 13 21 22 48 49 50 51 52 53 55 56 58 59 61 62 63,
	0	 4 15 17 18,
	0	 2 3 4 5 6 7 8 9 10 15 16 17 18 19 20 24 25 26 27 28 43,
	0	 11 12 13 21 22 41 42 45 47 48 49 50 51 52 53 54 55 56 57 58 59 60 61 62 63 64 65 66,
	0	 11 12 21 22 47 48 49 50 51 52 53 55 56 57 58 59 61 62 63 64 65,
	1	 1 2 3 4 5 6 7 8 9 10 13 14 15 16 17 18 20 23 24 25 26 27 28 29 38 39 41 42 45,
	1	 1 10 16,
	1	 30 40,
	1	 4 5 6 7 8 9 10 14 15 17 18 20 23 24 29,
	0	 17 18 23 38,
	0	 32 33 34 35 36 37 44 46,
	0	 21 22 47 61 63 64 65,
	0	 19 32 36 37 40,
	0	 4 5 6 7 8 9 10 15 17 18 20 24 29,
	0	 4 5 6 7 8 9 10 15 17 18 20 23 24 25 26 27 28 29 38,
	0	 19 57,
	0	 11 12 19 57,
	2	 11 12 13 19 21 22 47 48 49 50 51 52 53 54 55 56 57 58 59 60 61 62 63 64 65 66,
	1	 11 12 13 19 21 22 43 47 48 49 50 51 52 53 54 55 56 57 58 59 60 61 62 63 64 65 66,
	1	 11 12 13 19 21 22 39 41 42 43 45 47 48 49 50 51 52 53 54 55 56 57 58 59 60 61 62 63 64 65 66,
	0	 11 12 13 21 22 29 47 48 49 55 56 57 58 59 61 62 65,
	0	 4 5 6 7 8 9 10 15 16 17 18 20 23 24 29,
	0	 4 5 6 7 8 9 10 15 16 17 18 20 23 24 29 38,
	0	 1 2 3 10 19 30 31 32 33 34 35 36 37 40 43 44 46 54,
	0	 30 31 32,
	0	 9 20,
	1	 4 5 6 7 8 9 10 15 16 17 18 20 23 24 25 26 27 28 43,
	0	 13 19 54,
	1	 11 12 47 57 60 65 66,
	0	 11 12 47 50 51 52 53 57 60 65 66,
	0	 11 12 47 48 49 50 51 52 53 55 56 57 58 59 60 62 65 66,
	1	 11 12 21 22 47 48 49 50 51 52 53 55 56 57 58 59 60 61 62 65 66,
	0	 11 12 13 21 22 38 39 41 42 43 45 47 48 49 50 51 52 53 54 55 56 57 58 59 60 61 62 63 64 65 66,
	1	 15 16 29,
	1	 48 49 62,
	1	 48 49 50 51 52 53 62,
	0	 21 22 48 49 50 51 52 53 61 62 63 64,
	0	 11 12 13 60 66,
	0	 1 2 3 10 14 17 18 23 25 26 27 28 38,
	0	 19 30 31 32 36 37 43,
	0	 4 15 16 17 18 23 25 26 27 28,
	0	 30 31 32 33 34 35 36 37 39 40 43 44 46,
	1	 4 5 6 7 8 9 10 14 15 16 17 18 20 23 24 25 26 27 28 38,
	1	 1 2 3 11 12 13 19 21 22 40 47 48 49 50 51 52 53 54 55 56 57 58 59 60 61 62 63 64 65 66,
	0	 21 22 47 49 50 51 52 53 55 56 57 58 59 60 61 62 64 65,
	1	 19 21 22 47 48 49 50 51 52 53 55 56 57 58 59 60 61 62 63 64 65 66,
	0	 11 12 13 14 19 21 22 29 39 41 42 45 47 48 49 50 51 52 53 55 56 57 58 59 60 61 62 63 64 65 66,
	0	 47 63 65,
	0	 19 30 31 36 37,
	0	 33 34 35 40 43 44 46,
	0	 4 5 6 7 8 9 10 15 16 20 24 25 26 27 28 29,
	0	 13 21 22 47 48 49 50 51 52 53 55 56 58 59 61 63 64 65,
	1	 43 54,
	1	 47 48 49 50 51 52 53 55 56 57 58 59 65,
	0	 47 48 49 50 51 52 53 55 56 57 58 59 62 64 65,
	0	 11 12 39 41 42 45 57,
	0	 1 2 3 11 12 13 21 22 47 48 49 50 51 52 53 54 55 56 57 58 59 60 61 62 63 64 65 66,
	0	 1 2 3 19 30 31 32 33 34 35 36 37 40 44 46 54,
	0	 13 19 66,
	0	 4 5 6 7 8 9 10 14 15 16 20 24 29,
	0	 17 18 23 25 26 27 28 38,
	0	 13 21 22 48 49 50 51 52 53 55 56 58 59 61 62 63 64 66,
	0	 15 16 23 25 26 27 28,
	0	 4 5 6 7 8 9 10 11 12 14 15 17 18 19 20 24 29 43,
	0	 48 49 52 55 56 58 59 62,
	1	 14 17 18 23 25 26 27 28,
	0	 14 15 17 18 23 25 26 27 28,
	0	 13 21 22 47 48 49 50 51 52 53 55 56 57 58 59 61 62 63 64 65,
	0	 38 39 40 41 42 45,
	0	 11 12 13 21 22 38 39 40 41 42 45 47 48 49 50 51 52 53 55 56 57 58 59 60 61 62 63 64 65 66,
	0	 30 31 32 36 37 43,
	0	 1 2 3 4 5 6 7 8 9 10 14 15 16 17 18 19 20 23 24 25 26 27 28 29 54,
	0	 1 2 3 4 5 6 7 8 9 15 16 17 18 20 24,
	0	 21 22 47 48 49 50 51 52 53 55 56 57 58 59 61 64 65,
	0	 47 60 65 66,
	0	 48 49 50 51 53 55 56 58 59,
	0	 47 48 49 50 51 52 53 55 56 58 59 60 62 65 66,
	0	 10 25 26 27 28 29,
	0	 30 31 32 33 34 35 36 37 38 39 40 41 42 44 45 46,
	0	 1 2 3 4 5 6 7 8 9 10 13 14 15 16 17 18 20 23 24 25 26 27 28 29 38,
	0	 1 2 3 14 15 16 17 18 23 25 26 27 28 38,
	1	 21 61 64,
	0	 47 50 51 52 53 65 66,
	0	 47 48 49 50 51 52 53 55 56 58 59 62 65 66,
	0	 11 12 21 22 47 48 49 50 51 52 53 54 55 56 57 58 59 60 61 62 63 64 65 66,
	0	 1 2 3 5 6 7 8 9 10 15 17 18 20 23 24 25 26 27 28 38,
	0	 6 9 24,
	1	 14 25 26 27 28 38,
	1	 2 3 25 26 27 28,
	1	 33 34 44 46,
	0	 19 30 31 32 33 34 35 36 37 38 40 43 44 46,
	1	 19 30 31 32 33 34 35 36 37 38 39 40 41 42 43 44 45 46,
	1	 1 10 14 29,
	0	 1 2 3 10 11 12 13 21 22 39 41 42 45 47 48 49 50 51 52 53 54 55 56 57 58 59 60 61 62 63 64 65 66,
	0	 21 22 61 62 64,
	1	 10 14 17 18 23 25 26 27 28 38,
	0	 4 5 6 7 8 9 14 15 16 17 18 20 23 24 25 26 27 28 38,
	1	 1 2 3 4 5 6 7 8 9 10 11 12 14 15 16 17 18 20 23 24 25 26 27 28 29 38,
	1	 1 2 3 11 12,
	0	 11 13,
	0	 19 30 31 32 33 34 35 36 37 39 40 41 42 44 45 46,
	1	 19 30 31 32 40,
	0	 13 21 22 50 51 52 53 61,
	0	 1 11 12 13 21 22 29 38 40 47 48 49 50 51 52 53 54 55 56 57 58 59 60 61 62 63 64 65 66,
	0	 4 5 6 7 8 9 10 14 20 24 29,
	0	 19 33 34 35 36 37 44 46,
	0	 30 31 33 34 35 40 43 44 46,
	0	 11 12 13 21 22 39 41 43 45 47 48 49 50 51 52 53 55 56 57 58 59 60 61 62 63 64 65 66,
	0	 19 30 31 32 33 34 35 36 37 39 40 41 44 45 46,
	0	 1 2 3 4 5 6 7 8 9 10 14 15 16 17 18 20 23 24 25 26 27 28 29 42 43,
	0	 1 2 3 4 5 6 7 8 9 10 20 24 29 43,
	0	 49 55 56 57 58 59,
	0	 10 14 19 29 30 31 32 33 34 35 36 37 43 44 46,
	0	 4 5 6 7 8 9 10 14 15 16 17 18 20 23 24 25 26 27 28 29 38 41 42 45,
	0	 19 30 31 32 33 34 35 36 37 39 40 43 44 46 54,
	0	 47 48 49 50 51 52 53 55 56 58 59 65,
	0	 21 22 47 48 49 50 51 52 53 55 56 58 59 60 61 62 64 65,
	0	 1 2 3 4 5 6 7 8 9 10 11 12 13 14 15 16 17 18 20 23 24 25 26 27 28 29 38 41 42 45,
	0	 13 21 22 48 49 61 64,
	0	 14 17 18 25 26 27 28,
	0	 11 12 13 21 22 38 40 41 42 45 47 48 49 50 51 52 53 54 55 56 57 58 59 60 61 62 63 64 65 66,
	0	 5 6 7 8 9 15 20 24,
	0	 1 2 3 4 5 6 7 8 9 10 14 15 16 17 18 19 20 23 24 25 26 27 28 29 30 31 32 36 37 38,
	0	 10 14 29 43,
	0	 4 5 6 7 8 9 10 15 16 17 18 20 23 24 25 26 27 28 40,
	0	 11 12 38 54 57,
	0	 2 3 4 5 6 7 8 9 10 14 15 16 17 18 20 23 24 25 26 27 28 29 43,
	0	 55 56 57 58 59 62,
	0	 48 55 56 57 58 59 62,
	0	 11 12 13 14 19 21 22 29 40 47 48 49 50 51 52 53 54 55 56 57 58 59 60 61 62 63 64 65 66,
	0	 11 12 13 21 22 47 48 49 50 51 52 53 55 56 57 58 59 60 61 62 64 65 66,
	0	 1 2 3 10 14 29,
	0	 1 2 3 4 5 6 7 8 9 10 13 14 15 16 17 18 19 20 23 24 25 26 27 28 29 38 39 41 42 45,
	0	 1 2 3 4 5 6 7 8 9 10 13 14 15 16 17 18 19 20 23 24 25 26 27 28 29 38,
	0	 1 2 3 4 5 6 7 8 9 10 13 15 16 17 18 19 20 23 24 25 26 27 28 38,
	1	 13 16 19,
	0	 1 2 3 4 5 6 7 8 9 10 15 17 18 20 24,
	1	 48 50 51 52 53 55 56 58 59,
	0	 13 21 22 48 50 51 52 53 55 56 58 59 61 63 64,
	1	 4 5 6 7 8 9 15 16 20 24 25 26 27 28,
	0	 1 3,
	0	 48 49 50 51 52 53 55 56 58 59 62 63,
	0	 1 2 3 4 5 6 7 8 9 10 14 15 16 17 18 20 23 24 25 26 27 28 29 38 39 41 42 45 54,
	0	 1 2 3 19 30 31 32 33 34 35 36 37 39 40 41 42 44 45 46,
	0	 19 30 31 32 34 35 36 37 40 44,
	0	 1 2 3 11 12 13 21 22 47 48 49 50 51 52 53 55 56 57 58 59 60 61 62 63 64 65 66,
	1	 5 7 9 20,
	0	 30 31 32 33 34 35 36 37 39 41 43 44 45 46,
	0	 4 5 6 7 8 9 10 17 18 20 23 24 43,
	0	 13 40 54,
	0	 13 21 22 38 47 48 49 50 51 52 53 54 55 56 58 59 60 61 62 63 64 65 66,
	0	 1 2 3 4 5 6 7 8 9 10 15 16 17 18 20 23 24 25 26 27 28 29 38,
	0	 14 17 18 23 25 26 27 28 29 38,
	0	 4 5 6 7 8 9 14 15 17 18 20 23 24 25 26 27 28 29 38,
	0	 13 21 61 63 64,
	0	 13 21 22 61 62 63 64,
	0	 13 21 22 48 49 61 62 63 64,
	0	 13 21 22 48 49 52 61 62 63 64,
	0	 13 21 22 48 49 50 51 52 53 61 62 63 64,
	0	 11 12 13 21 22 39 43 47 48 49 50 51 52 53 54 55 56 57 58 59 60 61 62 63 64 65 66,
	0	 1 11 12 13 19 21 22 40 47 48 49 50 51 52 53 54 55 56 57 58 59 60 61 62 63 64 65 66,
	0	 19 30 31 32 34 35 36 37 40 43 44,
	0	 2 3 30 31 32 36 37,
	0	 2 3 30 31 32 36 37 39 41 42 43 45,
	0	 4 10,
	0	 2 3 4 10 30 31 32 36 37 39 41 42 43 45,
	0	 2 3 4 10 14 15 16 17 18 23 25 26 27 28 30 31 32 36 37 38 39 41 42 43 45,
	0	 2 3 4 10 14 15 16 17 18 23 25 26 27 28 30 31 32 33 34 35 36 37 38 39 41 42 43 44 45 46,
	0	 13 19 21 22 61,
	0	 48 50 51 52 53 55 56 58 59 62,
	0	 13 19 21 22 47 48 49 50 51 52 53 55 56 58 59 61 62 65,
	0	 63 66,
	0	 13 19 21 22 47 48 49 50 51 52 53 55 56 58 59 60 61 62 63 64 65 66,
	0	 1 5 6 7 8 9 20 24 29 40,
	1	 5 6 7 8 9 20 24 40,
	0	 21 22 48 49 55 56 58 59 61 62,
	0	 21 22 48 49 50 51 52 53 55 56 58 59 61 62,
	0	 31 32,
	0	 19 30 31 32 33 34 35 36 37 40 43 44 46 57,
	0	 47 48 49 50 51 52 53 55 56 58 59 60 62 63 64 65 66,
	0	 1 2 3 5 6 7 8 9 19 20 24 43,
	0	 5 6 7 8 9 19 20 24 43,
	0	 10 16 29 38,
	0	 30 37,
	0	 2 3 4 30 31 32 36 37 39 41 42 43 45,
	0	 2 3 4 10 14 30 31 32 36 37 39 41 42 43 45,
	0	 48 50 51 53 55 56 58 59,
	0	 47 48 50 51 52 53 55 56 58 59 62 65,
	0	 5 6 7 8 9 20 24 29 40,
	0	 4 5 6 7 8 9 20 24 29,
	0	 1 2 3 4 5 6 7 8 9 14 15 16 17 18 20 23 24 25 26 27 28 29 38,
	0	 1 2 3 13 42,
	1	 47 48 49 50 51 53 55 56 58 59 62 65,
	1	 13 21 22 39 41 42 45 47 48 49 50 51 52 53 55 56 57 58 59 60 61 62 63 64 65 66,
	0	 19 30 31 32,
	0	 55 56 58 59 65,
	0	 11 12 13 21 22 47 48 49 50 51 52 53 55 56 57 58 59 61 62 63 64 65 66,
	0	 5 6 9 20 24,
	0	 62 65,
	0	 55 56 58 59 62 65,
	0	 48 49 55 56 58 59 62 65,
	0	 48 49 50 51 52 53 55 56 58 59 62 65,
	0	 13 21 22 48 49 50 51 52 53 55 56 58 59 61 62 63 64 65,
	1	 1 2 3 4 5 6 7 8 9 10 15 16 17 18 20 23 24 25 26 27 28 29,
	0	 4 5 6 7 8 9 15 16 17 18 19 20 24,
	0	 13 41 42 45,
	0	 13 30 31 32 36 37 41 42 45,
	0	 21 47 61 65,
	0	 21 22 47 48 49 55 56 57 58 59 61 62 65,
	0	 21 22 47 48 49 50 51 52 53 54 55 56 57 58 59 60 61 62 63 64 65 66,
	0	 33 34 35 39 40 44 46,
	0	 33 34 35 39 40 43 44 46,
	0	 21 22 33 34 35 39 40 43 44 46 47 48 49 50 51 52 53 54 55 56 57 58 59 60 61 62 63 64 65 66,
	0	 1 2 3 4 5 6 7 8 9 10 11 12 14 15 16 17 18 19 20 23 24 25 26 27 28 29 38,
	0	 1 2 3 4 5 6 7 8 9 10 11 12 14 15 16 17 18 19 20 23 24 25 26 27 28 29,
	0	 1 2 3 4 5 6 7 8 9 10 11 12 14 15 16 17 18 19 20 24 25 26 27 28 29,
	0	 1 2 3 10 11 12 14 25 26 27 28 29,
	0	 10 11 12 29,
	0	 4 10 14 15 16 17 18 23 25 26 27 28 29 38,
	0	 4 10 17 18 23 29,
	0	 14 16 25 26 27 28 38,
	0	 4 10 14 16 17 18 23 25 26 27 28 29 38,
	0	 4 10 14 15 16 17 18 19 23 25 26 27 28 29 30 31 32 33 34 35 36 37 38 39 40 41 42 43 44 45 46 54,
	0	 1 11 12 13 21 22 39 41 42 45 47 48 49 50 51 52 53 54 55 56 57 58 59 60 61 62 63 64 65 66,
	0	 1 11 12 13 21 22 47 48 49 50 51 52 53 54 55 56 57 58 59 60 61 62 63 64 65 66,
	0	 1 2 3 10 14 23 25 26 27 28 29 38,
	0	 32 33 34 35 44 46,
	0	 19 32 33 34 35 44 46,
	0	 41 42 43 45,
	0	 5 6 7 8 9 10 16 19 20 24 29,
	0	 4 5 6 7 8 9 10 16 19 20 24 29,
	0	 4 5 6 7 8 9 10 14 16 17 18 19 20 24 25 26 27 28 29 38,
	0	 48 55 56 58 59 62,
	0	 47 57 60 65 66,
	0	 1 2 3 4 5 6 7 8 9 10 14 15 16 17 18 19 20 23 24 25 26 27 28 29 38 40 54,
	0	 1 2 3 4 5 6 7 8 9 10 14 15 16 17 18 19 20 23 24 25 26 27 28 29 38 40,
	0	 1 2 3 4 5 6 7 8 9 10 14 15 16 17 18 19 20 24 25 26 27 28 29 38,
	0	 11 12 21 22 39 41 42 45 47 48 49 50 51 52 53 55 56 57 58 59 60 61 62 63 64 65 66,
	0	 2 3 39 41 42 45,
	0	 48 49 55 56 57 58 59 60 62 64,
	0	 11 12 60,
	0	 11 12 13 21 22 47 48 49 50 51 52 53 55 56 58 59 60 61 62 63 64 65,
	0	 14 19 30 31 32 33 34 35 36 37 44 46,
	0	 1 2 3 4 5 6 7 8 9 10 14 15 16 17 18 19 20 23 24 25 26 27 28 29 33 34 35 38 44 46 54,
	0	 1 2 3 10 14 25 26 27 28 29 42,
	0	 1 2 3 4 5 6 7 8 9 15 17 18 20 23 24 25 26 27 28 38,
	0	 48 49 51 52 53,
	0	 14 29 30 31 32 33 34 35 36 37 39 40 41 42 43 44 45 46 54,
	0	 4 5 6 7 8 9 15 17 18 20 23 24 38,
	0	 14 38,
	0	 1 2 3 4 5 6 7 8 9 10 14 15 16 17 18 20 23 24 25 26 27 28 29 38 42 54,
	0	 14 16 17 18 23,
	0	 15 38,
	1	 1 2 3 13 30 31 32 33 34 35 36 37 39 41 42 43 44 45 46 54,
	0	 1 2 3 17 18 23,
	0	 4 5 6 7 8 9 14 15 17 18 20 23 24 25 26 27 28,
	0	 11 12 14 17 18 43,
	0	 4 5 6 7 8 9 11 12 14 17 18 20 24 43,
	0	 2 3 5 6 7 8 9 17 18 20 23 24 40,
	0	 2 3 4 5 6 7 8 9 17 18 20 23 24 40,
	0	 15 16 25 26 27 28 54,
	0	 10 11 12 14 19 29,
	0	 50 51 52 53 62,
	0	 21 22 39 41 45 47 48 49 50 51 52 53 55 56 57 58 59 60 61 62 63 64 65 66,
	0	 1 2 3 4 5 6 7 8 9 10 11 12 13 14 15 16 17 18 19 20 23 24 25 26 27 28 29 38 40 42 54,
	0	 1 13 38 42,
	0	 1 13 42,
	0	 1 13,
	0	 22 48 49 50 51 52 53 55 56 58 59 62,
	1	 13 21 22 48 49 50 51 52 53 55 56 58 59 61 62,
	0	 4 5 6 7 8 9 14 15 16 17 18 20 24 25 26 27 28,
	0	 4 5 6 7 8 9 14 15 16 17 18 20 23 24 25 26 27 28,
	0	 4 5 6 7 8 9 10 14 15 16 17 18 20 23 24 25 26 27 28,
	0	 19 32 36 37 39,
	0	 11 12 13 21 22 29 40 47 48 49 50 51 52 53 54 55 56 57 58 59 60 61 62 63 64 65 66,
	0	 4 5 6 7 8 9 10 15 16 20 24 25 26 27 28 29 38,
	0	 1 2 3 4 5 6 7 8 9 10 15 20 24 29,
	0	 13 21 61 63,
	0	 11 12 13 21 22 39 41 43 45 47 48 49 50 51 52 53 54 55 56 57 58 59 60 61 62 63 64 65 66,
	0	 13 60 63 66,
	0	 19 30 31 32 33 34 35 36 37 39 40 41 43 44 45 46 54,
	0	 21 22 47 48 50 51 52 53 61 63 65,
	0	 1 2 3 10 14 23 25 26 27 28 29,
	0	 4 5 6 7 8 9 10 15 17 18 20 24,
	0	 1 2 3 4 5 6 7 8 9 10 13 14 15 16 17 18 19 20 23 24 25 26 27 28 29 38 39 41 42 45 54,
	0	 1 2 3 4 5 6 7 8 9 10 13 14 15 16 17 18 19 20 23 24 25 26 27 28 29 38 54,
	0	 13 16 19 54,
	0	 1 2 3 4 5 6 7 8 9 10 14 15 17 18 20 23 24 25 26 27 28 29 38,
	0	 40 43,
	1	 19 30 31 32 36 37 40 43,
	0	 7 8 9,
	0	 19 30 31 32 33 34 35 36 37 40 42 43 44 46 54,
	0	 33 34 35 43 44 46 54,
	0	 30 31 32 33 34 35 36 37 39 44 46 54,
	0	 1 2 3 11 12 13 19 21 22 29 40 41 42 45 47 48 49 50 51 52 53 55 56 57 58 59 60 61 62 63 64 65 66,
	0	 21 40,
	0	 21 22 40 61 64,
	0	 13 21 22 40 47 48 49 50 51 52 53 55 56 57 58 59 61 62 64 65,
	0	 1 2 3 42,
	0	 1 2 3 13 19 30 31 32 33 34 35 36 37 39 40 41 42 43 44 45 46 54,
	0	 1 2 3 13 39,
	0	 19 30 31 32 33 34 35 36 37 39 41 44 45 46,
	0	 22 47 48 49 50 51 52 53 55 56 58 59 62 65,
	0	 13 21 22 48 49 50 51 52 53 55 56 57 58 59 61 62 63 64,
	0	 1 2 3 19 30 31 32 33 34 35 36 37 39 40 41 42 43 44 45 46 54,
	0	 4 5 6 7 8 9 10 14 15 16 17 18 20 23 24 25 26 27 28 29 38 39 41 42 45,
	0	 1 2 3 4 5 6 7 8 9 10 14 15 16 20 24 25 26 27 28 29,
	0	 13 19 40 54 63,
	0	 1 2 3 11 12 19 30 31 32 33 34 35 36 37 40 43 44 46 54,
	0	 13 21 22 48 50 51 52 53 55 56 58 59 61 62 63 64,
	0	 21 22 47 48 49 50 51 52 53 55 56 57 58 59 61 62 64 66,
	0	 4 5 6 7 8 9 10 14 20 24 29 43,
	0	 30 31 32 34 35 36 37 44,
	0	 21 22 48 50 51 52 53 55 56 58 59 61 62,
	0	 10 25 26 27 28,
	0	 48 49 50 51 53 62,
	0	 14 16,
	0	 21 22 40 61,
	0	 13 21 22 40 61 64,
	0	 1 11 12 13 21 22 39 41 42 45 47 48 49 50 51 52 53 55 56 57 58 59 60 61 62 63 64 65 66,
	0	 1 39 41 42 45,
	0	 1 39,
	0	 11 12 13 21 22 29 47 48 49 50 51 52 53 55 56 57 58 59 61 62 63 65 66,
	0	 1 2 3 19 30 31 32 33 34 35 36 37 40 43 44 46,
	0	 2 3 4 5 6 7 8 9 10 14 15 16 17 18 20 23 24 25 26 27 28 38 41 42 45,
	0	 5 6 7 8 9 10 20 24 43,
	0	 4 5 6 7 8 9 10 20 24,
	0	 5 6 7 8 20 24,
	0	 5 6 7 8 9 20 24 29,
	0	 5 6 7 8 9 15 20 24 29,
	0	 4 5 6 7 8 9 15 20 24 29 43,
	0	 17 18 23 25 26 27 28,
	0	 4 5 6 7 8 9 14 15 17 18 20 23 24 25 26 27 28 29 43,
	0	 47 48 50 51 52 53 55 56 57 58 59 65,
	0	 21 22 47 48 50 51 52 53 55 56 57 58 59 61 62 65,
	0	 21 22 47 48 49 50 51 52 53 55 56 57 58 59 61 62 63 65 66,
	0	 11 12 13 19 21 22 38 47 48 49 50 51 52 53 54 55 56 57 58 59 60 61 62 63 65 66,
	0	 39 40 64,
	0	 39 40 41 45 64,
	0	 1 2 3 4 5 6 7 8 9 10 14 15 16 17 18 20 23 24 25 26 27 28 29 30 31 32 36 37 43,
	0	 31 33 34 35 44 46,
	0	 1 2 3 39,
	0	 30 31 32 33 34 35 36 37 39 41 42 44 45 46,
	0	 13 19 30 31 32 33 34 35 36 37 38 39 40 41 42 44 45 46 54,
	0	 48 49 50 51 52 53 55 56 58 59 62 64,
	0	 13 48 49 50 51 52 53 55 56 58 59 62 64,
	0	 11 12 13 19 66,
	0	 32 37,
	0	 39 40 41 42 45 54,
	0	 48 49 51 53,
	0	 14 15 16 25 26 27 28,
	0	 13 21 22 47 61 63 64 65,
	0	 1 2 3 10 30 31 32 33 34 35 36 37 39 40 41 42 43 44 45 46 54,
	0	 1 2 3 4 5 6 7 8 9 10 14 15 16 17 18 20 24 25 26 27 28 29,
	0	 11 12 21 22 47 48 50 51 52 53 55 56 57 58 59 60 61 62 64 65,
	0	 1 4 5 6 7 8 9 15 20 24,
	0	 1 2 3 4 5 6 7 8 9 10 14 20 24 25 26 27 28 29,
	0	 1 2 3 10 14 15 16 17 18 23 25 26 27 28 29,
	0	 4 5 6 7 8 9 15 16 17 18 19 20 23 24,
	0	 10 11 12 14 25 26 27 28 29,
	0	 1 2 3 14 25 26 27 28 29,
	0	 11 12 13 21 22 38 47 48 49 50 51 52 53 55 56 57 58 59 60 61 62 63 64 65 66,
	0	 1 2 3 5 6 7 8 9 19 20 24 30 31 32 33 34 35 36 37 44 46,
	0	 1 2 3 11 12 13 19 21 22 29 40 47 48 49 50 51 52 53 54 55 56 57 58 59 60 61 62 63 64 65 66,
	0	 55 56 57 58 59 60 62 64,
	0	 1 2 3 11 12 13 40 54,
	0	 1 2 3 40,
	0	 60 65,
	0	 13 47 65,
	0	 1 2 3 4 5 6 7 8 9 10 14 15 16 17 18 19 20 23 24 25 26 27 28 29 30 31 32 36 37 43,
	0	 1 2 3 4 5 6 7 8 9 10 13 14 15 16 17 18 19 20 23 24 25 26 27 28 38,
	0	 11 12 13 21 22 47 48 49 50 51 52 53 54 55 56 58 59 60 61 62 63 64 65 66,
	0	 1 11 12 13 14 21 22 29 38 40 41 42 45 47 48 49 50 51 52 53 54 55 56 57 58 59 60 61 62 63 64 65 66,
	0	 1 2 3 4 5 6 7 8 9 15 17 18 20 23 24 25 26 27 28,
	0	 2 3 4 5 6 7 8 9 10 15 16 17 18 20 23 24 25 26 27 28 43,
	0	 47 50 51 52 53 55 56 58 59 62 65,
	0	 4 5 6 7 8 9 14 15 16 17 18 20 24,
	0	 25 28,
	0	 1 2 3 4 5 6 7 8 9 14 15 16 17 18 20 23 24 25 26 27 28,
	0	 19 30 31 32 33 34 35 36 37 40 41 43 44 45 46,
	0	 5 6 7 8 9 20 24 29 43,
	0	 4 5 6 7 8 9 20 24 29 43,
	0	 47 50 51 52 53 62 65,
	0	 47 48 50 51 52 53 55 56 57 58 59 62 65,
	0	 19 21 22 47 48 49 50 51 52 53 55 56 57 58 59 60 61 62 63 65 66,
	0	 4 5 6 7 8 9 14 15 17 18 20 24,
	0	 11 12 21 22 38 47 48 49 50 51 52 53 55 56 57 58 59 60 61 62 63 64 65 66,
	0	 32 34 35 44,
	0	 32 34 35 36 37 44,
	0	 1 2 3 4 5 6 7 8 9 10 15 16 17 18 20 23 24 29,
	0	 13 48 49 50 51 52 53 55 56 58 59 62 65,
	0	 11 12 13 21 22 38 40 47 48 49 50 51 52 53 54 55 56 57 58 59 60 61 62 63 64 65 66,
	0	 4 5 6 7 8 9 10 11 12 13 14 15 16 17 18 20 23 24 25 26 27 28 29 38,
	0	 11 12 47 60 65 66,
	0	 1 2 3 4 5 6 7 8 9 10 14 15 16 17 18 20 23 24 25 26 27 28 29 38 43 54,
	0	 16 23 25 26 27 28 38,
	0	 1 2 3 4 5 6 7 8 9 10 14 15 16 17 18 20 23 24 25 26 27 28 43,
	0	 13 59,
	0	 1 2 3 4 5 6 7 8 9 14 15 16 17 18 20 23 24 25 26 27 28 38,
	0	 4 5 6 7 8 9 10 14 15 16 17 18 20 23 24 29,
	0	 14 15 16 17 18 23 25 26 27 28 29 38,
	0	 47 62,
	0	 11 12 13 19 21 22 39 41 42 45 47 48 49 50 51 52 53 54 55 56 57 58 59 60 61 62 63 64 65 66,
	0	 1 2 3 19 30 31 32 33 34 35 36 37 40 43 44 46 54,
	0	 1 2 3 4 5 6 7 8 9 10 15 17 18 20 23 24 25 26 27 28,
	0	 13 19 21 22 47 61 65,
	0	 21 22 48 49 55 56 58 59 61 62 63 64,
	0	 10 29 43,
	0	 25 26 27 28 29 38,
	0	 21 22 48 49 61 63 64,
	0	 1 2 3 4 5 6 7 8 9 10 20 24 29 39 41 42 45,
	0	 1 2 3 4 5 6 7 8 9 10 14 15 16 17 18 19 20 23 24 25 26 27 28 29 30 31 32 36 37 38 40 43,
	0	 33 35 46,
	0	 5 6 7 8 9 20 24 43,
	0	 48 50 51 52 53,
	0	 21 22 48 50 51 52 53 61 63 64,
	0	 47 49 55 56 58 59 65,
	0	 19 30 31 40,
	0	 19 30 31 36 37 40,
	0	 1 2 3 4 5 6 7 8 9 10 14 15 16 17 18 20 23 24 25 26 27 28 29 38 57,
	0	 1 2 3 4 5 6 7 8 9 10 14 15 16 17 18 20 23 24 25 26 27 28 38,
	0	 10 14 17 18 43,
	0	 21 22 48 61 62,
	0	 21 22 47 48 49 61 62 65,
	0	 13 21 22 47 48 49 50 51 52 53 54 55 56 57 58 59 60 61 62 63 64 65,
	0	 13 21 22 33 34 35 38 40 44 46 47 48 49 50 51 52 53 54 55 56 57 58 59 60 61 62 63 64 65 66,
	0	 4 5 7 8 9 20,
	0	 30 31 37,
	0	 47 48 49 50 51 52 53 55 56 58 59 60 62 63 65 66,
	0	 21 22 47 48 49 50 51 52 53 55 56 58 59 60 61 62 63 65 66,
	0	 4 10 14 17 18 23 29,
	0	 1 2 3 5 6 7 8 9 15 20 24,
	0	 21 22 48 49 50 51 52 53 55 56 58 59 60 61 62 63 64 65 66,
	0	 1 2 3 4 5 6 7 8 9 10 15 16 17 18 20 24,
	0	 1 41 42 45,
	0	 4 15 25 26 27 28 38,
	0	 1 2 3 4 5 6 7 8 9 10 11 12 14 15 16 17 18 19 20 23 24 25 26 27 28 29 38 39 41 42 43 45,
	0	 4 29,
	0	 11 12 13 21 22 33 34 35 43 44 46 47 48 49 50 51 52 53 54 55 56 57 58 59 60 61 62 63 64 65 66,
	0	 30 31 39 40 41 42 45,
	0	 19 30 31 32 36 37 39 40 41 42 45,
	0	 2 3 13 19,
	0	 2 3 13 19 30 31 32 36 37,
	0	 2 3 13 19 30 31 32 36 37 41 42 45,
	0	 2 3 13 19 30 31 32 36 37 41 42 45 63,
	0	 2 3 13 14 19 30 31 32 36 37 41 42 45 63,
	0	 55 56 58 59 60 64,
	0	 50 51 52 53 55 56 58 59 60 64,
	0	 48 49 50 51 52 53 55 56 58 59 60 62 64,
	0	 21 22 48 49 50 51 52 53 55 56 58 59 60 61 62 64,
	0	 11 12 21 22 29 47 48 49 50 51 52 53 55 56 57 58 59 60 61 62 64 65 66,
	0	 11 12 21 22 29 47 48 49 50 51 52 53 54 55 56 57 58 59 60 61 62 64 65 66,
	0	 11 12 21 22 29 39 43 47 48 49 50 51 52 53 54 55 56 57 58 59 60 61 62 64 65 66,
	0	 11 12 21 22 29 33 34 35 39 43 44 46 47 48 49 50 51 52 53 54 55 56 57 58 59 60 61 62 64 65 66,
	0	 1 4 5 6 7 8 9 10 15 16 17 18 20 23 24 25 26 27 28 38 40,
	0	 1 4 5 6 7 8 9 10 15 16 17 18 20 23 24 25 26 27 28 40,
	0	 1 4 5 6 7 8 9 15 16 17 18 20 23 24 25 26 27 28 40,
	0	 1 4 5 6 7 8 9 15 17 18 20 23 24 25 26 27 28 40,
	0	 4 5 6 7 8 9 20 24 40,
	0	 4 5 6 7 8 9 17 18 20 24 40,
	0	 1 15 23 25 26 27 28,
	0	 1 15 25 26 27 28,
	0	 1 15,
	0	 21 22 39 47 48 49 50 51 52 53 55 56 57 58 59 60 61 62 63 64 65 66,
	0	 1 2 3 29,
	0	 1 2 3 4 5 6 7 8 9 10 14 15 16 17 18 19 20 23 24 25 26 27 28 29 30 31 32 36 37 39 41 42 45,
	0	 11 12 13 39 41 42 45,
	0	 47 49 62 65,
	0	 1 2 3 10 14 25 26 27 28 29 38,
	0	 21 22 47 48 49 50 51 52 53 55 56 57 58 59 61 62 63 64 65 66,
	0	 5 6 7 8 9 14 17 18 20 23 24 25 26 27 28 38,
	0	 4 5 6 7 8 9 14 17 18 20 23 24 25 26 27 28 38,
;
END; [Splits]
