# Supplementary material for: Evolution of promoter-proximal pausing enabled a new layer of transcription control
Source: bioRxiv. 2024 Oct 12:2023.02.19.529146. Preprint. [Version 2] doi: 10.1101/2023.02.19.529146 (PMC11482795; doi:10.1101/2023.02.19.529146)
Supplement: Supplement 1 [file media-1.zip › Other Supplemental Materials/HEXIM/HEXIMlikefinal.linsi.trimalgappyout.phy]

 66 211
EP00002_Diphylleia_rotans_P030363_TRINITY_DN6234_c1_g1_i1.p1_TRINITY_DN6234_c1_g1_TRINITY_DN6234_c1_g1_i1.p1_ORF_type_5prime_partial_len_375_score_86.64_TRINITY_DN6234_c1_g1_i1_661-1785/1-374                                                                  --QQSISSVSNEHASRSQPVISTGAS-ASGSSVVSTPLTTTASLSSPPRRAQNRPKWKPYSQLTWEEKADREAREVEAALERYNQANDVVDRKGRVKKLDVVPAPPRNSNIALLYEHETSSCERRDLSEMPDIA---MLDGSDETGEALQALRSLNAEPVMDLTEPSNWREVQSLQRENAQLRQETAELREQIAQIQRMLNM---------
EP00004_Rigifila_ramosa_P028240_TRINITY_DN9515_c0_g1_i2.p1_TRINITY_DN9515_c0_g1_TRINITY_DN9515_c0_g1_i2.p1_ORF_type_5prime_partial_len_222_score_37.54_TRINITY_DN9515_c0_g1_i2_3-668/1-221                                                                       ---------------MNTPVTPVGV--ASGGDAAERPTTADPARRRRRNRIRQREHRKPFAQLSWEEKRDIEARALRQEPT---ELPLPKGRKG---RREAVPEAPRNTNQFLMHGRAPAEEPP----------GVAAGSDRDEDSGLEDVNEGLMAETLRSIAADTAQQRLREQQAEMEALRRENAVLRRRLVAVERELKRLEKKTG---
EP00004_Rigifila_ramosa_P028242_TRINITY_DN9515_c0_g1_i4.p1_TRINITY_DN9515_c0_g1_TRINITY_DN9515_c0_g1_i4.p1_ORF_type_internal_len_187_score_20.46_TRINITY_DN9515_c0_g1_i4_3-560/1-186                                                                             ---------------MNTPVTPVGV--ASGGDAAERPTTADPARRRRRNRIRQREHRKPFAQLSWEEKRDIEARALRQEPT---ELPLPKGRKG---RREAVPEAPRNTNQFLMHGRAPAEEPP----------GVAAGSDRDEDSGLEDVNEGLMAETLTSLLSVFAQSPCSAEYC----------------------------------
EP00274_Cyanoptyche_gloeocystis_P000581_CAMPEP_0196652666_NCGR_PEP_ID_MMETSP1086-20130531_2011_1_TAXON_ID_77921_ORGANISM_"Cyanoptyche_gloeocystis_Strain_SAG4.97"_LENGTH_333_DNA_ID_CAMNT_0041983325_DNA_START_69_DNA_END_1070_DNA_ORIENTATION_/1-333            MAKKKEAKAKAAGTSNSSPNGRQSG--SSGSNGAGTRDTQGPGAKRRKRK-RNVRLYKKYSEMTWEEKKAKEEAEEKKAQAKDVEVPLPRSDRGRQGRSTFRPHAPRNTTQFLIDEKGHTSSAGLDESMHGVLKKPLVRMSMDGDIEFNESDNSHSADS----SYSHLMDQLKEKDAYIKLLEDTTDSLTRELNRLRSFLGPFLADAPTLP
EP00277_Geminigera_cryophila_P032347_CAMPEP_0173131334_NCGR_PEP_ID_MMETSP1102-20130122_60573_1_TAXON_ID_49646_ORGANISM_"Geminigera_sp._Strain_Caron_Lab_Isolate"_LENGTH_358_DNA_ID_CAMNT_0014042619_DNA_START_1_DNA_END_1074_DNA_ORIENTATION_/1-358              MPQKEKEKAKDLAKKLSTPAALNAATNSTIYSAMPNPLTPQSPPQKRKRE-RKKKHWKPWSEQTWEERLEREKFEERRAADKEAQESLPLSKSK--KKEFEMPRAPRNTTQALMHTQENNDGNQRDESMEGLLSDENESSDSDDEDNNLGIGSAAAGEAMSAL----------QKDRRIQELEAQNKSLLQRLDDLQAASKP---------
EP00279_Guillardia_theta_P021354_XP_005839073.1_hypothetical_protein_GUITHDRAFT_101996_Guillardia_theta_CCMP2712/1-226                                                                                                                                           MVGKGRKEKNAVEAVANQ---------QQDTSQPDVTM--EIPKPKRRRE-RKNRKWKPYSAMTWQEKLEQEKKESIKAEQMDNPFDAPSSRRK--KREINMPRAPRNTTQSLIHADSTEYERALDLSMQGILSSHEDSSDDDSEVEYATLLCSLMYDGIKWM----LVLHMI--------------------------------------
EP00281_Chroomonas_sp_CCMP1168_P026705_CAMPEP_0206250870_NCGR_PEP_ID_MMETSP0047_2-20121206_21711_1_ASSEMBLY_ACC_CAM_ASM_000192_TAXON_ID_195065_ORGANISM_"Chroomonas_mesostigmatica_cf_Strain_CCMP1168"_LENGTH_384_DNA_ID_CAMNT_0053676765_DNA_START_1_DNA_END_   --AAREQALKASAPADPAPAAGAGAG-ASAGGAMETSISVVDKPRKRVRE-RKNRTYKPFSEMDWKDRMLQEKKEEERAQAAAAAAEEGAGKPKKRKRVVEVPKAPRNPTQNLLHANSDVYEDE---TMYGMLSARKDEESSDEDEEADRIYEDLHGESAAGA----------EQPDRVSALEAXEQEAAREGWQVRRSRARLGQPHGKIF
EP00290_Baffinella_frigidus_P006007_CAMPEP_0180125796_NCGR_PEP_ID_MMETSP0986-20121125_5370_1_TAXON_ID_697907_ORGANISM_"non_described_non_described_Strain_CCMP2293"_LENGTH_247_DNA_ID_CAMNT_0022065215_DNA_START_1_DNA_END_744_DNA_ORIENTATION_-/1-247           ------------------PPGSEGKGGKAEASPGEGGREVGSKSKRRPRE-RKNSKWKPFSEMTWQEKLEREEFESKRAEARDAEVVEPASRSKRAKKIIEMPRAPRNTTQGIIEQRAGEEGERVDGSMQGLITDESSDEDSDSDDDKDSAHAGKM---CEAFSAHNGHTDLDEKDRRIRELDAERVATGARPSARGHSRRA---------
EP00291_Cryptomonas_curvata_P009204_CAMPEP_0172195108_NCGR_PEP_ID_MMETSP1050-20130122_26005_1_TAXON_ID_233186_ORGANISM_"Cryptomonas_curvata_Strain_CCAP979_52"_LENGTH_255_DNA_ID_CAMNT_0012871095_DNA_START_1_DNA_END_767_DNA_ORIENTATION_-/1-255                --------------------------SISDDKEVISSRSNGPHQQKRIRS-RKNRNWKPYSQQTWEERLEREFAEERKATEQGKGLNSSTGKRAAAKREMEMPKAPRNTTQNLLHTTDYGE---LDVSLQGLLSSRPSSDDEDEQADDEDQGPQMN---SRDL----------ERDELVQELREENRRLRGRVETLERELAE---------
EP00294_Goniomonas_avonlea_P016588_CAMPEP_0114540750_NCGR_PEP_ID_MMETSP0114-20121206_940_1_TAXON_ID_31324_ORGANISM_"Goniomonas_sp_Strain_m"_LENGTH_318_DNA_ID_CAMNT_0001724945_DNA_START_1_DNA_END_955_DNA_ORIENTATION_/1-318                                    --RGRGRNKKRTGESGDRPGADRSQSQVTGHDHVDRAAEAGLEAGKRKRD-RRNRNWKPYSQLSWEEKKALDEKVK--------EIPAPTNKRGKRRKQDYCPHAPRNTTSDILEAHSRDRLNSPDVTPAAAMG----------ANDLPTSLEDNNSDDLHGLAPPEVLERLEVQRRRIRELENENMVMKLRMENLEKVVAALEQSNSSQP
EP00397_Hematodinium_sp_SG-2012_P028650_GEMP01030181.1.p1_GENE.GEMP01030181.1_GEMP01030181.1.p1_ORF_type_complete_len_433_score_126.94_GEMP01030181.1_217-1515/1-432                                                                                             MA-------------------------------------------------KRKRPWKQYNKMTWEEKMSLMEKEQQQEDKRQV----------LWGR----CRSPHNTNSYLFRDMASSSFAVVDISACSPTTHSPSCSSTDIAKELRSALTDSMFEQFKAFSKEEPDAELVDLEDKVRMLQERVAQQRAQMASLLEELKRLAMEQDRRH
EP00397_Hematodinium_sp_SG-2012_P032357_GEMP01034449.1.p1_GENE.GEMP01034449.1_GEMP01034449.1.p1_ORF_type_complete_len_386_score_120.69_GEMP01034449.1_217-1374/1-385                                                                                             MA-------------------------------------------------KRKRPWKQYNKMTWEEKMSLMEKEQQQEDKRQV----------LWGR----CRSPHNTNSYLFRDMASSSFAVVDISACSPTTHSPSCSSTDIAKELRSALTDSMFEQFKAFSKEEPDAELVDLEDKVRMLQERVAQQRAQMASLLEELKRLAMEQDRRH
EP00451_Oxyrrhis_marina_P017039_CAMPEP_0204346970_NCGR_PEP_ID_MMETSP0469-20131031_27587_1_ASSEMBLY_ACC_CAM_ASM_000384_TAXON_ID_2969_ORGANISM_"Oxyrrhis_marina"_LENGTH_190_DNA_ID_CAMNT_0051332685_DNA_START_1_DNA_END_574_DNA_ORIENTATION_/1-190                 --------------------------DESDQSE--CSAGVICGGRSVVKT-KRAPRWRPYSSLTAQEKVVLLRKELVELNR-------------RNTKNTGFCMAPHNTTSFLIRDFEERAPI-LSE-------VLVAAAIDDP------------SESLTAAQAAALEEVYLLLEAQRAELGQLGNGVLR--AEIEKDVGA---------
EP00499_Haloplacidia_sp_CaronLabIsolate_P010297_CAMPEP_0196769710_NCGR_PEP_ID_MMETSP1104-20130614_710_1_TAXON_ID_33652_ORGANISM_"Cafeteria_sp._Strain_Caron_Lab_Isolate"_LENGTH_291_DNA_ID_CAMNT_0042139811_DNA_START_47_DNA_END_922_DNA_ORIENTATION_-/1-291     MS-------SEGYNANDGPNGVDSSA-SSDAAG-------GPRGRKRRRRGKRGRRWKPFSEMSWEEKQELEEREEQQVRRMEEHAPKPKDSRGRVKRIDYRPDAPRNTTQFIMEEEAEQEEEPFDGSPERPMPSRWDLTPADMAAAATAAVSSSIWAELMALSKEALVAMVMDLRGRLQA----------EAVGGGRPAAA---------
EP00697_Spironema_sp_BW2_P005502_gnl_Spiro4_17684_TR9415_c0_g1_i1.p1_gnl_Spiro4_17684_TR9415_c0_g1_gnl_Spiro4_17684_TR9415_c0_g1_i1.p1_ORF_type_5prime_partial_len_226_score_49.29_gnl_Spiro4_17684_TR9415_c0_g1_i1_114-791/1-225                                NA--------DAPATAELPPPQDAGS-PTDASP---AEAPRTLTRKQKRRLQQRRGWKPYSQLTWEEKTAREEKKRRRIEAPESGLPPPTTKSGRIPRQDYRPKAPRNTTRFLLDHKTAEPSSRIDESLDGSLF----------DEECDGVA----SSRRLNFADPALLKQMKDNDSELAQLRTENTSLRMRLYFLQKQRKNKEQAMSTLV
EP00700_Malawimonas_jakobiformis_P002194_EC723506.1.p1_GENE.EC723506.1_EC723506.1.p1_ORF_type_internal_len_210_score_0.84_EC723506.1_3-629/1-209                                                                                                                 ME------------------------NASDSADNPSAPVNRKGKRKRIRH-RADSSWKPYSQLTWEEKKDLEEREAKKIET---EVPEPKTRDGRIRKSDYRPSAPRNTTSDLIQHLEPETPLPADV-----------------QSEFEALLAGTM---TGSIPRRELAARLR--NADAKPLQEADAKEAGEPQQIPPSTSA---------
EP00742_Colponemidia_sp_Colp-10_P001344_GILJ01001446.1.p1_GENE.GILJ01001446.1_GILJ01001446.1.p1_ORF_type_complete_len_233_score_30.42_GILJ01001446.1_54-752/1-232                                                                                                MSISQNSEAAAVPAPISVPSTDTPA--AEGASS---LTEKSPAGRRRSRR-NRNNRWKPYSQLSWQERKALEDKETQKHAEKLKQKSVPQDKNGRVRKADYRPPTPHNTTQFIISDHLGFQDPTVDVTMAGLIKSKAENVPSDSDEDVADILKQSSTSEQSSIFIKSLMVAIKQKDAQIRQLTEENVQLKTKLKDLGQPSET---------
EP00743_Colponemidia_sp_Colp-15_P004582_GILK01004939.1.p1_GENE.GILK01004939.1_GILK01004939.1.p1_ORF_type_complete_len_232_score_20.72_GILK01004939.1_83-778/1-231                                                                                                MSISQNSEAAALPAPISVPSTDTP---AEGPSS---LTEKSPAGRRRSRR-NRNNRWKPYSQLSWQERKALEDKETQKHAEKLKQKAVPQDKNGRVRKADYRPPTPHNTTQFIISDHLGFQDPTVDVTMAGLIKSKTETAPSDSDENVADILKESSTSEQSSIFIKSLMVAIKQKDAQIRQLTEENVQLKTKLKDVGQPSET---------
EP00753_Platysulcus_tardus_P017837_PLAT6575.1.p1_GENE.PLAT6575.1_PLAT6575.1.p1_ORF_type_5prime_partial_len_241_score_53.98_PLAT6575.1_3-725/1-240                                                                                                                ------------------PPAALTVVSVSGCGR-DMSTTPSPERSAHLRRARRRRGWKPYSKMSWEEKEAEEKEAEKEAMLRALRVSRVQHRGQRRRKLASPPAAPQRTTEDAMDAYDPSEEVP----------AFVGLADEDGAHSYGQLL----FRQLTALASGALEAAVAQLESSGQSVADDIKDVLTCAAALEEEKAR---------
EP00802_Teleaulax_amphioxeia_P011351_Tamp_11383.p1_GENE.Tamp_11383_Tamp_11383.p1_ORF_type_5prime_partial_len_372_score_78.71_Tamp_11383_3-1118/1-371                                                                                                             TAPKKKVETKKPAAAAAAPAAASATPPSANVSMPGVPMTPQSPPKKRKRE-RKNRHWKPWSEQTWEERLEREKYQERRAAEREAQQAMPLSKSQ--KKEFVIPRAPRNTTQALMHGGVAMPEGGGDLSMQGLLSCESESSDSDSDDGADDGGTGAGADA----MGVDMAALLDEKDQRIRELEAQNQRLCARIEALEARVSA---------
EP00914_Ancora_sagittata_P000394_GHVO01001077.1.p1_GENE.GHVO01001077.1_GHVO01001077.1.p1_ORF_type_3prime_partial_len_166_score_30.00_GHVO01001077.1_3-497/1-165                                                                                                  MAEGSTERNSMAAEDGEGAAQEVR--PSQNGESSDKERGDDSSKWKRSRRKKHRHGYKPYSKMTWDEKKTQDEKETKRAFKKREK---------RF--ASGQPMAPYNTTQFLMDQHDSMDSTHLEDSDHEN-----NDSNEDDHKDFDEAYGNYHAERL---------------------------------------------------
EP00920_Eleutheroschizon_duboscqi_P035719_GHVT01086423.1.p1_GENE.GHVT01086423.1_GHVT01086423.1.p1_ORF_type_internal_len_188_score_22.52_GHVT01086423.1_3-563/1-187                                                                                               -------------------------------------------------------KWKPYDKLTWDERKQLEERESIRACAKRER---------RF--ASGHPLAPYNTTQFLMEQHHPNTPD-LDRGSDDNYY----DSPNDNEREFTQAYEDFHAERLQAMSKEELIRDYLELESRVERLEKRKNSMENTTLTLKEEMAKLRQENQRLK
EP00941_MAST-03F_sp_MAST-3F-sp1_P004728_g4728.t1/1-286                                                                                                                                                                                                           MKSRQNVSNSNGEVPLSTPKKESKVH-ASNGSP-----------KRRQRSSRQRKKKKPYSQMTWQEKKKLEDDEELRAKRKEMEKNSPKDQNGRIKRKDFRPPAPRNTSQFIINSHDGFE---FDGQPLEEMG---TMEEGSIGLDFENASQEEKENEEENLIIQQLRQQLKQQESEERRLRMELESARNRIFELEGKCKV---------
EP00960_Hanusia_phi_P069091_767000-Hanusia_phi.AAC.2/1-285                                                                                                                                                                                                       MVGKSRKANNAGEGSNPQ--------QQQQPSQQDVAMMETPTKQKRRRE-RKNRKWKPYSAMTWQEKLEQEKKESIKAELTDNPFDVPAGRRK--RREINMPRAPRNTTQSLIHADSTDYERSLDLSMQGILSSHEESSDDDSQVDLPYVL----VSAMKCL----------PLRAVLEVLEVFLSALRTGRRTLHTQTRSLSVDYDMLQ
EP01043_Picozoa_sp_COSAG02_P004153_COSAG02_NODE_107_length_36312_cov_45.037942_2_plen_296_part_00/1-295                                                                                                                                                          MARKRRSSAKSGAPEEDGAASESGAIASAADAAAQLERQGSSGKRRRTRN-RNTPRRKPWSQMTWEEKQAVEEREAQMAAQRERERPEPMDPNGHVPRRDYRPAAPRNTTQELLKDARGRQRFGNDGDSDGSMG----------DDELEDLGSGSM-------QDSALVATVKRQKQTIERLENEVAALRAQLQVRLTESPASSLPPATPH
EP01045_Picozoa_sp_COSAG04_P022834_COSAG04_NODE_2636_length_3825_cov_4.263553_4_plen_236_part_01/1-235                                                                                                                                                           --------------------------RAAAAAA---------AKRRRTRNPSARTRRKPWSQMTWEEKRAVEEREEEVAAQRERDKPEPMDANGHVPRRDYRPAAPRNTTQELLKDASRRQRAGTDA---GGLG----------DDEFEDLGSGSM-------EENELAATVKQQKVTIGKLEEEVSALRKQLAAIANASATAAAVPSTAS
EP01046_Picozoa_sp_COSAG06_P021654_COSAG06_NODE_1638_length_8838_cov_4.151619_6_plen_375_part_00/1-374                                                                                                                                                           MTRKRRSSAKSAPAEEE--VSESGASAAAGAAEGAAQLEHQSSKRRRTRN-RATPRRKPWSQMTWEEKQAVEEREAQMAAQRERERPEPMDPNGHVPRRDYRPAAPRNTTQELLKDARGRQRVGVDGDSDGDMG----------DDELEDLGSGSM-------EDSALAATVKRQKQTIDRLEDEVAALRAQLQAVANASAAAASLPSSVG
EP01047_Picozoa_sp_COSAG01_P057018_COSAG01_NODE_6541_length_3616_cov_2.280432_2_plen_472_part_00/1-471                                                                                                                                                           MARKQKAAAAAAAAAQAEQNGEEGADGVAGAGEGGGGGGGGGGGPKRRRR-KRASSRKPWSQMTWQEKQEVEEREARRAEEAERMRPEPLDPNGHVPRRDWRPPAPRNTTQFLMKDARTRSATASDDSPAGDRAGAEEEAGSQQQQQLEDLGSGSMGARVVAVGEGNLSQLVRLQAATIARLEEQVRGLQQEATDHPSNAAAAAAAAAAAA
EP01138_Halocafeteria_seosinensis_P003272_gb_GECG01003347.1_.p1_GENE.gb_GECG01003347.1_gb_GECG01003347.1_.p1_ORF_type_complete_len_322_score_63.84_gb_GECG01003347.1_1-966/1-321                                                                                 METITEAHEASEDASNDPPKDDRASVPTSTANNAAAEGVSSSKRRNRSRK-RKRRKWKPYSQLTWKEKLELEKRDEIKLRKRDEE---------EQARGEYRPRTPRLTMEKLIEQHQSDGSGS---SSYGDVDALEETSDGGNQQESASSATDSA---YHDFTKEELIKEVKALRRRNQELEETLEAAEREITILHAAANKQKHESDTKP
EP00037_Helgoeca_nana_P029434_m.351293_g.351293_ORF_g.351293_m.351293_type_complete_len_353_comp27976_c0_seq1_342-1400/1-352                                                                                                                                     MEGRHRSRSHGGWPTGPQPTSDVSGA-GAGAAGDGGHAGKVGGKKKKTRRMKHKKNSIPYSEMPWLERKRLQEEDEARLLRRVVTVPETANKGGRGRRREQPPPAPSNTMARRARVVGMPSAPH-------------VASPSDDADFFKETFENAMYDDMRAWDVPALIAAIQGRDDIVDSLSVELNEYRDELQALRGQVADIDELQAKLE
EP00041_Stephanoeca_diplocostata_P016029_m.311772_g.311772_ORF_g.311772_m.311772_type_5prime_partial_len_435_comp20230_c0_seq2_1-1305/1-434                                                                                                                      LTTMSDDRAHIRGEGIDVPQQNHGNRQLFDGRDHQPPTQPIIPRKKKARRAKKKQTGVPYSAMSWEERKKLQEMDELKGRQRWSEIATDEATQGRHNRREQPPPAPCNTTSTAVAERAIILPSA---QSSSPVGGKKSRSTPTEDSDFNAAFDSAMYEDMESWNKPALIAGIRERDEKFDRLEAEFVRTGGAIAALNKEHEQLKLVKAELA
EP00042_Codosiga_hollandica_P044766_m.446677_g.446677_ORF_g.446677_m.446677_type_5prime_partial_len_203_comp56870_c0_seq10_3-611/1-202                                                                                                                           --------------TMDQPIADPDLALDSDVDDTTEQSTSGPQRRKKARRARRNKQTKPYSSLNWQERKELEEKREAEADRAVKQLGRMKDRGH----REQPPPAPAITTQFIVAHRISPENSS---DAQPPLA---SSSSESNQTDFLEAYNESM---YADVSHAELIRRLHEQENEIQRLRRALQEARR--------------------
EP00043_Microstomoeca_roanoka_P009508_m.90793_g.90793_ORF_g.90793_m.90793_type_complete_len_405_comp14604_c1_seq12_810-2024/1-404                                                                                                                                MIMESTDFSGQGATTVTSPTTAGTSSTTTTTNSSNTNSTPGSSEKRRHRRSKQHKKWKPYTEMTWQERRDLVEREAQNADA---EMIL----------AVSPAHAPKLTATNIMDEREERLGIAFDLSTTTTITQVDTTSALDEEDEFEEAFEDFMVEDYSSMTREQLIEHLHQKDQQLRALEQRLTTIRS-----------LHQP-----
EP00045_Choanoeca_perplexa_P004052_m.35178_g.35178_ORF_g.35178_m.35178_type_complete_len_194_comp12370_c1_seq5_126-707/1-193                                                                                                                                     MS----------------PLDCDESG-RVDAPS-------DAKKKKKTRRGRTRNKWKPWSELTWEERRDLDAKGAAKPQQEH-ELVIVSKRKG----TVVVPVAPRLTKASITEEREARTQAA---DTIEELDARASSEGSSSGDEFDDAFNECMSNDYEGLSKDQLIRLLLQRDQELEQLQSRLHATAS-----DRSSTS---------
EP00046_Monosiga_brevicollis_P003555_XP_001745553.1_hypothetical_protein_Monosiga_brevicollis_MX1/1-259                                                                                                                                                          MA----------------PAVTATPAAQASTNNLPPAPAQGSATKKKTRRGRRRKHWRPYSELTWEERRDLELRDAAKYDQPEEEVLVEQPRRKRAKRTMLVPAAPRLTAGVIMEEREARADAA---NDELDFEQDRHSDGSTTEDEFDEELTNTLFEDLEGLSRQELMARIVDQDTQIARLKQRVAQLATRRSPDSMDSTS---------
EP00047_Mylnosiga_fluctuans_P022194_m.114806_g.114806_ORF_g.114806_m.114806_type_5prime_partial_len_206_comp9165_c0_seq9_3076-3693/1-205                                                                                                                         ---------------------------MTDAVAQPRETDKPIQYRRKARRAREKRAFKPYSNMTWEERRALALRDEEEDIQHQKQQPQHRDERHRRRRREQPPPAPKITTQAILAERSSPKEAELNT----------SDSSGDFENYFEKAYEECVYDELKELGREELIARIRQRDAEIERLQREVQALKD--------------------
EP00048_Salpingoeca_helianthica_P012230_m.176618_g.176618_ORF_g.176618_m.176618_type_5prime_partial_len_235_comp15344_c3_seq4_2-706/1-234                                                                                                                        FS--------DSPLLAPFPMELESTT-TTANAA-------TNASRRKARRARKRSSFKPYSHLTWQERRDLELKEAAANTVPNCNTPTHKNKRHRHRRREQPPPAPRNLTQMIVAEHQSPDAPALDDNRQDSVS---SCEASMTDNFFEKAYEESLYDDLRHLTHEGLIDRIRARDRELESLHEQLRLLRS--------------------
EP00120_Capsaspora_owczarzaki_P005931_XP_004364064.2_hypothetical_protein_CAOG_03225_Capsaspora_owczarzaki_ATCC_30864/1-619                                                                                                                                      MQWKNRRSSKDSSYSSNTPTSSGGGGSQADGADADSPQSASGGGRTQSRRGRARKKRQAVSASSWNQSTPRSRRRGRRGGRDEGQRHASADPSVRRSRKHLRAVAPRNTSQFLIGAHEAQLGDALQHVPTGDIGNKLHLNQSQVEDEYAEEM----QRELRAMTKAQLIERVLEMDNELEQLQDENEELRRQLRGIDEMTRY---------
EP00121_Abeoforma_whisleri_P014182_Awhi_evm1s13077/1-423                                                                                                                                                                                                         MELQTVNRNRKDQVPRKIPSAVSGYFTSVDADVQAIDSTQQLPRKKKVRRGRKRSHWKPYSEMTWEERARRDQWETEKAEKMIEELAAPRKNKRKNSKLAPTPAAPRNTTLFLIRNKEKDTVEDVDT----------STLATDSPYGFEEDYSAMVQEEYANHDRDSLIELLTKQKEELEKLKKEKRDSSI--------------------
EP00122_Pirum_gemmata_P002807_Pgem_evm1s2528/1-458                                                                                                                                                                                                               MIFQGPEFTDGVENFKILPSSSSGSS-PSDTYA--TNISYACHSFKKINRKRHQHRPVPYSKMTLMDLKQRDIKETQRADKLEIELNDAQGPHPKKKKKKGLPGAPRNTTQFIMSIHGTPDRN----DEEGSDSNNYGFADGDDEDKSDNEYTNDMSEECKDKENEDANNDIQKNDANSENSDTKFSEFEMMVQQLKQQLKE---------
EP00125_Sphaeroforma_arctica_P005234_XP_014148309.1_hypothetical_protein_SARC_13043_Sphaeroforma_arctica_JP610/1-323                                                                                                                                             MSRMDEDTTNQHLGQQSTSVTGSGATSSHGNTNTNTNLNTNANTRYDTRKG--RRDIKPNTRINTGPNQGPGAKRGSGVGRNEG----------KKKRPIVCPMAPRNTSQFLMDVHMETISDP---DADDFLQPRQRTSSESIPYGFEDAL----YGDLTYKDKDYIVNRLKNAEAEAEDLRQSLHRLRSTIVRLEEELSILKAQAKDSE
EP00126_Sphaerothecum_destruens_P008302_Sdes_comp20170_c0_seq4m13344/1-248                                                                                                                                                                                       MQGHDQTNCGNVTTPTMTPNRPRAA--KSGNDHNNSHSGSTGNNRNPSLE-KLKRKWKPYSQLTWQEKKELEDRDDLRSGTKASGLPLVPNRRFLKRRQDFRPAAPKNTTQFLLEEHQGASPEVVDV-------SLEADESGDSSYGFEKNYENSLYDGLKLKDKGQLLDHIRELHEEIENLRTQNHQLRRVRQSLNGPLIA---------
EP00128_Syssomonas_multiformis_P015855_Colp12_sorted_trinity150504_noHs@844/1-366                                                                                                                                                                                MEWKLRTRPHGKKGKNKEPSEESVSGEKRSAEEEQPEQAQQPAAKKKTRRL----PRKKFSDYTWEERLALQEKEERRAKERDASAPINTISRNKWRKHFYRPRAPRNTTQSIMEMHEHFPDAG----------DQTNQTAADPAFDFEDDFEDMVREEVYELSPEELKNKYIQHAVQIERLKRELGWEKHKCIELTEENTDLRKVVQTLY
EP00730_Choanoeca_flexa_P009588_TRINITY_DN12677_c5_g1_i4.p1_TRINITY_DN12677_c5_g1_TRINITY_DN12677_c5_g1_i4.p1_ORF_type_complete_len_211_score_33.54_TRINITY_DN12677_c5_g1_i4_304-936/1-210                                                                       MS----------------PSRCDESG-RVDPPN---NDAAFKKKRKKARRGRV-RKWKPWSELTWEERRDLDLRGAQKQEQEQHDVVVVAKRSG--KRTVAVPVAPHLTKASLMDEREARTDAA---DTIDELDARASTESNTSDDEFDDAFNEYMSHEYADLTKDKLIQLLLQRDGELDQLKGQLHQLQRKSEDDDQNTTATGSISST--
EP01134_Creolimax_fragrantissima_P004901_CFRG4901T1/1-283                                                                                                                                                                                                        ----------QEQNIDGRPMLYGQATLESGKTENNTSEDHDGVLYKKSRRGKRKNSLKPEEKFAKAQEEARLAEIGLEKEREAAKLVAPPKAHGKKRRNTKCPPAPRNTTQFLIAEHMEAGTDVIDESTEEAVLTRKRVSSESIPYGFEDDYEKVLYGDLDDKDKDFVVKRLKQVNAENEDLKATVMRLQS-ILRLQERIECLENQVQVSR
EP01147_Barroeca_monosierra_P008825_gene8825-1185_t/1-251                                                                                                                                                                                                        MT-------------------------SKNGMGEGKEQHIFAMKRKNKQR-KKHRRWKPYTELSWEQRRRLVEREEKQANTVNSTSPSPNSSKQPLRRNVAVPLAPRLTGSDIMDEREKRLGL-HDFSSNSELEPASSFGSSSEEEEFEEAFEECMNEDYDSLTRQELIKRLEEKDKQLASLEQRLTNIQQPNNMVDEIITCSSQQQQTLI
EP00057_Strongylocentrotus_purpuratus_P004818_XP_003729518.1_PREDICTED_protein_HEXIM-like_Strongylocentrotus_purpuratus/1-277                                                                                                                                    MDPHSERRTRVSTNLARAPRTRRKVTNMQDAND-------NGNDKSRKRRRRKNRKWKPYTQLSWEERQQRDEEESRRASLKRAN-----------------RPTPYNTTQFLMEDHKVVTPDLFDESSSDEVL-------ENEVRNFTAVYDEVQSERLQQMSKEQLVNEVLELSKKVSELEQILRPGSGSVNELEEKVEKLKEENKRLR
EP00058_Branchiostoma_floridae_P024080_XP_002609570.1_hypothetical_protein_BRAFLDRAFT_129887_Branchiostoma_floridae/1-313                                                                                                                                        MADGDDERTETELAEHDSPDSKREC-HRNDGGDHPLEEHLNDRRRKHHRRGRRRRKWKPFVKLSWEERKDLEERERKRAMRVREM---------MF--AEGRTVAPYNTTQFLMEDHETQSXFHLEVSNSDDMP----DSPEDDEKDFSETYEQFHAESLNNMSKTDLIREYLEMEKCVERLEAKLETASKDGSLVSQPLADVKKPSKDWV
EP00059_Ciona_intestinalis_P005407_XP_002128947.1_uncharacterized_protein_LOC100181056_isoform_X1_Ciona_intestinalis/1-461                                                                                                                                       MADCETSGTETHFAGNHRPVSSD---PATDIAD-------NAKKNHHHRRKKKRRKWKPYSKMTWEEKREAEEREQVRADRMRGE---------MI--KRGRPVAPYNTTQFIMAEHDNYEADDYDNSENADGGPAVETDYTDSSQDFSETYERVQEENLSIMSRNDLVQEHINLERNLSYLQDRLAEEKTKMQTVQEQLEALQQENERLV
EP00067_Danio_rerio_P006227_NP_001091859.1_protein_HEXIM_Danio_rerio/1-319                                                                                                                                                                                       MESDPEPRTGDAASDDGFPADKTS--SKRDSECVNTDGVSGRQGKKKHRRRKKKRRWKPYFKLTWEEKKELDERETARASRVRAE---------MF--AKGLPVAPYNTTQFLMEEHDREEPD-LNTASEDENF----EAEEDDQKDFSETYEKYHVEALQNMSKQELVREYLELEKCMSRLEEENNWLRHRVRELEVEVEKLRAENNELL
EP00074_Homo_sapiens_P035921_NP_006451.1_protein_HEXIM1_Homo_sapiens/1-359                                                                                                                                                                                       MAEKGQNGDDSSAGGDFPPPAEVEPTSKLGAPAEEWGQQQRQLGKKKHRRRKKKRHWKPYYKLTWEEKKKFDEKQSLRASRIRAE---------MF--AKGQPVAPYNTTQFLMDDHDQEEPD-LKTSDDDFME----EGGEEDQRDFSETYERYHTESLQNMSKQELIKEYLELEKCLSRMEDENNRLRLRVRELELELDRLRAENLQLL
EP00074_Homo_sapiens_P060873_XP_006721750.1_protein_HEXIM2_isoform_X1_Homo_sapiens/1-309                                                                                                                                                                         MAALEEAKTSGAPGSPQTPPERHDSGMESHSEDPGGCSAEAVLARKKHRRRKRKRHWRPYLELSWAEKQQRDERQSQRASRVREE---------MF--AKGQPVAPYNTTQFLMNDRDPEEPN-LDVSSGESEA----------RKDFSETYERFHTESLQGRSKQELVRDYLELEKRLSQAEEETRRLQQQVEELAAEVQRLRTENQRLR
EP00076_Gallus_gallus_P007542_XP_003642831.2_protein_HEXIM1_Gallus_gallus/1-284                                                                                                                                                                                  MAERGEAQTDGESGRLPPPEEAAEAASEGGAAQAAVGRAQEWPAKKKHRRRKNKRRWKPYSKLSWEEKQQFDERQSLRASRLRAE---------MF--AKGQPVAPYNTTQFLMEDHDQEEPD-LKTSEEDFLE----EAAEEDQRDFSETYERYHVESLQNMSKQELVKEYLELEKCLSRMEDENNRLRMAARLLEIEVDRLRAENLQLL
EP00081_Caenorhabditis_elegans_P019075_NP_499710.1_Uncharacterized_protein_CELE_Y39E4B.6_Caenorhabditis_elegans/1-237                                                                                                                                            MA-------------------------TSDTRS---VSDGESDGERRLRRSRRKRRFRPYSPDYSDEKTKPTKKNQKRPDK-----------------QDRFGMAPPNSTQFLLEDREARADAEYEHDDNNDLD---STSGESEEREFETDYLEVKRERIQSMTRSQLAAELLERDQDTQVLTRELGSKETENRHLRSLLSAVTSTTAIVV
EP00090_Calanus_glacialis_P020377_TRINITY_DN31354_c0_g1_i1.p1_TRINITY_DN31354_c0_g1_TRINITY_DN31354_c0_g1_i1.p1_ORF_type_5prime_partial_len_232_score_57.80_TRINITY_DN31354_c0_g1_i1_31-726/1-231                                                                ---KKEQLCD-----------------------SDLLDSKVEMKKRKNRRG--RETYCPYYKLSDSQRHVREEKERMRIVKLRKQ---------MR--SKGRIIAPYNTTQFIMADHPDDSFE----SSTFEKENHLNFDSLQSKNEFMKDYDIQKLNTLEKMNKEKLLREFMILERKNESLEAKLQDVQEHISTFLQEIESLSDENKRLT
EP00090_Calanus_glacialis_P030665_TRINITY_DN496_c0_g1_i1.p1_TRINITY_DN496_c0_g1_TRINITY_DN496_c0_g1_i1.p1_ORF_type_complete_len_304_score_89.53_TRINITY_DN496_c0_g1_i1_45-956/1-303                                                                              MQVRGDGRSESNTI--------RKMMEDSDTDELGLRKSSSRPKSCKTRRA--RKAFRPYYQLSEEERDGREEREKQRVAKLKER---------MW--AKGRIIAPYNTTQFLMADHPEE--------------DFYFSKPTDDDKEFKKDYDVQYINRLEKMTKEMLLNEYMIIERKNENLEERLERSRQKISKFQREMERLRMENQRLV
EP00090_Calanus_glacialis_P036211_TRINITY_DN6177_c0_g1_i1.p1_TRINITY_DN6177_c0_g1_TRINITY_DN6177_c0_g1_i1.p1_ORF_type_complete_len_340_score_100.82_TRINITY_DN6177_c0_g1_i1_193-1212/1-339                                                                       MT-----------GQMKMPFDSLFCGQMSEAVDEGIEEDMKSEVVDRTREVRTRNPGRPYHLMSRRQKDQA-----------------------RKQRRTAPHPAPVNTTQFLMSDRA------LDTYSDSDLE---NDSGSDGKREFCKEYEKAI---KQKMPKSKLIEEYMMVEKDVKLLEKKYDEMSAKIRIFQEEILKLAQENRSLA
EP00090_Calanus_glacialis_P036472_TRINITY_DN62315_c0_g1_i1.p1_TRINITY_DN62315_c0_g1_TRINITY_DN62315_c0_g1_i1.p1_ORF_type_3prime_partial_len_310_score_67.28_TRINITY_DN62315_c0_g1_i1_247-1173/1-309                                                              MSLSREGVNDGRIVSLNKPEVDRKQGDESDTDEAGLPGSVLRSRRCKARRA--RKAYRPYYQLSEGERNVREENERLRLVRLRDR---------MR--AKGRIIAPYNTTQFLLADHHDDTLQQLEVKTRNDDEEYYNSSPTDESKEFMKDYDIQHINRLEKMSKEILLNEFMIIERKNEVLEARLESIREKIKVFQNEINLLKAENQKLL
EP00090_Calanus_glacialis_P043859_TRINITY_DN7775_c0_g1_i1.p1_TRINITY_DN7775_c0_g1_TRINITY_DN7775_c0_g1_i1.p1_ORF_type_complete_len_279_score_75.52_TRINITY_DN7775_c0_g1_i1_106-942/1-278                                                                         MIPRTE-------TSLERPGKDE---DLSDTDEPGGHTLTRRCGASKVRRA--RKAYQPYYRLSEAERIMREDREKLRVVKLMER---------MR--AKGRAIAPYNTTQFIMADHAEDTTELLERASMDDEEEYYYSSPSDESKEFIKDYNRQQVNNLEMMSKQMLLREYMIVLRKNETLESRLSIVQEMLKNMKEELDSLRQENQKLV
EP00099_Drosophila_melanogaster_P028406_NP_731932.1_hexamethylene_bisacetamide_inducible_isoform_B_Drosophila_melanogaster/1-360                                                                                                                                 MANRHSGSAEKESGSQQRPLDSGGGG-ASGGGG--VAVGGGSGMKRKHRRGKKTKNHYPQWKLDMSATLEGNQRQNSRTKL-----------------RSRSLLVPYNTNRFLMEEHMSELHK-SDD-------NCFGSQTEDQSKEFSDVYERARLERLETMSKQELIQECMQIEDRYSKAQNISKEFGAKLRAQDDKIRQLSRENQFLR
EP00103_Capitella_teleta_P013455_ELU00419.1_hypothetical_protein_CAPTEDRAFT_220611_Capitella_teleta/1-236                                                                                                                                                        MAGGSTDGVSMAAEESEGPAQEVR--PSQNGESSDKEKGDDSSKWKRNRRKKHRRGYKPYCKMTWDEKKTQEERETKRAFKKREK---------RF--ASGQPMAPYNTTQFLMDQHDSMDSTHLEDSD-DF-----HDSNEDDHKDFDEAYDNYHAERLHAMSKGELIAEHLALESKIEDAEKDLKSLKSSDSELQAEIQRLTEENSWLR
EP00110_Nematostella_vectensis_P019434_XP_001636835.1_predicted_protein_Nematostella_vectensis/1-364                                                                                                                                                             MTEVDQSTMDGNEGDDERDGDERTSE-KEDSSDFDKSGVKPMPISKKHRRGRCKKKYKPYTKMTWDEKKARLELDAKKATKMREQ---------MH--EKGRPAAPYNTTQFLMDEHDQEEPD-LGASDLEDYNEYYNESPEDEEKDFTEAYEQVHAESLYSMNKDALVRECMCLEERVETLERQMREKDRVLSSLQSELNRLRSENERLR
EP00114_Trichoplax_sp_H2_P003743_RDD39506.1_Protein_HEXIM_Trichoplax_sp._H2/1-261                                                                                                                                                                                MESHRKNRRKNREGKKLKPIDGVTN-QNNNSKD-------EIGGWKKTRRGKRKKKFSNYQNLSCQEKAELEEMAAEEATQLYNQ---------RI--QSGLPVTPFNTTQFIMDDYEKARARS---NSDDLLDEIQRMEDKSEEDEFTAHLEEIRFDKYDRMSKGELVRYCYQLDKKIQQLEEADQDATNDVEQMQKEIASLRQENTKLY
EP00115_Mnemiopsis_leidyi_P015896_ML463516a-PA_pep_supercontig_MneLei_Aug2011_ML4635_61447_62163_-1_gene_ML463516a_transcript_ML463516a-RA_gene_biotype_protein_coding_transcript_biotype_protein_coding/1-238                                                   MA-------------------------PHNGQQ--PSSSSPIIFKKKTRRAKQKKNKKPYFKLSWKEKEEANEKDRIKGEA-------------RL--ASNKISAPNNTTQFLMQEHPTSTPTQVDMDDEDYNS----VSSEDVENDFAETFENMKADILETKTRSQLISEIVSLEKTVNELVRENGKVRHANAELLNQLSELRRENELLK
EP00118_Oscarella_pearsei_P008220_m.41533_g.41533_ORF_g.41533_m.41533_type_complete_len_205_comp33201_c0_seq2_324-938/1-204                                                                                                                                      MG---------------------------------TEAMSPHKDGERKRRRRGRRKWKPYEQMTREEKEMYDEHQAKKAEKKQEE---------LW--RLGKPGAPFNTNRFLIEDHGTDEEVV---SFSDDFL----ESTSDDEREFDEMYQRFHEEKLNNMSREELVKEVVDLERLLAIEKARTSCSSAAPLDLEEEIEQLRKENEELR
EP00119_Amphimedon_queenslandica_P009700_XP_019850119.1_PREDICTED_protein_HEXIM-like_Amphimedon_queenslandica/1-243                                                                                                                                              ML----------------PLSTSSSYSMSDEEDEEGPPLKPSTNNKKHRRGRSRPKWKPYSKMSLEERKQVDEWEEKHVAIREAEINA----------RSKRPVAPFNSTQFLIDDRCEDQYRR---SSGDDVH--YDLSDEDQEADFNQVYLQLKLNRLEGMSKQDLISQCCNLEDKVSVIEQEKMELLSQLHQLKKANGMESHENNNTT
