# Supplementary material for: Evolution of promoter-proximal pausing enabled a new layer of transcription control
Source: bioRxiv. 2024 Oct 12:2023.02.19.529146. Preprint. [Version 2] doi: 10.1101/2023.02.19.529146 (PMC11482795; doi:10.1101/2023.02.19.529146)
Supplement: Supplement 1 [file media-1.zip › Other Supplemental Materials/HEXIM/HEXIMNELFqueriesalleval10hmm1allposthmm1_80trimmed.trimhmmalign.fasta]

CLUSTAL 2.1 multiple sequence alignment

EP00060_Petromyzon_marinus_P016188_GENSCAN00000016188_pep_scaffold_Pmarinus_7.0_GL478892_8937_10079_-1_transcript_GENSCAN00000016188_transcript_biotype_protein_coding                                                                                                                                                                      WRPYLTLSWEEKKAM...EERE............SERAARM...................
EP00060_Petromyzon_marinus_P043048_ENSPMAP00000003796.1_pep_scaffold_Pmarinus_7.0_GL478892_8937_9872_-1_gene_ENSPMAG00000003486.1_transcript_ENSPMAT00000003812.1_gene_biotype_protein_coding_transcript_biotype_protein_coding_gene_symbol_hexim1_description_hexamethylene_bis-acetamide_inducible_1_Source_ZFIN_Acc_ZDB-GENE-030131-4637 WRPYLTLSWEEKKAM...EERE............SERAARM...................
EP00072_Mus_musculus_P004102_NP_001123987.1_protein_HEXIM2_Mus_musculus                                                                                                                                                                                                                                                                     WRPYLELSWAEKQQR...DERQ............SQRASRV...................
EP00072_Mus_musculus_P024163_NP_620092.1_protein_HEXIM1_Mus_musculus                                                                                                                                                                                                                                                                        WKPYYKLTWEEKKKF...DEKQ............SLRASRV...................
EP00085_Daphnia_pulex_P011424_EFX71274.1_hypothetical_protein_DAPPUDRAFT_227990_Daphnia_pulex                                                                                                                                                                                                                                               ---------------...----............-------...................
Bacteria_Fusobacteria_NZ_CP028106.1_330_337921_338376_1                                                                                                                                                                                                                                                                                     ---------------...----............-------...................
EP00002_Diphylleia_rotans_P030363_TRINITY_DN6234_c1_g1_i1.p1_TRINITY_DN6234_c1_g1_TRINITY_DN6234_c1_g1_i1.p1_ORF_type_5prime_partial_len_375_score_86.64_TRINITY_DN6234_c1_g1_i1_661-1785                                                                                                                                                   WKPYSQLTWEEKADR...EARE............VEAALERynqqagvsqandkgd....
EP00004_Rigifila_ramosa_P028240_TRINITY_DN9515_c0_g1_i2.p1_TRINITY_DN9515_c0_g1_TRINITY_DN9515_c0_g1_i2.p1_ORF_type_5prime_partial_len_222_score_37.54_TRINITY_DN9515_c0_g1_i2_3-668                                                                                                                                                        -KPFAQLSWEEKRDI...EARA............LRQEPTElplg...............
EP00026_Physarum_polycephalum_P015910_Phypoly_transcript_16710.p1_GENE.Phypoly_transcript_16710_Phypoly_transcript_16710.p1_ORF_type_complete_len_226_score_66.99_Phypoly_transcript_16710_114-791                                                                                                                                          WKPYSRLNWEEKKRI...EEDE............EKKAVLKeltkpq.............
EP00274_Cyanoptyche_gloeocystis_P000581_CAMPEP_0196652666_NCGR_PEP_ID_MMETSP1086-20130531_2011_1_TAXON_ID_77921_ORGANISM_"Cyanoptyche_gloeocystis_Strain_SAG4.97"_LENGTH_333_DNA_ID_CAMNT_0041983325_DNA_START_69_DNA_END_1070_DNA_ORIENTATION_                                                                                             YKKYSEMTWEEKKAK...EEAE............EKKAQAKdvevplvvpr.........
EP00276_Gloeochaete_wittrockiana_P014497_CAMPEP_0184334744_NCGR_PEP_ID_MMETSP1089-20130417_3421_1_TAXON_ID_38269_ORGANISM_"Gloeochaete_wittrockiana_Strain_SAG46.84"_NCGR_SAMPLE_ID_MMETSP1089_ASSEMBLY_ACC_CAM_ASM_000445_LENGTH_314_DNA_ID_CAMNT_0026659081_DNA_START_1_DNA_END_944_DNA_ORIENTATION_-                                     -------TGEEKHDK...EEEE............ERKPKDKdvrps..............
EP00277_Geminigera_cryophila_P032347_CAMPEP_0173131334_NCGR_PEP_ID_MMETSP1102-20130122_60573_1_TAXON_ID_49646_ORGANISM_"Geminigera_sp._Strain_Caron_Lab_Isolate"_LENGTH_358_DNA_ID_CAMNT_0014042619_DNA_START_1_DNA_END_1074_DNA_ORIENTATION_                                                                                               WKPWSEQTWEERLER...EKFE............ERRAADKeaqesl.............
EP00279_Guillardia_theta_P021354_XP_005839073.1_hypothetical_protein_GUITHDRAFT_101996_Guillardia_theta_CCMP2712                                                                                                                                                                                                                            WKPYSAMTWQEKLEQ...EKKE............SIKAEQMdnpfda.............
EP00290_Baffinella_frigidus_P006007_CAMPEP_0180125796_NCGR_PEP_ID_MMETSP0986-20121125_5370_1_TAXON_ID_697907_ORGANISM_"non_described_non_described_Strain_CCMP2293"_LENGTH_247_DNA_ID_CAMNT_0022065215_DNA_START_1_DNA_END_744_DNA_ORIENTATION_-                                                                                            WKPFSEMTWQEKLER...EEFE............SKRAEARdaev...............
EP00291_Cryptomonas_curvata_P009204_CAMPEP_0172195108_NCGR_PEP_ID_MMETSP1050-20130122_26005_1_TAXON_ID_233186_ORGANISM_"Cryptomonas_curvata_Strain_CCAP979_52"_LENGTH_255_DNA_ID_CAMNT_0012871095_DNA_START_1_DNA_END_767_DNA_ORIENTATION_-                                                                                                 WKPYSQQTWEERLER...EFAE............ERKATEQgkfvgglns..........
EP00294_Goniomonas_avonlea_P016588_CAMPEP_0114540750_NCGR_PEP_ID_MMETSP0114-20121206_940_1_TAXON_ID_31324_ORGANISM_"Goniomonas_sp_Strain_m"_LENGTH_318_DNA_ID_CAMNT_0001724945_DNA_START_1_DNA_END_955_DNA_ORIENTATION_                                                                                                                     WKPYSQLSWEEKKAL...DEKVkpvppeipaiptNKR-GKR...................
EP00397_Hematodinium_sp_SG-2012_P028650_GEMP01030181.1.p1_GENE.GEMP01030181.1_GEMP01030181.1.p1_ORF_type_complete_len_433_score_126.94_GEMP01030181.1_217-1515                                                                                                                                                                              WKQYNKMTWEEKMSL...MEKE............QQQ-EDK...................
EP00451_Oxyrrhis_marina_P017039_CAMPEP_0204346970_NCGR_PEP_ID_MMETSP0469-20131031_27587_1_ASSEMBLY_ACC_CAM_ASM_000384_TAXON_ID_2969_ORGANISM_"Oxyrrhis_marina"_LENGTH_190_DNA_ID_CAMNT_0051332685_DNA_START_1_DNA_END_574_DNA_ORIENTATION_                                                                                                  WRPYSSLTAQEKVVL...LRKE............LVELNRQ...................
EP00499_Haloplacidia_sp_CaronLabIsolate_P010297_CAMPEP_0196769710_NCGR_PEP_ID_MMETSP1104-20130614_710_1_TAXON_ID_33652_ORGANISM_"Cafeteria_sp._Strain_Caron_Lab_Isolate"_LENGTH_291_DNA_ID_CAMNT_0042139811_DNA_START_47_DNA_END_922_DNA_ORIENTATION_-                                                                                      WKPFSEMSWEEKQEL...EERE............EQQVRRMeehapklp...........
EP00597_Dinobryon_sp_UTEXLB2267_P015567_CAMPEP_0170117644_NCGR_PEP_ID_MMETSP0020_2-20130122_13136_1_TAXON_ID_98059_ORGANISM_"Dinobryon_sp._Strain_UTEXLB2267"_LENGTH_280_DNA_ID_CAMNT_0010346289_DNA_START_72_DNA_END_914_DNA_ORIENTATION_                                                                                                  ---------RKSRRA...RRRE............KFLAFKV...................
EP00697_Spironema_sp_BW2_P005263_gnl_Spiro4_17320_TR9225_c0_g1_i1.p1_gnl_Spiro4_17320_TR9225_c0_g1_gnl_Spiro4_17320_TR9225_c0_g1_i1.p1_ORF_type_complete_len_198_score_55.98_gnl_Spiro4_17320_TR9225_c0_g1_i1_35-595                                                                                                                        ---------EEKRKK...TRRS............KKRAKKKkacltdgtavmcsepprkk
EP00697_Spironema_sp_BW2_P005502_gnl_Spiro4_17684_TR9415_c0_g1_i1.p1_gnl_Spiro4_17684_TR9415_c0_g1_gnl_Spiro4_17684_TR9415_c0_g1_i1.p1_ORF_type_5prime_partial_len_226_score_49.29_gnl_Spiro4_17684_TR9415_c0_g1_i1_114-791                                                                                                                 WKPYSQLTWEEKTAR...EEKK............RRRIEAPesrvetglpp.........
EP00700_Malawimonas_jakobiformis_P002194_EC723506.1.p1_GENE.EC723506.1_EC723506.1.p1_ORF_type_internal_len_210_score_0.84_EC723506.1_3-629                                                                                                                                                                                                  WKPYSQLTWEEKKDL...EERE............AKKIETEvpeipk.............
EP00742_Colponemidia_sp_Colp-10_P001344_GILJ01001446.1.p1_GENE.GILJ01001446.1_GILJ01001446.1.p1_ORF_type_complete_len_233_score_30.42_GILJ01001446.1_54-752                                                                                                                                                                                 WKPYSQLSWQERKAL...EDKE............TQKHAEKlkqksvri...........
EP00742_Colponemidia_sp_Colp-10_P001956_GILJ01002089.1.p1_GENE.GILJ01002089.1_GILJ01002089.1.p1_ORF_type_5prime_partial_len_203_score_11.01_GILJ01002089.1_362-970                                                                                                                                                                          ---------------...----............-------...................
EP00753_Platysulcus_tardus_P017837_PLAT6575.1.p1_GENE.PLAT6575.1_PLAT6575.1.p1_ORF_type_5prime_partial_len_241_score_53.98_PLAT6575.1_3-725                                                                                                                                                                                                 WKPYSKMSWEEKEAE...EKEA............EKEAMLRalrvsrrakdsg.......
EP00771_Trimastix_marina_P000688_gnl_Trimastix_PCT_1712.p2_GENE.gnl_Trimastix_PCT_1712_gnl_Trimastix_PCT_1712.p2_ORF_type_5prime_partial_len_162_score_16.28_gnl_Trimastix_PCT_1712_584-1069                                                                                                                                                -KPYSELSWEEKKHL...EEKE............AEQANRMtrelpnfp...........
EP00920_Eleutheroschizon_duboscqi_P035719_GHVT01086423.1.p1_GENE.GHVT01086423.1_GHVT01086423.1.p1_ORF_type_internal_len_188_score_22.52_GHVT01086423.1_3-563                                                                                                                                                                                WKPYDKLTWDERKQL...EERE............SIRACAK...................
EP00940_MAST-03C_sp_MAST-3C-sp2_P002095_g2095.t1                                                                                                                                                                                                                                                                                            ------MTWQEKRDL...EIRD............DIREKERedrqkkqrk..........
EP00941_MAST-03F_sp_MAST-3F-sp1_P004728_g4728.t1                                                                                                                                                                                                                                                                                            -KPYSQMTWQEKKKL...EDDE............ELRAKRKemlaeknsl..........
EP00960_Hanusia_phi_P069091_767000-Hanusia_phi.AAC.2                                                                                                                                                                                                                                                                                        WKPYSAMTWQEKLEQ...EKKE............SIKAELTdnpfdv.............
EP01035_Chromulina_nebulosa_P025636_gene25636-33479_t                                                                                                                                                                                                                                                                                       --------------S...YRRR............DKFAFKV...................
EP01043_Picozoa_sp_COSAG02_P004153_COSAG02_NODE_107_length_36312_cov_45.037942_2_plen_296_part_00                                                                                                                                                                                                                                           -KPWSQMTWEEKQAV...EERE............AQMAAQRererpelp...........
EP01045_Picozoa_sp_COSAG04_P022834_COSAG04_NODE_2636_length_3825_cov_4.263553_4_plen_236_part_01                                                                                                                                                                                                                                            -KPWSQMTWEEKRAV...EERE............EEVAAQRerdkpelp...........
EP01046_Picozoa_sp_COSAG06_P021654_COSAG06_NODE_1638_length_8838_cov_4.151619_6_plen_375_part_00                                                                                                                                                                                                                                            -KPWSQMTWEEKQAV...EERE............AQMAAQRererpelp...........
EP01047_Picozoa_sp_COSAG01_P057018_COSAG01_NODE_6541_length_3616_cov_2.280432_2_plen_472_part_00                                                                                                                                                                                                                                            -KPWSQMTWQEKQEV...EERE............ARRAEEAermrpemp...........
EP01110_Echinostelium_bisporum_P000105_TRINITY_DN10208_c0_g1_i1.p1_TRINITY_DN10208_c0_g1_TRINITY_DN10208_c0_g1_i1.p1_ORF_type_internal_len_137_score_31.64_TRINITY_DN10208_c0_g1_i1_1-408                                                                                                                                                   WKPYSKMDWEEKKEL...EERE............DQKAMAKqlkktkvn...........
EP01111_Echinosteliopsis_oligospora_P000049_TRINITY_DN10047_c0_g1_i1.p1_TRINITY_DN10047_c0_g1_TRINITY_DN10047_c0_g1_i1.p1_ORF_type_internal_len_168_score_47.75_TRINITY_DN10047_c0_g1_i1_1-501                                                                                                                                              WKPYSKRNWEEKKQD...EEQE............DVKAIKEvlhkkkip...........
EP01138_Halocafeteria_seosinensis_P003272_gb_GECG01003347.1_.p1_GENE.gb_GECG01003347.1_gb_GECG01003347.1_.p1_ORF_type_complete_len_322_score_63.84_gb_GECG01003347.1_1-966                                                                                                                                                                  WKPYSQLTWKEKLEL...EKRD............EIKLRKRdee................
EP00040_Diaphanoeca_grandis_P018243_m.95827_g.95827_ORF_g.95827_m.95827_type_5prime_partial_len_452_comp26848_c0_seq10_1-1356                                                                                                                                                                                                               --NYSELTWDERKRR...LEED............STKEEHHskrakvsatttgti.....
EP00041_Stephanoeca_diplocostata_P016029_m.311772_g.311772_ORF_g.311772_m.311772_type_5prime_partial_len_435_comp20230_c0_seq2_1-1305                                                                                                                                                                                                       --PYSAMSWEERKKL...QEMD............ELKGRQRwsggnaigtnqggivtaei
EP00042_Codosiga_hollandica_P044766_m.446677_g.446677_ORF_g.446677_m.446677_type_5prime_partial_len_203_comp56870_c0_seq10_3-611                                                                                                                                                                                                            -KPYSSLNWQERKEL...EEKR............EAEADRAvkqlgr.............
EP00043_Microstomoeca_roanoka_P009508_m.90793_g.90793_ORF_g.90793_m.90793_type_complete_len_405_comp14604_c1_seq12_810-2024                                                                                                                                                                                                                 WKPYTEMTWQERRDL...VERE............AQNADAE...................
EP00045_Choanoeca_perplexa_P004052_m.35178_g.35178_ORF_g.35178_m.35178_type_complete_len_194_comp12370_c1_seq5_126-707                                                                                                                                                                                                                      WKPWSELTWEERRDL...DAKG............AAKPQQEhelv...............
EP00046_Monosiga_brevicollis_P003555_XP_001745553.1_hypothetical_protein_Monosiga_brevicollis_MX1                                                                                                                                                                                                                                           WRPYSELTWEERRDL...ELRD............AAKYDQPeetqevlveqprrkrakrr
EP00047_Mylnosiga_fluctuans_P022194_m.114806_g.114806_ORF_g.114806_m.114806_type_5prime_partial_len_206_comp9165_c0_seq9_3076-3693                                                                                                                                                                                                          FKPYSNMTWEERRALalrDEEE............DIQHQKQqpqpqptqee.........
EP00048_Salpingoeca_helianthica_P012230_m.176618_g.176618_ORF_g.176618_m.176618_type_5prime_partial_len_235_comp15344_c3_seq4_2-706                                                                                                                                                                                                         FKPYSHLTWQERRDL...ELKE............A-AANTVpnctvvdntptlls.....
EP00050_Salpingoeca_kvevrii_P022826_m.132857_g.132857_ORF_g.132857_m.132857_type_complete_len_539_comp9840_c1_seq1_100-1716                                                                                                                                                                                                                 --PYSELPWQERRRL...EEED............AARAAAEpppsatt............
EP00052_Salpingoeca_macrocollata_P010921_m.84353_g.84353_ORF_g.84353_m.84353_type_internal_len_93_comp17786_c2_seq1_2-280                                                                                                                                                                                                                   WKPFSQLTWVERKQL...EEQE............--QASTL...................
EP00053_Salpingoeca_punica_P017659_m.170664_g.170664_ORF_g.170664_m.170664_type_5prime_partial_len_224_comp17253_c2_seq1_314-985                                                                                                                                                                                                            ---------------...---Tpg........sgSHKKRRR...................
EP00054_Salpingoeca_dolichothecata_P016182_m.94484_g.94484_ORF_g.94484_m.94484_type_5prime_partial_len_269_comp21861_c0_seq1_2-808                                                                                                                                                                                                          WRPYASLTWKERKQL...AEQE............EKRLKQEihqpiqg............
EP00120_Capsaspora_owczarzaki_P005931_XP_004364064.2_hypothetical_protein_CAOG_03225_Capsaspora_owczarzaki_ATCC_30864                                                                                                                                                                                                                       ---------------...----............---RSRH...................
EP00121_Abeoforma_whisleri_P014182_Awhi_evm1s13077                                                                                                                                                                                                                                                                                          WKPYSEMTWEERARR...DQWE............TEKAEKMieleel.............
EP00122_Pirum_gemmata_P002807_Pgem_evm1s2528                                                                                                                                                                                                                                                                                                --PYSKMTLMDLKQR...DIKE............TQRADKIleielnd............
EP00126_Sphaerothecum_destruens_P008302_Sdes_comp20170_c0_seq4m13344                                                                                                                                                                                                                                                                        WKPYSQLTWQEKKEL...EDRD............DLRSGTKasqglpl............
EP00128_Syssomonas_multiformis_P015855_Colp12_sorted_trinity150504_noHs@844                                                                                                                                                                                                                                                                 -KKFSDYTWEERLAL...QEKE............ERRAKERdasapintis.........
EP00729_Bicosta_minor_P018301_gene18301-25062_t                                                                                                                                                                                                                                                                                             ---------------...----............------Rfi.................
EP00730_Choanoeca_flexa_P009588_TRINITY_DN12677_c5_g1_i4.p1_TRINITY_DN12677_c5_g1_TRINITY_DN12677_c5_g1_i4.p1_ORF_type_complete_len_211_score_33.54_TRINITY_DN12677_c5_g1_i4_304-936                                                                                                                                                        WKPWSELTWEERRDL...DLRG............AQKQEQEqhdvvv.............
EP01134_Creolimax_fragrantissima_P004901_CFRG4901T1                                                                                                                                                                                                                                                                                         ---------------...---R............RKTSVGV...................
EP01135_Chromosphaera_perkinsii_P012426_Nk52_evm37s2657_gene_Nk52_evmTU37s2657                                                                                                                                                                                                                                                              ---------------...RQRA............GKRASKN...................
EP01147_Barroeca_monosierra_P008825_gene8825-1185_t                                                                                                                                                                                                                                                                                         WKPYTELSWEQRRRL...VERE............EKQANTVnstspsa............
EP00057_Strongylocentrotus_purpuratus_P004818_XP_003729518.1_PREDICTED_protein_HEXIM-like_Strongylocentrotus_purpuratus                                                                                                                                                                                                                     WKPYTQLSWEERQQR...DEEE............SRRASLK...................
EP00058_Branchiostoma_floridae_P006025_XP_002591513.1_hypothetical_protein_BRAFLDRAFT_131051_Branchiostoma_floridae                                                                                                                                                                                                                         ---------------...----............-------...................
EP00058_Branchiostoma_floridae_P024080_XP_002609570.1_hypothetical_protein_BRAFLDRAFT_129887_Branchiostoma_floridae                                                                                                                                                                                                                         WKPFVKLSWEERKDL...EERE............RKRAMRV...................
EP00059_Ciona_intestinalis_P005407_XP_002128947.1_uncharacterized_protein_LOC100181056_isoform_X1_Ciona_intestinalis                                                                                                                                                                                                                        WKPYSKMTWEEKREA...EERE............QVRADRM...................
EP00067_Danio_rerio_P006227_NP_001091859.1_protein_HEXIM_Danio_rerio                                                                                                                                                                                                                                                                        WKPYFKLTWEEKKEL...DERE............TARASRV...................
EP00074_Homo_sapiens_P035921_NP_006451.1_protein_HEXIM1_Homo_sapiens                                                                                                                                                                                                                                                                        WKPYYKLTWEEKKKF...DEKQ............SLRASRI...................
EP00074_Homo_sapiens_P060873_XP_006721750.1_protein_HEXIM2_isoform_X1_Homo_sapiens                                                                                                                                                                                                                                                          WRPYLELSWAEKQQR...DERQ............SQRASRV...................
EP00076_Gallus_gallus_P007542_XP_003642831.2_protein_HEXIM1_Gallus_gallus                                                                                                                                                                                                                                                                   WKPYSKLSWEEKQQF...DERQ............SLRASRL...................
EP00081_Caenorhabditis_elegans_P019075_NP_499710.1_Uncharacterized_protein_CELE_Y39E4B.6_Caenorhabditis_elegans                                                                                                                                                                                                                             ---------------...---K............TKPTKKN...................
EP00090_Calanus_glacialis_P020377_TRINITY_DN31354_c0_g1_i1.p1_TRINITY_DN31354_c0_g1_TRINITY_DN31354_c0_g1_i1.p1_ORF_type_5prime_partial_len_232_score_57.80_TRINITY_DN31354_c0_g1_i1_31-726                                                                                                                                                 YCPYYKLSDSQRHVR...EEKE............RMRIVKL...................
EP00090_Calanus_glacialis_P021180_TRINITY_DN32684_c0_g1_i1.p1_TRINITY_DN32684_c0_g1_TRINITY_DN32684_c0_g1_i1.p1_ORF_type_complete_len_445_score_202.66_TRINITY_DN32684_c0_g1_i1_95-1429                                                                                                                                                     ---------------...----............-------...................
EP00090_Calanus_glacialis_P030665_TRINITY_DN496_c0_g1_i1.p1_TRINITY_DN496_c0_g1_TRINITY_DN496_c0_g1_i1.p1_ORF_type_complete_len_304_score_89.53_TRINITY_DN496_c0_g1_i1_45-956                                                                                                                                                               FRPYYQLSEEERDGR...EERE............KQRVAKL...................
EP00090_Calanus_glacialis_P036211_TRINITY_DN6177_c0_g1_i1.p1_TRINITY_DN6177_c0_g1_TRINITY_DN6177_c0_g1_i1.p1_ORF_type_complete_len_340_score_100.82_TRINITY_DN6177_c0_g1_i1_193-1212                                                                                                                                                        ---------------...----............--RQKDQ...................
EP00090_Calanus_glacialis_P036472_TRINITY_DN62315_c0_g1_i1.p1_TRINITY_DN62315_c0_g1_TRINITY_DN62315_c0_g1_i1.p1_ORF_type_3prime_partial_len_310_score_67.28_TRINITY_DN62315_c0_g1_i1_247-1173                                                                                                                                               YRPYYQLSEGERNVR...EENE............RLRLVRL...................
EP00090_Calanus_glacialis_P043859_TRINITY_DN7775_c0_g1_i1.p1_TRINITY_DN7775_c0_g1_TRINITY_DN7775_c0_g1_i1.p1_ORF_type_complete_len_279_score_75.52_TRINITY_DN7775_c0_g1_i1_106-942                                                                                                                                                          YQPYYRLSEAERIMR...EDRE............KLRVVKL...................
EP00096_Caligus_rogercresseyi_P002718_TRINITY_DN14975_c0_g1_i1.p1_TRINITY_DN14975_c0_g1_TRINITY_DN14975_c0_g1_i1.p1_ORF_type_complete_len_244_score_41.79_TRINITY_DN14975_c0_g1_i1_69-800                                                                                                                                                   ---------------...SDRR............SQQ-SRR...................
EP00096_Caligus_rogercresseyi_P005428_TRINITY_DN2085_c0_g1_i2.p1_TRINITY_DN2085_c0_g1_TRINITY_DN2085_c0_g1_i2.p1_ORF_type_5prime_partial_len_313_score_93.85_TRINITY_DN2085_c0_g1_i2_2-940                                                                                                                                                  -KLESVLKGIQNKEC...KEEEirl......fedHVRSERLsseck..............
EP00099_Drosophila_melanogaster_P028406_NP_731932.1_hexamethylene_bisacetamide_inducible_isoform_B_Drosophila_melanogaster                                                                                                                                                                                                                  WKLDMSTGAGATLEG...NQRQ............NSRTKLV...................
EP00103_Capitella_teleta_P013455_ELU00419.1_hypothetical_protein_CAPTEDRAFT_220611_Capitella_teleta                                                                                                                                                                                                                                         YKPYCKMTWDEKKTQ...EERE............TKRAFKK...................
EP00103_Capitella_teleta_P025146_ELU12110.1_hypothetical_protein_CAPTEDRAFT_224235_Capitella_teleta                                                                                                                                                                                                                                         ---------------...----............-------...................
EP00110_Nematostella_vectensis_P011078_XP_001628479.1_predicted_protein_Nematostella_vectensis                                                                                                                                                                                                                                              ----------QKKTR...RLKK............RKRLDKEifd................
EP00110_Nematostella_vectensis_P019434_XP_001636835.1_predicted_protein_Nematostella_vectensis                                                                                                                                                                                                                                              YKPYTKMTWDEKKAR...LELD............AKKATKM...................
EP00114_Trichoplax_sp_H2_P003743_RDD39506.1_Protein_HEXIM_Trichoplax_sp._H2                                                                                                                                                                                                                                                                 -SNYQNLSCQEKAEL...EEMA............AEEATQL...................
EP00115_Mnemiopsis_leidyi_P015896_ML463516a-PA_pep_supercontig_MneLei_Aug2011_ML4635_61447_62163_-1_gene_ML463516a_transcript_ML463516a-RA_gene_biotype_protein_coding_transcript_biotype_protein_coding                                                                                                                                    -KPYFKLSWKEKEEA...NEKD............RIK----...................
EP00118_Oscarella_pearsei_P008220_m.41533_g.41533_ORF_g.41533_m.41533_type_complete_len_205_comp33201_c0_seq2_324-938                                                                                                                                                                                                                       WKPYEQMTREEKEMY...DEHQ............AKKAEKK...................
EP00119_Amphimedon_queenslandica_P009700_XP_019850119.1_PREDICTED_protein_HEXIM-like_Amphimedon_queenslandica                                                                                                                                                                                                                               WKPYSKMSLEERKQV...DEWE............EKHVAIR...................
                                                                                                                                                                                                                                                                                                                                                                                                        

EP00060_Petromyzon_marinus_P016188_GENSCAN00000016188_pep_scaffold_Pmarinus_7.0_GL478892_8937_10079_-1_transcript_GENSCAN00000016188_transcript_biotype_protein_coding                                                                                                                                                                      ..........................RAE..MAAKGLA.............VAPYNTTQF
EP00060_Petromyzon_marinus_P043048_ENSPMAP00000003796.1_pep_scaffold_Pmarinus_7.0_GL478892_8937_9872_-1_gene_ENSPMAG00000003486.1_transcript_ENSPMAT00000003812.1_gene_biotype_protein_coding_transcript_biotype_protein_coding_gene_symbol_hexim1_description_hexamethylene_bis-acetamide_inducible_1_Source_ZFIN_Acc_ZDB-GENE-030131-4637 ..........................RAE..MAAKGLA.............VAPYNTTQF
EP00072_Mus_musculus_P004102_NP_001123987.1_protein_HEXIM2_Mus_musculus                                                                                                                                                                                                                                                                     ..........................REE..MFAKGQP.............LAPYNTTQF
EP00072_Mus_musculus_P024163_NP_620092.1_protein_HEXIM1_Mus_musculus                                                                                                                                                                                                                                                                        ..........................RAE..MFAKGQP.............VAPYNTTQF
EP00085_Daphnia_pulex_P011424_EFX71274.1_hypothetical_protein_DAPPUDRAFT_227990_Daphnia_pulex                                                                                                                                                                                                                                               ..........................RRL..LRPAKVP.............KAPQNSTQF
Bacteria_Fusobacteria_NZ_CP028106.1_330_337921_338376_1                                                                                                                                                                                                                                                                                     ..........................---..-------.............---------
EP00002_Diphylleia_rotans_P030363_TRINITY_DN6234_c1_g1_i1.p1_TRINITY_DN6234_c1_g1_TRINITY_DN6234_c1_g1_i1.p1_ORF_type_5prime_partial_len_375_score_86.64_TRINITY_DN6234_c1_g1_i1_661-1785                                                                                                                                                   ...........rvrlvvdrkgrvkkpRGG.aSWLDVVP.............APPRNSNIA
EP00004_Rigifila_ramosa_P028240_TRINITY_DN9515_c0_g1_i2.p1_TRINITY_DN9515_c0_g1_TRINITY_DN9515_c0_g1_i2.p1_ORF_type_5prime_partial_len_222_score_37.54_TRINITY_DN9515_c0_g1_i2_3-668                                                                                                                                                        .....................tsapkGRK..GRREAVP.............EAPRNTNQF
EP00026_Physarum_polycephalum_P015910_Phypoly_transcript_16710.p1_GENE.Phypoly_transcript_16710_Phypoly_transcript_16710.p1_ORF_type_complete_len_226_score_66.99_Phypoly_transcript_16710_114-791                                                                                                                                          ...................invpkrmKKG.mSFHDYRP.............EAPRITTSD
EP00274_Cyanoptyche_gloeocystis_P000581_CAMPEP_0196652666_NCGR_PEP_ID_MMETSP1086-20130531_2011_1_TAXON_ID_77921_ORGANISM_"Cyanoptyche_gloeocystis_Strain_SAG4.97"_LENGTH_333_DNA_ID_CAMNT_0041983325_DNA_START_69_DNA_END_1070_DNA_ORIENTATION_                                                                                             ...............sdrggrqgraaQRP..AASTFRP.............HAPRNTTQF
EP00276_Gloeochaete_wittrockiana_P014497_CAMPEP_0184334744_NCGR_PEP_ID_MMETSP1089-20130417_3421_1_TAXON_ID_38269_ORGANISM_"Gloeochaete_wittrockiana_Strain_SAG46.84"_NCGR_SAMPLE_ID_MMETSP1089_ASSEMBLY_ACC_CAM_ASM_000445_LENGTH_314_DNA_ID_CAMNT_0026659081_DNA_START_1_DNA_END_944_DNA_ORIENTATION_-                                     .....................grgqkRKA..PRVQDRP.............HAPRNTTQF
EP00277_Geminigera_cryophila_P032347_CAMPEP_0173131334_NCGR_PEP_ID_MMETSP1102-20130122_60573_1_TAXON_ID_49646_ORGANISM_"Geminigera_sp._Strain_Caron_Lab_Isolate"_LENGTH_358_DNA_ID_CAMNT_0014042619_DNA_START_1_DNA_END_1074_DNA_ORIENTATION_                                                                                               ...................plskskkKKR..RNEFEMP.............RAPRNTTQA
EP00279_Guillardia_theta_P021354_XP_005839073.1_hypothetical_protein_GUITHDRAFT_101996_Guillardia_theta_CCMP2712                                                                                                                                                                                                                            ...................pssrrkkRKK..NTEINMP.............RAPRNTTQS
EP00290_Baffinella_frigidus_P006007_CAMPEP_0180125796_NCGR_PEP_ID_MMETSP0986-20121125_5370_1_TAXON_ID_697907_ORGANISM_"non_described_non_described_Strain_CCMP2293"_LENGTH_247_DNA_ID_CAMNT_0022065215_DNA_START_1_DNA_END_744_DNA_ORIENTATION_-                                                                                            .....................vepasRSK..RAKKKKRgii.......empRAPRNTTQG
EP00291_Cryptomonas_curvata_P009204_CAMPEP_0172195108_NCGR_PEP_ID_MMETSP1050-20130122_26005_1_TAXON_ID_233186_ORGANISM_"Cryptomonas_curvata_Strain_CCAP979_52"_LENGTH_255_DNA_ID_CAMNT_0012871095_DNA_START_1_DNA_END_767_DNA_ORIENTATION_-                                                                                                 ................stgkrakaakRKR..ANEMEMP.............KAPRNTTQN
EP00294_Goniomonas_avonlea_P016588_CAMPEP_0114540750_NCGR_PEP_ID_MMETSP0114-20121206_940_1_TAXON_ID_31324_ORGANISM_"Goniomonas_sp_Strain_m"_LENGTH_318_DNA_ID_CAMNT_0001724945_DNA_START_1_DNA_END_955_DNA_ORIENTATION_                                                                                                                     ..........................RKG.iTLQDYCP.............HAPRNTTSD
EP00397_Hematodinium_sp_SG-2012_P028650_GEMP01030181.1.p1_GENE.GEMP01030181.1_GEMP01030181.1.p1_ORF_type_complete_len_433_score_126.94_GEMP01030181.1_217-1515                                                                                                                                                                              ..........................RQV..IDLWGRC.............RSPHNTNSY
EP00451_Oxyrrhis_marina_P017039_CAMPEP_0204346970_NCGR_PEP_ID_MMETSP0469-20131031_27587_1_ASSEMBLY_ACC_CAM_ASM_000384_TAXON_ID_2969_ORGANISM_"Oxyrrhis_marina"_LENGTH_190_DNA_ID_CAMNT_0051332685_DNA_START_1_DNA_END_574_DNA_ORIENTATION_                                                                                                  ..........................RRN..TKNTGFC.............MAPHNTTSF
EP00499_Haloplacidia_sp_CaronLabIsolate_P010297_CAMPEP_0196769710_NCGR_PEP_ID_MMETSP1104-20130614_710_1_TAXON_ID_33652_ORGANISM_"Cafeteria_sp._Strain_Caron_Lab_Isolate"_LENGTH_291_DNA_ID_CAMNT_0042139811_DNA_START_47_DNA_END_922_DNA_ORIENTATION_-                                                                                      ..................kdsrgrvkRGV..RVIDYRP.............DAPRNTTQF
EP00597_Dinobryon_sp_UTEXLB2267_P015567_CAMPEP_0170117644_NCGR_PEP_ID_MMETSP0020_2-20130122_13136_1_TAXON_ID_98059_ORGANISM_"Dinobryon_sp._Strain_UTEXLB2267"_LENGTH_280_DNA_ID_CAMNT_0010346289_DNA_START_72_DNA_END_914_DNA_ORIENTATION_                                                                                                  .........................sRRN..RKWKRCP.............NAPHNTTSF
EP00697_Spironema_sp_BW2_P005263_gnl_Spiro4_17320_TR9225_c0_g1_i1.p1_gnl_Spiro4_17320_TR9225_c0_g1_gnl_Spiro4_17320_TR9225_c0_g1_i1.p1_ORF_type_complete_len_198_score_55.98_gnl_Spiro4_17320_TR9225_c0_g1_i1_35-595                                                                                                                        lrstraellaeeglpafpltksgqvpKGV..RVEDYRP.............PAPYNTTSY
EP00697_Spironema_sp_BW2_P005502_gnl_Spiro4_17684_TR9415_c0_g1_i1.p1_gnl_Spiro4_17684_TR9415_c0_g1_gnl_Spiro4_17684_TR9415_c0_g1_i1.p1_ORF_type_5prime_partial_len_226_score_49.29_gnl_Spiro4_17684_TR9415_c0_g1_i1_114-791                                                                                                                 ................lpttksgripRNI..RIQDYRP.............KAPRNTTRF
EP00700_Malawimonas_jakobiformis_P002194_EC723506.1.p1_GENE.EC723506.1_EC723506.1.p1_ORF_type_internal_len_210_score_0.84_EC723506.1_3-629                                                                                                                                                                                                  ....................trdgriRKG.vRLSDYRP.............SAPRNTTSD
EP00742_Colponemidia_sp_Colp-10_P001344_GILJ01001446.1.p1_GENE.GILJ01001446.1_GILJ01001446.1.p1_ORF_type_complete_len_233_score_30.42_GILJ01001446.1_54-752                                                                                                                                                                                 ..................pqdkngrvRKG.vNIADYRP.............PTPHNTTQF
EP00742_Colponemidia_sp_Colp-10_P001956_GILJ01002089.1.p1_GENE.GILJ01002089.1_GILJ01002089.1.p1_ORF_type_5prime_partial_len_203_score_11.01_GILJ01002089.1_362-970                                                                                                                                                                          ..........................-SD..STSQYRP.............EAPFNSTSY
EP00753_Platysulcus_tardus_P017837_PLAT6575.1.p1_GENE.PLAT6575.1_PLAT6575.1.p1_ORF_type_5prime_partial_len_241_score_53.98_PLAT6575.1_3-725                                                                                                                                                                                                 .............vvqhrgqrrrkrvS--..------Eadel.....asppAAPQRTTED
EP00771_Trimastix_marina_P000688_gnl_Trimastix_PCT_1712.p2_GENE.gnl_Trimastix_PCT_1712_gnl_Trimastix_PCT_1712.p2_ORF_type_5prime_partial_len_162_score_16.28_gnl_Trimastix_PCT_1712_584-1069                                                                                                                                                ..................rdrrtgriRRG.vRVQDYRP.............DAPRVTTQD
EP00920_Eleutheroschizon_duboscqi_P035719_GHVT01086423.1.p1_GENE.GHVT01086423.1_GHVT01086423.1.p1_ORF_type_internal_len_188_score_22.52_GHVT01086423.1_3-563                                                                                                                                                                                ..........................RER..RFASGHP.............LAPYNTTQF
EP00940_MAST-03C_sp_MAST-3C-sp2_P002095_g2095.t1                                                                                                                                                                                                                                                                                            ................irrtsgrkvgRGI..CVQDYRP.............SAPRNTTQD
EP00941_MAST-03F_sp_MAST-3F-sp1_P004728_g4728.t1                                                                                                                                                                                                                                                                                            .................pkdqngrikRGV..NVKDFRP.............PAPRNTSQF
EP00960_Hanusia_phi_P069091_767000-Hanusia_phi.AAC.2                                                                                                                                                                                                                                                                                        ...................pagrrkrRRK..STEINMP.............RAPRNTTQS
EP01035_Chromulina_nebulosa_P025636_gene25636-33479_t                                                                                                                                                                                                                                                                                       ..........................RRH..NFKWQRC............pSAPHNTTSF
EP01043_Picozoa_sp_COSAG02_P004153_COSAG02_NODE_107_length_36312_cov_45.037942_2_plen_296_part_00                                                                                                                                                                                                                                           ..................mdpnghvpRGV..NPRDYRP.............AAPRNTTQE
EP01045_Picozoa_sp_COSAG04_P022834_COSAG04_NODE_2636_length_3825_cov_4.263553_4_plen_236_part_01                                                                                                                                                                                                                                            ..................mdanghvpRGV..NPRDYRP.............AAPRNTTQE
EP01046_Picozoa_sp_COSAG06_P021654_COSAG06_NODE_1638_length_8838_cov_4.151619_6_plen_375_part_00                                                                                                                                                                                                                                            ..................mdpnghvpRGV..NPRDYRP.............AAPRNTTQE
EP01047_Picozoa_sp_COSAG01_P057018_COSAG01_NODE_6541_length_3616_cov_2.280432_2_plen_472_part_00                                                                                                                                                                                                                                            ..................ldpnghvpRGV..NPRDWRP.............PAPRNTTQF
EP01110_Echinostelium_bisporum_P000105_TRINITY_DN10208_c0_g1_i1.p1_TRINITY_DN10208_c0_g1_TRINITY_DN10208_c0_g1_i1.p1_ORF_type_internal_len_137_score_31.64_TRINITY_DN10208_c0_g1_i1_1-408                                                                                                                                                   ..................lpnnpgriKKG.vSLHDFRP.............EAPRILTSD
EP01111_Echinosteliopsis_oligospora_P000049_TRINITY_DN10047_c0_g1_i1.p1_TRINITY_DN10047_c0_g1_TRINITY_DN10047_c0_g1_i1.p1_ORF_type_internal_len_168_score_47.75_TRINITY_DN10047_c0_g1_i1_1-501                                                                                                                                              ..................knkknwntRTV..RPHDFRP.............GAPRHTTSE
EP01138_Halocafeteria_seosinensis_P003272_gb_GECG01003347.1_.p1_GENE.gb_GECG01003347.1_gb_GECG01003347.1_.p1_ORF_type_complete_len_322_score_63.84_gb_GECG01003347.1_1-966                                                                                                                                                                  .......................eqaR--..---DAETgey.......rppRTPRLTMEK
EP00040_Diaphanoeca_grandis_P018243_m.95827_g.95827_ORF_g.95827_m.95827_type_5prime_partial_len_452_comp26848_c0_seq10_1-1356                                                                                                                                                                                                               ...........attsdllvpspngsdQAN..RPREQPP.............PAPKNTTQT
EP00041_Stephanoeca_diplocostata_P016029_m.311772_g.311772_ORF_g.311772_m.311772_type_5prime_partial_len_435_comp20230_c0_seq2_1-1305                                                                                                                                                                                                       at..psnietgpssdildeatqgqrhNRK..RPREQPP.............PAPCNTTST
EP00042_Codosiga_hollandica_P044766_m.446677_g.446677_ORF_g.446677_m.446677_type_5prime_partial_len_203_comp56870_c0_seq10_3-611                                                                                                                                                                                                            ....................mkdrghGRG..LLREQPP.............PAPAITTQF
EP00043_Microstomoeca_roanoka_P009508_m.90793_g.90793_ORF_g.90793_m.90793_type_complete_len_405_comp14604_c1_seq12_810-2024                                                                                                                                                                                                                 ..........................M-I..LPAVSPA.............HAPKLTATN
EP00045_Choanoeca_perplexa_P004052_m.35178_g.35178_ORF_g.35178_m.35178_type_complete_len_194_comp12370_c1_seq5_126-707                                                                                                                                                                                                                      ......................ivskRKGgkSKTVVVP.............VAPRLTKAS
EP00046_Monosiga_brevicollis_P003555_XP_001745553.1_hypothetical_protein_Monosiga_brevicollis_MX1                                                                                                                                                                                                                                           g.....assthkhgdqtrtdgegnnsKSG..KRKSGPTtet......mlvpAAPRLTAGV
EP00047_Mylnosiga_fluctuans_P022194_m.114806_g.114806_ORF_g.114806_m.114806_type_5prime_partial_len_206_comp9165_c0_seq9_3076-3693                                                                                                                                                                                                          ................hrderhgkrrRRR.gFSREQPP.............PAPKITTQA
EP00048_Salpingoeca_helianthica_P012230_m.176618_g.176618_ORF_g.176618_m.176618_type_5prime_partial_len_235_comp15344_c3_seq4_2-706                                                                                                                                                                                                         ............ttsltlhknkrhrhRRH..AAREQPP.............PAPRNLTQM
EP00050_Salpingoeca_kvevrii_P022826_m.132857_g.132857_ORF_g.132857_m.132857_type_complete_len_539_comp9840_c1_seq1_100-1716                                                                                                                                                                                                                 ...................srkrkrsRTG.aGAREQPP.............PAPRLTTQS
EP00052_Salpingoeca_macrocollata_P010921_m.84353_g.84353_ORF_g.84353_m.84353_type_internal_len_93_comp17786_c2_seq1_2-280                                                                                                                                                                                                                   ..........................REQ.qMLAATSA.............AAPT-----
EP00053_Salpingoeca_punica_P017659_m.170664_g.170664_ORF_g.170664_m.170664_type_5prime_partial_len_224_comp17253_c2_seq1_314-985                                                                                                                                                                                                            ..........................HSR..LRRQQPP.............PAPRITTQF
EP00054_Salpingoeca_dolichothecata_P016182_m.94484_g.94484_ORF_g.94484_m.94484_type_5prime_partial_len_269_comp21861_c0_seq1_2-808                                                                                                                                                                                                          ...................vrpkkapGAP..RVREQPP.............PAPL---HV
EP00120_Capsaspora_owczarzaki_P005931_XP_004364064.2_hypothetical_protein_CAOG_03225_Capsaspora_owczarzaki_ATCC_30864                                                                                                                                                                                                                       ..........................GNR..VVKHLRA.............VAPRNTSQF
EP00121_Abeoforma_whisleri_P014182_Awhi_evm1s13077                                                                                                                                                                                                                                                                                          ....................aatlkpRKN..KRKNSKHsgal.....aptpAAPRNTTLF
EP00122_Pirum_gemmata_P002807_Pgem_evm1s2528                                                                                                                                                                                                                                                                                                ...................iaqgphpKKK..KKKGLCP.............GAPRNTTQF
EP00126_Sphaerothecum_destruens_P008302_Sdes_comp20170_c0_seq4m13344                                                                                                                                                                                                                                                                        ..................vpnrrflkRRA.iRIQDFRP.............AAPKNTTQF
EP00128_Syssomonas_multiformis_P015855_Colp12_sorted_trinity150504_noHs@844                                                                                                                                                                                                                                                                 ................rnkwrklvsqGGA..DLHFYRP.............RAPRNTTQS
EP00729_Bicosta_minor_P018301_gene18301-25062_t                                                                                                                                                                                                                                                                                             .......................qppKQT..PPREQPP.............PAPRNTTQM
EP00730_Choanoeca_flexa_P009588_TRINITY_DN12677_c5_g1_i4.p1_TRINITY_DN12677_c5_g1_TRINITY_DN12677_c5_g1_i4.p1_ORF_type_complete_len_211_score_33.54_TRINITY_DN12677_c5_g1_i4_304-936                                                                                                                                                        ...................vakrsgkRGK..PRTVAVP.............VAPHLTKAS
EP01134_Creolimax_fragrantissima_P004901_CFRG4901T1                                                                                                                                                                                                                                                                                         ..........................KRN..NTNTKCP.............PAPRNTTQF
EP01135_Chromosphaera_perkinsii_P012426_Nk52_evm37s2657_gene_Nk52_evmTU37s2657                                                                                                                                                                                                                                                              ..........................QSKlaWQLQHRP.............SAPQNTTQF
EP01147_Barroeca_monosierra_P008825_gene8825-1185_t                                                                                                                                                                                                                                                                                         ...................hpnsskqMSP.lRRNVAVP.............LAPRLTGSD
EP00057_Strongylocentrotus_purpuratus_P004818_XP_003729518.1_PREDICTED_protein_HEXIM-like_Strongylocentrotus_purpuratus                                                                                                                                                                                                                     ..........................RAN..------R.............PTPYNTTQF
EP00058_Branchiostoma_floridae_P006025_XP_002591513.1_hypothetical_protein_BRAFLDRAFT_131051_Branchiostoma_floridae                                                                                                                                                                                                                         ..........................RQP.cLRPRQTI.............CAPANTTQF
EP00058_Branchiostoma_floridae_P024080_XP_002609570.1_hypothetical_protein_BRAFLDRAFT_129887_Branchiostoma_floridae                                                                                                                                                                                                                         ..........................REM..MFAEGRT.............VAPYNTTQF
EP00059_Ciona_intestinalis_P005407_XP_002128947.1_uncharacterized_protein_LOC100181056_isoform_X1_Ciona_intestinalis                                                                                                                                                                                                                        ..........................RGE..MIKRGRP.............VAPYNTTQF
EP00067_Danio_rerio_P006227_NP_001091859.1_protein_HEXIM_Danio_rerio                                                                                                                                                                                                                                                                        ..........................RAE..MFAKGLP.............VAPYNTTQF
EP00074_Homo_sapiens_P035921_NP_006451.1_protein_HEXIM1_Homo_sapiens                                                                                                                                                                                                                                                                        ..........................RAE..MFAKGQP.............VAPYNTTQF
EP00074_Homo_sapiens_P060873_XP_006721750.1_protein_HEXIM2_isoform_X1_Homo_sapiens                                                                                                                                                                                                                                                          ..........................REE..MFAKGQP.............VAPYNTTQF
EP00076_Gallus_gallus_P007542_XP_003642831.2_protein_HEXIM1_Gallus_gallus                                                                                                                                                                                                                                                                   ..........................RAE..MFAKGQP.............VAPYNTTQF
EP00081_Caenorhabditis_elegans_P019075_NP_499710.1_Uncharacterized_protein_CELE_Y39E4B.6_Caenorhabditis_elegans                                                                                                                                                                                                                             ..........................QKR.pDKQDRFG.............MAPPNSTQF
EP00090_Calanus_glacialis_P020377_TRINITY_DN31354_c0_g1_i1.p1_TRINITY_DN31354_c0_g1_TRINITY_DN31354_c0_g1_i1.p1_ORF_type_5prime_partial_len_232_score_57.80_TRINITY_DN31354_c0_g1_i1_31-726                                                                                                                                                 ..........................RKQ..MRSKGRI.............IAPYNTTQF
EP00090_Calanus_glacialis_P021180_TRINITY_DN32684_c0_g1_i1.p1_TRINITY_DN32684_c0_g1_TRINITY_DN32684_c0_g1_i1.p1_ORF_type_complete_len_445_score_202.66_TRINITY_DN32684_c0_g1_i1_95-1429                                                                                                                                                     ..........................---..------Pl...........lRAPKNSTQF
EP00090_Calanus_glacialis_P030665_TRINITY_DN496_c0_g1_i1.p1_TRINITY_DN496_c0_g1_TRINITY_DN496_c0_g1_i1.p1_ORF_type_complete_len_304_score_89.53_TRINITY_DN496_c0_g1_i1_45-956                                                                                                                                                               ..........................KER..MWAKGRI.............IAPYNTTQF
EP00090_Calanus_glacialis_P036211_TRINITY_DN6177_c0_g1_i1.p1_TRINITY_DN6177_c0_g1_TRINITY_DN6177_c0_g1_i1.p1_ORF_type_complete_len_340_score_100.82_TRINITY_DN6177_c0_g1_i1_193-1212                                                                                                                                                        ..........................ARK..QRRTAPH.............PAPVNTTQF
EP00090_Calanus_glacialis_P036472_TRINITY_DN62315_c0_g1_i1.p1_TRINITY_DN62315_c0_g1_TRINITY_DN62315_c0_g1_i1.p1_ORF_type_3prime_partial_len_310_score_67.28_TRINITY_DN62315_c0_g1_i1_247-1173                                                                                                                                               ..........................RDR..MRAKGRI.............IAPYNTTQF
EP00090_Calanus_glacialis_P043859_TRINITY_DN7775_c0_g1_i1.p1_TRINITY_DN7775_c0_g1_TRINITY_DN7775_c0_g1_i1.p1_ORF_type_complete_len_279_score_75.52_TRINITY_DN7775_c0_g1_i1_106-942                                                                                                                                                          ..........................MER..MRAKGRA.............IAPYNTTQF
EP00096_Caligus_rogercresseyi_P002718_TRINITY_DN14975_c0_g1_i1.p1_TRINITY_DN14975_c0_g1_TRINITY_DN14975_c0_g1_i1.p1_ORF_type_complete_len_244_score_41.79_TRINITY_DN14975_c0_g1_i1_69-800                                                                                                                                                   ..........................RRR..KRKRSLH.............DAPFNSTSF
EP00096_Caligus_rogercresseyi_P005428_TRINITY_DN2085_c0_g1_i2.p1_TRINITY_DN2085_c0_g1_TRINITY_DN2085_c0_g1_i2.p1_ORF_type_5prime_partial_len_313_score_93.85_TRINITY_DN2085_c0_g1_i2_2-940                                                                                                                                                  ....................hslasrKEG.sSSLPKRPntvflrptnvpllNAPKNSTQF
EP00099_Drosophila_melanogaster_P028406_NP_731932.1_hexamethylene_bisacetamide_inducible_isoform_B_Drosophila_melanogaster                                                                                                                                                                                                                  ..........................RSR..-----SL.............LVPYNTNRF
EP00103_Capitella_teleta_P013455_ELU00419.1_hypothetical_protein_CAPTEDRAFT_220611_Capitella_teleta                                                                                                                                                                                                                                         ..........................REK..RFASGQP.............MAPYNTTQF
EP00103_Capitella_teleta_P025146_ELU12110.1_hypothetical_protein_CAPTEDRAFT_224235_Capitella_teleta                                                                                                                                                                                                                                         ..........................RKA..ANRVRLS.............QAPHNSNQF
EP00110_Nematostella_vectensis_P011078_XP_001628479.1_predicted_protein_Nematostella_vectensis                                                                                                                                                                                                                                              .......................fsvVPV..KRAKGRT.............AAPENTTQF
EP00110_Nematostella_vectensis_P019434_XP_001636835.1_predicted_protein_Nematostella_vectensis                                                                                                                                                                                                                                              ..........................REQ.yMHEKGRP.............AAPYNTTQF
EP00114_Trichoplax_sp_H2_P003743_RDD39506.1_Protein_HEXIM_Trichoplax_sp._H2                                                                                                                                                                                                                                                                 ..........................YNQ..RIQSGLP.............VTPFNTTQF
EP00115_Mnemiopsis_leidyi_P015896_ML463516a-PA_pep_supercontig_MneLei_Aug2011_ML4635_61447_62163_-1_gene_ML463516a_transcript_ML463516a-RA_gene_biotype_protein_coding_transcript_biotype_protein_coding                                                                                                                                    ..........................GEA..RLASNKI.............SAPNNTTQF
EP00118_Oscarella_pearsei_P008220_m.41533_g.41533_ORF_g.41533_m.41533_type_complete_len_205_comp33201_c0_seq2_324-938                                                                                                                                                                                                                       ..........................QEE..LWRLGKP.............GAPFNTNRF
EP00119_Amphimedon_queenslandica_P009700_XP_019850119.1_PREDICTED_protein_HEXIM-like_Amphimedon_queenslandica                                                                                                                                                                                                                               ..........................EAE.iNARSKRP.............VAPFNSTQF
                                                                                                                                                                                                                                                                                                                                                                                                        

EP00060_Petromyzon_marinus_P016188_GENSCAN00000016188_pep_scaffold_Pmarinus_7.0_GL478892_8937_10079_-1_transcript_GENSCAN00000016188_transcript_biotype_protein_coding                                                                                                                                                                      LMD....EHDREE....................PDLEPagsdg......gggdndG----
EP00060_Petromyzon_marinus_P043048_ENSPMAP00000003796.1_pep_scaffold_Pmarinus_7.0_GL478892_8937_9872_-1_gene_ENSPMAG00000003486.1_transcript_ENSPMAT00000003812.1_gene_biotype_protein_coding_transcript_biotype_protein_coding_gene_symbol_hexim1_description_hexamethylene_bis-acetamide_inducible_1_Source_ZFIN_Acc_ZDB-GENE-030131-4637 LMD....EHDREE....................PDLEPagsdg......gggdndG----
EP00072_Mus_musculus_P004102_NP_001123987.1_protein_HEXIM2_Mus_musculus                                                                                                                                                                                                                                                                     LMN....DRDLEE....................PNLDV.................L-HGP
EP00072_Mus_musculus_P024163_NP_620092.1_protein_HEXIM1_Mus_musculus                                                                                                                                                                                                                                                                        LMD....DHDQEE....................PDLKTglyp........kraaaKSDDT
EP00085_Daphnia_pulex_P011424_EFX71274.1_hypothetical_protein_DAPPUDRAFT_227990_Daphnia_pulex                                                                                                                                                                                                                                               IID....DHENSA....................FFIDF.................D----
Bacteria_Fusobacteria_NZ_CP028106.1_330_337921_338376_1                                                                                                                                                                                                                                                                                     ---....------....................-----.................-----
EP00002_Diphylleia_rotans_P030363_TRINITY_DN6234_c1_g1_i1.p1_TRINITY_DN6234_c1_g1_TRINITY_DN6234_c1_g1_i1.p1_ORF_type_5prime_partial_len_375_score_86.64_TRINITY_DN6234_c1_g1_i1_661-1785                                                                                                                                                   LLY....EHETSS....................CERDRdls...........pvdPD---
EP00004_Rigifila_ramosa_P028240_TRINITY_DN9515_c0_g1_i2.p1_TRINITY_DN9515_c0_g1_TRINITY_DN9515_c0_g1_i2.p1_ORF_type_5prime_partial_len_222_score_37.54_TRINITY_DN9515_c0_g1_i2_3-668                                                                                                                                                        LMH....GRAPAE...................ePPVAEag............gvaA-GSD
EP00026_Physarum_polycephalum_P015910_Phypoly_transcript_16710.p1_GENE.Phypoly_transcript_16710_Phypoly_transcript_16710.p1_ORF_type_complete_len_226_score_66.99_Phypoly_transcript_16710_114-791                                                                                                                                          WMS....VHEKDK....................-EVND................pT----
EP00274_Cyanoptyche_gloeocystis_P000581_CAMPEP_0196652666_NCGR_PEP_ID_MMETSP1086-20130531_2011_1_TAXON_ID_77921_ORGANISM_"Cyanoptyche_gloeocystis_Strain_SAG4.97"_LENGTH_333_DNA_ID_CAMNT_0041983325_DNA_START_69_DNA_END_1070_DNA_ORIENTATION_                                                                                             LID....EKGHTSsag.............eigaPDLDEwm.............ldN----
EP00276_Gloeochaete_wittrockiana_P014497_CAMPEP_0184334744_NCGR_PEP_ID_MMETSP1089-20130417_3421_1_TAXON_ID_38269_ORGANISM_"Gloeochaete_wittrockiana_Strain_SAG46.84"_NCGR_SAMPLE_ID_MMETSP1089_ASSEMBLY_ACC_CAM_ASM_000445_LENGTH_314_DNA_ID_CAMNT_0026659081_DNA_START_1_DNA_END_944_DNA_ORIENTATION_-                                     LID....EKDLPA....................PESLSds.............ieE----
EP00277_Geminigera_cryophila_P032347_CAMPEP_0173131334_NCGR_PEP_ID_MMETSP1102-20130122_60573_1_TAXON_ID_49646_ORGANISM_"Geminigera_sp._Strain_Caron_Lab_Isolate"_LENGTH_358_DNA_ID_CAMNT_0014042619_DNA_START_1_DNA_END_1074_DNA_ORIENTATION_                                                                                               LMH....TQENND....................GNQNRde............tgpS----
EP00279_Guillardia_theta_P021354_XP_005839073.1_hypothetical_protein_GUITHDRAFT_101996_Guillardia_theta_CCMP2712                                                                                                                                                                                                                            LIH....ADSTEYer................asLDLERrvvip.......smqgiLSRET
EP00290_Baffinella_frigidus_P006007_CAMPEP_0180125796_NCGR_PEP_ID_MMETSP0986-20121125_5370_1_TAXON_ID_697907_ORGANISM_"non_described_non_described_Strain_CCMP2293"_LENGTH_247_DNA_ID_CAMNT_0022065215_DNA_START_1_DNA_END_744_DNA_ORIENTATION_-                                                                                            IIE....QRAGEEger..............setA---Vdgsriasm.qglitrnlL-DES
EP00291_Cryptomonas_curvata_P009204_CAMPEP_0172195108_NCGR_PEP_ID_MMETSP1050-20130122_26005_1_TAXON_ID_233186_ORGANISM_"Cryptomonas_curvata_Strain_CCAP979_52"_LENGTH_255_DNA_ID_CAMNT_0012871095_DNA_START_1_DNA_END_767_DNA_ORIENTATION_-                                                                                                 LLH....TTDYGEdldv...........nhrqmP---Slqgll......sretirL----
EP00294_Goniomonas_avonlea_P016588_CAMPEP_0114540750_NCGR_PEP_ID_MMETSP0114-20121206_940_1_TAXON_ID_31324_ORGANISM_"Goniomonas_sp_Strain_m"_LENGTH_318_DNA_ID_CAMNT_0001724945_DNA_START_1_DNA_END_955_DNA_ORIENTATION_                                                                                                                     ILE....AHSRDR...................lN----.................-----
EP00397_Hematodinium_sp_SG-2012_P028650_GEMP01030181.1.p1_GENE.GEMP01030181.1_GEMP01030181.1.p1_ORF_type_complete_len_433_score_126.94_GEMP01030181.1_217-1515                                                                                                                                                                              LFR....DMASSS....................FAVND.................S-VVE
EP00451_Oxyrrhis_marina_P017039_CAMPEP_0204346970_NCGR_PEP_ID_MMETSP0469-20131031_27587_1_ASSEMBLY_ACC_CAM_ASM_000384_TAXON_ID_2969_ORGANISM_"Oxyrrhis_marina"_LENGTH_190_DNA_ID_CAMNT_0051332685_DNA_START_1_DNA_END_574_DNA_ORIENTATION_                                                                                                  LIR....DFEERA....................PILEE.................G---C
EP00499_Haloplacidia_sp_CaronLabIsolate_P010297_CAMPEP_0196769710_NCGR_PEP_ID_MMETSP1104-20130614_710_1_TAXON_ID_33652_ORGANISM_"Cafeteria_sp._Strain_Caron_Lab_Isolate"_LENGTH_291_DNA_ID_CAMNT_0042139811_DNA_START_47_DNA_END_922_DNA_ORIENTATION_-                                                                                      IME....EEAEQE....................EEPA-.................-----
EP00597_Dinobryon_sp_UTEXLB2267_P015567_CAMPEP_0170117644_NCGR_PEP_ID_MMETSP0020_2-20130122_13136_1_TAXON_ID_98059_ORGANISM_"Dinobryon_sp._Strain_UTEXLB2267"_LENGTH_280_DNA_ID_CAMNT_0010346289_DNA_START_72_DNA_END_914_DNA_ORIENTATION_                                                                                                  LME....YHKDEQ....................PFRSDedaemdfd.ffgnrtydYY---
EP00697_Spironema_sp_BW2_P005263_gnl_Spiro4_17320_TR9225_c0_g1_i1.p1_gnl_Spiro4_17320_TR9225_c0_g1_gnl_Spiro4_17320_TR9225_c0_g1_i1.p1_ORF_type_complete_len_198_score_55.98_gnl_Spiro4_17320_TR9225_c0_g1_i1_35-595                                                                                                                        IVS....EHPCDK....................PASSR................dR----
EP00697_Spironema_sp_BW2_P005502_gnl_Spiro4_17684_TR9415_c0_g1_i1.p1_gnl_Spiro4_17684_TR9415_c0_g1_gnl_Spiro4_17684_TR9415_c0_g1_i1.p1_ORF_type_5prime_partial_len_226_score_49.29_gnl_Spiro4_17684_TR9415_c0_g1_i1_114-791                                                                                                                 LL-....DHKTAE....................PSSRVrd.............lfG-IDE
EP00700_Malawimonas_jakobiformis_P002194_EC723506.1.p1_GENE.EC723506.1_EC723506.1.p1_ORF_type_internal_len_210_score_0.84_EC723506.1_3-629                                                                                                                                                                                                  LIQ....HLEPET....................P----.................-----
EP00742_Colponemidia_sp_Colp-10_P001344_GILJ01001446.1.p1_GENE.GILJ01001446.1_GILJ01001446.1.p1_ORF_type_complete_len_233_score_30.42_GILJ01001446.1_54-752                                                                                                                                                                                 IIS....DHLGFQ...................dPTLPA.................EDDDD
EP00742_Colponemidia_sp_Colp-10_P001956_GILJ01002089.1.p1_GENE.GILJ01002089.1_GILJ01002089.1.p1_ORF_type_5prime_partial_len_203_score_11.01_GILJ01002089.1_362-970                                                                                                                                                                          LID....QQETIE....................-----.................-----
EP00753_Platysulcus_tardus_P017837_PLAT6575.1.p1_GENE.PLAT6575.1_PLAT6575.1.p1_ORF_type_5prime_partial_len_241_score_53.98_PLAT6575.1_3-725                                                                                                                                                                                                 AMD....AYDPSE....................-----.................-----
EP00771_Trimastix_marina_P000688_gnl_Trimastix_PCT_1712.p2_GENE.gnl_Trimastix_PCT_1712_gnl_Trimastix_PCT_1712.p2_ORF_type_5prime_partial_len_162_score_16.28_gnl_Trimastix_PCT_1712_584-1069                                                                                                                                                ILQ....------....................-----.................-----
EP00920_Eleutheroschizon_duboscqi_P035719_GHVT01086423.1.p1_GENE.GHVT01086423.1_GHVT01086423.1.p1_ORF_type_internal_len_188_score_22.52_GHVT01086423.1_3-563                                                                                                                                                                                LME....QHHPNT....................PDLDR.................SDDRN
EP00940_MAST-03C_sp_MAST-3C-sp2_P002095_g2095.t1                                                                                                                                                                                                                                                                                            LME....LHCKAN....................AEVDDdm............dfdG--ET
EP00941_MAST-03F_sp_MAST-3F-sp1_P004728_g4728.t1                                                                                                                                                                                                                                                                                            IIN....SHDGFE...................vPEFDGqple.........emgtM----
EP00960_Hanusia_phi_P069091_767000-Hanusia_phi.AAC.2                                                                                                                                                                                                                                                                                        LIHadstDYERST....................LDLERrviip.......smqgiLSRET
EP01035_Chromulina_nebulosa_P025636_gene25636-33479_t                                                                                                                                                                                                                                                                                       IMD....YHKDEM....................PNHEPelsdfms...rdvlplyF----
EP01043_Picozoa_sp_COSAG02_P004153_COSAG02_NODE_107_length_36312_cov_45.037942_2_plen_296_part_00                                                                                                                                                                                                                                           LLK....DARGRQ....................RFGNEtpe..........sgysD----
EP01045_Picozoa_sp_COSAG04_P022834_COSAG04_NODE_2636_length_3825_cov_4.263553_4_plen_236_part_01                                                                                                                                                                                                                                            LLK....DASRRQ....................RAGHDt..............psSGDEH
EP01046_Picozoa_sp_COSAG06_P021654_COSAG06_NODE_1638_length_8838_cov_4.151619_6_plen_375_part_00                                                                                                                                                                                                                                            LLK....DARGRQ....................RVGNEtps...........sggS----
EP01047_Picozoa_sp_COSAG01_P057018_COSAG01_NODE_6541_length_3616_cov_2.280432_2_plen_472_part_00                                                                                                                                                                                                                                            LMK....DARTRS....................ATAAH.................D-DSD
EP01110_Echinostelium_bisporum_P000105_TRINITY_DN10208_c0_g1_i1.p1_TRINITY_DN10208_c0_g1_TRINITY_DN10208_c0_g1_i1.p1_ORF_type_internal_len_137_score_31.64_TRINITY_DN10208_c0_g1_i1_1-408                                                                                                                                                   WMS....EHQKDV....................ESAAQem.............ipE----
EP01111_Echinosteliopsis_oligospora_P000049_TRINITY_DN10047_c0_g1_i1.p1_TRINITY_DN10047_c0_g1_TRINITY_DN10047_c0_g1_i1.p1_ORF_type_internal_len_168_score_47.75_TRINITY_DN10047_c0_g1_i1_1-501                                                                                                                                              WMS....EHHHDQ....................APIPS.................-----
EP01138_Halocafeteria_seosinensis_P003272_gb_GECG01003347.1_.p1_GENE.gb_GECG01003347.1_gb_GECG01003347.1_.p1_ORF_type_complete_len_322_score_63.84_gb_GECG01003347.1_1-966                                                                                                                                                                  LIE....QHQSDG....................SGSVSgn.............hsESG--
EP00040_Diaphanoeca_grandis_P018243_m.95827_g.95827_ORF_g.95827_m.95827_type_5prime_partial_len_452_comp26848_c0_seq10_1-1356                                                                                                                                                                                                               ILA....DKTSGSw.................apPELQS.................-----
EP00041_Stephanoeca_diplocostata_P016029_m.311772_g.311772_ORF_g.311772_m.311772_type_5prime_partial_len_435_comp20230_c0_seq2_1-1305                                                                                                                                                                                                       AVA....ERAIIL....................PSAPH.................TPHSA
EP00042_Codosiga_hollandica_P044766_m.446677_g.446677_ORF_g.446677_m.446677_type_5prime_partial_len_203_comp56870_c0_seq10_3-611                                                                                                                                                                                                            IVA....HRISPE....................NSSAFeip...........dppQDSDA
EP00043_Microstomoeca_roanoka_P009508_m.90793_g.90793_ORF_g.90793_m.90793_type_complete_len_405_comp14604_c1_seq12_810-2024                                                                                                                                                                                                                 IMD....EREERLgi................arPSVHSpgta.........tdadFEFDL
EP00045_Choanoeca_perplexa_P004052_m.35178_g.35178_ORF_g.35178_m.35178_type_complete_len_194_comp12370_c1_seq5_126-707                                                                                                                                                                                                                      ITE....EREART....................QAAKF.................EDQDV
EP00046_Monosiga_brevicollis_P003555_XP_001745553.1_hypothetical_protein_Monosiga_brevicollis_MX1                                                                                                                                                                                                                                           IME....EREARA....................DAAIF.................DPEAL
EP00047_Mylnosiga_fluctuans_P022194_m.114806_g.114806_ORF_g.114806_m.114806_type_5prime_partial_len_206_comp9165_c0_seq9_3076-3693                                                                                                                                                                                                          ILA....ERSSPK....................EA---.................-----
EP00048_Salpingoeca_helianthica_P012230_m.176618_g.176618_ORF_g.176618_m.176618_type_5prime_partial_len_235_comp15344_c3_seq4_2-706                                                                                                                                                                                                         IVA....EHQSPD....................APA--.................---EL
EP00050_Salpingoeca_kvevrii_P022826_m.132857_g.132857_ORF_g.132857_m.132857_type_complete_len_539_comp9840_c1_seq1_100-1716                                                                                                                                                                                                                 ILA....QRASPVin...............pedR---Ssgpdy.......peppcEDDDD
EP00052_Salpingoeca_macrocollata_P010921_m.84353_g.84353_ORF_g.84353_m.84353_type_internal_len_93_comp17786_c2_seq1_2-280                                                                                                                                                                                                                   ---....------....................-----.................-----
EP00053_Salpingoeca_punica_P017659_m.170664_g.170664_ORF_g.170664_m.170664_type_5prime_partial_len_224_comp17253_c2_seq1_314-985                                                                                                                                                                                                            ILA....ERDALN....................PIATPgattpapnsnsinnsnaHISNS
EP00054_Salpingoeca_dolichothecata_P016182_m.94484_g.94484_ORF_g.94484_m.94484_type_5prime_partial_len_269_comp21861_c0_seq1_2-808                                                                                                                                                                                                          LGA....ETPPPE....................TTLVE.................PPDDT
EP00120_Capsaspora_owczarzaki_P005931_XP_004364064.2_hypothetical_protein_CAOG_03225_Capsaspora_owczarzaki_ATCC_30864                                                                                                                                                                                                                       LIG....AHEAQL....................GDAKSplpe........iitipA----
EP00121_Abeoforma_whisleri_P014182_Awhi_evm1s13077                                                                                                                                                                                                                                                                                          LIR....NKEKDT....................VEDSV................dTSTLA
EP00122_Pirum_gemmata_P002807_Pgem_evm1s2528                                                                                                                                                                                                                                                                                                IMS....IHGTPD....................RNKATspl...........ppaM--DV
EP00126_Sphaerothecum_destruens_P008302_Sdes_comp20170_c0_seq4m13344                                                                                                                                                                                                                                                                        LLE....EHQGAS....................PEVTV.................-----
EP00128_Syssomonas_multiformis_P015855_Colp12_sorted_trinity150504_noHs@844                                                                                                                                                                                                                                                                 IME....MHEHFP....................DAGDQ................tNQTAA
EP00729_Bicosta_minor_P018301_gene18301-25062_t                                                                                                                                                                                                                                                                                             IAS....ERERGS....................EHGN-.................-PDDF
EP00730_Choanoeca_flexa_P009588_TRINITY_DN12677_c5_g1_i4.p1_TRINITY_DN12677_c5_g1_TRINITY_DN12677_c5_g1_i4.p1_ORF_type_complete_len_211_score_33.54_TRINITY_DN12677_c5_g1_i4_304-936                                                                                                                                                        LMD....EREART....................DAAQF.................EDQDL
EP01134_Creolimax_fragrantissima_P004901_CFRG4901T1                                                                                                                                                                                                                                                                                         LIA....EHMEAG....................TDVPTvp.............plI----
EP01135_Chromosphaera_perkinsii_P012426_Nk52_evm37s2657_gene_Nk52_evmTU37s2657                                                                                                                                                                                                                                                              ILD....EHKGVS....................PEVTM.................D-SFA
EP01147_Barroeca_monosierra_P008825_gene8825-1185_t                                                                                                                                                                                                                                                                                         IMD....EREKRLglpnivrtgccyhdfsgkysPGIST.................RQSDS
EP00057_Strongylocentrotus_purpuratus_P004818_XP_003729518.1_PREDICTED_protein_HEXIM-like_Strongylocentrotus_purpuratus                                                                                                                                                                                                                     LME....DHKVVT....................PDLSN.................MGAFD
EP00058_Branchiostoma_floridae_P006025_XP_002591513.1_hypothetical_protein_BRAFLDRAFT_131051_Branchiostoma_floridae                                                                                                                                                                                                                         LMD....DRFCYS....................TDSMSrca...........epcS----
EP00058_Branchiostoma_floridae_P024080_XP_002609570.1_hypothetical_protein_BRAFLDRAFT_129887_Branchiostoma_floridae                                                                                                                                                                                                                         LME....DHETQSxf................hsPNLEVlq.............rqQSNDT
EP00059_Ciona_intestinalis_P005407_XP_002128947.1_uncharacterized_protein_LOC100181056_isoform_X1_Ciona_intestinalis                                                                                                                                                                                                                        IMA....EHDNYE....................ADDD-.................YYDNY
EP00067_Danio_rerio_P006227_NP_001091859.1_protein_HEXIM_Danio_rerio                                                                                                                                                                                                                                                                        LME....EHDREE....................PDLNTelggr.......ksgaiRSEDT
EP00074_Homo_sapiens_P035921_NP_006451.1_protein_HEXIM1_Homo_sapiens                                                                                                                                                                                                                                                                        LMD....DHDQEE....................PDLKTglys........kraaaKSDDT
EP00074_Homo_sapiens_P060873_XP_006721750.1_protein_HEXIM2_isoform_X1_Homo_sapiens                                                                                                                                                                                                                                                          LMN....DRDPEE....................PNLDV.................-PHGI
EP00076_Gallus_gallus_P007542_XP_003642831.2_protein_HEXIM1_Gallus_gallus                                                                                                                                                                                                                                                                   LME....DHDQEE....................PDLKTglyp........rrsaaKSDDT
EP00081_Caenorhabditis_elegans_P019075_NP_499710.1_Uncharacterized_protein_CELE_Y39E4B.6_Caenorhabditis_elegans                                                                                                                                                                                                                             LLE....DREARAda................efE---Neq.............kfE----
EP00090_Calanus_glacialis_P020377_TRINITY_DN31354_c0_g1_i1.p1_TRINITY_DN31354_c0_g1_TRINITY_DN31354_c0_g1_i1.p1_ORF_type_5prime_partial_len_232_score_57.80_TRINITY_DN31354_c0_g1_i1_31-726                                                                                                                                                 IMA....DHPDDS....................FECSS.................T--FE
EP00090_Calanus_glacialis_P021180_TRINITY_DN32684_c0_g1_i1.p1_TRINITY_DN32684_c0_g1_TRINITY_DN32684_c0_g1_i1.p1_ORF_type_complete_len_445_score_202.66_TRINITY_DN32684_c0_g1_i1_95-1429                                                                                                                                                     IID....DHENSN....................LFWNFd...............aHPDEE
EP00090_Calanus_glacialis_P030665_TRINITY_DN496_c0_g1_i1.p1_TRINITY_DN496_c0_g1_TRINITY_DN496_c0_g1_i1.p1_ORF_type_complete_len_304_score_89.53_TRINITY_DN496_c0_g1_i1_45-956                                                                                                                                                               LMA....DHPEED....................F----.................-----
EP00090_Calanus_glacialis_P036211_TRINITY_DN6177_c0_g1_i1.p1_TRINITY_DN6177_c0_g1_TRINITY_DN6177_c0_g1_i1.p1_ORF_type_complete_len_340_score_100.82_TRINITY_DN6177_c0_g1_i1_193-1212                                                                                                                                                        LMS....DRACLD....................TYSD-.................-----
EP00090_Calanus_glacialis_P036472_TRINITY_DN62315_c0_g1_i1.p1_TRINITY_DN62315_c0_g1_TRINITY_DN62315_c0_g1_i1.p1_ORF_type_3prime_partial_len_310_score_67.28_TRINITY_DN62315_c0_g1_i1_247-1173                                                                                                                                               LLA....DHHDDTlq...............qleKKLEV.................KKGEN
EP00090_Calanus_glacialis_P043859_TRINITY_DN7775_c0_g1_i1.p1_TRINITY_DN7775_c0_g1_TRINITY_DN7775_c0_g1_i1.p1_ORF_type_complete_len_279_score_75.52_TRINITY_DN7775_c0_g1_i1_106-942                                                                                                                                                          IMA....DHAEDT....................TELLKl..............leRPNER
EP00096_Caligus_rogercresseyi_P002718_TRINITY_DN14975_c0_g1_i1.p1_TRINITY_DN14975_c0_g1_TRINITY_DN14975_c0_g1_i1.p1_ORF_type_complete_len_244_score_41.79_TRINITY_DN14975_c0_g1_i1_69-800                                                                                                                                                   LMA....DHSDTV....................QYLDR.................C----
EP00096_Caligus_rogercresseyi_P005428_TRINITY_DN2085_c0_g1_i2.p1_TRINITY_DN2085_c0_g1_TRINITY_DN2085_c0_g1_i2.p1_ORF_type_5prime_partial_len_313_score_93.85_TRINITY_DN2085_c0_g1_i2_2-940                                                                                                                                                  IID....DHENSN....................LFLNF.................HDSEN
EP00099_Drosophila_melanogaster_P028406_NP_731932.1_hexamethylene_bisacetamide_inducible_isoform_B_Drosophila_melanogaster                                                                                                                                                                                                                  LME....EHMSEL....................-----.................HKDDS
EP00103_Capitella_teleta_P013455_ELU00419.1_hypothetical_protein_CAPTEDRAFT_220611_Capitella_teleta                                                                                                                                                                                                                                         LMD....QHDSMD....................S----.................-THLE
EP00103_Capitella_teleta_P025146_ELU12110.1_hypothetical_protein_CAPTEDRAFT_224235_Capitella_teleta                                                                                                                                                                                                                                         LMD....DHLAANys................rlD---Madfad.......ftgdsS----
EP00110_Nematostella_vectensis_P011078_XP_001628479.1_predicted_protein_Nematostella_vectensis                                                                                                                                                                                                                                              LMD....DHEKFE....................PFVLS.................SPSLS
EP00110_Nematostella_vectensis_P019434_XP_001636835.1_predicted_protein_Nematostella_vectensis                                                                                                                                                                                                                                              LMD....EHDQEE....................PDLGA.................HSHMQ
EP00114_Trichoplax_sp_H2_P003743_RDD39506.1_Protein_HEXIM_Trichoplax_sp._H2                                                                                                                                                                                                                                                                 IMD....DYEKAR...................aRSVND.................NSDDL
EP00115_Mnemiopsis_leidyi_P015896_ML463516a-PA_pep_supercontig_MneLei_Aug2011_ML4635_61447_62163_-1_gene_ML463516a_transcript_ML463516a-RA_gene_biotype_protein_coding_transcript_biotype_protein_coding                                                                                                                                    LMQ....EHPTST....................PTQTPv...............dMSYDS
EP00118_Oscarella_pearsei_P008220_m.41533_g.41533_ORF_g.41533_m.41533_type_complete_len_205_comp33201_c0_seq2_324-938                                                                                                                                                                                                                       LIE....DHGTDE....................EVVVTg...............gANSGV
EP00119_Amphimedon_queenslandica_P009700_XP_019850119.1_PREDICTED_protein_HEXIM-like_Amphimedon_queenslandica                                                                                                                                                                                                                               LID....DRCEDQ....................YRRP-.................-----
                                                                                                                                                                                                                                                                                                                                                                                                        

EP00060_Petromyzon_marinus_P016188_GENSCAN00000016188_pep_scaffold_Pmarinus_7.0_GL478892_8937_10079_-1_transcript_GENSCAN00000016188_transcript_biotype_protein_coding                                                                                                                                                                      --..............---DEDSDEGDdgge.............................
EP00060_Petromyzon_marinus_P043048_ENSPMAP00000003796.1_pep_scaffold_Pmarinus_7.0_GL478892_8937_9872_-1_gene_ENSPMAG00000003486.1_transcript_ENSPMAT00000003812.1_gene_biotype_protein_coding_transcript_biotype_protein_coding_gene_symbol_hexim1_description_hexamethylene_bis-acetamide_inducible_1_Source_ZFIN_Acc_ZDB-GENE-030131-4637 --..............---DEDSDEGDdgge.............................
EP00072_Mus_musculus_P004102_NP_001123987.1_protein_HEXIM2_Mus_musculus                                                                                                                                                                                                                                                                     SH..............SGSGGENEAGD.................................
EP00072_Mus_musculus_P024163_NP_620092.1_protein_HEXIM1_Mus_musculus                                                                                                                                                                                                                                                                        SD..............EDFVEEAGEED.................................
EP00085_Daphnia_pulex_P011424_EFX71274.1_hypothetical_protein_DAPPUDRAFT_227990_Daphnia_pulex                                                                                                                                                                                                                                               --..............KGFTPPGARDD.................................
Bacteria_Fusobacteria_NZ_CP028106.1_330_337921_338376_1                                                                                                                                                                                                                                                                                     --..............-----------.................................
EP00002_Diphylleia_rotans_P030363_TRINITY_DN6234_c1_g1_i1.p1_TRINITY_DN6234_c1_g1_TRINITY_DN6234_c1_g1_i1.p1_ORF_type_5prime_partial_len_375_score_86.64_TRINITY_DN6234_c1_g1_i1_661-1785                                                                                                                                                   -Aas..........wkSEAALESEMPD.................................
EP00004_Rigifila_ramosa_P028240_TRINITY_DN9515_c0_g1_i2.p1_TRINITY_DN9515_c0_g1_TRINITY_DN9515_c0_g1_i2.p1_ORF_type_5prime_partial_len_222_score_37.54_TRINITY_DN9515_c0_g1_i2_3-668                                                                                                                                                        RD..............EGSGAD-----.................................
EP00026_Physarum_polycephalum_P015910_Phypoly_transcript_16710.p1_GENE.Phypoly_transcript_16710_Phypoly_transcript_16710.p1_ORF_type_complete_len_226_score_66.99_Phypoly_transcript_16710_114-791                                                                                                                                          NL..............PKSGGEVEVLE.................................
EP00274_Cyanoptyche_gloeocystis_P000581_CAMPEP_0196652666_NCGR_PEP_ID_MMETSP1086-20130531_2011_1_TAXON_ID_77921_ORGANISM_"Cyanoptyche_gloeocystis_Strain_SAG4.97"_LENGTH_333_DNA_ID_CAMNT_0041983325_DNA_START_69_DNA_END_1070_DNA_ORIENTATION_                                                                                             --..............-----------.................................
EP00276_Gloeochaete_wittrockiana_P014497_CAMPEP_0184334744_NCGR_PEP_ID_MMETSP1089-20130417_3421_1_TAXON_ID_38269_ORGANISM_"Gloeochaete_wittrockiana_Strain_SAG46.84"_NCGR_SAMPLE_ID_MMETSP1089_ASSEMBLY_ACC_CAM_ASM_000445_LENGTH_314_DNA_ID_CAMNT_0026659081_DNA_START_1_DNA_END_944_DNA_ORIENTATION_-                                     -Tft..........mlNNSSFGSMEGIvkkn.............................
EP00277_Geminigera_cryophila_P032347_CAMPEP_0173131334_NCGR_PEP_ID_MMETSP1102-20130122_60573_1_TAXON_ID_49646_ORGANISM_"Geminigera_sp._Strain_Caron_Lab_Isolate"_LENGTH_358_DNA_ID_CAMNT_0014042619_DNA_START_1_DNA_END_1074_DNA_ORIENTATION_                                                                                               --..............---SMPSME--.................................
EP00279_Guillardia_theta_P021354_XP_005839073.1_hypothetical_protein_GUITHDRAFT_101996_Guillardia_theta_CCMP2712                                                                                                                                                                                                                            LK..............NGRNFDSHEDS.................................
EP00290_Baffinella_frigidus_P006007_CAMPEP_0180125796_NCGR_PEP_ID_MMETSP0986-20121125_5370_1_TAXON_ID_697907_ORGANISM_"non_described_non_described_Strain_CCMP2293"_LENGTH_247_DNA_ID_CAMNT_0022065215_DNA_START_1_DNA_END_744_DNA_ORIENTATION_-                                                                                            SD..............EDSDSDDDDKDsahgag...........................
EP00291_Cryptomonas_curvata_P009204_CAMPEP_0172195108_NCGR_PEP_ID_MMETSP1050-20130122_26005_1_TAXON_ID_233186_ORGANISM_"Cryptomonas_curvata_Strain_CCAP979_52"_LENGTH_255_DNA_ID_CAMNT_0012871095_DNA_START_1_DNA_END_767_DNA_ORIENTATION_-                                                                                                 --..............-----------.................................
EP00294_Goniomonas_avonlea_P016588_CAMPEP_0114540750_NCGR_PEP_ID_MMETSP0114-20121206_940_1_TAXON_ID_31324_ORGANISM_"Goniomonas_sp_Strain_m"_LENGTH_318_DNA_ID_CAMNT_0001724945_DNA_START_1_DNA_END_955_DNA_ORIENTATION_                                                                                                                     --..............-----------.................................
EP00397_Hematodinium_sp_SG-2012_P028650_GEMP01030181.1.p1_GENE.GEMP01030181.1_GEMP01030181.1.p1_ORF_type_complete_len_433_score_126.94_GEMP01030181.1_217-1515                                                                                                                                                                              QN..............-----------.................................
EP00451_Oxyrrhis_marina_P017039_CAMPEP_0204346970_NCGR_PEP_ID_MMETSP0469-20131031_27587_1_ASSEMBLY_ACC_CAM_ASM_000384_TAXON_ID_2969_ORGANISM_"Oxyrrhis_marina"_LENGTH_190_DNA_ID_CAMNT_0051332685_DNA_START_1_DNA_END_574_DNA_ORIENTATION_                                                                                                  SL..............SELPLEH----.................................
EP00499_Haloplacidia_sp_CaronLabIsolate_P010297_CAMPEP_0196769710_NCGR_PEP_ID_MMETSP1104-20130614_710_1_TAXON_ID_33652_ORGANISM_"Cafeteria_sp._Strain_Caron_Lab_Isolate"_LENGTH_291_DNA_ID_CAMNT_0042139811_DNA_START_47_DNA_END_922_DNA_ORIENTATION_-                                                                                      --..............-----------.................................
EP00597_Dinobryon_sp_UTEXLB2267_P015567_CAMPEP_0170117644_NCGR_PEP_ID_MMETSP0020_2-20130122_13136_1_TAXON_ID_98059_ORGANISM_"Dinobryon_sp._Strain_UTEXLB2267"_LENGTH_280_DNA_ID_CAMNT_0010346289_DNA_START_72_DNA_END_914_DNA_ORIENTATION_                                                                                                  -Dd...........ssESGMCDEEKNDds...............................
EP00697_Spironema_sp_BW2_P005263_gnl_Spiro4_17320_TR9225_c0_g1_i1.p1_gnl_Spiro4_17320_TR9225_c0_g1_gnl_Spiro4_17320_TR9225_c0_g1_i1.p1_ORF_type_complete_len_198_score_55.98_gnl_Spiro4_17320_TR9225_c0_g1_i1_35-595                                                                                                                        --..............-----------.................................
EP00697_Spironema_sp_BW2_P005502_gnl_Spiro4_17684_TR9415_c0_g1_i1.p1_gnl_Spiro4_17684_TR9415_c0_g1_gnl_Spiro4_17684_TR9415_c0_g1_i1.p1_ORF_type_5prime_partial_len_226_score_49.29_gnl_Spiro4_17684_TR9415_c0_g1_i1_114-791                                                                                                                 SL..............DGSLFPSSDEE.................................
EP00700_Malawimonas_jakobiformis_P002194_EC723506.1.p1_GENE.EC723506.1_EC723506.1.p1_ORF_type_internal_len_210_score_0.84_EC723506.1_3-629                                                                                                                                                                                                  --..............-----------.................................
EP00742_Colponemidia_sp_Colp-10_P001344_GILJ01001446.1.p1_GENE.GILJ01001446.1_GILJ01001446.1.p1_ORF_type_complete_len_233_score_30.42_GILJ01001446.1_54-752                                                                                                                                                                                 --..............--VDVEF--GN.................................
EP00742_Colponemidia_sp_Colp-10_P001956_GILJ01002089.1.p1_GENE.GILJ01002089.1_GILJ01002089.1.p1_ORF_type_5prime_partial_len_203_score_11.01_GILJ01002089.1_362-970                                                                                                                                                                          --..............-----------.................................
EP00753_Platysulcus_tardus_P017837_PLAT6575.1.p1_GENE.PLAT6575.1_PLAT6575.1.p1_ORF_type_5prime_partial_len_241_score_53.98_PLAT6575.1_3-725                                                                                                                                                                                                 --..............-----------.................................
EP00771_Trimastix_marina_P000688_gnl_Trimastix_PCT_1712.p2_GENE.gnl_Trimastix_PCT_1712_gnl_Trimastix_PCT_1712.p2_ORF_type_5prime_partial_len_162_score_16.28_gnl_Trimastix_PCT_1712_584-1069                                                                                                                                                --..............-----------.................................
EP00920_Eleutheroschizon_duboscqi_P035719_GHVT01086423.1.p1_GENE.GHVT01086423.1_GHVT01086423.1.p1_ORF_type_internal_len_188_score_22.52_GHVT01086423.1_3-563                                                                                                                                                                                RSk...........gdGSGSLDSGSDD.................................
EP00940_MAST-03C_sp_MAST-3C-sp2_P002095_g2095.t1                                                                                                                                                                                                                                                                                            LNn............mGSMGCDED---.................................
EP00941_MAST-03F_sp_MAST-3F-sp1_P004728_g4728.t1                                                                                                                                                                                                                                                                                            EE..............GSIGLDFENAS.................................
EP00960_Hanusia_phi_P069091_767000-Hanusia_phi.AAC.2                                                                                                                                                                                                                                                                                        LK..............NGRNFDSHEES.................................
EP01035_Chromulina_nebulosa_P025636_gene25636-33479_t                                                                                                                                                                                                                                                                                       -Dssyd.....syscgEEKSSDSDNDDt................................
EP01043_Picozoa_sp_COSAG02_P004153_COSAG02_NODE_107_length_36312_cov_45.037942_2_plen_296_part_00                                                                                                                                                                                                                                           -Ndgr........adsDGSMGDD----.................................
EP01045_Picozoa_sp_COSAG04_P022834_COSAG04_NODE_2636_length_3825_cov_4.263553_4_plen_236_part_01                                                                                                                                                                                                                                            TD..............AGGLGDDEFED.................................
EP01046_Picozoa_sp_COSAG06_P021654_COSAG06_NODE_1638_length_8838_cov_4.151619_6_plen_375_part_00                                                                                                                                                                                                                                            -D..............-----------.................................
EP01047_Picozoa_sp_COSAG01_P057018_COSAG01_NODE_6541_length_3616_cov_2.280432_2_plen_472_part_00                                                                                                                                                                                                                                            DDsgt.......spagD----------.................................
EP01110_Echinostelium_bisporum_P000105_TRINITY_DN10208_c0_g1_i1.p1_TRINITY_DN10208_c0_g1_TRINITY_DN10208_c0_g1_i1.p1_ORF_type_internal_len_137_score_31.64_TRINITY_DN10208_c0_g1_i1_1-408                                                                                                                                                   --..............--GDLDD---N.................................
EP01111_Echinosteliopsis_oligospora_P000049_TRINITY_DN10047_c0_g1_i1.p1_TRINITY_DN10047_c0_g1_TRINITY_DN10047_c0_g1_i1.p1_ORF_type_internal_len_168_score_47.75_TRINITY_DN10047_c0_g1_i1_1-501                                                                                                                                              --..............-----------.................................
EP01138_Halocafeteria_seosinensis_P003272_gb_GECG01003347.1_.p1_GENE.gb_GECG01003347.1_gb_GECG01003347.1_.p1_ORF_type_complete_len_322_score_63.84_gb_GECG01003347.1_1-966                                                                                                                                                                  -As...........syGDVDLEE----.................................
EP00040_Diaphanoeca_grandis_P018243_m.95827_g.95827_ORF_g.95827_m.95827_type_5prime_partial_len_452_comp26848_c0_seq10_1-1356                                                                                                                                                                                                               --..............---SLPASPGL.................................
EP00041_Stephanoeca_diplocostata_P016029_m.311772_g.311772_ORF_g.311772_m.311772_type_5prime_partial_len_435_comp20230_c0_seq2_1-1305                                                                                                                                                                                                       VA..............IQDPMTASQSSspvgsgfg.........................
EP00042_Codosiga_hollandica_P044766_m.446677_g.446677_ORF_g.446677_m.446677_type_5prime_partial_len_203_comp56870_c0_seq10_3-611                                                                                                                                                                                                            QP..............P---L------.................................
EP00043_Microstomoeca_roanoka_P009508_m.90793_g.90793_ORF_g.90793_m.90793_type_complete_len_405_comp14604_c1_seq12_810-2024                                                                                                                                                                                                                 SNtta........vtePSRGFSSSSTTttitttatststttq................vd
EP00045_Choanoeca_perplexa_P004052_m.35178_g.35178_ORF_g.35178_m.35178_type_complete_len_194_comp12370_c1_seq5_126-707                                                                                                                                                                                                                      PD..............TIEELDE----.................................
EP00046_Monosiga_brevicollis_P003555_XP_001745553.1_hypothetical_protein_Monosiga_brevicollis_MX1                                                                                                                                                                                                                                           EN..............DELDFEQMLQD.................................
EP00047_Mylnosiga_fluctuans_P022194_m.114806_g.114806_ORF_g.114806_m.114806_type_5prime_partial_len_206_comp9165_c0_seq9_3076-3693                                                                                                                                                                                                          --..............EELNTTI--EE.................................
EP00048_Salpingoeca_helianthica_P012230_m.176618_g.176618_ORF_g.176618_m.176618_type_5prime_partial_len_235_comp15344_c3_seq4_2-706                                                                                                                                                                                                         DD..............S---FYSGADN.................................
EP00050_Salpingoeca_kvevrii_P022826_m.132857_g.132857_ORF_g.132857_m.132857_type_complete_len_539_comp9840_c1_seq1_100-1716                                                                                                                                                                                                                 DD..............D----------.................................
EP00052_Salpingoeca_macrocollata_P010921_m.84353_g.84353_ORF_g.84353_m.84353_type_internal_len_93_comp17786_c2_seq1_2-280                                                                                                                                                                                                                   --..............-----------.................................
EP00053_Salpingoeca_punica_P017659_m.170664_g.170664_ORF_g.170664_m.170664_type_5prime_partial_len_224_comp17253_c2_seq1_314-985                                                                                                                                                                                                            GN..............NSISQDDVQSDaharfasihsdse....................
EP00054_Salpingoeca_dolichothecata_P016182_m.94484_g.94484_ORF_g.94484_m.94484_type_5prime_partial_len_269_comp21861_c0_seq1_2-808                                                                                                                                                                                                          LDgpas......ppiyADIPSSPPTDDh................................
EP00120_Capsaspora_owczarzaki_P005931_XP_004364064.2_hypothetical_protein_CAOG_03225_Capsaspora_owczarzaki_ATCC_30864                                                                                                                                                                                                                       --..............EELQHPVPTGDig...............................
EP00121_Abeoforma_whisleri_P014182_Awhi_evm1s13077                                                                                                                                                                                                                                                                                          TD..............SSL--------.................................
EP00122_Pirum_gemmata_P002807_Pgem_evm1s2528                                                                                                                                                                                                                                                                                                SD..............E-EGSDSSK--.................................
EP00126_Sphaerothecum_destruens_P008302_Sdes_comp20170_c0_seq4m13344                                                                                                                                                                                                                                                                        --..............DVVSLEADESG.................................
EP00128_Syssomonas_multiformis_P015855_Colp12_sorted_trinity150504_noHs@844                                                                                                                                                                                                                                                                 DP..............DAFDFEDDFEDmv...............................
EP00729_Bicosta_minor_P018301_gene18301-25062_t                                                                                                                                                                                                                                                                                             VD..............EDLPGSPNHGT.................................
EP00730_Choanoeca_flexa_P009588_TRINITY_DN12677_c5_g1_i4.p1_TRINITY_DN12677_c5_g1_TRINITY_DN12677_c5_g1_i4.p1_ORF_type_complete_len_211_score_33.54_TRINITY_DN12677_c5_g1_i4_304-936                                                                                                                                                        PD..............TIDELDD----.................................
EP01134_Creolimax_fragrantissima_P004901_CFRG4901T1                                                                                                                                                                                                                                                                                         --..............--DEFQSTEEAv................................
EP01135_Chromosphaera_perkinsii_P012426_Nk52_evm37s2657_gene_Nk52_evmTU37s2657                                                                                                                                                                                                                                                              DD..............-DQSLISQ---.................................
EP01147_Barroeca_monosierra_P008825_gene8825-1185_t                                                                                                                                                                                                                                                                                         SNsel........earYEAGIDSRTSSasfvcp...........................
EP00057_Strongylocentrotus_purpuratus_P004818_XP_003729518.1_PREDICTED_protein_HEXIM-like_Strongylocentrotus_purpuratus                                                                                                                                                                                                                     EN..............HDVNLSSSDEV.................................
EP00058_Branchiostoma_floridae_P006025_XP_002591513.1_hypothetical_protein_BRAFLDRAFT_131051_Branchiostoma_floridae                                                                                                                                                                                                                         -Pp...........haLNQRIPSPARNpfh..............................
EP00058_Branchiostoma_floridae_P024080_XP_002609570.1_hypothetical_protein_BRAFLDRAFT_129887_Branchiostoma_floridae                                                                                                                                                                                                                         SN..............SDDMPDSPEDD.................................
EP00059_Ciona_intestinalis_P005407_XP_002128947.1_uncharacterized_protein_LOC100181056_isoform_X1_Ciona_intestinalis                                                                                                                                                                                                                        NN..............RNQNVDSSENAdggvsstsgahs.....................
EP00067_Danio_rerio_P006227_NP_001091859.1_protein_HEXIM_Danio_rerio                                                                                                                                                                                                                                                                        AS..............EDENFEAEEDDeee..............................
EP00074_Homo_sapiens_P035921_NP_006451.1_protein_HEXIM1_Homo_sapiens                                                                                                                                                                                                                                                                        SD..............DDFMEEGGEED.................................
EP00074_Homo_sapiens_P060873_XP_006721750.1_protein_HEXIM2_isoform_X1_Homo_sapiens                                                                                                                                                                                                                                                          SH..............PGSSGESEAGD.................................
EP00076_Gallus_gallus_P007542_XP_003642831.2_protein_HEXIM1_Gallus_gallus                                                                                                                                                                                                                                                                   SE..............EDFLEEAAEED.................................
EP00081_Caenorhabditis_elegans_P019075_NP_499710.1_Uncharacterized_protein_CELE_Y39E4B.6_Caenorhabditis_elegans                                                                                                                                                                                                                             AAerrr.....vrtmsG---------Syehmrpaywctiepa.................t
EP00090_Calanus_glacialis_P020377_TRINITY_DN31354_c0_g1_i1.p1_TRINITY_DN31354_c0_g1_TRINITY_DN31354_c0_g1_i1.p1_ORF_type_5prime_partial_len_232_score_57.80_TRINITY_DN31354_c0_g1_i1_31-726                                                                                                                                                 KE..............NHLNFDS----.................................
EP00090_Calanus_glacialis_P021180_TRINITY_DN32684_c0_g1_i1.p1_TRINITY_DN32684_c0_g1_TRINITY_DN32684_c0_g1_i1.p1_ORF_type_complete_len_445_score_202.66_TRINITY_DN32684_c0_g1_i1_95-1429                                                                                                                                                     STrdgte....ggdvgEE--------Aggeegsepaaaenqvrdggqp.....kqnqgma
EP00090_Calanus_glacialis_P030665_TRINITY_DN496_c0_g1_i1.p1_TRINITY_DN496_c0_g1_TRINITY_DN496_c0_g1_i1.p1_ORF_type_complete_len_304_score_89.53_TRINITY_DN496_c0_g1_i1_45-956                                                                                                                                                               --..............-----------.................................
EP00090_Calanus_glacialis_P036211_TRINITY_DN6177_c0_g1_i1.p1_TRINITY_DN6177_c0_g1_TRINITY_DN6177_c0_g1_i1.p1_ORF_type_complete_len_340_score_100.82_TRINITY_DN6177_c0_g1_i1_193-1212                                                                                                                                                        --..............SDLEND-----.................................
EP00090_Calanus_glacialis_P036472_TRINITY_DN62315_c0_g1_i1.p1_TRINITY_DN62315_c0_g1_TRINITY_DN62315_c0_g1_i1.p1_ORF_type_3prime_partial_len_310_score_67.28_TRINITY_DN62315_c0_g1_i1_247-1173                                                                                                                                               RN..............GDVNMKTRNDDe................................
EP00090_Calanus_glacialis_P043859_TRINITY_DN7775_c0_g1_i1.p1_TRINITY_DN7775_c0_g1_TRINITY_DN7775_c0_g1_i1.p1_ORF_type_complete_len_279_score_75.52_TRINITY_DN7775_c0_g1_i1_106-942                                                                                                                                                          KT..............DKASMDDEEE-.................................
EP00096_Caligus_rogercresseyi_P002718_TRINITY_DN14975_c0_g1_i1.p1_TRINITY_DN14975_c0_g1_TRINITY_DN14975_c0_g1_i1.p1_ORF_type_complete_len_244_score_41.79_TRINITY_DN14975_c0_g1_i1_69-800                                                                                                                                                   --..............------LATGD.................................
EP00096_Caligus_rogercresseyi_P005428_TRINITY_DN2085_c0_g1_i2.p1_TRINITY_DN2085_c0_g1_TRINITY_DN2085_c0_g1_i2.p1_ORF_type_5prime_partial_len_313_score_93.85_TRINITY_DN2085_c0_g1_i2_2-940                                                                                                                                                  EDvch.......tpgsGDFNGPFEQDD.................................
EP00099_Drosophila_melanogaster_P028406_NP_731932.1_hexamethylene_bisacetamide_inducible_isoform_B_Drosophila_melanogaster                                                                                                                                                                                                                  DD..............----------N.................................
EP00103_Capitella_teleta_P013455_ELU00419.1_hypothetical_protein_CAPTEDRAFT_220611_Capitella_teleta                                                                                                                                                                                                                                         DP..............KEASFDSSD-D.................................
EP00103_Capitella_teleta_P025146_ELU12110.1_hypothetical_protein_CAPTEDRAFT_224235_Capitella_teleta                                                                                                                                                                                                                                         -Pcv.........isdSEFSPTSQAETse...............................
EP00110_Nematostella_vectensis_P011078_XP_001628479.1_predicted_protein_Nematostella_vectensis                                                                                                                                                                                                                                              PN.............sSGCEFSSSSVRgspvc............................
EP00110_Nematostella_vectensis_P019434_XP_001636835.1_predicted_protein_Nematostella_vectensis                                                                                                                                                                                                                                              SDgeddtsnstgrprlQSQSMDDSDLEdynespedeiyeqqffekdfteayeqvhaesly
EP00114_Trichoplax_sp_H2_P003743_RDD39506.1_Protein_HEXIM_Trichoplax_sp._H2                                                                                                                                                                                                                                                                 LD..............EIQRMEDKSEN.................................
EP00115_Mnemiopsis_leidyi_P015896_ML463516a-PA_pep_supercontig_MneLei_Aug2011_ML4635_61447_62163_-1_gene_ML463516a_transcript_ML463516a-RA_gene_biotype_protein_coding_transcript_biotype_protein_coding                                                                                                                                    DD..............EDYNSVSSEDV.................................
EP00118_Oscarella_pearsei_P008220_m.41533_g.41533_ORF_g.41533_m.41533_type_complete_len_205_comp33201_c0_seq2_324-938                                                                                                                                                                                                                       VK..............RSISMESSFSD.................................
EP00119_Amphimedon_queenslandica_P009700_XP_019850119.1_PREDICTED_protein_HEXIM-like_Amphimedon_queenslandica                                                                                                                                                                                                                               -S..............RTLSFDSSSGDd................................
                                                                                                                                                                                                                                                                                                                                                                                                        

EP00060_Petromyzon_marinus_P016188_GENSCAN00000016188_pep_scaffold_Pmarinus_7.0_GL478892_8937_10079_-1_transcript_GENSCAN00000016188_transcript_biotype_protein_coding                                                                                                                                                                      ..........gddeL-PSR..lQGGRDGFL.....QRDFSETYERYH.V...ESLSAMSK
EP00060_Petromyzon_marinus_P043048_ENSPMAP00000003796.1_pep_scaffold_Pmarinus_7.0_GL478892_8937_9872_-1_gene_ENSPMAG00000003486.1_transcript_ENSPMAT00000003812.1_gene_biotype_protein_coding_transcript_biotype_protein_coding_gene_symbol_hexim1_description_hexamethylene_bis-acetamide_inducible_1_Source_ZFIN_Acc_ZDB-GENE-030131-4637 ..........gddeL-PSR..lQGGRDGFL.....QRDFSETYERYH.V...ESLSAMSK
EP00072_Mus_musculus_P004102_NP_001123987.1_protein_HEXIM2_Mus_musculus                                                                                                                                                                                                                                                                     ..............-SDGQ...GRAHGEFQ.....QRDFSEAYERYH.T...ESLQGRSK
EP00072_Mus_musculus_P024163_NP_620092.1_protein_HEXIM1_Mus_musculus                                                                                                                                                                                                                                                                        .............gGSDGM...GGDGSEFL.....QRDFSETYERYH.A...ESLQNMSK
EP00085_Daphnia_pulex_P011424_EFX71274.1_hypothetical_protein_DAPPUDRAFT_227990_Daphnia_pulex                                                                                                                                                                                                                                               ..............V----...--GWSPYF.....QQDFENVYRTTReA...ETTIDWTQ
Bacteria_Fusobacteria_NZ_CP028106.1_330_337921_338376_1                                                                                                                                                                                                                                                                                     ..............-----...KLGKAHYF.....IKDFTQDTELQT.E...EILKKMSK
EP00002_Diphylleia_rotans_P030363_TRINITY_DN6234_c1_g1_i1.p1_TRINITY_DN6234_c1_g1_TRINITY_DN6234_c1_g1_i1.p1_ORF_type_5prime_partial_len_375_score_86.64_TRINITY_DN6234_c1_g1_i1_661-1785                                                                                                                                                   ..............-----...--------.....------------.-...--------
EP00004_Rigifila_ramosa_P028240_TRINITY_DN9515_c0_g1_i2.p1_TRINITY_DN9515_c0_g1_TRINITY_DN9515_c0_g1_i2.p1_ORF_type_5prime_partial_len_222_score_37.54_TRINITY_DN9515_c0_g1_i2_3-668                                                                                                                                                        ..............-----...--------.....------------.-...--------
EP00026_Physarum_polycephalum_P015910_Phypoly_transcript_16710.p1_GENE.Phypoly_transcript_16710_Phypoly_transcript_16710.p1_ORF_type_complete_len_226_score_66.99_Phypoly_transcript_16710_114-791                                                                                                                                          ..............GLDDQ...FGTMDSLL.....EQE---------.-...--------
EP00274_Cyanoptyche_gloeocystis_P000581_CAMPEP_0196652666_NCGR_PEP_ID_MMETSP1086-20130531_2011_1_TAXON_ID_77921_ORGANISM_"Cyanoptyche_gloeocystis_Strain_SAG4.97"_LENGTH_333_DNA_ID_CAMNT_0041983325_DNA_START_69_DNA_END_1070_DNA_ORIENTATION_                                                                                             ..............-----...--------.....------------.-...--------
EP00276_Gloeochaete_wittrockiana_P014497_CAMPEP_0184334744_NCGR_PEP_ID_MMETSP1089-20130417_3421_1_TAXON_ID_38269_ORGANISM_"Gloeochaete_wittrockiana_Strain_SAG46.84"_NCGR_SAMPLE_ID_MMETSP1089_ASSEMBLY_ACC_CAM_ASM_000445_LENGTH_314_DNA_ID_CAMNT_0026659081_DNA_START_1_DNA_END_944_DNA_ORIENTATION_-                                     .........kvvklAVNGA...ENDDFELS.....KTESSEEGETMH.Q...--------
EP00277_Geminigera_cryophila_P032347_CAMPEP_0173131334_NCGR_PEP_ID_MMETSP1102-20130122_60573_1_TAXON_ID_49646_ORGANISM_"Geminigera_sp._Strain_Caron_Lab_Isolate"_LENGTH_358_DNA_ID_CAMNT_0014042619_DNA_START_1_DNA_END_1074_DNA_ORIENTATION_                                                                                               ..............-----...--------.....------------.-...--------
EP00279_Guillardia_theta_P021354_XP_005839073.1_hypothetical_protein_GUITHDRAFT_101996_Guillardia_theta_CCMP2712                                                                                                                                                                                                                            ..............SD---...DD------.....------------.-...--------
EP00290_Baffinella_frigidus_P006007_CAMPEP_0180125796_NCGR_PEP_ID_MMETSP0986-20121125_5370_1_TAXON_ID_697907_ORGANISM_"non_described_non_described_Strain_CCMP2293"_LENGTH_247_DNA_ID_CAMNT_0022065215_DNA_START_1_DNA_END_744_DNA_ORIENTATION_-                                                                                            ........kmdspgG----...--------.....------------.-...--------
EP00291_Cryptomonas_curvata_P009204_CAMPEP_0172195108_NCGR_PEP_ID_MMETSP1050-20130122_26005_1_TAXON_ID_233186_ORGANISM_"Cryptomonas_curvata_Strain_CCAP979_52"_LENGTH_255_DNA_ID_CAMNT_0012871095_DNA_START_1_DNA_END_767_DNA_ORIENTATION_-                                                                                                 ..............-----...--------.....------------.-...--------
EP00294_Goniomonas_avonlea_P016588_CAMPEP_0114540750_NCGR_PEP_ID_MMETSP0114-20121206_940_1_TAXON_ID_31324_ORGANISM_"Goniomonas_sp_Strain_m"_LENGTH_318_DNA_ID_CAMNT_0001724945_DNA_START_1_DNA_END_955_DNA_ORIENTATION_                                                                                                                     ..............-----...--------.....------------.-...--------
EP00397_Hematodinium_sp_SG-2012_P028650_GEMP01030181.1.p1_GENE.GEMP01030181.1_GEMP01030181.1.p1_ORF_type_complete_len_433_score_126.94_GEMP01030181.1_217-1515                                                                                                                                                                              ..............-----...--------.....------------.-...--------
EP00451_Oxyrrhis_marina_P017039_CAMPEP_0204346970_NCGR_PEP_ID_MMETSP0469-20131031_27587_1_ASSEMBLY_ACC_CAM_ASM_000384_TAXON_ID_2969_ORGANISM_"Oxyrrhis_marina"_LENGTH_190_DNA_ID_CAMNT_0051332685_DNA_START_1_DNA_END_574_DNA_ORIENTATION_                                                                                                  ..............-----...PNPDEVLVa...aAIDDPACPEWIG.S...ESLTAAQA
EP00499_Haloplacidia_sp_CaronLabIsolate_P010297_CAMPEP_0196769710_NCGR_PEP_ID_MMETSP1104-20130614_710_1_TAXON_ID_33652_ORGANISM_"Cafeteria_sp._Strain_Caron_Lab_Isolate"_LENGTH_291_DNA_ID_CAMNT_0042139811_DNA_START_47_DNA_END_922_DNA_ORIENTATION_-                                                                                      ..............-----...--------.....------------.-...--------
EP00597_Dinobryon_sp_UTEXLB2267_P015567_CAMPEP_0170117644_NCGR_PEP_ID_MMETSP0020_2-20130122_13136_1_TAXON_ID_98059_ORGANISM_"Dinobryon_sp._Strain_UTEXLB2267"_LENGTH_280_DNA_ID_CAMNT_0010346289_DNA_START_72_DNA_END_914_DNA_ORIENTATION_                                                                                                  ............dgS----...--------.....------------.-...--------
EP00697_Spironema_sp_BW2_P005263_gnl_Spiro4_17320_TR9225_c0_g1_i1.p1_gnl_Spiro4_17320_TR9225_c0_g1_gnl_Spiro4_17320_TR9225_c0_g1_i1.p1_ORF_type_complete_len_198_score_55.98_gnl_Spiro4_17320_TR9225_c0_g1_i1_35-595                                                                                                                        ..............-----...--------.....------------.-...--------
EP00697_Spironema_sp_BW2_P005502_gnl_Spiro4_17684_TR9415_c0_g1_i1.p1_gnl_Spiro4_17684_TR9415_c0_g1_gnl_Spiro4_17684_TR9415_c0_g1_i1.p1_ORF_type_5prime_partial_len_226_score_49.29_gnl_Spiro4_17684_TR9415_c0_g1_i1_114-791                                                                                                                 ..............CDGVA...SSR-----.....------------.-...--------
EP00700_Malawimonas_jakobiformis_P002194_EC723506.1.p1_GENE.EC723506.1_EC723506.1.p1_ORF_type_internal_len_210_score_0.84_EC723506.1_3-629                                                                                                                                                                                                  ..............-----...--------.....------------.-...--------
EP00742_Colponemidia_sp_Colp-10_P001344_GILJ01001446.1.p1_GENE.GILJ01001446.1_GILJ01001446.1.p1_ORF_type_complete_len_233_score_30.42_GILJ01001446.1_54-752                                                                                                                                                                                 ..............----L...GGTMAGLI.....KR--SSKAENVP.S...DSLESITF
EP00742_Colponemidia_sp_Colp-10_P001956_GILJ01002089.1.p1_GENE.GILJ01002089.1_GILJ01002089.1.p1_ORF_type_5prime_partial_len_203_score_11.01_GILJ01002089.1_362-970                                                                                                                                                                          ..............-----...--------.....------------.-...--------
EP00753_Platysulcus_tardus_P017837_PLAT6575.1.p1_GENE.PLAT6575.1_PLAT6575.1.p1_ORF_type_5prime_partial_len_241_score_53.98_PLAT6575.1_3-725                                                                                                                                                                                                 ..............-----...--------.....------------.-...--------
EP00771_Trimastix_marina_P000688_gnl_Trimastix_PCT_1712.p2_GENE.gnl_Trimastix_PCT_1712_gnl_Trimastix_PCT_1712.p2_ORF_type_5prime_partial_len_162_score_16.28_gnl_Trimastix_PCT_1712_584-1069                                                                                                                                                ..............-----...--------.....------------.-...--------
EP00920_Eleutheroschizon_duboscqi_P035719_GHVT01086423.1.p1_GENE.GHVT01086423.1_GHVT01086423.1.p1_ORF_type_internal_len_188_score_22.52_GHVT01086423.1_3-563                                                                                                                                                                                .............nYYDSP...NDNEDIFL.....EREFTQAYEDFH.A...ERLQAMSK
EP00940_MAST-03C_sp_MAST-3C-sp2_P002095_g2095.t1                                                                                                                                                                                                                                                                                            ..............-----...--------.....------------.-...--------
EP00941_MAST-03F_sp_MAST-3F-sp1_P004728_g4728.t1                                                                                                                                                                                                                                                                                            ..............-----...--------.....------------.-...--------
EP00960_Hanusia_phi_P069091_767000-Hanusia_phi.AAC.2                                                                                                                                                                                                                                                                                        ..............S----...--------.....------------.-...--------
EP01035_Chromulina_nebulosa_P025636_gene25636-33479_t                                                                                                                                                                                                                                                                                       ............prLSRDR...SRTWEDY-.....------------.-...--------
EP01043_Picozoa_sp_COSAG02_P004153_COSAG02_NODE_107_length_36312_cov_45.037942_2_plen_296_part_00                                                                                                                                                                                                                                           ..............-----...--------.....------------.-...--------
EP01045_Picozoa_sp_COSAG04_P022834_COSAG04_NODE_2636_length_3825_cov_4.263553_4_plen_236_part_01                                                                                                                                                                                                                                            ..............-----...--------.....------------.-...--------
EP01046_Picozoa_sp_COSAG06_P021654_COSAG06_NODE_1638_length_8838_cov_4.151619_6_plen_375_part_00                                                                                                                                                                                                                                            ..............-----...--------.....------------.-...--------
EP01047_Picozoa_sp_COSAG01_P057018_COSAG01_NODE_6541_length_3616_cov_2.280432_2_plen_472_part_00                                                                                                                                                                                                                                            ..............-----...--------.....------------.-...--------
EP01110_Echinostelium_bisporum_P000105_TRINITY_DN10208_c0_g1_i1.p1_TRINITY_DN10208_c0_g1_TRINITY_DN10208_c0_g1_i1.p1_ORF_type_internal_len_137_score_31.64_TRINITY_DN10208_c0_g1_i1_1-408                                                                                                                                                   ..............LSDQF...GSMESLIQ.....QEGQKETIETIT.A...ENI-----
EP01111_Echinosteliopsis_oligospora_P000049_TRINITY_DN10047_c0_g1_i1.p1_TRINITY_DN10047_c0_g1_TRINITY_DN10047_c0_g1_i1.p1_ORF_type_internal_len_168_score_47.75_TRINITY_DN10047_c0_g1_i1_1-501                                                                                                                                              ..............-----...--------.....------------.-...--------
EP01138_Halocafeteria_seosinensis_P003272_gb_GECG01003347.1_.p1_GENE.gb_GECG01003347.1_gb_GECG01003347.1_.p1_ORF_type_complete_len_322_score_63.84_gb_GECG01003347.1_1-966                                                                                                                                                                  ..............-----...---T----.....------------.-...--------
EP00040_Diaphanoeca_grandis_P018243_m.95827_g.95827_ORF_g.95827_m.95827_type_5prime_partial_len_452_comp26848_c0_seq10_1-1356                                                                                                                                                                                                               ..............--SRI...PARTSSFD.....DTDFVEMYEEVI.T...DIYAEMEK
EP00041_Stephanoeca_diplocostata_P016029_m.311772_g.311772_ORF_g.311772_m.311772_type_5prime_partial_len_435_comp20230_c0_seq2_1-1305                                                                                                                                                                                                       .....nepifhigkKSRST...PTEHQSHP....gDSDFNAAFDSAM.SsiyEDMESWNK
EP00042_Codosiga_hollandica_P044766_m.446677_g.446677_ORF_g.446677_m.446677_type_5prime_partial_len_203_comp56870_c0_seq10_3-611                                                                                                                                                                                                            ..............-----...ASSSSESN.....QTDFLEAYNESM.-...--YADVSH
EP00043_Microstomoeca_roanoka_P009508_m.90793_g.90793_ORF_g.90793_m.90793_type_complete_len_405_comp14604_c1_seq12_810-2024                                                                                                                                                                                                                 ttsaldefrtnadaGYDAS..rSPPGSDFGassseEDEFEEAFEDFM.V...EDYSSMTR
EP00045_Choanoeca_perplexa_P004052_m.35178_g.35178_ORF_g.35178_m.35178_type_complete_len_194_comp12370_c1_seq5_126-707                                                                                                                                                                                                                      ..............-FFAR...ASSEGSSS.....GDEFDDAFNECM.S...NDYEGLSK
EP00046_Monosiga_brevicollis_P003555_XP_001745553.1_hypothetical_protein_Monosiga_brevicollis_MX1                                                                                                                                                                                                                                           ..............-----...RHSDGSTT.....EDEFDEELTNTL.F...EDLEGLSR
EP00047_Mylnosiga_fluctuans_P022194_m.114806_g.114806_ORF_g.114806_m.114806_type_5prime_partial_len_206_comp9165_c0_seq9_3076-3693                                                                                                                                                                                                          ..............PYEMS...SDSSGDF-.....ENYFEKAYEECV.Y...DELKELGR
EP00048_Salpingoeca_helianthica_P012230_m.176618_g.176618_ORF_g.176618_m.176618_type_5prime_partial_len_235_comp15344_c3_seq4_2-706                                                                                                                                                                                                         ..............RQDSV...SSCEASMT.....DNFFEKAYEESL.Y...DDLRHLTH
EP00050_Salpingoeca_kvevrii_P022826_m.132857_g.132857_ORF_g.132857_m.132857_type_complete_len_539_comp9840_c1_seq1_100-1716                                                                                                                                                                                                                 ..............-----...--------.....------------.-...--------
EP00052_Salpingoeca_macrocollata_P010921_m.84353_g.84353_ORF_g.84353_m.84353_type_internal_len_93_comp17786_c2_seq1_2-280                                                                                                                                                                                                                   ..............-----...--------.....------------.-...--------
EP00053_Salpingoeca_punica_P017659_m.170664_g.170664_ORF_g.170664_m.170664_type_5prime_partial_len_224_comp17253_c2_seq1_314-985                                                                                                                                                                                                            rahspssamsatspA--GD..hGHGEDALD.....GLDFEEAYEEVK.Y...NEMQDWPR
EP00054_Salpingoeca_dolichothecata_P016182_m.94484_g.94484_ORF_g.94484_m.94484_type_5prime_partial_len_269_comp21861_c0_seq1_2-808                                                                                                                                                                                                          .............pASATD...NQPPSPDL.....EDDFLQAYAAAM.Y...QDLNQLSR
EP00120_Capsaspora_owczarzaki_P005931_XP_004364064.2_hypothetical_protein_CAOG_03225_Capsaspora_owczarzaki_ATCC_30864                                                                                                                                                                                                                       ............nkLHLNQ...SQVPYGFA.....EDE----YAEEM.Q...RELRAMTK
EP00121_Abeoforma_whisleri_P014182_Awhi_evm1s13077                                                                                                                                                                                                                                                                                          ..............-----...--------.....PYGFEEDYSAMV.Q...EEYANHDR
EP00122_Pirum_gemmata_P002807_Pgem_evm1s2528                                                                                                                                                                                                                                                                                                ..............-----...--------.....------------.-...--------
EP00126_Sphaerothecum_destruens_P008302_Sdes_comp20170_c0_seq4m13344                                                                                                                                                                                                                                                                        ..............--DSL..pGERYASF-.....SYGFEKNYENSL.Y...DGLKLKDK
EP00128_Syssomonas_multiformis_P015855_Colp12_sorted_trinity150504_noHs@844                                                                                                                                                                                                                                                                 ...........reeVYELS...--------.....PEE---------.-...--------
EP00729_Bicosta_minor_P018301_gene18301-25062_t                                                                                                                                                                                                                                                                                             ..............-----...--LDRSLA....aDADFQSAYDAAI.Y...EPLEAWSV
EP00730_Choanoeca_flexa_P009588_TRINITY_DN12677_c5_g1_i4.p1_TRINITY_DN12677_c5_g1_TRINITY_DN12677_c5_g1_i4.p1_ORF_type_complete_len_211_score_33.54_TRINITY_DN12677_c5_g1_i4_304-936                                                                                                                                                        ..............-FFAR...ASTESNTS.....DDEFDDAFNEYM.S...HEYADLTK
EP01134_Creolimax_fragrantissima_P004901_CFRG4901T1                                                                                                                                                                                                                                                                                         ............ltRKRVS...SESITGGV.....PYGFEDDYEKVL.Y...GDLDDKDK
EP01135_Chromosphaera_perkinsii_P012426_Nk52_evm37s2657_gene_Nk52_evmTU37s2657                                                                                                                                                                                                                                                              ..............----K...SGAVGAYS.....SYGFEKNYEKSL.F...SDLKNKDK
EP01147_Barroeca_monosierra_P008825_gene8825-1185_t                                                                                                                                                                                                                                                                                         ........srgediCNDFV..vHSPASSFGss.seEEEFEEAFEECM.N...EDYDSLTR
EP00057_Strongylocentrotus_purpuratus_P004818_XP_003729518.1_PREDICTED_protein_HEXIM-like_Strongylocentrotus_purpuratus                                                                                                                                                                                                                     ..............L----...ENENEEYL.....VRNFTAVYDEVQ.S...ERLQQMSK
EP00058_Branchiostoma_floridae_P006025_XP_002591513.1_hypothetical_protein_BRAFLDRAFT_131051_Branchiostoma_floridae                                                                                                                                                                                                                         ...........idyVYQSQdedNRLRETFM.....EQDFTEVYETF-.-...--------
EP00058_Branchiostoma_floridae_P024080_XP_002609570.1_hypothetical_protein_BRAFLDRAFT_129887_Branchiostoma_floridae                                                                                                                                                                                                                         ..............-----...FGMEAGFF.....EKDFSETYEQFH.A...ESLNNMSK
EP00059_Ciona_intestinalis_P005407_XP_002128947.1_uncharacterized_protein_LOC100181056_isoform_X1_Ciona_intestinalis                                                                                                                                                                                                                        .mvnhvgspavetdYTD-S...PHMAPEFI.....SQDFSETYERVQ.E...ENLSIMSR
EP00067_Danio_rerio_P006227_NP_001091859.1_protein_HEXIM_Danio_rerio                                                                                                                                                                                                                                                                        ...........gggGSDGMgrpGQAGGEFL.....QKDFSETYEKYH.V...EALQNMSK
EP00074_Homo_sapiens_P035921_NP_006451.1_protein_HEXIM1_Homo_sapiens                                                                                                                                                                                                                                                                        .............gGSDGM...GGDGSEFL.....QRDFSETYERYH.T...ESLQNMSK
EP00074_Homo_sapiens_P060873_XP_006721750.1_protein_HEXIM2_isoform_X1_Homo_sapiens                                                                                                                                                                                                                                                          ..............-SDGR...GRAHGEFQ.....RKDFSETYERFH.T...ESLQGRSK
EP00076_Gallus_gallus_P007542_XP_003642831.2_protein_HEXIM1_Gallus_gallus                                                                                                                                                                                                                                                                   .............gGSDGM...GGDGSEFL.....QRDFSETYERYH.V...ESLQNMSK
EP00081_Caenorhabditis_elegans_P019075_NP_499710.1_Uncharacterized_protein_CELE_Y39E4B.6_Caenorhabditis_elegans                                                                                                                                                                                                                             ttadfgsddnndldS---Ts.gESEADREM.....EREFETDYLEVK.R...ERIQSMTR
EP00090_Calanus_glacialis_P020377_TRINITY_DN31354_c0_g1_i1.p1_TRINITY_DN31354_c0_g1_TRINITY_DN31354_c0_g1_i1.p1_ORF_type_5prime_partial_len_232_score_57.80_TRINITY_DN31354_c0_g1_i1_31-726                                                                                                                                                 ..............-----...LQSDDDFM.....KNEFMKDYDIQK.L...NTLEKMNK
EP00090_Calanus_glacialis_P021180_TRINITY_DN32684_c0_g1_i1.p1_TRINITY_DN32684_c0_g1_TRINITY_DN32684_c0_g1_i1.p1_ORF_type_complete_len_445_score_202.66_TRINITY_DN32684_c0_g1_i1_95-1429                                                                                                                                                     vmpgqffglsdsdrFSPDD...DNFWAAYS.....ERDFESVYETAH.Q...EEIYSWER
EP00090_Calanus_glacialis_P030665_TRINITY_DN496_c0_g1_i1.p1_TRINITY_DN496_c0_g1_TRINITY_DN496_c0_g1_i1.p1_ORF_type_complete_len_304_score_89.53_TRINITY_DN496_c0_g1_i1_45-956                                                                                                                                                               ..............-YFSK...PTDDQDFM.....DKEFKKDYDVQY.I...NRLEKMTK
EP00090_Calanus_glacialis_P036211_TRINITY_DN6177_c0_g1_i1.p1_TRINITY_DN6177_c0_g1_TRINITY_DN6177_c0_g1_i1.p1_ORF_type_complete_len_340_score_100.82_TRINITY_DN6177_c0_g1_i1_193-1212                                                                                                                                                        ..............-----...SGSDGDFL.....KREFCKEYEKAI.-...PIKQKMPK
EP00090_Calanus_glacialis_P036472_TRINITY_DN62315_c0_g1_i1.p1_TRINITY_DN62315_c0_g1_TRINITY_DN62315_c0_g1_i1.p1_ORF_type_3prime_partial_len_310_score_67.28_TRINITY_DN62315_c0_g1_i1_247-1173                                                                                                                                               .............eYYNSS..pTDEEEDFA.....SKEFMKDYDIQH.I...NRLEKMSK
EP00090_Calanus_glacialis_P043859_TRINITY_DN7775_c0_g1_i1.p1_TRINITY_DN7775_c0_g1_TRINITY_DN7775_c0_g1_i1.p1_ORF_type_complete_len_279_score_75.52_TRINITY_DN7775_c0_g1_i1_106-942                                                                                                                                                          ..............YYYSS...PSDEEDFM.....SKEFIKDYNRQQ.V...NNLEMMSK
EP00096_Caligus_rogercresseyi_P002718_TRINITY_DN14975_c0_g1_i1.p1_TRINITY_DN14975_c0_g1_TRINITY_DN14975_c0_g1_i1.p1_ORF_type_complete_len_244_score_41.79_TRINITY_DN14975_c0_g1_i1_69-800                                                                                                                                                   ..............YYCCS...GEEDESFL.....CKEFLKDYNTVR.S...DRLVAMSK
EP00096_Caligus_rogercresseyi_P005428_TRINITY_DN2085_c0_g1_i2.p1_TRINITY_DN2085_c0_g1_TRINITY_DN2085_c0_g1_i2.p1_ORF_type_5prime_partial_len_313_score_93.85_TRINITY_DN2085_c0_g1_i2_2-940                                                                                                                                                  .............qMSPDD...DSYWVEYS.....ERDFQTVYETAH.Q...EKIAEWSR
EP00099_Drosophila_melanogaster_P028406_NP_731932.1_hexamethylene_bisacetamide_inducible_isoform_B_Drosophila_melanogaster                                                                                                                                                                                                                  ..............CFGSQ...TEDQVLFL.....SKEFSDVYERAR.L...ERLETMSK
EP00103_Capitella_teleta_P013455_ELU00419.1_hypothetical_protein_CAPTEDRAFT_220611_Capitella_teleta                                                                                                                                                                                                                                         ..............FH--D...SNEDDTFL.....HKDFDEAYDNYH.A...ERLHAMSK
EP00103_Capitella_teleta_P025146_ELU12110.1_hypothetical_protein_CAPTEDRAFT_224235_Capitella_teleta                                                                                                                                                                                                                                         ...........aslDYDCK...PESRQSFF.....ERDFEAVYKESQ.A...SLLEEQKR
EP00110_Nematostella_vectensis_P011078_XP_001628479.1_predicted_protein_Nematostella_vectensis                                                                                                                                                                                                                                              ........erdlqsVTELV...GNFDELYF.....EKDFNDVYDSIH.A...ETLLGLSK
EP00110_Nematostella_vectensis_P019434_XP_001636835.1_predicted_protein_Nematostella_vectensis                                                                                                                                                                                                                                              smnkdartgvwgleYYNESpedEIYEQQFF.....EKDFTEAYEQVH.A...ESLYSMNK
EP00114_Trichoplax_sp_H2_P003743_RDD39506.1_Protein_HEXIM_Trichoplax_sp._H2                                                                                                                                                                                                                                                                 ..............-----...----GNYS....gEDEFTAHLEEIR.F...DKYDRMSK
EP00115_Mnemiopsis_leidyi_P015896_ML463516a-PA_pep_supercontig_MneLei_Aug2011_ML4635_61447_62163_-1_gene_ML463516a_transcript_ML463516a-RA_gene_biotype_protein_coding_transcript_biotype_protein_coding                                                                                                                                    ..............-QGGD...YESPGVFM.....ENDFAETFENMK.A...DILETKTR
EP00118_Oscarella_pearsei_P008220_m.41533_g.41533_ORF_g.41533_m.41533_type_complete_len_205_comp33201_c0_seq2_324-938                                                                                                                                                                                                                       .............dFLEST...SDDEALFIq..tgEREFDEMYQRFH.E...EKLNNMSR
EP00119_Amphimedon_queenslandica_P009700_XP_019850119.1_PREDICTED_protein_HEXIM-like_Amphimedon_queenslandica                                                                                                                                                                                                                               .............vHYDLS...DEDQEAFL.....EADFNQVYLQLK.L...NRLEGMSK
                                                                                                                                                                                                                                                                                                                                                                                                        

EP00060_Petromyzon_marinus_P016188_GENSCAN00000016188_pep_scaffold_Pmarinus_7.0_GL478892_8937_10079_-1_transcript_GENSCAN00000016188_transcript_biotype_protein_coding                                                                                                                                                                      GELVRE.YLELEKCLS-
EP00060_Petromyzon_marinus_P043048_ENSPMAP00000003796.1_pep_scaffold_Pmarinus_7.0_GL478892_8937_9872_-1_gene_ENSPMAG00000003486.1_transcript_ENSPMAT00000003812.1_gene_biotype_protein_coding_transcript_biotype_protein_coding_gene_symbol_hexim1_description_hexamethylene_bis-acetamide_inducible_1_Source_ZFIN_Acc_ZDB-GENE-030131-4637 GELVRE.YLELEKCLS-
EP00072_Mus_musculus_P004102_NP_001123987.1_protein_HEXIM2_Mus_musculus                                                                                                                                                                                                                                                                     QELVRD.YLDLERRLSQ
EP00072_Mus_musculus_P024163_NP_620092.1_protein_HEXIM1_Mus_musculus                                                                                                                                                                                                                                                                        QELIKE.YLELEKCLS-
EP00085_Daphnia_pulex_P011424_EFX71274.1_hypothetical_protein_DAPPUDRAFT_227990_Daphnia_pulex                                                                                                                                                                                                                                               EDLVEK.ISSLEERVK-
Bacteria_Fusobacteria_NZ_CP028106.1_330_337921_338376_1                                                                                                                                                                                                                                                                                     KELIQH.ILELEEKV--
EP00002_Diphylleia_rotans_P030363_TRINITY_DN6234_c1_g1_i1.p1_TRINITY_DN6234_c1_g1_TRINITY_DN6234_c1_g1_i1.p1_ORF_type_5prime_partial_len_375_score_86.64_TRINITY_DN6234_c1_g1_i1_661-1785                                                                                                                                                   ------.----------
EP00004_Rigifila_ramosa_P028240_TRINITY_DN9515_c0_g1_i2.p1_TRINITY_DN9515_c0_g1_TRINITY_DN9515_c0_g1_i2.p1_ORF_type_5prime_partial_len_222_score_37.54_TRINITY_DN9515_c0_g1_i2_3-668                                                                                                                                                        ------.----------
EP00026_Physarum_polycephalum_P015910_Phypoly_transcript_16710.p1_GENE.Phypoly_transcript_16710_Phypoly_transcript_16710.p1_ORF_type_complete_len_226_score_66.99_Phypoly_transcript_16710_114-791                                                                                                                                          ------.----------
EP00274_Cyanoptyche_gloeocystis_P000581_CAMPEP_0196652666_NCGR_PEP_ID_MMETSP1086-20130531_2011_1_TAXON_ID_77921_ORGANISM_"Cyanoptyche_gloeocystis_Strain_SAG4.97"_LENGTH_333_DNA_ID_CAMNT_0041983325_DNA_START_69_DNA_END_1070_DNA_ORIENTATION_                                                                                             ------.----------
EP00276_Gloeochaete_wittrockiana_P014497_CAMPEP_0184334744_NCGR_PEP_ID_MMETSP1089-20130417_3421_1_TAXON_ID_38269_ORGANISM_"Gloeochaete_wittrockiana_Strain_SAG46.84"_NCGR_SAMPLE_ID_MMETSP1089_ASSEMBLY_ACC_CAM_ASM_000445_LENGTH_314_DNA_ID_CAMNT_0026659081_DNA_START_1_DNA_END_944_DNA_ORIENTATION_-                                     ------.----------
EP00277_Geminigera_cryophila_P032347_CAMPEP_0173131334_NCGR_PEP_ID_MMETSP1102-20130122_60573_1_TAXON_ID_49646_ORGANISM_"Geminigera_sp._Strain_Caron_Lab_Isolate"_LENGTH_358_DNA_ID_CAMNT_0014042619_DNA_START_1_DNA_END_1074_DNA_ORIENTATION_                                                                                               ------.----------
EP00279_Guillardia_theta_P021354_XP_005839073.1_hypothetical_protein_GUITHDRAFT_101996_Guillardia_theta_CCMP2712                                                                                                                                                                                                                            ------.----------
EP00290_Baffinella_frigidus_P006007_CAMPEP_0180125796_NCGR_PEP_ID_MMETSP0986-20121125_5370_1_TAXON_ID_697907_ORGANISM_"non_described_non_described_Strain_CCMP2293"_LENGTH_247_DNA_ID_CAMNT_0022065215_DNA_START_1_DNA_END_744_DNA_ORIENTATION_-                                                                                            ------.----------
EP00291_Cryptomonas_curvata_P009204_CAMPEP_0172195108_NCGR_PEP_ID_MMETSP1050-20130122_26005_1_TAXON_ID_233186_ORGANISM_"Cryptomonas_curvata_Strain_CCAP979_52"_LENGTH_255_DNA_ID_CAMNT_0012871095_DNA_START_1_DNA_END_767_DNA_ORIENTATION_-                                                                                                 ------.----------
EP00294_Goniomonas_avonlea_P016588_CAMPEP_0114540750_NCGR_PEP_ID_MMETSP0114-20121206_940_1_TAXON_ID_31324_ORGANISM_"Goniomonas_sp_Strain_m"_LENGTH_318_DNA_ID_CAMNT_0001724945_DNA_START_1_DNA_END_955_DNA_ORIENTATION_                                                                                                                     ------.----------
EP00397_Hematodinium_sp_SG-2012_P028650_GEMP01030181.1.p1_GENE.GEMP01030181.1_GEMP01030181.1.p1_ORF_type_complete_len_433_score_126.94_GEMP01030181.1_217-1515                                                                                                                                                                              ------.----------
EP00451_Oxyrrhis_marina_P017039_CAMPEP_0204346970_NCGR_PEP_ID_MMETSP0469-20131031_27587_1_ASSEMBLY_ACC_CAM_ASM_000384_TAXON_ID_2969_ORGANISM_"Oxyrrhis_marina"_LENGTH_190_DNA_ID_CAMNT_0051332685_DNA_START_1_DNA_END_574_DNA_ORIENTATION_                                                                                                  AALEEV.YLGLLE----
EP00499_Haloplacidia_sp_CaronLabIsolate_P010297_CAMPEP_0196769710_NCGR_PEP_ID_MMETSP1104-20130614_710_1_TAXON_ID_33652_ORGANISM_"Cafeteria_sp._Strain_Caron_Lab_Isolate"_LENGTH_291_DNA_ID_CAMNT_0042139811_DNA_START_47_DNA_END_922_DNA_ORIENTATION_-                                                                                      ------.----------
EP00597_Dinobryon_sp_UTEXLB2267_P015567_CAMPEP_0170117644_NCGR_PEP_ID_MMETSP0020_2-20130122_13136_1_TAXON_ID_98059_ORGANISM_"Dinobryon_sp._Strain_UTEXLB2267"_LENGTH_280_DNA_ID_CAMNT_0010346289_DNA_START_72_DNA_END_914_DNA_ORIENTATION_                                                                                                  ------.----------
EP00697_Spironema_sp_BW2_P005263_gnl_Spiro4_17320_TR9225_c0_g1_i1.p1_gnl_Spiro4_17320_TR9225_c0_g1_gnl_Spiro4_17320_TR9225_c0_g1_i1.p1_ORF_type_complete_len_198_score_55.98_gnl_Spiro4_17320_TR9225_c0_g1_i1_35-595                                                                                                                        ------.----------
EP00697_Spironema_sp_BW2_P005502_gnl_Spiro4_17684_TR9415_c0_g1_i1.p1_gnl_Spiro4_17684_TR9415_c0_g1_gnl_Spiro4_17684_TR9415_c0_g1_i1.p1_ORF_type_5prime_partial_len_226_score_49.29_gnl_Spiro4_17684_TR9415_c0_g1_i1_114-791                                                                                                                 ------.----------
EP00700_Malawimonas_jakobiformis_P002194_EC723506.1.p1_GENE.EC723506.1_EC723506.1.p1_ORF_type_internal_len_210_score_0.84_EC723506.1_3-629                                                                                                                                                                                                  ------.----------
EP00742_Colponemidia_sp_Colp-10_P001344_GILJ01001446.1.p1_GENE.GILJ01001446.1_GILJ01001446.1.p1_ORF_type_complete_len_233_score_30.42_GILJ01001446.1_54-752                                                                                                                                                                                 DTIADEdVADILKQ---
EP00742_Colponemidia_sp_Colp-10_P001956_GILJ01002089.1.p1_GENE.GILJ01002089.1_GILJ01002089.1.p1_ORF_type_5prime_partial_len_203_score_11.01_GILJ01002089.1_362-970                                                                                                                                                                          ------.----------
EP00753_Platysulcus_tardus_P017837_PLAT6575.1.p1_GENE.PLAT6575.1_PLAT6575.1.p1_ORF_type_5prime_partial_len_241_score_53.98_PLAT6575.1_3-725                                                                                                                                                                                                 ------.----------
EP00771_Trimastix_marina_P000688_gnl_Trimastix_PCT_1712.p2_GENE.gnl_Trimastix_PCT_1712_gnl_Trimastix_PCT_1712.p2_ORF_type_5prime_partial_len_162_score_16.28_gnl_Trimastix_PCT_1712_584-1069                                                                                                                                                ------.----------
EP00920_Eleutheroschizon_duboscqi_P035719_GHVT01086423.1.p1_GENE.GHVT01086423.1_GHVT01086423.1.p1_ORF_type_internal_len_188_score_22.52_GHVT01086423.1_3-563                                                                                                                                                                                EELIRD.YLELESRVE-
EP00940_MAST-03C_sp_MAST-3C-sp2_P002095_g2095.t1                                                                                                                                                                                                                                                                                            ------.----------
EP00941_MAST-03F_sp_MAST-3F-sp1_P004728_g4728.t1                                                                                                                                                                                                                                                                                            ------.----------
EP00960_Hanusia_phi_P069091_767000-Hanusia_phi.AAC.2                                                                                                                                                                                                                                                                                        ------.----------
EP01035_Chromulina_nebulosa_P025636_gene25636-33479_t                                                                                                                                                                                                                                                                                       ------.----------
EP01043_Picozoa_sp_COSAG02_P004153_COSAG02_NODE_107_length_36312_cov_45.037942_2_plen_296_part_00                                                                                                                                                                                                                                           ------.----------
EP01045_Picozoa_sp_COSAG04_P022834_COSAG04_NODE_2636_length_3825_cov_4.263553_4_plen_236_part_01                                                                                                                                                                                                                                            ------.----------
EP01046_Picozoa_sp_COSAG06_P021654_COSAG06_NODE_1638_length_8838_cov_4.151619_6_plen_375_part_00                                                                                                                                                                                                                                            ------.----------
EP01047_Picozoa_sp_COSAG01_P057018_COSAG01_NODE_6541_length_3616_cov_2.280432_2_plen_472_part_00                                                                                                                                                                                                                                            ------.----------
EP01110_Echinostelium_bisporum_P000105_TRINITY_DN10208_c0_g1_i1.p1_TRINITY_DN10208_c0_g1_TRINITY_DN10208_c0_g1_i1.p1_ORF_type_internal_len_137_score_31.64_TRINITY_DN10208_c0_g1_i1_1-408                                                                                                                                                   ------.----------
EP01111_Echinosteliopsis_oligospora_P000049_TRINITY_DN10047_c0_g1_i1.p1_TRINITY_DN10047_c0_g1_TRINITY_DN10047_c0_g1_i1.p1_ORF_type_internal_len_168_score_47.75_TRINITY_DN10047_c0_g1_i1_1-501                                                                                                                                              ------.----------
EP01138_Halocafeteria_seosinensis_P003272_gb_GECG01003347.1_.p1_GENE.gb_GECG01003347.1_gb_GECG01003347.1_.p1_ORF_type_complete_len_322_score_63.84_gb_GECG01003347.1_1-966                                                                                                                                                                  ------.----------
EP00040_Diaphanoeca_grandis_P018243_m.95827_g.95827_ORF_g.95827_m.95827_type_5prime_partial_len_452_comp26848_c0_seq10_1-1356                                                                                                                                                                                                               PQLIER.VRELEKKCE-
EP00041_Stephanoeca_diplocostata_P016029_m.311772_g.311772_ORF_g.311772_m.311772_type_5prime_partial_len_435_comp20230_c0_seq2_1-1305                                                                                                                                                                                                       PALIAG.IRERDEK---
EP00042_Codosiga_hollandica_P044766_m.446677_g.446677_ORF_g.446677_m.446677_type_5prime_partial_len_203_comp56870_c0_seq10_3-611                                                                                                                                                                                                            AELIRR.LHEQENEI--
EP00043_Microstomoeca_roanoka_P009508_m.90793_g.90793_ORF_g.90793_m.90793_type_complete_len_405_comp14604_c1_seq12_810-2024                                                                                                                                                                                                                 EQLIEH.LHQKDQQLR-
EP00045_Choanoeca_perplexa_P004052_m.35178_g.35178_ORF_g.35178_m.35178_type_complete_len_194_comp12370_c1_seq5_126-707                                                                                                                                                                                                                      DQLIRL.LLQRDQELEQ
EP00046_Monosiga_brevicollis_P003555_XP_001745553.1_hypothetical_protein_Monosiga_brevicollis_MX1                                                                                                                                                                                                                                           QELMAR.IVDQDTQI--
EP00047_Mylnosiga_fluctuans_P022194_m.114806_g.114806_ORF_g.114806_m.114806_type_5prime_partial_len_206_comp9165_c0_seq9_3076-3693                                                                                                                                                                                                          EELIAR.IRQRDAEIE-
EP00048_Salpingoeca_helianthica_P012230_m.176618_g.176618_ORF_g.176618_m.176618_type_5prime_partial_len_235_comp15344_c3_seq4_2-706                                                                                                                                                                                                         EGLIDR.IRARDRELE-
EP00050_Salpingoeca_kvevrii_P022826_m.132857_g.132857_ORF_g.132857_m.132857_type_complete_len_539_comp9840_c1_seq1_100-1716                                                                                                                                                                                                                 ------.----------
EP00052_Salpingoeca_macrocollata_P010921_m.84353_g.84353_ORF_g.84353_m.84353_type_internal_len_93_comp17786_c2_seq1_2-280                                                                                                                                                                                                                   ------.----------
EP00053_Salpingoeca_punica_P017659_m.170664_g.170664_ORF_g.170664_m.170664_type_5prime_partial_len_224_comp17253_c2_seq1_314-985                                                                                                                                                                                                            ERLLKH.IQAQDEELE-
EP00054_Salpingoeca_dolichothecata_P016182_m.94484_g.94484_ORF_g.94484_m.94484_type_5prime_partial_len_269_comp21861_c0_seq1_2-808                                                                                                                                                                                                          EELIQR.IRDRDQEVE-
EP00120_Capsaspora_owczarzaki_P005931_XP_004364064.2_hypothetical_protein_CAOG_03225_Capsaspora_owczarzaki_ATCC_30864                                                                                                                                                                                                                       AQLIER.VLEMDNELEQ
EP00121_Abeoforma_whisleri_P014182_Awhi_evm1s13077                                                                                                                                                                                                                                                                                          DSLIE-.----------
EP00122_Pirum_gemmata_P002807_Pgem_evm1s2528                                                                                                                                                                                                                                                                                                ------.----------
EP00126_Sphaerothecum_destruens_P008302_Sdes_comp20170_c0_seq4m13344                                                                                                                                                                                                                                                                        GQLLDH.IRELHEEIEN
EP00128_Syssomonas_multiformis_P015855_Colp12_sorted_trinity150504_noHs@844                                                                                                                                                                                                                                                                 ------.----------
EP00729_Bicosta_minor_P018301_gene18301-25062_t                                                                                                                                                                                                                                                                                             AELIER.IRERDQ----
EP00730_Choanoeca_flexa_P009588_TRINITY_DN12677_c5_g1_i4.p1_TRINITY_DN12677_c5_g1_TRINITY_DN12677_c5_g1_i4.p1_ORF_type_complete_len_211_score_33.54_TRINITY_DN12677_c5_g1_i4_304-936                                                                                                                                                        DKLIQL.LLQRD-----
EP01134_Creolimax_fragrantissima_P004901_CFRG4901T1                                                                                                                                                                                                                                                                                         DFVVKR.LKQVNAEN--
EP01135_Chromosphaera_perkinsii_P012426_Nk52_evm37s2657_gene_Nk52_evmTU37s2657                                                                                                                                                                                                                                                              DELLNH.IRELQNEIE-
EP01147_Barroeca_monosierra_P008825_gene8825-1185_t                                                                                                                                                                                                                                                                                         QELIKR.LEEKDKQLA-
EP00057_Strongylocentrotus_purpuratus_P004818_XP_003729518.1_PREDICTED_protein_HEXIM-like_Strongylocentrotus_purpuratus                                                                                                                                                                                                                     EQLVNE.VLELSKKVS-
EP00058_Branchiostoma_floridae_P006025_XP_002591513.1_hypothetical_protein_BRAFLDRAFT_131051_Branchiostoma_floridae                                                                                                                                                                                                                         ------.----------
EP00058_Branchiostoma_floridae_P024080_XP_002609570.1_hypothetical_protein_BRAFLDRAFT_129887_Branchiostoma_floridae                                                                                                                                                                                                                         TDLIRE.YLEMEKCVE-
EP00059_Ciona_intestinalis_P005407_XP_002128947.1_uncharacterized_protein_LOC100181056_isoform_X1_Ciona_intestinalis                                                                                                                                                                                                                        NDLVQE.HINLERNLS-
EP00067_Danio_rerio_P006227_NP_001091859.1_protein_HEXIM_Danio_rerio                                                                                                                                                                                                                                                                        QELVRE.YLELEKCMS-
EP00074_Homo_sapiens_P035921_NP_006451.1_protein_HEXIM1_Homo_sapiens                                                                                                                                                                                                                                                                        QELIKE.YLELEKCLS-
EP00074_Homo_sapiens_P060873_XP_006721750.1_protein_HEXIM2_isoform_X1_Homo_sapiens                                                                                                                                                                                                                                                          QELVRD.YLELEKRLSQ
EP00076_Gallus_gallus_P007542_XP_003642831.2_protein_HEXIM1_Gallus_gallus                                                                                                                                                                                                                                                                   QELVKE.YLELEKCLS-
EP00081_Caenorhabditis_elegans_P019075_NP_499710.1_Uncharacterized_protein_CELE_Y39E4B.6_Caenorhabditis_elegans                                                                                                                                                                                                                             SQLAAE.LLERDQ----
EP00090_Calanus_glacialis_P020377_TRINITY_DN31354_c0_g1_i1.p1_TRINITY_DN31354_c0_g1_TRINITY_DN31354_c0_g1_i1.p1_ORF_type_5prime_partial_len_232_score_57.80_TRINITY_DN31354_c0_g1_i1_31-726                                                                                                                                                 EKLLRE.FMILERKNE-
EP00090_Calanus_glacialis_P021180_TRINITY_DN32684_c0_g1_i1.p1_TRINITY_DN32684_c0_g1_TRINITY_DN32684_c0_g1_i1.p1_ORF_type_complete_len_445_score_202.66_TRINITY_DN32684_c0_g1_i1_95-1429                                                                                                                                                     GKIIDE.ISVLEIKQK-
EP00090_Calanus_glacialis_P030665_TRINITY_DN496_c0_g1_i1.p1_TRINITY_DN496_c0_g1_TRINITY_DN496_c0_g1_i1.p1_ORF_type_complete_len_304_score_89.53_TRINITY_DN496_c0_g1_i1_45-956                                                                                                                                                               EMLLNE.YMIIERKNEN
EP00090_Calanus_glacialis_P036211_TRINITY_DN6177_c0_g1_i1.p1_TRINITY_DN6177_c0_g1_TRINITY_DN6177_c0_g1_i1.p1_ORF_type_complete_len_340_score_100.82_TRINITY_DN6177_c0_g1_i1_193-1212                                                                                                                                                        SKLIEE.YMMVEKDV--
EP00090_Calanus_glacialis_P036472_TRINITY_DN62315_c0_g1_i1.p1_TRINITY_DN62315_c0_g1_TRINITY_DN62315_c0_g1_i1.p1_ORF_type_3prime_partial_len_310_score_67.28_TRINITY_DN62315_c0_g1_i1_247-1173                                                                                                                                               EILLNE.FMIIERKNE-
EP00090_Calanus_glacialis_P043859_TRINITY_DN7775_c0_g1_i1.p1_TRINITY_DN7775_c0_g1_TRINITY_DN7775_c0_g1_i1.p1_ORF_type_complete_len_279_score_75.52_TRINITY_DN7775_c0_g1_i1_106-942                                                                                                                                                          QMLLRE.YMIVLRKNE-
EP00096_Caligus_rogercresseyi_P002718_TRINITY_DN14975_c0_g1_i1.p1_TRINITY_DN14975_c0_g1_TRINITY_DN14975_c0_g1_i1.p1_ORF_type_complete_len_244_score_41.79_TRINITY_DN14975_c0_g1_i1_69-800                                                                                                                                                   AELINE.YVAMESRIE-
EP00096_Caligus_rogercresseyi_P005428_TRINITY_DN2085_c0_g1_i2.p1_TRINITY_DN2085_c0_g1_TRINITY_DN2085_c0_g1_i2.p1_ORF_type_5prime_partial_len_313_score_93.85_TRINITY_DN2085_c0_g1_i2_2-940                                                                                                                                                  KRLVGE.ISYLEKRQR-
EP00099_Drosophila_melanogaster_P028406_NP_731932.1_hexamethylene_bisacetamide_inducible_isoform_B_Drosophila_melanogaster                                                                                                                                                                                                                  QELIQE.CMQIEDRYS-
EP00103_Capitella_teleta_P013455_ELU00419.1_hypothetical_protein_CAPTEDRAFT_220611_Capitella_teleta                                                                                                                                                                                                                                         GELIAE.HLALESKIE-
EP00103_Capitella_teleta_P025146_ELU12110.1_hypothetical_protein_CAPTEDRAFT_224235_Capitella_teleta                                                                                                                                                                                                                                         EDLEES.IRQLENKAE-
EP00110_Nematostella_vectensis_P011078_XP_001628479.1_predicted_protein_Nematostella_vectensis                                                                                                                                                                                                                                              QELIYK.YMELEKKEE-
EP00110_Nematostella_vectensis_P019434_XP_001636835.1_predicted_protein_Nematostella_vectensis                                                                                                                                                                                                                                              DALVRE.CMCLEERVE-
EP00114_Trichoplax_sp_H2_P003743_RDD39506.1_Protein_HEXIM_Trichoplax_sp._H2                                                                                                                                                                                                                                                                 GELVRY.CYQLDKKIQQ
EP00115_Mnemiopsis_leidyi_P015896_ML463516a-PA_pep_supercontig_MneLei_Aug2011_ML4635_61447_62163_-1_gene_ML463516a_transcript_ML463516a-RA_gene_biotype_protein_coding_transcript_biotype_protein_coding                                                                                                                                    SQLISE.IVSLEKTVN-
EP00118_Oscarella_pearsei_P008220_m.41533_g.41533_ORF_g.41533_m.41533_type_complete_len_205_comp33201_c0_seq2_324-938                                                                                                                                                                                                                       EELVKE.VVDLERL---
EP00119_Amphimedon_queenslandica_P009700_XP_019850119.1_PREDICTED_protein_HEXIM-like_Amphimedon_queenslandica                                                                                                                                                                                                                               QDLISQ.CCNLEDKVS-
                                                                                                                                                                                                                                                                                                                                                             
