# Supplementary material for: Evolution of promoter-proximal pausing enabled a new layer of transcription control
Source: bioRxiv. 2024 Oct 12:2023.02.19.529146. Preprint. [Version 2] doi: 10.1101/2023.02.19.529146 (PMC11482795; doi:10.1101/2023.02.19.529146)
Supplement: Supplement 1 [file media-1.zip › Other Supplemental Materials/HEXIM/HEXIMNELFqueriesalleval10_taxatrimmed.linsi.fasta]

>EP00451_Oxyrrhis_marina_P017039_CAMPEP_0204346970_NCGR_PEP_ID_MMETSP0469-20131031_27587_1_ASSEMBLY_ACC_CAM_ASM_000384_TAXON_ID_2969_ORGANISM_"Oxyrrhis_marina"_LENGTH_190_DNA_ID_CAMNT_0051332685_DNA_START_1_DNA_END_574_DNA_ORIENTATION_
------------------------------------------------------------
------------------------------------------------------------
------------------------------------------------------------
-------------------------------------------DESDQSECSA-------
-GVICGGRSVVKTKR-----------------APRWRPYSSLTAQEKVVLLRKE------
LVELNRQ----------------RRN-TKNTGFC-------------MAPHNTTSFLIRD
FEERA--------------------PILEEGCSL--------------------SELPLE
H-----------------------------------------------------------
-----PNPDEVLV---AAAIDDPACPEWIGSESLTAAQAAALEEV-YLGL------LEAQ
RAELGQLGNGV-------------------------------------------------
------LRAEIEKDVGAVPSAPECWPPAAVLEVFSVPN----------------------
------------------------------------------------------------
--------------VPRGQ-----------------------------------------
------------------------------------------------------------
------------------------------------------------------------
-------
>EP00742_Colponemidia_sp_Colp-10_P001344_GILJ01001446.1.p1_GENE.GILJ01001446.1_GILJ01001446.1.p1_ORF_type_complete_len_233_score_30.42_GILJ01001446.1_54-752
---------------------------------------MS-------------------
------------------------------------------------------------
--LNISQNSEAA------------------------------------------------
-----------------------------------AVPAPISVPSTDTPAAEG-------
--ASSLTEKSPAGRR-------RSRRN----RNNRWKPYSQLSWQERKALEDKE------
TQKHAEKLKQKSVRIPQDKNGRVRKGVNIADYRP-------------PTPHNTTQFIISD
HLGFQ-------------------DPTLPA----------EDDDDVDVEFGNL-------
------------------------------------------------------------
-----GGTMAGLI-----KR--SSKAENVPSDSLESITFDTIADEDVADILKQSSTSEQS
SIEFIK-------------------------------------SLMVA------------
---IKQKDAQIRQ--------------------LTEENVQLKTKLKDLGQPSET------
------------------------------------------------------------
------------------------------------------------------------
------------------------------------------------------------
------------------------------------------------------------
-------
>EP00914_Ancora_sagittata_P000394_GHVO01001077.1.p1_GENE.GHVO01001077.1_GHVO01001077.1.p1_ORF_type_3prime_partial_len_166_score_30.00_GHVO01001077.1_3-497
---------------------------------------MA-------------------
---AIE------------------------------------------------------
---------------------------------------------------GSTER----
------NSMAAEDGEGAAQEV-------------R----DPEGPSQNGESCSSDKER---
-GDDSSKWKRSRRKG-------KGGKH-----RHGYKPYSKMTWDEKKTQDEKE------
TKRAFKK----------------REK-RFASGQP-------------MAPYNTTQFLMDQ
HDSMD-----------------------------------STHLEDP-------KESSFD
SSDH--------------------------------------------------ENND--
-----SNEDDKFC-----HKDFDEAYGNYHAERL--------------------------
------------------------------------------------------------
------------------------------------------------------------
------------------------------------------------------------
------------------------------------------------------------
------------------------------------------------------------
------------------------------------------------------------
-------
>EP00920_Eleutheroschizon_duboscqi_P035719_GHVT01086423.1.p1_GENE.GHVT01086423.1_GHVT01086423.1.p1_ORF_type_internal_len_188_score_22.52_GHVT01086423.1_3-563
------------------------------------------------------------
------------------------------------------------------------
------------------------------------------------------------
------------------------------------------------------------
----------------------------------KWKPYDKLTWDERKQLEERE------
SIRACAK----------------RER-RFASGHP-------------LAPYNTTQFLMEQ
HHPNT--------------------PDLD-----------RSDDRNRSKGD---GSGSLD
SGSDD-------------------------------------------------NYYDSP
-----NDNEDIFL-----EREFTQAYEDFHAERLQAMSKEELIRD-YLELESRVERLEKR
KNSMENNG--------------------------------VDILRDDT------------
---TLTLKEEMAK--------------------LRQENQRLKQENHQLKEQEPM------
----------------------------------------STES----------------
------------------------------------------------------------
------------------------------------------------------------
------------------------------------------------------------
-------
>EP00043_Microstomoeca_roanoka_P009508_m.90793_g.90793_ORF_g.90793_m.90793_type_complete_len_405_comp14604_c1_seq12_810-2024
MIFAVTHCGRRG--RHRRSWHNRSHSRGYSSVGKSTPASLRRTQQQTYPRHIPEA--VAG
PVAAVHRE-NQRSASE-FQAQPQHTLA---------------------------------
--LSPQTQPSSSLSSSSSCLSASSWQGCTCLFLPCASPYVFNPFIGVNETMESTDF-SGQ
GATTVTSSTATPTTAGTSSSKTT-----------NTYTHHNKTTTTTTNSNSN-------
TNSTPTGSSEKRRHR-------RSRKQ-----HKKWKPYTEMTWQERRDLVERE------
AQNADAEMI------------------LPAVSPA-------------HAPKLTATNIMDE
REERLGIA----------------RPSVHSPGTATD--ADFEFDLSNTTAVTE-PSRGFS
SSSTTTTITTTAT-------------------STSTTTQVDTTSALDEFRTNADAGYDAS
R----SPPGSDFGASSSEEDEFEEAFEDFMVEDYSSMTREQLIEH-LHQKDQQLRALEQR
LTTIRSC-----------------------------------------------------
-----TAQSPLHQ-------------P---------------------------------
------------------------------------------------------------
------------------------------------------------------------
------------------------------------------------------------
------------------------------------------------------------
-------
>EP00126_Sphaerothecum_destruens_P008302_Sdes_comp20170_c0_seq4m13344
---------------------------------------MQKRRKVDK------------
------------------------------------------------------------
--------------------------------------------KGIHTKGSTQDH----
--SCEESNLENVSIDGHDQTNC------------GNVTTPTMTPNRPRAAKSGNDHS--I
PNNSHSGSTGNNRNP-------SLEKL-----KRKWKPYSQLTWQEKKELEDRD------
DLRSGTKASQGLPLVPNRRFLK-RRAIRIQDFRP-------------AAPKNTTQFLLEE
HQGAS--------------------PEVTV------------------------DVVSLE
ADESGDS-----------------------------------------------------
-LP--GERYASF------SYGFEKNYENSLYDGLKLKDKGQLLDH-IRELHEEIEN----
------------------------------------------------------------
---------------------------------LRTQNHQLRRVRQSLNGPLIA------
------------------------------------------------------------
-------------SPPKG------------------------------------------
------------------------------------------------------------
------------------------------------------------------------
-------
>EP00126_Sphaerothecum_destruens_P008304_Sdes_comp20170_c0_seq7m13348
------------------------------------------------------------
------------------------------------------------------------
------------------------------------------------------------
-----------------------------------------MTPNRPRAAKSGNDHS--I
PNNSHSGSTGNNRNP-------SLEKL-----KRKWKPYSQLTWQEKKELEDRD------
DLRSGTKASQGLPLVPNRRFLK-RRAIRIQDFRP-------------AAPKNTTQFLLEE
HQGAS--------------------PEVTV------------------------DVVSLE
ADESGDS-----------------------------------------------------
-LP--GES----------------------------------------------------
------------------------------------------------------------
------------------------------------------------------------
------------------------------------------------------------
------------------------------------------------------------
------------------------------------------------------------
------------------------------------------------------------
-------
>EP01147_Barroeca_monosierra_P008825_gene8825-1185_t
---------------------------------------MT-------------------
------------------------------------------------------------
------------------------------------------------------------
------------------------------------------QETTLSKNGMG-------
LEGKEQHIFAMKRKN-------KQRKK-----HRRWKPYTELSWEQRRRLVERE------
EKQANTVNSTSPSAHPNSS--KQMSPLRRNVAVP-------------LAPRLTGSDIMDE
REKRLGLPNIVRTGCCYHDFSGKYSPGIST----------RQSDSSNSELEAR-YEAGID
SRTSSASFVCPSR--------------------------------------GEDICNDFV
V----HSPASSFG-SSSEEEEFEEAFEECMNEDYDSLTRQELIKR-LEEKDKQLASLEQR
LTNIQQ------------------------------------------------------
---PNNMVDEIIT----------C---------SSQQQQTL-------------------
------------------------------------------------------------
------------------------------------------------------------
------------------------------------------------------------
------------------------------------------------------------
------I
>EP00057_Strongylocentrotus_purpuratus_P004818_XP_003729518.1_PREDICTED_protein_HEXIM-like_Strongylocentrotus_purpuratus
---------------------------------------MDGDDERSD------------
-----------------RSASPR-------------------------------------
TIGQETVVPHSE-----------------------------------RRTRVSTNL----
-------ARAPRTRRKVTMAVESVQHIP------QSRTHHGQQVLRNMQDAND-------
--QDGNGNDKSRKRR-------RPRRK-----NRKWKPYTQLSWEERQQRDEEE------
SRRASLK----------------RAN-------------R-------PTPYNTTQFLMED
HKVVT--------------------PDLSN----------MGAFDEN-------HDVNLS
SSDEV----------L--------------------------------------------
-----ENENEEYL-----VRNFTAVYDEVQSERLQQMSKEQLVNE-VLELSKKVSELEQI
LRPGSGGGGE-------------GKLSSEESEGH---LDDATRSRLQS------------
---VNELEEKVEK--------------------LKEENKRLRTASYTDKE----------
------------------------------------------------------------
------------------------------------------------------------
------------------------------------------------------------
------------------------------------------------------------
-------
>EP00058_Branchiostoma_floridae_P024080_XP_002609570.1_hypothetical_protein_BRAFLDRAFT_129887_Branchiostoma_floridae
---------------------------------------MADLEHS--------------
------------------------------------------------------------
------VSPEAE-------------------------------------GMDGDDERTET
E----------------------------------LAEHDSPDSKRECHRNDGGDHP---
LEEHLNDRRRKHHRRGHRGSGAEGRRR----FRRKWKPFVKLSWEERKDLEERE------
RKRAMRV----------------REM-MFAEGRT-------------VAPYNTTQFLMED
HETQS----------------XFHSPNLEVLQRQ------QSNDTSN-------SDDMPD
SPEDD-------------------------------------------------------
-----FGMEAGFF-----EKDFSETYEQFHAESLNNMSKTDLIRE-YLEMEKCVERLEAK
LETASKEDNSSEDK-----------TTSPVGNGR---ETHDLCATCDPGVTWPGQRGSWD
GSLVSQPLADHEV--------------------VKKPSKDWVPKNTKKTRTRKL------
-----------------------------------------DLPTSATKVFDASQNSYTF
RK----------------------------------------------------------
------------------------------------------------------------
------------------------------------------------------------
-------
>EP00059_Ciona_intestinalis_P005407_XP_002128947.1_uncharacterized_protein_LOC100181056_isoform_X1_Ciona_intestinalis
---------------------------------------MATDVMR--------------
------------------------------------------------------------
------MDPAAT------------------------------------------DA----
--DCETSGTET------------------------HFAGNHRPVSSDPATDIA-------
--DVGNAKKNHHHRR-------KPSKK-----RRKWKPYSKMTWEEKREAEERE------
QVRADRM----------------RGE-MIKRGRP-------------VAPYNTTQFIMAE
HDNYE--------------------ADDD-----------YYDNYNN-------RNQNVD
SSENADGGVSSTS-------------GAHSMVNHVGSPAVET------------DYTDS-
-----PHMAPEFI-----SQDFSETYERVQEENLSIMSRNDLVQE-HINLERNLSYLQDR
LAEEKT----------------------------------ITNSYSIK------------
---MQTVQEQLEA--------------------LQQENERLVKENVRLRFGDEG------
----------------------------------------VDTLRTSDYEYEAPNSDQSD
DESKISMSVNGGIQPPNGATELFSLPPKEAAQSSVESMVVSSQSQLSHGAR--------N
EDYEADVASSEEKEVRERRKRSRNQREKDRVSKERRISKDGTSDEEEKMNQKMLRSFNDV
EGHSPNGEENNDKTDERSKRSENNGVNFKAKKLRKSDSCFMEVEQWEEKRPSTASMESLT
SCSNTTN
>EP00059_Ciona_intestinalis_P014909_XP_026690563.1_protein_HEXIM_isoform_X2_Ciona_intestinalis
---------------------------------------MATDVMR--------------
------------------------------------------------------------
------MDPAAT------------------------------------------DA----
--DCETSGTET------------------------HFAGNHRPVSSDPATDIA-------
--DVGNAKKNHHHRR-------KPSKK-----RRKWKPYSKMTWEEKREAEERE------
QVRADRM----------------RGE-MIKRGRP-------------VAPYNTTQFIMAE
HDNYE--------------------ADDD-----------YYDNYNN-------RNQNVD
SSENADGGVSSTS-------------GAHSMVNHVGSPAVET------------DYTDS-
-----PHMAPEFI-----SQDFSETYERVQEENLSIMSRNDLVQE-HINLERNLSYLQDR
LAEEKT----------------------------------ITNSYSIK------------
---MQTVQEQLEA--------------------LQQENERLVKENVRLRFGDEG------
----------------------------------------VDTLRTSDYEYEAPNSDQSD
DESKISMSVNGGIQPPNGATELFSLPPKEAAQSSVESMVVSSQSQLSHGAR--------N
EDYEADVASSEEKVVRVLASRP------------------------------------DA
VG----------------------------------------------------------
-------
>EP00067_Danio_rerio_P006227_NP_001091859.1_protein_HEXIM_Danio_rerio
---------------------------------------ME-------------------
---LIK-----------EETAPEDDSRGRQRDCRTSVVSSKQVQRNQLEICPGLVSGDVH
PMCRDRSDPEPR------------------------------------TGDAASDD----
-----------------------------------GFPADKTSSKRDSECAAVNTD----
-GVSDGRQGKKKHRR-------RPSKK-----KRRWKPYFKLTWEEKKELDERE------
TARASRV----------------RAE-MFAKGLP-------------VAPYNTTQFLMEE
HDREE--------------------PDLNTELGGRKSGAIRSEDTAS-------EDENFE
AEEDDEE--------------------------------------------EGGGGSDGM
GRP--GQAGGEFL-----QKDFSETYEKYHVEALQNMSKQELVRE-YLELEKCMSRLEEE
NNWLRHVRRNP--------------------------ESPADGTGSQR------------
---VRELEVEVEK--------------------LRAENNELLLKTPASNEPGLN------
----------------------------------------QSQPS---------------
------------------------------------------------------------
------------------------------------------------------------
------------------------------------------------------------
-------
>EP00074_Homo_sapiens_P019377_NP_001290365.1_protein_HEXIM2_isoform_2_Homo_sapiens
MAL---WCKR-GVTSSRRLLKDLEQKM------------MATPNQTAC------------
---------NAESPVALEEAKTSG------------------------------------
APGSPQTPPERH------------------------------------------DS--GG
SLPLTPRMESHSEDEDLAGAV-------------GGLGWNSRSPRTQSPGGCS-------
---AEAVLARKKHRR-------RPSKR-----KRHWRPYLELSWAEKQQRDERQ------
SQRASRV----------------REE-MFAKGQP-------------VAPYNTTQFLMND
RDPEE--------------------PNLDVPHGISH------------------PGSSGE
SEAGD---------------------------------------------------SDGR
-----GRAHGEFQ-----RKDFSETYERFHTESLQGRSKQELVRD-YLELEKRLSQAEEE
TRRLQQL------------------------------QACTGQQSCRQ------------
---VEELAAEVQR--------------------LRTENQRLRQENQMWNREGCR------
----------------C-----------------------DEEPGT--------------
------------------------------------------------------------
------------------------------------------------------------
------------------------------------------------------------
-------
>EP00074_Homo_sapiens_P019378_NP_001290366.1_protein_HEXIM2_isoform_1_Homo_sapiens
--------------------------M------------MATPNQTAC------------
---------NAESPVALEEAKTSG------------------------------------
APGSPQTPPERH------------------------------------------DS--GG
SLPLTPRMESHSEDEDLAGAV-------------GGLGWNSRSPRTQSPGGCS-------
---AEAVLARKKHRR-------RPSKR-----KRHWRPYLELSWAEKQQRDERQ------
SQRASRV----------------REE-MFAKGQP-------------VAPYNTTQFLMND
RDPEE--------------------PNLDVPHGISH------------------PGSSGE
SEAGD---------------------------------------------------SDGR
-----GRAHGEFQ-----RKDFSETYERFHTESLQGRSKQELVRD-YLELEKRLSQAEEE
TRRLQQL------------------------------QACTGQQSCRQ------------
---VEELAAEVQR--------------------LRTENQRLRQENQMWNREGCR------
----------------C-----------------------DEEPGT--------------
------------------------------------------------------------
------------------------------------------------------------
------------------------------------------------------------
-------
>EP00074_Homo_sapiens_P019379_NP_001290367.1_protein_HEXIM2_isoform_1_Homo_sapiens
--------------------------M------------MATPNQTAC------------
---------NAESPVALEEAKTSG------------------------------------
APGSPQTPPERH------------------------------------------DS--GG
SLPLTPRMESHSEDEDLAGAV-------------GGLGWNSRSPRTQSPGGCS-------
---AEAVLARKKHRR-------RPSKR-----KRHWRPYLELSWAEKQQRDERQ------
SQRASRV----------------REE-MFAKGQP-------------VAPYNTTQFLMND
RDPEE--------------------PNLDVPHGISH------------------PGSSGE
SEAGD---------------------------------------------------SDGR
-----GRAHGEFQ-----RKDFSETYERFHTESLQGRSKQELVRD-YLELEKRLSQAEEE
TRRLQQL------------------------------QACTGQQSCRQ------------
---VEELAAEVQR--------------------LRTENQRLRQENQMWNREGCR------
----------------C-----------------------DEEPGT--------------
------------------------------------------------------------
------------------------------------------------------------
------------------------------------------------------------
-------
>EP00074_Homo_sapiens_P019380_NP_001290368.1_protein_HEXIM2_isoform_1_Homo_sapiens
--------------------------M------------MATPNQTAC------------
---------NAESPVALEEAKTSG------------------------------------
APGSPQTPPERH------------------------------------------DS--GG
SLPLTPRMESHSEDEDLAGAV-------------GGLGWNSRSPRTQSPGGCS-------
---AEAVLARKKHRR-------RPSKR-----KRHWRPYLELSWAEKQQRDERQ------
SQRASRV----------------REE-MFAKGQP-------------VAPYNTTQFLMND
RDPEE--------------------PNLDVPHGISH------------------PGSSGE
SEAGD---------------------------------------------------SDGR
-----GRAHGEFQ-----RKDFSETYERFHTESLQGRSKQELVRD-YLELEKRLSQAEEE
TRRLQQL------------------------------QACTGQQSCRQ------------
---VEELAAEVQR--------------------LRTENQRLRQENQMWNREGCR------
----------------C-----------------------DEEPGT--------------
------------------------------------------------------------
------------------------------------------------------------
------------------------------------------------------------
-------
>EP00074_Homo_sapiens_P019381_NP_001290369.1_protein_HEXIM2_isoform_1_Homo_sapiens
--------------------------M------------MATPNQTAC------------
---------NAESPVALEEAKTSG------------------------------------
APGSPQTPPERH------------------------------------------DS--GG
SLPLTPRMESHSEDEDLAGAV-------------GGLGWNSRSPRTQSPGGCS-------
---AEAVLARKKHRR-------RPSKR-----KRHWRPYLELSWAEKQQRDERQ------
SQRASRV----------------REE-MFAKGQP-------------VAPYNTTQFLMND
RDPEE--------------------PNLDVPHGISH------------------PGSSGE
SEAGD---------------------------------------------------SDGR
-----GRAHGEFQ-----RKDFSETYERFHTESLQGRSKQELVRD-YLELEKRLSQAEEE
TRRLQQL------------------------------QACTGQQSCRQ------------
---VEELAAEVQR--------------------LRTENQRLRQENQMWNREGCR------
----------------C-----------------------DEEPGT--------------
------------------------------------------------------------
------------------------------------------------------------
------------------------------------------------------------
-------
>EP00074_Homo_sapiens_P019382_NP_001290370.1_protein_HEXIM2_isoform_1_Homo_sapiens
--------------------------M------------MATPNQTAC------------
---------NAESPVALEEAKTSG------------------------------------
APGSPQTPPERH------------------------------------------DS--GG
SLPLTPRMESHSEDEDLAGAV-------------GGLGWNSRSPRTQSPGGCS-------
---AEAVLARKKHRR-------RPSKR-----KRHWRPYLELSWAEKQQRDERQ------
SQRASRV----------------REE-MFAKGQP-------------VAPYNTTQFLMND
RDPEE--------------------PNLDVPHGISH------------------PGSSGE
SEAGD---------------------------------------------------SDGR
-----GRAHGEFQ-----RKDFSETYERFHTESLQGRSKQELVRD-YLELEKRLSQAEEE
TRRLQQL------------------------------QACTGQQSCRQ------------
---VEELAAEVQR--------------------LRTENQRLRQENQMWNREGCR------
----------------C-----------------------DEEPGT--------------
------------------------------------------------------------
------------------------------------------------------------
------------------------------------------------------------
-------
>EP00074_Homo_sapiens_P019383_NP_001290371.1_protein_HEXIM2_isoform_1_Homo_sapiens
--------------------------M------------MATPNQTAC------------
---------NAESPVALEEAKTSG------------------------------------
APGSPQTPPERH------------------------------------------DS--GG
SLPLTPRMESHSEDEDLAGAV-------------GGLGWNSRSPRTQSPGGCS-------
---AEAVLARKKHRR-------RPSKR-----KRHWRPYLELSWAEKQQRDERQ------
SQRASRV----------------REE-MFAKGQP-------------VAPYNTTQFLMND
RDPEE--------------------PNLDVPHGISH------------------PGSSGE
SEAGD---------------------------------------------------SDGR
-----GRAHGEFQ-----RKDFSETYERFHTESLQGRSKQELVRD-YLELEKRLSQAEEE
TRRLQQL------------------------------QACTGQQSCRQ------------
---VEELAAEVQR--------------------LRTENQRLRQENQMWNREGCR------
----------------C-----------------------DEEPGT--------------
------------------------------------------------------------
------------------------------------------------------------
------------------------------------------------------------
-------
>EP00074_Homo_sapiens_P019384_NP_001290372.1_protein_HEXIM2_isoform_1_Homo_sapiens
--------------------------M------------MATPNQTAC------------
---------NAESPVALEEAKTSG------------------------------------
APGSPQTPPERH------------------------------------------DS--GG
SLPLTPRMESHSEDEDLAGAV-------------GGLGWNSRSPRTQSPGGCS-------
---AEAVLARKKHRR-------RPSKR-----KRHWRPYLELSWAEKQQRDERQ------
SQRASRV----------------REE-MFAKGQP-------------VAPYNTTQFLMND
RDPEE--------------------PNLDVPHGISH------------------PGSSGE
SEAGD---------------------------------------------------SDGR
-----GRAHGEFQ-----RKDFSETYERFHTESLQGRSKQELVRD-YLELEKRLSQAEEE
TRRLQQL------------------------------QACTGQQSCRQ------------
---VEELAAEVQR--------------------LRTENQRLRQENQMWNREGCR------
----------------C-----------------------DEEPGT--------------
------------------------------------------------------------
------------------------------------------------------------
------------------------------------------------------------
-------
>EP00074_Homo_sapiens_P019385_NP_001290373.1_protein_HEXIM2_isoform_1_Homo_sapiens
--------------------------M------------MATPNQTAC------------
---------NAESPVALEEAKTSG------------------------------------
APGSPQTPPERH------------------------------------------DS--GG
SLPLTPRMESHSEDEDLAGAV-------------GGLGWNSRSPRTQSPGGCS-------
---AEAVLARKKHRR-------RPSKR-----KRHWRPYLELSWAEKQQRDERQ------
SQRASRV----------------REE-MFAKGQP-------------VAPYNTTQFLMND
RDPEE--------------------PNLDVPHGISH------------------PGSSGE
SEAGD---------------------------------------------------SDGR
-----GRAHGEFQ-----RKDFSETYERFHTESLQGRSKQELVRD-YLELEKRLSQAEEE
TRRLQQL------------------------------QACTGQQSCRQ------------
---VEELAAEVQR--------------------LRTENQRLRQENQMWNREGCR------
----------------C-----------------------DEEPGT--------------
------------------------------------------------------------
------------------------------------------------------------
------------------------------------------------------------
-------
>EP00074_Homo_sapiens_P035921_NP_006451.1_protein_HEXIM1_Homo_sapiens
---------------------------------------MAEPFLSEY-QHQPQTSNCTG
-AAAVQEELNPERPPGAEERVPEEDSRWQSRAFPQLGGRPGPEGEGSLESQP--------
PPLQTQACPESSCLRE------------------------------GEKGQNGDDSSAGG
DFPPPAEVEPTPEAELLAQPC-----------------HDSEASKLGAPAAGGEEEW---
-GQQQRQLGKKKHRR-------RPSKK-----KRHWKPYYKLTWEEKKKFDEKQ------
SLRASRI----------------RAE-MFAKGQP-------------VAPYNTTQFLMDD
HDQEE--------------------PDLKTGLYSKRAAA-KSDDTSD-------DDFMEE
GGEED-------------------------------------------------GGSDGM
-----GGDGSEFL-----QRDFSETYERYHTESLQNMSKQELIKE-YLELEKCLSRMEDE
NNRLRL-------------------------------ESKRLGGDDAR------------
---VRELELELDR--------------------LRAENLQLLTENELHRQ----------
------------------------------------------QERAPLSKFGD-------
------------------------------------------------------------
------------------------------------------------------------
------------------------------------------------------------
-------
>EP00074_Homo_sapiens_P045556_NP_653209.1_protein_HEXIM2_isoform_1_Homo_sapiens
--------------------------M------------MATPNQTAC------------
---------NAESPVALEEAKTSG------------------------------------
APGSPQTPPERH------------------------------------------DS--GG
SLPLTPRMESHSEDEDLAGAV-------------GGLGWNSRSPRTQSPGGCS-------
---AEAVLARKKHRR-------RPSKR-----KRHWRPYLELSWAEKQQRDERQ------
SQRASRV----------------REE-MFAKGQP-------------VAPYNTTQFLMND
RDPEE--------------------PNLDVPHGISH------------------PGSSGE
SEAGD---------------------------------------------------SDGR
-----GRAHGEFQ-----RKDFSETYERFHTESLQGRSKQELVRD-YLELEKRLSQAEEE
TRRLQQL------------------------------QACTGQQSCRQ------------
---VEELAAEVQR--------------------LRTENQRLRQENQMWNREGCR------
----------------C-----------------------DEEPGT--------------
------------------------------------------------------------
------------------------------------------------------------
------------------------------------------------------------
-------
>EP00074_Homo_sapiens_P060873_XP_006721750.1_protein_HEXIM2_isoform_X1_Homo_sapiens
MAL---WCKRAGVTSSRRLLKDLEQKM------------MATPNQTAC------------
---------NAESPVALEEAKTSG------------------------------------
APGSPQTPPERH------------------------------------------DS--GG
SLPLTPRMESHSEDEDLAGAV-------------GGLGWNSRSPRTQSPGGCS-------
---AEAVLARKKHRR-------RPSKR-----KRHWRPYLELSWAEKQQRDERQ------
SQRASRV----------------REE-MFAKGQP-------------VAPYNTTQFLMND
RDPEE--------------------PNLDVPHGISH------------------PGSSGE
SEAGD---------------------------------------------------SDGR
-----GRAHGEFQ-----RKDFSETYERFHTESLQGRSKQELVRD-YLELEKRLSQAEEE
TRRLQQL------------------------------QACTGQQSCRQ------------
---VEELAAEVQR--------------------LRTENQRLRQENQMWNREGCR------
----------------C-----------------------DEEPGT--------------
------------------------------------------------------------
------------------------------------------------------------
------------------------------------------------------------
-------
>EP00074_Homo_sapiens_P069911_XP_011522608.1_protein_HEXIM2_isoform_X2_Homo_sapiens
--------------------------M------------MATPNQTAC------------
---------NAESPVALEEAKTSG------------------------------------
APGSPQTPPERH------------------------------------------DS--GG
SLPLTPRMESHSEDEDLAGAV-------------GGLGWNSRSPRTQSPGGCS-------
---AEAVLARKKHRR-------RPSKR-----KRHWRPYLELSWAEKQQRDERQ------
SQRASRV----------------REE-MFAKGQP-------------VAPYNTTQFLMND
RDPEE--------------------PNLDVPHGISH------------------PGSSGE
SEAGD---------------------------------------------------SDGR
-----GRAHGEFQ-----RKDFSETYERFHTESLQGRSKQELVRD-YLELEKRLSQAEEE
TRRLQQL------------------------------QACTGQQSCRQ------------
---VEELAAEVQR--------------------LRTENQRLRQENQMWNREGCR------
----------------C-----------------------DEEPGT--------------
------------------------------------------------------------
------------------------------------------------------------
------------------------------------------------------------
-------
>EP00074_Homo_sapiens_P069912_XP_011522609.3_protein_HEXIM2_isoform_X2_Homo_sapiens
--------------------------M------------MATPNQTAC------------
---------NAESPVALEEAKTSG------------------------------------
APGSPQTPPERH------------------------------------------DS--GG
SLPLTPRMESHSEDEDLAGAV-------------GGLGWNSRSPRTQSPGGCS-------
---AEAVLARKKHRR-------RPSKR-----KRHWRPYLELSWAEKQQRDERQ------
SQRASRV----------------REE-MFAKGQP-------------VAPYNTTQFLMND
RDPEE--------------------PNLDVPHGISH------------------PGSSGE
SEAGD---------------------------------------------------SDGR
-----GRAHGEFQ-----RKDFSETYERFHTESLQGRSKQELVRD-YLELEKRLSQAEEE
TRRLQQL------------------------------QACTGQQSCRQ------------
---VEELAAEVQR--------------------LRTENQRLRQENQMWNREGCR------
----------------C-----------------------DEEPGT--------------
------------------------------------------------------------
------------------------------------------------------------
------------------------------------------------------------
-------
>EP00074_Homo_sapiens_P069913_XP_011522610.3_protein_HEXIM2_isoform_X2_Homo_sapiens
--------------------------M------------MATPNQTAC------------
---------NAESPVALEEAKTSG------------------------------------
APGSPQTPPERH------------------------------------------DS--GG
SLPLTPRMESHSEDEDLAGAV-------------GGLGWNSRSPRTQSPGGCS-------
---AEAVLARKKHRR-------RPSKR-----KRHWRPYLELSWAEKQQRDERQ------
SQRASRV----------------REE-MFAKGQP-------------VAPYNTTQFLMND
RDPEE--------------------PNLDVPHGISH------------------PGSSGE
SEAGD---------------------------------------------------SDGR
-----GRAHGEFQ-----RKDFSETYERFHTESLQGRSKQELVRD-YLELEKRLSQAEEE
TRRLQQL------------------------------QACTGQQSCRQ------------
---VEELAAEVQR--------------------LRTENQRLRQENQMWNREGCR------
----------------C-----------------------DEEPGT--------------
------------------------------------------------------------
------------------------------------------------------------
------------------------------------------------------------
-------
>EP00074_Homo_sapiens_P100199_XP_016879656.1_protein_HEXIM2_isoform_X2_Homo_sapiens
--------------------------M------------MATPNQTAC------------
---------NAESPVALEEAKTSG------------------------------------
APGSPQTPPERH------------------------------------------DS--GG
SLPLTPRMESHSEDEDLAGAV-------------GGLGWNSRSPRTQSPGGCS-------
---AEAVLARKKHRR-------RPSKR-----KRHWRPYLELSWAEKQQRDERQ------
SQRASRV----------------REE-MFAKGQP-------------VAPYNTTQFLMND
RDPEE--------------------PNLDVPHGISH------------------PGSSGE
SEAGD---------------------------------------------------SDGR
-----GRAHGEFQ-----RKDFSETYERFHTESLQGRSKQELVRD-YLELEKRLSQAEEE
TRRLQQL------------------------------QACTGQQSCRQ------------
---VEELAAEVQR--------------------LRTENQRLRQENQMWNREGCR------
----------------C-----------------------DEEPGT--------------
------------------------------------------------------------
------------------------------------------------------------
------------------------------------------------------------
-------
>EP00074_Homo_sapiens_P100200_XP_016879659.1_protein_HEXIM2_isoform_X2_Homo_sapiens
--------------------------M------------MATPNQTAC------------
---------NAESPVALEEAKTSG------------------------------------
APGSPQTPPERH------------------------------------------DS--GG
SLPLTPRMESHSEDEDLAGAV-------------GGLGWNSRSPRTQSPGGCS-------
---AEAVLARKKHRR-------RPSKR-----KRHWRPYLELSWAEKQQRDERQ------
SQRASRV----------------REE-MFAKGQP-------------VAPYNTTQFLMND
RDPEE--------------------PNLDVPHGISH------------------PGSSGE
SEAGD---------------------------------------------------SDGR
-----GRAHGEFQ-----RKDFSETYERFHTESLQGRSKQELVRD-YLELEKRLSQAEEE
TRRLQQL------------------------------QACTGQQSCRQ------------
---VEELAAEVQR--------------------LRTENQRLRQENQMWNREGCR------
----------------C-----------------------DEEPGT--------------
------------------------------------------------------------
------------------------------------------------------------
------------------------------------------------------------
-------
>EP00074_Homo_sapiens_P109773_XP_024306334.1_protein_HEXIM2_isoform_X2_Homo_sapiens
--------------------------M------------MATPNQTAC------------
---------NAESPVALEEAKTSG------------------------------------
APGSPQTPPERH------------------------------------------DS--GG
SLPLTPRMESHSEDEDLAGAV-------------GGLGWNSRSPRTQSPGGCS-------
---AEAVLARKKHRR-------RPSKR-----KRHWRPYLELSWAEKQQRDERQ------
SQRASRV----------------REE-MFAKGQP-------------VAPYNTTQFLMND
RDPEE--------------------PNLDVPHGISH------------------PGSSGE
SEAGD---------------------------------------------------SDGR
-----GRAHGEFQ-----RKDFSETYERFHTESLQGRSKQELVRD-YLELEKRLSQAEEE
TRRLQQL------------------------------QACTGQQSCRQ------------
---VEELAAEVQR--------------------LRTENQRLRQENQMWNREGCR------
----------------C-----------------------DEEPGT--------------
------------------------------------------------------------
------------------------------------------------------------
------------------------------------------------------------
-------
>EP00074_Homo_sapiens_P109774_XP_024306335.1_protein_HEXIM2_isoform_X2_Homo_sapiens
--------------------------M------------MATPNQTAC------------
---------NAESPVALEEAKTSG------------------------------------
APGSPQTPPERH------------------------------------------DS--GG
SLPLTPRMESHSEDEDLAGAV-------------GGLGWNSRSPRTQSPGGCS-------
---AEAVLARKKHRR-------RPSKR-----KRHWRPYLELSWAEKQQRDERQ------
SQRASRV----------------REE-MFAKGQP-------------VAPYNTTQFLMND
RDPEE--------------------PNLDVPHGISH------------------PGSSGE
SEAGD---------------------------------------------------SDGR
-----GRAHGEFQ-----RKDFSETYERFHTESLQGRSKQELVRD-YLELEKRLSQAEEE
TRRLQQL------------------------------QACTGQQSCRQ------------
---VEELAAEVQR--------------------LRTENQRLRQENQMWNREGCR------
----------------C-----------------------DEEPGT--------------
------------------------------------------------------------
------------------------------------------------------------
------------------------------------------------------------
-------
>EP00074_Homo_sapiens_P109775_XP_024306336.1_protein_HEXIM2_isoform_X2_Homo_sapiens
--------------------------M------------MATPNQTAC------------
---------NAESPVALEEAKTSG------------------------------------
APGSPQTPPERH------------------------------------------DS--GG
SLPLTPRMESHSEDEDLAGAV-------------GGLGWNSRSPRTQSPGGCS-------
---AEAVLARKKHRR-------RPSKR-----KRHWRPYLELSWAEKQQRDERQ------
SQRASRV----------------REE-MFAKGQP-------------VAPYNTTQFLMND
RDPEE--------------------PNLDVPHGISH------------------PGSSGE
SEAGD---------------------------------------------------SDGR
-----GRAHGEFQ-----RKDFSETYERFHTESLQGRSKQELVRD-YLELEKRLSQAEEE
TRRLQQL------------------------------QACTGQQSCRQ------------
---VEELAAEVQR--------------------LRTENQRLRQENQMWNREGCR------
----------------C-----------------------DEEPGT--------------
------------------------------------------------------------
------------------------------------------------------------
------------------------------------------------------------
-------
>EP00076_Gallus_gallus_P007542_XP_003642831.2_protein_HEXIM1_Gallus_gallus
---------------------------------------MAD------------------
-----------------AERAPEAAP----------------------------------
------ADPEP------------------------------------ERGEAQTDGESGR
LPPPEEAAEAATAAEGAGD-------------------HEARPSEGGAAQPGLRPRYRAA
VGRAQEWPAKKKHRR-------RPSKN-----KRRWKPYSKLSWEEKQQFDERQ------
SLRASRL----------------RAE-MFAKGQP-------------VAPYNTTQFLMED
HDQEE--------------------PDLKTGLYPRRSAA-KSDDTSE-------EDFLEE
AAEED-------------------------------------------------GGSDGM
-----GGDGSEFL-----QRDFSETYERYHVESLQNMSKQELVKE-YLELEKCLSRMEDE
NNRLRM-------------------------------ESKKHGEAAEA------------
---ARLLEIEVDR--------------------LRAENLQLLRERDVRA-----------
------------------------------------------AEAAPE------------
------------------------------------------------------------
------------------------------------------------------------
------------------------------------------------------------
-------
>EP00090_Calanus_glacialis_P020377_TRINITY_DN31354_c0_g1_i1.p1_TRINITY_DN31354_c0_g1_TRINITY_DN31354_c0_g1_i1.p1_ORF_type_5prime_partial_len_232_score_57.80_TRINITY_DN31354_c0_g1_i1_31-726
------------------------------------------------------------
------------------------------------------------------------
------------------------------------------------------------
-------------------------------------------------KKEQ------L
CDSDLLDSKVEMKKR-------KNRRG----RRETYCPYYKLSDSQRHVREEKE------
RMRIVKL----------------RKQ-MRSKGRI-------------IAPYNTTQFIMAD
HPDDS--------------------FECSSTFEKE-------------------NHLNFD
S-----------------------------------------------------------
-----LQSDDDFM-----KNEFMKDYDIQKLNTLEKMNKEKLLRE-FMILERKNESLEAK
LQDVQEKDKIEKKE--------MFSKKDTFISA----H----------------------
---ISTFLQEIES--------------------LSDENKRLTNENVCIKQKIQN------
----------------------------------------TASSASSSSSSSCSSSSSSE
SSDEE-------------------------------------------------------
------------------------------------------------------------
------------------------------------------------------------
-------
>EP00090_Calanus_glacialis_P020378_TRINITY_DN31354_c0_g1_i2.p1_TRINITY_DN31354_c0_g1_TRINITY_DN31354_c0_g1_i2.p1_ORF_type_5prime_partial_len_232_score_56.27_TRINITY_DN31354_c0_g1_i2_31-726
V-----------------------------------------------------------
------------------------------------------------------------
------------------------------------------------------------
---------------------------------------------TETKKREQ-------
----LLDSNVEMKKR-------KNRRG----RRETYCPYYKLSDSQRHVREEKE------
RMRIVKL----------------RKQ-MRSKGRI-------------IAPYNTTQFIMAD
HPDDS--------------------FECSSTFEKE-------------------NHLNFD
S-----------------------------------------------------------
-----LQSDDDFM-----KNEFMKDYDIQKLNTLEKMNKEKLLRE-FMILERKNESLEAK
LQDVQEKDKIEKKE--------MFSKKDTFISA----H----------------------
---ISTFLQEIES--------------------LSDENKRLTNENVCIKQKIQN------
----------------------------------------TASSASSSSSSSCSSSSSSE
SSDEE-------------------------------------------------------
------------------------------------------------------------
------------------------------------------------------------
-------
>EP00090_Calanus_glacialis_P030665_TRINITY_DN496_c0_g1_i1.p1_TRINITY_DN496_c0_g1_TRINITY_DN496_c0_g1_i1.p1_ORF_type_complete_len_304_score_89.53_TRINITY_DN496_c0_g1_i1_45-956
---------------------------------------MQNTEGI--------------
------------------------------------------------------------
-----------------------------------------------MEENSSRDL----
-------GMEEVRGDGRSESNTI--------RKMMEKLGRVHSEDSDTDEGLG-------
----LRKSSSRPKSC-------KTRRA----RRKAFRPYYQLSEEERDGREERE------
KQRVAKL----------------KER-MWAKGRI-------------IAPYNTTQFLMAD
HPEED-------------------------------------------------------
-------------------------------------------------------FYFSK
-----PTDDQDFM-----DKEFKKDYDVQYINRLEKMTKEMLLNE-YMIIERKNENLEER
LERSRQRDEEKLRN------------ETEFLTA----NATMEDDAVEK------------
---ISKFQREMER--------------------LRMENQRLVAENIEMKEMLRN------
----------------------------------------HSDDSSSLDSSSSSSSSSSE
SDSDEEDIT----------------DVKETLDKNQSTSEDNGYESNQS------------
------------------------------------------------------------
-----NG-----------------------------------------------------
---GIIL
>EP00090_Calanus_glacialis_P036472_TRINITY_DN62315_c0_g1_i1.p1_TRINITY_DN62315_c0_g1_TRINITY_DN62315_c0_g1_i1.p1_ORF_type_3prime_partial_len_310_score_67.28_TRINITY_DN62315_c0_g1_i1_247-1173
---------------------------------------MSTIEGM--------------
------------------------------------------------------------
------------------------------------------------EGNRSTGI----
-------GGEVLSREGVNDGRIVSLNKPEVDRKQGEALHKVPADESDTDEGAG-------
----LPGSVLRSRRC-------KARRA----RRKAYRPYYQLSEGERNVREENE------
RLRLVRL----------------RDR-MRAKGRI-------------IAPYNTTQFLLAD
HHDDT---------------LQQLEKKLEV----------KKGENRN-------GDVNMK
TRNDD------------------------------------------------EEYYNSS
--P--TDEEEDFA-----SKEFMKDYDIQHINRLEKMSKEILLNE-FMIIERKNEVLEAR
LESIRENEEEKARR---------GEADYEFHKG----EVPMEPEMAQK------------
---IKVFQNEINL--------------------LKAENQKLLKENMDIKDRLQQ------
----------------------------------------YSASSSCSSSSSSSSSSSSD
DSD---------------------------------------------------------
------------------------------------------------------------
------------------------------------------------------------
-------
>EP00090_Calanus_glacialis_P043859_TRINITY_DN7775_c0_g1_i1.p1_TRINITY_DN7775_c0_g1_TRINITY_DN7775_c0_g1_i1.p1_ORF_type_complete_len_279_score_75.52_TRINITY_DN7775_c0_g1_i1_106-942
---------------------------------------MITERHT--------------
------------------------------------------------------------
------------------------------------------------QENSHEDL----
-------GMEVPRTE-------TSLERP-----------GKDEDLSDTDEGPG-------
------GHTLTQRRCGAS----KVRRA----RRKAYQPYYRLSEAERIMREDRE------
KLRVVKL----------------MER-MRAKGRA-------------IAPYNTTQFIMAD
HAEDT--------------------TELLKLLE-------RPNERKT-------DKASMD
DEE---------------------------------------------------EYYYSS
-----PSDEEDFM-----SKEFIKDYNRQQVNNLEMMSKQMLLRE-YMIVLRKNETLESR
LSIVQEKENEKNEE----------------------------LKRVEM------------
---LKNMKEELDS--------------------LRQENQKLVRSNSEIHEILSK------
-----------------------------------------------------STSNFSE
DDENKDDDQ-------------------------CTPLNDTGYESNQN------------
------------------------------------------------------------
------------------------------------------------------------
-------
>EP00096_Caligus_rogercresseyi_P002718_TRINITY_DN14975_c0_g1_i1.p1_TRINITY_DN14975_c0_g1_TRINITY_DN14975_c0_g1_i1.p1_ORF_type_complete_len_244_score_41.79_TRINITY_DN14975_c0_g1_i1_69-800
---------------------------------------MS----G--------------
------------------------------------------------------------
------------------------------------------------------------
------------------------------------------------------------
----------------------------------------ELALSDRRSQQSRR------
-----------------------RRR-KRKRSLH-------------DAPFNSTSFLMAD
HSDTV--------------------QYLDRCLAT--------------------------
-----------------------------------------------------GDYYCCS
-----GEEDESFL-----CKEFLKDYNTVRSDRLVAMSKAELINE-YVAMESRIEILEAR
LAAIAEREEAIKDR-----------VHYDFSKG----EVPMSPEIAEK------------
---IRIFQKEIHS--------------------LEIENIRLREASRASS-----------
------------------------------------------DSSSSSSSSSSSGSSSSE
DESEEHISP-----PPSNRT--------KSPHNQEESAVDTGYESAAHLRD--------E
EDHGPDLIS------------------------------------------------DNA
VSSS--------------------------------------------------------
------S
>EP00096_Caligus_rogercresseyi_P005427_TRINITY_DN2085_c0_g1_i1.p1_TRINITY_DN2085_c0_g1_TRINITY_DN2085_c0_g1_i1.p1_ORF_type_complete_len_274_score_89.98_TRINITY_DN2085_c0_g1_i1_295-1116
------------------------------------------------------------
------------------------------------------------------------
--MLCENHPESE------------------------------------------------
-----------------------------------------------------------R
IHSILPDNAKRKTRR--------ARKG----RNKIRKLESVLKGIQNKECKEEEIRLFED
HVRSERLSSECKHSLASR-----KEGSSSLPKRPNTVFLRPTNVPLLNAPKNSTQFIIDD
HENSN--------------------LFLNF----------HDSENEDVCHTPGSGDFNGP
FEQDDQM-----------------------------------------------------
-SPDDDSYWVEYS-----ERDFQTVYETAHQEKIAEWSRKRLVGE-ISYLEKRQRNLLNS
LSLVDP---------------------------------------HIY------------
---LQKLQSELLS--------------------LQEDNRKLRMDLFRSKGGKEY------
----------------------------------------EEVPDSTSLGTDQGGSSSSS
DEEQLEAKA---------------------------------------------------
------------------------------------------------------------
------------------------------------------------------------
-------
>EP00096_Caligus_rogercresseyi_P005428_TRINITY_DN2085_c0_g1_i2.p1_TRINITY_DN2085_c0_g1_TRINITY_DN2085_c0_g1_i2.p1_ORF_type_5prime_partial_len_313_score_93.85_TRINITY_DN2085_c0_g1_i2_2-940
--------------------KNPPYTH-------SIP--QSSVNPSSGLQH---------
-----------------TNKYPPHIGHPDIK----------------------------V
DRMLCENHPESE------------------------------------------------
-----------------------------------------------------------R
IHSILPDNAKRKTRR--------ARKG----RNKIRKLESVLKGIQNKECKEEEIRLFED
HVRSERLSSECKHSLASR-----KEGSSSLPKRPNTVFLRPTNVPLLNAPKNSTQFIIDD
HENSN--------------------LFLNF----------HDSENEDVCHTPGSGDFNGP
FEQDDQM-----------------------------------------------------
-SPDDDSYWVEYS-----ERDFQTVYETAHQEKIAEWSRKRLVGE-ISYLEKRQRNLLNS
LSLVDP---------------------------------------HIY------------
---LQKLQSELLS--------------------LQEDNRKLRMDLFRSKGGKEY------
----------------------------------------EEVPDSTSLGTDQGGSSSSS
DEEQLEAKA---------------------------------------------------
------------------------------------------------------------
------------------------------------------------------------
-------
>EP00099_Drosophila_melanogaster_P022798_NP_650381.1_hexamethylene_bisacetamide_inducible_isoform_A_Drosophila_melanogaster
---------------------------------------MAEAVKN--------------
------------------------------------------------------------
---------ESG------------------------------------------------
-----------------------------------SQQRPLDSGGGGGASGGGG-----V
AVGGGSGMPKRKHRRGKKSK-MQPKKTK--NHYPQWKLDMSTGAGATLEGNQRQ------
NSRTKLV----------------RSR-------------------SLLVPYNTNRFLMEE
HMSEL-----------------------------------HKDDSDD-------------
------------------------------------------------------NCFGSQ
-----TEDQVLFL-----SKEFSDVYERARLERLETMSKQELIQE-CMQIEDRYSKAQNI
SKEFGA-----------------------------------------K------------
---LRAQDDKIRQ--------------------LSRENQFLRTHLLRTCSATAGPAAAAA
AAASPPSAVAPTPSSACELQARQQPPQQPQPTPMDSTSEDSESDSSSTTSSTTSTTSSTS
SDGHEMGVA-G-LNIANGHAERH--ERSRTRSRSRSPIHLNGHANEEERQRLLDGNQMEE
DDNSSDV------------SRP-----------------------------------ADA
VVK---------------------------------------------------------
-------
>EP00099_Drosophila_melanogaster_P028406_NP_731932.1_hexamethylene_bisacetamide_inducible_isoform_B_Drosophila_melanogaster
---------------------------------------MAEAVKNGK------------
------------------------------------------------------------
NRHSGSAEKESG------------------------------------------------
-----------------------------------SQQRPLDSGGGGGASGGGG-----V
AVGGGSGMPKRKHRRGKKSK-MQPKKTK--NHYPQWKLDMSTGAGATLEGNQRQ------
NSRTKLV----------------RSR-------------------SLLVPYNTNRFLMEE
HMSEL-----------------------------------HKDDSDD-------------
------------------------------------------------------NCFGSQ
-----TEDQVLFL-----SKEFSDVYERARLERLETMSKQELIQE-CMQIEDRYSKAQNI
SKEFGA-----------------------------------------K------------
---LRAQDDKIRQ--------------------LSRENQFLRTHLLRTCSATAGPAAAAA
AAASPPSAVAPTPSSACELQARQQPPQQPQPTPMDSTSEDSESDSSSTTSSTTSTTSSTS
SDGHEMGVA-G-LNIANGHAERH--ERSRTRSRSRSPIHLNGHANEEERQRLLDGNQMEE
DDNSSDV------------SRP-----------------------------------ADA
VVK---------------------------------------------------------
-------
>EP00103_Capitella_teleta_P013455_ELU00419.1_hypothetical_protein_CAPTEDRAFT_220611_Capitella_teleta
---------------------------------------MA-------------------
---AIG------------------------------------------------------
---------------------------------------------------GSTDG----
------VSMAAEESEGPAQEV-------------R----DLEGPSQNGESCSSDKEK---
-GDDSSKWKRNRRKG-------KGGKH-----RRGYKPYCKMTWDEKKTQEERE------
TKRAFKK----------------REK-RFASGQP-------------MAPYNTTQFLMDQ
HDSMD-----------------------------------STHLEDP-------KEASFD
SSD---------------------------------------------------DFHD--
-----SNEDDTFL-----HKDFDEAYDNYHAERLHAMSKGELIAE-HLALESKIEDAEKD
LKSLKSGNNNS-------------------------------------------------
---DSELQAEIQR--------------------LTEENSWLRRENGILKGIKTGEA----
--------------TEC-------------------------------------------
------------------------------------------------------------
------------------------------------------------------------
------------------------------------------------------------
-------
>EP00110_Nematostella_vectensis_P011078_XP_001628479.1_predicted_protein_Nematostella_vectensis
---------------------------------------MN-------------------
------------------------------------------------------------
--------PE--------------------------------------------------
------------------------------------------------------------
------GLPSKAMKRQK-----KTRRL------------------KKRKRLDKEI----F
DFSVVPV--------------------KRAKGRT-------------AAPENTTQFLMDD
HEKFE--------------------PFVLS----------SPSLSPNS------SGCEFS
SSSVRGSPVCERD---------------------------------------LQSVTELV
-----GNFDELYF-----EKDFNDVYDSIHAETLLGLSKQELIYK-YMELEKKEENLLRQ
VRVLNGDS-------CLSPLSCILRATGTSKEGEIITPSLLTESRKDT------------
---TRDLVAELEE--------------------LRKANHDLHEENERLRSNSMR------
------------------------------------------------------------
----------G-------------------------------------------------
------------------------------------------------------------
------------------------------------------------------------
-------
>EP00110_Nematostella_vectensis_P019434_XP_001636835.1_predicted_protein_Nematostella_vectensis
---------------------------------------MT-------------------
------------------------------------------------------------
------EEPDPSSITE--------------------------VDQSTMDGNEGDDERDGD
ERTSEHSGTEMPEKNYTSDQV--------------TANHDKKEDSSDRFDKSG-------
---VKPMPISKKHRR-------GSRRC----RKKKYKPYTKMTWDEKKARLELD------
AKKATKM----------------REQYMHEKGRP-------------AAPYNTTQFLMDE
HDQEE--------------------PDLGAHSHMQ---SDGEDDTSNSTGRPRLQSQSMD
DSDLEDYNESPEDEIYEQQFFEKDFTEAYEQVHAESLYSMNKDARTG---VWGLEYYNES
--PEDEIYEQQFF-----EKDFTEAYEQVHAESLYSMNKDALVRE-CMCLEERVETLERQ
MREKDRCKNGLVRQTSLEELA--LKLNSESSSGNSD-DNSSTRANEDV------------
---LSSLQSELNR--------------------LRSENERLRLENTNLTKTVPT------
------------------------------------------------------------
------------------------------------------------------------
------------------------------------------------------------
-----N------------------------------------------------------
------V
>EP00114_Trichoplax_sp_H2_P003743_RDD39506.1_Protein_HEXIM_Trichoplax_sp._H2
---------------------------------------MEENNQSDM------------
--------------------APQH------------------------------------
GVKRPMTKPSHR------------------------------------------------
-----KNRRKNREGKKLKYASCVI--------KKIPIDGVTNQQNNNSKDEIGGW-----
----------KKTRRGKK----KRGKN----NKKKFSNYQNLSCQEKAELEEMA------
AEEATQL----------------YNQ-RIQSGLP-------------VTPFNTTQFIMDD
YEKAR-------------------ARSVND----------NSDDLLD-------EIQRME
DKSENGN-----------------------------------------------------
---------------YSGEDEFTAHLEEIRFDKYDRMSKGELVRY-CYQLDKKIQQLEEA
DQDATNRDSNHHH------------------------HSNETKIGNDD------------
---VEQMQKEIAS--------------------LRQENTKLYGLIASQKEKK--------
------------------------------------------------------------
------------------------------------------------------------
------------------------------------------------------------
------------------------------------------------------------
-------
>EP00115_Mnemiopsis_leidyi_P015896_ML463516a-PA_pep_supercontig_MneLei_Aug2011_ML4635_61447_62163_-1_gene_ML463516a_transcript_ML463516a-RA_gene_biotype_protein_coding_transcript_biotype_protein_coding
---------------------------------------MASVVLT--------------
------------------------------------------------------------
-----MNSPHNG------------------------------------------------
----------------------------------------------------------QQ
PSSSSPIIFKKKTRR-------APKKQ-----KKNKKPYFKLSWKEKEEANEKD------
RIK--------------------GEA-RLASNKI-------------SAPNNTTQFLMQE
HPTST--------------------PTQTP--------VDMSYDSDD-------EDYNSV
SSEDVQGG----------------------------------------------------
----DYESPGVFM-----ENDFAETFENMKADILETKTRSQLISE-IVSLEKTVNELVRE
NGKVRH-------------------------------------NSNDA------------
---NAELLNQLSE--------------------LRRENELLKAENTLLKEGSKI------
----------------------------------------KRENSVPLTPIKDNIGALDI
DDSSNASQT---------------------------------------------------
------------------------------------------------------------
------------------------------------------------------------
-------
>EP00118_Oscarella_pearsei_P008220_m.41533_g.41533_ORF_g.41533_m.41533_type_complete_len_205_comp33201_c0_seq2_324-938
---------------------------------------MGEVGVGP-------------
------------------------------------------------------------
------------------------------------------------------------
-----------------------------------------------------------M
TEAMSPHKDGERKRR-------RRKRG-----RRKWKPYEQMTREEKEMYDEHQ------
AKKAEKK----------------QEE-LWRLGKP-------------GAPFNTNRFLIED
HGTDE--------------------EVVVTGGANSGVVK---------------RSISME
SSFSD-------------------------------------------------DFLEST
-----SDDEALFI--QTGEREFDEMYQRFHEEKLNNMSREELVKE-VVDLERLLAIEKAR
TSCSSA---------------------------------------ANA------------
---PLDLEEEIEQ--------------------LRKENEELRAMRNAKQ-----------
------------------------------------------------------------
------------------------------------------------------------
------------------------------------------------------------
------------------------------------------------------------
-------
>EP00119_Amphimedon_queenslandica_P009700_XP_019850119.1_PREDICTED_protein_HEXIM-like_Amphimedon_queenslandica
---------------------------------------MLIVRPFPL------------
------------------------------------------------------------
STSSSYCEPERT-------------------------------LMERAKSCSMSDE----
---------------------------------EDGRIQGPEQVAREKEEGPP-------
---LKPSTNNKKHRR-------GKKRSGGPGGRPKWKPYSKMSLEERKQVDEWE------
EKHVAIR----------------EAEINARSKRP-------------VAPFNSTQFLIDD
RCEDQ-----------------YRRPS---------------------------RTLSFD
SSSGD------------------------------------------------DVHYDLS
-----DEDQEAFL-----EADFNQVYLQLKLNRLEGMSKQDLISQ-CCNLEDKVSVIEQE
KM----------------------------------------------------------
-----ELLSQLHQ--------------------LKKANGMVTESHENNNTTTND------
----------------------------------------ITTTSH--------------
------------------------------------------------------------
------------------------------------------------------------
------------------------------------------------------------
-------
>EP00119_Amphimedon_queenslandica_P009701_XP_019850120.1_PREDICTED_protein_HEXIM-like_Amphimedon_queenslandica
---------------------------------------MLIVRPFPL------------
------------------------------------------------------------
STSSSYCEPERT-------------------------------LMERAKSCSMSDE----
---------------------------------EDGRIQGPEQVAREKEEGPP-------
---LKPSTNNKKHRR-------GKKRSGGPGGRPKWKPYSKMSLEERKQVDEWE------
EKHVAIR----------------EAEINARSKRP-------------VAPFNSTQFLIDD
RCEDQ-----------------YRRPS---------------------------RTLSFD
SSSGD------------------------------------------------DVHYDLS
-----DEDQEAFL-----EADFNQVYLQLKLNRLEGMSKQDLISQ-CCNLEDKVSVIEQE
KM----------------------------------------------------------
-----ELLSQLHQ--------------------LKKANGMVTESHENNNTTTND------
----------------------------------------ITTTSH--------------
------------------------------------------------------------
------------------------------------------------------------
------------------------------------------------------------
-------
