# Supplementary material for: Evolution of promoter-proximal pausing enabled a new layer of transcription control
Source: bioRxiv. 2024 Oct 12:2023.02.19.529146. Preprint. [Version 2] doi: 10.1101/2023.02.19.529146 (PMC11482795; doi:10.1101/2023.02.19.529146)
Supplement: Supplement 1 [file media-1.zip › Other Supplemental Materials/HEXIM/HEXIMNELFqueriesalleval10_taxatrimmed_aligntrimmed.fasta]

>EP00451_Oxyrrhis_marina_P017039_CAMPEP_0204346970_NCGR_PEP_ID_MMETSP0469-20131031_27587_1_ASSEMBLY_ACC_CAM_ASM_000384_TAXON_ID_2969_ORGANISM_"Oxyrrhis_marina"_LENGTH_190_DNA_ID_CAMNT_0051332685_DNA_START_1_DNA_END_574_DNA_ORIENTATION_/28-138
WRPYSSLTAQEKVVLLRKE------LVELNRQ----------------RRN-TKNTGFC-------------
MAPHNTTSFLIRDFEERA--------------------PILEEGCSL--------------------SELPL
EH----------------------------------------------------------------PNPDEV
LV---AAAIDDPACPEWIGSESLTAAQAAALEEV-YLGL------
>EP00742_Colponemidia_sp_Colp-10_P001344_GILJ01001446.1.p1_GENE.GILJ01001446.1_GILJ01001446.1.p1_ORF_type_complete_len_233_score_30.42_GILJ01001446.1_54-752/53-186
WKPYSQLSWQERKALEDKE------TQKHAEKLKQKSVRIPQDKNGRVRKGVNIADYRP-------------
PTPHNTTQFIISDHLGFQ-------------------DPTLPA----------EDDDDVDVEFGNL------
------------------------------------------------------------------GGTMAG
LI-----KR--SSKAENVPSDSLESITFDTIADEDVADILKQSST
>EP00914_Ancora_sagittata_P000394_GHVO01001077.1.p1_GENE.GHVO01001077.1_GHVO01001077.1.p1_ORF_type_3prime_partial_len_166_score_30.00_GHVO01001077.1_3-497/67-165
YKPYSKMTWDEKKTQDEKE------TKRAFKK----------------REK-RFASGQP-------------
MAPYNTTQFLMDQHDSMD-----------------------------------STHLEDP-------KESSF
DSSDH--------------------------------------------------ENND-------SNEDDK
FC-----HKDFDEAYGNYHAERL----------------------
>EP00920_Eleutheroschizon_duboscqi_P035719_GHVT01086423.1.p1_GENE.GHVT01086423.1_GHVT01086423.1.p1_ORF_type_internal_len_188_score_22.52_GHVT01086423.1_3-563/2-132
WKPYDKLTWDERKQLEERE------SIRACAK----------------RER-RFASGHP-------------
LAPYNTTQFLMEQHHPNT--------------------PDLD-----------RSDDRNRSKGD---GSGSL
DSGSDD-------------------------------------------------NYYDSP-----NDNEDI
FL-----EREFTQAYEDFHAERLQAMSKEELIRD-YLELESRVER
>EP00043_Microstomoeca_roanoka_P009508_m.90793_g.90793_ORF_g.90793_m.90793_type_complete_len_405_comp14604_c1_seq12_810-2024/204-384
WKPYTEMTWQERRDLVERE------AQNADAEMI------------------LPAVSPA-------------
HAPKLTATNIMDEREERLGIA----------------RPSVHSPGTATD--ADFEFDLSNTTAVTE-PSRGF
SSSSTTTTITTTAT-------------------STSTTTQVDTTSALDEFRTNADAGYDASR----SPPGSD
FGASSSEEDEFEEAFEDFMVEDYSSMTREQLIEH-LHQKDQQLRA
>EP00126_Sphaerothecum_destruens_P008302_Sdes_comp20170_c0_seq4m13344/89-222
WKPYSQLTWQEKKELEDRD------DLRSGTKASQGLPLVPNRRFLK-RRAIRIQDFRP-------------
AAPKNTTQFLLEEHQGAS--------------------PEVTV------------------------DVVSL
EADESGDS------------------------------------------------------LP--GERYAS
F------SYGFEKNYENSLYDGLKLKDKGQLLDH-IRELHEEIEN
>EP00126_Sphaerothecum_destruens_P008304_Sdes_comp20170_c0_seq7m13348/41-133
WKPYSQLTWQEKKELEDRD------DLRSGTKASQGLPLVPNRRFLK-RRAIRIQDFRP-------------
AAPKNTTQFLLEEHQGAS--------------------PEVTV------------------------DVVSL
EADESGDS------------------------------------------------------LP--GES---
---------------------------------------------
>EP01147_Barroeca_monosierra_P008825_gene8825-1185_t/37-221
WKPYTELSWEQRRRLVERE------EKQANTVNSTSPSAHPNSS--KQMSPLRRNVAVP-------------
LAPRLTGSDIMDEREKRLGLPNIVRTGCCYHDFSGKYSPGIST----------RQSDSSNSELEAR-YEAGI
DSRTSSASFVCPSR--------------------------------------GEDICNDFVV----HSPASS
FG-SSSEEEEFEEAFEECMNEDYDSLTRQELIKR-LEEKDKQLAS
>EP00057_Strongylocentrotus_purpuratus_P004818_XP_003729518.1_PREDICTED_protein_HEXIM-like_Strongylocentrotus_purpuratus/98-214
WKPYTQLSWEERQQRDEEE------SRRASLK----------------RAN-------------R-------
PTPYNTTQFLMEDHKVVT--------------------PDLSN----------MGAFDEN-------HDVNL
SSSDEV----------L-------------------------------------------------ENENEE
YL-----VRNFTAVYDEVQSERLQQMSKEQLVNE-VLELSKKVSE
>EP00058_Branchiostoma_floridae_P024080_XP_002609570.1_hypothetical_protein_BRAFLDRAFT_129887_Branchiostoma_floridae/79-208
WKPFVKLSWEERKDLEERE------RKRAMRV----------------REM-MFAEGRT-------------
VAPYNTTQFLMEDHETQS----------------XFHSPNLEVLQRQ------QSNDTSN-------SDDMP
DSPEDD------------------------------------------------------------FGMEAG
FF-----EKDFSETYEQFHAESLNNMSKTDLIRE-YLEMEKCVER
>EP00059_Ciona_intestinalis_P005407_XP_002128947.1_uncharacterized_protein_LOC100181056_isoform_X1_Ciona_intestinalis/64-213
WKPYSKMTWEEKREAEERE------QVRADRM----------------RGE-MIKRGRP-------------
VAPYNTTQFIMAEHDNYE--------------------ADDD-----------YYDNYNN-------RNQNV
DSSENADGGVSSTS-------------GAHSMVNHVGSPAVET------------DYTDS------PHMAPE
FI-----SQDFSETYERVQEENLSIMSRNDLVQE-HINLERNLSY
>EP00059_Ciona_intestinalis_P014909_XP_026690563.1_protein_HEXIM_isoform_X2_Ciona_intestinalis/64-213
WKPYSKMTWEEKREAEERE------QVRADRM----------------RGE-MIKRGRP-------------
VAPYNTTQFIMAEHDNYE--------------------ADDD-----------YYDNYNN-------RNQNV
DSSENADGGVSSTS-------------GAHSMVNHVGSPAVET------------DYTDS------PHMAPE
FI-----SQDFSETYERVQEENLSIMSRNDLVQE-HINLERNLSY
>EP00067_Danio_rerio_P006227_NP_001091859.1_protein_HEXIM_Danio_rerio/112-257
WKPYFKLTWEEKKELDERE------TARASRV----------------RAE-MFAKGLP-------------
VAPYNTTQFLMEEHDREE--------------------PDLNTELGGRKSGAIRSEDTAS-------EDENF
EAEEDDEE--------------------------------------------EGGGGSDGMGRP--GQAGGE
FL-----QKDFSETYEKYHVEALQNMSKQELVRE-YLELEKCMSR
>EP00074_Homo_sapiens_P019377_NP_001290365.1_protein_HEXIM2_isoform_2_Homo_sapiens/124-248
WRPYLELSWAEKQQRDERQ------SQRASRV----------------REE-MFAKGQP-------------
VAPYNTTQFLMNDRDPEE--------------------PNLDVPHGISH------------------PGSSG
ESEAGD---------------------------------------------------SDGR-----GRAHGE
FQ-----RKDFSETYERFHTESLQGRSKQELVRD-YLELEKRLSQ
>EP00074_Homo_sapiens_P019378_NP_001290366.1_protein_HEXIM2_isoform_1_Homo_sapiens/102-226
WRPYLELSWAEKQQRDERQ------SQRASRV----------------REE-MFAKGQP-------------
VAPYNTTQFLMNDRDPEE--------------------PNLDVPHGISH------------------PGSSG
ESEAGD---------------------------------------------------SDGR-----GRAHGE
FQ-----RKDFSETYERFHTESLQGRSKQELVRD-YLELEKRLSQ
>EP00074_Homo_sapiens_P019379_NP_001290367.1_protein_HEXIM2_isoform_1_Homo_sapiens/102-226
WRPYLELSWAEKQQRDERQ------SQRASRV----------------REE-MFAKGQP-------------
VAPYNTTQFLMNDRDPEE--------------------PNLDVPHGISH------------------PGSSG
ESEAGD---------------------------------------------------SDGR-----GRAHGE
FQ-----RKDFSETYERFHTESLQGRSKQELVRD-YLELEKRLSQ
>EP00074_Homo_sapiens_P019380_NP_001290368.1_protein_HEXIM2_isoform_1_Homo_sapiens/102-226
WRPYLELSWAEKQQRDERQ------SQRASRV----------------REE-MFAKGQP-------------
VAPYNTTQFLMNDRDPEE--------------------PNLDVPHGISH------------------PGSSG
ESEAGD---------------------------------------------------SDGR-----GRAHGE
FQ-----RKDFSETYERFHTESLQGRSKQELVRD-YLELEKRLSQ
>EP00074_Homo_sapiens_P019381_NP_001290369.1_protein_HEXIM2_isoform_1_Homo_sapiens/102-226
WRPYLELSWAEKQQRDERQ------SQRASRV----------------REE-MFAKGQP-------------
VAPYNTTQFLMNDRDPEE--------------------PNLDVPHGISH------------------PGSSG
ESEAGD---------------------------------------------------SDGR-----GRAHGE
FQ-----RKDFSETYERFHTESLQGRSKQELVRD-YLELEKRLSQ
>EP00074_Homo_sapiens_P019382_NP_001290370.1_protein_HEXIM2_isoform_1_Homo_sapiens/102-226
WRPYLELSWAEKQQRDERQ------SQRASRV----------------REE-MFAKGQP-------------
VAPYNTTQFLMNDRDPEE--------------------PNLDVPHGISH------------------PGSSG
ESEAGD---------------------------------------------------SDGR-----GRAHGE
FQ-----RKDFSETYERFHTESLQGRSKQELVRD-YLELEKRLSQ
>EP00074_Homo_sapiens_P019383_NP_001290371.1_protein_HEXIM2_isoform_1_Homo_sapiens/102-226
WRPYLELSWAEKQQRDERQ------SQRASRV----------------REE-MFAKGQP-------------
VAPYNTTQFLMNDRDPEE--------------------PNLDVPHGISH------------------PGSSG
ESEAGD---------------------------------------------------SDGR-----GRAHGE
FQ-----RKDFSETYERFHTESLQGRSKQELVRD-YLELEKRLSQ
>EP00074_Homo_sapiens_P019384_NP_001290372.1_protein_HEXIM2_isoform_1_Homo_sapiens/102-226
WRPYLELSWAEKQQRDERQ------SQRASRV----------------REE-MFAKGQP-------------
VAPYNTTQFLMNDRDPEE--------------------PNLDVPHGISH------------------PGSSG
ESEAGD---------------------------------------------------SDGR-----GRAHGE
FQ-----RKDFSETYERFHTESLQGRSKQELVRD-YLELEKRLSQ
>EP00074_Homo_sapiens_P019385_NP_001290373.1_protein_HEXIM2_isoform_1_Homo_sapiens/102-226
WRPYLELSWAEKQQRDERQ------SQRASRV----------------REE-MFAKGQP-------------
VAPYNTTQFLMNDRDPEE--------------------PNLDVPHGISH------------------PGSSG
ESEAGD---------------------------------------------------SDGR-----GRAHGE
FQ-----RKDFSETYERFHTESLQGRSKQELVRD-YLELEKRLSQ
>EP00074_Homo_sapiens_P035921_NP_006451.1_protein_HEXIM1_Homo_sapiens/164-300
WKPYYKLTWEEKKKFDEKQ------SLRASRI----------------RAE-MFAKGQP-------------
VAPYNTTQFLMDDHDQEE--------------------PDLKTGLYSKRAAA-KSDDTSD-------DDFME
EGGEED-------------------------------------------------GGSDGM-----GGDGSE
FL-----QRDFSETYERYHTESLQNMSKQELIKE-YLELEKCLSR
>EP00074_Homo_sapiens_P045556_NP_653209.1_protein_HEXIM2_isoform_1_Homo_sapiens/102-226
WRPYLELSWAEKQQRDERQ------SQRASRV----------------REE-MFAKGQP-------------
VAPYNTTQFLMNDRDPEE--------------------PNLDVPHGISH------------------PGSSG
ESEAGD---------------------------------------------------SDGR-----GRAHGE
FQ-----RKDFSETYERFHTESLQGRSKQELVRD-YLELEKRLSQ
>EP00074_Homo_sapiens_P060873_XP_006721750.1_protein_HEXIM2_isoform_X1_Homo_sapiens/125-249
WRPYLELSWAEKQQRDERQ------SQRASRV----------------REE-MFAKGQP-------------
VAPYNTTQFLMNDRDPEE--------------------PNLDVPHGISH------------------PGSSG
ESEAGD---------------------------------------------------SDGR-----GRAHGE
FQ-----RKDFSETYERFHTESLQGRSKQELVRD-YLELEKRLSQ
>EP00074_Homo_sapiens_P069911_XP_011522608.1_protein_HEXIM2_isoform_X2_Homo_sapiens/102-226
WRPYLELSWAEKQQRDERQ------SQRASRV----------------REE-MFAKGQP-------------
VAPYNTTQFLMNDRDPEE--------------------PNLDVPHGISH------------------PGSSG
ESEAGD---------------------------------------------------SDGR-----GRAHGE
FQ-----RKDFSETYERFHTESLQGRSKQELVRD-YLELEKRLSQ
>EP00074_Homo_sapiens_P069912_XP_011522609.3_protein_HEXIM2_isoform_X2_Homo_sapiens/102-226
WRPYLELSWAEKQQRDERQ------SQRASRV----------------REE-MFAKGQP-------------
VAPYNTTQFLMNDRDPEE--------------------PNLDVPHGISH------------------PGSSG
ESEAGD---------------------------------------------------SDGR-----GRAHGE
FQ-----RKDFSETYERFHTESLQGRSKQELVRD-YLELEKRLSQ
>EP00074_Homo_sapiens_P069913_XP_011522610.3_protein_HEXIM2_isoform_X2_Homo_sapiens/102-226
WRPYLELSWAEKQQRDERQ------SQRASRV----------------REE-MFAKGQP-------------
VAPYNTTQFLMNDRDPEE--------------------PNLDVPHGISH------------------PGSSG
ESEAGD---------------------------------------------------SDGR-----GRAHGE
FQ-----RKDFSETYERFHTESLQGRSKQELVRD-YLELEKRLSQ
>EP00074_Homo_sapiens_P100199_XP_016879656.1_protein_HEXIM2_isoform_X2_Homo_sapiens/102-226
WRPYLELSWAEKQQRDERQ------SQRASRV----------------REE-MFAKGQP-------------
VAPYNTTQFLMNDRDPEE--------------------PNLDVPHGISH------------------PGSSG
ESEAGD---------------------------------------------------SDGR-----GRAHGE
FQ-----RKDFSETYERFHTESLQGRSKQELVRD-YLELEKRLSQ
>EP00074_Homo_sapiens_P100200_XP_016879659.1_protein_HEXIM2_isoform_X2_Homo_sapiens/102-226
WRPYLELSWAEKQQRDERQ------SQRASRV----------------REE-MFAKGQP-------------
VAPYNTTQFLMNDRDPEE--------------------PNLDVPHGISH------------------PGSSG
ESEAGD---------------------------------------------------SDGR-----GRAHGE
FQ-----RKDFSETYERFHTESLQGRSKQELVRD-YLELEKRLSQ
>EP00074_Homo_sapiens_P109773_XP_024306334.1_protein_HEXIM2_isoform_X2_Homo_sapiens/102-226
WRPYLELSWAEKQQRDERQ------SQRASRV----------------REE-MFAKGQP-------------
VAPYNTTQFLMNDRDPEE--------------------PNLDVPHGISH------------------PGSSG
ESEAGD---------------------------------------------------SDGR-----GRAHGE
FQ-----RKDFSETYERFHTESLQGRSKQELVRD-YLELEKRLSQ
>EP00074_Homo_sapiens_P109774_XP_024306335.1_protein_HEXIM2_isoform_X2_Homo_sapiens/102-226
WRPYLELSWAEKQQRDERQ------SQRASRV----------------REE-MFAKGQP-------------
VAPYNTTQFLMNDRDPEE--------------------PNLDVPHGISH------------------PGSSG
ESEAGD---------------------------------------------------SDGR-----GRAHGE
FQ-----RKDFSETYERFHTESLQGRSKQELVRD-YLELEKRLSQ
>EP00074_Homo_sapiens_P109775_XP_024306336.1_protein_HEXIM2_isoform_X2_Homo_sapiens/102-226
WRPYLELSWAEKQQRDERQ------SQRASRV----------------REE-MFAKGQP-------------
VAPYNTTQFLMNDRDPEE--------------------PNLDVPHGISH------------------PGSSG
ESEAGD---------------------------------------------------SDGR-----GRAHGE
FQ-----RKDFSETYERFHTESLQGRSKQELVRD-YLELEKRLSQ
>EP00076_Gallus_gallus_P007542_XP_003642831.2_protein_HEXIM1_Gallus_gallus/95-231
WKPYSKLSWEEKQQFDERQ------SLRASRL----------------RAE-MFAKGQP-------------
VAPYNTTQFLMEDHDQEE--------------------PDLKTGLYPRRSAA-KSDDTSE-------EDFLE
EAAEED-------------------------------------------------GGSDGM-----GGDGSE
FL-----QRDFSETYERYHVESLQNMSKQELVKE-YLELEKCLSR
>EP00090_Calanus_glacialis_P020377_TRINITY_DN31354_c0_g1_i1.p1_TRINITY_DN31354_c0_g1_TRINITY_DN31354_c0_g1_i1.p1_ORF_type_5prime_partial_len_232_score_57.80_TRINITY_DN31354_c0_g1_i1_31-726/30-145
YCPYYKLSDSQRHVREEKE------RMRIVKL----------------RKQ-MRSKGRI-------------
IAPYNTTQFIMADHPDDS--------------------FECSSTFEKE-------------------NHLNF
DS----------------------------------------------------------------LQSDDD
FM-----KNEFMKDYDIQKLNTLEKMNKEKLLRE-FMILERKNES
>EP00090_Calanus_glacialis_P020378_TRINITY_DN31354_c0_g1_i2.p1_TRINITY_DN31354_c0_g1_TRINITY_DN31354_c0_g1_i2.p1_ORF_type_5prime_partial_len_232_score_56.27_TRINITY_DN31354_c0_g1_i2_31-726/30-145
YCPYYKLSDSQRHVREEKE------RMRIVKL----------------RKQ-MRSKGRI-------------
IAPYNTTQFIMADHPDDS--------------------FECSSTFEKE-------------------NHLNF
DS----------------------------------------------------------------LQSDDD
FM-----KNEFMKDYDIQKLNTLEKMNKEKLLRE-FMILERKNES
>EP00090_Calanus_glacialis_P030665_TRINITY_DN496_c0_g1_i1.p1_TRINITY_DN496_c0_g1_TRINITY_DN496_c0_g1_i1.p1_ORF_type_complete_len_304_score_89.53_TRINITY_DN496_c0_g1_i1_45-956/75-178
FRPYYQLSEEERDGREERE------KQRVAKL----------------KER-MWAKGRI-------------
IAPYNTTQFLMADHPEED------------------------------------------------------
--------------------------------------------------------FYFSK-----PTDDQD
FM-----DKEFKKDYDVQYINRLEKMTKEMLLNE-YMIIERKNEN
>EP00090_Calanus_glacialis_P036472_TRINITY_DN62315_c0_g1_i1.p1_TRINITY_DN62315_c0_g1_TRINITY_DN62315_c0_g1_i1.p1_ORF_type_3prime_partial_len_310_score_67.28_TRINITY_DN62315_c0_g1_i1_247-1173/82-216
YRPYYQLSEGERNVREENE------RLRLVRL----------------RDR-MRAKGRI-------------
IAPYNTTQFLLADHHDDT---------------LQQLEKKLEV----------KKGENRN-------GDVNM
KTRNDD------------------------------------------------EEYYNSS--P--TDEEED
FA-----SKEFMKDYDIQHINRLEKMSKEILLNE-FMIIERKNEV
>EP00090_Calanus_glacialis_P043859_TRINITY_DN7775_c0_g1_i1.p1_TRINITY_DN7775_c0_g1_TRINITY_DN7775_c0_g1_i1.p1_ORF_type_complete_len_279_score_75.52_TRINITY_DN7775_c0_g1_i1_106-942/65-193
YQPYYRLSEAERIMREDRE------KLRVVKL----------------MER-MRAKGRA-------------
IAPYNTTQFIMADHAEDT--------------------TELLKLLE-------RPNERKT-------DKASM
DDEE---------------------------------------------------EYYYSS-----PSDEED
FM-----SKEFIKDYNRQQVNNLEMMSKQMLLRE-YMIVLRKNET
>EP00096_Caligus_rogercresseyi_P002718_TRINITY_DN14975_c0_g1_i1.p1_TRINITY_DN14975_c0_g1_TRINITY_DN14975_c0_g1_i1.p1_ORF_type_complete_len_244_score_41.79_TRINITY_DN14975_c0_g1_i1_69-800/4-106
-----ELALSDRRSQQSRR-----------------------------RRR-KRKRSLH-------------
DAPFNSTSFLMADHSDTV--------------------QYLDRCLAT-------------------------
------------------------------------------------------GDYYCCS-----GEEDES
FL-----CKEFLKDYNTVRSDRLVAMSKAELINE-YVAMESRIEI
>EP00096_Caligus_rogercresseyi_P005427_TRINITY_DN2085_c0_g1_i1.p1_TRINITY_DN2085_c0_g1_TRINITY_DN2085_c0_g1_i1.p1_ORF_type_complete_len_274_score_89.98_TRINITY_DN2085_c0_g1_i1_295-1116/35-200
RKLESVLKGIQNKECKEEEIRLFEDHVRSERLSSECKHSLASR-----KEGSSSLPKRPNTVFLRPTNVPLL
NAPKNSTQFIIDDHENSN--------------------LFLNF----------HDSENEDVCHTPGSGDFNG
PFEQDDQM------------------------------------------------------SPDDDSYWVE
YS-----ERDFQTVYETAHQEKIAEWSRKRLVGE-ISYLEKRQRN
>EP00096_Caligus_rogercresseyi_P005428_TRINITY_DN2085_c0_g1_i2.p1_TRINITY_DN2085_c0_g1_TRINITY_DN2085_c0_g1_i2.p1_ORF_type_5prime_partial_len_313_score_93.85_TRINITY_DN2085_c0_g1_i2_2-940/74-239
RKLESVLKGIQNKECKEEEIRLFEDHVRSERLSSECKHSLASR-----KEGSSSLPKRPNTVFLRPTNVPLL
NAPKNSTQFIIDDHENSN--------------------LFLNF----------HDSENEDVCHTPGSGDFNG
PFEQDDQM------------------------------------------------------SPDDDSYWVE
YS-----ERDFQTVYETAHQEKIAEWSRKRLVGE-ISYLEKRQRN
>EP00099_Drosophila_melanogaster_P022798_NP_650381.1_hexamethylene_bisacetamide_inducible_isoform_A_Drosophila_melanogaster/63-169
WKLDMSTGAGATLEGNQRQ------NSRTKLV----------------RSR-------------------SL
LVPYNTNRFLMEEHMSEL-----------------------------------HKDDSDD------------
-------------------------------------------------------NCFGSQ-----TEDQVL
FL-----SKEFSDVYERARLERLETMSKQELIQE-CMQIEDRYSK
>EP00099_Drosophila_melanogaster_P028406_NP_731932.1_hexamethylene_bisacetamide_inducible_isoform_B_Drosophila_melanogaster/74-180
WKLDMSTGAGATLEGNQRQ------NSRTKLV----------------RSR-------------------SL
LVPYNTNRFLMEEHMSEL-----------------------------------HKDDSDD------------
-------------------------------------------------------NCFGSQ-----TEDQVL
FL-----SKEFSDVYERARLERLETMSKQELIQE-CMQIEDRYSK
>EP00103_Capitella_teleta_P013455_ELU00419.1_hypothetical_protein_CAPTEDRAFT_220611_Capitella_teleta/67-185
YKPYCKMTWDEKKTQEERE------TKRAFKK----------------REK-RFASGQP-------------
MAPYNTTQFLMDQHDSMD-----------------------------------STHLEDP-------KEASF
DSSD---------------------------------------------------DFHD-------SNEDDT
FL-----HKDFDEAYDNYHAERLHAMSKGELIAE-HLALESKIED
>EP00110_Nematostella_vectensis_P011078_XP_001628479.1_predicted_protein_Nematostella_vectensis/21-148
----------KKRKRLDKEI----FDFSVVPV--------------------KRAKGRT-------------
AAPENTTQFLMDDHEKFE--------------------PFVLS----------SPSLSPNS------SGCEF
SSSSVRGSPVCERD---------------------------------------LQSVTELV-----GNFDEL
YF-----EKDFNDVYDSIHAETLLGLSKQELIYK-YMELEKKEEN
>EP00110_Nematostella_vectensis_P019434_XP_001636835.1_predicted_protein_Nematostella_vectensis/91-282
YKPYTKMTWDEKKARLELD------AKKATKM----------------REQYMHEKGRP-------------
AAPYNTTQFLMDEHDQEE--------------------PDLGAHSHMQ---SDGEDDTSNSTGRPRLQSQSM
DDSDLEDYNESPEDEIYEQQFFEKDFTEAYEQVHAESLYSMNKDARTG---VWGLEYYNES--PEDEIYEQQ
FF-----EKDFTEAYEQVHAESLYSMNKDALVRE-CMCLEERVET
>EP00114_Trichoplax_sp_H2_P003743_RDD39506.1_Protein_HEXIM_Trichoplax_sp._H2/85-204
FSNYQNLSCQEKAELEEMA------AEEATQL----------------YNQ-RIQSGLP-------------
VTPFNTTQFIMDDYEKAR-------------------ARSVND----------NSDDLLD-------EIQRM
EDKSENGN----------------------------------------------------------------
----YSGEDEFTAHLEEIRFDKYDRMSKGELVRY-CYQLDKKIQQ
>EP00115_Mnemiopsis_leidyi_P015896_ML463516a-PA_pep_supercontig_MneLei_Aug2011_ML4635_61447_62163_-1_gene_ML463516a_transcript_ML463516a-RA_gene_biotype_protein_coding_transcript_biotype_protein_coding/40-163
KKPYFKLSWKEKEEANEKD------RIK--------------------GEA-RLASNKI-------------
SAPNNTTQFLMQEHPTST--------------------PTQTP--------VDMSYDSDD-------EDYNS
VSSEDVQGG--------------------------------------------------------DYESPGV
FM-----ENDFAETFENMKADILETKTRSQLISE-IVSLEKTVNE
>EP00118_Oscarella_pearsei_P008220_m.41533_g.41533_ORF_g.41533_m.41533_type_complete_len_205_comp33201_c0_seq2_324-938/33-165
WKPYEQMTREEKEMYDEHQ------AKKAEKK----------------QEE-LWRLGKP-------------
GAPFNTNRFLIEDHGTDE--------------------EVVVTGGANSGVVK---------------RSISM
ESSFSD-------------------------------------------------DFLEST-----SDDEAL
FI--QTGEREFDEMYQRFHEEKLNNMSREELVKE-VVDLERLLAI
>EP00119_Amphimedon_queenslandica_P009700_XP_019850119.1_PREDICTED_protein_HEXIM-like_Amphimedon_queenslandica/80-202
WKPYSKMSLEERKQVDEWE------EKHVAIR----------------EAEINARSKRP-------------
VAPFNSTQFLIDDRCEDQ-----------------YRRPS---------------------------RTLSF
DSSSGD------------------------------------------------DVHYDLS-----DEDQEA
FL-----EADFNQVYLQLKLNRLEGMSKQDLISQ-CCNLEDKVSV
>EP00119_Amphimedon_queenslandica_P009701_XP_019850120.1_PREDICTED_protein_HEXIM-like_Amphimedon_queenslandica/80-202
WKPYSKMSLEERKQVDEWE------EKHVAIR----------------EAEINARSKRP-------------
VAPFNSTQFLIDDRCEDQ-----------------YRRPS---------------------------RTLSF
DSSSGD------------------------------------------------DVHYDLS-----DEDQEA
FL-----EADFNQVYLQLKLNRLEGMSKQDLISQ-CCNLEDKVSV
