# Supplementary material for: Evolution of promoter-proximal pausing enabled a new layer of transcription control
Source: bioRxiv. 2024 Oct 12:2023.02.19.529146. Preprint. [Version 2] doi: 10.1101/2023.02.19.529146 (PMC11482795; doi:10.1101/2023.02.19.529146)
Supplement: Supplement 1 [file media-1.zip › Other Supplemental Materials/NELFA/FinalNELFAcandidates_renamed.fasta]

>Opisthokonta_Metazoa_EP00072_Mus_musculus_P016469_NP_036044.1_negative_elongation_factor_A_Mus_musculus
MASMRESDTGLWLHNKLGATDELWAPPSIASLLTAAVIDNIRLCFHRLSSAVKLKLLLGTLHLPRRTVDEMKAALMDIIQLATLDSDPWVLMVADILKSFPDTGSLNLDLEEQNPNVQDILGELREKVSECEASAMLPLECQYLNKNALTTLAGPLTPPVKHFQLKRKPKSATLRAELLQKSTETAQQLKRSAGVPFHAKGRGLLRKMDTTTPLKGIPKQAPFRSPTTPSVFSPSGNRTPIPPSRTPLQKERGVKLLDISELNTVGAGREAKRRRKTLDTEVVEKPTKEETVVENATPDYAAGLVSTQKLGSLNSEPTLPSTSYLPSTPSVVPASSYIPSSETPPAPPSREASRPPEEPSAPSPTLPTQFKQRAPMYNSGLSPATPAPAAPTSPLTPTTPPAVTPTAQTPPVAMVAPQTQAPAPVQQQPKKNLSLTREQMFAAQEMFKTANKVTRPEKALILGFMAGSRENPCPEQGDVIQIKLSEHTEDLPKADGQGSTTMLVDTVFEMNYATGQWTRFKKYKPMTNVS
>Opisthokonta_Metazoa_EP00060_Petromyzon_marinus_P045881_ENSPMAP00000000496.1_pep_scaffold_Pmarinus_7.0_GL485460_152936_167370_1_gene_ENSPMAG00000000435.1_transcript_ENSPMAT00000000497.1_gene_biotype_protein_coding_transcript_biotype_protein_coding_gene_symbol_nelfa_description_negative_elongation_factor_complex_member_A_Source_ZFIN_Acc_ZDB-GENE-030131-6400
MKSALGIILTLARSDPDLWVQMIADVVRTFPDSGTLNLELEEQNSNAQSVLGDLKEKVMDCDASTMLPLECQFLNKSALTTLVGPLAPPAKHFQLRRKPKSATLRAELLQKSTETAQQLKKTSGIPFHAKGRGLVKKIDTTTPLKGIPKQAPFRSPSASPGFGPPGTRTPLSARTPLRKERGVKLLDISELDAVGAGREAKRRKKAPEAEQGEKAAKDEAAVNPVTPDYAYNVAARKKLGALSNDSSMPSTSYLPATPSMIPSSSYNPSADAPSGASGAAAIRDALQSNRTPEEPPSSPAVPALQSPFKQRAPLYSSALPSSAAAPAASPSPTTPQPTTPTLAQAPASQQQPVPVPQPQQQQQQTQQSQPKKNLSLTREQMYAAQEMFKTANKVTRPEKALILGFMAGSRENPCPDQGDIIQIKLSEHTEVLPKADGTGSTTMLVDTVFEMNYATGQWTRLKKYKPITNTS
>Opisthokonta_Metazoa_EP00085_Daphnia_pulex_P004801_EFX64651.1_hypothetical_protein_DAPPUDRAFT_304407_Daphnia_pulex
MASNVRDSDTSLWLHNKLGISTDSWAGGSICSQLNPEVLKNIQECFVELQTQVKLKFLLSFFQFSRRNLEEWKTELEEILEVAVVDGDPWVAMVAEILKTYPATGALNMEIGSATDEYTRKIFNDLANDLRKLVKKHGETGMLPLECPYLNKTALFTVVGQQSHPIKHFTLKRKPKSAALRAELLQKSTDAQNNLKKNPAPTVPLRSRGIPRKMTDTTPLKGIPSRHIGGFASPLSRVGTTPTSVGALGSSPSAGPNRPSPRTLAGRKDGGIKLLDINEQPIGFAQAKKRKRQQETGSVTETPEKPTPTPDYAAGLLPSNPPPTPAAPVTPLASTSIPPLTPLKEPPRMVAVRPPTTPSISSLPPASPVPPAQVVRLVTAQPATATPAAAASTVPTVYRLVQPAAAAGQPVAVPTATSNQLAAPPKKSVALMLTREQMQEAQEMFKNANKVTRPEKALILGFMAGSRENPCPHLGNIVTIKLSEDEEVVTATDGVTTTRVVETHFQMNYAAGEWKRIKKMRKTEETPASVATVMATATG
>Opisthokonta_Choanoflagellata_EP00035_Acanthoeca_spectabilis_P032152_m.17422_g.17422_ORF_g.17422_m.17422_type_complete_len_565_comp5186_c0_seq1_176-1870
MEREESVLGCTAWVKRRLAGAWSAATVGTQLTPATLDNLAECFRNLESTVKTRVLLGLLS
LRYRDVERLSAHILPVLERADEDADEWVKTICHLARQYVTTGVIDPTDSLGSSVLAAAIR
SIESVAPEQSHYLPVSVRYLNPSVLPTLSSVASAVDPVDSQQHHFTLKKQPARTPRVAAD
AGPSTGSHLRLNSLNVDAKHGTGFGLTPHRRISTDKSGSHSRSQAKATTRREFLVSRGLV
APKPPPSSIPEADEDEDTRKRKNPDHDAEPDLEHGSKRLDDGSAAAVTASASEPAYGAYG
DAAMYSGVSTDSSTPTYTAEVTPNPEHQHGASEGGAGSGGGLEYPGLGASEGDYGERAHP
TTGAGAVDGDGYSSTAAPTDPGYLPSAPMELEADPREASEADHAVSSMGSTAANPYSTST
NPYAPSSDPSSDPYPPAPAVGGDDYAPGGDGTVATEGQPTSADQPPPAENQPPADPALSD
VRSTVFQQANRLQPADRARIEAFLDKTAVLAPGGRDVQQVVLHEEKTPQPDGTTLVEQVV
FEMTFSSMQWRRLRRKRTVRPQAV
>Opisthokonta_Choanoflagellata_EP00038_Savillea_parva_P021750_m.35963_g.35963_ORF_g.35963_m.35963_type_complete_len_480_comp5346_c0_seq1_243-1682
MEREDSVLGCTAWVKRRLNGPWSAATVGHQLTPATLDNLAECFSGLDSAIKTRVMLGILS
LRRRDIDRLAPHIHPLLARANEDTDDWVKTICALAHQYVSDGVISPALARESSTFKKWVE
SIEAGAQQSNVLPMSVRYLNDPIRQTLSAVQSAKDMDDKTHFKLKRQPTRIPRVAEDVAP
GTTALKLNSLAVDSRHGSGLGLATSQPRRATSTADKSKPQAKSRRAFLESRGFEVGPIPQ
ANAGGETDGGPAEGDHIDRKRKATGDDEEVADHDHDDKRMVAEPDASATVQPSDDYAAPS
GEHLYTAGTDHVNSAATEMYSALPDTATSPGYQAEAPSETTDASAASGGPTATDGSTQDG
APSATPSTGGTTTTQGQPSSEPPTAGAPSTDAPALTEQLSASVFAQTNRLQPSDRARIEA
FMAKTAVLGPNEKDVQQIVLHEERTPGSGGNVLVEQLVFEMTFSTMEWRRLRRRRTIRA
>Opisthokonta_Choanoflagellata_EP00040_Diaphanoeca_grandis_P024571_m.135229_g.135229_ORF_g.135229_m.135229_type_complete_len_517_comp29783_c1_seq4_156-1706
MADVRQNDGNLAWLKKRLRGQWSAAGMGSALTQDTLESVTQSFHLLDSQIRVRMLLSILS
LRPKELVTLKPQLAALLEIAKLDVDEWVKSVYCLVRQYVDTSSLHELVEQGSDLSQKQVA
AFNTAMTTIQDADWNNANPYYPLETGLLNPSISGLGDHTKPQHKHNHFVLKKMPARAVTS
TQRDEDKIAVGGGGGGSRSWVGGKSSNLKSTNTTGASSRSVGAGFGLGRATVRRSQLLPP
DRRPSQPISPNPISTTGSRRDFLKNMSHTKSTKRDGVQLLDTDDLPPMLQARKRSRIDVA
ATDKSGKQAVPPPPATSQVPPQAPFSGLADGYSHMGATPDISTPVESGMPASYGLTPTPA
LYGAQPIPTTGTAPTEYSNADAVKVQTTDSDAKPVGSPIKKVDPVPQKAVVPSPQKQPVA
PPAPVVSEQTLNDIFSQSNRLSKEDRDIIERFLQRKPVPTGGKDVAQIVLHEERSPGPTP
QSVIIEQFVFEMTFATKDWRRLKRKRKVNMKAPQAS
>Opisthokonta_Choanoflagellata_EP00041_Stephanoeca_diplocostata_P020560_m.462912_g.462912_ORF_g.462912_m.462912_type_complete_len_569_comp21605_c0_seq3_290-1996
MDREETEAQTIHWLKGRLRAPWAASSIGTQLSLNRLKNINNCFARLDATTKTKILLGFLS
IRVRELYTSVDTSVHEDYGNTDETHSNAGSALQTAALRVVEQGGDDADDWVRCMAGVARH
YLTKGCIDVRGHGEKMTGAAYTDTIFTSAVRSITDAMSTSQSASMADFDPAYLPLEMPYL
GHEALAAAMGGRGNIPRVGTRHFVLKKQPTKAVHHLTETTQRADGHDPGAHPSGALGGRS
IPAGSLKSGKSSAGFTSHGSTTFHRRPSSQALGTSGTGNRTSVTGSLDAGAAGVGPRAKR
SRLDFLKQKTTTGNQRKNVIVIEDAPPPPTAGRKRKATGDDPTADQSGVPAGRDTNTATP
QASASAVVDTPAYTPPAQQTSPVAYAASPNAEYAAPRTPTATSPGGVALAMSPSYAPYAA
SPSQVPSGTPTDPAVSPSAAGVRPQTSRASDPATRKMSPEAATVHRTPEPDATAPPPAES
EADAEARAQLQQQRATVFNQANRLTAENRARIEAFMDNPDALRDGDKDIEQIIIHETRTA
DQVERVVFEMNFNTSSWRRIKRKKKLKT
>Opisthokonta_Choanoflagellata_EP00042_Codosiga_hollandica_P037057_m.288340_g.288340_ORF_g.288340_m.288340_type_5prime_partial_len_583_comp55042_c0_seq1_325-2073
CVFVCVCGVDCGSSVMSREFNRERDARSCAEWLANKLAGEDAWNASSISSFLTMDTLRNI
PLCFNLLDSQVKVKVLLSVLSMRPAALARSLSEIDSIMHVARQDSDEWVRVISDIMRDFP
QLGVLHDSFETSITPFTEALAEITAAVQSKPSILLAKEAPYLNKPEQSQQGEDTVNPHFV
LTKKLASSALQFIADSSAQPKKAGVFGMSSSGMASSISSGPRPPSHPSVKPPLSSPAAIS
RPKTFFGLSTPSVAPSPMKAKALDLSEMAMVQPKKRKAGTQVPLSLLFPVLSILTTIIGR
CRRKGKACGERKSTTQRQTVADGCSAVGSRTVSVSLTAATTACSCNSNRLRIPTLLSAPI
TTAGQSVFSFGCPAVHSRATPQSSSADIGHAATAATDTTATANTTASSTTITDRPATAAY
QSVPAAISATSPPTATATTAAATTAVVTPTTDSPISPPISLSSTATAVLLRPAACCRLSF
CACGPPATPDVAECTVSNVSCAAISSFSQHATKHCIGSTSFDCTVAGFPATDSQTAAFEY
SSTTNFRANRCTQTRNGSGFGKYLLCCECSDTCQSRTHCQVH
>Opisthokonta_Choanoflagellata_EP00042_Codosiga_hollandica_P037059_m.288366_g.288366_ORF_g.288366_m.288366_type_5prime_partial_len_621_comp55042_c0_seq4_77-1939
CVFVCVCGVDCGSSVMSREFNRERDARSCAEWLANKLAGEDAWNASSISSFLTMDTLRNI
PLCFNLLDSQVKVKVLLSVLSMRPAALARSLSEIDSIMHVARQDSDEWVRVISDIMRDFP
QLGVLHDSFETSITPFTEALAEITAAVQSKPSILLAKEAPYLNKPEQSQQGEDTVNPHFV
LTKKLASSALQFIADSSAQPKKAGVFGMSSSGMASSISSGPRPPSHPSVKPPLSSPAAIS
RPKTFFGLSTPSVAPSPMKAKALDLSEMAMVQPKKRKADEKEKPAEKEKVQPKGKRSQTD
VRPLAAGPSLSPLPQLQLPALATATDSAFPPSYLPPSQLLANQFSASAAQQFIPEQLRNP
RQQILVMQQQQQPTQQQQPTQQQAPQPSPIVQQQPLINPFRPQYPQQVLQRPPQQQQPLP
QQLSLPPQIPPSHLQSHFLPQQLPSSFDRQPAAGYPFAPVDRQQLQMSQSAQFPMSHAQQ
FLPSASMPQNTALAQLASIALSLDSQQPTPKLQPSSIPLQPTSAPTDAPKPETEAVLESI
FSAANVLTPANRELIVKFIERTAQLQPGQKDVQAIVLNEDTRAGDEPGTTVVEQVVFEMT
FSTNQWRRIRRKRVIRQAAQ
>Opisthokonta_Choanoflagellata_EP00045_Choanoeca_perplexa_P005178_m.43932_g.43932_ORF_g.43932_m.43932_type_5prime_partial_len_462_comp12976_c0_seq1_3-1388
CLVVKVTTVTMDSELNSQDPGVLAAELTRKLGRASGFLKIRSTSALNHNFYTKACKCFDI
LDTGVKQKVLFSLSFLTPTQLKQVQEPALQLLQQASEDASNAWLKTTVSLLHSLFDNYSL
NPELETSFPDLNSHLDKIAAKIGPAASRQLPLHAKSRGTDAPDLAEHQHFRTTHKPRVLE
LYSSEDIAKPARRQTSSSRNASTRRMPTISSRARLTMPRKPKPAARTSTATRTAPVTESV
AGQPKFMSRRQMLAQRDAPGVVKGKVKSSDDMLAMHQADLRQKTERKEYKKRGPKPKARP
KAARSKTVTEGARPVTTTMTPSTASRPTVVSYASNLFETDGTEPSLSTGLTTSASIQSVP
IQPVAKAPKMADPTTAAAQHQLAFPANPTLMAPTMAANNMMFAGNPYNAHPFATQFNQAM
FGQMQGGLNPFNTMLNMQASSMANQGGQMGWGTTPTTTISQ
>Opisthokonta_Choanoflagellata_EP00047_Mylnosiga_fluctuans_P023074_m.131573_g.131573_ORF_g.131573_m.131573_type_5prime_partial_len_542_comp9474_c0_seq3_1747-3372
RERDPNACAEWLHNKLGSEDPWNAPAISSLLTADTLANIRKIFAVRLDSNLKIKVLLSLL
SMKRKDIDALQSEIKAILELAAKDTDDWVQAVYEIVKDFPTANTLYSNITDGTTHVTALF
REHLQRIERELHTDGPVSRALPQEALYLNTSIVADMRADAPRPEHFRLRRRLKPAPLTPL
QDSIKRPSATSVPVGLWSSRPAPTGSGFGQSSARPSAPVHKVEPTAPAAPPASKQALSRR
AFLVSVTAKADASSGTRMLGMDEINDAMKERLNKRRRTESAQANEEVPATPTATASGQAA
PAAAAAAAAGPVSTAAATPAPAIAKPSLDSSLGIAYRLTQSLGQSAQAPREPGSAPTSAP
SSAPSGPPILTGPAPTAPSSAPTAAAPLAAALLSSIPSVAAQLPAAPLAAAPASVSATPT
FAVPAAGAATAAPVAPAPAAPAAAAPLQTVPEDIEAIAERIHAAPDVSANDKAIFSLFYS
NQPPPMAGKDAYQIVYREDKRRQDDGILVEQVVLDITFSTHQWRWIRRKRLMRQPTAPAA
Q
>Opisthokonta_Choanoflagellata_EP00048_Salpingoeca_helianthica_P007360_m.109516_g.109516_ORF_g.109516_m.109516_type_3prime_partial_len_486_comp14310_c0_seq1_1-1458
MSSRAWSGHANRSFVRVPGTLRRTIVSTTFSVSSSDIFLITLGPQGASNGFDQHRGRLLD
GMEREKDPIACAEWLQNKLGSNDGWSASSISSFLTPETLGNIYLVYSQLDSSIRIKVILS
LLSLSRRELEAVQGEVRPILELAANDEDEWVQAVYEIVKDFPMTGALHTNLMGEKYAATL
FASVVEKIETAAPSERVARVLPLDSYYLNTSIVSEQLPTAPPTPAFRVRRRPKPAPLASA
PALDPTRRQSSVSSLPTPRPAPPAPLPLPPRPHPAAPKESLPSPHTPSSTAPTVSVAPAK
DFTSRRAFANSLATTVSRPGGTRTLGLDELGDLMRPQRRGKKEPAAETAHTPAPATSSDS
GLLALRLSQSINAMAGQTPLFGPHNPAAAPSVHASTAGAGASGIAATAAPTLTTLPAMGL
AAASAPAAAGVSVPVPASATAVGAAPAYATGGAMGAGRPLTDTAVAALLGMAAGASTQPA
AAAPAA
>Opisthokonta_Choanoflagellata_EP00050_Salpingoeca_kvevrii_P008767_m.305000_g.305000_ORF_g.305000_m.305000_type_complete_len_602_comp17434_c0_seq1_73-1878
MDTSGASSAAETCAEWLRNKLGADDGWSAHHIVPQLNAETISRIREAFPLLTDNIKRKVL
LALLALLAVPRSAADPLCRSMEALIETASNDADDWVKNISQILRDFPNDNQLQTDISSTS
AIFNDAVQLIQNAMHDHDPSDEPLPLREALYLNTELLDHPAPANPHFKLRKPLHPAHISM
ATPAARRTSALPISRKSGAAAASGGGMQPLRTSLSGARRPSSSTHSGGPGRAAQPSLARA
KSRRELLERGIQVEASGSRLKTLNLGDMKQMQLDREAKRRKKDPSSAEAVSAAIAATSSL
GTGGTPQATGAAMPPAGSATAAPPAPSLDTAPPQQPAAAAAAVPQYSEDAPMPPASTSSV
LSAAAAALAAARAVTTSAEPAIPASAAPPQHAGYPAQMPAASSAHPNAIPPSVMPSYASA
PYGAGMVRGPDSGASMNDMMSQVFGGGASQGGAPAAASSASAPMHTPMATSSMPNPYSMS
SMPGRSMPASMPAASSAPSASAAASGPATVPVAATISAAELKEVFANTNKLSMRDRKFIV
DFMNKEITRGPEDSAKKIIVMNEETRDGEAPNQKIVEQIVLELHWDGYQMKRKRRQKTIR
L
>Opisthokonta_Choanoflagellata_EP00052_Salpingoeca_macrocollata_P008500_m.67320_g.67320_ORF_g.67320_m.67320_type_internal_len_359_comp16621_c1_seq4_2-1078
RERERERAEKRKCASPMDGLGREAGREADADHCREWLENKLSGDDAWAAGTISSMLTGDT
LRNIEQCFPSLGSNVKLKVLLSFLSIRPHELASHADRLNAILQRACEDDEDWVCAVAQII
RWYPDRQLLSADLTHSIKSFASALNKIAAALAEARAPGFKPAESIFLNRSLVEEDPEPVL
HFSIRKRPRQASLRAAMGEISKADVQSGSAATASSASRLTAGGGSGGSSGFSAGGHSGFS
SGPARKSSVHVRRPSTQPSVLSAQAAGGSRRAMLTNALKQQTTSANATKTLDLEEFREVV
RDKDRNKHRPLKEKKEKLPKDPRKRKQAHEAGDTKDGDEEDDGTQPFQISPDKQQQQQQ
>Opisthokonta_Choanoflagellata_EP00053_Salpingoeca_punica_P007338_m.67234_g.67234_ORF_g.67234_m.67234_type_3prime_partial_len_365_comp14100_c6_seq1_210-1307
MEGRLRDHAAERCKEWLDNKLAADGWAAGSIASQLNADTLHNIAKCFHMLQANVKIKVLL
SLLSISGSDMQRLSAEVQDVLRVAKEEIDSGQADEWVVAVWHTIKDLPTKGVLCADLSKV
QSSFQHAVDSIRASLAEHGAPRFQPLEVMCLNPSLTTRWTQQAHATPKEHFTLRRKPKQA
AVRAVLGDDSAKTAGEMERRPSALRQTLSSGSHSGFGTSSTKRPSVLAQRKPPGTQMPTP
VSRAAMLSNIVRSQQPSARMKTVDLDEMHELTKDKTAEAKKRKREEEAAAAAAASAASSS
TQGGLPPLGDGMDTDSHDALAYTKPSVYSDISDANHAAPTTAPRSELEHMLSQALATEQQ
QQQQM
>Opisthokonta_Choanoflagellata_EP00054_Salpingoeca_dolichothecata_P014915_m.84897_g.84897_ORF_g.84897_m.84897_type_internal_len_473_comp21227_c0_seq1_2-1423
HIHIHIHNTHICMERERDPQSCAAWLQTKLNSSGTWDAGVIGPLLSSKSLLHSASCFHLL
DPLVKQKLLLSFFAIPKSRLPDLQEEIAHVIEVAENDRDEWVQVLCSIIRDYPGGQILHL
DLQHIPCFQQALETIQAEVKQSQNENSSFLPREIIYLNRNLAPLPPATNTHFKLKRKLLP
LPRPKLQAQPVGRAGVPGFRRKSVSRNSEGGAGAGFGRRTSSAQSSAQQPVPTHKGSRRD
LLKTLVQQQSQSSRVPTLSLNDLDQMQKDKETRKKKQEEEEELARKRKEKAAEEEKKAPK
PKRARKSDSKKKTGLKKKKEPSKKDGRKKTGKKKGKQGDDDDDEEDDDTDQVGNEQLSYQ
QIFLQQQQQQGAPSYAPISLSNSSSFAAYAPITAYGSMFTGGSTAMLPGQTPQSPSTVSS
YATFPSAGSFQLLSPSLPPHPAQRQQQQALQQQQLQAMQLQSTETAQQRQQQQ
>Opisthokonta_Filasterea_EP00120_Capsaspora_owczarzaki_P004093_XP_004348328.1_hypothetical_protein_CAOG_04500_Capsaspora_owczarzaki_ATCC_30864
MSATTAATAAATAAAAAAASHVPTADIALWLQKRLPADDPWCASVIVQSFTPDVLRSICE
AWHGLDASVKVKVLLSFLSIRKRDMREFRTQLEELLAVAGRDEDEWVRLVWDLLKRYPAD
STLMPSWDNDASLITQAHGELREKLLSETPMKLLPLDYLFLNSQVRVQLMQEQFATFHPQ
SNPQQFLDSLADTKHHFKLKRPPKSASLREDLRKMETATVKRQTFNSPANMPSMHQSRPI
NRQSLPLLHDQPLAAPRKVLAMLAVDSEESRALAERTDKIKHTPEELHRLRMEKHQQKEA
DLQLKKLQRTEEKEAAKAAKKAAIEDKRQEAKDAKDARAAIAESKLQAKATAADGPQGNR
KALGEIEFHIQEFNLDKVGTAADDSHAPQQGSFAGQPSAPAAEAEQGPRAWTFFEYAPGA
DADEFSNDSAPQPPRSAGPRPPTSFVDFHSHEEHDSHDESQAMDTREENPSSSATQQQQH
PAAPQQPAPEPRWGGDDLTQASTQEQQRVHNEPASVERAGEHGPAATHAPPPEPGHFPFL
PPGPGPMQVGPDGVQRPMVFMIPPGFPRGAPMPAGFPGFPPHPPVMPGGSGAPAPSGNTT
PGPFPGGAVPPFPPLPALAGLPPPPPPGHPGFPMQIPLSFFQAMQQQHHQQHQPGSNPHG
MPPLPPPPMPPMPPMPPGFAFPMYHPMQGPPPAFAPHQPYPGSSTDAHANSSVPGQPPYH
PFPVPPLPQQPPPQQQYQQQQPYQQQPYQQQPYQQQPYQQQQQPQPYQQPQQQQQQSQDL
L
>Opisthokonta_Ichthyosporea_EP00122_Pirum_gemmata_P020572_Pgem_evm1s19227
EVADKFLSYETQIKVKLLISFLSMKRGALKIFNEHLEAVMDSASKDNDEWVRVTYHIIKP
YINNSTLDTNFENCGNTLEDSYKEISEA
>Opisthokonta_Ichthyosporea_EP00123_Amoebidium_parasiticum_P011595_comp20804_c0_seq1_m.27390_comp20804_c0_seq1_g.27390_ORF_comp20804_c0_seq1_g.27390_comp20804_c0_seq1_m.27390_type_3prime_partial_len_357_comp20804_c0_seq1_3-1070
MNRDGGPGSEPLSRDTDEWLKGKLADPWGGENISSQLKDTQLRDIAQKFYYYDTDIKVKV
LIAILNMKKKKLIELQRELEAVMSVASTDSDEWVRVMVWIMQGYTTKRTLSINFNNCDNK
LVETYKELARKLDMGPPRFAPHEHIYLNKSIMDEPLNPPTQHFKIRNPPVRPEQLKTKLQ
EIAASADDTAQSATNPLGRRPSTGLKPPGTGDVTRPGNLLDRRPSAALTRPMGMGLNRRN
SMGLGPGGLGGAAAGKKYLQTKKSVVMLGQEESIDLAKKNEKRKKTEEELLQEEEERIKK
REEKKKREAEEKERRRIERESQKAAKMMERRLSKGDGLVAEEDREDDEDSNDEDQQ
>Opisthokonta_Ichthyosporea_EP00124_Ichthyophonus_hoferi_P006020_Ihof_evm1s1125_gene_Ihof_evmTU1s1125
MMRETATGPETMSLNTEEWLKGKLADPWGGENISGQIKDVQLREIASQFSTYDTDIKSKI
LIAVLNMKKRRLMELQKDLEAVMQAAETDTDEWVRVLRWLMQGYITKRTLAIHLSACDNK
LGDAYKAMCQKLEDGPPKFAPFEHIYLNKSIMEEPYNPLSQHFKVKNPPVRPDQLKTKLQ
EIAAMADDVPTPPPTGGTLARRGSHGIKPLQPELTRPGTALDRRPSSLPRSSLGINRHPS
LGAGGGGKKYLQSKKHVVVLNQEESITLAKTTEKRKKTEDELMQEELERQKKREDKKKKE
ADEK
>Opisthokonta_Ichthyosporea_EP00125_Sphaeroforma_arctica_P009605_XP_014152680.1_hypothetical_protein_SARC_08793_Sphaeroforma_arctica_JP610
MRKKPLTDLKQQLTLLLEAAQQDDDAWVVCVVSLMKIYVSDRCLSYDFEEDDNGLFVAYK
DIVEQLSKSSTALLPLEQQYLDISDEAQPMKPAKNPHFTVRGPTKADKLRDFLNAAVEKA
SQRSLQRRKPSMTANPNRERKIGGGVGLPRNSMFSQLNNSSHSRPNSSGSNALARRSSAA
TLHNTGKKYVVNKKSAVMLDNSESLNLVATSVKRKKTEQELVAEEQERVRKRLAKQRLLE
EEKERKVKVKEQKRLERQKSIERKAEEASALAKIEVENKKREKAETERAAKEKLRGKERE
RAAETEAAAVAKEKKENQKKKLKNTVEGDADAGSGRNKKDTGEKGVKDGRKSRKMSTSRV
HPAEGTAGDSASKKATPKKPKKDKERRASGGHEVVPTNTATKAVVAQDGRGGTKQQQAQV
APPSQQSLEGTPGAVADADMGSMDLGIDGVDLGVEVDVNGPMGHGGMQSTELARTASGYE
TWPPPAPPMPVVSANGHGPDAHVLAAQHSTVAGVGGVYPAQLASPQRQQQQQVQQQQQQR
QKVMHRQQQQQQPPPQRLKPQQTQPQLQQKQHTQPPQPQQLQQQRTQPPQPQLQQKQHTQ
PPQPQQLQQQHSQQQLQSEKQQQQHPQLSPGPSQQLVPNYRNSVQYNGEQPPPPPTQVHE
QQMAMLAQEADYQKEGAKIAGQLREVQRRMNSGNLTQAEYAKDTSVFQFLSGRVQLVRSE
LMRIQSFLDAQRQAQYSQQQKLSQKYSQPSDPQFAPPPPAQQHQQQQAVQPGRLHQTPTH
PLQQQPHLPQPQQQPISHIQQQQHLQRQHTQPQHPQQLRQQPTQPQMQQQFNIHGGQYGY
EAPPSHRMSQQQQQHYDQQQYQQQQQQQQLLQQQQQQQLHQQQQHQQQQHDQERSDNQAT
LDGILVQTNRLQKNDRDRISRFVTGDMRNPNPEIGSKVSVVMNEEQVAYNDHMFLEQIVF
EMDYESESWKRLKRKRKL
>Opisthokonta_Ichthyosporea_EP00126_Sphaerothecum_destruens_P008470_Sdes_comp20228_c0_seq1m13609
GGEGISSLLNVDILLRISERFSVLEPSIKMKVLLSFLSVRKNTLPTLADTMVNILDIATQ
DSDEWVRLIAHFLKRYPHEKIISSDLESHSPIFLSTLNDLKTKSKLFDSNIFPSHYAYLS
PHIINSSLNGPPVSKPHFQLRKLPPSQLEDFKKQIVENFPRKPSSSTLASSSQAGINAAK
KGIPPSQSRMISERRGPLFCSKERSLMGSTAPRRTPLGAGLTGSSSKYQKKTRMVVLDLN
ESLTVAKEQEKFKIHDKLKRKKTDLDHNESQEDSKKLKKKVMSSILPTEIPAESSNCTDT
DAESNLSIPTYSETTQSLPQTSSGSSPPSEVAQIDPPKEASKEPVPTSDYSVLHRFQTHS
NNSAEAASSTAASDSNSAHPSSQPPKPDYASSVFSFSNSQIFQDANLLTDPDKALILDFF
SSKSKTLSSENGENIKQVVLSQEKRVDSATGETCIEQTVFEMNYQSKSWRKLKKKRILKN
PLVSSVQ
>Opisthokonta_Choanoflagellata_EP00911_Craspedida_sp_UC1_P001570_UC1_evm1s1188
MDREKSALFCAEWLENKLVGDIGWESGNISTLLTPQTLEQVSICFTDLKRPTIKVKVLLA
LLLMRREDFSAGLKHIIDIAAAARADSDDWVRLTSQLVGDYARDRTLRPD
>Opisthokonta_Ichthyosporea_EP01134_Creolimax_fragrantissima_P001865_CFRG1865T1
MNTTIQRDLEEWLQAKLDDPWGGESISNLLSAEQLSEIATRFTTFETQIKVKILLAILHM
RKKNLSELNPQLSLVMEAARDDDDEWVVVISSIMKNYIVERSISFDFPKENNGLSVAYHE
LCSALSHSKASFLPLERQYLDAFSDSFNTPEEKKNNHFIVKGPTKADKLRTDLDNAVQKA
SQNLLNRRRPSMNIAPGRERKPGGGVSIPRNAMFSQLAGTSSLTRPSVTGSIGMQGTRRP
SSASMLKPHGKKYMSDKKSAVMLDKSESLSLVASAVKRKKTEEELVAEEKERVRKRKDKQ
KQVEEEKERKKQDREQKKLERQNLERQKSIERKAEEALVEEKRVAEEERLAKEKATEFEK
RIREVANANANCVNEDSAQNTNVEGNVGMSVNTSDSTAPGADMDTPTAKKRRRSSGGGVG
VSVAEDGQATTASGRTKKEKLSRAEKPAKDEKKQRKQSANKPNVTVAANVDSSAAPKKAT
TRKAVGAKKEKDPKKATVKDVVAEQDVPTLPQTQGGGPEDASVTSQTSASVANMDLMGNV
DLGLAMGMGVPVGMGLGNMNMNVNERQGGQMNGFDPSAMGSVDVPDASDKSGRYKDWPPP
APPVVSAAQEQQPQVGKPQATAGLMYAHTPPPTHALQHQLSQTRQPQQPQQQQANPQQNQ
SQHSQKMLQEVRGGMHAAYSNEQMKHTQHSQNQLREQQIMHERQALQAKEAELSNDLAIT
SQHLQEAQRVLQSGAGTKADKVTAENAFQYYSRNMQFLSGELQQVQTILGQLTSGVVNIG
PEDRFAYSRQQVPHPPQPVYAQQQQQQQQQQQQQQQQQQQQRSNSSNNNSSKQQQQQQQQ
QQQQQQQQQQQQQQQQQQQQQQQQVQRAQQISHMPQQQIPQGQLGQVQGKQHISQQYVYP
PPPPPPPQTYQQQHPQQYQLQQQQPMQLQQQQQQHEQNLLQQERANQQSQLQQILLCSNL
LKPEDREKISRFVTGDRRNPNPELGPKASIVMNEEEVMYNNQMFLEQIVFEMDYESEAWK
RLKRKRKI
>Opisthokonta_Ichthyosporea_EP01135_Chromosphaera_perkinsii_P006764_Nk52_evm12s578_gene_Nk52_evmTU12s578
MKLQELIPSMREIIAQAAADHDEWVRLIARFVEKYPDDRSVSLDLLEESTTMKEAVKSLC
EKLKGNSTTSSLIPLNYCYLNESVVTELCKGPLEPPKHFSMRVPRKSELEKEMTRISNAG
QQHLSRKPSSALSRSGSLAGGGGTGSPGGGNPTPPSRASVLQRRSTLLANAKGRSSLAGG
GAMGGGSHGMGGGGKYQQRKKMVVLDMNESMEAAKEQERLKEQERLMKEQEKQMKEHERQ
MKIEAMKRKKTEAELQLNNSNSNNNDSQSAEPAPKRVRGGDAIQQDNKPSTAASQGKKTP
EKPSARASVSSMEKAKRSLSSVAMSAAAAAPSAPATTQAATLLSEAIKGSTPAASSVIGA
PAAPYGGEQQRQQQQQGGVYSAYNGQNPQNVSTADVKPQFIPQQQFQSQPMMNQQFVYGH
RPQGTGPTGPPQQPMYGIPQQYSNRQILAGQGATGMSLQAQVAMQQQQLLQQQYQGAMMA
RMQEAQNMQRRQHQILERQQQQTPERQQQQKAEQKQQQALENQKKLEQEMEQLLPYQLEP
LLPHQQPQEVQNIIRMQQQQMEQQQMEQQQQQFFSIFQNANKVTRREQSKIIRFLQGDRS
NPDPGTGNLRQYVLNEEQGIDPASKRAFLEQIVFEVNYENGQWRKLRRKKPM
>Opisthokonta_Metazoa_EP00057_Strongylocentrotus_purpuratus_P034118_XP_793990.3_PREDICTED_negative_elongation_factor_A_partial_Strongylocentrotus_purpuratus
MATVRDSDTSLWLHNKLGDNDDLWSGITSISTQLHQDVLRNTHDCFQTLNPTVKLKLLMA
ILHMPLRKVEECKEELSGILHQALADTDEWVVTVADILRSYPDSGQLNLELEESHPFLAE
ALHELRKTLATTDTNSLLPMECMYLNKNALNQLVGMQAPPVKHFTLKRKPKSAALRAELL
QKSLEAQQQQKKPMTPTHSSKIRGGFRGIDDIPLKSTPKASPSFRASQSPAFNRSLPLNR
QHGRLSLNREGGTKLLDIKEQPIGGSSREAKRRKKQA
>Opisthokonta_Metazoa_EP00058_Branchiostoma_floridae_P011552_XP_002597040.1_hypothetical_protein_BRAFLDRAFT_231272_Branchiostoma_floridae
MATSARDTALWLHNKLGATDDLWAPSSVTGLLTPDTLYNTRQCFLELQVPVKLKLLLALV
HLPRRQLQECSASVEHVISQALQDDDAWVRMIADVVRSYPKSGALNTHLEDTQSVYGDTV
ENLRGPVSEVDTSSLLPLECKYLNRNALNAMLGQQPPPVKHFALKRKPKSATLRAELLQK
SSEAALQQKKGVPSTPIPGKARTLSVGRRIDTTTPLKGIPKSFTASSHSGFHGSSATGGR
SVARLAAMTASRKGERGAKFLEIEEQPLGGQAKRRKRMQDETQEKQKQKEEKEKEEAATA
TPDYAAGLLAAAATAQKSAVPVTTIEVTAPSYAPSTAMRTNTPGNAPATQTTTSAASQSQ
QKKGLSLTREQMLAAQEMFRTSNKVTRPEKALILGFMAGSRENPCPQQGDSVTIKLSEHT
ETVPKPDGTGEANMVVDTLFEMNYKTGEWKRLKKYRPTV
>Opisthokonta_Metazoa_EP00059_Ciona_intestinalis_P004514_XP_002127529.1_negative_elongation_factor_A-like_Ciona_intestinalis
MAHVRDSDTALWLHNKLGSAEELWIPSSISGIIKTSTIDNIFRCFPVLTTTVKLKLLLGI
LHLPRRNLEEMKHMIEGIIEVALEDTDLWVKLVANIVNTYPMTCTLNLDLLSSPIAQNVL
DQLSEKVNETDAFSSLPLECQLVNKSSLQSLVGNLPPLSRHFALKRKPKSAALRADLLHK
SSEAVTQMKKGGSGGAVKMAPVKHRDMNRRLSDVSPMRGIQVKATMNRSESLRVTSTPVT
PGVNRSFSRISRQQAGGTKLLDISEQPIGGSGIGARDSKRRKKQMMLEQSAQSQAQEDEE
EEEPQEKAPDYAAGLVQPVMDVQTQPENEDKHEEDLSRSASLDASHHRTTSDSAEQSSDN
EEQMETQEVEETGKSSTFDSSKTTSSESDVNSPHRSTASSSGKEEFKSPQYSSPHLPPPH
KPPTSLEKNLQPVYSEQQQSSAQSNLLHSPPVAPNVYQLNNPLYNPPSRPPLAPNQAPQP
QISTRLPAQPQLHANARMVLPAGYTLAQHHQPQMLIQQLPRTVLDPTQLGQQPVRQSFYQ
PQLLHQQAPRQVIRQQIPQQQQQQQVRLVPSNLHRQQMQQQQQQQQQQQAIMTQQPTVFM
KSAPFQPQQQLTPPPPKRGLTLTKEQMVEAQEMFRTANRLSRPEKAIILGFMAGSRENPS
PEHGDVLQIVLSEARQNIQNPNGGGILPVIVETLFEMDYKTGKSTKKQRFKAAVTNQVSA
LKT
>Opisthokonta_Metazoa_EP00074_Homo_sapiens_P088177_XP_016864078.1_negative_elongation_factor_A_isoform_X1_Homo_sapiens
MPGQRRALSPKMASMRESDTGLWLHNKLGATDELWAPPSIASLLTAAVIDNIRLCFHGLS
SAVKLKLLLGTLHLPRRTVDETPAVRSALCPFYSFLHAVLRHSNKWVCEMKGALMEIIQL
ASLDSDPWVLMVADILKSFPDTGSLNLELEEQNPNVQDILGELREKVGECEASAMLPLEC
QYLNKNALTTLAGPLTPPVKHFQLKRKPKSATLRAELLQKSTETAQQLKRSAGVPFHAKG
RGLLRKMDTTTPLKGIPKQAPFRSPTAPSVFSPTGNRTPIPPSRTLLRKERGVKLLDISE
LDMVGAGREAKRRRKTLDAEVVEKPAKEETVVENATPDYAAGLVSTQKLGSLNNEPALPS
TSYLPSTPSVVPASSYIPSSETPPAPSSREASRPPEEPSAPSPTLPAQFKQRAPMYNSGL
SPATPTPAAPTSPLTPTTPPAVAPTTQTPPVAMVAPQTQAPAQQQPKKNLSLTREQMFAA
QEMFKTANKVTRPEKALILGFMAGSRENPCQEQGDVIQIKLSEHTEDLPKADGQGSTTML
VDTVFEMNYATGQWTRFKKYKPMTNVS
>Opisthokonta_Metazoa_EP00076_Gallus_gallus_P039943_XP_025005481.1_negative_elongation_factor_A_isoform_X1_Gallus_gallus
MVGAILHLNGRGEQPRYFTPGRRHFRCLHKMPVENPLFFRSAPKMASMRESDTGLWLHNK
LGSTDELWAPPSIASLLTASVIDNIRLCFHGLSSAVKLKLLLGMLHLPRRAVDEMKGALT
EIVQLATLDSDPWVLMVADILKSFPDTGSLNLDLEEQNPNVQDILGELREKVSEGETSAM
LPLECQYLNKNALTTLAGPLTPPVKHFQLKRKPKSATLRAELLLKSTETAQQLKKTAGVP
FHAKGRGLVKKIDTTTPLKGIPKQAPFRSTSAPSVFNPSGNRNPIPPSRTPLRKERGVKL
LEFSELDMVGAGREAKRRRKTLDTEVVEKQAKEETVVENATPDYAAGLVSTQKLGSLNNE
PALPSTSYLPATPSVVPSSSYIPSSETQPAGSAREALQTNRQTEEPAAPNATTTLPAQFK
QRTPMYNSNSNPPATTPTSPLTPTTPPAISPAAQAPQVAPQTQQQPPPKKSLSLTREQMY
AAQEMFKTANKVTRPEKALILGFMAGSRENPCQEQGDIIQIKLSEHTEDLPKADGTGSTT
MLVDTVFEMNYATGEWTRFKKYKPITNVS
>Opisthokonta_Metazoa_EP00090_Calanus_glacialis_P001717_TRINITY_DN11246_c0_g1_i1.p1_TRINITY_DN11246_c0_g1_TRINITY_DN11246_c0_g1_i1.p1_ORF_type_complete_len_579_score_199.17_TRINITY_DN11246_c0_g1_i1_124-1860
MASSIQSDTSLWLHNKLGTSNDSWTGGSIVSQLNPDILKKIRNCFQDLQPQVKLKLLLSF
LHIGRRNLEQWRSGLEAILEVGLHDSEPWVSMLADLMRTFPSTGQLNTEVSAPDTNRKIY
MDLLSELRKTLKKHGDQTDSVLPLECHFLNKNAFISVVGHQPQPSKHFSLKRKPKAAALK
ADLMQRSQEAANKVKSQTNSFPTRIRTMPKKMSDTTPLKGLPSRPLANSGFRSPRVSLPN
RPPGKKEGGVKMLDITEQPMGYAAAKKRKRQQEMEEAKRVAEEAAAAATIKQEPGNGTVV
TPDYAANLSSTLTTSAVPPPAYVPPTPAAPAPAPVYAPAPPSVSVPLATPQASLPGATVT
VPLPTQPLPQAGGVTRLVQLPTQPLPQVQARLAALSHPTSLVPAGLAPSLLTTTVGRPLA
AHQAGQQPQHLVQLQQQGGGQPVRQGQIVGQQPQQPQILRQPAVQTIPTPVAAQPGQRRN
LSLTKDQMLEAQEMFRTANKVTRPEKALILGFMAGSRDNPCPHLGNIVTIKLSENQENVP
QTDNTYLTMIVETHFQMNYNTGEWKRIKKYRRLEDVLQ
>Opisthokonta_Metazoa_EP00096_Caligus_rogercresseyi_P013750_TRINITY_DN6356_c0_g1_i1.p1_TRINITY_DN6356_c0_g1_TRINITY_DN6356_c0_g1_i1.p1_ORF_type_5prime_partial_len_692_score_228.97_TRINITY_DN6356_c0_g1_i1_2-2077
WNFFTFWRTTGVSRRIGFEVMASSSGSGNPRGGPGSLSNSGDTSLWLHNKLGTSNDSWTG
GSIVSQLSPETFLKIHQCFQDLQPQVKLKLLLSLFHIPKRNLEAWKFELGKILDVGKEDS
EPWVCMLAEIMQTYPTTGQLNSDISVPESNKRIFLDLLTDIRKALKKTCENSDSVLPLEC
HYLNKNAFISVVGHQPVTHRHFTLKRKPKAAALRAELLNKSADAANKVKSLSSGGFPIRK
STMPRKMESSASLKSLGGGRAGGFRGSSRLGGPSSLSTPPSSRMKKEGGVKLLDINEQPM
GHSLSKKRKRLSEIEEAGNTKAPPPTLPPIGGGSSSNPQAPNQQTSPKEPPKPLLPNSSP
SLGPPSPSSGTTPPISAISSTISSSPSLARTILPTTVPPPEYAASLPPPTQAVVTTPSGV
LPPAPQPSSSLTPPAATLVSPSVSGSTIGPPSYAPPPVYAPLKATGSLTIVSSSPSQSLS
QQPRTLLTLPGTSRLVQLPTHPLPQSRIVIPSAPQNILGSLQSNSLAAATQQQQIGGSPA
QQMVVPSNQPPRLLTPVTVRPVLQPHIVTNATPTTQKSVLIPTSAAASSAQPARRSLTLT
KEQMHEAQEMFRTANKVTRPEKALILGFMAGSRDNPCPHLGNLVTIKLSEDEESVPQKDG
SSLSTVIETHFQMNYSTGQWKCIKKYRRLED
>Opisthokonta_Metazoa_EP00099_Drosophila_melanogaster_P010046_NP_001262804.1_negative_elongation_factor_A_isoform_B_Drosophila_melanogaster
MANVRDSDTSLWLHNKLGTSNDSWINGSICSQLNKEVLRNIKECFPDLQTQVKLKLLLSF
LHIPRRLVEEWKAELEEVIEVAGLDSELWVSMLAETMKTFPATSSLNTEISDYEDTRPIF
IDMVNDLRKLVTKHSDLGMLPLECQYLNKNALISVVGQQPAPVKHFTLKRKPKSAQLRTE
LLHKSADAQSSLKKASAPTIPLRSRGMPRKMTDTTPLKGIPSRMPTTGFRSATVPGNAAQ
RPNLSRTPAGRKDGGIKLIEFTEQPLGYAAAKKRKREQQLEEQQKKQEQKQQQAAAAAAA
AATAAASNAGDSSPTDAATASGGETPVTPTSANNSFEIKMEPQQLNQSAGSLEEPQDDEM
SGKANMECDIETPEYATATLDFAQATSTSVADGQPGKPAVETKLKTPRTPKSAAKLNNNN
NNNNNNSFNHTPKRIKQEIEIKSEEIIVPASIKLEKIETSPSTQRVSIQQQPPSLVQRTP
HLLIRSSPQKRQNNGATTSAGTTTTTVGNTTIKMEKLDIKPMIRATGVSPSTSAGTTTTL
LTPQQLRQAANPLANLPNNISVKITSAKAKAAAAAAATSSGSQTQSQQPQTLQVQQAPQQ
SHPPLLINSSTPVILASSPSAQRAKALALPSSSTSATTTTTIPSQAIKTMPLSQLKTATN
SGPVIISQTIIQPAKRAQQQAGTSSAAAASQQQQQQQSQQQLLHQQIQQQTQQQAQLPQQ
PQQQQTQYILATPQQQPQQIQQQQQQQQPILPTLTSFSHSRPMPQTTTLYQATTPSGSGQ
TPTKILLKTSGSSSVVMTPLRQAQPQQATAVVSSNPPPLVATSAAVVSPGQTTLNIQNVQ
LPNRPVTIQPASQAAQQQHMQAQLQQQQPHPQHTIVANTTATQQPKLSQVLMQPTAAVGT
SGVSALNVSPTSGKNKTIILTQKGVILRNIGGDMYQQIPISNVGNMQGLGGTTLMTTTAG
PPSLVKTTPSSGVQLQQQQSGKQILPTLIPTSSLGGQHVIVQQQQPTNVIGNSQQQTIIR
PVMTNVGGGLTTLPQGLTLIQRPGQQPQLVQVQAAPGSTQRTIITQSNTAAAASQQQPRQ
QQQQILVQHKPAPTLQQRLVTSTTSGGQGQQGNPNAGLPRTVQVQVQAQQQQQPQQQQAT
QQQSQQAPQRRGLSLSNEHVHKAHEMFRKANRVSRPDKALILGFMAGLRENPRPNNENVL
VIKLGETEEKVQQDNGHTALCLVESHIRLDYNTGEWKTFQNYRLQDQSAASXSTRVIRIV
RSNK
>Opisthokonta_Metazoa_EP00103_Capitella_teleta_P012203_ELT99166.1_hypothetical_protein_CAPTEDRAFT_164816_Capitella_teleta
MASRGDGDVALWLHNKLGSTDDLWSGGSVCSQLTREKLLAIQDCFHTLHSHVKVKFMLSF
LHLHKRNVEEWQTELEEILSAGREDPDQWVAMVADMLQPFPVNGAINLAIHTQHAIFQHI
LQELKKIVKKCSDTSMMPLECSCLSRSAMVSTSGHQPMAIKHFALKRKPKSAALRAEILQ
KSNEAACSLKRNGGHTIPVKIRSFAKNMNDDTPLKGLSSGRYQSSSSSSLGFIRSQPSAT
GSRFGGSNPSSRPGAVRREGGVKLLDISEQPVGSKEAKRRKKAAGWHCAKPRENFPEAPS
SSAPSLTPSVPPAVAPNADPQMKTLTLNKDQMLEAKKLFTNCNLSVPEKSLILGFIAGST
VNPCPDRGDVFNIRLSQTEESIKQADGCFKPMVVDTFFQMNFKTKEYKQVKKYRDKEAD
>Opisthokonta_Metazoa_EP00110_Nematostella_vectensis_P005211_XP_001622612.1_predicted_protein_Nematostella_vectensis
MATVRQADTALWLHNKLSSDDPWSGSSLRSLLTPDVLRNIPECFHRLEPQVKVKLLMAFL
HLPRRVVEETIAELNEILEIGAADEDEWVRVLCEVLKDYPTTGMLNVHLEHACPVFAEVT
QQLESIHNSSNLMPLECPYLNKGALLSVVGEQPTLPKHFTLQRKPKSAALRAELLQKGGY
SNKTYAFLR
>Opisthokonta_Metazoa_EP00114_Trichoplax_sp_H2_P009715_RDD45478.1_Negative_elongation_factor_A_Trichoplax_sp._H2
MSVYQSSLMWLQNRLSGSDNWCSKSAAMMLDREVLANIKDAFHTMEAQVKLRLILSLFHL
SHAQIEEFSQELSEILQQAVVDRDQWTSTIARIMVTLYSPDYLDSLKNANQYLADFFTSV
TEAAKKASDTMSPSLEQMPLEASYINSTVLNNLYGKLPNVTKHFTLKRKPKSAELRAMLI
EKSITQSGQAKQERFNKIEPSTPLPTIGNRRPSAASSSANAGFIARNSTPTIAGRNLPTY
NRGLRTPTNVRSTKLLEIEDQPRSASREAKRKKKQTEDNKDNPPAKVKKTEQPKSPTTPS
NILNYASSIKLPVDEATGTSESTLYAKSRSAKKGTELDDTKDSAMTTNVASPTVTSPLTK
PNEDEHKTEKHSVDKGDKTSTGKSSSKQSSTKKQSDKTPSNTKSSKGQNRSTKAQRKRDA
TSAVTTATSIKEPKALSPVTTAVTAAPTGSTTPTLSSVTSKIIATKDKVDNEESNDKTPT
KASSESNKQFCMSRAQLVEFNNMFRQYGNRVSFEEKAQILQFIVGMRSEKVLRLNPAILT
LRIYLMPFLIDNPNPSKGAIVEILLGIHDDKVVDENGKEEVVPCKSVFVMNYDTGEWRRE
THRLP
>Opisthokonta_Metazoa_EP00115_Mnemiopsis_leidyi_P005666_ML05923a-PA_pep_supercontig_MneLei_Aug2011_ML0592_7539_8768_1_gene_ML05923a_transcript_ML05923a-RA_gene_biotype_protein_coding_transcript_biotype_protein_coding
MDTCRLLHNKLHSADQWSGENIASSLTPELCSNIKVCYSSLEPQVKNKLLLATLNMPHKM
VENASSELQQIFSKAENDTDEWSRVLSGMLKNFPKDGKICTELNDENWQDAIKSITSLLI
EPASANLRPLERLYMNTGSSGKIVPTQHFKFSSKHKSATARAELLAKGRELQESKKREQE
IRSRDGVSIPQYRGQTTAVPTPAARKPVSNLEYKPSFKPKEEYGIKILDMNEAPRPEPRK
RRKVSDRLKSQDSEEPDTPAGDQDASFQDYLNKYNSSFPYFGLDQAPPTPKLDDSYQVNS
FAPSQPLFSPSVDYQGSFLDPDTLRSLTSVLEKSNRLIETDQAVIVNFLKGNRVNPNPEK
GSTVTILLNSEVESDSEGRNCLVEILFEMNYDTGRWRRLKRQSAYTLNP
>Opisthokonta_Metazoa_EP00118_Oscarella_pearsei_P000223_m.4466_g.4466_ORF_g.4466_m.4466_type_5prime_partial_len_507_comp10782_c0_seq1_1-1521
GCQKLMASVRESDTLLWLYNKLGADDSWSTGNIASLLNAEVLRNVRFLLPELENKVKLKL
LVSLVEVQPRAMEGMKLEAIRLIEEMANEEEPWIQLIAEILRPLPEEKRLDSTPNFPHFD
EVIASLRETLASGNVSKLLPLESPYLSAKALKALVGEVEPPKEHFQFRKRPKSESLKAEL
LQKSLELSHSRRHGGSSGAFPVKSRFARQPSESGKKSMSVPVAPVRRSTFTSLSNRAPAK
KESKIQLIDVSEAPVGGKKRRRPLDSSSKKMDTFAKTQRSKGKEAEDQKPPQTPHYAAAL
GLASAGSPSSPSQPPTNRPLVVATPTYAFISTPAIEAPAYVPQGGKLPGGVVMVTSTATA
QGTPVISIATSAGQPLLPKVVAEQPKVILPAVQPKPVSQPSQKKELRLTREQLTMAQDMF
KNANKVTREEKAMILEFMAGSRQIPSGNQGDVVTVLLNQNEERAKTETAEQRIIIEILFE
MNYKTGQWRRLQRKRIMQLANAATSS
>Opisthokonta_Metazoa_EP00119_Amphimedon_queenslandica_P014958_XP_019855377.1_PREDICTED_negative_elongation_factor_A-like_Amphimedon_queenslandica
MASSEQDEALQYLLSKLQSDDGWSCANLAWNKDRLTVIADQFSNFDGGVKSKLLLSFLAM
SPRVIASCRDEMFKLLRLARRDSDEWVRLLASVLGSFPSDQLITLDDDSTASDILTELSD
TISSVNGSYSCPQELSYLSSTVLNEYINYSPTNSNHFNLRQRPKTSSQLRTDVLHRAEID
YAQAGSLIRDRMLQRQPSTGSKSFVSLPQRLSSSVPIKTGLMQRRHRQKGTKLLEIDEVP
LAGRRKRKSSVLDVDTPTNKKLATPTGASPLVAMATPPLAEATPTEGGAPTPDYAAALTN
DDSSIQPHLSSYSGGFFPSTPLSAKSLSSPLKSPDKPKIKPVSVSMATVAKTPASAESSF
SAEVIQSILTNTSIQTTPTEPHPSTTTQQQSLLEERQRLLQQMTTPTQTTNPIAQPVAKQ
PTNRLKLSRQQLAVAQEIFREAPHLNKQQKALILAFMAGSRDNPLPGHDVISLKLNQRQQ
QEFTTSSEGEKTLRTVQLETIFEMNYNTGQWRKLQVKRPLTS
>dryas_iulia_helico3_core_32_85_1__scaffold__EI-a-scaffold-17391
MANVRDSDTSLWLHNKLGTSNDSWTTGSICTQLNAEVLKNIKDCFPDLQTQVKLKLLLSFFHIPRRNVEEWRNELEEIIEVAAVDSDLWVAMLAEVLKTFPSAGTLNTEIAEFDETRPIFSDMIGELRRALNKHSDLGLLPLECLYLNKNALVSVVGQQPNPVKHFTLKRKPKSVALRSELLAKATEVQANQKKAQAPTVPVRSRGMPRKMTDTS
