# Supplementary material for: Evolution of promoter-proximal pausing enabled a new layer of transcription control
Source: bioRxiv. 2024 Oct 12:2023.02.19.529146. Preprint. [Version 2] doi: 10.1101/2023.02.19.529146 (PMC11482795; doi:10.1101/2023.02.19.529146)
Supplement: Supplement 1 [file media-1.zip › Other Supplemental Materials/NELFA/FinalNELFAlike_renamed.fasta]

>Amoebozoa_Centramoebia_EP00005_Dracoamoeba_jomungandri_P003245_CAMPEP_0174253610_NCGR_PEP_ID_MMETSP0439-20130205_2975_1_TAXON_ID_0_ORGANISM_"Stereomyxa_ramosa_Strain_Chinc5"_LENGTH_602_DNA_ID_CAMNT_0015334729_DNA_START_1_DNA_END_1804_DNA_ORIENTATION_-
XGAWSSANISSQWNENTLEAAQKRFPVMETTVKLRLLLSFVNLRKGAREQLVDHIHKCLE
IAMEDEDEWVQVLSRMLSTVLIEESEITEETLGNEHIANIIAQTKAKLERQERPRFYPLE
YPYLNPSLIPVYHEPQHHHFKLKKELQDPSLEFDKRKQRNAPKKEAIVESRNSRLSLSNN
AKSGFSSFRKRQSLSRSEGGLRRNMPKKKLRVLGIDEVILIERQQKEAERKKLAAEEAEE
KQRKQRERSEAAELKRQEREERKLKRKEEQALRRQKKEAEKAEKDAVRREKQRQKAQAKK
ISFTKAGSTQMMPDNMLSDHKIPLGLSQGLYQRMQMSNSNINSQQSSLQNASASQMNLKY
VTNPIINPNVGTSGVGASSLLSQALLPQNTYQFSSLDSVSQQQQQQQQQQQQQQQQQQHY
QLSQHSQLNSHSHLSQFQSLQRQQPSIHSYPQSSTTNLSNSTNSMSSPHLSLGQANSQSV
QIHSQQNQLGQQNTSARFGNQGMQLAPLSVPSNTHQQPTTQAYMPYINAMAALPPGLLDK
ANSLKEGDRQELLGFLTGRVSQNPPGTNPVRQILVNEEEKVENGIKHLEQIIFEIDYSSG
QW
>Amoebozoa_Centramoebia_EP00006_Acanthamoeba_castellanii_P000940_ELR16529_pep_supercontig_Acastellanii.strNEFF_v1_scf7180000084713_77182_80940_1_gene_ACA1_146630_transcript_ELR16529_gene_biotype_protein_coding_transcript_biotype_protein_coding_description_hypothetical_protein
MQMNVDVEAWLSAKLENPWSSERLASTLSVPTLQQIKSRFALLDTPIKLRLLFSFASLRK
KLKDELESEVQDLLVLGSEDDDEWVRVISKMLEVLLKEGPPEGEGSSGGGRGGDISKNGP
SSNGTTTLHSHLEALALALNNEHFTDVIEQVRQRLEERTEPLRFHPLEFPFLNKELVPEL
PTTTEPHFKLKKPLEEPAPPPSILKRSTSKTVPFKSSTPDVGAEKGGLSKSGSHMARSVS
LGGSSPGLRNSSGGGERHRLSSSSFFRTELLPMSGIKRSLNASRGSLGGLSSSHKKLRVL
DLDEVLGMEQNQEVEKMKKKHAEEEQEKERRRKEKHDIAEAKRQRPEMCPFPLTSWYSLR
LHFTPTVQEREEKKKKRNEELEKRKAKKEEEKAEKEAKRKERIAALAQAKAQRKAAAAAA
AASKKSATSPELSPELSPTMDSPVTTPSHTPTFSPLASPFVASPSPAMQQRTPQQPGGAS
SAPSGLSSLTSPGGIGVTVGGGMGALGSGGISTAPSGPYGSASLSSALHSGASAASQQPG
MKPYSFGGGLSPLGGGPGSSSLGSAPSFLQGTSRPGGQASSLLSQALHPSQAPSQPYNPG
QPVSQSSLLSAFSASRQHPMAHHQQQQQQPPSSLLSAYMNQQQPQHTGYGSVGGNSLGLG
GQPSMLSSYGVPQPHIPPQPVGVPGNLLEQANRLSDRDRQLLVAFLKGESPGQLPTHGVR
QILLNEEEKLGEGGARYLEQIIFEINYQSGSWRKLRRKKVLSTPAPPPPPGPDPTKPAA
>Amoebozoa_Flabellinia_EP00010_Vexillifera_abyssalis_P006232_CAMPEP_0201556974_NCGR_PEP_ID_MMETSP0173_2-20130828_58813_1_ASSEMBLY_ACC_CAM_ASM_000268_TAXON_ID_218659_ORGANISM_"Vexillifera_sp._Strain_DIVA3_564_2"_LENGTH_248_DNA_ID_CAMNT_0047969557_DNA_START_1_DNA_END_743_DNA_ORIENTATION_
XNEQTTTNINSNTSGSTTSLNRSLATIDLWMSRKLDSCWSSEKLVLTDATLLHALCDRFH
LLESSIKVRVLLAMLSFPRATRERLAESLKRLVRVAAQQDTDVEDKWVVFVSQLLRVFVE
DQCFELEAIPETLADSPKVEEIKQFLSTQNSQQTAPTSAISSRLSGYIQPTHAPTAPPQK
LNRHFSLRAATSSTTTTTSSQQAQHTRTKRSHQSHYPQERKRNKPTHHALDMDSLSAAET
LASVFVSN
>Amoebozoa_Flabellinia_EP00011_Vannellida_sp_DIVA3-517-6-12_P006872_CAMPEP_0114629286_NCGR_PEP_ID_MMETSP0168-20121206_13278_1_TAXON_ID_95228_ORGANISM_"Vannella_sp._Strain_DIVA3_517_6_12"_NCGR_SAMPLE_ID_MMETSP0168_ASSEMBLY_ACC_CAM_ASM_000044_LENGTH_751_DNA_ID_CAMNT_0001840735_DNA_START_1_DNA_END_2250_DNA_ORIENTATION_-
RSGMEASVERNVDLWLTNKLSEAVDVVSERLAPLLTEGILSASVEQFGGLDAAVKQRLLF
SLLAVRGASQEMKNAMNRVLALARDDGDVWVRVVGSCLDSLLPPMLETGAEPPKEIPLEK
VECEELLEAFKKLLRPLENRASEREAGTLEENNRIFPLEYCYLNDDLVPRMKEEEQSHFV
LADSRAVNAANTKPALLRRSTTMVTTNAFGRSSSMVSPLNKSSSALGSSSGGMRSKYGST
GRGSGTRFAGTPSPSPTAGRKRKRMQVIDIEQVREITSHQDILKKRKKNKEEMEAEAKKR
KLERQEETQKRREERERIKEEKRLQREELKREKDAARIAKQQQKEQAALQRQQSNAKPME
EEPQYRAQPVPVPLQATGGIAAMSQDAALLSQALSQNVTPLTGLVDTKQSNPGAQADLSL
AAQLQAQPYAAAASAAASAAAAASIAAQGLAVPAGQSAALGDGSAGRYIPAGLFTGANKV
TEEEKQTIIAFLNAKKGDFANDSEEMRQIVLSEGRVETPDGKVWLEQILFELNYQNGNWR
KLRRKRLLLAGPEEQRRQLAVRHREQQRLQVAAHARMMEVLAQSAGDMSNEARSRQEEHE
NTMRALQQKQQQERQQLDAHIEDVAQKKAARLAEAQPSAQGRQDQAASPGTQGAEPAVQQ
QQQQRQVEMLQFAHQQQLQQQQAQQLLQQQQRQQAQLMQQQQQLQKQQQLQLQLQQQQHL
QHHQHHQQQLQQQQVQHLQQLQQQQQQQXRX
>Amoebozoa_Flabellinia_EP00013_Stygamoeba_regulata_P008874_CAMPEP_0177684578_NCGR_PEP_ID_MMETSP0447-20121125_32514_1_TAXON_ID_0_ORGANISM_"Stygamoeba_regulata_Strain_BSH-02190019"_LENGTH_522_DNA_ID_CAMNT_0019194451_DNA_START_30_DNA_END_1598_DNA_ORIENTATION_-
MSIAESGENIDLWLLPKIETTWSAPRLVSSLSEEVLTSLGSKWGVMDAPMKTRLLLSFLH
LKKQQLTALQTQVLAVLELAHQDDDEWVQVCHDLVKPLLEGCASPPPRIGNTTFQQSLEE
LHAFVLSKLPLGFSSADKVFCTSMTHTNISAAHFTRKTVDADQHMDLDERLEVLPEVINK
HLSRKDSSQADPKTPRAAATTRPRAALSSGSSLSLSASLGRSQDGLRRRGGFQKKTRMQV
LDLDQVREINQKIEEEKLKSRARKPATDGENGQIPEPEPVVPEDVNQAETETSDLSRKSG
KKRANRKKHGEEDGNEKKKQKKQKTEESVPASLALNALDIHTDIIPVGDAPALEPLATPP
APPPPPPIPPSAATLLSQALRPDQTAASEDSLPPAQPAPSVAVASLPSPARTQSPSADAA
KSQETSTQAQQSNPSQPIQTWILGSTRLSDEEKRICVLFLQGNKENPHPDQGPVRTFSVE
ENVRSSEKGEHLESIVFQIDYEKCSWKKLRRRKNLKAGEAKK
>Amoebozoa_Eumycetozoa_EP00021_Heterostelium_album_P003813_XP_020430449.1_hypothetical_protein_PPL_08975_Heterostelium_album_PN500
MEHRDVEGWLTSKLEETWSSEKLAPILTKDILQFCLLKFTKIDTLIRLKVLFSFLGLRKK
QFQDLEMTINMLLQIADEEEDDWLKALAHLLSKVSEEKIPVNLDLEPFNSTLKKLSSQMD
KDGLPNFFPLEYMYLNTKVLANPIPVVENIHFKMKRPITELPVFAKKPSSFTPTLSGSKS
SVPIGGGVGSSSSQNLYSIGGGDYNGTNNNIGSSNNSIGNISGNSGNNNSNSPGLRNDKL
KLSGSGYGVGLGGHHSQQQPSPLRKSNIFIPRTHHSSNSLDLSGGGSGSGVGGGLNSSNS
NIGMMNSSLNMSGQHHHHHQQQHQMQQQQQQQQHPLNMSGSLNMSGHHHLASSGSGVSSE
KRGIQKKTKMMTLNLDQVREITSTQTTKKRRQSVNEQSPTHQPEESPQLPSNLNLPSISS
SVSGILDQHLQQQQQQQHHQHHQQPQQQQQQHLYQQQSHVMHHPSTQQINQPIQQLQQQQ
QHLHLHQQQQQQLQQQHQPLPPQQIQKQHQLYNIEESIHESNNNNNNNNNGHENINIMDV
HDPSKGKKKQTKSIETSPMLLDKKEQKRREKEEKKVAKEREKEEKEREKKEKKEQKQREK
EEKKEKKEKEKAEKRKNKDDGSGESAATSVKKQKTGGGTPGRKKKNAGDAETTPTIRDSS
SPISSPNVTANHMNVNSIADTVSASLLQHQQQLQLQQQQQQQQQQSIGEPDLSGLSTLMN
ALEQNGSIPLEPQYMLQRSNNNVIPDVPITVANNNSIQFQQQQQQQQQPLQSLLYQQQLQ
TPLQQQQQQPFISYNQIGVLPNLQQHPQLQQPPLQNINMQQQQQTFSNFDIQQTLPQQQQ
QPSLESLLETATHLTPENRQIIERFVTVDKRNPTPHEGNLKQIPLSIEQKTNEKDEMFVE
TVIFEIDYEAVSVHCDLLLCIPSKCKHHY
>Amoebozoa_Eumycetozoa_EP00022_Cavenderia_fasciculata_P004285_XP_004356080.1_G-box_binding_factor_Cavenderia_fasciculata
MDLHRDIEGWLASKLEDAWSSEKIAPLLTKDILEFCLLKFTKIDSAVRMKLLFSFLSLRK
KQFGDLEGTINMLIQVADEDDDEWVKALSQILVTIAQDKISTDIDLDSFNNSIKKISSQL
ERTGSPKFYPKEYMYLNSNVLPSMASTAIESLKQQTATGTSQHFRLKKPTSELPIFSKKS
FTPTLTASKSGVPTSGGGGGASTGTTLPSIGGGSGNNAPIVSSSSTSFGNTSPTSTATSS
STPSMTPSQLIGHESPTLRNDKLKLGSSGNNNNNNNSNSNNNMAGNVGGSPLRKSTSIFI
PRTHHSSQLDLSNSLLGNPNNSAATLFNTSSSSSSSSQHNNNNPSQMQSLQSSSSGLNNN
SLEKRGIQKKGRMQILNIEQVREITQTNTKKKRPLTESNSATNLNEKYQQQQQQQQQQTG
QQQQQQQSQPPQQQQQYVQPPQQQQQYVQPPQQQQQYVQPPVQQQQYNQQYQQQQPPAQQ
QYQQPPVQQPPVVQQQYQQPPVQQQQQQPPVQQQYQQPQMTQMDQLIQQSIQQQQQQQQH
KLTNSNSNSNLNSNLTPNIEQSILDDIEMVTSTSTTEASATPTMKGKGPKKQTKIVESTE
TKKEKKEKEKLEKKEQKEREKLEKKEEKEREKLEKKEQKKREKEKEKEEKEKEKASKKEN
KRKKTKEDDQSTTVGSSGAVAETLKKQKTSKKTSKATSTTTTSGSSESNSTTPIIPDDII
TGLGGNTSSTLSSPHSTNTSNTNINTTTTSTSGPTNVIYQQQAQIQGAEDLSGLSSLMNA
LEQNGSIPQTTMVEQPQQPQPQPQQIFQKLSNQNPSSSSLQIPVLAPALATPVVAAPLTP
NASVTGPPMVQQPQILQPTSQIENSQQINNNNNNIVNSLTTPTTLPSLPPPLLVQQPSIQ
QQPPPPNPSPPFTSLQTFQQPISPSIQSQLSTTSATTPPPPLPIQPQTNVNLDQIFQTAT
HLTLENRSILERFFKTDKSNPTPAEGNIKQIPLSIEQKVDKGAEITETVIFEIDYEKETW
KILKRKKKSQKTNVS
>Amoebozoa_Eumycetozoa_EP00024_Dictyostelium_purpureum_P011522_XP_003294374.1_hypothetical_protein_DICPUDRAFT_159367_Dictyostelium_purpureum
MSNEHRDIEGWLASKLEEPWSSERLSSLLSKDILQLFFVKFTKIDTLIRIKVLFSFLFLK
KKQFQELEQNIVMLLQIAQEEEDEWLQVMGQLLRKINEEKISLTVDLQPFTANIKRLNQL
LEEKGSPNFYPLENLYLNKSLIPVPTESLVVHNHFKLKKQTSELLVFTKKSSNQTLSTPS
LSASKSSIQTPTLNASTNSLNQPNQSNHLDDNTNIHPFATNIPSMASINEDDTINSNIGL
ESPTLKNERIRLNSSGLNTPTLRRSNLFIPKSHHGQDSNLSSLSSISSPPSMLNNGGHHH
MLSSSGGGEKKFGAQKKTKMAFIDLDQSSTTGSTTTTTATTTTTTTTTTTATTTTTTTTT
NPAKTTTNSTNSSQYKPITFTTTKTTPTISISTTYIPVTSITTAKPTI
>Amoebozoa_Eumycetozoa_EP00025_Tieghemostelium_lacteum_P002977_KYQ91117.1_hypothetical_protein_DLAC_08023_Tieghemostelium_lacteum
MNFEHRDIEGWLASKLEEPWSSERLSSLLTKDLLQFFLLKFTKIETTIRIKVLFSFLFLK
KKQFLELESNIHMILQIANEEEDEWIKVLGQLLQKISEDKIYVNLDLEPFSNNIKKLNNL
LDQIGGLNFYPLENLYLNDNIINKPLVEKSLNQHNHFKLQKPLTDLQVFSKKIGTGNTPS
LTGTKLNLSTTSPTLQSISEQNNNNNNNNNNNNNNNSSSSSSNNNIKDSESANDIAMGSS
TSHFNGYSHDLKNDKLKLNSNGLMSVPIRKSSLFIPKSHHTSTAGDQLSGSSSSMPIMSH
HGGGMQSNTSPTFSHHNSLLGSSSKGMGSSSGGLGSSALKKTKMQIIDIKEVNTASQSNQ
KKRKHSIEPSPHGEHQLKEDNNDSDKKLHSMDTNIQPTTTNTTTSTAASASSSGVQDLKK
EKKKVVKEKKEKKEKESTKEKKEKKEKEKQEKKEKKEKEKKEKLEKKAAAATKPRSSKKS
KQTLESDISSSELVGLKESPPVTSPMMLSGSNPSTHNNNNNNNGNEMSKDELSALSSLMS
VVDQQNPLSVEHSPSKPQHTPYPNTLDQQYLLNRANMYNQQQQQQQQQPNKLQPNQQQYT
PIPMPMPLPIQFQQQQQHHHQMFSQPIQPIQPIQIPQSMFTHTQFSQNLQTPTGLIQPNA
AHPLHSNLAAFDINNIHNISQSNSMLHTTPLQQQQPTPQVQPPTNSIINNNNGNTEQPLM
NCDSLFESSNLLTPENKLIIDRFISGILVNPTPQEGDVKHIPINSERIINNESGETTEET
VVNYLLRVVN
>Amoebozoa_Eumycetozoa_EP00026_Physarum_polycephalum_P009716_Phypoly_transcript_09850.p1_GENE.Phypoly_transcript_09850_Phypoly_transcript_09850.p1_ORF_type_3prime_partial_len_332_score_76.89_Phypoly_transcript_09850_372-1364
MNYGSTIAPEHRDIEAWLGAKLEDPWASEKISSFLTNEILQHAKTKFATMETSIKLRLLH
SFISLRKKSFKDMEQEIYDILKLGAQDEDEWVRMISTMLMPLNQDKVAVDCVQGLDKVKA
AIQAKGPPEFFPTEYQYLSARLLPPLPASTTTNTHFVLKRGQGPSQITQTPLLKKSSTNL
LRTSTSISRYNDDIDSEPKKETPNGDHTHNGHNGHSTTSPPRHHDEDHPHPISTSPSSSS
SHLPGTPTTPNSNWARRAGGVLPSTPTRSPASGLVSPLNKSGGMFSRFDGTRGAQGERRG
FQKKNKMQMINIEEVRSITQENEMKYKRKNS
>Amoebozoa_Variosea_EP00027_Filamoeba_sp_ATCC50430_P011840_CAMPEP_0168563764_NCGR_PEP_ID_MMETSP0413-20121227_12854_1_TAXON_ID_136452_ORGANISM_"Filamoeba_nolandi_Strain_NC-AS-23-1"_LENGTH_366_DNA_ID_CAMNT_0008595327_DNA_START_99_DNA_END_1196_DNA_ORIENTATION_-
MEFKKITAQISQELLSAIKPKFSSLEPNIKIGLLFSFLALRRKQITELETPIKDIIQIGI
EDEDEWVKTVSRLLYSLLEKQPTTESNNNQTNLKQNHFSDSQFVETRDALLKTISALDRP
IQFLPLEFKYLSANLLPNPLPQAHTDNLHFKLKTKVPHPSQPVISNLGASLITAPKEPST
PKKAFYEDQYSSPSTTPTLPPXSPPHMATITSASPPIPRAGRQGISTSSNAMPTLQNASN
NNVSTPNTPTLTSTPSHATSTVPSVSSSAPRGNYLAQKKKMMVLDLSEVQALSQQQGKKK
KDVLPGQVETPTADSAEKDKKEKKKRKKKESEEAEQASDSDKEKKKRKKKDKEDAESEEK
KAKKKG
>Amoebozoa_Tubulinea_EP00029_Vermamoeba_vermiformis_P011016_TRINITY_DN5950_c0_g2_i1.p1_TRINITY_DN5950_c0_g2_TRINITY_DN5950_c0_g2_i1.p1_ORF_type_3prime_partial_len_662_score_115.56_TRINITY_DN5950_c0_g2_i1_2-1768
MEADLLEIYKLGKEDNDEWVRVVASLLCTFPTQNMISYTDIHDNENFKKVFEDITSKLES
KIPSFNPLEYAYLNHSLFPKDLLQSVSANPHFTIKKPTPRLPPPAKKPIPIRKSVDMGSR
PTSPDPANQPRATSPLVPRPTSPGPTMNKADLASKLFINRSKSRLTGSSNAKPGLQSSGT
MGAPAGANPKLGLRESLTRLGPQPQKRTQMIGLEEIEMKQQQQEEERRLKQQQIEDEKRA
KQQQIEEEKRAKMAKQAAEKEAAEEAKKRKRAEKEKERAEGKKPRRKKQKLDNEEGEITS
EQNTVEGEMSQSAQVNTTITTASSSTVTMSHVVRTNGSGGGDDFDYDAPMTDVKMSQTDE
TARARFSAPISSLVTGAAPVGNNMSSLSLAERLTQSLGTFGHTMTQRPMPTQLPSVVPIP
PMAMSMQRPVGGGDSASQMLSQVLNPMHSTPMPAHNAHSLHNILAGTPTPIPIPGEHRNA
MLPPMHMPPQPFQVPGQPLQYSITDLPPHLQPQIQQLFAESPKLTEVDKYTIVKFLSQKE
TTGDKGPAALRTFLCNETIVGNQLEQFVFEINYGTGTWRKLKRKRTLQQ
>Breviatea_Breviatea_EP00033_Pygsuia_biforma_P002855_GCRY01003149.1.p1_GENE.GCRY01003149.1_GCRY01003149.1.p1_ORF_type_3prime_partial_len_393_score_96.10_GCRY01003149.1_142-1317
MEGKESRDVFWLSSKLTEAWSSEKVAPLLTKEVLSPVEDNFEGLEEKARANLLLSFLSMK
KRQQKSLQASFTSFVKQGKNDKDDWVQVMSDSIEGFLVNGEPNNNLQHPTFQSIVDTLSN
LLRQNYDNGFNVYDLPLCAPYLSQPLVQKLKPRTTIQNEHFRVSKNAQPVPSLSSIFKGA
DNPIDADKAGRAGGPSRRVLTTAPPRSKAKGSGSLFLKRPTTVRSTLGAATPGSARKSVG
LAAKAGGYQPSVRTHIVDLAEAAELMSKHADEDRKRQEEARSSKKREREEAKAAREMVRE
DRKRQREMEREDRKRAKEEEKEKKKQEKERLAEERKKEVQEQRERKQQEKLQKTRPPETK
PSKTDYFPAPGPGDAPPLEEHGAAAAANQKRE
>Chloroplastida_Chlorophyta_EP00195_Chlamydomonas_chlamydogama_P006001_CAMPEP_0202907758_NCGR_PEP_ID_MMETSP1392-20130828_43722_1_ASSEMBLY_ACC_CAM_ASM_000868_TAXON_ID_225041_ORGANISM_"Chlamydomonas_chlamydogama_Strain_SAG_11-48b"_LENGTH_284_DNA_ID_CAMNT_0049596799_DNA_START_21_DNA_END_870_DNA_ORIENTATION_-
MESGGGSSASKPALDVELWANTKLQGDWSAPTILSQLTKERLEALLPAFSKGKLDYMVKV
RLLLACLMLGKQQRADVAAELQQLGDMARNDDNEWVRVIALAAGDFSGQLDLEAVTRESS
LVQETAAELIELLETGPPPPANFLPLQDKYMHPDLRALRGMDHAPSDHAQASPQQHFHVR
DDPESQAAIQDLSVETLFGSGATLIPQDLAQDKAWSSAPSVHARRGMGVSDASNAGSKQL
LGFRSSKPDSLKHPTTPGKALPSTPSAGGPSRESSFSLAGGTGX
>Chloroplastida_Chlorophyta_EP00198_Chlamydomonas_reinhardtii_P009108_XP_001698445.1_predicted_protein_Chlamydomonas_reinhardtii
MEGGAAGSSSAPADSGRLHVWLHSKLSGDWSAQTAASGLNEERLNALVRTFGGLDSMVKV
RLLLAGLFVPRADRPRLVPLLAELSSGAAGSQDEWVRATAAAVGDWAGPLDTAALAAQFP
LVRDTVAGLQSELQSLGPHTPAALLPQTVPSTPSGGAAKPGVSGAAVSLSVSVSGSGGGA
MRSGSLGLTLSRGRSLRQHRAVRRAAIGSGCVPVRAGTYRKRP
>Chloroplastida_Chlorophyta_EP00200_Dunaliella_tertiolecta_P013689_CAMPEP_0202395090_NCGR_PEP_ID_MMETSP1127-20130417_93785_1_ASSEMBLY_ACC_CAM_ASM_000462_TAXON_ID_3047_ORGANISM_"Dunaliella_tertiolecta_Strain_CCMP1320"_LENGTH_948_DNA_ID_CAMNT_0048997767_DNA_START_129_DNA_END_2979_DNA_ORIENTATION_-
MNLDAEAATETATEIWAQSKVLGAGDWAGPSLASQLTRERIQGLIRVFQRGKLDNMVKVR
ILIICLFLPRAELTGFKSELMQLAEQAKRDDDEWVRVMGEAVGNFDGQLDLRNVCESSSL
VRDTVAGLQAGLPFARAPSEFMPLQEPLMHPDMRIQRHRARSAAHGHFAGPREDPACSAE
DGGRHPLDALLPGSKVWSMDLRGTAPRGTASTAHASIHARRGTQAEGATMFRPSAPTLAL
PASSRPAPAAATAAPPPTTPHPAPLVPPQRHEAAGLQPHVHSGVGSEAEPGVQGKGVTTP
VAKGAVSTGTALLAAHRQVRTQPLQLQDAXXXXXXXPALQLQEARAATQAAVQAQAQAQT
AGAGMGKRGRPRKQQAQPASGPSGAQEEDGSAHKAEVGQGIVLEQQQQQQQHQGEEQGSM
PPEEENEEQEQQGADHVQAVQEEDDEEEEGEEQEGEEDGPPSGEDEGGVPEEKEEDEQPG
EEGHEEPAAKRHKSGTPEGQPEDIQQEEDGGGVEEIWLPEDVSSFFNLXXXXXXXXXXXX
XFFNLDFASTXITLNLFALVILLNRSNAFEILNPENGSWQENCFMSSEPPTKSARQACYS
ARDAFYNCVREQGGLEWTAQHKVPSKCKAARAAFEKECLPSWVKHFDTQQEVSARRARQL
RAAIDSQATSAAGSLSGKAAKKPYTAAPAALLLPNKAVHQLVAARAVVTAGAATAQRSMG
RDEESYRRDREVPDRERERDRDRDREKGRSKDKGKDRDRDRERERDGDRGRDKDRERKKD
RDKDRDRDRERGRDKDRGRDRDEERASRRHKDGKERDRDARERSRSQERAERDRRDERRR
REHSQEADERGKGDEEMRDAQGGQQEEPKPQGVDLNADLTAEEVQMMQAMGIPFSFDTTQ
GKHVEDEAANASASRTRSKRTARQYMNRRGGFNRPLPVERTNEKAIRD
>Chloroplastida_Chlorophyta_EP00206_Coccomyxa_subellipsoidea_P008077_XP_005650626.1_hypothetical_protein_COCSUDRAFT_61078_Coccomyxa_subellipsoidea_C-169
MSRDVAIQASAKLSGDWSAPEYTKSLTKEVLQELLPRFPKLDPLVRMRLLLSVMSLPAEA
RAGMQQELEALSAAVKVDKEEWVGVIGKAVGSFDGHLDLDAVVRKSSAVRETLKDLRSRA
DSGKTAGMRPLEIIQSICREGVATASAALAQPAANAEAAASLANAAAVHAAAMSAPSPPP
VEHAGPSHRHSSDAASQSLGKRSGGLGDMFRSTRPVHVNRPAAGSAASAGGVERKGMQRT
AKAKLIDVNEVIALQQHNQPQAPSASQPSESGDRGAAAAANGGTVHAQDPDDELEEGEVA
EEGELPMPAANPTKRHRLNGPPKVAQQPYRDRGPYSPPPRFSPQRYADDHLSPGRSRQYG
EHAHQRGMYDSYNGGPYERSGSWQDFDAPQQDPSGGMSNHRKRHSIDQQLGYLTTLAESI
AYYVVSGGVNFAAILIATALFPMFYTAGIAIKIADLKGRDNRLAGPGKPDIQYPRFLPLG
GKSQIIFNNVLEEVLSWVYGKYDLDGGCNEPTINSLKLLFTEFPCRLIRSCHLLNKWLSY
LVFGSLVFGSQEEGVPQYEGYIQGIDFSIDRATLAAFPSTKGATSKENALVLAIASQLSY
NRIYLIRDIVNRNWTDVTFKGGWEFDYVSLKPKDDVKYEQKNSDISAVLLQVGGPGEGRA
LILAFRGTEPLKNVNWAVDFQTEPPPEDEEWKYGVYHMGFRTALGLGPNLASDRTSKVKY
LSCNAENGQYKREKANSSPFLVMKAAIDAILAKEPKMKLYVTGHSLGAALASIFAAALVV
PPDTKAVYDLDPKPVFGALCTFGQPRVGNAKYTINLESALSKDRTDRRYMRVVNTDDIVC
RMPPPQVSPPPWYADAPFWQHPGHLVFLPAVPARFKPMRAAAMQNGSASAPTKTPTETEE
DAPENQPGARERNPSVVELLEQPTIYRGSSLWHAIKKALWATLDLIRGGAGINKPSTLTF
NPAPSLLRVLTLWLVVVTVLPLGLLLLPTPLFPVGVALILIGLLWGGLTQGVSDHALDGY
IRAIVASNKKNWTV
>Chloroplastida_Chlorophyta_EP00208_Stichococcus_sp_RCC1054_P000046_CAMPEP_0206143342_NCGR_PEP_ID_MMETSP1473-20131121_20190_1_ASSEMBLY_ACC_CAM_ASM_001109_TAXON_ID_1461547_ORGANISM_"Stichococcus_sp_Strain_RCC1054"_LENGTH_710_DNA_ID_CAMNT_0053538693_DNA_START_209_DNA_END_2339_DNA_ORIENTATION_
MTSTRQEDSGDHDPRATAEVCHRHKAADNPTGGGGMNRDLGLQTATRLAQEWSGPRAAGQ
LTPEALEALTARFGSLEPLAQARVLLSGCFMRPDRLESCREGLKGLAQAARLDDDEWVQV
IGRAVGDYSGTLDLGAVTAESSLVAGTVSDLTKLLDEHPPCQAFRPLEELYLSHRAAAAR
GGGRTGPTHSHFKLRNPRPADVGVAPGAAAATVADPIDLTALNIPTNQAGYSQKLGTSQK
AAVSSALASSYAQQSGVQAAPLPAVAPASADIFLPTRPSHGRTAASNVTDRSRAAGSGRQ
ARTKQLDVHEVKAMRQKEADEARAAAAAAAAEAAACKPAAASASGPDESTAEAPTAMGDV
ADWEAELEAHFEEPGAKSGKTDETEAEDKAPPKPKISLDAYLAGDKAKPRPRPAPQPSRG
RPEHYQHEAHDGEWHQPEEEWQQGHDGHYATAAGYHHAGEWHQHEQGWDGAAGHQHAEDY
HDYGEHGNGDDAHYGGRQTAEEGSGGGGGAEWVDHDAAPDARLGPGHADASAGRQHDWDE
LEPVQQRHPPQHWREGQHRQGGPDGGAEGPPSSPESGEVAEEEGELPPDSPAQLPAKRQR
IDDGQEADSRDNDDTPLIGHTWSEFVYRGPRVYRLAPNISHAITVDFSTVSVNHIHRANR
LRGCDCGPAQNNDACGLEWAVISCIMTSSVRCLELSKILGAGCIVGVQLL
>Chloroplastida_Chlorophyta_EP00211_Chloroparvula_japonica_P005457_CAMPEP_0119128960_NCGR_PEP_ID_MMETSP1310-20130426_6905_1_TAXON_ID_464262_ORGANISM_"Genus_nov._species_nov._Strain_RCC2339"_LENGTH_361_DNA_ID_CAMNT_0007119353_DNA_START_52_DNA_END_1133_DNA_ORIENTATION_-
MNFFQPGKQKLELFLTTKLEQPWTAGRLSALLTKDSLAAILEKYPDLDVHVKIRVLLSFV
GLSRGLLRDMRDGIAAIINLAKQDPNEWVSVAGEMLDTITAPTPSLNHNLKNAIYNDMLK
GFQEMFQEEPPRIVPREYHYLDKDVLPSFVPCMREKDLPDEMVEEERSAHVARFAQSQNE
HFSVRKESLFRERLAQEESLFRPKQESQPLGTLPITNADDLRASEDLRQSKVAMRKSLGV
GLTRSTDGLAGLRKSQQPKKTKMLDLEDVQRQEEQEREQNRKKQEEREKQRTQRDRDRIK
REQEKEKKEREKEEREKERLLKRQQREQKKREKQLEQEKKVEERKRKKEAARLAKEKKME
X
>Chloroplastida_Chlorophyta_EP00218_Dolichomastix_sp_CCMP3274_P004704_CAMPEP_0170160012_NCGR_PEP_ID_MMETSP0033_2-20121228_72352_1_TAXON_ID_195969_ORGANISM_"Dolichomastix_tenuilepis_Strain_CCMP3274"_LENGTH_271_DNA_ID_CAMNT_0010397539_DNA_START_1_DNA_END_813_DNA_ORIENTATION_-
GAPPGYGGGYSPAQQRQWSSSPEPGKRVTIASPSASPVGAGEQAEQVALTGALTASKNAR
RLRETWGACVTFASTLSGPMLDALSQRFATAMEPPVRTALLLSGMFLTPAQRGFAGPEEA
TAEASLAPSLAELRSVAAQDNDNWVRAMSAAVGDFSGTLEAYHAVEEAVPSVTETLERLR
EKAREFDKSAADAAHGMEYRPVEEELLSASLLAERGAPARRSDTRTHSHFRLRSSAVEAT
PEASSAAAAASAAAPPPVRRTPSGLAQRAVA
>Chloroplastida_Chlorophyta_EP00229_Micromonas_commoda_P006983_XP_002506357.1_predicted_protein_Micromonas_commoda
MGVSAGSTLLDKNVERLLSEPWGAAQAGVQYNKEVLGSLCEQFSRLEPQARRGALQGTLF
MRKGQRDSLKEEIRTLVDLATNDKDQWVSLIARALGGLRERFDLQQLQQDVPAVADAVAS
IRDKIQVDGTPDNYRPMEEMYLSPRLLAAAGAPPCEASAPTHGHFTPRARREPKKRFAGT
ATASVAPKTTVQASRPASTSMFAPPSRKPATSFFRDSGPSSKKTGAASAKSFLSKSRDTG
TKTMMIDVNEAAALGQVMGEDLNRAQRELEKREEQEAREQAREREREEREQKKKLEQEQK
KLRIQKMMEEREQKKKLELERKRAREEELAKRKNDAKRPRTEAPSREEVSTPSPHESDPM
PIHGVI
>Chloroplastida_Chlorophyta_EP00240_Pyramimonas_obovata_P006143_CAMPEP_0118922564_NCGR_PEP_ID_MMETSP1169-20130426_1453_1_TAXON_ID_36882_ORGANISM_"Pyramimonas_obovata_Strain_CCMP722"_LENGTH_309_DNA_ID_CAMNT_0006863457_DNA_START_1_DNA_END_925_DNA_ORIENTATION_
XEQQASATMFRDTETLVSTRLMEPWSAPSFAGNLKSEVIETVQQRYPHLEQPVRLRVLLS
ALSLKKGPLSALGPQLRKLAEMAKDDEDDWVRVFGHAVGDFNGPLDLEAVKEAVPEVRDI
LEELQARIQNGEGRNIRPIEDQYLSPHVLQSAPAAHPRGNHKHFKLRPESIQDKLASRSS
HMRTNSYESLKTTHMLEERRTGGRGSEELRPIPETSGSQGRATTVRVRSQEIGLVRTSSG
QSGGEHGGSRMSRVPSLGRAGGLKTLEKRPSRMMLLDQSEAATKLKEHNDLSLRKEDPRD
GTNSPSTAT
>Chloroplastida_Chlorophyta_EP00241_Pyramimonas_parkeae_P002457_CAMPEP_0114240996_NCGR_PEP_ID_MMETSP0058-20121206_9401_1_TAXON_ID_36894_ORGANISM_"Pyramimonas_parkeae_CCMP726"_LENGTH_455_DNA_ID_CAMNT_0001353501_DNA_START_1_DNA_END_1367_DNA_ORIENTATION_
XDTEAMAATKLKGPWSAVSFAGSLKAEVIETVQTRYPHLEQHVRLRVLLAALSLKKGPLT
AHASVLAQLSAMAQKDEDDWVRVFGHAVGDFTTPLSLAAVADAVPSVGDLLVELKEFMDG
MQMHRHNSCFPEIRPMEEKYLAMNLLKSASPVHPSEHKHFQVRPESFQEDTGPVQLHSKT
SSFGLLANSHQGSSAQTGLDDRGETVTAHRDPDNTGFMRSRHISGTSGDALARMGSSGLA
RTGSLHRVGSTGACQKPGEKRPSRLMMMEQTEAISKIKAQQSTLADDSSKDTPPSLCGGR
DADTKDPKRRKDKDEXERKHRKDAMKKRTKTEPDGKVCFKAEEAELGKQLGDISRSEHXS
SLPVTTELSCESGSPQAAGLLGKLLPAPTFLDADAVEEEPSFLHPSHSSEGQGIGTSIYT
TSMMDTNPSRPPNSSRMVEQSPLAAALAAALGGRQ
>Chloroplastida_Chlorophyta_EP00242_Pyramimonas_sp_CCMP2087_P008527_CAMPEP_0198214382_NCGR_PEP_ID_MMETSP1445-20131203_41010_1_TAXON_ID_36898_ORGANISM_"Pyramimonas_sp._Strain_CCMP2087"_LENGTH_288_DNA_ID_CAMNT_0043889559_DNA_START_338_DNA_END_1199_DNA_ORIENTATION_
MFRDTETLVSTRLKEPWSAPSFAGNLKREVIEVIQQRYPHLEQPVRLRVLLCALSLKKGP
LSALGPELRKLAEMAKDDEDDWVRVFGHAVGDFNGPLDLEAVKEAVPEVKEVLEELHAKI
RKGDGRSIRPIEDQYLSPHMLRGQPAAHPKGNHSHFKLRPETIQDKLASRQHLRTNSYDL
KASHILDSGPGKGPDEGRTGSDPSSSKPSGTSLSQRIRSQESGMHRTTSATRIEGDPSRM
TRIPSLGRPGGLKGLEKRPSRMMMLDPTEAAEKQKEHQSDKDKKKEEX
>Glaucophyta_Glaucophyta_EP00276_Gloeochaete_wittrockiana_P001685_CAMPEP_0184670388_NCGR_PEP_ID_MMETSP0308-20130426_81960_1_TAXON_ID_38269_ORGANISM_"Gloeochaete_witrockiana_Strain_SAG_46.84"_LENGTH_548_DNA_ID_CAMNT_0027117103_DNA_START_1052_DNA_END_2694_DNA_ORIENTATION_-
MAISSGSLISLGLSAKLQEPWSSESIVSSLNPEALVAIQKDFALLDPAVKVQILLSMLSL
RKIQFVELRTELEELIKLAASDQDEWVQVMASMLRDVPAAGGMASLNLDAVNNETFSKTF
SKIQKKVLEDGPPVACPLEYAYLSPSLVPEDAYKPPDPGKHFKFKEKPDLPTEVVKETKV
TATRQTEAIPKPSLLPVRKNNILQTLKKSRQQRQRSPPRPLNQKPNPSTQTAFSTTRPSN
APVRPAGPLGARTTSHGQGAGGVGGERRGLQKTNRMKIIDMNEGELIRKQQEEAAVAALK
ERKSSVHPGDLPIGEAINGSSGVGLPSPRDGISKSVTLSSTAGPTVADVEKERKRREMVA
QREAKAKEKEEKEKEKQQKKEDKAKEKDERKLARLASRAEDVSESTGGSKRRRLRHNDGA
SQGLQSADDENHLPMDDGLLSPRRSDVDSDSYSRTSSAHSSSQSTPLRSRSSMPSPSHPT
LFSPSGSSLPPPLPLHPSLSSFPAPSQPQPPSFPSNAHHPHHQHHPTSWSPSVPSLLASY
PSSSSSSS
>Cryptophyceae_Cryptomonadales_EP00277_Geminigera_cryophila_P011221_CAMPEP_0179446774_NCGR_PEP_ID_MMETSP0799-20121207_30315_1_TAXON_ID_46947_ORGANISM_"Geminigera_cryophila_Strain_CCMP2564"_LENGTH_234_DNA_ID_CAMNT_0021236343_DNA_START_1_DNA_END_700_DNA_ORIENTATION_
XDFVASSASATVHSSRDPARQTWQDVGDADWSQFIGERLSEPWMADRAGAALMPDHLRQV
AGKWFTIPSQIKLRLLLAVAATRRCDASAPNRAALDAAFQELLSKISDDDDEWVVLIGTL
LKDVVAEGSLQADLSHSKLKDISDAISQTLAQPGAQSALRSMPSLEWRYLPPPPRESDPH
TQEEEEEEARQMHCARSAEHDRGEVERKLQTRGLRDLDMTLVLKNEPPAVLDIS
>Cryptophyceae_Cryptomonadales_EP00279_Guillardia_theta_P010951_XP_005828670.1_hypothetical_protein_GUITHDRAFT_112397_Guillardia_theta_CCMP2712
MTGARKGEDLQQLEDAFKAVLHCAAKDDDDWVKLTGTLMSDIVSANRIRLDKKQMDDIGT
SLSNMLSTSEAKNSLKGITSLQKRFLSIDNRALDLSDENWKVSCIDTSHCLRKDREAREH
SFSVSGQNAAFPKAITPRPRTEANWWEGTQRTTSVGIPRHTDILQVLVEEVDEENDKTTD
EAQAPSGKRSRGKKNQNEEEGGKQKKHRVNDAASAGAEQALAKEGHVWRRNKRMRERKSE
RIAAEDSGSASKPESFSDAPASSSLHLKTVPGLIELVETSRHLNEGAKRAIIDFIRGVRV
NPFPDQPPLLSFTLRSERLDGKIESILLEINYDTGSWKEFASASASAILIGFVGSPKLLR
GQRMK
>Opisthokonta_Metazoa_EP00060_Petromyzon_marinus_P045881_ENSPMAP00000000496.1_pep_scaffold_Pmarinus_7.0_GL485460_152936_167370_1_gene_ENSPMAG00000000435.1_transcript_ENSPMAT00000000497.1_gene_biotype_protein_coding_transcript_biotype_protein_coding_gene_symbol_nelfa_description_negative_elongation_factor_complex_member_A_Source_ZFIN_Acc_ZDB-GENE-030131-6400
MKSALGIILTLARSDPDLWVQMIADVVRTFPDSGTLNLELEEQNSNAQSVLGDLKEKVMDCDASTMLPLECQFLNKSALTTLVGPLAPPAKHFQLRRKPKSATLRAELLQKSTETAQQLKKTSGIPFHAKGRGLVKKIDTTTPLKGIPKQAPFRSPSASPGFGPPGTRTPLSARTPLRKERGVKLLDISELDAVGAGREAKRRKKAPEAEQGEKAAKDEAAVNPVTPDYAYNVAARKKLGALSNDSSMPSTSYLPATPSMIPSSSYNPSADAPSGASGAAAIRDALQSNRTPEEPPSSPAVPALQSPFKQRAPLYSSALPSSAAAPAASPSPTTPQPTTPTLAQAPASQQQPVPVPQPQQQQQQTQQSQPKKNLSLTREQMYAAQEMFKTANKVTRPEKALILGFMAGSRENPCPDQGDIIQIKLSEHTEVLPKADGTGSTTMLVDTVFEMNYATGQWTRLKKYKPITNTS
>Opisthokonta_Metazoa_EP00085_Daphnia_pulex_P004801_EFX64651.1_hypothetical_protein_DAPPUDRAFT_304407_Daphnia_pulex
MASNVRDSDTSLWLHNKLGISTDSWAGGSICSQLNPEVLKNIQECFVELQTQVKLKFLLSFFQFSRRNLEEWKTELEEILEVAVVDGDPWVAMVAEILKTYPATGALNMEIGSATDEYTRKIFNDLANDLRKLVKKHGETGMLPLECPYLNKTALFTVVGQQSHPIKHFTLKRKPKSAALRAELLQKSTDAQNNLKKNPAPTVPLRSRGIPRKMTDTTPLKGIPSRHIGGFASPLSRVGTTPTSVGALGSSPSAGPNRPSPRTLAGRKDGGIKLLDINEQPIGFAQAKKRKRQQETGSVTETPEKPTPTPDYAAGLLPSNPPPTPAAPVTPLASTSIPPLTPLKEPPRMVAVRPPTTPSISSLPPASPVPPAQVVRLVTAQPATATPAAAASTVPTVYRLVQPAAAAGQPVAVPTATSNQLAAPPKKSVALMLTREQMQEAQEMFKNANKVTRPEKALILGFMAGSRENPCPHLGNIVTIKLSEDEEVVTATDGVTTTRVVETHFQMNYAAGEWKRIKKMRKTEETPASVATVMATATG
>Cryptophyceae_Cryptomonadales_EP00281_Chroomonas_sp_CCMP1168_P000892_CAMPEP_0206275872_NCGR_PEP_ID_MMETSP0047_2-20121206_35996_1_ASSEMBLY_ACC_CAM_ASM_000192_TAXON_ID_195065_ORGANISM_"Chroomonas_mesostigmatica_cf_Strain_CCMP1168"_LENGTH_417_DNA_ID_CAMNT_0053705335_DNA_START_1_DNA_END_1253_DNA_ORIENTATION_-
XVSSALTSDVLKQVESKWSMIEPPVKLRVMLALVSSKRGTGKAANWDSIESLLNVAGQDQ
DEWVSVIANIVKTVTRNGSTPAIQHAQFKSMCTDVAEKLSKVPSAAMRDLPPLESLYISG
EGDGDDPSMGQREHAHFKERTPFKAEGFGLGTISVEAAMADEEAQAPKRQPDSGPTRIFS
KAITPRDRDSTWGSSGPNLADYARQERKVVVEEADEEDLGDDVETNQPSKRKRSALMPAK
REKHADGEGGRAKKAKGAAHAAAAARHEADEDSEEEANSGPAPFSEAGADAAYVEAPPYS
YGNPEDQGGYAGGAGGSMDEEEQEIQPPPQPPQRVEGMEEWKKKLTSVAGLIELVQTSAL
GMGEQTAIVDFIQGKKQNPFGDGQEERTYVIREEKTSSGSTTINFTMSYVSGQWKVS
>Cryptophyceae_Cryptomonadales_EP00290_Baffinella_frigidus_P053740_CAMPEP_0180343978_NCGR_PEP_ID_MMETSP0989-20121125_2575_1_TAXON_ID_697907_ORGANISM_"non_described_non_described_Strain_CCMP2293"_LENGTH_151_DNA_ID_CAMNT_0022332973_DNA_START_51_DNA_END_502_DNA_ORIENTATION_
MTDRDWSVWVAERLSAPWTSDRIFPNLKPEVLAQVGGKWDVMEALVKVRLLLSMAGVRNS
SDAAIADAFRPLLSSAVQDKDEWVRLTASLLPALPDRGALALDSSDPRVNETYSALQSIL
ASPASKKALRGLTSLDCRYLSGREEEEEEEG
>Cryptophyceae_Cryptomonadales_EP00291_Cryptomonas_curvata_P001110_CAMPEP_0172193730_NCGR_PEP_ID_MMETSP1050-20130122_25139_1_TAXON_ID_233186_ORGANISM_"Cryptomonas_curvata_Strain_CCAP979_52"_LENGTH_192_DNA_ID_CAMNT_0012869363_DNA_START_1_DNA_END_574_DNA_ORIENTATION_
XADRDWSVWLEDRLSDPWTADRVATALNSDVLQQVGAKWASMTSPVKMRVMLAMIGARKG
QDPKIANEFKNLLSLAANDEDEWVVVIGSMLRDLMVSERIVAPTNVGEPGAAIYTSSLEA
VRSILSQTWIMDLEPLESLYLDSPEDTVEEQRHFQPRKPLNRMEYGLFDLPDVDPAEGDD
PASLTSGAAVAN
>Cryptophyceae_Cryptomonadales_EP00292_Cryptomonas_paramecium_P016307_CAMPEP_0113718802_NCGR_PEP_ID_MMETSP0038_2-20120614_35420_1_TAXON_ID_2898_ORGANISM_"Cryptomonas_paramecium"_LENGTH_209_DNA_ID_CAMNT_0000647021_DNA_START_1_DNA_END_626_DNA_ORIENTATION_-_assembly_acc_CAM_ASM_000170
LEGRLSEPWTADRIGPSLSPDVMNQLADKWPSIASPVKMRALLAIVSCRRGHDPKIAAAF
EKLLSLASKDDDDWVTVIGSILREFLSSDRIVAPTKDCGRAFDLYSDLLESVRSVLSESW
IINLQPGESMYLDSFPVPDSEHEHFKPRHPVRREDDYGLFTLPDHDMDVDDHPFGAGAAT
AQSLAGDDVSRSHSSFAARRKEPITPRNR
>Centroplasthelida_Centroplasthelida_EP00300_Choanocystis_sp_HF-7_P033895_c46335_g1_i1.p1_GENE.c46335_g1_i1_c46335_g1_i1.p1_ORF_type_internal_len_223_score_45.90_c46335_g1_i1_3-668
RRVHGGFRTFDKVMDEASALRAVESLFHDTTRPCSWNTRVAVETTPLVMSVINSKFGQLP
TGTKQSLLVHWLNLRKADAVAVKDSFSQIMSKAEQDDDEWVSVIGHILSTTVTKGELACD
LPHASSENVLRELGASGASAPAVPDVEFKYLSSQDSDSLSAPPFSVKDANIPKFASAIPS
DSDSGMAKATPKRKARDTPTFSLPSQRDNKKRPPPQQRRRPQ
>Alveolata_Apicomplexa_EP00364_Plasmodium_chabaudi_P002041_XP_016654896.1_conserved_Plasmodium_protein_unknown_function_Plasmodium_chabaudi_chabaudi
MKESDIHNSMEDDQKANKENCEDEKEQSKDIGFNNDSMENKEETKSRKSKNSPIINKDEI
NEISEKYIKYLECIKNNWSSSQASKLLNEKLIKYISERFLYMSSSLKVRVLTSFFYLTDK
LRIETKEYLLLITANGEIDGNGWVKKFSRILKQFVKTGIIDIKDIDSQTMHRILNYIDQE
SSSKKGKKCYNHNKKEIEYIHMCDPINELKNLENKNIIHLDEYKMFTPSKNFDCLLLSVI
KKGINEFKK
>Alveolata_Apicomplexa_EP00365_Plasmodium_falciparum_P001577_XP_001349044.1_negative_elongation_factor_A_putative_Plasmodium_falciparum_3D7
MEDDENNIKGCYDMNGSNDKVEDNVRQNEGEKNNMNELKEESNIINEEKMKEISDKYIKY
LECIKNNWSSSQASKLLNKNLIKYISQRFLYMSSSLKVRVLTSFFYIPDKLRKESEPYLL
LISSSAEIDGNGWVKKFSRILKPYIKTGVIDIKEIDSQTMHRILNYIDQENEKKKKHKKS
YFHNKKELEYIHMCDPINELKNLENKNIIHSDEYKMFTPSKNFDGLFSSIIKKGINEFKS
>Alveolata_Apicomplexa_EP00370_Babesia_bigemina_P003972_XP_012769829.1_hypothetical_protein_conserved_Babesia_bigemina
MTEKEQNVKAVVSEIASRRGVADMTTDESLRQLSDQYVEYLKLIKDNWSSCHASKMLNVE
LVQYIVPRFRQLSAPLRVRILTSFFYLKDTLRVEAQDNLMEVLGFAETDANEWVRKMGQL
LRPFILNGMIDLRLIDTETAFRIITFLDEHKDSTYYEKEGLDSVHICSVKESDGSVASNG
IQNDDEYTQYYPRVNFDKLGDTILKRAVNRRDAYAQRRSLSITEI
>Alveolata_Apicomplexa_EP00377_Hammondia_hammondi_P007184_XP_008888801.1_hypothetical_protein_HHA_284570_Hammondia_hammondi
MESEEGSPLGGSEKVALEENNTEIKGGAATGTTKLSRNEALSSRYIAYLRSIKDNWSSCH
AARLLTPALLKYIHQRFIMLSTPLKVRVLTSFLYLRPALREASKDVLTEILKEAETDPNE
WVKKLSRILVPYISSGRVDLRETDTETAFRIISFLDEQQDLHPEEGPYRRKGGLEEQHMC
NPELEFPSAEAATLAASRTAHLPPHEQIQAQLEIPLSATLEMNLFTPRENFDDLMRMTVR
RGSQQLRRAAETQHQRAAAASLRRPGSRAGSAELGRR
>Alveolata_Apicomplexa_EP00381_Gregarina_niphandrodes_P001267_XP_011129697.1_hypothetical_protein_GNI_049790_Gregarina_niphandrodes
MYWTGRAAWDRGCEFFCVNAMKVIAQTGAKTKAGQELGRVEDLTVEGHVRQEDGGREDST
GRQVVGRQDDGARQGNRELAAKYVEYLQLLSHQWSSVRAASLLTPELIEYLQPRYHRCSS
PLKVRIVSSLVYLSSEIRVQAKDSLIKLLAEAEVDKDEWVRKLGRLMSSFVTTGSIDVRD
TDSETAFQILKHVNSSNVKHKPPLDISDMVNIVHEYMFVEYIFAEEQRTRVCGDEQIRED
SGTLPGRLPGSRGGKGGHLTDPTAMSGGYRPSGSLYGGPHSRPPTPENQTAASGGNGLYG
IRGGPLPASLFGTTDFRPGLDLQRMYQDLCKKGDVRLEACRTPWP
>Alveolata_Apicomplexa_EP00382_Lankesteria_abbotti_P005646_CAMPEP_0113851286_NCGR_PEP_ID_MMETSP0372-20130328_4510_1_TAXON_ID_340204_ORGANISM_"Lankesteria_abbotti"_LENGTH_196_DNA_ID_CAMNT_0000821987_DNA_START_164_DNA_END_750_DNA_ORIENTATION__assembly_acc_CAM_ASM_000359
MSGTSCEAQSEEYVAFLRRLSHQWGGWSAAQLLTVELIDYIVPRFTFCSSPIKIRILTSL
LYIEQSLREKCKVPLSKLVWESETDSNDWVRKLSRLLQPYVATGIIDIKETDTETAYKVI
QFLDTQKALHNLNLRQKSALEASHMCDVMNAADFAPEIRLGTDAPDLYMRTAETVNFRPA
VSFENFMKDTERRGLX
>Alveolata_Dinoflagellata_EP00397_Hematodinium_sp_SG-2012_P063989_GEMP01089489.1.p1_GENE.GEMP01089489.1_GEMP01089489.1.p1_ORF_type_5prime_partial_len_202_score_43.87_GEMP01089489.1_3-608
QANRDGRLAHTQVSSKIVDVKKKTEMITFDALMERLDLYASSSASSAWTPELLNQTLGKW
DTLKTQTRRKILTSFFFMKNPVHLKHCRIEMNAIILEATKDRSDEWVRSLSRLLEGFPES
GRIDYWKVDGELLYKTNEDVQDALERYDGLDTKPFHLKKTDWDDEFSCSDSETSSEEVEG
LWKSSRDDSPNTKSGSFPNGG
>Alveolata_Dinoflagellata_EP00401_Gymnodinium_catenatum_P050773_CAMPEP_0117569892_NCGR_PEP_ID_MMETSP0784-20121206_58904_1_TAXON_ID_39447_ORGANISM_""_LENGTH_393_DNA_ID_CAMNT_0005367903_DNA_START_1_DNA_END_1178_DNA_ORIENTATION_
GLQGHSPELEAFSAAVGTGWSAVGGIPYLTPHVLRQINEGFKCFSTPKKVCSLLSFANAK
GIHLSRNAETMQAIIDQAMIDPDQWVQGLARLLDGYPEAGTINCAKVDNEFLYRLTEVID
SAYPLPSNGADGAGALPRASPAQPLPQDAVCITGAPDPPQTSRAADFDDAVRQKIFKEID
DDIGETLERVGISAKLASGGDGAWATHWFFEDATPKADARSLPANFFHTEERNRRPQLSR
NPSGATAPTWLMADSRAQKPRQPAPTRDSAVAAHRQTHGLRWNVAGLEAAERAAVCPLGG
QTREASGGDLPPTDTSPPLRHEASGPHTAAAPPSPRATARAAEAMSDRGAHSLLAQGSPS
TFRPADALGKSVAEGSRDGQSRSRSRGLNKHRS
>Alveolata_Dinoflagellata_EP00403_Amphidinium_massartii_P001535_CAMPEP_0178376870_NCGR_PEP_ID_MMETSP0689_2-20121128_3626_1_TAXON_ID_160604_ORGANISM_"Amphidinium_massartii_Strain_CS-259"_LENGTH_404_DNA_ID_CAMNT_0019996907_DNA_START_1_DNA_END_1208_DNA_ORIENTATION_-
XAMCPPWHWQAMAASGGGGELENYLQCIQQDTWSSVGIIQLLTDAGLEQLDASWARFDRL
TKVRCLLSFMHAKSTYVEKHAKVLQSVIDRSLADADHWVMGLARLLNGFPDTGKVPCEQV
DNELINYRLMEALDKAGAHRTTPNLAQSSLPWSTAAAVALRDEPRRQDAVDPDAWHFREG
PRCGDCTFVGGSAEECFKWIREGDAAEQRDLNRANKERSESPINTSRQPAADHERAPSSP
ETVQPPLSRAAQLTRRHSEVSAASSAAVPGRGMEPASKDWLGQAVPAWARHRPAEGHKDA
SHDKRGQNGQKASAESRKRTSQGNGAAASSRGSQSTGADAASQRPRRRAPTTSPKAAAPP
PSPLLQEVPADDEDKDEQQQPTSPAAKKLKQDFSGMPVPLSMPX
>Alveolata_Dinoflagellata_EP00405_Crypthecodinium_cohnii_P046483_CAMPEP_0206569776_NCGR_PEP_ID_MMETSP0325_2-20121206_26630_1_ASSEMBLY_ACC_CAM_ASM_000347_TAXON_ID_2866_ORGANISM_"Crypthecodinium_cohnii_Strain_Seligo"_LENGTH_293_DNA_ID_CAMNT_0054073411_DNA_START_125_DNA_END_1006_DNA_ORIENTATION_
MSLSGSVFEPSRGRGLKPCPKVKALTDEFRAMRQPWGAIQAVKFLTPERLDDIHTYFELL
ETPDKRTMLLAFFYAQPCHLARCSKTMQKVIDKARVDSDDWVRGLGDLLINFTTTGSAQT
SQLDSESIFFCRKAANLDGEGLEVMLPEFAQRLGNIQRCSSWSERDLGEEPPYMRTEMPI
ESLFEDICKDALEAATSMGLDDDETRRIILEGPSTNPRMSQEAMLARNQTLLGLAPWQPQ
RMRQLQQQQQQQQQQQQQQQQQQQQQQQQQPSASTSTPAAADDLARLSKKARH
>Alveolata_Dinoflagellata_EP00429_Kryptoperidinium_foliaceum_P045118_CAMPEP_0176104890_NCGR_PEP_ID_MMETSP0120_2-20121206_52634_1_TAXON_ID_160619_ORGANISM_"Kryptoperidinium_foliaceum_Strain_CCMP_1326"_LENGTH_217_DNA_ID_CAMNT_0017439001_DNA_START_1_DNA_END_651_DNA_ORIENTATION_-
APGTAAAPRPSAAAALLTGQGPRKLPGAEFLQQVSDDSGWGAGGAFHCLTPQVLAQINEW
FKGYSRNEKLQCLLSFFHAKPAHLAKSKNTMQSIIEQAVLESDDWVRALGRLLSGYPATG
AIKCCQVDNEFVYRLTEVVRIQGQQHRGLPQPTCAEIVGTVDRPPQCASPDPAAVARPPF
DRTARRAASLLDTMEREARDIAAMVGVGDDSEDEVDC
>Alveolata_Dinoflagellata_EP00440_Ansanella_granifera_P019761_gb_GFBE01021466.1_.p1_GENE.gb_GFBE01021466.1_gb_GFBE01021466.1_.p1_ORF_type_internal_len_228_score_47.21_gb_GFBE01021466.1_1-681
HAIPLHDRNMSSHKAASDGVRAGDGVESSNAFASLTKEVLRSAEENFKAYSRDEKIECLI
SIALAKDAHLKRSAQTMQSIIEQAETDHDQWVQSLGRLLLGFPATSTINCAQTDKELLYK
LQEEMKLHNARALLPPAAEIVTAVASPGDSASNSVPTPSLPSFSFTEDPDKLFCNWSGKT
GERMSDDMREQMASLLGAVKPNELRRQGSGASTPSRPHSRGQPRADF
>Alveolata_Dinoflagellata_EP00443_Scrippsiella_acuminata_P086699_CAMPEP_0115483800_NCGR_PEP_ID_MMETSP0271-20121206_59043_1_TAXON_ID_71861_ORGANISM_"Scrippsiella_trochoidea_Strain_CCMP3099"_LENGTH_362_DNA_ID_CAMNT_0002911663_DNA_START_1_DNA_END_1082_DNA_ORIENTATION_
XTRQSAQPSNEGPRLLPGAEFLQGVSGADGGWGAVGAFQILKPEVLAQINEWFKGYSPCE
KLQCLLAFPHAKVAHLTKSKHVMQSIIEQAVLDTDEWVRALGRLLSGYPATGAIKCCQVD
SEFVYRLTEVVRLNGPQHRGLPQPLFAQILGTPDRPPRAVARDPVSSIIAGTEPAFKRST
RKTASVLQSIEEEAAQVAAKIGLDDDDEDPILPSTVHATPSASSSSAGRPSVWQKMSSPW
IGENEKKPPRQPSSLSSSSAPAQHDKALTASTTYARDSSSGPGLQWDVAGLEAAEQAAVS
ASRVAMQEQVAKPESPVIQENRANVDEAPDPPPRFQRVTAAAVAALARGHGALPVPLGSA
SX
>Alveolata_Dinoflagellata_EP00445_Apocalathium_hangoei_P089003_CAMPEP_0204204622_NCGR_PEP_ID_MMETSP0361-20130328_69761_1_ASSEMBLY_ACC_CAM_ASM_000343_TAXON_ID_268821_ORGANISM_"Scrippsiella_Hangoei_Strain_SHTV-5"_LENGTH_556_DNA_ID_CAMNT_0051167757_DNA_START_98_DNA_END_1764_DNA_ORIENTATION_
MALGIGSASSNASAASSAQLPRSSTKAQPSSQGSGLRLHPGAEFLQQVSDDSAWGATSAT
HCLTPQVLSQINEWFKAYTRNEKLQCLLAFFHAQPTHLAKSKLTMQSIIDQAVLESDEWV
RALGRLLNGYPATGAVQCCQVDSEFVYRLTELARLKGHQHRALPLPRFAEILGTPDRPPV
AVSPDPDSIEQPPFSFTTRRFASVLQRIEQEADDVAAKIGLDDDDEIDGVVRGTWDSGAR
GSTSSVSAAVGTSASFPMQAPEMMKGPMVWNKLSPSDGERPAKASPPSSSGPPPRRDIEI
APIQPRSVPQAGDTPLNEVALAAAPRILGATPAQERSVPQVGATLLNAVAVAAAARIADA
TLMQHQRSVPQVGAAPLNVAAVAAAAKIAAQDRTKTEQSRTTGLVTDIIAASEAAIANMS
GRRDSRLGCAPTAGLQWDVAGLEAAERAAVKRNDSSEPLIHPTSPFTEEASEGRSPFTEA
SGNIVGIPTPHGHTASCEPTVDGAASRSGSDLGTPSSISLESGSTDDESEVEGDSGTCAR
SQSQPSDPAAKRQRVA
>Alveolata_Dinoflagellata_EP00450_Noctiluca_scintillans_P007265_CAMPEP_0194491032_NCGR_PEP_ID_MMETSP0253-20130528_10049_1_TAXON_ID_2966_ORGANISM_"Noctiluca_scintillans"_LENGTH_326_DNA_ID_CAMNT_0039331719_DNA_START_1_DNA_END_978_DNA_ORIENTATION_-
SHWLVADCPNKRSQFMSWRPAVEEVLERCSADGWISSGAIQKLTPRVLKQINELFKGLSR
AVKIQCLLSFAHAKGVYLAKAAQTMQSIIDQAVIDPDQWVQGLARLLDGYPEAGMVQCWQ
VDNEFVYRLAEALDAASGQRFAPDAMSLSLHESEYSVPLHEHSGGQLAPREMGDFVLARP
ASMSTVEEGDREEVEGLEICPRTGMGAIDDFSLVLESVVGRPTEKSGGNFLIQEKPDGPA
RSIPKVHREHCKERKPDGLEWDVAGLEAAESAAVRGLKRPSVDPPSHEEPLAQTNSEPLR
GQEACGTPMARAPANSHVFGAVSDLG
>Rhizaria_Endomyxa_EP00473_Plasmodiophora_brassicae_P002739_CEP01643_pep_supercontig_pbe3.h15_scaffold_51_88466_89951_1_gene_PBRA_008586_transcript_CEP01643_gene_biotype_protein_coding_transcript_biotype_protein_coding_description_hypothetical_protein
MDAGRKVEEPWSAYRLCPTLSSDVLDGLSRQLPNLDPAALTRVLMSFLHLKPIQVRDMQL
DLGAFIDKCDASLPDDDDHAWARFVARGLKGFGETMRFDVDTHHHASCGMPPYIDGILQR
TSSALSVVQPWLLPAEAQYRDTALLPPVASPPASEHFRVRRAYTFDAKAEPHVAHAIPVS
RPAAVPQSSPPRSSPPKALQQSSPVPPRPAPRVIEPFRRRTAIKTMGLEDAAHLQDKSKR
GRPTGIESRREKEDLRRLEKAEKEQKRHEEREQKRLKKEEEKETRRIERDLQREQKALAL
QEQTQRRERDLMDRAVREAAASVARQTAQAGLMMPAHLLAQMQSQMHAGAFPGVLAPPPP
PVVDNSPFASMFADANVLTPEHKSLIEQFLSGQPVTHPDAVDGVYQVTLSEKRTIDANLD
EFAEVVVFEMNFATGSWRKLKRRKKLLSHRTEQ
>Rhizaria_Endomyxa_EP00474_Spongospora_subterranea_P010902_CRZ11360.1_hypothetical_protein_partial_Spongospora_subterranea
CWSQLTRLKRSMDVRRWLSQKLDEPWSAYRLSGSLTNDILDSIAAAVADLDGTTITRVLL
ALLHLKPVQVREFQVNIEALLHKCEATLPNDETYEWARFILRSMKGFSKSRRIDIEHNRP
DIRNHVDNILLSTEQIEMRPWMVPAEAKFLDPSLLPPITNQRLKHFAIVAPFEFGSGSAP
EPAPPVVIENRPDPAVMRVSPVKAPPALAPRLPPRVPPPTARSIEPFKRRMAIKTMGLED
AAQLQDRSKRPRPVEDGRRKEKLDLKKQEREEKEQKRIEERDLKRKKKEDDKEQKRLEKE
FQKEQRNRFLTEQSQQREREMMDKAVREAAEAVVRQNAQTGLMTPAHLLAQMQTGLFAAP
DASRLFPGVSEPVVDSSPFASMFVGANAVTPSDRKLIEDFLSGQSCGHPDAQNGVYQVIM
SENYVQDADLENYMEVVVFEMNFQAGSWRKLKRRKKITQPT
>Stramenopiles_Sagenista_EP00511_Aplanochytrium_stocchinoi_P005084_CAMPEP_0204824884_NCGR_PEP_ID_MMETSP1346-20131115_2863_1_ASSEMBLY_ACC_CAM_ASM_000771_TAXON_ID_215587_ORGANISM_"Aplanochytrium_stocchinoi_Strain_GSBS06"_LENGTH_387_DNA_ID_CAMNT_0051952285_DNA_START_76_DNA_END_1239_DNA_ORIENTATION_-
MSSTTAKPAALLTQTEQDTANGLLLINKIRRDWTAQSLVSYLSPELLDYVTRELSRLERG
IKVRVLLSLLGVHAKDLEALRESINKLLRAAKADSEDWVQVTSRVVEKFLPPPLRKNKDP
EGNKKDEDDDQPDLYLESLSEIYKRITGIFKDVEDKGEPLPFVLPADFLPLEWPYLSYNL
LPKDFDISLSRQNLHFKAREPEKTISAKVGEAPGTERQQPGVKSKPFRPNMVKKPALLGK
VPDSIQQKAVENNRPQMKILDPAEMEKQQKDKLARKAAEKERSAADSNPKPKPNPAAASP
SGGLAAVLDTANKLTPENRKIIEDYMTGGKNPNPSGPSVVTILLSETRRYVDNKTAVALE
QTKLKIDYANKTMKKVKAVKKYKLKGK
>Stramenopiles_Ochrophyta_EP00638_Chattonella_subsalsa_P013074_CAMPEP_0117801352_NCGR_PEP_ID_MMETSP0948-20121206_15027_1_TAXON_ID_44440_ORGANISM_"Chattonella_subsalsa_Strain_CCMP2191"_LENGTH_193_DNA_ID_CAMNT_0005633831_DNA_START_1_DNA_END_581_DNA_ORIENTATION_
XKMDSSGSIIDPKYESINTLVHELSGPWSSSEVRQHLTAETLDHLSNEYNKIQRNTKWRV
LLAILNLEQEDQLQLKGSINNLLDVADQDEDQWVKTTAALVRRWLHGSEANTQYLDGLME
DTMKEIASIATQKSDQIEETPYFEPMELAFLKKDLLPPELQEDEVFNTNPHFQVDFEALE
RLTSDDKEGFRKR
>Stramenopiles_other_Gyrista_EP00643_Hyaloperonospora_arabidopsidis_P005652_HpaP811087_pep_scaffold_HyaAraEmoy2_2.0_scaffold_145_133076_134930_-1_gene_HpaG811087_transcript_HpaT811087_gene_biotype_protein_coding_transcript_biotype_protein_coding
MTEGNAGTAVVTAPTGCTDPSSSFNAWLLQKLRLEWSSSDLGGLLTPSKLAEARASFSHL
ETPIKVRLLLSLLSVRRDGVDEAEGTKQKEIDALLLVAEQDAEEWVKISAGIVKQFLILQ
ATGRPTDSYLHAQLETTASKVVKAVTAPPQTRPSSNAMNVALADCFSLENGLLNPLLCPP
LAPTVTTHFTVSGEDDDANGKEDEVSASPVKKPLHRPQMARMLGSSGVMAASTAGTTSSL
TRTQVTAKTPVGKRKNLTELSSEIRRKADAGRFKRQRNRISMIDINEVKQIESEKAQKAE
ERKKQKLAAKEKEREKAKEKEKEKSDALIVGATVDVSEKGGVAEAAAVPAYVSNEHAAIA
ADIFAMHHQQHALDDSVQQYSQPQLQMEGNVAHTQVTSVAAGGDDYVPDGTQALLNAAFH
STQDIMKEVVSQQNQQMQEQHHMQHQQLQAPAYQDLYRTQQQMHMQPLAPPPQQYHQGFE
PEDASIASANTGGMPMGFGGYNYGATAGYYYDQFGNYGAPQDTNAFSSTGYPNSAIGQPD
NGMNGIGLPPLGGRQLGFDPTQPQPQHQHQHQQQNNGGYIGGSGEYWR
>Stramenopiles_other_Gyrista_EP00648_Phytopythium_vexans_P003857_EPrPV00000016939_pep_supercontig_pve_scaffolds_v1_pve_scaffold_174_3110_5103_-1_gene_maker-pve_contig_174-snap-gene-0.24_transcript_EPrPVT00000016939_gene_biotype_protein_coding_transcript_biotype_protein_coding_description_Conserved_gene_of_unknown_function._Source_PGD_Acc_maker-pve_contig_174-snap-gene-0.24
GVAPAAATSTAAAAAAAAAALPPPAARTLGRQESTAAGAFDAWLAQKVRADWTSGELGAL
LTRERVREAVASFPQLENPVKARLVLSLLSLRQEEFEGCRDAVQELVALAEKDSEEWVRI
GAGMVQQFLFLDAAGRAGDGFFHDQLARTTATVSRARTLDDVASLENALLNPSIRPEPAL
KPAMHFTVSAAPDAGHKRDGHDGRFPHLMLSFARYWHRLMMVCGCSNDTGRLPTPKKPLH
RPPMARPLVHPTATSSVASAATPTRLTPTAPKPLPLKKNVSDVTSEIRRKADAGRFKRQR
SRISMIDIDEVKQIESEKAQKAEERKKQKLLAKEKEKATAAAATTPTASSAGNDHASEEP
TPPSSGAVVASASSGAVYDDASVQEDEPAEADATVASSIPAPPMHAMESYQAAPEASQFG
AGSYIDDPHQAHAPLSAGPPGLFSLQDQRSVFDNQQQQQQQQQQQQQQHNGGFLDGPPEY
WR
>Telonemia_Telonemia_EP00658_Telonema_sp_P-2_P039129_TRINITY_DN27999_c0_g1_i2.p1_TRINITY_DN27999_c0_g1_TRINITY_DN27999_c0_g1_i2.p1_ORF_type_complete_len_391_score_98.06_TRINITY_DN27999_c0_g1_i2_124-1296
MIRRPPRSTLSSSSAASDVYKRQEKGAHSLTVDNIKDVTQHFNKFMELKARVLLSLMSVK
RHQATQIKEGSMELLSKARDDDDPWVQLISSLLATYPKDSVIQLHPDHDPTEKLLKSVAS
TVAAAAVDNLVPSVESVYLDPQIAPPLDGTHTHFVLKPAPELVDPFETTEPEVQSLTAQY
SKDSSNLPVTPRAIPRAPSSQAGAAPRRSSAPIFKPAPMAGSKRTMVAIDFEEAMKEAES
GNKRRRGNEDKPAVREEQKLAPAPQYHEPASAEAVSHAWVQEVQQPVLTPQMEHSIRQAF
SGATNQLTDELRVHMTAFLSGDLSAAPIHTKTEEVVLNEEDKYVMEADGTQSLSHKERII
FEMNYETGTWRKLRRKLGRKTGPTGPTPGA
>Hemimastigophora_Hemimastigophora_EP00697_Spironema_sp_BW2_P011149_gnl_Spiro4_26744_TR13281_c0_g1_i1.p1_gnl_Spiro4_26744_TR13281_c0_g1_gnl_Spiro4_26744_TR13281_c0_g1_i1.p1_ORF_type_internal_len_511_score_127.01_gnl_Spiro4_26744_TR13281_c0_g1_i1_3-1532
TQSTWEKSLATSIAVLASRPMASSLVEGFSLNEEIVTDEQHKKFQFWLSGLLADAWTGER
ISSHLSRSVLAAVRHNWNNLETPVKLSILLGFLTVRKKGMDQLRDEMKLVIRMAAEDDDD
WIRVVAQIIAPYPETADGDVGMLNTDIDNASYRETLARLQEKVSAVNGGAFVPMEYSFLN
PRLTQSWYRGQAESESEVHFRVRESWISRQEAAAQAKKITNNPREGGSTATLLNKTSALQ
RGGPSPVVAPRSVVSKSVKRSDVGSGSLGLFTHMGRKFDTDAPPRLTAPDGKKKGSIRMI
DSEEVLFLERQHEEARRRSRAMRDEAPDLRKERKKQELAEQREKRRTEKDRRKGEEMKKK
QQFDQSQANARSQWGYPFFSSTPGAAAAAAGQAGFAQQLSASLAAQNAGFPQQQQQVGLA
QQVGLAQQVGLAQQVGLAQQLSASIAAAAAAAQQAQMGMGGMGVQSQLLAALQQHQHNAL
QQNILQQQQQQQQQLQQQQQLQQQQQLQQQ
>Malawimonadida_Malawimonadida_EP00698_Gefionella_okellyi_P010224_TRINITY_DN2640_c0_g1_i6.p1_TRINITY_DN2640_c0_g1_TRINITY_DN2640_c0_g1_i6.p1_ORF_type_complete_len_510_score_144.82_TRINITY_DN2640_c0_g1_i6_28-1530
MADVQDLELLSGSLVDAWSSESAASVLTADKLREVAKQYSTLEPTTQLRVVFALMLIRPS
VLAAAKDAAASILQQALQASDDWARVMAALLVDFTRTATVAVSVQNDTFNECLNELSVAL
ANIVPQVFPMHYSLLHPDVLPANPSASAQQKHCVWNAKRFDLQLPKAIVKSATAAPGMRT
TIMPPQRPAQTQPKQRPVFTKRPQERSKMQVIDARDSLALAQRQAQEEEERKKRIEEAAE
DERQRKKREREEQIQARKAAKEAKAEERLAGKRRKAESSTASAAATPANVLPVVNPLAAP
AGAPAAQIWPQAAPATMVSSASMLEQALQGRFSSAASSVPFTMLPTVQGTAGLTSHASGG
GGGLTSFMPQMPTAMSSMSGVPSSMPSGAMPATLIAPSAISGLTPAATSSDAAAAAAAPV
DAVTAAIGQSNALSAENRLLVERFLGGQRSDELAVNGVREVVLNEEIKEETGQRMKEQII
FEMNYTTGQWRKLRRRRRIM
>Rhodelphidia_Rhodelphidia_EP00736_Rhodelphis_marinus_P008877_Rmarinus@m.5055
SSSNTAFMGVKDTSQQVRSAEESHLVLRLSTRLEQGWSSSDIGFLFNSELLRAVCNQFHS
IETAVKVRIFYAVLTLRKRTLIDLAPELKVLLDHGLADSDPWVQFLSELLKTYPSDSRLN
EEVSCGVDRAIQRLFQVLEGNGSPHFFPLENQFFWSSPNNPQIPHFLPNASALSDLKKRG
FQLSSIGKDHGTRSVSVSERPRLIPKKHETPSIFVKTSTRPTQSRVVAENRDARICNSSR
HKVKILDMDEGMDLETDRVRKRLKAKEDSLRKKEEKTAQLEKRKQEKELKKRKREEMENG
PETVMVPPDAVNLPSPAASLSAQSTSISDPTKATSLESGAQPQSPYQWAGLRVPSSPLLP
NTTSSVPVGYSGLTVSQPPSGTTSALPAAANSGPSTPSPGANIITFSRYPSTPFPSASPV
LPQHHFRNNLAPYAAAPTGLPLTAVVSEQTSGAIPSTPSTTNMYLRGGARPSSQAALAQT
QVGSRAQLLSSGFSQPHSYMMYPPQPTAQSHTASLTQSSTPMQGDVKPHFPSGSVPRTNV
TQETAPAKPEKDALLAMLGPAPSLSQADRVSIAQFINAVRLKQRVAGCSGKREFVLSEEI
RADPSGTEFVEQIVFELDYDALRGRKLKRTRRSSTKTNS
>Chloroplastida_Chlorophyta_EP00740_Mantoniella_antarctica_P003326_CAMPEP_0181351892_NCGR_PEP_ID_MMETSP1106-20121128_2025_1_TAXON_ID_81844_ORGANISM_"Mantoniella_antarctica_Strain_SL-175"_LENGTH_367_DNA_ID_CAMNT_0023464429_DNA_START_1_DNA_END_1104_DNA_ORIENTATION_-
SEPWGAASAGIHYNKQVLGSLCDQFSRLEPQARRGALQGTLFMRQGQRVGLTAEVRSLVD
LASGDKDQWVNLIARALGGLTERFDLRQLQQDVPAVADALASIRGAIQAEGTPDTYRPLE
EMYLSPRLLAAAGAPPCEGPSPHEHFTLRTRREPKKRLTSAATAATGVVRSAAHAGNVGA
SFPELSTGSDAFRARSGLTAGAAGGSYRRPVPTAATSMFAPASRKPASSGMAFFRDSGPK
RVGPGSSASAKSFLASRNKKDGANKTMMIDVSEAAQLGTVRGEDLQKEELERHKQLEQDE
KQRRFQQMVEDREHKKKTEADRKRTRDDDAAKRKANGGAKRARTDAPNAGREGVATPSPQ
EEPIHGF
>Glaucophyta_Glaucophyta_EP00741_Cyanophora_paradoxa_P008043_tig00001249_g7782.t1
MAATGSRDVALWLPSKCAGEWSSENLAPFLTAEVLDAICESFHVLEAPVQVHVLCSMLSC
RRTQFGELRAGFEKLVELGLKSDDDWVRVMAGVLVEVARSGTSAPLSFPGNTSFLETFNV
LQQMVEERKAPAALAPLDYAYLSPALIAAAEEDEAPGTGVHFQLKEKLEEPRLAPRIAPD
ARAAVSGKDIRRGPPPGAKPPGGKPSQAAATERGAGPSPTPPPGASRSGSPSSAPEPAPG
APAGAPLRPTPAPGAAKGAPAARPSFLQRSSAKPAAGALGGGAERKGLQKTSRLKMIDVD
AATALQQQSAKRPGGARRGPAAGLHGEGPPGLGPSASVPTFLPVAPPPGPPAETSAEAKE
RKRKEREEEREKKRAEKKAKREAEREAKRAAKAAAKEERARERAAAKAAKKAERAKKGDD
GAEKKGAEADEKEEEEEEEEEEEEEEMEEDEEEDEEDEDGPAQRRPPAPAGPAPSAPRPP
PSAPFSTLGPSAAAFAAAAAAASAAARPPQPAAPGVPGVVQMPGMVRVTGSLPPGIAPPG
SFASLPPGIQPRPPGALPPGMAPPGAPVPGSAAPGPRPPGVPFSAPSPFASTVPPGAPPG
AARFMQPSSVPSPFSTAPSGHQRLPPPPTGLFAPSLSFAPSPAFTGAPGTPAPPPAIPAP
SSAPAVDAILPENNSLTPADRAAIAAFLAGDTRRPAQTGAVRQILAHQVELPLAPGQLAR
FNEQIVFEMNYDAGTWRKIKRRVPILTPGVPAPGAGPPGPGVPPTPPTRLDPPRYFPTVT
EKSSKRFRGGAICWHQKKDGPLLVLLCSSSGHPDRWVLPAGGIDDGETGYEAAYRELLEE
AGVVPKVIHQSSGVIAHAEPALVSPMAADGQPLGTGKWGGHPAQNAFICNELDEKRNAHT
HWFAFQFKAMLDDWDEKDIRKRQFFEVEEAKKQVAWRGGQAHAIATFDEWWHQRYKDKKK
DHNK
>Alveolata_colponemids_EP00742_Colponemidia_sp_Colp-10_P012778_GILJ01014383.1.p1_GENE.GILJ01014383.1_GILJ01014383.1.p1_ORF_type_complete_len_569_score_104.99_GILJ01014383.1_90-1796
MDAVLQFSQKLREPWSADTVSASLTHSTIAEIIAKFNDLDSPIKLRLLLSFLTAKKGTML
ELRESMEQFLQLCLRDEEEWVRALAELLMNYPSTGSIDCHNVNESFLSEIKEAVEAVKLH
ENTFYPLEFAYLNTSLVRMFISEPKTIKDVSDASSVADQKLSLNDLSSAVHKNPHFTVNP
DFHLPEDSLNLLEERRIASESSHAVTTPRPSPPATPRLLAMHSTGTPRTSINRQHSSGPS
MFRSNTGPSPLGSPSGSIFERRSSLAAPRTLDRKVSLSAGGIGSQRKGRIQMLDDQEANE
VIALTAKTTQDRKLIDSAHAVEEDEKERKRRERQEAQERRKFEKERDKEEKQKRKEREKE
EKTKLQERVKMEREAAKSMKQQSQTHKRKAEDGHSSDDHASKRQAMPLAPARTAVVFSKS
GINMETFPSSTEPHAMPMQWSSASTSQPVSSLLSQVLSQPQVPQMQAGATVSAAVPVPPT
TTAIPPSLDSLLGITNCLAQEERALIEAFLTGQKNNPTPDAGPLRHIRLHEEEKTDPSTG
TRYLEQIVFEINYGNGQWRKLKRKKKLA
>Alveolata_Dinoflagellata_EP00747_Dinoflagellata_sp_TGD_P215941_gnl_TRDRNA2_TRDRNA2_88568_c0_seq1.p1_gnl_TRDRNA2_TRDRNA2_88568_c0_gnl_TRDRNA2_TRDRNA2_88568_c0_seq1.p1_ORF_type_3prime_partial_len_247_score_40.44_gnl_TRDRNA2_TRDRNA2_88568_c0_seq1_32-769
MAAAAVPRPPDASPALLAAGSGIEELLARIRDDWSEETGVVGLTQDVLRQLNERFRPLSV
PEKVQCLLAFAHTKGAHLEKSAGVMKSIIDQAVVDSDLWVQGLARLLDGFPESGNIQCAQ
VDQENRYRLIRDLDKTTGTSSAATSVSPREAFMAREAQFLTWPLPRTADSSDDGVTARHT
DFLPAPTAADTLLQWIEDDAREQSILWAGSIAPAGRQGASDESPLAFSRSRARIPTSRSS
GGAAAP
>Heterolobosea_Heterolobosea_EP00761_Pharyngomonas_kirbyi_P002276_gb_GECH01002280.1_.p1_GENE.gb_GECH01002280.1_gb_GECH01002280.1_.p1_ORF_type_internal_len_355_score_101.46_gb_GECH01002280.1_1-1062
SSSSSSNSLIPSTDVATLASDKLQQDWSSERVTSYLREWIPHLLNPEPSSSDQQQQGQQQ
QPSASVSSPSSSPLGRFRFLDVPVKMRLLLSMLALRPKQIDESRDQLERLVRAAEEDGDE
WVRVVAGMVRRFPREHRIDATGLTEEIPLFDQARKTFEEQHASSSASSLSDPHTAVRPRA
AQYMHTGAAASASHLSREQLPPPPHITLRLSSGSSSSKDLFPSSITCTNPHFQISDATLS
ELETEVCAVCRRYGTETEAGDGTDDNGAGHDTEGMGEGTKGTEHGGEGRDDGRGTKKSYD
KPSPLFIQRPSRGTMTAKNNPMFVPKRRSSSFASPTAPSSPSLSPSPSPSPSPS
>Cryptophyceae_Cryptomonadales_EP00802_Teleaulax_amphioxeia_P024722_Tamp_25460.p1_GENE.Tamp_25460_Tamp_25460.p1_ORF_type_internal_len_314_score_68.49_Tamp_25460_3-941
SVFLNERLSGPWTADRAGAALMPEHLRQVAGKWFTMASPIKLRLLLAIAAARRYDAPAAN
RQELDAAFQELLSKISDDDDAWVVVIGTLLKEVPNDGVLRAHVNDPLLAPICSAIEKTLT
GEGGNKAMRSLPSLLHRYVDAPPGSEGWRTEEEEEEEAERAQHCARPPHLATKRGLQDLD
ASAVPKKDSDIDTVGASASASSSGAKALLFDRKASTPRGNIHFTKNARFDSRSEGVWQLQ
SQRSERRVLVEDADEEDMEETAAGAGGKRKAAAGKAGKGKGDGKAAKKMRAGSGAADDEG
GGEDYSEPRVLPP
>Alveolata_Dinoflagellata_EP00811_Abedinium_folium_P018695_NODE_27625_length_506_cov_3.625330.p1_GENE.NODE_27625_length_506_cov_3.625330_NODE_27625_length_506_cov_3.625330.p1_ORF_type_internal_len_169_score_42.41_NODE_27625_length_506_cov_3.625330_2-505
LPNCAMSAAGAATAAVAATAGGPGSGCGSNTGAATGALSAAGRSGIQDFLARIGDGWGAS
GAIHSLTPRVLSEINEWFKLITRAEKVQCLLSFAHAKPAHLSKSAALMQSVINQAVIDPD
QWVQGVARLLDGFPEQGTIQCSQVDNEFVYRLTESLDGRTAVGVAPVD
>Stramenopiles_other_Gyrista_EP00813_Pythium_oligandrum_P011028_TMW65947.1_hypothetical_protein_Poli38472_003712_Pythium_oligandrum
MPQAEDTRAMGDSAMDTHATGVGSGVIPRRMNGAGVGGVLGASGAGSGRESPSLPVLDAW
LVHKLKNEWSSCELGEQLTRDKIAESLSSFLHLETPVKVRLLLAFLSMRKEDVEASKVVM
NDLIALAEEDSEEWVKIGAGIVKQYLFLSTGEATSGSFLHEQLEKASAAVLKAVDEKKDR
ADALIIEDFFCHENAYLSPSVRPELTVQPAAHFTVCAKTNGKDTEHSPSERTTPKKPLHR
PQIPRPTASTAPSRIAQAVSKSLPPPKKNMSDVSSEIRRKADAGRFKRQRSRISMIDIDE
VKQIESEKAQKAEEQRKKLKAAKETKGPSGTGAAGGSGDKNGGEAGAAGDEEGGQPENGL
EALAQYSEQEEALTTGSVDDHSGYAQNGTQVLLNAAFHSTQDVMQEVVAQQEHQGHVPPY
QPRQAQPLHLRGFEPEDVQSYGGYGFGNGNSGFGSQFGDQPGNNGLVAFPDANSGGFFDE
QSTQRNSGFDQNRNGGFLDGPPEYWR
>Chloroplastida_Chlorophyta_EP00851_Chlamydomonas_incerta_P008382_KAG2433431.1_hypothetical_protein_HXX76_008489_Chlamydomonas_incerta
MEGSGAGSSSGPADSSRLHVWLHAKLAGDWSAQTAASGLNEERLNALVRTFGGLDSMVKV
RLLLAGLFVPRADRPHLAPLLAELSGGAAGSQDEWVRATAAAVGDFAGPLDMAALAAQFP
LVRDTVAGLQSQLQGLHTPAALLPQTEQYMHRDISRLPPPISGGSSGGGSSGSSAKPATA
APAPGRVSESGGAAAASAPPPPFRLREQPLVSLTDLGLGLVTWAPPGGPAAGGGGAAAGG
GGTGGGAAAAAGVLGLADVVGGGIGGGGGGSTDPLARRGLGGGETSMLRSRADVSHIGAG
AAGGGGGRGEGKLLQQVPSTPSGGVKPSAASLPGTGGALRSGSLGLTLSRGRSLVGPDQL
PLPPLSTTGGGVGGGGGGETPASAGGAGGGVGGGTPWGATHPGQLPGGGGGGLFSPGGAA
AATPTPAGAAQGGTVIAGPGGPLVLVPLTRRESLAGATPRGSTPGAPPVATTTATTASGG
AHPHPHHHPVAPSQAALHGHGHGHVHPPPPHPQQQQHQQHHHQHEPHEQQLQQAAQSGQH
PFALASALASAAAAAAQGVLMSPPAQQQQLQPLQLQPLQLQPLQLQQLAGSTAEPPTVAA
GRGLGGDGGGAFRRVSSSSQGGAAPGDDDDDDDEEEEEEEEGRGDEDDEDDDEWEDADAP
PAARARSGSAGGSGGGGKRQRMTEEF
>Chloroplastida_Chlorophyta_EP00852_Chlamydomonas_schloesseri_P010375_KAG2449291.1_hypothetical_protein_HYH02_005448_Chlamydomonas_schloesseri
MEGGAAGSSSADSGRLHVWLHSKLAGDWSAQTAASGLNEERLNALVRTFGGLDSMVKVRL
LLAGLFVPRADRPRLVPLLRELAGAAAGSQDEWVRATAAAVGRDFAGPLDMGALAAQFPL
VRDTVAGLQAQLQLPQGLTTPAALLPQTEQYMHQDISRLPPPVGSSKPAGGRVSESGNGA
AAAAAASTSAPPPPFRLREQPLVSLTDLGLGLVTWTPPGGPGGGSGGAAAGAGGGGGAAT
GGVLDVIGAGGGGGADPLARRGLGGAGGEAAAAAAASILRSRADVSHIGVGAGGGGGRGG
GEGKQLLQPVPSTPGGGGGGGGAKPSTASVPGSGGALRSGSLGLTLTLSRGRSLVGPDQL
PLPPPALSTGGGGGGGGETPASAGGGGGGGGGTPWSGHAAGGHVWAAGAGAGTGGLFSPT
GGGGGAPAGGGTPFGAAGAAGGAAGAVPGPGGPLVLVPLTRRDSLAGAATPSRGGTPGAP
PAVTSTTTTTAAATPASGGGLPAHHLHHHHHLHHAPQPHSAAQGTATHTLPPHPQPHPHP
QHLPQAPSQGALPPPGASQQQQQQQQPFALASALASAAAAAAQGVLMSPPQQQQQQQQAA
GSTAEPPPPLGAVGDGAGGTFRRVSSSSQGGAGTDGDEARRRDEGRGGEDDAEDEEEWED
AGAPPGWRARSASAGGSEGGGGGGKRRRVDDDEDDEEEF
>Chloroplastida_Chlorophyta_EP00853_Edaphochlamys_debaryana_P009819_KAG2491624.1_hypothetical_protein_HYH03_009995_Edaphochlamys_debaryana
MDDAGPSSRPALVDATPDHTRLWLQSKLAGEWSAQAAASGLTLDRLSALSRGFSGLDSMV
KVRLLLAGLFVPRADRSRLQPLLAELAGQAAASQDEWVRATAAVVGDFAGPLDMRALTAH
FPLVRETMASLAAQLQDLSTPAALLPQTEQYMHADISRLPQSRYSASAGPGPGSSAQGGA
PASAPAPGSAAPGLRLRLREPPSGVVSDLGAGLGLGGALGSAGGAASAAPHMSSGGSLTL
SLGPGPVLGLSTAVSGHDPMARRGLVGGETTVLRSRADVSHSTALKAGEPKAAAGTPSTT
PRGGPGPGAAGLRHPPPGLPGLARGRSAVLAEELEPRPHAQAAPQSASAASAAAAAQLPG
FHAPPPPLALALGRRDSAGVGLGVQATPRQGGAQGLSPHPGSALGGAGPGSGLPSSHGQP
QAFSAGGHALPGDAEGAHPIVAGSTATGEGDAYAAHPLPPPSHDHPPSRDSSGGLQPRPQ
PVKVEEERGESQERTAHAQGPGQADVEMEEARDGGEEPGAKRLRAE
>Chloroplastida_Chlorophyta_EP00873_Tetraselmis_striata_P044958_jgi_Tetstr1_465222_TSEL_009928.t1
MAAHKSERDVAYWTSSRLSGAWSSLDSFGARLDGEILEAVTNQFSRLEPMVRVRLLLSTL
FLPEERRAGPLRPALQRLAEAAAAEDDEWVRVVGAAVGRFDGRLHIEEVTKESTLVDNTL
RQLRQELEDGAATGAAGIRPLEEIYLSHRLQKARGADPNQRPPPHGHFTLREDARLLLAQ
QFDMPESELETLDNALSRSTSSAMTPSRTGSGMPVQETDMFMAHNPVKNTVTIAGLGTIG
RVDTRRAAGRMKQLDVDEAIAAQEASRQLADKQANPDKPPRSARRSSQNEEEGPSNSNTP
LAGAHNFYSVEGLGGLGMAGPSVLTAQPAGPLSAKRAREWEGGGLGRTAAPLLKDTLAEL
GQGEEGEEGGAAGMDYQPHPGGEQELPQQPNYF
>Chloroplastida_Chlorophyta_EP00874_Dunaliella_salina_P016003_KAF5841202.1_hypothetical_protein_DUNSADRAFT_14033_Dunaliella_salina
MSLDGAEVAAETATEIWAQSKIQNAGNWAGPSLASQMSRERLQGLIRVFQRGKLDNMVKV
RILIICLFLPRAELTGFKSELMQLAEQARRDDDEWVRVMGEAVGNFDGQLNLHNVCESSS
LVRDTVAGLQAGLPFARAPPEFMPLQEPLMHPDMRVQRHRSRSTAHGHFAGPREDPAGSE
DEGRHPLDALLPGSKVWSMDLRGPAPRGAASTTHASIHARRGTQAEGATMFRPSAPTLAQ
PASSRPAPSAATAAPPPATPHPAPLVPPQRQEAAGLQPQVYSGVGSDMEPGKGSTTPGAK
GGVSTGTALLAAHRQIRTQPLQLQEARAATQAAVQAQAQTQAQTAGAGAGKRGRPRKQQA
QPAAGPSTAETQEEDAGAQTAEAGQSNVLDHQHQQQQQQQQQQQQQQQQQQGEGQGSMPS
EEENEEQEQLDAEGVQAGQEEDGHAGQADNEEQEGEDQEGGENEQPTDQGEDRISRGQQP
VGEGKGGTTEQEAFQEQASEKGEDEDPGAEGHEEPAAKRQRNGSPEGQPERVHHRGKGED
IEEI
>Chloroplastida_Chlorophyta_EP00879_Flechtneria_rotunda_P009981_GHRR01010437.1.p1_GENE.GHRR01010437.1_GHRR01010437.1.p1_ORF_type_complete_len_488_score_202.30_GHRR01010437.1_312-1775
MSQQRGPDAYTVATTKLAQEWSANRCTPHINAEWLTRLVDDDRFGGMDAMMKVRLLLAAL
IAVNQPNSQVNWQSSGQLQAVLGKLQRVAAADPDEWVRVMAAAASDFDGRLDLDAVMQQS
AVVQETVGGLRQQVQDSANQQLLPPLENLYLQDPPSIFKPDAGHFNIRSNPRVQPLSSVV
SYSSVTPSSPAVQAAGRVEQLDAGANGEQHREQQQVHALQQRRSHSQLRAGSSLQPAAGA
DTGGLHLAGSRAGAAPKQQKIQLLGADEQIEIAEALKTNYKTQAKHGFAVHVRQEQVVGW
EPSAADINMQQQHLQQLQKLHQQQESIRKGLIQLKGSSHRAAPAATDKEIDELFDDEEVH
DCKHQSSDDDSEPLREVSPDLNILQQQRATIRARSARGLQRHRALDQRMEEQGVPDELWD
DGVEDTEAAQELHNALSELNDDDDDDESMNAAQGQQLDRGAAAGPEHTAAAMVKRRRVIA
DNSEDDN
>Chloroplastida_Chlorophyta_EP00882_Tetradesmus_deserticola_P021763_GHRQ01023560.1.p1_GENE.GHRQ01023560.1_GHRQ01023560.1.p1_ORF_type_internal_len_269_score_129.81_GHRQ01023560.1_3-806
QQPPAGTSSSSSSSFPAREALQGSLARLQAAAAKDADEWVKVTAAAAGQLDGRLDLAAVM
KQSAVVQETMAGLRQQLQESATHQQLFPPLEDVYLRHNPCVLNPDSGHFQLRHNPRVQPL
STRVSYSSVTPPPPALAQIARQGEHGAAFLRPQAKLPQQRSLPRPGSSAAAGEAAGGWPP
ARKVSLAAKVAPKIHLLGEAEQQEMQDVLQKSLKAKGHGVAAHVRHEQVPRQRSRAPKAE
QQQQQQQHHHHHPRQRQHEHAADNNTDE
>Chloroplastida_Chlorophyta_EP00883_Tetradesmus_obliquus_P004051_jgi_Sobl393_1_14369_SZX60624.1
MAARHPSGAGGSGRGYPDAFTVATTKLSQDWSANRCVPHINEDWLHALLDDARFGSMDPM
LKVRLLLAGMVALNQQSPASNSSSSDPARERLQGALAALQAAAATDADEWVKVTAAAAGQ
LDGRLDLAAVMQQSAVVQETMTGLKQQMQESNSQQDLFPPLEDVYLRHNPFVLNPDSDHF
RLRPNPRVQPLSTRVSYSSVTPPPPALAQIARQGEHHGAAFLRPQAKLSQQRSLPRPGIG
AAAAAGEGGSSIALARKGSLAGKGAPKIHLLDEAEQQEMHEVLQKSMKAKGHGVAAHVRH
EQVPWHKPRTSEPGQQPQKQQRRQQQQQQRQQRHVDDDEHDEETAGDAVMMEYEEQQEQE
LSDDFEAAEAAAVAAAAAEVAAAGDADDTGGISSRAGRRRRQMAAARGEDADGGSSGVLA
AMKQAAAANRIEAQLDALFEDSEDDDDEYAPAAAPAPTGVSRSARGLQHHQADSDGEAAA
AAELEDELEDGDAAEGTGNVAAAEAEGMQGVVVEEIGDRDQRQGQQQQQQQHVGDDAAAV
AAKRRQVIVDDDDDD
>Chloroplastida_Chlorophyta_EP00888_Micractinium_conductrix_P001785_PSC68787.1_hypothetical_protein_C2E20_7646_Micractinium_conductrix
MTDFSRFVATKLSGEWSASNVSGMLTDTILEYLVAGEKWEGLDPLVRSRLMLAPLFMRKR
DLAELRPALARLAATGAADKDEWVRAMAQSVGNYDGRLHTDRLLEGSTLVAKTVTGLQPL
LAAADPRIFRPLEEVYLNKDLLSKLRGDTGGAGPAGAAAGSAKPHHHFRPRPAAEAPSQR
QQGGSSSAPSSRPQSAGTAGAAAAPAAARAAAAPQRGGSADGEGGGGGGPPAWPSRPAPA
DIDSMFLPRKPSLGRPPGGLLGRGRGGGAPPQPPKRAATLDVASVRALQLQMEEERRKAD
QAKREAAEAEAKARQEAKERDRAVKEAERELEAKRLAAARAADKAAAKDAREAAKASKQE
DSEAKAAARAAKAAERAAKEEDWAAARAVREGAMSEKAAERAAKEEQRAAKAAELAAKAG
GQKARKRPAPEGGEPLAKRPSTGEAQHGAVQPALLSPEATAAALGDAALAAAADAAGMRM
GGGRGMPSVDAMHSFLEAAYGGQREESSGEEEEPDV
>Chloroplastida_Chlorophyta_EP00889_Picochlorum_renovo_P007296_jgi_Picre1_34326_NNA_001799.t1
MRRKDDSDVVSQITSTLSGPWSASSVAGMLTVESIGKLVESGKQWDAMDPLVKARLLIAP
LFMRKSDLDAIRDELRKIQEMAKLDTNEWVSMLAIAVDGYDGRIHTDKVLQSIPIVKDTL
DEVIELAGSIDPMAYRPLEEEYLTDSILADMGAPVRGSIEREGDGTGHTHFKVRDPKDVV
GTELPAQHSKPPLGSNGFDRKRDRGAGLVPMDSKKLKSSSLFINPKSKPLSRQLQSKQPV
QQHQKKKKAAVLDITAIQQARAVNEQRRKDLEIQKEKEKERQAKERADNALAEKQAKEER
KRMMKEAEKKKKEMQKQKAKEERARVAEEAKAAKKKEALEKKKKKKPTVEPVDPSDVRAA
LERAGIRADIRSVHEIQNPDLRSDQMHK
>Chloroplastida_Streptophyta_EP00898_Chlorokybus_atmophyticus_P007424_jgi_Chlat1_7683_Chrsp64S07139
MGSRVPPLPTSLVDVEKWASAALAEPWSGAAFAPVLTREALVALLERFSRLDPAVRRNLL
LAALSLRKGVMLETKEELQRLADAALADDDDWVRTIGAAIGKFSGVLDMDAVMREFSVVR
DTIEEFRERLQEGSGLQFHPLEDPFLSNNLVGPAPACNISEHFQLRERARSSEAASSASA
DERKTPLFGRTTSGPVFKSPTFAQRQQGGSSGFESPSFNSRSSLLSRTHRSESYAGRGGT
NRPSRMKPLDVDAAISLQKARKAAEAAAEAVEKQKAEQAKKRRLGREESLPGTPASDTGT
PFAPTPPTMSPATSLDDEAFIRMQQSMHMHPAQFLAQPAVAGLQAQPVRPVAQRLLPAEQ
AQASSRVLRDEEVEEGEIAEEGAMEDHPSEDQQRGALLPDLNYPPAADDSKTPQHRGLSF
LTAAVSEALVNSGGTT
>Chloroplastida_Streptophyta_EP00899_Mesostigma_viride_P003548_jgi_Mesvir1_13194_Mv06154-RA.1
MAPPPAISANPAIQDISRWLTSRLSEPWSAPAVSPLLTKEILEKALVYFRHLDPLVRVGL
ILACLTLRRGVAMEMKAELEQLAAKALEDDDDWVKSVGAAVGRFCGTLELGAVEDQFPSV
STSLQSLRLTLDKLALSDRLQLALSPKENAYLCPHVLPAPVPPRPSAPSHHHFRLRQKTG
GKNQRVDDGSNETDTGRADPRGNSAHRAGNHIVGSYSTSHLQQIPSRHGLGLTAFGSSSR
GLGPPLGRSSSCSAMLRGGGAGAGGKKPKLKQLDVSDVIALQRLQSMTSSTSSADARRAD
GPPPVPVPLSGASAADGASNPVLKNGPSHPLLKKRHSHSMSPLPAGPGKKRPVPGGVTPE
DALPSSASPSGNADAASPARGVMGAGRAFSSVSDPTSPSPAAVEDASLASLRVGAPVGGS
HASPVPPSQEEGEIEGEEDALVAVTATPAAAAVILSGQESAGAALLPNPLDPRHALGGRP
LGEDKRGDGSRGGGVALPFLEGAALEEERRRQEGLSHVTEALSEALSKAGGGSSIL
>Alveolata_Apicomplexa_EP00914_Ancora_sagittata_P019416_GHVO01038850.1.p1_GENE.GHVO01038850.1_GHVO01038850.1.p1_ORF_type_internal_len_225_score_37.62_GHVO01038850.1_2-673
GVSTKKMSVSDLYVEFLTGLSSNWSSYKASQLFTKELISYLCPRFENCSTPLKVRILTSF
LYLKTDLRLETQREIGDLLTAAELDRDDWVRKLSRLIQPFIDTGRLDLKLTDTETAYKVI
KYLDDRQWQTSVPSLSGSMSIDGYALTRMRLKHPLEYPHMLDAREDIDSGRAFPDNPRML
SVTTWAANDRGTDGPVPFTPACDFGRFVAKMFADGTTVMQNAAN
>Alveolata_Apicomplexa_EP00918_Siedleckia_nematoides_P099450_GHVU01217522.1.p1_GENE.GHVU01217522.1_GHVU01217522.1.p1_ORF_type_complete_len_218_score_42.48_GHVU01217522.1_254-907
MTYDPYVQYLNLLQAHWSSKNAGQMLTTEIIEYLTPRFPKCSTPMKVRILMSFLYLPAAI
REANVEALQRILCDGEEDRDDWVRKLSRLLRSYVKTGSIDIRDVDTETAFKIMLRLDEVM
ADEFPFADPRKPHDTCVHACDVLNDRPAAEALVTPEYDVDVMCGFRPARAPAALLGPMEA
NAKKAVGEAVRAYKERYREPLAISRKVGDAAAFSLLS
>Alveolata_Apicomplexa_EP00922_Rhytidocystis_sp_ex-Travisia-forbesii_P071293_GHVS01106416.1.p1_GENE.GHVS01106416.1_GHVS01106416.1.p1_ORF_type_complete_len_338_score_116.16_GHVS01106416.1_78-1016
MSASSASTLTYTTSPTTTTTTYTTSRGDSSPPQHHHHQHRSIPPPPSPCSRSTAPSTFVP
YVRYLRCLSEEWSSCQAARLLDQPLIAYVQPRFVDCSTPLKVKIITSFLYIKTALRKECE
EDLIKILRCGEMDRDDWVRKLSRLLLPYITTGTVDLKETDTETAFKIIDYVDARRAPGES
YHRKKPLESVHMCDPVVDFSNAPSAFPPLQQQQQQQQQQQQQQQHQQQQQHDTAAANYFS
PPMPPPPAASSVSSSVAPPISYEEDYANFTPLKHFSGILDAVVRRGRCRMFGHTVAGGAH
KKRREGGGGTAF
>Alveolata_Dinoflagellata_EP00928_Gymnodinium_smaydae_P046922_TRINITY_DN31288_c0_g1_i1.p1_TRINITY_DN31288_c0_g1_TRINITY_DN31288_c0_g1_i1.p1_ORF_type_internal_len_306_score_80.11_TRINITY_DN31288_c0_g1_i1_2-916
AQAAPSTFDAFLEAVSAGWSAFGGIPYLTPQTLAQINEGFKGLSTTSKIHALLSFANARE
ERLNSSSDTMQAVVDQAMIDPDQWVQGLAKLLDGYPTTGTIHCGKVDNEFLYRLAEVIDA
AGDPYDNVGNRDKNMLPLDAEFVTRLSPQKENDLGNDAAEFDSDAINEMFQQVENDAREQ
LKTVPAVARDAGIDGNFFDDPAGLDDAAYRPMGEAFRSQRRPAGELPHWLLSDARARSAP
VPSQPSAASATSAARHRGSGRQMEETTVSSSTSAGPTAIPAPPSAAAAASGRKRRAAATD
AGAAG
>Stramenopiles_Ochrophyta_EP00953_Heterococcus_sp_UTEX-ZZ885_P013308_7605-Heterococcus_DN1.PRE.1
DGLWPLLDAAYIAQIPTAWGGLEPPVKMRSLLACLGAKPAELQRAEQALRVLLDEADTDT
DEWVLTIAGLVRSRLFGSEQPSGQLDKIMSSTVSHIASTAQELAAELQQQLHTSSSSSSS
KAGDSTATTAASEWDAVTAAVDTPYFYPVELQYLSKKLQPPAERFANKHFAVSKEAATAV
SLSDELQQAGDAPTRSSMAPPTATARSVPTADHLRALPTSMPASRASIGSSSSSAGSAGM
RPTGALGSRGLQSQQTPRKLTPGTGSLGGLRTGGAAR
>Haptophyta_Prymnesiophyceae_EP00964_Phaeocystis_antarctica_P047292_scaffold27353_cov62-Phaeocystis_antarctica.AAC.2
MSSEWGAIPELEGLQERWEGMQAPSRQKLLVSVLHMPRQTSEPHVEALEALIALAQQDED
EWVSLLGAVLVGYPRTGQLAYDAAPLLRTAESLAGLLPAASWAQSDQYSLTLCNVDAAAA
SEHFVADTSAVDTSEAWSHKVEARRVSPTPMAAANAGGPPAPGRASTAPAALQPNPNPNP
DPNTNPNPKPDLAAALTRRAANPNPNPNPNPNPNPNQTSESNALDSALDSLAAVRHASAP
KVMNKAAPKDKVAPNFLIPKAFTARSGGPSSSNNLPEEGDKGRMPNPDPNPDPNPILAPT
LTLTLTLTLTLTLAPTLTLTLIRRVFNLSGSIPNPNPNPNPNPNPNPNQAGLQPQR
>Alveolata_Dinoflagellata_EP00976_Prorocentrum_cordatum_P085817_1186250-Prorocentrum_minimum.AAC.3
MPKIRPALGNPGALPLRMTIPGWEFYYRTSTMYRDTETLVSTRLMEPWSAPSFAGNLKSE
VIETVQQRYPHLEQPVRLRVLLSALSLKKGPLSALGPQLRKLAEMAKDDEDDWVRVFGHA
VGDFNGPLDLEAVKEAVPEVGCLTLVACSAIMPVVFGRFCRAIMVNREVFERNSHNDDRA
LARVSPVSFQGEFVANNTEVA
>Alveolata_Apicomplexa_EP00988_Cryptosporidium_hominis_P000533_PPS93332.1_Uncharacterized_protein_GY17_00003695_Cryptosporidium_hominis
MNKRDYSEIENSFEGKEFQEKEPENKSSIIVETILNSEEDLNPTISQVNLVLDSELKSKS
NLTNENNNTLELGYESEPEPENDNDNESEDDEDGYEPYIKYLQALSLSWSSCQASSMLTK
DLVEYMVPRFQDCSTPIKVRIIMSILYISDSLRESCKQEFMNILNFGELDRDDWVRKLSR
LMIPYVQKGVLDLGETDTETAFKILRYLDELRMRENIDFRLKPPLESIHMCDPLTDESIN
NELPCYNVDYDNFAPQKDFELLLAEVEKDGLHKMRIASNSFVNNK
>Euglenozoa_Euglenida_EP01012_Entosiphon_sulcatum_P035563_TRINITY_DN45156_c0_g1_i1.p2_TRINITY_DN45156_c0_g1_TRINITY_DN45156_c0_g1_i1.p2_ORF_type_3prime_partial_len_236_score_36.63_TRINITY_DN45156_c0_g1_i1_3-707
MEVGPDSLREPVARMLDLLQLEWGTDSVYQTALAAEKSFCFLAAPDNFGRLDCGRKLRLL
MTTLCDKNCRLPQDALQGMWKEAAQDEDEWVRFIGQSVADTPQRDTINYDPNRNPLLWES
ARTLFKQLGNAKRARLTPKLDQFLSRAAHCEAVDMPNPHFALSDRMQEVDIFAESATVEP
ADNMTETSSMWGAETAEGSPFTIGQTPVRTPESSSFFTMTLRFAPLTTPSAREVL
>Chloroplastida_Chlorophyta_EP01026_Neomeris_dumetosa_P008077_TRINITY_DN125356_c0_g1_i1.p2_TRINITY_DN125356_c0_g1_TRINITY_DN125356_c0_g1_i1.p2_ORF_type_3prime_partial_len_244_score_34.64_TRINITY_DN125356_c0_g1_i1_42-770
MSNPRDTSWFCNKLGEGWVGGSLCQWLSCEIFSGVIDRFTKLSPAARVRLLFTCLYLKPD
QRLTFKNELARLIELAKGDDEEWVRVTGVLVSEYQGSLSLQYFDEDKAIADSLAELKKAL
EIDYRDDLLARPLEEDLLGESVLASRSVVVKDIPMRLHFGVKSSAQVLGPSNCGEDNDEV
QKLRARSSSGIEEKKQLKKKKKKKKKKKKSGQCLLAAPIPKFVLLYSVCSLKKNNKSLAF
INF
>Heterolobosea_Heterolobosea_EP01027_Heterolobosea_sp_BB2_P015021_GEZU01021536.1.p1_GENE.GEZU01021536.1_GEZU01021536.1.p1_ORF_type_complete_len_760_score_173.10_GEZU01021536.1_194-2473
MDNNPENYYDYTINSSNSNNNDADVNDYYNAPATRNTGRASTTDYTNMGYEYGEVNNNNE
AYDNKNTSNQQVSPTSVNRGDQFRSTSSEHAAASASSSTPLPTTPTSFSQTSGFSTFASA
PIVGGNVNILAVEDAATWAKQRLASSWSAPRAAGHMDGNWVKQFVYQHQQSVSEQSNIDI
FSFLETPIKIRLLMSIISMKKQQINELRVPYLQQFVHMGLEDSDEWVRVISEIVFPLVYD
EQRPRLNTSLQNKQFISAIDHFKQKVRTLSNDVERLVPLEYQYLSRSAVSQRAEQQQDLQ
AQPLSKIIASNPHFKVKAQAVEELEAPTKPAPVETSKDSAAKAKGPLQKLNIPRSTKPIE
RIGSGSAAAGALASPGPASATKKTMFSPAGRGAPSTPKSAGPTPSASTPITPASAFLNTD
RYSNNKRGRVMSIDEDDARERVKQQEEAIKKKRSEAAVTETDRERKKREKLEEKTKKKEE
KEAQKRQKEEEKRRAQEEKAQAAEKAALVMAALQAKVEQARAGGLDSDDDEDLAELLAVA
TPRSRGRPPASASHSAATSQQGVPASPTMAKPKPPSATGRGRGRPKLQTKALDDNEIPAQ
KQQQASISNKPATPVSPFGQQQPFSPQQQPPHSPFPQAPFGSIPSFSVFPQPAAPHTNIQ
PPKEILSSFGPRQTAPGLSPSSAAANQSASLSQMLQEALSDQTPQQHQFTVTPFALGRPP
QQPQHRPMMTTTPQHSQPQQQPLPQPQQQPLPQPQQQQQ
>Stramenopiles_Ochrophyta_EP01041_Mallomonas_annulata_P004800_gene4800-9571_t
MDLDTLLLQLDKKLKSSWSSWTLSHTLSNTVIDDVRNNFDKFDKKIKMRILLSLIGIDSN
QRGAMASSIKRLLHQASEDKDEWVPIISGLVHRKLFSVTDTSIEGQSNQTLTKTSQTIIE
KLLQFESINESVTDSTYYYQPYECSFLSQKIFPIELLGDGSNQHFKYNSTSPDFLSRERK
IIADKLAQDHKVKPSLMPSNHSNEARAAAVAAASSATDPTSTSTYGITSPTTTSQPKLPT
SLLPSVTPSLSRPVAPKRTTQSLTLDQLKEKRSSITPAATPTTSTAATTVVPIKRKRKEG
GGGGGDSEPPVVTSSTSSSTSTPISPTTTTTTTPAVSVSVSPIVNKDDESSIAKKMKKDE
MTSSSALSSSPDKTTSNSISSSVSATPAVPIPVAVPVPVPVPVPAATVDWDTLVRESPLL
KGTDKDNLKGYFDNDPKILLALKAQNPDNVWKVKLSEDILTSAEGVKSKATIYMEVKLNP
PSWRKFWQMIMLLNYNRGKVFAKYPLGSF
>Alveolata_Apicomplexa_EP01053_Blabericola_migrator_P000975_Blabericola_migrator_1_974@NODE_1243_length_5009_cov_73_028329_g840_i0_p3_GENE_NODE_1243_length_5009_cov_73_028329_g840_i0NODE_1243_length_5009_cov_73_028329_g840_i0_p3_ORF_type5prime_partial_len237_score36_32_NODE_1243_length_5009_cov_73_028329_g840_i042975007
SYSSAASAYVDYLEVLASKWSSSSAASHITPQLLDYLQPRFHRCSTPIKIRVVLSFLYLT
DNARILNRDMLLKILAEAEVDRDEWVRKLARLISSFVVVGSIDVRETDSETAYHLLKFLN
TQREKHKLIYLNKPPLEAPHLANVLSEKVMRSDYALWTSAPPVAPEKEQEDPADLFDDFL
QRSKVCVDTTNFQPKIDFLAFNAELMRSGEVAMRKIAKKNAASNIASVNNTKSGCR
>Alveolata_Apicomplexa_EP01054_Gregarina_sp_Poly1_P006514_Gregarina_sp_Poly_1_6513@NODE_348_length_9346_cov_198_894493_g291_i0_p4_GENE_NODE_348_length_9346_cov_198_894493_g291_i0NODE_348_length_9346_cov_198_894493_g291_i0_p4_ORF_typecomplete_len239_score44_22Npun_R1517_PF18068_1_1_2e04Npun_R1517_PF18068_1_0_081PH_4_PF15404_6_0_16Cnd1_PF12717_7_0_15HA_PF03457_14_0_28_NODE_348_length_9346_cov_198_894493_g291_i028793595
MQHQEHSTDTSAKQRPEHQAPASAYVDYLEVLASKWSSSSAAAHITPQLLEYLQPRFHRC
STPIKIRVVLSFLYLSEESRLENRETLLKVLAEAEVDRDEWVRKLARLVSSFVVVGSIDV
RETDSETAYHLLKFLNTQREKHNLIYLNKPPLEAPHLANVLSEKVMRSECMADTEERAPS
EDLFDGFLQRSRVCADTTNFQPKIDFLAFNAELMRAGELAMRKTYKKQQSDGRQKGPH
>Alveolata_Apicomplexa_EP01055_Gregarina_sp_Pseudo9_P003143_Gregarina_sp_Pseudo_9_3142@NODE_3332_length_678_cov_7_561815_g3042_i0_p1_GENE_NODE_3332_length_678_cov_7_561815_g3042_i0NODE_3332_length_678_cov_7_561815_g3042_i0_p1_ORF_typeinternal_len226_score77_89HA_PF03457_14_0_23_NODE_3332_length_678_cov_7_561815_g3042_i03677
HFTEEDPPSLAAPLAPAGRSAASAYVDYLEVLASKWSSSSAAAHITPQLLDYLQPRFHRC
STPIKIRVVLSFLYLTEDARVLNREMLLKILAEAEVDRDEWVRKLARLVSSFVVVGSIDV
RETDSETAYHLLKFLNTQRDKHKLIYLNKPPLEAPHLANVLSEKTMRSECTEQEDAADVF
TGFLQRSRVCADTTNFQPKIDFLAINAELMRPGEKKKKKTHKKAP
>Alveolata_Apicomplexa_EP01056_Protomagalhaensia_sp_Gyna25_P001974_Protomagalhaensia_sp_Gyna_25_1973@NODE_2053_length_1322_cov_190_794232_g1695_i0_p1_GENE_NODE_2053_length_1322_cov_190_794232_g1695_i0NODE_2053_length_1322_cov_190_794232_g1695_i0_p1_ORF_typecomplete_len298_score63_04HA_PF03457_14_0_21G6PD_N_PF00479_22_0_64G6PD_N_PF00479_22_1_3e03_NODE_2053_length_1322_cov_190_794232_g1695_i04011294
MADGAAGVYVDYLEVLASKWSSSSAASHINPQLLAYLQPRFHRCSTPIKIRVVLSFLYLS
EEARVSNRKTLLKILAEAEVDRDEWVRKLARLVSSFVVVGSIDVRETDSETAYHLLKFLN
TQREKHRLLYLSKPPLEAPHLANVLSEKAMRAEVVQLQRSLSEKEDQKPHPAEKAQPPPQ
LFPNHRHITPHELQAARDAATPFIAAQRAASPVCQSLNSIHPFAPRDTDNASSQTTRRTS
IQADEEDLFEAFLQRSKVCVDSTNFQPKIDFLAFNTELMRPGEHAMRKTLKKMHPQK
>Alveolata_Squirmida_EP01066_Platyproteum_vivax_P012264_Platyproteum_vivax@DN5576_c0_g1_i1.p1
VSTQSTWVAMEFVEWPTDLKLRMMMTLMYLPNEKRRIMQDDIRTIIEMAEQDEDNWVVVF
GKVLTSYPKTGAISPAHLDSESLQALLEKYTVSMHSEWPYTATLHDRFAVDCINPDAPAW
EFSPARPLPPHRPRQKPCSSSRTPESVVAALIAQDQLEIEAATMLLLTPARPAIPPPNTR
LVSPVCSPDGPLEKKDGDVLPPSSVRQLGGARYGERVSLQPSEGVRERLRASALAMKRPM
IQVVELNSPPVPAAEKKKRGRPRTREKAVTEETEKGDADSKEEMAAKGNKTSVTPETKTK
RKYNKKHSHGSGEKGDMGVRVEETGDTETGDKNEELKDEIGTAFEKLSDLLVRDVRQKRK
KKATKDWIETGEGKKETGKSQVETGDGAKEVQEGKDPSDQIKEARVKRKYQKKKDLQNAE
SKGEEPATVKPMKNEKREKTSGYVCPTVGEAGDAVTKLHDSPTITDAKVKSPKKRGRPRK
VVSKQTLEMEATRSPSSELEKSLTADLNDVENPLFPQPIYRQVMQSMAQAPPTEPAFNRY
GVLHPIHPLMVPTVMAAHADVPFTASTVHPAVLPATHHTLLCAPTYPRNMGYTKDLPVQS
PPTHSEDPMYALSSMYHPGNLSFNPPSIRYQPPRTHDHDYGAVDPSAILPGAPHSVSGGM
GLQEEPDVEVLHPNVNLD
>Heterolobosea_Heterolobosea_EP01080_Neovahlkampfia_damariscottae_P005813_gene5813-9636_t
MYNGNEENFEEGEEKNFEVLNGISIELKLKNEWNSENDISFITKEFLKVLNENPKIFQDL
NTDLKLKLLMSCLSMNKNHLKNLKNEFNELIQLGLNDENEWVTVVSEILSEYPTHFCLKN
DIQNEKIFGSLESFHNKCLNKIKTNLKDTQMNENDVVISNPLILKYINFSNEEKSYKNIN
HFKKNENFKKNLNQLQIEQQEEKLNLKEKIKEKSSSSTLTNSLEEKLANLRRNSEKMTIT
NDNSKQKKNRSLKQIDENEANQKIKEYTQNVKKRKTLKFDEKSNEIVEKKPKLDFQFGNP
FQFQNKFPNQFQSLMNTKQPISQMLNDALNNKQMNSPSTSNLTSSPFLFSTSTNPKQLIP
KIAPRPQFQQFLAQQKYNVKLPSNVNLNQKSIISPTNLTSETNDQIQNNTETHISPPSSS
SAPPQQPPQILTTKSDEKNELKVKEQCENLLKGCNKVNDEIKNQIFKFLMGIDDEENEKI
KNSQDKKIRLLLHEEPNQHQIIFQLDFENHSWKKLMKKIKP
>Amoebozoa_Flabellinia_EP01085_Mycamoeba_gemmipara_P005378_Mycagemm_TRINITY_DN9066_c0_g1_TRINITY_DN9066_c0_g1_i1_g.5378_m.5378_type_internal_len_133_gc_universal_TRINITY_DN9066_c0_g1_i1_1-396
VLFSLLGVRKAQLKTCESGLKAVLDRANADEDEWVRLLAEIIGSFPENQTLRIDLSNKHF
NELISDINTKLQCNTTSYFPLATGYLAHPPTDQSTPVAHFKLKKTLEPIITKKAAPTKPI
EPAKKNAPKNPV
>Amoebozoa_Centramoebia_EP01087_Luapelamoeba_hula_P016275_TRINITY_DN49_c1_g2_i2.p1_TRINITY_DN49_c1_g2_TRINITY_DN49_c1_g2_i2.p1_ORF_type_internal_len_731_score_243.89_TRINITY_DN49_c1_g2_i2_3-2192
GPLSQTDVEVWLNNKLEGTWSSEKISSLLTPPTLEAATARFPGLDTAIKLKLLFAFVTLG
RKAREDLDESIRALQSVANADDDEWVAVISQLFSNLMAREKEGENAPPRAPDEVLVDNDH
FNNIHSSLKDTLAELPPAQFYPLEYPYLSPYVIGSDTSAAPLDAPNTHFTLKTPIELPAL
PSAPQREAKPLPSTTSTPTTSDKKLGKRPLGESTSSGFGNRKRPAPSPSLAKSDGANVGD
KKNDTRKKLRVLDFDEAMALDQQLVDVVKQKEDEEEEERKRKKTERANALEQKRIEREAR
KAQRQEERKQKKAQKEEEKLEKEVKRRERQSEAKTQKRGSLSKSATGIDNPPLSPIDTKL
GLSGQLQPGQGLYQTQQRSGSMSSSAGGMPPQFPGAGGASPGSASSNNGVGSGGMGGSAS
PSGGGSGGGGAPVGRPSGSVQASSLLSAALLPNNFASSPQYPYGTPQSHGGMHQQPDMGW
PSPYNNGAHMTGHSQQQQQPLTHLSPLASGYPSYPPAQQHYLQHTQQSQHPQQQQQHPQQ
HTPLHAQVPSNVAQTATTPNSLFDHANRLSAEDRERLTAFLGGQMVSNPNPTGSSPVQQI
LINEEEKSDGVSASYLEQIIFEINYQTGSWRKLRRKKPLASGTTPAAAAGAAGVAGGSSG
SVHHHHHQQQQQQQQQQQQQQQQLQQQQQLRQQIQQQLQQQQLQQQHYQQQQHQHPQQQQ
HHQQQQPQPQ
>Amoebozoa_Centramoebia_EP01089_Gocevia_fonbrunei_P017873_TRINITY_DN5932_c0_g1_i2.p1_TRINITY_DN5932_c0_g1_TRINITY_DN5932_c0_g1_i2.p1_ORF_type_internal_len_283_score_61.09_TRINITY_DN5932_c0_g1_i2_1-846
RMDIENWVSTKLYEPWSSATISSLLTEDNLKQLKEKFVYLDTPIKLRLLLSFATLRKRQL
KDFETEINAILTLGQEDEDEWCRVIAQMLSPIAKDGLSTFIANEASNELQNEINEQLSNL
ETTPYMIYPIEYSYLSPNLLPSTPPKPPQHFQMKKPLEPPVFPTDFPAFSSKHQPFSGQF
GSASPSALALVGMGGGPGSSGDGRRNKRKKSSIFLNRSNGQSSLNMSGNRRGFHKQKKMQ
IIDINELKQIQEQQPDVKKRKRQREEESERERKRKEKEVVKE
>Amoebozoa_Centramoebia_EP01090_Pellita_catalonica_P002054_TRINITY_DN1172_c0_g1_i2.p1_TRINITY_DN1172_c0_g1_TRINITY_DN1172_c0_g1_i2.p1_ORF_type_5prime_partial_len_573_score_93.27_TRINITY_DN1172_c0_g1_i2_2-1720
DIEVWVTTKLSDAWSSPKIASLLNPTNLSQIKDRFSSLDATSKLRLILSFTSLRKRQYLE
CEEIVSDILTIAIDDEDQWVNIIASILRPITSSDHILDLSAIAQNDAGQELQKEILQKVD
KLSDDATLHTFPLEFPYLSSELLPQHPLITQKQTVHFKLKTKLTPPAFPIPSTSKTAAPR
IIPNPNSSKRKGLSGSKSSALRSSSGLRSSKGVSLRPSSSRGMGAGLSGRYPKPNKIGII
EVDELKRIQEMQERAEKRTRLRDEEAERERRRRAQALAKETRRREREEKKRKRAEEAATK
RSIQEERRLEKMQVQQSKRIKVLDNQSPQAYQHHYVVTNNAPQTAPGSGQYRPPPIVSPG
NTYVRPHVGPMPGYPQAPRAPIQASSLLTQALSYPQPQPQHGREQGNPAQPWAVHEGANN
GDERRTQPEQRNAADLAMAQKSTMPVPYPNYPYAQQQQHPHHVPQNQPQHEHQHEPQRAP
QHASQHASQHVSQPAQHHQPNQQEQQLTQNSNYNYNNNSSSSNYNSNNSSSNNSSNSSSN
SSNTTSSSCLIIRVSNNIIIITIRASRRTVLY
>Amoebozoa_Centramoebia_EP01091_Cochliopodium_minus_P014976_TRINITY_DN5209_c0_g1_i1.p1_TRINITY_DN5209_c0_g1_TRINITY_DN5209_c0_g1_i1.p1_ORF_type_internal_len_647_score_248.67_TRINITY_DN5209_c0_g1_i1_1-1938
NNINFDIDGWLSRTSEEPWSTSNISNLLDVSVLEKVAEKWDILEVSTKLKLIFSFLTLKT
ENKSKIKDQLSKIIELGKKDEESEWVQVISEFFTNFAYDDQIETNIGNEGFKTTYEKLNN
SISETGISFNSPEMIYLHPSIADKYKVIPNIEHFKLKESALAKPPELPNTRKKQSVQIIK
KTTPQTVKEKPTPEIKFYSPLTETIIEMNKKKKTKLLDSVEALKLFHQDEQAKKKPPPEK
KTPAKKTPAEKKTPQKKRQKPEKTPGTEKDPKKPKVDKTEDPNNKKNLFPSNPNPNNEDP
NNTKLTLNNPNPNSNINLGNMNINFNSNSGVQGFPPKINPNMKPGVLPGHPSNVSFNPLQ
QSQAPYKPYNPLQNDNTTQNKVPQQPIKSFNPFQNSPFSFTNKPNTEVPEQNYTNPQNNQ
QQLQQQQLNQNPFLSNSYAPQNDVFQQLHQQHQQLQKQQHQKTGYFESSNPSLSISGSLS
LNTSNPGFDIPSYNLNKEDISTLNDNNSIGNPYNNPNIYNPSSGILGGNTYSNPTNPFAH
VNNNFSNYSNSSGGNLGGSLNTTANTNVGGNLDGYGTEYEDEPTSASSLSSSDQEKLTEY
ANRISNDFPLSEDESILVTNFLQQLKQLNPSLDRQTYLLEETPIDQ
>Amoebozoa_Flabellinia_EP01102_Stenamoeba_stenopodia_P016787_TRINITY_DN5900_c0_g2_i1.p1_TRINITY_DN5900_c0_g2_TRINITY_DN5900_c0_g2_i1.p1_ORF_type_3prime_partial_len_403_score_134.54_TRINITY_DN5900_c0_g2_i1_2-1207
MSSFVPLNPERDVELWLANKLEEPWSSERIANLLTSPIFLAVKAKFERMDPIIKLKLLFA
FFALRKPNIKQMKVEIEDILKLGLVDSDGWVRSISKLIGKITQDGDFELKTDDCCPSEIY
DTLKSMVETTNINFFPLETLYLHPALLEKPYVKENPHFTIKKRIENEVTSSNPPVRRSSL
SLSSSTVKIEPPAGDKTVQRFDRSTDGLPLRSSTNNITTPTRKSSVFAPRQSYDSLSLGE
RRGFQKTNRTRMLDIGEVEKLRQASMEAAAKAAREAAAKEQALQEAKEAKEAARLAAKAS
RVKPKAKEPESDTTAIASITSSTPTTTTPMDIEPSKDGAAMEGASSPTTPKQSKRRTAEA
GDGKKTPEPKKRKKSEDKEKKEKLPKEPKPKKEKKEKPPKTR
>Amoebozoa_Flabellinia_EP01103_Thecamoeba_quadrilineata_P005452_TRINITY_DN1524_c0_g1_i1.p1_TRINITY_DN1524_c0_g1_TRINITY_DN1524_c0_g1_i1.p1_ORF_type_5prime_partial_len_419_score_80.31_TRINITY_DN1524_c0_g1_i1_2-1258
FLENRYCLFSFETFLLFMSSNPERDIEIWISTKLEDPWSSEKFTTYLTPPVLKQIQARFP
ILDTSIKLRLLFAFLHARKNTMKELESEFNTLISLGTKDPDDWVKTISKMLSVLRDGDIQ
LQTEGICPQDVHNSLKDSIKEQGGVKFYPQEALFLNKSLVGAPPTSISHFTLKKPLVSET
SLSVKKPSLSNSIPKLETMTPGTVQHERDLLTSSGNVPRTPAKKPQPTPQVSQERRGFQK
QNKMRVLEIQEVNMLMQQSADSKKRKHPQEIEEPASEDFEKQKKKKEKQEQIEKKTKEKE
EKKRKKMEEAHHKKLQNEEKKNAVKVVPKKTTTPKPPKKNQKEGHDPMHPASLFNPLGNL
PQYSIEAHNGEQPIEGDHYHYMNSLYSKQGQESHSKFSNLNIRGCFHLDILRMCLMET
>Amoebozoa_Flabellinia_EP01103_Thecamoeba_quadrilineata_P005454_TRINITY_DN1524_c0_g1_i4.p1_TRINITY_DN1524_c0_g1_TRINITY_DN1524_c0_g1_i4.p1_ORF_type_complete_len_638_score_125.35_TRINITY_DN1524_c0_g1_i4_245-1915
MKELESEFNTLISLGTKDPDDWVKTISKMLSVLRDGDIQLQTEGICPQDVHNSLKDSIKE
QGGVKFYPQEALFLNKSLVGAPPTSISHFTLKKPLVSETSLSVKKPSLSNSIPKLETMTP
GTVQHERDLLTSSGNVPRTPAKKPQPTPQVSQERRGFQKQNKMRVLEIQEVNMLMQQSAD
SKKRKHPQEIEEPASEDFEKQKKKKEKQEQIEKKTKEKEEKKRKKMEEAHHKKLQNEEKK
NAVKVVPKKTTTPKPPKKNQKEGHDPMHPASLFNPLGNLPQYSIEAHNGEQPIEGDHYHY
MNSLYSKQGQESHSKGLFPPGYLTNVPHGNLNLHPNQGKPMEFDYQGSSYFQGSYPMSTN
LPPNNNTSPEYSDLPSSSLSSQLSQAILSHQTLRNNNPPNVSQSQLQQPIPTSPQHTSML
PPNLKSPTYSPPNPPYPNSTGSISQIPSQQLNPVPSLNLFEPANRLTPENKQKILQFLSG
NRENPSPKDGAIQTFLLDEQVKEANNANCIESVIFEINYEAGTWRKLRRKRFISRMSNPN
NNLNLNGSSSLLQPKS
>Amoebozoa_Flabellinia_EP01104_Vermistella_antarctica_P003584_TRINITY_DN1381_c2_g1_i1.p1_TRINITY_DN1381_c2_g1_TRINITY_DN1381_c2_g1_i1.p1_ORF_type_complete_len_708_score_187.87_TRINITY_DN1381_c2_g1_i1_130-2253
MRHRDVTDTIRTPLRVTIALRRLCPHFFFSTMDSTVSETPTSTTEAGAATSAVPFVAERD
IELWLRNKLELAWSSANVSSLFSPSLLAEIRTRFPTFETPIKLKILFSFVYMGKVTANEC
RPEIERVLERAKEDKDEWVKVIAELLSPLSKIDFSHLRQCKHSKDTLEAVEESLREVEAL
RYASKESVYLHSDLIPSFARKRLARGGNDDDGDVACGPQDNEHFRINKSALDSLIAASGF
DATRSTSTTPSTPLHTSSHASSSSPSPASSSSMKAAAARRLSHSGSGLGGSYKKRLSSSG
LSASSGLSLRGSQKRQKIEVLDVQQLRIIKDSEDQAKAQKKQEELDAQLAREQERLKKKD
EREVKKKEKNEEIKNRRLMREERKMAALAAVEIQRAAVVAGASAAGLTANGEPAMGYGNN
LPPEMPFGHEHQPMQQQEQQGRFLLSHQQQEQEQQQQQQQQQRSSFFPPPQQPSAFYQPP
QPPTQTSSQFNFPKTSYFGSSASGVDGGPPPMMTFSAPSSLATPTSGVPSTPTSSTTPSS
FGFGVGTGQYAVPQRNLQSHQGAFQPQQPESSASLLSQALSKTAQPAILATNPGTGAGTP
GVGAPSQFQAMLNTQQQQQRSQLPTTIIPPEVLRVVGTSTNRLDGAAISKIMAFVQRKGP
ADGIDEQHIVVHEEYDASNAMLVEIELVVVHSAGTWKKIKQYRAAGH
>Amoebozoa_Archamoebea_EP01107_Rhizomastix_libera_P004773_TRINITY_DN1786_c0_g1_i1.p1_TRINITY_DN1786_c0_g1_TRINITY_DN1786_c0_g1_i1.p1_ORF_type_5prime_partial_len_576_score_178.10_TRINITY_DN1786_c0_g1_i1_1-1728
PDYETEEAREPTASRYDDVCGEGDSRQDVSSETLISANNDAEPSVIIGSGEGVGSVGSGA
GVASASVPSAGLLAGGVMIDWWLADKAPSQWSSEKLSPYFSEVSTEGTSHSSNPDSVGAR
KLLWGILERLRSLEPHLKIRILVALSFHNAMNNSDNENKDIIQQLLKNCETDDDEWVRIT
AKSVKNALLPEGNENGIEPPTKDSVFLKTAESILKTLKEKHGTSISPLVDDYLSRNLRSI
PKTEQEERADCRLKQHEHFTLTSDHSKRKCSLLYIAKEEENVDEIKESAKPIVKAGQPKL
NVPASQQKQKQQFFSPPKKIDHFPKVESTPIKAAVLLNEDEIDDLIEQPMKKSNSETEEA
KKRGRMSLTVEEKERRKQMKKDEQEKKRKAKLDEKEARKRAIEEATAKMPIPPHIPQPEQ
NYLQKIIGVPFFPNSSLASSILPQNQQQMPFATSRLPPIMPSQLPQFPTQPVQPVQHTVE
SLFGSQVNKLTPEDRGSIEKFLAGDRKTSDPNVRVREVIVHSEERTVPAQAKDGSTTNVT
VIESLIFEMDYSQGKWRKLRKRVQVASNPDHTKPQ
>Amoebozoa_Eumycetozoa_EP01109_Acytostelium_subglobosum_P001548_XP_012749089.1_hypothetical_protein_SAMD00019534_109820_Acytostelium_subglobosum_LB1
MEHRDIEGWLTSKLEEQWSSERLSSHLTKDILQFCLLKFTKIDSMIRMKLLFSFLSLRKK
QFQDLDMTINMLLQVADEEEDEWLRALAQLLARISEEKIPINMDLEPFNSTIKKLSEQLD
KKGPPNFYPLEYLYLNRKALPVPLANNLTENKHFALKKPTTELPVFKKTLFTPTLTASKS
SIPVAPASITQSASLSSSSASLSSSLAAASSSSTTSTSNITSSSPYLLSETSPTLRNEKL
KLLQQQPSPLRKSSLFIPRTHHASEHQSMSSSSSNLLSMSGTSSSSSSSLSMSGHHSLAS
SSGGSAMEKRGVQKKTKMHMISLDQVREITTQTTTTKKRRQSINEEGSGSSSGGVTDEKP
QQQQQSTQQQQQHITQQHFNEPINDLSSSNNNISNNGNIEMNTQVQALHEQQQQQQQQQQ
LPPQQDETKIKKKKKEKANAETAEQKKERKEKEKKEKEKKEKKEKKDKKKEKEKEKEKKK
KEKEKEKKKKDKDKDKDKPKVEKVKEVKEKRKKDKDDSEAATKKQKVTRKKKAGAESTPT
MKSEDDFSSPVVTADTASSNVNYQQHHHLHQQPQLQNVRGGEDLSGLSSLMNALEQNGSL
PLEPQYMLHRSTAQHQSTEAFQSQQQQQLHHLQQQQQPFQQQHFQQHQQQPFMQYQQQQQ
QHIFNNYNYNNNNNNRRRQLLPNNHHWKEYWTQPHI
>Amoebozoa_Eumycetozoa_EP01110_Echinostelium_bisporum_P002217_TRINITY_DN15333_c0_g1_i1.p1_TRINITY_DN15333_c0_g1_TRINITY_DN15333_c0_g1_i1.p1_ORF_type_3prime_partial_len_91_score_22.42_TRINITY_DN15333_c0_g1_i1_2-271
MTTQPDHRDIEAWLANKLDDSWASEKLAHLLTHDILLHAKTKFLSMDVNIKLKLLFSFVC
LRKKNLKDLEQVIFEIIDIARKQDEDEWVR
>Amoebozoa_Eumycetozoa_EP01111_Echinosteliopsis_oligospora_P008100_TRINITY_DN23549_c0_g1_i1.p1_TRINITY_DN23549_c0_g1_TRINITY_DN23549_c0_g1_i1.p1_ORF_type_3prime_partial_len_117_score_22.32_TRINITY_DN23549_c0_g1_i1_91-438
MAGTERDIEQWLSAKLEDPWASERISSLLTSDLLVNTRNRFPNMDPPLKLKILLSFLSLR
KKPLKDLEVEIMSVLKVASEDEDDWVKVIAGMMRELNQENISVSNVPDDATVISSL
>Amoebozoa_Eumycetozoa_EP01112_Ceratiomyxa_fruticulosa_P001307_TRINITY_DN11369_c0_g1_i1.p1_TRINITY_DN11369_c0_g1_TRINITY_DN11369_c0_g1_i1.p1_ORF_type_3prime_partial_len_235_score_36.33_TRINITY_DN11369_c0_g1_i1_1-702
MNASNLNTSGVLEHVPRDIEQWLAAKLEDPWSSEKISSLLTKDLLTAVATRFPTLDSSIK
LKLLFSFLSLRKKTYLELQTTITNIISAGVTDDDEWVRVISPLLAELDSDNIDTEILETI
EGEGIKDSVHRLSDNLKKEHAPTFYPLECQFLNTSLFSYTQPQNTHFKLKKTDNPSVMTS
SSSSLRRSSLVPTSLNSSSGISPLKTDPMSLRASLSSPISPRGSSSSIFSPKPQ
>Amoebozoa_Eumycetozoa_EP01113_Clastostelium_recurvatum_P043876_TRINITY_DN7330_c0_g1_i4.p1_TRINITY_DN7330_c0_g1_TRINITY_DN7330_c0_g1_i4.p1_ORF_type_internal_len_794_score_203.25_TRINITY_DN7330_c0_g1_i4_3-2381
HTTAHRREDPPSAKMSGASSGPSSASGGSSSAPLHASGFLEHRDIELWLGAKLEDAWSSE
KISSYITKDLLQAVIARFPTMESSIKLKVLFSFVSLRRKTLLELQQEIDEIIRLANIDED
EWVRMISPILSSLPHHDRIACNMDTFLNSNIQGIRDAVGKLQASLATQTAPPHFLPLECQ
YLNPDLLPASHQTPPTHTTHFKLKKPVIDATLPTQAGNMRRSSIAVGIAHSHISASTLES
PTSPKHPSRQADGTSTTSSDEPQRNPKVAPVSMRSSLGSIASPMSPRAAPVSIFSPKQPH
HGLGSSLGSSGERRGYQKPSRMQVIDFEEVKSIKEHADEMRKRRSSQTPTPLLPPSTPGL
APPGGFSIDGEGQEGEDKKAGALGGFKDQFRETKQKERQDKKRKKEEEIESKRKVAEDKK
VEKEAKKEAKKVEKDKIAQEKASKKKRVTVTTITNPNAIGAGAGHPGMHTTDPQTSSATP
HYMASPALGSTYPGPPPNAVYVTPQPNRPLIPVQHSLSSAPTLQPTPTPSMPPPSRPADV
VSLLSQALQPPNQASMMPPTLAQTQPTLPHMNPLQHVNPYHPSMTAPPSTQPPAMPAKPP
ASQILQPNVPLSYPQQVPSMMPPIGTQPAPMSFPTTISPPSIPPHASVSAPSTAPQASPA
PQISPAPVPIPAPVHTPAPLPASATAPAPAPPPPTPASTDAIPAASNPATVMAGLIESGA
NMLSPENKLLIEAFLNGDNANPTPEQGPIKQIQLNVDQKTGDNGGIVVEMSVFENNYEQG
NGRKLKRMRNMYA
>Amoebozoa_Variosea_EP01114_Cavostelium_apophysatum_P013113_TRINITY_DN3106_c0_g2_i1.p1_TRINITY_DN3106_c0_g2_TRINITY_DN3106_c0_g2_i1.p1_ORF_type_internal_len_639_score_182.23_TRINITY_DN3106_c0_g2_i1_3-1916
GKQMATSVGRDPVLWLRNKLEDPWSSEKISPLLNLEFLQTIKAKYNSLEIAVKIRFLFSF
LCLKKNQIAEMKEDLEQILDMAKEDEDEWVKVTAIMVRPVTLDLPTLPNIHESELFRQTY
ADLQQKLASLNRPVQIVPLDYPYLSGHLVQEIPDVLKTNPHFKLKEKSQNLSGREALTSS
QRLKRPFSTSGFYDSFAAAKKEETPAPEPPKAQPIPSQFGSLQSHNSFNASRLNTSTDSL
TALSGSLSRSASSDAMSKSGTFSVPLSTERKGLQKQARMKLIDVFEVNQLQQQQQKKNVK
ATNPEILAERERKKKEEEQKKIDREEKKRKKAEDAEIKKAEKEIKKKEKEDGKSPKKAKK
DKEGDSKEGKEKKKDKKERKKKEKKPDAPTTPMDTSAPAAYSVHQAAQNFNSNNIASADA
SHMALLSAALLTSPQRPAAPAGPSSPPAKAAPFIPLAASPSLTTAPKPQSATGPIPQAPQ
VVPAQGVVPESLFEQANVLGPDDKKLIERFLTGDQTNPNPEGNPIRQITLNFEQKLAPNG
VLFAEQLVFEINYETRTWRKLRRKRNLTSAEVTSYLQQNPHMQQQMILMQQRYQQMVAQQ
QAQAAQKALQAQQQVEGAPPVPNEVQTPQPFLAPQEAL
>Amoebozoa_Variosea_EP01116_Phalansterium_solitarium_P008990_TRINITY_DN22970_c0_g1_i3.p1_TRINITY_DN22970_c0_g1_TRINITY_DN22970_c0_g1_i3.p1_ORF_type_3prime_partial_len_692_score_258.39_TRINITY_DN22970_c0_g1_i3_2-2074
MSFGAKAGGYRDAIAWLSGKLEEPWTADGIVSFLSPDLLQTVKTRFSSLDTPVKLRLLCS
FVLLRKRTLTELQQEINDILQLGREDEDDWVRVISELLTPITSAKPHLNLNCDNDRFRQC
RDDIMQLVSQSSTPPPPLCPMECAYVSASLAPKGLATGNTHFKLKKSLPAVLTKHTFAPN
KRPPPSSAAAPEAAPKRVDAAAAEKPSEAAGSSGGGGSSVPVSVPAVAAAPFKPSGQRHS
SLTTFAQRYGEKKTVHRSTTGISVIDIEELQAIKIKQEDATKKRKRKAEPEADGVDERAA
KLDAKAKKQQEKEEKLRQKEQEKAQAAIDKAEAKEAKLRAKQDEKQRKRVERDAMPQQAT
AGGTTPKVPRASPARKHAEAADAISEAAVAAGLAAQTASAATIMASLHDLSAFAAAATPN
PIVPLGAAAATTDLSTMLSQALGTAGQVPMTPSAGSFGAAVPAVQPPPQLPTAQLVQQRL
LMNQRLQQQQQQQAALAALQAGLPRPLDSAPLSAHPSMPPSTPFASAAFASGTPSSAMPA
PFGQALGAFMPQTPSAAAAGLAPLAAAAQQDAASRQRMLMQQQYDRISGAAPAPLPQAAP
MSAAAAAAGSAPGAAVSQQQSDAAIDQILEAATSLSPTDRAVIVRFLKGNKENPTPAAGP
IKQLVLSVQMKPHGNGQLMMEQLVFEINYAP
>Amoebozoa_Variosea_EP01117_Protostelium_nocturnum_P007347_TRINITY_DN2629_c0_g1_i3.p1_TRINITY_DN2629_c0_g1_TRINITY_DN2629_c0_g1_i3.p1_ORF_type_complete_len_788_score_365.51_TRINITY_DN2629_c0_g1_i3_108-2471
MMKTGGGERDVVSWLHHRGEEEFASDRISSFLSSEVFSQLESKFEALDTNVRLKLVYSFL
SLRKKQLSDFSEAGFISNILQQAHSNNEDEWLKIISEILQEILPENAGKMRKKSEENNEK
GENNEGKKEENGKSENENENEKNSNANSSSAGEIEGNKLVIKDKTFEETVKAVNECVSSL
NHSISFLPLESKYLSKNLYQSNQQSDPLFNSHFKLKSKDFNLSFKPPIIQKKFHREDSKG
RFNEDVTSPISTVSHTPPAPISRQSSRQEIQTSPMIPSSHFTPNSNNDDSKSGVGALRMS
RGYTQEKKKMVVLDFSEVKELANKKTVNTKKIQEEAERERKKKEKIEESEKKKQERESLK
KEKEILKAKKEEEKKAKQEEKEEKKKKRDKPEEGALNNNSEGEKKEGEGEPKTKKPKKEK
KPKVPGEEGSTEGEEKKEKKNKEKKEKEPKTPKIPGEKPPKKKKEKDPNAEPKEPSAKKS
KTSSLPPLNSPLSTSNPFPSPLFPPGESKSPFPSKPILAPRPTQMIPVKASVGAIPVKSA
SAMASVRNALTANLQNKINNGGTLPIKTSLVPVKAAPFVPIPVQSQINNALPTVTRPNGP
PQPTTMDELFGGSTNQLTPENRKLIQDFLNGNRDNPSPSTGPLRQILINFDKRTDEEPGY
ITEQSIIFEINYENGTWRKLRRKKREPITPIFGAPVAKPGVPAKYVVPGGKLSAPQPKVS
SVPQKISAPPQQILQTVPISTAPSFPAANVAPKIPPPALNPLAALADTAINPLPISASPV
PDSNSKP
>Amoebozoa_Variosea_EP01117_Protostelium_nocturnum_P007350_TRINITY_DN2629_c0_g1_i6.p1_TRINITY_DN2629_c0_g1_TRINITY_DN2629_c0_g1_i6.p1_ORF_type_complete_len_808_score_360.23_TRINITY_DN2629_c0_g1_i6_108-2531
MMKTGGGERDVVSWLHHRGEEEFASDRISSFLSSEVFSQLESKFEALDTNVRLKLVYSFL
SLRKKQLSDFSEAGFISNILQQAHSNNEDEWLKIISEILQEILPENAGKMRKKSEENNEK
GENNEGKKEENGKSENENENEKNSNANSSSAGEIEGNKLVIKDKTFEETVKAVNECVSSL
NHSISFLPLESKYLSKNLYQSNQQSDPLFNSHFKLKSKDFNLSFKPPIIQKKFHREGLRD
FYLFFFIFSFFQSFFLDSKGRFNEDVTSPISTVSHTPPAPISRQSSRQEIQTSPMIPSSH
FTPNSNNDDSKSGVGALRMSRGYTQEKKKMVVLDFSEVKELANKKTVNTKKIQEEAERER
KKKEKIEESEKKKQERESLKKEKEILKAKKEEEKKAKQEEKEEKKKKRDKPEEGALNNNS
EGEKKEGEGEPKTKKPKKEKKPKVPGEEGSTEGEEKKEKKNKEKKEKEPKTPKIPGEKPP
KKKKEKDPNAEPKEPSAKKSKTSSLPPLNSPLSTSNPFPSPLFPPGESKSPFPSKPILAP
RPTQMIPVKASVGAIPVKSASAMASVRNALTANLQNKINNGGTLPIKTSLVPVKAAPFVP
IPVQSQINNALPTVTRPNGPPQPTTMDELFGGSTNQLTPENRKLIQDFLNGNRDNPSPST
GPLRQILINFDKRTDEEPGYITEQSIIFEINYENGTWRKLRRKKREPITPIFGAPVAKPG
VPAKYVVPGGKLSAPQPKVSSVPQKISAPPQQILQTVPISTAPSFPAANVAPKIPPPALN
PLAALADTAINPLPISASPVPDSNSKP
>Amoebozoa_Variosea_EP01119_Soliformovum_irregulare_P013342_TRINITY_DN3532_c0_g2_i1.p1_TRINITY_DN3532_c0_g2_TRINITY_DN3532_c0_g2_i1.p1_ORF_type_complete_len_604_score_221.75_TRINITY_DN3532_c0_g2_i1_37-1848
MASLTNIGRQDAVIWLSSKLEEPWSSEKIAGYLDAPMLKSIQTRFSGLETAIKLKVLFSF
LYIRKKSLEEVKEIIDEIYEIGKSDDDEWVRVVSQLLSCNATGTENDHKSLEQSFAEVNE
TFRNTTSELHRNLEEIGATQLVPMEYSYLSPSIIPPRAYGQTNHMHFKLKDNIPTLHFTK
TESKKRASEIVPMEEDHRMIIEDSRSNDELALPLTTSSMTRLDSLKRERSDDKSSTSPLI
RNRPHRDGASSLTSSAGNLAIDKKKFEKKNRMQTIDIKEVVEIEKKKPRKGLTAEQELER
EKKKKEKEDSAEIKKIQKEANKRKKDEENAQKKLASEIKRAERDAKKVPQTPMMPTSPPM
MPPQLKINPMSPMSPMSPMSPMSPINPMNPMGMMAFPPGSMGLSQMGAKNPYGIPGEGTL
SSLLTRAIGNPGRLPMSPTGFPTGNMTPLNLNSTTPMGLNMNPPMRSIPTHVPKTTTAPT
APTHVPTTPMSKESIAQQQGALTTESLFEQSNQLTPENKQIILQFLAGNKTNPNPGNGPV
SQIMLHFEQKMNAETNTSYFEYLIFEINYETGTWRKIRRRRKNDATGENPAVPGQPLTTP
TAS
>Amoebozoa_Tubulinea_EP01124_Arcella_intermedia_P036102_TRINITY_DN9384_c0_g1_i1.p1_TRINITY_DN9384_c0_g1_TRINITY_DN9384_c0_g1_i1.p1_ORF_type_3prime_partial_len_202_score_51.48_TRINITY_DN9384_c0_g1_i1_53-655
MSHLGDRDFKLWLSSKLEESWASSKISLTREILDKILEKDLFTTLDTPLKLKLLFALLNL
KRTDLTSLSPSIHSLLALSHTDPGDWVKVVGTLLADIETGTLSLTAIQANPVSNSVYLHM
RGLVHEKPLAFHPLESPYLSTSQFPPSLLKSFSETPHFTVTKKTPRFTRTVPTQNPLQKL
LQGSTPPTPPAPSPPQTPPPG
>Amoebozoa_Tubulinea_EP01125_Pyxidicula_operculata_P006449_TRINITY_DN2232_c0_g2_i1.p1_TRINITY_DN2232_c0_g2_TRINITY_DN2232_c0_g2_i1.p1_ORF_type_5prime_partial_len_626_score_201.81_TRINITY_DN2232_c0_g2_i1_313-2190
KNMTTLAERDLRLWLSSKLEEPWSSSNISASFTKEVIQKVISHFPTLDASIKLKLLFSLI
ALRKNIQIELKHDIQELLQLANQDSTEWVRVVSSLLVTFMEGRLCSEELKNNPIYMGVYS
NIKNIIATEPPTFHPLENAYLTMNLFDKSLLDSMGNTHFQVKKTTKQTSIIQNKTREILP
PSTPKPTPRPITKSTPGTTTPLKTSGSSAPKGKGSEGLFAPKSRNAMQSNVKRTQIVNPV
RSSTTTTIIEPESNSDSRQKRMEEENAKLKSIQESEKESKKRKRTPSQTVAGTPEKKSAK
KFTKEKAQTKIKDIVTDKEGKDSSKSESNKESSTASPMPTPTPIATPIPTPVLTPSTPTP
IPTPGTPGLTSPANAIPASAALLAMTHPSMIRQQFPIKVQTPGGTISTIPAVSIPVTPGG
TPGAPNPAVFAPNAVGYPSAQQQQILLQMHYKQQLEKKQAESAANGTATNTTPTSVPSVP
SIPNAAAAAKALQANLMSVNASYFQYFQKTMLAANPNGQPAATINPSTMTNTTPSTTPTL
QGYAPATIVPSTSFLNPSSVSAATLLAQTLGNPSQAPRSITTTLPTIGLPQPVNPMSATP
NTATPSTAGAAPTTTSTSATTSQST
>Amoebozoa_Tubulinea_EP01126_Amoeba_proteus_P014858_TRINITY_DN16593_c0_g1_i1.p1_TRINITY_DN16593_c0_g1_TRINITY_DN16593_c0_g1_i1.p1_ORF_type_3prime_partial_len_243_score_39.14_TRINITY_DN16593_c0_g1_i1_1-726
MANADSIYGLFDFTTNDRDLRLWLSTKLEDSWSSCKISSFITKELLQVAQQTFNTLDTPV
KLKLLFACVLVAKKEVNEMQKELQGLFTVAQTDESEWVRVVASMLSSHSDGTVCYNAVDQ
NPTASRMFHRLSESVASVKDHVFFSPESPYLSTRVRNLQESNHSSPKHYFTVKKKTPRLI
ISQFLPKRSPATSVRSQVLQTQQDATRRNKPTGVASKNSSVGLFTPKRGANPTMGTKRRD
RE
>Amoebozoa_Tubulinea_EP01127_Copromyxa_protea_P002945_TRINITY_DN12857_c0_g1_i1.p1_TRINITY_DN12857_c0_g1_TRINITY_DN12857_c0_g1_i1.p1_ORF_type_internal_len_391_score_79.99_TRINITY_DN12857_c0_g1_i1_1-1170
VMDGHDSVPDFTNNDRDLRLWLVTKLEGPWSSSKLSALSKETLVGIHQIFQTLETPLKLK
LLFSCTFIKKDMGLQQEVQSLFDMAKADESEWVRVVASLLATYDVGSLDLDCLLANPTSG
QVINHLKELGSSKGAPAFFAPECPYLSPRVLESQDTKAPTGQNHFVIKKKSTRVINMLPV
QQSRKPQTQPIRSSHEQAKSSPSSLNRGNTLRTSVAPGGARPQGQSALFAPKRGKKAEPA
PTKRKERDSIGEGAMTSIIDHDETRTESRKRKRLNDSKRPDENFPKMPPQQQQQQAGLLM
SMQMMAAKGGMGAPFLQQGTDLSNQALLQARTNMGLPSMYNPAMFANLMGGKFPGVPGMP
GAAPNMANPALGAQAQMSNTGGSAAELLKA
>Amoebozoa_Tubulinea_EP01128_Nolandella_sp_AFSM9_P010556_TRINITY_DN731_c0_g1_i1.p1_TRINITY_DN731_c0_g1_TRINITY_DN731_c0_g1_i1.p1_ORF_type_5prime_partial_len_737_score_172.84_TRINITY_DN731_c0_g1_i1_211-2421
PHPCLLVLILLHPSLARSLMTTAMDVDEGHQFGSESNGGAVGGDRGGGGGGGGGLSLMGD
VKLWLTSNLADPWSSSNLSTFLTPAILSSATANFEALAVHVKLRLLFSLLTVPADSLPSL
SSEVEGLLEVALNDEEEWVRVVASILKPFQSKVLACDASSASESFKKTYSKLLEVVESTQ
LHFHPLEYAYLSEKLLLSKSFFVPPASSSTSAHFQITKKIPELKLLKPKTMTKNPSLYHV
STPSTPRVSSVLSTPTSRGAGMFTPSSVRRSSALFTPRKTPAHLQTPMRRTPGSSTMILG
GPPSTPTPYNTSSTADGGLFATPARPSNSLYPPSTPKDSDTEATPATPRTRDALQLLDHA
SETMEEAQKRVLEREKTQAGKIGTRFPNSTPHKYRGARNGPRRYVKVKKKKEAAEVDPEA
DTEEAQDDTRVDMDGSETPIKKKRRLPVATTPAAGASEKPPIKKRKVSTTKPDLLPGSTL
PPLAAQTHTQPAAVVQSEVNAPSIANESTTKTKKKSKTKLPKTYSFSDSESLAGSDDEFT
SGAKLPLDPASLKNRARTRSSMPEQNGTTGAAPANPAQSSSTIADPYAVSNNSAASLPSL
AAAAAAASAEANLNHTQQYHGLNTYNRPAGAGATAQSVGYYHQPSLTNHLAFGNPLAGGV
PQGFNTAGLAPSGYAPPGSHAYSSLPNSLAQMQQQQMASAQLQHMDQLRQLQQQQQQQKA
LFGYPAYNPPPQPPQQ
>Amoebozoa_Tubulinea_EP01129_Flabellula_baltica_P002051_TRINITY_DN11910_c0_g1_i1.p1_TRINITY_DN11910_c0_g1_TRINITY_DN11910_c0_g1_i1.p1_ORF_type_internal_len_417_score_111.82_TRINITY_DN11910_c0_g1_i1_1-1248
KPSKMTEQTKGISWLSKTVHEPWSSSKISPFITQSALSTVITIYDTLEKDDKLKLLFSFL
SLSKHNYELFREDIVRILDIAQADDDEWVKIVAGMLRNVMDGYVYLDFLKDNEDFLDVCQ
SVKGEVEKNGGLKFYPLENAFLSEDIFDEEEIEAVRGEKHFQSVREVKRLKYGASSQKKP
KKKQRKTSRPLKPKRSHSPTGLFIKKKSITKRPRLSNSGGSQPSRQHEIKLIHADIQTVD
DKIKAEEERKRAIAMKEIEEKKKLEDSAPRLSTTAPVPPQYMVPNSTPLISGMSLPQGRI
SINNGTVSSTTGKLGGSLDGQIPFSYPPRFNMPVVSPVQVPGTVPSNIQVSGTPKPKEQT
QGGSSSAHHLAQAMQSFQTGTFPSTQGSGYVPYFNTTQAYPTQLNSNTGTATKSSS
>Amoebozoa_Tubulinea_EP01130_Rhizamoeba_saxonica_P018974_TRINITY_DN9697_c0_g1_i1.p1_TRINITY_DN9697_c0_g1_TRINITY_DN9697_c0_g1_i1.p1_ORF_type_5prime_partial_len_468_score_98.21_TRINITY_DN9697_c0_g1_i1_44-1447
TKLFNTSVANMNKNEERDTRLWLFNKLDDAWSSSKVSPFLTDENLKVIAEQFPSYETHVK
LRLLFSFVSLSKALQKRYSTLIETIIIMAIQDDTEWVSVVATLLRDATTEYHINFDQVVD
NEIYQESYKALDTSYHENKSTLAFYPWASPYLHETLVGKYKEAVSENNHFSVKQKTPRME
RSRKAAIPVIMQSKAGRSPKRKRDNSSSQLFRRSKKPRNRGSSGSLFQPSRRKRTMNVHE
NDDEERGEDALRASRDSERRNSMIIAGKPDNYRRRKSGGKSENAGEDEKEDDVEQETEPI
IQTKVEASVPTIPYNNFANKPGGNTASNPTNDLQNILLSRTISPTMNLNSMSSPPINNRM
MSPQFMSRSQSAGVPNTGMTSPSFMLQNVGRSSSPGMVPMSRTTVNPILTPNFVSPRNTS
NLISTLPPINMGTGASTSAADLLNQMTTAGNTAKPVKNSSDAEKPSS
>Anaeramoebidae_Anaeramoebidae_EP01156_Anaeramoeba_ignava_P023907_Anaeramoba_ignava_c21823_g3_i2.p1_GENE.c21823_g3_i2_c21823_g3_i2.p1_ORF_type_internal_len_872_score_355.10_c21823_g3_i2_2-2614
ALKMDETTWNTQHLASQLTSESLPEIQQQFSTMESQTKIKTLLALIFANKREMNRVKGVL
LTMIETACKDKDEWVRVIAEIVKPLSSETNQTESVLNIQIENDKFQNSLQTYKSEISKLK
SFQIPQLEDKYIYQKSKDINENHTYNNNPHFKIKKQYQTPMCFNKENPINELNEITTKSK
NKSKSPQIPQQKTNQYSEKNKSEIERNTPNNTNTQNQTQTPVPNPRKFSRLAMSHKTTRA
KTEMLSVSEIMDLEKKRRELLEKNDQKKTTKSKSKSNTKTSKAKTKTKQKREPKQSKKRK
PKQTKQNQRKISSQMDIENKDSENLNFTNENENEYENENEIELESDSQNENRTMKKKIKN
KKISELTETEIQFLIHQYSQNLKNEEISNSLAFKKEKENQIKSKNKCSSFWNWIIGLFKK
LIKKIKSKFEDKSNPHQEYESYFDFYYPQRMIASFWLWIVLVILLILLITKLIRSSCLIT
ELYRQQVIGNVQQNQCFEDKPNMNDYLNTISIYGVELIQEIDSTYSSNPNPFPNSFSRFV
YSFSRTKVNQILNAISITSGISGLIAFIILLLLWRSIFKLYKKRIMLLRQGKKPFPGFDT
ANPVKVTSYTNLQAWLGLVSFFLVWIFVFIILFIIPAIYWFISKEFLYGVFKYFLSFIII
VIVYQIIFGIIGQRIMRKYFTYKKIITNRTAFSIYDFIKFFMTIVSGATSLIKKLLGMGG
GSILSILKLDDKKSFDESYAAMMLIDHQINNPILRVFSNYLINFVNQKKIMFQKIFPKGI
NQDLLNKEKKTQLTFIEYHPISHEPIQKEKIRKIFLFLLTLSSNKNLKELRKKALKIEKR
RKELKKEKEEKVRKLVEEKFKPISKEKKEEE
>Opisthokonta_Fungi_EP00151_Rhizophagus_irregularis_P008911_XP_025172955.1_hypothetical_protein_GLOIN_2v1660257_Rhizophagus_irregularis_DAOM_181602_DAOM_197198
MAADRNTPEGVENWLIQSSTNPWLFPSIVGPELTREILQHICSRWNLYPSNIKLGVLFAL
LCIRKLLLSSMGNELTAIITNGCNDNDEWVRLVSKMLQNYPSTGTLDLNIEQHIPEDAQL
GLQSLMERIQQTGIKFHPTEYAFIDRDISDAFSTLSINTEAVRSPSSHFTLRQGIEISKQ
QRLHALNNVAMPPPSPGLTSPVNATGFNFMSDQNRIGSSQGLPSNRSTTSSGPSLFIPPK
RRPSQLSQPFHRPPNPSRGSFSGSTQGPDSPTEPKITQGKKYVKPTKIQMLDITTATTIT
RNQEETKLKTQMEEQQMKEMRRQEREKRQEEKRREEEEKKKQKEREKAEKAKLKEEARLA
KEKEKREKAAAKAAAAAAATAASNEMGDIQPTNVPAVTRKKKKINNDETVEDEIVSDEEL
PHKKPKKAVAPTSSLSPTHLYQPDNSTDNFNTVMISQNGSGSNPVNTSTTAEPVSSVSEH
PMAADLELPKSQFEEIPKIEMTETMRKQFEMNCGAVLDKSNKIHGDNRQLIINFLGGHHT
KPEQREKLMSISSGVSCNEDEIRHIILHEEKTPIPNEGKEIQETFIFEMNLSNGQWRKLK
RKKTKAVKNPNLEALNGRPNGKLHG
>Opisthokonta_Fungi_EP00861_Lobosporangium_transversale_P007429_XP_021882417.1_hypothetical_protein_BCR41DRAFT_385857_Lobosporangium_transversale
MERLKGEGVQDWLSQHLTAPWQGHQTVASELGNDIIANIKERWSQLDSVVRLGVLFSLIS
LKKAQQLQLKDKCQELIDHACSDPDDWVRLISQMFKDYPTEGILRFNVEQFADQAQLGSL
MDELTNHISHDGIKFHPKEFAYLNDSVCKAAQGKDPKTKTYPPITGPSLQQHFNLRESHL
TIHTERAKKLKKMAEQASSAAGNLSISIGGTGVVGSAGGPLSATSPVGPGLGSAGLTGTG
GNVAAGGSAATAGLSSTQTVPGGPPRPTKNASTGLFVRKPTGSFLRNNPPRPMPIPRNPS
TGQLPLRSPRLDGSTTPRLNQKSSRIQILDIQQGNEIMQNMNDEKRRKEEAEQREKELKK
EQRALELEAKRQQDAEKKAQVQKEREEKKREREEAKRLKEKQKQDRDEQLRQQRQHKEQD
QQQDQDRPRGPDEDEEEEDDEGTLSSLPVRKRTRIASISSSRRGSKDDGDDEDNYEQMDR
SSGVEPPSPITTPSRNQQNEQPTPEGHLNSEQSISNSHTPPQSSHQPQQSSNVLADHPTI
FQNINLLTPEDRVYIEAFLQGHPMKRPHENESLYQIVMNQEQVTDASGRPMYETILIEMN
FDTGEWKKIKRRRAKPHVPTTSAQQVHPSN
>Opisthokonta_Fungi_EP00863_Basidiobolus_meristosporus_P015051_ORY06555.1_hypothetical_protein_K493DRAFT_310502_Basidiobolus_meristosporus_CBS_931.73
MTDRKRAEGVQEWLSQLLTDPWISPTIAAGELTNDTLDDIKERWNLYETQIKLGVMFTLI
GIKKNSLAEMSTKIEELITLGVEDPDEWVRLIAQTFQGFTASGRFNLEPQVFVERCTQPL
SDLKDSLQKHGVGFHPRVFGYLNSQVVKSLQVTEGSKPVKTHFKVKGSQDAIHASRQEKL
KAFVTTTNPTPAGPAPGISMARPPPAGASSLFVNRRKSSTNSFLRSSQPNKGPANAFSKG
VVSNSVGGYQRQQRIQLLDLDEGSSIIKKQEETKLKRQQDEQYEKELKRLKRKTEAEEKK
QAEIEKKREREKEREEKRAAKKRMDEEAREAKAAAKAAAAAAALTASDEAADDPTERADD
QYNPNGTEGPDDDNPLGTPALPESPPIVNSPPEALPPQAEPSISPQLQQTQLAVLQNTNA
LNEEDRQRIIDFLCGKPVAMPPNHSGETYQIVMNEEQKFDNRTSRTVLEHIVFEMNLSNG
QWRKLRRKKTVNS
>Opisthokonta_Rotosphaerida_EP00160_Parvularia_atlantis_P008359_Unigene17602_Nuclearia_a_m.51384_Unigene17602_Nuclearia_a_g.51384_ORF_Unigene17602_Nuclearia_a_g.51384_Unigene17602_Nuclearia_a_m.51384_type_internal_len_323_Unigene17602_Nuclearia_a_2-967
SSFLALASRLAEDPWTLSSLPAQLTSKQTLADILTSYPLLETPVKLKLLTSCLFLRSPEL
VQRLQPELGQLLGLALEDDDEWVRVQARLLAPVLQQRPMDLRCLDDQSLSYAPALGDLTE
HVAKLPTAEFMPRHVAYLNRDATAALADAATRNLHFALAPAAVATAAARAALIDGIVQRG
RDAQTVKAKQLEQHPRAPPPPAALALPINRRASSSASLLVRTASGPSRAAPADGMIIMDI
DQSKEILQQQVQAKRRAKELEEEDVERKRRARELAKLSKRQAFPADRLRRDPLVPVMAPP
ADHVAIAVTPVQPAGAAAAAAA
>Opisthokonta_Choanoflagellata_EP00035_Acanthoeca_spectabilis_P032152_m.17422_g.17422_ORF_g.17422_m.17422_type_complete_len_565_comp5186_c0_seq1_176-1870
MEREESVLGCTAWVKRRLAGAWSAATVGTQLTPATLDNLAECFRNLESTVKTRVLLGLLS
LRYRDVERLSAHILPVLERADEDADEWVKTICHLARQYVTTGVIDPTDSLGSSVLAAAIR
SIESVAPEQSHYLPVSVRYLNPSVLPTLSSVASAVDPVDSQQHHFTLKKQPARTPRVAAD
AGPSTGSHLRLNSLNVDAKHGTGFGLTPHRRISTDKSGSHSRSQAKATTRREFLVSRGLV
APKPPPSSIPEADEDEDTRKRKNPDHDAEPDLEHGSKRLDDGSAAAVTASASEPAYGAYG
DAAMYSGVSTDSSTPTYTAEVTPNPEHQHGASEGGAGSGGGLEYPGLGASEGDYGERAHP
TTGAGAVDGDGYSSTAAPTDPGYLPSAPMELEADPREASEADHAVSSMGSTAANPYSTST
NPYAPSSDPSSDPYPPAPAVGGDDYAPGGDGTVATEGQPTSADQPPPAENQPPADPALSD
VRSTVFQQANRLQPADRARIEAFLDKTAVLAPGGRDVQQVVLHEEKTPQPDGTTLVEQVV
FEMTFSSMQWRRLRRKRTVRPQAV
>Opisthokonta_Choanoflagellata_EP00038_Savillea_parva_P021750_m.35963_g.35963_ORF_g.35963_m.35963_type_complete_len_480_comp5346_c0_seq1_243-1682
MEREDSVLGCTAWVKRRLNGPWSAATVGHQLTPATLDNLAECFSGLDSAIKTRVMLGILS
LRRRDIDRLAPHIHPLLARANEDTDDWVKTICALAHQYVSDGVISPALARESSTFKKWVE
SIEAGAQQSNVLPMSVRYLNDPIRQTLSAVQSAKDMDDKTHFKLKRQPTRIPRVAEDVAP
GTTALKLNSLAVDSRHGSGLGLATSQPRRATSTADKSKPQAKSRRAFLESRGFEVGPIPQ
ANAGGETDGGPAEGDHIDRKRKATGDDEEVADHDHDDKRMVAEPDASATVQPSDDYAAPS
GEHLYTAGTDHVNSAATEMYSALPDTATSPGYQAEAPSETTDASAASGGPTATDGSTQDG
APSATPSTGGTTTTQGQPSSEPPTAGAPSTDAPALTEQLSASVFAQTNRLQPSDRARIEA
FMAKTAVLGPNEKDVQQIVLHEERTPGSGGNVLVEQLVFEMTFSTMEWRRLRRRRTIRA
>Opisthokonta_Choanoflagellata_EP00039_Didymoeca_costata_P014143_m.225416_g.225416_ORF_g.225416_m.225416_type_complete_len_436_comp15957_c0_seq1_129-1436
MERHLKDAESCAKWLKLRLGSTGETWGGSEQSVGAVISKDSMHVFRECFPLLDPAIKVGL
LFSLTHKTPAELSELGEDTFLVLGENDADDWVRVVHHIVSDHVAGRPPQASLVEKHDIFK
KAISMIEKTISSNPTTSELLPLEASYLCPALVKQDAENDKNIQQTEHCKLRKRPVPAGKD
KTVVYKGFTSTMDTSGNVFSMSRKQSNTGFSSGRRTGGAKLKRRQSTQPGTQKSRREIME
RLKSETEKPGKSGIITLSIDELPIEAPKEKKRKTMETVAEETGEPTEGQQEGQASEMDGF
YSASAPTDASAEPNAYSQFANEQDESKKTEQQVTGAEQQEPDEPLAEPIDPQVLHEIFGM
SNKLSSEAKARIERFLRRQDVEHSTPIEKVTLHEERKPIADKPGFIHVERIVLEMTFATG
SWRKLLQSKDLELKK
>Opisthokonta_Choanoflagellata_EP00040_Diaphanoeca_grandis_P024571_m.135229_g.135229_ORF_g.135229_m.135229_type_complete_len_517_comp29783_c1_seq4_156-1706
MADVRQNDGNLAWLKKRLRGQWSAAGMGSALTQDTLESVTQSFHLLDSQIRVRMLLSILS
LRPKELVTLKPQLAALLEIAKLDVDEWVKSVYCLVRQYVDTSSLHELVEQGSDLSQKQVA
AFNTAMTTIQDADWNNANPYYPLETGLLNPSISGLGDHTKPQHKHNHFVLKKMPARAVTS
TQRDEDKIAVGGGGGGSRSWVGGKSSNLKSTNTTGASSRSVGAGFGLGRATVRRSQLLPP
DRRPSQPISPNPISTTGSRRDFLKNMSHTKSTKRDGVQLLDTDDLPPMLQARKRSRIDVA
ATDKSGKQAVPPPPATSQVPPQAPFSGLADGYSHMGATPDISTPVESGMPASYGLTPTPA
LYGAQPIPTTGTAPTEYSNADAVKVQTTDSDAKPVGSPIKKVDPVPQKAVVPSPQKQPVA
PPAPVVSEQTLNDIFSQSNRLSKEDRDIIERFLQRKPVPTGGKDVAQIVLHEERSPGPTP
QSVIIEQFVFEMTFATKDWRRLKRKRKVNMKAPQAS
>Opisthokonta_Choanoflagellata_EP00041_Stephanoeca_diplocostata_P020560_m.462912_g.462912_ORF_g.462912_m.462912_type_complete_len_569_comp21605_c0_seq3_290-1996
MDREETEAQTIHWLKGRLRAPWAASSIGTQLSLNRLKNINNCFARLDATTKTKILLGFLS
IRVRELYTSVDTSVHEDYGNTDETHSNAGSALQTAALRVVEQGGDDADDWVRCMAGVARH
YLTKGCIDVRGHGEKMTGAAYTDTIFTSAVRSITDAMSTSQSASMADFDPAYLPLEMPYL
GHEALAAAMGGRGNIPRVGTRHFVLKKQPTKAVHHLTETTQRADGHDPGAHPSGALGGRS
IPAGSLKSGKSSAGFTSHGSTTFHRRPSSQALGTSGTGNRTSVTGSLDAGAAGVGPRAKR
SRLDFLKQKTTTGNQRKNVIVIEDAPPPPTAGRKRKATGDDPTADQSGVPAGRDTNTATP
QASASAVVDTPAYTPPAQQTSPVAYAASPNAEYAAPRTPTATSPGGVALAMSPSYAPYAA
SPSQVPSGTPTDPAVSPSAAGVRPQTSRASDPATRKMSPEAATVHRTPEPDATAPPPAES
EADAEARAQLQQQRATVFNQANRLTAENRARIEAFMDNPDALRDGDKDIEQIIIHETRTA
DQVERVVFEMNFNTSSWRRIKRKKKLKT
>Opisthokonta_Choanoflagellata_EP00042_Codosiga_hollandica_P037057_m.288340_g.288340_ORF_g.288340_m.288340_type_5prime_partial_len_583_comp55042_c0_seq1_325-2073
CVFVCVCGVDCGSSVMSREFNRERDARSCAEWLANKLAGEDAWNASSISSFLTMDTLRNI
PLCFNLLDSQVKVKVLLSVLSMRPAALARSLSEIDSIMHVARQDSDEWVRVISDIMRDFP
QLGVLHDSFETSITPFTEALAEITAAVQSKPSILLAKEAPYLNKPEQSQQGEDTVNPHFV
LTKKLASSALQFIADSSAQPKKAGVFGMSSSGMASSISSGPRPPSHPSVKPPLSSPAAIS
RPKTFFGLSTPSVAPSPMKAKALDLSEMAMVQPKKRKAGTQVPLSLLFPVLSILTTIIGR
CRRKGKACGERKSTTQRQTVADGCSAVGSRTVSVSLTAATTACSCNSNRLRIPTLLSAPI
TTAGQSVFSFGCPAVHSRATPQSSSADIGHAATAATDTTATANTTASSTTITDRPATAAY
QSVPAAISATSPPTATATTAAATTAVVTPTTDSPISPPISLSSTATAVLLRPAACCRLSF
CACGPPATPDVAECTVSNVSCAAISSFSQHATKHCIGSTSFDCTVAGFPATDSQTAAFEY
SSTTNFRANRCTQTRNGSGFGKYLLCCECSDTCQSRTHCQVH
>Opisthokonta_Choanoflagellata_EP00042_Codosiga_hollandica_P037059_m.288366_g.288366_ORF_g.288366_m.288366_type_5prime_partial_len_621_comp55042_c0_seq4_77-1939
CVFVCVCGVDCGSSVMSREFNRERDARSCAEWLANKLAGEDAWNASSISSFLTMDTLRNI
PLCFNLLDSQVKVKVLLSVLSMRPAALARSLSEIDSIMHVARQDSDEWVRVISDIMRDFP
QLGVLHDSFETSITPFTEALAEITAAVQSKPSILLAKEAPYLNKPEQSQQGEDTVNPHFV
LTKKLASSALQFIADSSAQPKKAGVFGMSSSGMASSISSGPRPPSHPSVKPPLSSPAAIS
RPKTFFGLSTPSVAPSPMKAKALDLSEMAMVQPKKRKADEKEKPAEKEKVQPKGKRSQTD
VRPLAAGPSLSPLPQLQLPALATATDSAFPPSYLPPSQLLANQFSASAAQQFIPEQLRNP
RQQILVMQQQQQPTQQQQPTQQQAPQPSPIVQQQPLINPFRPQYPQQVLQRPPQQQQPLP
QQLSLPPQIPPSHLQSHFLPQQLPSSFDRQPAAGYPFAPVDRQQLQMSQSAQFPMSHAQQ
FLPSASMPQNTALAQLASIALSLDSQQPTPKLQPSSIPLQPTSAPTDAPKPETEAVLESI
FSAANVLTPANRELIVKFIERTAQLQPGQKDVQAIVLNEDTRAGDEPGTTVVEQVVFEMT
FSTNQWRRIRRKRVIRQAAQ
>Opisthokonta_Choanoflagellata_EP00045_Choanoeca_perplexa_P005178_m.43932_g.43932_ORF_g.43932_m.43932_type_5prime_partial_len_462_comp12976_c0_seq1_3-1388
CLVVKVTTVTMDSELNSQDPGVLAAELTRKLGRASGFLKIRSTSALNHNFYTKACKCFDI
LDTGVKQKVLFSLSFLTPTQLKQVQEPALQLLQQASEDASNAWLKTTVSLLHSLFDNYSL
NPELETSFPDLNSHLDKIAAKIGPAASRQLPLHAKSRGTDAPDLAEHQHFRTTHKPRVLE
LYSSEDIAKPARRQTSSSRNASTRRMPTISSRARLTMPRKPKPAARTSTATRTAPVTESV
AGQPKFMSRRQMLAQRDAPGVVKGKVKSSDDMLAMHQADLRQKTERKEYKKRGPKPKARP
KAARSKTVTEGARPVTTTMTPSTASRPTVVSYASNLFETDGTEPSLSTGLTTSASIQSVP
IQPVAKAPKMADPTTAAAQHQLAFPANPTLMAPTMAANNMMFAGNPYNAHPFATQFNQAM
FGQMQGGLNPFNTMLNMQASSMANQGGQMGWGTTPTTTISQ
>Opisthokonta_Choanoflagellata_EP00047_Mylnosiga_fluctuans_P023074_m.131573_g.131573_ORF_g.131573_m.131573_type_5prime_partial_len_542_comp9474_c0_seq3_1747-3372
RERDPNACAEWLHNKLGSEDPWNAPAISSLLTADTLANIRKIFAVRLDSNLKIKVLLSLL
SMKRKDIDALQSEIKAILELAAKDTDDWVQAVYEIVKDFPTANTLYSNITDGTTHVTALF
REHLQRIERELHTDGPVSRALPQEALYLNTSIVADMRADAPRPEHFRLRRRLKPAPLTPL
QDSIKRPSATSVPVGLWSSRPAPTGSGFGQSSARPSAPVHKVEPTAPAAPPASKQALSRR
AFLVSVTAKADASSGTRMLGMDEINDAMKERLNKRRRTESAQANEEVPATPTATASGQAA
PAAAAAAAAGPVSTAAATPAPAIAKPSLDSSLGIAYRLTQSLGQSAQAPREPGSAPTSAP
SSAPSGPPILTGPAPTAPSSAPTAAAPLAAALLSSIPSVAAQLPAAPLAAAPASVSATPT
FAVPAAGAATAAPVAPAPAAPAAAAPLQTVPEDIEAIAERIHAAPDVSANDKAIFSLFYS
NQPPPMAGKDAYQIVYREDKRRQDDGILVEQVVLDITFSTHQWRWIRRKRLMRQPTAPAA
Q
>Opisthokonta_Choanoflagellata_EP00048_Salpingoeca_helianthica_P007360_m.109516_g.109516_ORF_g.109516_m.109516_type_3prime_partial_len_486_comp14310_c0_seq1_1-1458
MSSRAWSGHANRSFVRVPGTLRRTIVSTTFSVSSSDIFLITLGPQGASNGFDQHRGRLLD
GMEREKDPIACAEWLQNKLGSNDGWSASSISSFLTPETLGNIYLVYSQLDSSIRIKVILS
LLSLSRRELEAVQGEVRPILELAANDEDEWVQAVYEIVKDFPMTGALHTNLMGEKYAATL
FASVVEKIETAAPSERVARVLPLDSYYLNTSIVSEQLPTAPPTPAFRVRRRPKPAPLASA
PALDPTRRQSSVSSLPTPRPAPPAPLPLPPRPHPAAPKESLPSPHTPSSTAPTVSVAPAK
DFTSRRAFANSLATTVSRPGGTRTLGLDELGDLMRPQRRGKKEPAAETAHTPAPATSSDS
GLLALRLSQSINAMAGQTPLFGPHNPAAAPSVHASTAGAGASGIAATAAPTLTTLPAMGL
AAASAPAAAGVSVPVPASATAVGAAPAYATGGAMGAGRPLTDTAVAALLGMAAGASTQPA
AAAPAA
>Opisthokonta_Choanoflagellata_EP00050_Salpingoeca_kvevrii_P008767_m.305000_g.305000_ORF_g.305000_m.305000_type_complete_len_602_comp17434_c0_seq1_73-1878
MDTSGASSAAETCAEWLRNKLGADDGWSAHHIVPQLNAETISRIREAFPLLTDNIKRKVL
LALLALLAVPRSAADPLCRSMEALIETASNDADDWVKNISQILRDFPNDNQLQTDISSTS
AIFNDAVQLIQNAMHDHDPSDEPLPLREALYLNTELLDHPAPANPHFKLRKPLHPAHISM
ATPAARRTSALPISRKSGAAAASGGGMQPLRTSLSGARRPSSSTHSGGPGRAAQPSLARA
KSRRELLERGIQVEASGSRLKTLNLGDMKQMQLDREAKRRKKDPSSAEAVSAAIAATSSL
GTGGTPQATGAAMPPAGSATAAPPAPSLDTAPPQQPAAAAAAVPQYSEDAPMPPASTSSV
LSAAAAALAAARAVTTSAEPAIPASAAPPQHAGYPAQMPAASSAHPNAIPPSVMPSYASA
PYGAGMVRGPDSGASMNDMMSQVFGGGASQGGAPAAASSASAPMHTPMATSSMPNPYSMS
SMPGRSMPASMPAASSAPSASAAASGPATVPVAATISAAELKEVFANTNKLSMRDRKFIV
DFMNKEITRGPEDSAKKIIVMNEETRDGEAPNQKIVEQIVLELHWDGYQMKRKRRQKTIR
L
>Opisthokonta_Choanoflagellata_EP00052_Salpingoeca_macrocollata_P008500_m.67320_g.67320_ORF_g.67320_m.67320_type_internal_len_359_comp16621_c1_seq4_2-1078
RERERERAEKRKCASPMDGLGREAGREADADHCREWLENKLSGDDAWAAGTISSMLTGDT
LRNIEQCFPSLGSNVKLKVLLSFLSIRPHELASHADRLNAILQRACEDDEDWVCAVAQII
RWYPDRQLLSADLTHSIKSFASALNKIAAALAEARAPGFKPAESIFLNRSLVEEDPEPVL
HFSIRKRPRQASLRAAMGEISKADVQSGSAATASSASRLTAGGGSGGSSGFSAGGHSGFS
SGPARKSSVHVRRPSTQPSVLSAQAAGGSRRAMLTNALKQQTTSANATKTLDLEEFREVV
RDKDRNKHRPLKEKKEKLPKDPRKRKQAHEAGDTKDGDEEDDGTQPFQISPDKQQQQQQ
>Opisthokonta_Choanoflagellata_EP00053_Salpingoeca_punica_P007338_m.67234_g.67234_ORF_g.67234_m.67234_type_3prime_partial_len_365_comp14100_c6_seq1_210-1307
MEGRLRDHAAERCKEWLDNKLAADGWAAGSIASQLNADTLHNIAKCFHMLQANVKIKVLL
SLLSISGSDMQRLSAEVQDVLRVAKEEIDSGQADEWVVAVWHTIKDLPTKGVLCADLSKV
QSSFQHAVDSIRASLAEHGAPRFQPLEVMCLNPSLTTRWTQQAHATPKEHFTLRRKPKQA
AVRAVLGDDSAKTAGEMERRPSALRQTLSSGSHSGFGTSSTKRPSVLAQRKPPGTQMPTP
VSRAAMLSNIVRSQQPSARMKTVDLDEMHELTKDKTAEAKKRKREEEAAAAAAASAASSS
TQGGLPPLGDGMDTDSHDALAYTKPSVYSDISDANHAAPTTAPRSELEHMLSQALATEQQ
QQQQM
>Opisthokonta_Choanoflagellata_EP00054_Salpingoeca_dolichothecata_P014915_m.84897_g.84897_ORF_g.84897_m.84897_type_internal_len_473_comp21227_c0_seq1_2-1423
HIHIHIHNTHICMERERDPQSCAAWLQTKLNSSGTWDAGVIGPLLSSKSLLHSASCFHLL
DPLVKQKLLLSFFAIPKSRLPDLQEEIAHVIEVAENDRDEWVQVLCSIIRDYPGGQILHL
DLQHIPCFQQALETIQAEVKQSQNENSSFLPREIIYLNRNLAPLPPATNTHFKLKRKLLP
LPRPKLQAQPVGRAGVPGFRRKSVSRNSEGGAGAGFGRRTSSAQSSAQQPVPTHKGSRRD
LLKTLVQQQSQSSRVPTLSLNDLDQMQKDKETRKKKQEEEEELARKRKEKAAEEEKKAPK
PKRARKSDSKKKTGLKKKKEPSKKDGRKKTGKKKGKQGDDDDDEEDDDTDQVGNEQLSYQ
QIFLQQQQQQGAPSYAPISLSNSSSFAAYAPITAYGSMFTGGSTAMLPGQTPQSPSTVSS
YATFPSAGSFQLLSPSLPPHPAQRQQQQALQQQQLQAMQLQSTETAQQRQQQQ
>Opisthokonta_Filasterea_EP00120_Capsaspora_owczarzaki_P004093_XP_004348328.1_hypothetical_protein_CAOG_04500_Capsaspora_owczarzaki_ATCC_30864
MSATTAATAAATAAAAAAASHVPTADIALWLQKRLPADDPWCASVIVQSFTPDVLRSICE
AWHGLDASVKVKVLLSFLSIRKRDMREFRTQLEELLAVAGRDEDEWVRLVWDLLKRYPAD
STLMPSWDNDASLITQAHGELREKLLSETPMKLLPLDYLFLNSQVRVQLMQEQFATFHPQ
SNPQQFLDSLADTKHHFKLKRPPKSASLREDLRKMETATVKRQTFNSPANMPSMHQSRPI
NRQSLPLLHDQPLAAPRKVLAMLAVDSEESRALAERTDKIKHTPEELHRLRMEKHQQKEA
DLQLKKLQRTEEKEAAKAAKKAAIEDKRQEAKDAKDARAAIAESKLQAKATAADGPQGNR
KALGEIEFHIQEFNLDKVGTAADDSHAPQQGSFAGQPSAPAAEAEQGPRAWTFFEYAPGA
DADEFSNDSAPQPPRSAGPRPPTSFVDFHSHEEHDSHDESQAMDTREENPSSSATQQQQH
PAAPQQPAPEPRWGGDDLTQASTQEQQRVHNEPASVERAGEHGPAATHAPPPEPGHFPFL
PPGPGPMQVGPDGVQRPMVFMIPPGFPRGAPMPAGFPGFPPHPPVMPGGSGAPAPSGNTT
PGPFPGGAVPPFPPLPALAGLPPPPPPGHPGFPMQIPLSFFQAMQQQHHQQHQPGSNPHG
MPPLPPPPMPPMPPMPPGFAFPMYHPMQGPPPAFAPHQPYPGSSTDAHANSSVPGQPPYH
PFPVPPLPQQPPPQQQYQQQQPYQQQPYQQQPYQQQPYQQQQQPQPYQQPQQQQQQSQDL
L
>Opisthokonta_Ichthyosporea_EP00122_Pirum_gemmata_P020572_Pgem_evm1s19227
EVADKFLSYETQIKVKLLISFLSMKRGALKIFNEHLEAVMDSASKDNDEWVRVTYHIIKP
YINNSTLDTNFENCGNTLEDSYKEISEA
>Opisthokonta_Ichthyosporea_EP00123_Amoebidium_parasiticum_P011595_comp20804_c0_seq1_m.27390_comp20804_c0_seq1_g.27390_ORF_comp20804_c0_seq1_g.27390_comp20804_c0_seq1_m.27390_type_3prime_partial_len_357_comp20804_c0_seq1_3-1070
MNRDGGPGSEPLSRDTDEWLKGKLADPWGGENISSQLKDTQLRDIAQKFYYYDTDIKVKV
LIAILNMKKKKLIELQRELEAVMSVASTDSDEWVRVMVWIMQGYTTKRTLSINFNNCDNK
LVETYKELARKLDMGPPRFAPHEHIYLNKSIMDEPLNPPTQHFKIRNPPVRPEQLKTKLQ
EIAASADDTAQSATNPLGRRPSTGLKPPGTGDVTRPGNLLDRRPSAALTRPMGMGLNRRN
SMGLGPGGLGGAAAGKKYLQTKKSVVMLGQEESIDLAKKNEKRKKTEEELLQEEEERIKK
REEKKKREAEEKERRRIERESQKAAKMMERRLSKGDGLVAEEDREDDEDSNDEDQQ
>Opisthokonta_Ichthyosporea_EP00124_Ichthyophonus_hoferi_P006020_Ihof_evm1s1125_gene_Ihof_evmTU1s1125
MMRETATGPETMSLNTEEWLKGKLADPWGGENISGQIKDVQLREIASQFSTYDTDIKSKI
LIAVLNMKKRRLMELQKDLEAVMQAAETDTDEWVRVLRWLMQGYITKRTLAIHLSACDNK
LGDAYKAMCQKLEDGPPKFAPFEHIYLNKSIMEEPYNPLSQHFKVKNPPVRPDQLKTKLQ
EIAAMADDVPTPPPTGGTLARRGSHGIKPLQPELTRPGTALDRRPSSLPRSSLGINRHPS
LGAGGGGKKYLQSKKHVVVLNQEESITLAKTTEKRKKTEDELMQEELERQKKREDKKKKE
ADEK
>Opisthokonta_Ichthyosporea_EP00125_Sphaeroforma_arctica_P009605_XP_014152680.1_hypothetical_protein_SARC_08793_Sphaeroforma_arctica_JP610
MRKKPLTDLKQQLTLLLEAAQQDDDAWVVCVVSLMKIYVSDRCLSYDFEEDDNGLFVAYK
DIVEQLSKSSTALLPLEQQYLDISDEAQPMKPAKNPHFTVRGPTKADKLRDFLNAAVEKA
SQRSLQRRKPSMTANPNRERKIGGGVGLPRNSMFSQLNNSSHSRPNSSGSNALARRSSAA
TLHNTGKKYVVNKKSAVMLDNSESLNLVATSVKRKKTEQELVAEEQERVRKRLAKQRLLE
EEKERKVKVKEQKRLERQKSIERKAEEASALAKIEVENKKREKAETERAAKEKLRGKERE
RAAETEAAAVAKEKKENQKKKLKNTVEGDADAGSGRNKKDTGEKGVKDGRKSRKMSTSRV
HPAEGTAGDSASKKATPKKPKKDKERRASGGHEVVPTNTATKAVVAQDGRGGTKQQQAQV
APPSQQSLEGTPGAVADADMGSMDLGIDGVDLGVEVDVNGPMGHGGMQSTELARTASGYE
TWPPPAPPMPVVSANGHGPDAHVLAAQHSTVAGVGGVYPAQLASPQRQQQQQVQQQQQQR
QKVMHRQQQQQQPPPQRLKPQQTQPQLQQKQHTQPPQPQQLQQQRTQPPQPQLQQKQHTQ
PPQPQQLQQQHSQQQLQSEKQQQQHPQLSPGPSQQLVPNYRNSVQYNGEQPPPPPTQVHE
QQMAMLAQEADYQKEGAKIAGQLREVQRRMNSGNLTQAEYAKDTSVFQFLSGRVQLVRSE
LMRIQSFLDAQRQAQYSQQQKLSQKYSQPSDPQFAPPPPAQQHQQQQAVQPGRLHQTPTH
PLQQQPHLPQPQQQPISHIQQQQHLQRQHTQPQHPQQLRQQPTQPQMQQQFNIHGGQYGY
EAPPSHRMSQQQQQHYDQQQYQQQQQQQQLLQQQQQQQLHQQQQHQQQQHDQERSDNQAT
LDGILVQTNRLQKNDRDRISRFVTGDMRNPNPEIGSKVSVVMNEEQVAYNDHMFLEQIVF
EMDYESESWKRLKRKRKL
>Opisthokonta_Ichthyosporea_EP00126_Sphaerothecum_destruens_P008470_Sdes_comp20228_c0_seq1m13609
GGEGISSLLNVDILLRISERFSVLEPSIKMKVLLSFLSVRKNTLPTLADTMVNILDIATQ
DSDEWVRLIAHFLKRYPHEKIISSDLESHSPIFLSTLNDLKTKSKLFDSNIFPSHYAYLS
PHIINSSLNGPPVSKPHFQLRKLPPSQLEDFKKQIVENFPRKPSSSTLASSSQAGINAAK
KGIPPSQSRMISERRGPLFCSKERSLMGSTAPRRTPLGAGLTGSSSKYQKKTRMVVLDLN
ESLTVAKEQEKFKIHDKLKRKKTDLDHNESQEDSKKLKKKVMSSILPTEIPAESSNCTDT
DAESNLSIPTYSETTQSLPQTSSGSSPPSEVAQIDPPKEASKEPVPTSDYSVLHRFQTHS
NNSAEAASSTAASDSNSAHPSSQPPKPDYASSVFSFSNSQIFQDANLLTDPDKALILDFF
SSKSKTLSSENGENIKQVVLSQEKRVDSATGETCIEQTVFEMNYQSKSWRKLKKKRILKN
PLVSSVQ
>Opisthokonta_Choanoflagellata_EP00911_Craspedida_sp_UC1_P001570_UC1_evm1s1188
MDREKSALFCAEWLENKLVGDIGWESGNISTLLTPQTLEQVSICFTDLKRPTIKVKVLLA
LLLMRREDFSAGLKHIIDIAAAARADSDDWVRLTSQLVGDYARDRTLRPD
>Opisthokonta_Ichthyosporea_EP01134_Creolimax_fragrantissima_P001865_CFRG1865T1
MNTTIQRDLEEWLQAKLDDPWGGESISNLLSAEQLSEIATRFTTFETQIKVKILLAILHM
RKKNLSELNPQLSLVMEAARDDDDEWVVVISSIMKNYIVERSISFDFPKENNGLSVAYHE
LCSALSHSKASFLPLERQYLDAFSDSFNTPEEKKNNHFIVKGPTKADKLRTDLDNAVQKA
SQNLLNRRRPSMNIAPGRERKPGGGVSIPRNAMFSQLAGTSSLTRPSVTGSIGMQGTRRP
SSASMLKPHGKKYMSDKKSAVMLDKSESLSLVASAVKRKKTEEELVAEEKERVRKRKDKQ
KQVEEEKERKKQDREQKKLERQNLERQKSIERKAEEALVEEKRVAEEERLAKEKATEFEK
RIREVANANANCVNEDSAQNTNVEGNVGMSVNTSDSTAPGADMDTPTAKKRRRSSGGGVG
VSVAEDGQATTASGRTKKEKLSRAEKPAKDEKKQRKQSANKPNVTVAANVDSSAAPKKAT
TRKAVGAKKEKDPKKATVKDVVAEQDVPTLPQTQGGGPEDASVTSQTSASVANMDLMGNV
DLGLAMGMGVPVGMGLGNMNMNVNERQGGQMNGFDPSAMGSVDVPDASDKSGRYKDWPPP
APPVVSAAQEQQPQVGKPQATAGLMYAHTPPPTHALQHQLSQTRQPQQPQQQQANPQQNQ
SQHSQKMLQEVRGGMHAAYSNEQMKHTQHSQNQLREQQIMHERQALQAKEAELSNDLAIT
SQHLQEAQRVLQSGAGTKADKVTAENAFQYYSRNMQFLSGELQQVQTILGQLTSGVVNIG
PEDRFAYSRQQVPHPPQPVYAQQQQQQQQQQQQQQQQQQQQRSNSSNNNSSKQQQQQQQQ
QQQQQQQQQQQQQQQQQQQQQQQQVQRAQQISHMPQQQIPQGQLGQVQGKQHISQQYVYP
PPPPPPPQTYQQQHPQQYQLQQQQPMQLQQQQQQHEQNLLQQERANQQSQLQQILLCSNL
LKPEDREKISRFVTGDRRNPNPELGPKASIVMNEEEVMYNNQMFLEQIVFEMDYESEAWK
RLKRKRKI
>Opisthokonta_Ichthyosporea_EP01135_Chromosphaera_perkinsii_P006764_Nk52_evm12s578_gene_Nk52_evmTU12s578
MKLQELIPSMREIIAQAAADHDEWVRLIARFVEKYPDDRSVSLDLLEESTTMKEAVKSLC
EKLKGNSTTSSLIPLNYCYLNESVVTELCKGPLEPPKHFSMRVPRKSELEKEMTRISNAG
QQHLSRKPSSALSRSGSLAGGGGTGSPGGGNPTPPSRASVLQRRSTLLANAKGRSSLAGG
GAMGGGSHGMGGGGKYQQRKKMVVLDMNESMEAAKEQERLKEQERLMKEQEKQMKEHERQ
MKIEAMKRKKTEAELQLNNSNSNNNDSQSAEPAPKRVRGGDAIQQDNKPSTAASQGKKTP
EKPSARASVSSMEKAKRSLSSVAMSAAAAAPSAPATTQAATLLSEAIKGSTPAASSVIGA
PAAPYGGEQQRQQQQQGGVYSAYNGQNPQNVSTADVKPQFIPQQQFQSQPMMNQQFVYGH
RPQGTGPTGPPQQPMYGIPQQYSNRQILAGQGATGMSLQAQVAMQQQQLLQQQYQGAMMA
RMQEAQNMQRRQHQILERQQQQTPERQQQQKAEQKQQQALENQKKLEQEMEQLLPYQLEP
LLPHQQPQEVQNIIRMQQQQMEQQQMEQQQQQFFSIFQNANKVTRREQSKIIRFLQGDRS
NPDPGTGNLRQYVLNEEQGIDPASKRAFLEQIVFEVNYENGQWRKLRRKKPM
>Opisthokonta_Filasterea_EP01137_Pigoraptor_chileana_P012977_Opistho-2@65919
MAGSGTGSGTHVEWMNQSFAGDAWGGERLGAALSAAAIEEVRQVFRMLRPSLKMKVLLSF
LSVRKSDAPLFKDAMEDILQQAARDDDEWVRMVHEVIRSFARTGEIGLSDGAEVQSQGLR
SALEEASKALDAGAPSFAPLEWVYLADDVVAAIGGTPSQKAASSLESIHFRTKEGHVPAA
AALRARITSQKPVSVKDRRASVAGGSHAPGDVKKPPSRVAGTMPSLRPDQERSPIVRRPS
VQTPGSALQKSKAKVIDIAEMPNIDAHGKRRDTAADRKRPAESTADHSAKRQRTSALPDA
PTPDVHSAPAEPGDDGDAPSHAAADVEGKDDHVPPPVVPSIEAPPSSGDHHDATTTATTV
TSMADAAVAGTVVETEEKEDERLARQALEAALALVTDSQLLSVSDKEEALAFLRSVLKER
NEKGGVKTLAVKEETTVDESGVSIFDQTCIQLDYSTGTWRRFKRRKKAKTAAADQTQ
>Opisthokonta_Metazoa_EP00057_Strongylocentrotus_purpuratus_P034118_XP_793990.3_PREDICTED_negative_elongation_factor_A_partial_Strongylocentrotus_purpuratus
MATVRDSDTSLWLHNKLGDNDDLWSGITSISTQLHQDVLRNTHDCFQTLNPTVKLKLLMA
ILHMPLRKVEECKEELSGILHQALADTDEWVVTVADILRSYPDSGQLNLELEESHPFLAE
ALHELRKTLATTDTNSLLPMECMYLNKNALNQLVGMQAPPVKHFTLKRKPKSAALRAELL
QKSLEAQQQQKKPMTPTHSSKIRGGFRGIDDIPLKSTPKASPSFRASQSPAFNRSLPLNR
QHGRLSLNREGGTKLLDIKEQPIGGSSREAKRRKKQA
>Opisthokonta_Metazoa_EP00058_Branchiostoma_floridae_P011552_XP_002597040.1_hypothetical_protein_BRAFLDRAFT_231272_Branchiostoma_floridae
MATSARDTALWLHNKLGATDDLWAPSSVTGLLTPDTLYNTRQCFLELQVPVKLKLLLALV
HLPRRQLQECSASVEHVISQALQDDDAWVRMIADVVRSYPKSGALNTHLEDTQSVYGDTV
ENLRGPVSEVDTSSLLPLECKYLNRNALNAMLGQQPPPVKHFALKRKPKSATLRAELLQK
SSEAALQQKKGVPSTPIPGKARTLSVGRRIDTTTPLKGIPKSFTASSHSGFHGSSATGGR
SVARLAAMTASRKGERGAKFLEIEEQPLGGQAKRRKRMQDETQEKQKQKEEKEKEEAATA
TPDYAAGLLAAAATAQKSAVPVTTIEVTAPSYAPSTAMRTNTPGNAPATQTTTSAASQSQ
QKKGLSLTREQMLAAQEMFRTSNKVTRPEKALILGFMAGSRENPCPQQGDSVTIKLSEHT
ETVPKPDGTGEANMVVDTLFEMNYKTGEWKRLKKYRPTV
>Opisthokonta_Metazoa_EP00059_Ciona_intestinalis_P004514_XP_002127529.1_negative_elongation_factor_A-like_Ciona_intestinalis
MAHVRDSDTALWLHNKLGSAEELWIPSSISGIIKTSTIDNIFRCFPVLTTTVKLKLLLGI
LHLPRRNLEEMKHMIEGIIEVALEDTDLWVKLVANIVNTYPMTCTLNLDLLSSPIAQNVL
DQLSEKVNETDAFSSLPLECQLVNKSSLQSLVGNLPPLSRHFALKRKPKSAALRADLLHK
SSEAVTQMKKGGSGGAVKMAPVKHRDMNRRLSDVSPMRGIQVKATMNRSESLRVTSTPVT
PGVNRSFSRISRQQAGGTKLLDISEQPIGGSGIGARDSKRRKKQMMLEQSAQSQAQEDEE
EEEPQEKAPDYAAGLVQPVMDVQTQPENEDKHEEDLSRSASLDASHHRTTSDSAEQSSDN
EEQMETQEVEETGKSSTFDSSKTTSSESDVNSPHRSTASSSGKEEFKSPQYSSPHLPPPH
KPPTSLEKNLQPVYSEQQQSSAQSNLLHSPPVAPNVYQLNNPLYNPPSRPPLAPNQAPQP
QISTRLPAQPQLHANARMVLPAGYTLAQHHQPQMLIQQLPRTVLDPTQLGQQPVRQSFYQ
PQLLHQQAPRQVIRQQIPQQQQQQQVRLVPSNLHRQQMQQQQQQQQQQQAIMTQQPTVFM
KSAPFQPQQQLTPPPPKRGLTLTKEQMVEAQEMFRTANRLSRPEKAIILGFMAGSRENPS
PEHGDVLQIVLSEARQNIQNPNGGGILPVIVETLFEMDYKTGKSTKKQRFKAAVTNQVSA
LKT
>Opisthokonta_Metazoa_EP00074_Homo_sapiens_P088177_XP_016864078.1_negative_elongation_factor_A_isoform_X1_Homo_sapiens
MPGQRRALSPKMASMRESDTGLWLHNKLGATDELWAPPSIASLLTAAVIDNIRLCFHGLS
SAVKLKLLLGTLHLPRRTVDETPAVRSALCPFYSFLHAVLRHSNKWVCEMKGALMEIIQL
ASLDSDPWVLMVADILKSFPDTGSLNLELEEQNPNVQDILGELREKVGECEASAMLPLEC
QYLNKNALTTLAGPLTPPVKHFQLKRKPKSATLRAELLQKSTETAQQLKRSAGVPFHAKG
RGLLRKMDTTTPLKGIPKQAPFRSPTAPSVFSPTGNRTPIPPSRTLLRKERGVKLLDISE
LDMVGAGREAKRRRKTLDAEVVEKPAKEETVVENATPDYAAGLVSTQKLGSLNNEPALPS
TSYLPSTPSVVPASSYIPSSETPPAPSSREASRPPEEPSAPSPTLPAQFKQRAPMYNSGL
SPATPTPAAPTSPLTPTTPPAVAPTTQTPPVAMVAPQTQAPAQQQPKKNLSLTREQMFAA
QEMFKTANKVTRPEKALILGFMAGSRENPCQEQGDVIQIKLSEHTEDLPKADGQGSTTML
VDTVFEMNYATGQWTRFKKYKPMTNVS
>Opisthokonta_Metazoa_EP00076_Gallus_gallus_P039943_XP_025005481.1_negative_elongation_factor_A_isoform_X1_Gallus_gallus
MVGAILHLNGRGEQPRYFTPGRRHFRCLHKMPVENPLFFRSAPKMASMRESDTGLWLHNK
LGSTDELWAPPSIASLLTASVIDNIRLCFHGLSSAVKLKLLLGMLHLPRRAVDEMKGALT
EIVQLATLDSDPWVLMVADILKSFPDTGSLNLDLEEQNPNVQDILGELREKVSEGETSAM
LPLECQYLNKNALTTLAGPLTPPVKHFQLKRKPKSATLRAELLLKSTETAQQLKKTAGVP
FHAKGRGLVKKIDTTTPLKGIPKQAPFRSTSAPSVFNPSGNRNPIPPSRTPLRKERGVKL
LEFSELDMVGAGREAKRRRKTLDTEVVEKQAKEETVVENATPDYAAGLVSTQKLGSLNNE
PALPSTSYLPATPSVVPSSSYIPSSETQPAGSAREALQTNRQTEEPAAPNATTTLPAQFK
QRTPMYNSNSNPPATTPTSPLTPTTPPAISPAAQAPQVAPQTQQQPPPKKSLSLTREQMY
AAQEMFKTANKVTRPEKALILGFMAGSRENPCQEQGDIIQIKLSEHTEDLPKADGTGSTT
MLVDTVFEMNYATGEWTRFKKYKPITNVS
>Opisthokonta_Metazoa_EP00090_Calanus_glacialis_P001717_TRINITY_DN11246_c0_g1_i1.p1_TRINITY_DN11246_c0_g1_TRINITY_DN11246_c0_g1_i1.p1_ORF_type_complete_len_579_score_199.17_TRINITY_DN11246_c0_g1_i1_124-1860
MASSIQSDTSLWLHNKLGTSNDSWTGGSIVSQLNPDILKKIRNCFQDLQPQVKLKLLLSF
LHIGRRNLEQWRSGLEAILEVGLHDSEPWVSMLADLMRTFPSTGQLNTEVSAPDTNRKIY
MDLLSELRKTLKKHGDQTDSVLPLECHFLNKNAFISVVGHQPQPSKHFSLKRKPKAAALK
ADLMQRSQEAANKVKSQTNSFPTRIRTMPKKMSDTTPLKGLPSRPLANSGFRSPRVSLPN
RPPGKKEGGVKMLDITEQPMGYAAAKKRKRQQEMEEAKRVAEEAAAAATIKQEPGNGTVV
TPDYAANLSSTLTTSAVPPPAYVPPTPAAPAPAPVYAPAPPSVSVPLATPQASLPGATVT
VPLPTQPLPQAGGVTRLVQLPTQPLPQVQARLAALSHPTSLVPAGLAPSLLTTTVGRPLA
AHQAGQQPQHLVQLQQQGGGQPVRQGQIVGQQPQQPQILRQPAVQTIPTPVAAQPGQRRN
LSLTKDQMLEAQEMFRTANKVTRPEKALILGFMAGSRDNPCPHLGNIVTIKLSENQENVP
QTDNTYLTMIVETHFQMNYNTGEWKRIKKYRRLEDVLQ
>Opisthokonta_Metazoa_EP00096_Caligus_rogercresseyi_P013750_TRINITY_DN6356_c0_g1_i1.p1_TRINITY_DN6356_c0_g1_TRINITY_DN6356_c0_g1_i1.p1_ORF_type_5prime_partial_len_692_score_228.97_TRINITY_DN6356_c0_g1_i1_2-2077
WNFFTFWRTTGVSRRIGFEVMASSSGSGNPRGGPGSLSNSGDTSLWLHNKLGTSNDSWTG
GSIVSQLSPETFLKIHQCFQDLQPQVKLKLLLSLFHIPKRNLEAWKFELGKILDVGKEDS
EPWVCMLAEIMQTYPTTGQLNSDISVPESNKRIFLDLLTDIRKALKKTCENSDSVLPLEC
HYLNKNAFISVVGHQPVTHRHFTLKRKPKAAALRAELLNKSADAANKVKSLSSGGFPIRK
STMPRKMESSASLKSLGGGRAGGFRGSSRLGGPSSLSTPPSSRMKKEGGVKLLDINEQPM
GHSLSKKRKRLSEIEEAGNTKAPPPTLPPIGGGSSSNPQAPNQQTSPKEPPKPLLPNSSP
SLGPPSPSSGTTPPISAISSTISSSPSLARTILPTTVPPPEYAASLPPPTQAVVTTPSGV
LPPAPQPSSSLTPPAATLVSPSVSGSTIGPPSYAPPPVYAPLKATGSLTIVSSSPSQSLS
QQPRTLLTLPGTSRLVQLPTHPLPQSRIVIPSAPQNILGSLQSNSLAAATQQQQIGGSPA
QQMVVPSNQPPRLLTPVTVRPVLQPHIVTNATPTTQKSVLIPTSAAASSAQPARRSLTLT
KEQMHEAQEMFRTANKVTRPEKALILGFMAGSRDNPCPHLGNLVTIKLSEDEESVPQKDG
SSLSTVIETHFQMNYSTGQWKCIKKYRRLED
>Opisthokonta_Metazoa_EP00099_Drosophila_melanogaster_P010046_NP_001262804.1_negative_elongation_factor_A_isoform_B_Drosophila_melanogaster
MANVRDSDTSLWLHNKLGTSNDSWINGSICSQLNKEVLRNIKECFPDLQTQVKLKLLLSF
LHIPRRLVEEWKAELEEVIEVAGLDSELWVSMLAETMKTFPATSSLNTEISDYEDTRPIF
IDMVNDLRKLVTKHSDLGMLPLECQYLNKNALISVVGQQPAPVKHFTLKRKPKSAQLRTE
LLHKSADAQSSLKKASAPTIPLRSRGMPRKMTDTTPLKGIPSRMPTTGFRSATVPGNAAQ
RPNLSRTPAGRKDGGIKLIEFTEQPLGYAAAKKRKREQQLEEQQKKQEQKQQQAAAAAAA
AATAAASNAGDSSPTDAATASGGETPVTPTSANNSFEIKMEPQQLNQSAGSLEEPQDDEM
SGKANMECDIETPEYATATLDFAQATSTSVADGQPGKPAVETKLKTPRTPKSAAKLNNNN
NNNNNNSFNHTPKRIKQEIEIKSEEIIVPASIKLEKIETSPSTQRVSIQQQPPSLVQRTP
HLLIRSSPQKRQNNGATTSAGTTTTTVGNTTIKMEKLDIKPMIRATGVSPSTSAGTTTTL
LTPQQLRQAANPLANLPNNISVKITSAKAKAAAAAAATSSGSQTQSQQPQTLQVQQAPQQ
SHPPLLINSSTPVILASSPSAQRAKALALPSSSTSATTTTTIPSQAIKTMPLSQLKTATN
SGPVIISQTIIQPAKRAQQQAGTSSAAAASQQQQQQQSQQQLLHQQIQQQTQQQAQLPQQ
PQQQQTQYILATPQQQPQQIQQQQQQQQPILPTLTSFSHSRPMPQTTTLYQATTPSGSGQ
TPTKILLKTSGSSSVVMTPLRQAQPQQATAVVSSNPPPLVATSAAVVSPGQTTLNIQNVQ
LPNRPVTIQPASQAAQQQHMQAQLQQQQPHPQHTIVANTTATQQPKLSQVLMQPTAAVGT
SGVSALNVSPTSGKNKTIILTQKGVILRNIGGDMYQQIPISNVGNMQGLGGTTLMTTTAG
PPSLVKTTPSSGVQLQQQQSGKQILPTLIPTSSLGGQHVIVQQQQPTNVIGNSQQQTIIR
PVMTNVGGGLTTLPQGLTLIQRPGQQPQLVQVQAAPGSTQRTIITQSNTAAAASQQQPRQ
QQQQILVQHKPAPTLQQRLVTSTTSGGQGQQGNPNAGLPRTVQVQVQAQQQQQPQQQQAT
QQQSQQAPQRRGLSLSNEHVHKAHEMFRKANRVSRPDKALILGFMAGLRENPRPNNENVL
VIKLGETEEKVQQDNGHTALCLVESHIRLDYNTGEWKTFQNYRLQDQSAASXSTRVIRIV
RSNK
>Opisthokonta_Metazoa_EP00103_Capitella_teleta_P012203_ELT99166.1_hypothetical_protein_CAPTEDRAFT_164816_Capitella_teleta
MASRGDGDVALWLHNKLGSTDDLWSGGSVCSQLTREKLLAIQDCFHTLHSHVKVKFMLSF
LHLHKRNVEEWQTELEEILSAGREDPDQWVAMVADMLQPFPVNGAINLAIHTQHAIFQHI
LQELKKIVKKCSDTSMMPLECSCLSRSAMVSTSGHQPMAIKHFALKRKPKSAALRAEILQ
KSNEAACSLKRNGGHTIPVKIRSFAKNMNDDTPLKGLSSGRYQSSSSSSLGFIRSQPSAT
GSRFGGSNPSSRPGAVRREGGVKLLDISEQPVGSKEAKRRKKAAGWHCAKPRENFPEAPS
SSAPSLTPSVPPAVAPNADPQMKTLTLNKDQMLEAKKLFTNCNLSVPEKSLILGFIAGST
VNPCPDRGDVFNIRLSQTEESIKQADGCFKPMVVDTFFQMNFKTKEYKQVKKYRDKEAD
>Opisthokonta_Metazoa_EP00110_Nematostella_vectensis_P005211_XP_001622612.1_predicted_protein_Nematostella_vectensis
MATVRQADTALWLHNKLSSDDPWSGSSLRSLLTPDVLRNIPECFHRLEPQVKVKLLMAFL
HLPRRVVEETIAELNEILEIGAADEDEWVRVLCEVLKDYPTTGMLNVHLEHACPVFAEVT
QQLESIHNSSNLMPLECPYLNKGALLSVVGEQPTLPKHFTLQRKPKSAALRAELLQKGGY
SNKTYAFLR
>Opisthokonta_Metazoa_EP00114_Trichoplax_sp_H2_P009715_RDD45478.1_Negative_elongation_factor_A_Trichoplax_sp._H2
MSVYQSSLMWLQNRLSGSDNWCSKSAAMMLDREVLANIKDAFHTMEAQVKLRLILSLFHL
SHAQIEEFSQELSEILQQAVVDRDQWTSTIARIMVTLYSPDYLDSLKNANQYLADFFTSV
TEAAKKASDTMSPSLEQMPLEASYINSTVLNNLYGKLPNVTKHFTLKRKPKSAELRAMLI
EKSITQSGQAKQERFNKIEPSTPLPTIGNRRPSAASSSANAGFIARNSTPTIAGRNLPTY
NRGLRTPTNVRSTKLLEIEDQPRSASREAKRKKKQTEDNKDNPPAKVKKTEQPKSPTTPS
NILNYASSIKLPVDEATGTSESTLYAKSRSAKKGTELDDTKDSAMTTNVASPTVTSPLTK
PNEDEHKTEKHSVDKGDKTSTGKSSSKQSSTKKQSDKTPSNTKSSKGQNRSTKAQRKRDA
TSAVTTATSIKEPKALSPVTTAVTAAPTGSTTPTLSSVTSKIIATKDKVDNEESNDKTPT
KASSESNKQFCMSRAQLVEFNNMFRQYGNRVSFEEKAQILQFIVGMRSEKVLRLNPAILT
LRIYLMPFLIDNPNPSKGAIVEILLGIHDDKVVDENGKEEVVPCKSVFVMNYDTGEWRRE
THRLP
>Opisthokonta_Metazoa_EP00115_Mnemiopsis_leidyi_P005666_ML05923a-PA_pep_supercontig_MneLei_Aug2011_ML0592_7539_8768_1_gene_ML05923a_transcript_ML05923a-RA_gene_biotype_protein_coding_transcript_biotype_protein_coding
MDTCRLLHNKLHSADQWSGENIASSLTPELCSNIKVCYSSLEPQVKNKLLLATLNMPHKM
VENASSELQQIFSKAENDTDEWSRVLSGMLKNFPKDGKICTELNDENWQDAIKSITSLLI
EPASANLRPLERLYMNTGSSGKIVPTQHFKFSSKHKSATARAELLAKGRELQESKKREQE
IRSRDGVSIPQYRGQTTAVPTPAARKPVSNLEYKPSFKPKEEYGIKILDMNEAPRPEPRK
RRKVSDRLKSQDSEEPDTPAGDQDASFQDYLNKYNSSFPYFGLDQAPPTPKLDDSYQVNS
FAPSQPLFSPSVDYQGSFLDPDTLRSLTSVLEKSNRLIETDQAVIVNFLKGNRVNPNPEK
GSTVTILLNSEVESDSEGRNCLVEILFEMNYDTGRWRRLKRQSAYTLNP
>Opisthokonta_Metazoa_EP00118_Oscarella_pearsei_P000223_m.4466_g.4466_ORF_g.4466_m.4466_type_5prime_partial_len_507_comp10782_c0_seq1_1-1521
GCQKLMASVRESDTLLWLYNKLGADDSWSTGNIASLLNAEVLRNVRFLLPELENKVKLKL
LVSLVEVQPRAMEGMKLEAIRLIEEMANEEEPWIQLIAEILRPLPEEKRLDSTPNFPHFD
EVIASLRETLASGNVSKLLPLESPYLSAKALKALVGEVEPPKEHFQFRKRPKSESLKAEL
LQKSLELSHSRRHGGSSGAFPVKSRFARQPSESGKKSMSVPVAPVRRSTFTSLSNRAPAK
KESKIQLIDVSEAPVGGKKRRRPLDSSSKKMDTFAKTQRSKGKEAEDQKPPQTPHYAAAL
GLASAGSPSSPSQPPTNRPLVVATPTYAFISTPAIEAPAYVPQGGKLPGGVVMVTSTATA
QGTPVISIATSAGQPLLPKVVAEQPKVILPAVQPKPVSQPSQKKELRLTREQLTMAQDMF
KNANKVTREEKAMILEFMAGSRQIPSGNQGDVVTVLLNQNEERAKTETAEQRIIIEILFE
MNYKTGQWRRLQRKRIMQLANAATSS
>Opisthokonta_Metazoa_EP00119_Amphimedon_queenslandica_P014958_XP_019855377.1_PREDICTED_negative_elongation_factor_A-like_Amphimedon_queenslandica
MASSEQDEALQYLLSKLQSDDGWSCANLAWNKDRLTVIADQFSNFDGGVKSKLLLSFLAM
SPRVIASCRDEMFKLLRLARRDSDEWVRLLASVLGSFPSDQLITLDDDSTASDILTELSD
TISSVNGSYSCPQELSYLSSTVLNEYINYSPTNSNHFNLRQRPKTSSQLRTDVLHRAEID
YAQAGSLIRDRMLQRQPSTGSKSFVSLPQRLSSSVPIKTGLMQRRHRQKGTKLLEIDEVP
LAGRRKRKSSVLDVDTPTNKKLATPTGASPLVAMATPPLAEATPTEGGAPTPDYAAALTN
DDSSIQPHLSSYSGGFFPSTPLSAKSLSSPLKSPDKPKIKPVSVSMATVAKTPASAESSF
SAEVIQSILTNTSIQTTPTEPHPSTTTQQQSLLEERQRLLQQMTTPTQTTNPIAQPVAKQ
PTNRLKLSRQQLAVAQEIFREAPHLNKQQKALILAFMAGSRDNPLPGHDVISLKLNQRQQ
QEFTTSSEGEKTLRTVQLETIFEMNYNTGQWRKLQVKRPLTS
>dryas_iulia_helico3_core_32_85_1__scaffold__EI-a-scaffold-17391
MANVRDSDTSLWLHNKLGTSNDSWTTGSICTQLNAEVLKNIKDCFPDLQTQVKLKLLLSFFHIPRRNVEEWRNELEEIIEVAAVDSDLWVAMLAEVLKTFPSAGTLNTEIAEFDETRPIFSDMIGELRRALNKHSDLGLLPLECLYLNKNALVSVVGQQPNPVKHFTLKRKPKSVALRSELLAKATEVQANQKKAQAPTVPVRSRGMPRKMTDTS
