# Supplementary material for: Evolution of promoter-proximal pausing enabled a new layer of transcription control
Source: bioRxiv. 2024 Oct 12:2023.02.19.529146. Preprint. [Version 2] doi: 10.1101/2023.02.19.529146 (PMC11482795; doi:10.1101/2023.02.19.529146)
Supplement: Supplement 1 [file media-1.zip › Other Supplemental Materials/NELFA/NELFAlike.linsi.fasta]

>EP00005_Dracoamoeba_jomungandri_P003245_CAMPEP_0174253610_NCGR_PEP_ID_MMETSP0439-20130205_2975_1_TAXON_ID_0_ORGANISM_"Stereomyxa_ramosa_Strain_Chinc5"_LENGTH_602_DNA_ID_CAMNT_0015334729_DNA_START_1_DNA_END_1804_DNA_ORIENTATION_-
------------------------------------------------------------
------------------------------------------------------------
------------------------------------------------------------
------------------------------------------------------------
----------X-GAWSS-A-NISSQWN-E------------------NTLEAAQ------
------------------------KR-----F--PVME-TTVKLRLLLSFVNL---RK--
--------G-ARE----------------------------Q-LVDH--IHKCLEIA---
--MED-----EDEWVQVLSRMLST--VL----IE--------------------------
------------------ESEITEETLGN---------------EHI-ANI-IAQT----
---KAK-----LE-------------------------------RQERPR-----FYPL-
E------YP-------YLN---P----SLIPVYHEP------------------------
-------------------QH------------------------------------HHF
K---------------------LKKELQDPSLEFDKR-----------------------
------------------------------------------------------------
--------------------------------------------KQ--------------
------------------------------------------------------------
--RNAPKKEAIVESRNSRLS---------------LSNNAKSGFSSFRKR----------
-----------------------QSLSRSE------------------------------
------------------------------------------------------------
------------------------------------------GGLRRNMP----------
----------------K------------KKLRV---------------LGIDE------
------------VILIERQQKEAERKKLAA------------------------------
------------------------------------------------------------
------------------------------------------------------------
------------------------------------------------------------
--------------------------------EEAEEKQRKQRE-----------RSEAA
ELKRQ----------------------------------------EREER----------
-----------------KLKRKEEQ-------------------------------ALRR
QKKEAEKAEKDAVRREKQRQKAQ----------AKKIS------FTKAGSTQMMPDNMLS
DHKIPLGLSQGLYQRMQMSNSNIN------SQQSSLQNA-------------------SA
SQMNLK------------------------------------------------------
------------------------------------------------------------
-------------------------YVTNPIINPNVGTSG--------------------
----------------------------------VGASSLLSQALLPQNTYQ--------
------------------------------------------------------------
-------------------FSS--------------LDSVSQQ-----------------
----------------------------------------------QQQQQQQQQQQQQQ
QQHYQLSQHSQLN-------------------------SHSHLSQFQSLQRQQPS-----
-----------------------IHSYPQSSTTNLSNSTN--------------------
------------------------------------------------------------
------------------------------------------------------------
------------------------------------------------------------
---------------------------------SMSSPHLSLGQANSQSV----------
QIHSQQNQLGQQNTSARF----------------------------GNQGMQLAPLSVPS
N-----------------------------------------------------------
--------------------------THQQPTTQAYMPY---------------------
---------------------INAMAALPPGLL---------DKAN-SLK----------
----------------------------------EGDRQELLGFL---------------
--TGRV---------------------------------------SQNP-----------
---------------P--------------G---------------------TNPV-RQI
LV-------------------------NEEEKVEN-------------------------
---------------------------------GIKH----------------------L
EQIIFEIDYSSGQW----------------------------------------------
------------------------------------------------------------
------------------------------------------------------------
------------------------------------------------------------
------------------------------------------------------------
------------------------------------------------------------
--------------------
>EP00006_Acanthamoeba_castellanii_P000940_ELR16529_pep_supercontig_Acastellanii.strNEFF_v1_scf7180000084713_77182_80940_1_gene_ACA1_146630_transcript_ELR16529_gene_biotype_protein_coding_transcript_biotype_protein_coding_description_hypothetical_protein
------------------------------------------------------------
-------------------M----------------------------------------
------------------------------------------------------------
-----------------------------------------QMNVDV------------E
AWLSAKL---E-NPWSS-E-RLASTLS-V------------------PTLQQIK------
------------------------SR-----F--ALLD-TPIKLRLLFSFASL---RK--
--------K-LKD----------------------------E-LESE--VQDLLVLG---
--SED-----DDEWVRVISKMLEV--LL----KEGPPEGEGS----------SG----GG
RGGDISKNGPSS----NGTTTLHSHLEALA---LALNN------EHF-TDV-IEQV----
---RQR-----LE-----ER-------------------------TEPLR-----FHPL-
E------FP-------FLN---K----ELVPELPTT------------------------
-------------------TE------------------------------------PHF
K---------------------LKKPLEEPAP-----------------------PPSIL
KRSTSKT---------------------------------VPFKSSTPDVGAEKG----G
LSKSGS----------------------------------HMARSV--------------
--------------SLG-------------------------------------------
--GSSPGLRNSSGG---------------------GERHRLSSSSFFRTE----------
---------------------LLPMSGIKR------------------------------
------------------------------------------------------------
--------------SLNASRGSL------------------GGLSSS-------------
----------------H------------KKLRV---------------LDLDE------
------------VLGMEQNQEVEKMKKKHA------------------------------
------------------------------------------------------------
------------------------------------------------------------
------------------------------------------------------------
--------------------------------EEEQEKERRRKE-----------KHDIA
EAKRQRPEMCPFPLTSWYSLRL--H--FTP------------TVQEREEK----------
-----------------KKKRNEEL-------------------------------EKRK
AKKEEEKAEKEAKRKERI------------------------------------------
----------AALAQAKAQR----------KAAAAAAAA-------------------SK
KSATSP---------------------------ELS------------------------
------------------------------------------------------------
--------------------PELSPTMDSPVTTPSHTPTFSPLASP--------------
--FVASPSPAM---------------------QQRTPQQPGGASSAPSGLSS--------
------------------------------------LTSPGGIG--VTV-----------
-----------GGGMGALGSGG--------------ISTAPSG-----PYGS--------
-------------------------------------------ASLSSALHSGASAASQQ
PGMKPYSFGGGL--------------------------SPLGGGPGSSSLGSAPS-----
------F--------------LQGTSRPGGQASSLLSQALHPSQA---------------
-----------------------------------------------------PSQPY--
------------------------------------------------------------
------------------------------------------------------------
---------------------------------NPGQPVSQSSLLSAFSA----------
------------------------------------------------------SRQHPM
AHHQQ-------------------------------------------------------
--------------------------QQQQPPSSLLSAYMNQQQPQHTGYGSVGGNSLGL
GGQPSML----SSYGVPQPHIPPQPVGVPGNLL---------EQAN-RLS----------
----------------------------------DRDRQLLVAFL---------------
--KGES------------------------------------------P-----------
------------GQLP------------------------------------THGV-RQI
LL-------------------------NEEEKL---------------------------
------------------------------GEGGARY----------------------L
EQIIFEINYQSGSWR-----------------------------------KLRRK-----
------------------------------------------------------------
--------------------------KVLSTPAPP-------------------------
------------------------------------------------------------
PPPGPDP------------TKPAA------------------------------------
------------------------------------------------------------
--------------------
>EP00010_Vexillifera_abyssalis_P006232_CAMPEP_0201556974_NCGR_PEP_ID_MMETSP0173_2-20130828_58813_1_ASSEMBLY_ACC_CAM_ASM_000268_TAXON_ID_218659_ORGANISM_"Vexillifera_sp._Strain_DIVA3_564_2"_LENGTH_248_DNA_ID_CAMNT_0047969557_DNA_START_1_DNA_END_743_DNA_ORI
------------------------------------------------------------
----------------XNEQTTT-------------------------------------
NINS--------------------------------------------------------
----------------------------------NTSGSTTSLNRSLAT---------ID
LWMSRKL---D-SCWSS-E-KLV--LTDA------------------TLLHALC------
------------------------DR-----F--HLLE-SSIKVRVLLAMLSF---PR--
--------A-TRE----------------------------R-LAES--LKRLVRVA---
--AQQ-DTDVEDKWVVFVSQLLRV--FV----ED--------------------------
-------------------QCFELEAIP----------------ETLADSPKVEEI----
---KQF-----LS-----TQ--------------------------NSQQ-----TAPT-
SA----ISSR---LSGYIQ---P----THAPTAPPQK-----------------------
-------------------LN------------------------------------RHF
S---------------------LRAATSSTTTTT--------------------------
------------------------------------------------------------
--------------------------------------------SS--------------
------------------------------------------------------------
------------------------------------------------------------
------------------------------------------------------------
------------------------------------------------------------
------------------------------------------QQAQH-------------
----------------T-------------------------------------------
------------------------------------------------------------
------------------------------------------------------------
------------------------------------------------------------
------------------------------------------------------------
------------------------------------------------------------
------------------------------------------------------------
-----------------RTKRSHQS----------------HYP------------QERK
RNK---------------------------------------------------------
------------------------------------------------------------
------------------------------------------------------------
------------------------------------------------------------
------------------------------------------------------------
------------------------------------------------------------
------------------------------------------------------------
------------------------------------------------------------
------------------------------------------------------------
-----------------------------------------------------PT-----
------------------------------------------------------------
------------------------------------------------------------
------------------------------------------------------------
-----------------------------------------------H-H----------
------------------------------------------------------------
------------------------------------------------------------
------------------------------------------------------------
------------------------------------------------------------
-----------------------------------------------ALDMDS-------
---------------------------------LSAAETLASVFV---------------
----------------------------------------------SN------------
------------------------------------------------------------
------------------------------------------------------------
------------------------------------------------------------
------------------------------------------------------------
------------------------------------------------------------
------------------------------------------------------------
------------------------------------------------------------
------------------------------------------------------------
------------------------------------------------------------
--------------------
>EP00011_Vannellida_sp_DIVA3-517-6-12_P006872_CAMPEP_0114629286_NCGR_PEP_ID_MMETSP0168-20121206_13278_1_TAXON_ID_95228_ORGANISM_"Vannella_sp._Strain_DIVA3_517_6_12"_NCGR_SAMPLE_ID_MMETSP0168_ASSEMBLY_ACC_CAM_ASM_000044_LENGTH_751_DNA_ID_CAMNT_0001840735_D
--------RSG-------------------------------------------------
-------------------MEAS-------------------------------------
------------------------------------------------------------
------------------------------------------VERNV------------D
LWLTNKLS-EA-VDVVS-E-RLAPLLT-E------------------GILSASV------
------------------------EQ-----F--GGLD-AAVKQRLLFSLLAV---RG--
----------ASQ----------------------------E-MKNA--MNRVLALA---
--RDD-----GDVWVRVVGSCLDS--LLPPMLETGAEPP---------------------
-------------------KEIPLEKV-------ECEEL----LEAF-KKL-LRPL----
---ENR-----AS-----EREA--------------------GTLEENNR-----IFPL-
E------YC-------YLN---D----DLVPRMKEE------------------------
-------------------EQ------------------------------------SHF
V---------------------LADSRAVNAANT---------------------KPALL
RRSTTMVTTNAF------------------------------------------------
------------------------------------------GRSS--------------
S-----------------------------------------------------------
--MVSPLNKSSSALGSSSGGMR-----------SKYGSTGRGSGTRFAGT----------
-----------------------PSPSPTA------------------G-----------
------------------------------------------------------------
---------------------------------------------RK-------------
----------------R------------KRMQV---------------IDIEQ------
------------VREITSHQDILKKRKKNK------------------------------
------------------------------------------------------------
------------------------------------------------------------
------------------------------------------------------------
---------------------------------EEMEAEAKKRK----------------
--------L------------------------------------ERQEE----------
---------------TQKRREERER----------------------IK-------EEKR
LQREELKREKDAARI---------------------------------------------
------------AKQQQKEQAAL-------QRQQSNAKP-------------------ME
EE----------------------------------------------------------
------------------------------------------------------------
-----------------------------PQ-----------------------------
--------------------------------------YRAQPVPVPLQA-T-----G--
----GIAAMSQDAALLS-------------------------------------------
------------------------------------------------------------
----------------------------------------------------QALSQNVT
PLTGLV-----------------------------------------DTKQSNPGAQADL
SL------A------------AQLQAQPYAAAASAAASAAAAA-----------------
------------------------------------------------------------
------------------------------------------------------------
------------------------------------------------------------
----------------------------SIAAQGLAVPAGQSAALGDGSA----------
------------------------------------------------------------
------------------------------------------------------------
--------------------------GRYIP-----------------------------
-----------------------------AGLF---------TGAN-KVT----------
----------------------------------EEEKQTIIAFL---------------
--NAKKGD----------------------------------------------------
------------------------------------------------FANDSEEM-RQI
VL-------------------------SEGRVETP-------------------------
--------------------------------DGKVW----------------------L
EQILFELNYQNGNWR-----------------------------------KLRRKR----
------LLLAGPEEQRRQLA--VRHREQQRLQVAAHARMMEVLAQSAG-------DMSNE
A--------------RSRQEEHENTMRALQQKQQQERQQLDA--------------HIED
VAQKK----------AARLAEAQPSAQGRQDQAASPG-------------------TQGA
EPAVQQQQQQ------------------------------------------RQVEMLQF
AHQQQ-LQQQQAQQLLQQQQRQQAQLMQQQQQLQKQQQLQLQLQQQQHLQHHQHHQQQLQ
QQQVQHLQQLQQQQQQQXRX
>EP00013_Stygamoeba_regulata_P008874_CAMPEP_0177684578_NCGR_PEP_ID_MMETSP0447-20121125_32514_1_TAXON_ID_0_ORGANISM_"Stygamoeba_regulata_Strain_BSH-02190019"_LENGTH_522_DNA_ID_CAMNT_0019194451_DNA_START_30_DNA_END_1598_DNA_ORIENTATION_-
------------------------------------------------------------
-------------------MSI--------------------------------------
------------------------------------------------------------
----------------------------------------AESGENI------------D
LWLLPKI---E-TTWSA-P-RLVSSLS-E------------------EVLTSLG------
------------------------SK-----W--GVMD-APMKTRLLLSFLHL---KK--
--------Q-QLT----------------------------A-LQTQ--VLAVLELA---
--HQD-----DDEWVQVCHDLVKP--LL-----------E--------------------
-------------------GCASPPPR--------IGN------TTF-QQS-LEEL----
---HAF-----VL-----SK------------------------------------LPL-
G------FS-------SAD---K----VFCTSMTHTNI----------------------
-------------------SA------------------------------------AHF
T---------------------RKTVDADQHMDL-------------------DERLEVL
PEVINKH-------------------LSRKD-----------------------------
--------------------------------------------SS--------------
------------------------------------------------------------
--QADPKTPRAAATTR--------------------------------------------
-----------------------PRAALSS------------------GSS---------
--------------L---------------------------------------------
--SLSAS--------LGRSQDGLR----------------RRGGFQK-------------
----------------K------------TRMQV---------------LDLDQ------
------------VREINQKIEEEKLKSRAR-------K------PATDG----ENGQIP-
------------------------------------------------------------
--------------------------------EPEPVVP---------------------
------------------------------------------------------------
-----------------------------E-DVNQAETETSDLS-----------RK---
----------------------------------------------SGKK----------
---------------RANRKKHGEE-------------------------------DGNE
KKKQKKQK----------------------------------------------------
------------------------------TEESVPASL--------------------A
-------------------------------LNALDIHTDIIPVGDA-------------
------------------------------------------------------------
-----------------------------PALEPLATPPA--------------------
------PPPP---------------------------------PPIPPSA-A-TLLS---
------------------------------------------------------------
------------------------------------------------------------
--------------------------------------------------------QALR
PDQT-------------------------------AASE-----------DSLPP-----
-------------------------AQPAPSVAVA-------------------------
------------------------------------------------------------
------------------------------------------------------------
------------------------------------------------------------
---------------------------------SLPSPARTQSPSAD-------------
------------------------------------------------------------
---------------------------AAKSQETSTQAQQ--------------------
----------------------------SNPSQP--------------------------
----------------------------IQTWI---------LGST-RLS----------
----------------------------------DEEKRICVLFL---------------
--QGNK----------------------------------------ENP-----------
--------------HP----------------------------------D-QGPV-RTF
SV-------------------------EENVRS---------------------------
-------------------------------SEKGEH----------------------L
ESIVFQIDYEKCSWK-----------------------------------KLRRR-----
------------------------------------------------------------
--------------------------KNLKAGEAKK------------------------
------------------------------------------------------------
------------------------------------------------------------
------------------------------------------------------------
--------------------
>EP00021_Heterostelium_album_P003813_XP_020430449.1_hypothetical_protein_PPL_08975_Heterostelium_album_PN500
------------------------------------------------------------
------------------------------------------------------------
------------------------------------------------------------
-----------------------------------------MEHRDV------------E
GWLTSKL---E-ETWSS-E-KLAPILT-K------------------DILQFCL------
------------------------LK-----F--TKID-TLIRLKVLFSFLGL---RK--
--------K-QFQ----------------------------D-LEMT--INMLLQIA---
--DEE-----EDDWLKALAHLLSK--VS----EE--------------------------
--------------------KIPVN----------LDL------EPF-NST-LKKL----
---SSQ-----MD-----KD--------------------------GLPN-----FFPL-
E------YM-------YLN---T----KVLANPIPV---V--------------------
-------------------EN------------------------------------IHF
K---------------------MKRPITELPV---------------------------F
AKKP---------------------------------------SSFTPTLSGSKS----S
VPIGGG--VGSSSSQNLYSIGGGD--------YNGTNNNIGSSNNS------------IG
NISGNSGNNN----S-------------NSPGLRNDKLKLSGSGYGVGLGGHHSQQ----
--QPSPLRKS----------------------------------NIF-------------
----------------------IPRTHHSS-----------------NSLDLSGGGSGSG
VGGGLNSSNSNIGMMNSSLNMSGQHHHHHQQQHQMQQQQQQQQHPLNMSGSLNMSGHHH-
LASSGSG--------VSSEKRGI----------------------QK-------------
----------------K------------TKMMT---------------LNLDQ------
------------VREITSTQTTKKRRQSVNEQSPTHQPEESPQLPSNLNLPSISSSVSGI
LDQHLQQQQQQQHHQHHQQPQQQQQQHLYQQQSHVMHHPSTQQINQPIQQLQ-------Q
QQQHLH-------------LHQQQQQQLQQQHQPLPPQQ---------------------
IQKQHQLYN-------IEESIHE-----------SNNNNNNNNNGHENINIMDVHD----
--------------PSKGKKKQTKSI--ETSPMLLDKKEQKRRE-----------KEEKK
VAKER----------------------------------------EKEEK----------
-----------------EREKKEKK-------------------------------EQKQ
REKEEKKEKKEKEKAEKRKN----------------------------------------
---------------------KDD------GSGESAATS-------------------VK
KQKTGGGTPGRKK-----------------------------------------------
------------------------------------------------------------
--------------------KNAGDAETTPTIRDS-------------------------
----------------------------------------SSPISSPNVTAN--------
HMNVNS--------------------------IADTVSASLLQH-------------QQQ
LQLQQQQQQQQQQSIGEPDLSG--------------LSTL--------------------
--------------------------------------------------MNALEQNGSI
PLEPQYM-------------------------------L------QRSNNNVIPD-----
--------------------------VPITVANNNSIQFQQQQQQ---------------
--------------------------------------------------QQQPLQSLL-
-------------------YQQ--------------------------------------
------------------------------------------------------------
---------------------------------QLQTPLQQQQQQPFISY----------
----------------------------------------------------NQIGVLPN
LQQH--------------------------------------------------------
-------------------------PQLQQPPLQNINMQQQQQ-----------------
---------TFSNFDIQQTLPQQQQQPSLESLL---------ETAT-HLT----------
----------------------------------PENRQIIERFV---------------
--TVDK----------------------------------------RNP-----------
--------------TP-----------------H------------------EGNL-KQI
PL-------------------------SIEQKT---------------------------
------------------------------NEKDEMF----------------------V
ETVIFEIDYEAVSVH--------------------CDLL------LCIPSKCKHH-----
------------------------------------------------------------
------------------------------------------------------------
------------------------------------------------------------
------------------Y-----------------------------------------
------------------------------------------------------------
--------------------
>EP00022_Cavenderia_fasciculata_P004285_XP_004356080.1_G-box_binding_factor_Cavenderia_fasciculata
------------------------------------------------------------
-------------------M----------------------------------------
------------------------------------------------------------
-----------------------------------------DLHRDI------------E
GWLASKL---E-DAWSS-E-KIAPLLT-K------------------DILEFCL------
------------------------LK-----F--TKID-SAVRMKLLFSFLSL---RK--
--------K-QFG----------------------------D-LEGT--INMLIQVA---
--DED-----DDEWVKALSQILVT--IA----QD--------------------------
--------------------KISTD----------IDL------DSF-NNS-IKKI----
---SSQ-----LE-----RT--------------------------GSPK-----FYPK-
E------YM-------YLN---S----NVLPSMASTAIESL------KQQTATG------
-------------------TS------------------------------------QHF
R---------------------LKKPTSELPI---------------------------F
SKK-----------------------------------------SFTPTLTASKS----G
VPTSGGG-GGASTGTTLPSIGGG---------SGNNAPIVSSSSTS------------FG
NTSPTSTATS----SSTPSMTPSQLIGHESPTLRNDKLKLGSSGNNNNNNNSNSNNNMAG
NVGGSPLRKS---------------------------------TSIF-------------
----------------------IPRTHHSS------------------QLDLSNSLLG--
-----NPNNSAATLFNTSSSSSSSSQHNNNNPSQMQ----------------------S-
LQSSSSG-----LNNNSLEKRGI----------------------QK-------------
----------------K------------GRMQI---------------LNIEQ------
------------VREITQTNTKKKRPLTESNSATN-------------------------
LNEKYQQQQQQQQQQTGQQQQQQQSQPPQQQQQYVQPPQQQQQYVQPPQQQQQYVQPPVQ
QQQYNQ-------------QYQQQQPPAQQQYQQPPVQQPPVVQQQYQQPPVQQQQQQPP
VQQQYQQPQMTQMDQLIQQSIQQQQQQQQHKLTNSNSNSNLNSNLTPNIEQSILDDIEMV
TSTSTTEASATPTMKGKGPKKQTK-----IVESTETKKEKKEKE-----------KLEKK
EQKEREK------------------------------------LEKKEEK----------
-----------------EREKLEKK-------------------------------EQKK
REKEKEKEEKEKEKASKKEN----------------------------------------
---------------KRKKTKEDDQSTTVGSSGAVAETLKKQK---------------TS
KKTSKATSTTTTS-----------------------------------------------
------------------------------------------------------------
--------------------GSSESNSTTPIIPDD-------------------------
-----------------------I--------ITGLGGNTSSTLSSPHSTNT-------S
NTNINT--------------------------TTTSTSGPTNV-----------------
------IYQQQAQIQGAEDLSG--------------LSSL--------------------
--------------------------------------------------MNALEQNGSI
PQTTMVE---------Q--------------PQQP---QPQPQQIFQKLSNQNPSSSSLQ
IPV------------LAPALATPVVAAPLTPNASVTGPPMVQQPQ---------------
--------------------------------------------------ILQPTSQIE-
-------------------NSQQINNNNNNIVN---------------------------
------------------------------------------------------------
---------------------------------SLTTPTTLPSLPPPLLV----------
--------------------------------------------------------QQPS
IQQQPP------------------------------------------------------
-------------------------PPNPSPPFTSLQTFQQPISPSIQ------------
----SQLSTTSATTPPPPLPIQPQTNVNLDQIF---------QTAT-HLT----------
----------------------------------LENRSILERFF---------------
--KTDK----------------------------------------SNP-----------
--------------TP-----------------A------------------EGNI-KQI
PL-------------------------SIEQKV---------------------------
-------------------------------DKGAEI----------------------T
ETVIFEIDYEKETWK-----------------------------------ILKRK-----
------------------------------------------------------------
--------------------------KKSQKTNVS-------------------------
------------------------------------------------------------
------------------------------------------------------------
------------------------------------------------------------
--------------------
>EP00024_Dictyostelium_purpureum_P011522_XP_003294374.1_hypothetical_protein_DICPUDRAFT_159367_Dictyostelium_purpureum
------------------------------------------------------------
-------------------MS---------------------------------------
------------------------------------------------------------
-----------------------------------------NEHRDI------------E
GWLASKL---E-EPWSS-E-RLSSLLS-K------------------DILQLFF------
------------------------VK-----F--TKID-TLIRIKVLFSFLFL---KK--
--------K-QFQ----------------------------E-LEQN--IVMLLQIA---
--QEE-----EDEWLQVMGQLLRK--IN----EE--------------------------
--------------------KISLT----------VDL------QPF-TAN-IKRL----
---NQL-----LE-----EK--------------------------GSPN-----FYPL-
E------NL-------YLN---K----SLIPVPTESLV----------------------
-------------------VH------------------------------------NHF
K---------------------LKKQTSELLV---------------------------F
TKKSSNQ------------------------------------TLSTPSLSASKS----S
IQT-----------PTLNASTN--------SLNQPNQSNHLDDNTN------------IH
PFATNIPSMA----SINEDDTINSNIGLESPTLKNERIRLNSSGL---------------
--NTPTLRRS----------------------------------NLF-------------
----------------------IPKSHHGQ------------------DSNLSSLSSIS-
----SPP------------------------------------------SMLNNGGHHH-
MLSSSGG---------GEKKFGA----------------------QK-------------
----------------K------------TKMAF---------------IDLDQ------
------------SSTTGSTTTTTATTTTTTTTTTT-------------------------
------------------------------------------------------------
------------------------------------------------------------
------------------------------------------------------------
------------------------------------------------------------
------------------------------------------------------------
------------------------------------------------------------
------------------------------------------------------------
------------------------------------------------------------
------------------------------------------------------------
------------------------------------------------------------
------------------------------------------------------------
-----------------------------------ATTTTTTTTTNPAKT-T--------
------------------------------------------------------------
------------------------------------------------------------
--------------------------------------------------TNSTNSSQYK
PITF-------------------------------------------TTTKTTPT-----
-------------------ISISTTYIPVT------------------------------
------------------------------------------------------------
------------------------------------------------------------
------------------------------------------------------------
------------------------------------------------------------
------------------------------------------------------------
------------------------------------------------------------
------------------------------------------------------------
-----------------------------------------------SIT----------
------------------------------------------------------------
------------------------------------------------------------
------------TAKPTI------------------------------------------
------------------------------------------------------------
------------------------------------------------------------
------------------------------------------------------------
------------------------------------------------------------
------------------------------------------------------------
------------------------------------------------------------
------------------------------------------------------------
------------------------------------------------------------
--------------------
>EP00025_Tieghemostelium_lacteum_P002977_KYQ91117.1_hypothetical_protein_DLAC_08023_Tieghemostelium_lacteum
------------------------------------------------------------
-------------------MN---------------------------------------
------------------------------------------------------------
-----------------------------------------FEHRDI------------E
GWLASKL---E-EPWSS-E-RLSSLLT-K------------------DLLQFFL------
------------------------LK-----F--TKIE-TTIRIKVLFSFLFL---KK--
--------K-QFL----------------------------E-LESN--IHMILQIA---
--NEE-----EDEWIKVLGQLLQK--IS----ED--------------------------
--------------------KIYVN----------LDL------EPF-SNN-IKKL----
---NNL-----LD-----QI--------------------------GGLN-----FYPL-
E------NL-------YLN---D----NIINKPLVEKSLN--------------------
-------------------QH------------------------------------NHF
K---------------------LQKPLTDLQV---------------------------F
SKKI--------------------------------------GTGNTPSLTGTKL----N
LST---------TSPTLQSISEQNNNNN--NNNNNNNNNNSSSSSS------------NN
NIKDSESANDIAMGS------STSHFNGYSHDLKNDKLKLNSNGL---------------
--MSVPIRKS----------------------------------SLF-------------
----------------------IPKSHHTST----------------AGDQLSGSSSSMP
I-----------------MSHHGGG--------------------MQSNTSPTFSHHNSL
LGSSSKG--------MGSSSGGL------------------GSSALK-------------
----------------K------------TKMQI---------------IDIKE------
------------VNTASQSNQKKRKHSIEPSPHGEHQ-----------------------
---------------------------------------LKEDNNDSDKKLH-------S
MDTNIQ-----------------------------PTTTN--------------------
------------------------------------------------------------
-TTTSTAASA------------------SSSGVQDLKKEKKKVV-----------KEKKE
KKEKE----------------------------------------STKEK----------
-----------------KEKKEKEK-------------------------------QEKK
EKKEKEKKEKLEKK----------------------------------------------
------------------------------AAAATKPRS-------------------SK
KSKQTLESDISSS-----------------------------------------------
------------------------------------------------------------
--------------------ELVGLKESPPVTSPM-------------------------
----------------------------------------MLSGSNPSTHNN--------
------------------------------------------------------------
------NNNNNGNEMSKDELSA--------------LSSL--------------------
------------------------------------------MSVVDQQNPLSVEHSPSK
PQHTPYPNTLDQ----QY---L--------------LNRANMYNQQQQQQQQQPN-----
-----------------KLQPNQQQYTPIPMPMPLPIQFQQQQQHHHQM-----------
-----------------------------------------------FSQPIQPIQPIQI
-----PQSMFT-----HTQFSQ--------------------------------------
------------------------------------------------------------
---------------------------------NLQTPTGLIQPNAAHPLHSNLAAFDI-
-------------------NNI-----------------------HNISQSNSMLHTTPL
QQQQPT------------------------------------------------------
--------------------------PQVQPPTNSIINNNNGN-----------------
---------------------TEQPLMNCDSLF---------ESSN-LLT----------
----------------------------------PENKLIIDRFI---------------
--SGIL----------------------------------------VNP-----------
--------------TP-----------------Q------------------EGDV-KHI
PI-------------------------NSERII---------------------------
-----------------------------NNESGETT----------------------E
ETVV---------------------------------------------NYLLRVVN---
------------------------------------------------------------
------------------------------------------------------------
------------------------------------------------------------
------------------------------------------------------------
------------------------------------------------------------
--------------------
>EP00026_Physarum_polycephalum_P009716_Phypoly_transcript_09850.p1_GENE.Phypoly_transcript_09850_Phypoly_transcript_09850.p1_ORF_type_3prime_partial_len_332_score_76.89_Phypoly_transcript_09850_372-1364
------------------------------------------------------------
-------------------MNY--------------------------------------
------------------------------------------------------------
------------------------------------GSTIAPEHRDI------------E
AWLGAKL---E-DPWAS-E-KISSFLT-N------------------EILQHAK------
------------------------TK-----F--ATME-TSIKLRLLHSFISL---RK--
--------K-SFK----------------------------D-MEQE--IYDILKLG---
--AQD-----EDEWVRMISTMLMP--LN----QD--------------------------
--------------------KVAVDC----------------------VQG-LDKV----
---KAA-----IQ-----AK--------------------------GPPE-----FFPT-
E------YQ-------YLS---A----RLLPPLPASTT----------------------
-------------------TN------------------------------------THF
V---------------------LKRGQGPSQI----------------------TQTPLL
KKSSTNL-------------------LRTSTS------I-SRYNDDIDSEPKKET----P
---NGD--------------------------HTHNGHNGHSTTS---------------
-----------------------------PPR-------------------HHDED----
--HPHPISTSPSSSSSHLPGTP------------------TTPNSNWARRAGG-------
---------------------VLPSTPTRS-----------------PASGLVS------
------PLNKS-------------------------------------------GGMFS-
RFDGTRG--------AQGERRGF----------------------QK-------------
----------------K------------NKMQM---------------INIEE------
------------VRSITQENEMKYKRKNS-------------------------------
------------------------------------------------------------
------------------------------------------------------------
------------------------------------------------------------
------------------------------------------------------------
------------------------------------------------------------
------------------------------------------------------------
------------------------------------------------------------
------------------------------------------------------------
------------------------------------------------------------
------------------------------------------------------------
------------------------------------------------------------
------------------------------------------------------------
------------------------------------------------------------
------------------------------------------------------------
------------------------------------------------------------
------------------------------------------------------------
------------------------------------------------------------
------------------------------------------------------------
------------------------------------------------------------
------------------------------------------------------------
------------------------------------------------------------
------------------------------------------------------------
------------------------------------------------------------
------------------------------------------------------------
------------------------------------------------------------
------------------------------------------------------------
------------------------------------------------------------
------------------------------------------------------------
------------------------------------------------------------
------------------------------------------------------------
------------------------------------------------------------
------------------------------------------------------------
------------------------------------------------------------
------------------------------------------------------------
------------------------------------------------------------
------------------------------------------------------------
--------------------
>EP00027_Filamoeba_sp_ATCC50430_P011840_CAMPEP_0168563764_NCGR_PEP_ID_MMETSP0413-20121227_12854_1_TAXON_ID_136452_ORGANISM_"Filamoeba_nolandi_Strain_NC-AS-23-1"_LENGTH_366_DNA_ID_CAMNT_0008595327_DNA_START_99_DNA_END_1196_DNA_ORIENTATION_-
------------------------------------------------------------
-------------------MEFK-------------------------------------
------------------------------------------------------------
------------------------------------------------------------
--------------------KITAQIS-Q------------------ELLSAIK------
------------------------PK-----F--SSLE-PNIKIGLLFSFLAL---RR--
--------K-QIT----------------------------E-LETP--IKDIIQIG---
--IED-----EDEWVKTVSRLLYS--LL----EKQPTTES--------------------
-----------------NNNQTNLKQN-------HFSD------SQF-VET-RDAL----
---LKT-----IS------------------------------ALDRPIQ-----FLPL-
E------FK-------YLS---A----NLLPNPLPQAHT---------------------
-------------------DN------------------------------------LHF
K---------------------LKTKVPHPSQPVISN-----------------LGASLI
TAPKEPSTPKKAFYEDQ-----------------------YSSPSTTPTLPPXSP----P
HMATI---------------------------------------TS--------------
------------------------------------------------------------
--ASPPIPRAGRQGISTSSNAM--------------PTLQNASNNNVSTPNTPTLTST--
-----------------------PSHATSTV----------------PSVSSS-------
------------------------------------------------------------
--------------------------------------APRGNYLAQ-------------
----------------K------------KKMMV---------------LDLSE------
------------VQALSQQQGKKKKDVLPGQVE---------------------------
------------------------------------------------------------
----------------------------------TPTAD---------------------
------------------------------------------------------------
-------------------------------SAEKDKKEKKKRK-----------KKESE
EAEQAS-------------------------------------DSDKEKK----------
-----------------KRKKKDKE-------------------------------DAES
EEK---------------------------------------------------------
------------------------------------------------------------
------------------------------------------------------------
------------------------------------------------------------
------------------------------------------------------------
------------------------------------------------------------
------------------------------------------------------------
------------------------------------------------------------
------------------------------------------------------------
------------------------------------------------------------
------------------------------------------------------------
------------------------------------------------------------
------------------------------------------------------------
------------------------------------------------------------
------------------------------------------------------------
------------------------------------------------------------
------------------------------------------------------------
------------------------------------------------------------
------------------------------------------------------------
------------------------------------------------------------
------------------------------------------------------------
------------------------------------------------------------
------------------------------------------------------------
------------------------------------------------------------
--------------------------------------------------KAKKK-----
------------------------------------------------------------
------------------------------------------------------------
------------------------------------------------------------
------------------------------G-----------------------------
------------------------------------------------------------
--------------------
>EP00029_Vermamoeba_vermiformis_P011016_TRINITY_DN5950_c0_g2_i1.p1_TRINITY_DN5950_c0_g2_TRINITY_DN5950_c0_g2_i1.p1_ORF_type_3prime_partial_len_662_score_115.56_TRINITY_DN5950_c0_g2_i1_2-1768
------------------------------------------------------------
------------------------------------------------------------
------------------------------------------------------------
------------------------------------------------------------
------------------------------------------------------------
------------------------------------------------------------
-------------------------------------------MEAD--LLEIYKLG---
--KED-----NDEWVRVVASLLCT--FP----TQ--------------------------
-------------------NMISYTDI--------HDN------ENF-KKV-FEDI----
---TSK-----LE--------------------------------SKIPS-----FNPL-
E------YA-------YLN---H----SLFPKDLLQSVS---------------------
-------------------AN------------------------------------PHF
T---------------------IKKPTPRLPPPA--------------------KKPIPI
RKSVDMGSRPT-------------------------------------------------
--------------------------------------------SP--------------
-----------------------------DP-----------------------------
--ANQPRATSPLVPRPTSPGPT--------------MNKADLASKLFINRSKSRLTGSSN
AK---------------------PGLQSSG------------------TMGAP-------
------------------------------------------------------------
--------------AGANPKLGLR-------------ESLTRLGPQP-------------
----------------Q------------KRTQM---------------IGLEE------
------------IEMKQQQQEEERRLKQQQ------------------------------
------------------------------------------------------------
------------------------------------------------------------
------------------------------------------------------------
---------------------------------IEDEKRAKQQQ-----------IEEEK
RAKMAK------------------------------------QAAEKEAA----------
-------------EEAKKRKRAEKEKERAEG-------------------------KKPR
RKKQKLDNEEGEITSEQ-------------------------------------------
--------NTVEGEMSQSAQV---------NTTITTASS-------------------ST
VTMSHVVRTN--------------------------------------------------
------------------------------------------------------------
-----------------GSGGGDDFDYDAPMTDVKMSQTD--------------------
-------------------------------------ETARARFSAPISS----LVTG-A
--------------------------------------APVGN-----------------
---------------------N--------------MSSLSLA-----------------
-------------------------------------------ERLTQSLGTFGHTMTQR
PMPTQLP----------------------------------------SVVPIPPM-----
---------------------AMSMQRPVGGGDSASQMLSQVL-----------------
------------------------------------------------------------
------------------------------------------------------------
------------------------------------------------------------
-----------------------------NPMHSTPMPAHNAHSLHNILA----------
-------------G---------------------------------------TPTPIPI
PGEHRNAML---------------------------------------------------
-------------------------PPMHMPPQPFQVPGQPLQ------Y----------
----------------SITDLPPHLQPQIQQLF---------AESP-KLT----------
----------------------------------EVDKYTIVKFLS------------QK
ETTGDK------------------------------------------------------
--------------GPAAL--------------------------------------RTF
LC-------------------------NETIVGNQ-------------------------
-----------------------------------------------------------L
EQFVFEINYGTGTWR-----------------------------------KLKRK-----
------------------------------------------------------------
--------------------------RTLQQ-----------------------------
------------------------------------------------------------
------------------------------------------------------------
------------------------------------------------------------
--------------------
>EP00033_Pygsuia_biforma_P002855_GCRY01003149.1.p1_GENE.GCRY01003149.1_GCRY01003149.1.p1_ORF_type_3prime_partial_len_393_score_96.10_GCRY01003149.1_142-1317
------------------------------------------------------------
-------------------MEGK-------------------------------------
------------------------------------------------------------
------------------------------------------ESRDV-------------
FWLSSKL---T-EAWSS-E-KVAPLLT-K------------------EVLSPVE------
------------------------DN-----F--EGLE-EKARANLLLSFLSM---KK--
--------R-QQK----------------------------S-LQAS--FTSFVKQG---
--KND-----KDDWVQVMSDSIEG--FL----VN--------------------------
-------------------GEPNNNLQH----------------PTF-QSI-VDTL----
---SNL-----LR-----QN------------------------YDNGFNV---YDLPL-
------CAP-------YLS---Q----PLVQKLKPRTTI---------------------
-------------------QN------------------------------------EHF
R---------------------VSKNAQPVPS-----------------------LSSIF
KGADNPIDADKA------------------------------GRAGGP------------
--------------------------------------------SR--------------
-----------------------------------------------------------R
VLTTAPPRSKA-----------------------------KGSGSLFLKR----------
-----------------------PTTVRST------------------LGAAT-------
------------------------------------------------------------
---------------PGSARKSV-------------GLAAKAGGYQP-------------
----------------S------------VRTHI---------------VDLAE------
------------AAELMSKHADEDRKRQEEARS---------------------------
------------------------------------------------------------
------------------------------------------------------------
------------------------------------------------------------
--------------------------------SKKREREEAKAA-----------REMVR
EDRKRQR------------------------------------EMEREDR----------
-----------------KRAKEEEK-------------------------------EKKK
QEKERLAEERKKEVQEQ-------------------------------------------
------------------------------RERKQQEKL-------------------QK
------------------------------------------------------------
------------------------------------------------------------
--------------------------TRPP------------------------------
-------------------------------------------ETKPSKT-D--------
-------------------------------------YFP--------------------
------------------------------------------------------------
------------------------------------------------------------
----------------------------------------------------APG-----
------------------------------------------------------------
------------------------------------------------------------
------------------------------------------------------------
------------------------------------------------------------
------------------------------------------------------------
------------------------------------------------------------
------------------------------------------------------------
------------------------------------------------------------
------------------------------------------------------------
------------------------------------------------------------
--PGDA------------------------------------------------------
--------------PP--------------------------------------------
---------------------------LEEHGAAAAA-----------------------
------------------------------------------------------------
--------------------------------------------------NQKRE-----
------------------------------------------------------------
------------------------------------------------------------
------------------------------------------------------------
------------------------------------------------------------
------------------------------------------------------------
--------------------
>EP00195_Chlamydomonas_chlamydogama_P006001_CAMPEP_0202907758_NCGR_PEP_ID_MMETSP1392-20130828_43722_1_ASSEMBLY_ACC_CAM_ASM_000868_TAXON_ID_225041_ORGANISM_"Chlamydomonas_chlamydogama_Strain_SAG_11-48b"_LENGTH_284_DNA_ID_CAMNT_0049596799_DNA_START_21_DNA_E
------------------------------------------------------------
-------------------MESG-------------------------------------
------------------------------------------------------------
-----------------------------------GGSSASKPALDV------------E
LWANTKL---Q-GDWSA-P-TILSQLT-K------------------ERLEALL------
------------------------PA-----FSKGKLD-YMVKVRLLLACLML---GK--
--------Q-QRA----------------------------D-VAAE--LQQLGDMA---
--RND-----DNEWVRVIALAAGD--FS--------------------------------
-------------------GQLDLEAV-------TRES------SLV-QET-AAEL----
---IEL-----LE-----------------------------TGPPPPAN-----FLPL-
Q------DK-------YMH---P----DLRALRGMDHAPSD--------HAQAS------
-------------------PQ------------------------------------QHF
H---------------------VRDDPESQAAIQDLSV---ETLFG--------------
------------------------------------------------------------
--------------------------------------------SG--------------
-----------------------------------------------------------A
--TLIPQDLAQDKAWSSA------------------------------------------
-----------------------PSVHA--------------------------------
------------------------------------------------------------
------------------------------------------------------------
----------------R------------RGMGV---------------SDASN------
------------------------------------------------------------
------------------------------------------------------------
------------------------------------------------------------
------------------------------------------------------------
------------------------------------------------------------
---------------------------------------------AGSKQL---------
--------------LGFRSSKPDSL-----------------------------------
------------------------------------------------------------
------------------------------------------------------------
----------KH------------------------------------------------
------------------------------------------------------------
-----------------------------PT-----------------------------
---------------------------------------------TPGKA-L--------
------------------------------------------------------------
------------------------------------------------------------
------------------------------------------------------------
--------------------------------------------------PSTPS-----
------------------------AGGPS-------------------------------
------------------------------------------------------------
------------------------------------------------------------
------------------------------------------------------------
------------------------------------------------------------
------------------------------------------------------------
------------------------------------------------------------
------------------------------------------------------------
------------------------------------------RESSFSLA----------
------------------------------------------------------------
--GGTG------------------------------------------------------
---------------------------------X--------------------------
------------------------------------------------------------
------------------------------------------------------------
------------------------------------------------------------
------------------------------------------------------------
------------------------------------------------------------
------------------------------------------------------------
------------------------------------------------------------
------------------------------------------------------------
--------------------
>EP00198_Chlamydomonas_reinhardtii_P009108_XP_001698445.1_predicted_protein_Chlamydomonas_reinhardtii
------------------------------------------------------------
-------------------MEGGAA-----------------------------------
------------------------------------------------------------
--------------------------------------GSSSAPADSGR---------LH
VWLHSKL---S-GDWSA-Q-TAASGLN-E------------------ERLNALV------
------------------------RT-----F--GGLD-SMVKVRLLLAGLFV---PR--
--------A-DRP----------------------------R-LVPL--LAELSSGA---
--AGS-----QDEWVRATAAAVGD--WA--------------------------------
-------------------GPLDTAAL-------AAQF------PLV-RDT-VAGL----
---QSE-----LQ----------------------------SLGPHTPAA-----LLPQ-
T------------------------------VPSTPSGGAAKPG---VSGAAVSLSVS--
----VSGSGGGAM------RSGSL-------GL--T-------------------LSRGR
S---------------------LRQHRAVRRAAIGSGCV---------------------
------------------------------------------------------------
------------------------------------------------------------
------------------------------------------------------------
------------------------------------------------------------
------------------------------------------------------------
------------------------------------------------------------
------------------------------------------------------------
------------------------------------------------------------
------------------------------------------------------------
------------------------------------------------------------
------------------------------------------------------------
------------------------------------------------------------
------------------------------------------------------------
------------------------------------------------------------
------------------------------------------------------------
------------------------------------------------------------
-----------------------------------PVRA-------------------G-
------------------------------------------------------------
------------------------------------------------------------
------------------------------------------------------------
------------------------------------------------------------
------------------------------------------------------------
------------------------------------------------------------
------------------------------------------------------------
-------------------------------------------TYRK-------------
------------------------------------------------------------
------------------------------------------------------------
------------------------------------------------------------
------------------------------------------------------------
------------------------------------------------------------
------------------------------------------------------------
------------------------------------------------------------
------------------------------------------------------------
------------------------------------------------------------
------------------------------------------------------------
-----------------------------------------------RP-----------
------------------------------------------------------------
------------------------------------------------------------
------------------------------------------------------------
------------------------------------------------------------
------------------------------------------------------------
------------------------------------------------------------
------------------------------------------------------------
------------------------------------------------------------
------------------------------------------------------------
--------------------
>EP00200_Dunaliella_tertiolecta_P013689_CAMPEP_0202395090_NCGR_PEP_ID_MMETSP1127-20130417_93785_1_ASSEMBLY_ACC_CAM_ASM_000462_TAXON_ID_3047_ORGANISM_"Dunaliella_tertiolecta_Strain_CCMP1320"_LENGTH_948_DNA_ID_CAMNT_0048997767_DNA_START_129_DNA_END_2979_DNA
------------------------------------------------------------
-------------------MNLD-------------------------------------
------------------------------------------------------------
----------------------------------------AEAATETAT----------E
IWAQSKVL-GA-GDWAG-P-SLASQLT-R------------------ERIQGLI------
------------------------RV-----FQRGKLD-NMVKVRILIICLFL---PR--
--------A-ELT----------------------------G-FKSE--LMQLAEQA---
--KRD-----DDEWVRVMGEAVGN--FD--------------------------------
-------------------GQLDLRNV-------CESS------SLV-RDT-VAGL----
---QAG-----LP------------------------------FARAPSE-----FMPL-
Q------EP-------LMH---P----DMRIQRHRARSA---------------------
-------------------AH------------------------------------GHF
A-----------G---------PREDPACSAEDGGRHPL--DALLPGSKVWSMDLRGTAP
RGTASTAHASIHA-----------RRGTQAEG----------ATMFRPSAPTLAL----P
A-------------------------------------------SS--------------
------------------------------------------------------------
--RPAPAAATAAPPPTTPHPAPLV-------P----------------------------
-----------------------PQRHEAA----------GLQPHVHSGVGSEAEPG---
------------------------------------------------------------
--VQGKG------VTTPVAKGAV-------------STGTALLAAHR-------------
----------------Q------------VRTQPLQLQDAXXXXXXXPALQLQE------
------------ARAATQAAVQAQAQAQTA------------------------------
------------------------------------------------------------
------------------------------------------------------------
------------------------------------------------------------
-----------------------------GAGMGKRGRPRKQQA-----------QPASG
PS------------------------------------------GAQEEDGSAHKAEVG-
QGIVL------------EQQQQQQQHQGEEQ---------GSMPP-----------EEEN
EEQEQQGADHVQAVQEED------------------------------------------
-----------------------------DEEEEGEEQE-------------------GE
EDGP--------------------------------------------------------
------------------------------------------------------------
-----------------------------PS--------------GED-EGGVPE-----
---------------------------------------EKEEDEQPGEE----------
------------------------------------------------------------
------------------------------------------------------------
--------------------------------------------------------GHEE
PAAK-------------------------------------------RHKSGTPE-----
-------------------------GQPEDIQQEEDGGGVEEIWLPEDVSSF--------
------------------------------------------------------------
---------------FNLXXXXXXXXXXXXX---FFNLDFASTXITLNLFA---------
-------------LVILLNRSNAFEILNPENGSW--------------------------
---------------------------QENCFMSSEPPTKSARQACYSARDAFYNC----
--------VREQGG----------------------------------------------
------------------------------------------------------------
---------------------LEWTAQHKVPSKCKAARAAFEK-----------------
----ECL-PSWVKHFDTQQEVSARRARQLRAAIDSQ-----ATSAAGSLS----------
-----------------------------GKAAKKPYTAAPAALLLPNKAVHQLVAARAV
VTAGAATAQRS-------------------------------MGRDEESYRRDRE-----
--------------VPDRERERDRDRDREKGRSKDKGKDRDRDRERERDGDRGRDKDRER
KKDRDKDRDRDRERGRDKD---RGRDRDEERASRRHKDGKERDRDARERSRSQERAERDR
RDERRRREHSQE------ADERGKGDEEMRDAQGGQQEEPK-PQGVDLNADLTAEEVQMM
QAMGIPFSFDTTQGKHVEDEAANA-----------------------SASRTRSKRTARQ
YMNR-------------------R------------------------------------
----------GGFN------------RPLPVERTNEKAIRD-------------------
------------------------------------------------------------
------------------------------------------------------------
------------------------------------------------------------
--------------------
>EP00206_Coccomyxa_subellipsoidea_P008077_XP_005650626.1_hypothetical_protein_COCSUDRAFT_61078_Coccomyxa_subellipsoidea_C-169
------------------------------------------------------------
-------------------MS---------------------------------------
------------------------------------------------------------
--------------------------------------------RDV------------A
IQASAKL---S-GDWSA-P-EYTKSLT-K------------------EVLQELL------
------------------------PR-----F--PKLD-PLVRMRLLLSVMSL---PA--
--------E-ARA----------------------------G-MQQE--LEALSAAV---
--KVD-----KEEWVGVIGKAVGS--FD--------------------------------
-------------------GHLDLDAV-------VRKS------SAV-RET-LKDL----
---RSR-----AD-------------------------------SGKTAG-----MRPL-
E---------------IIQ--------SICREGVATASAA--------------------
------------------------------------------------------------
----------------------LAQPAANAEAAASLANAA--------------------
--------------------------------------AVHAAAMSAPSPPPVE------
------------------------------------------------------------
------------------------------------------------------------
--HAGPSHRHSSDAASQSLG-----------------KRSGGLGDMFRSTRPVHVNR---
-----------------------PAAGSAA------------------SAGGV-------
------------------------------------------------------------
----------------------------------------ERKGMQR-------------
----------------T------------AKAKL---------------IDVNE------
------------VIALQQHNQPQAPSASQPSESGDR------------------------
------------------------------------------------------------
------------------------------------------------------------
------------------------------------------------------------
-----------------------------GAAAAANGGTVHAQD-----------PDDEL
EE----------------------------------------GEVAEEGELPMP------
------------AANPTKRHRLNGP------------------PKVAQ--------QPYR
DRGPYSPPPRFSPQRYADDH------------------L-SP------------------
-----------------------------GRSRQYGEHA-------------------HQ
RGMYDSYNGGPYER----------------------------------------------
------------------------------------------------------------
--------------------SGSWQDFDAPQQDPSGGMSNHRKRHSIDQQLGYLTTLAES
IAYYVVSGGVNFAAILIATALFPMFYTAGIAIKIADLKGRDNRLAGPGKP----------
-----------------------------------DIQYPRFL-----------------
------------------------------------------------PLGG--------
--------------KSQI---I-----FNNVLEE---------VLSWVYGKYDLDGGCNE
PTINSLKLLFTEFPC--------RLIRSCHLLNKWLSYLVFGSLVFGSQEEGVPQYEGYI
QGI------------DFSIDRATLAAFPSTKGATSKENALVLAIASQLSYN---------
------------------------------------------------------------
------------------------------------RIYLIRDIVNRNWTD---------
-------------VTF--------------KGGW----------EFDY------------
---------------------------------VSLKPKDDVKYEQKNSDISAV------
--------LLQVGG----PG------------------------E-GRALILAFRGTEPL
KNVNWAVDF---------------------------------------------------
--------------------------QTEPPPEDEEWKY---------------------
------------------------------GVYHMG-----FRTAL-GLGP---------
--------------------------------NLASDRTSKVKYLS------------CN
AENGQYKREKANSSP---FLV---------------MKAAIDAILAKEPKMKLYVTGHSL
GAALASIFAAALVVPPDTKAVYDLDPKPVFGALCT------------FGQPRVGNAKYTI
NLESAL---------------------SKDRTDRRYMRVVNTDDIVCRMPPPQVSPPPWY
ADA-PFWQHPGHLVFLPAVPARFKPMRAAAMQNGSASAPTKTPTETEEDAPENQPGARER
NPSVVELLEQPTIYRGSS-------------------LWH----------AIKKALWATL
DLIRGGAGINKPSTLTFNPAP-------SLLRVLT-LWLVVVTVLPLGLLLLPTPLFPVG
VALILIGLLWGGLTQGVSDHALDGYIRAIVASNKKNWTV---------------------
------------------------------------------------------------
------------------------------------------------------------
------------------------------------------------------------
--------------------
>EP00208_Stichococcus_sp_RCC1054_P000046_CAMPEP_0206143342_NCGR_PEP_ID_MMETSP1473-20131121_20190_1_ASSEMBLY_ACC_CAM_ASM_001109_TAXON_ID_1461547_ORGANISM_"Stichococcus_sp_Strain_RCC1054"_LENGTH_710_DNA_ID_CAMNT_0053538693_DNA_START_209_DNA_END_2339_DNA_ORI
------------------------------------------------------------
-------------------MTSTRQEDSG-----------DHDP----------------
-----------------------------------RATAEV-------------------
---------------------------CHRHKAADNPTGGGGMNRDL------------G
LQTATRL---A-QEWSG-P-RAAGQLT-P------------------EALEALT------
------------------------AR-----F--GSLE-PLAQARVLLSGCFM---RP--
--------D-RLE----------------------------S-CREG--LKGLAQAA---
--RLD-----DDEWVQVIGRAVGD--YS--------------------------------
-------------------GTLDLGAV-------TAES------SLV-AGT-VSDL----
---TKL-----LD------------------------------EHPPCQA-----FRPL-
E------EL-------YLS---H----RAAAARGGGRTGP--------------------
-------------------TH------------------------------------SHF
K---------------------LRNPRPADVGVAPG------------------AAAATV
ADPIDLTALNI---------------------------------------PTNQA----G
YSQKLG--------------------------------------TS--------------
-----------------------------------------------QK-----------
--AAVSSALASSYAQQSGVQAA------------PLPAVAPASADIFLPTR---------
-----------------------PSHGRTA------------------ASNVT-------
------------------------------------------------------------
-------------------------------------DRSRAAGSGR-------------
----------------Q------------ARTKQ---------------LDVHE------
------------VKAMRQKEADEARAAAAAAAAEAAAC----------------------
------------------------------------------------------------
----------------------------------KPAAAS--------------------
------------------------------------------------------------
-------------------------------ASGPDESTAEAPT----------------
-----------------------------------AMGDVADWEAELEAH----------
-----------FEEPGAKSGKTDETEAEDKAP---------PKPKISLD-AYLAGDKAKP
RPRPAPQPSRGRPEHYQHEAH---------------------------------------
----DGEWHQPEEEWQQGHDGHY-------ATAAGYHHAGEWHQHEQGWDG-------AA
GHQHAEDYHDYGEH------------------------------GNGD------------
------------------------------------------------------------
-----------------------------------------------DAHYGGRQTAEE-
------------------------------GSGGGGGAEWVDHDAAPDARLG--------
---------------------------------------PGHA-----------------
------------------------------------------------------------
----------------------------------------------DASAGRQHDWDELE
PVQQRHP------------P---------------------QHWREGQHRQGGPD-----
---------------------GGAEGPPSSPESGEVAEEEGEL-----------------
------------------------------------------------------------
------------------------------------------------------------
------------------------------------------------------------
---------------------------------PPDSPA---------------------
------------------------------------------------------------
------------------------------------------------------------
----------------------------QLPAKRQ-------------------------
-----------------------------------------------RID----------
------------------------------------------------------------
--DGQEADSRD---------------------------------NDDTP----------L
---IGHTWSEFVYRGPRVYRL-------------------------------APNISHAI
TVDFST------------------VSVNHIHRANRLR-----------------------
-------------------------GCDCGPAQNNDA--------------------CGL
EWAVISCIMTSSVRC-------------------------L---------ELSKILGAGC
IVGV------------------------QLL-----------------------------
------------------------------------------------------------
------------------------------------------------------------
------------------------------------------------------------
------------------------------------------------------------
--------------------
>EP00211_Chloroparvula_japonica_P005457_CAMPEP_0119128960_NCGR_PEP_ID_MMETSP1310-20130426_6905_1_TAXON_ID_464262_ORGANISM_"Genus_nov._species_nov._Strain_RCC2339"_LENGTH_361_DNA_ID_CAMNT_0007119353_DNA_START_52_DNA_END_1133_DNA_ORIENTATION_-
------------------------------------------------------------
-------------------MNFF-------------------------------------
------------------------------------------------------------
----------------------------------------QPGKQKL------------E
LFLTTKL---E-QPWTA-G-RLSALLT-K------------------DSLAAIL------
------------------------EK-----Y--PDLD-VHVKIRVLLSFVGL---SR--
--------G-LLR----------------------------D-MRDG--IAAIINLA---
--KQD-----PNEWVSVAGEMLDT--IT----AP--------------------------
------------------TPSLNHNLKN----------------AIY-NDM-LKGF----
---QEM-----FQ--------------------------------EEPPR-----IVPR-
E------YH-------YLD---K----DVLPSFVPCMREKDLPDEMVEEERSAHV-----
-----------ARFAQS--QN------------------------------------EHF
S---------------------VRKESLFRERLAQE------------------------
------------------------------------------------------------
--------------------------------------------ES--------------
------------------------------------------------------------
--LFRPKQESQPLGTL--------------------------------------------
-----------------------PITNADD------------------LRASEDLRQSK-
----VA--------MR--------------------------------------------
-KSLGVG--------LTRSTDGLA-----------GL-----RKSQQ-------------
----------------P------------KKTKM---------------LDLED------
------------VQRQEEQEREQNRKKQE-------------------------------
------------------------------------------------------------
------------------------------------------------------------
------------------------------------------------------------
----------------------------------EREKQRTQRD-----------RDR--
--------------------------------------I------KREQE----------
-----------------KEKKEREK-------------------------------EERE
KERLLKRQQREQ------------------------------------------------
------------KKREKQLE----------QEKKVEERK-------------------RK
------------------------------------------------------------
------------------------------------------------------------
------------------------------------------------------------
------------------------------------------------------------
------------------------------------------------------------
------------------------------------------------------------
------------------------------------------------------------
------------------------------------------------------------
------------------------------------------------------------
------------------------------------------------------------
------------------------------------------------------------
------------------------------------------------------------
------------------------------------------------------------
------------------------------------------------------------
------------------------------------------------------------
------------------------------------------------------------
------------------------------------------KEAA-RLA----------
------------------------------------------------------------
------------------------------------------------------------
------------------------------------------------------------
------------------------------------------------------------
------------------------------------------------------------
--------------------------------------------------KEKKM-----
------------------------------------------------------------
------------------------------------------------------------
--EX--------------------------------------------------------
------------------------------------------------------------
------------------------------------------------------------
--------------------
>EP00218_Dolichomastix_sp_CCMP3274_P004704_CAMPEP_0170160012_NCGR_PEP_ID_MMETSP0033_2-20121228_72352_1_TAXON_ID_195969_ORGANISM_"Dolichomastix_tenuilepis_Strain_CCMP3274"_LENGTH_271_DNA_ID_CAMNT_0010397539_DNA_START_1_DNA_END_813_DNA_ORIENTATION_-
--------GAP----------PG-------------------------------------
-------YGGGYSPAQQRQWSSSPEPGKR-------------------------------
------------------------------------------------------------
---------------------------VTIASPSASPVGAGEQAEQVALTG-----ALTA
SKNARRL---R-ETWGACV-TFASTLS-G------------------PMLDALS------
------------------------QR-----F-ATAME-PPVRTALLLSGMFL---TP--
--------A-QRG------------FAGPEE--ATAEA---S-LAPS--LAELRSVA---
--AQD-----NDNWVRAMSAAVGD--FS--------------------------------
-------------------GTLEAYHAV------EEAV------PSV-TET-LERL----
---REK-----AR-----EFDKSAA------------------DAAHGME-----YRPV-
E------EE-------LLS---A----SLLAERGAPARRSDTR-----------------
-------------------TH------------------------------------SHF
R---------------------LRSSAV--------------------------------
------------------------------------------------------------
------------------------------------------------------------
------------------------------------------------------------
--EATPEASSAAAAASAAA-----------------------------------------
-----------------------PPPVRRT------------------------------
------------------------------------------------------------
------------------------------------------------------------
------------------------------------------------------------
------------------------------------------------------------
------------------------------------------------------------
------------------------------------------------------------
------------------------------------------------------------
------------------------------------------------------------
------------------------------------------------------------
------------------------------------------------------------
------------------------------------------------------------
------------------------------------------------------------
------------------------------------------------------------
------------------------------------------------------------
------------------------------------------------------------
------------------------------------------------------------
------------------------------------------------------------
------------------------------------------------------------
------------------------------------------------------------
-----------------------------------------------------PS-----
------------------------------------------------------------
------------------------------------------------------------
------------------------------------------------------------
------------------------------------------------------------
------------------------------------------------------------
------------------------------------------------------------
------------------------------------------------------------
------------------------------------------------------------
-----------------------------------------------GLAQ---------
------------------------------------------------------------
------------------------------------------------------------
------------------------------------------------------------
------------------------------------------------------------
------------------------------------------------------------
------------------------------------------------------------
------------------------------------------------------------
--------------------------RAVA------------------------------
------------------------------------------------------------
------------------------------------------------------------
------------------------------------------------------------
--------------------
>EP00229_Micromonas_commoda_P006983_XP_002506357.1_predicted_protein_Micromonas_commoda
------------------------------------------------------------
-------------------MGVSAGSTL--------------------------------
------------------------------------------------------------
----------------------------------------------------------LD
KNVERLL---S-EPWGA-A-QAGVQYN-K------------------EVLGSLC------
------------------------EQ-----F--SRLE-PQARRGALQGTLFM---RK--
--------G-QRD----------------------------S-LKEE--IRTLVDLA---
--TND-----KDQWVSLIARALGG--LR--------------------------------
-------------------ERFDLQQL-------QQDV------PAV-ADA-VASI----
---RDK-----IQ------------------------------VDGTPDN-----YRPM-
E------EM-------YLS---P----RLLAAAGAPPCEASAP-----------------
-------------------TH------------------------------------GHF
T---------------------PRARREPKKRFAGTAT----------------------
ASVAPKTTVQ----------------------------------ASRPAS----------
--------------------------------------------TS--------------
------------------------------------------------------------
--MFAPPSRKPATS--------------------------------FFRDSG--------
-----------------------PSSKKTG------------------AASAK-------
-------------SFL--------------------------------------------
---------------------------------------------SKS------------
----------------R--D-------TGTKTMM---------------IDVNE------
------------AAALGQVMGEDLNRAQRE------------------------------
------------------------------------------------------------
------------------------------------------------------------
------------------------------------------------------------
-------------------------------LEKREEQEAREQA-----------RE---
--------------------------------------------REREER----------
-----------------EQKKKLEQ-------------------------------EQKK
LRIQKMMEEREQKKKLELE-----------------------------------------
------------------------------RKRAREEEL-------------------AK
RKND--------------------------------------------------------
------------------------------------------------------------
------------------------------------------------------------
--------------------------------------AKRPRTEAPSRE-E--------
------------------------------------------------------------
------------------------------------------------------------
------------------------------------------------------------
--------------------------------------------------VSTPS-----
---------------------------PHES-----------------------------
------------------------------------------------------------
------------------------------------------------------------
------------------------------------------------------------
------------------------------------------------------------
------------------------------------------------------------
------------------------------------------------------------
------------------------------------------------------------
------------------------------------------------------------
------------------------------------------------------------
-----------------------------------------------DP-----------
--------------MP------------IHGVI---------------------------
------------------------------------------------------------
------------------------------------------------------------
------------------------------------------------------------
------------------------------------------------------------
------------------------------------------------------------
------------------------------------------------------------
------------------------------------------------------------
------------------------------------------------------------
--------------------
>EP00240_Pyramimonas_obovata_P006143_CAMPEP_0118922564_NCGR_PEP_ID_MMETSP1169-20130426_1453_1_TAXON_ID_36882_ORGANISM_"Pyramimonas_obovata_Strain_CCMP722"_LENGTH_309_DNA_ID_CAMNT_0006863457_DNA_START_1_DNA_END_925_DNA_ORIENTATION_
------------------------------------------------------------
------------------------------------------------------------
------------------------------------------------------------
----------------------------------XEQQASATMFRDT------------E
TLVSTRL---M-EPWSA-P-SFAGNLK-S------------------EVIETVQ------
------------------------QR-----Y--PHLE-QPVRLRVLLSALSL---KK--
--------G-PLS----------------------------A-LGPQ--LRKLAEMA---
--KDD-----EDDWVRVFGHAVGD--FN--------------------------------
-------------------GPLDLEAV-------KEAV------PEV-RDI-LEEL----
---QAR-----IQ-------------------------------NGEGRN-----IRPI-
E------DQ-------YLS---P----HVLQSAPAAHPRG--------------------
-------------------NH------------------------------------KHF
K---------------------LRPESIQDKLAS--------------------RSSHMR
TNSYESLKTTHM--------------LEERRT----------------------------
-----------------------------------------GGRGS--------------
--EEL-------------------------------------------------------
--RPIPETSGSQGRATTVRV--------------------RSQEIGLVRTSSGQSGGEHG
GSRM----------------SRVPSLGRAG------------------------------
------------------------------------------------------------
---------------------------------------GLKTLEKR-------------
----------------P------------SRMML---------------LDQSE------
------------AATKLKEHN---------------------------------------
------------------------------------------------------------
------------------------------------------------------------
------------------------------------------------------------
------------------------------------------------------------
------------------------------------------------------------
---------------DLSLRKEDPR-----------------------------------
------------------------------------------------------------
------------------------------------------------------------
------------------------------------------------------------
------------------------------------------------------------
------------------------------------------------------------
-----------------------------------------DGTNSPSTA-T--------
------------------------------------------------------------
------------------------------------------------------------
------------------------------------------------------------
------------------------------------------------------------
------------------------------------------------------------
------------------------------------------------------------
------------------------------------------------------------
------------------------------------------------------------
------------------------------------------------------------
------------------------------------------------------------
------------------------------------------------------------
------------------------------------------------------------
------------------------------------------------------------
------------------------------------------------------------
------------------------------------------------------------
------------------------------------------------------------
------------------------------------------------------------
------------------------------------------------------------
------------------------------------------------------------
------------------------------------------------------------
------------------------------------------------------------
------------------------------------------------------------
------------------------------------------------------------
------------------------------------------------------------
--------------------
>EP00241_Pyramimonas_parkeae_P002457_CAMPEP_0114240996_NCGR_PEP_ID_MMETSP0058-20121206_9401_1_TAXON_ID_36894_ORGANISM_"Pyramimonas_parkeae_CCMP726"_LENGTH_455_DNA_ID_CAMNT_0001353501_DNA_START_1_DNA_END_1367_DNA_ORIENTATION_
------------------------------------------------------------
------------------------------------------------------------
------------------------------------------------------------
--------------------------------------------XDT------------E
AMAATKL---K-GPWSA-V-SFAGSLK-A------------------EVIETVQ------
------------------------TR-----Y--PHLE-QHVRLRVLLAALSL---KK--
--------G-PLT----------------------------A-HASV--LAQLSAMA---
--QKD-----EDDWVRVFGHAVGD--FT--------------------------------
-------------------TPLSLAAV-------ADAV------PSV-GDL-LVEL----
---KEF-----MD-----GMQMHR-------------------HNSCFPE-----IRPM-
E------EK-------YLA---M----NLLKSASPVHPS---------------------
-------------------EH------------------------------------KHF
Q---------------------VRPESFQEDTGP--------------------VQLHSK
TSSFGLLANSHQ--------------GSSAQT----------------------------
---------------GLDDRGETV--------------------TA--------------
------------------------------------------------------------
--HRDPDNTGFMRSRHIS----------------------GTSGDALARMGSSGL-----
--------------------ARTGSLHRVG------------------STGAC-------
------------------------------------------------------------
----------------------------------------QKPGEKR-------------
----------------P------------SRLMM---------------MEQTE------
------------AISKIKAQQSTLADDSSK--------D---------------------
------------------------------------------------------------
----------------------------------TPPSLCG-------------------
------------------------------------------------------------
------------------------------------------------------------
-------------------------------------------GRDADTK----------
---------------DPKRRKDKDE-------------------------------XERK
HRKDAMKKRTKTE----------------------------P------------------
----DGKVCFKAEEAELGKQL---------GDISRSEHX-------------------SS
------------L-----------------------------------------------
------------------------------------------------------------
-----------------------------PVTT---------------------------
--------------------------------------ELSCESGSPQAA----------
------------------------------------------------------------
------------------------------------------------------------
-----------------------------------------------------GLLGKLL
PAPTFLD---------------------------------------ADAVEEEPS-----
---------------F---------LHPSHSSEGQGIGTSIYTT----------------
------------------------------------------------------------
------------------------------------------------------------
------------------------------------------------------------
------------------------------------------------------------
------------------------------------------------------------
------------------------------------------------------------
------------------------------------------------------------
-----------------------------------------------SMM----------
------------------------------------------------------------
---------------------------------------------DTNP-----------
------------SRPP--------------------------------------------
---------------------------NSSRMVEQ-------------------------
------------------------------------------------------------
---------------------------------------------SPLAAALAAAL----
------------------------------------------------------------
----------GG--------------RQ--------------------------------
------------------------------------------------------------
------------------------------------------------------------
------------------------------------------------------------
--------------------
>EP00242_Pyramimonas_sp_CCMP2087_P008527_CAMPEP_0198214382_NCGR_PEP_ID_MMETSP1445-20131203_41010_1_TAXON_ID_36898_ORGANISM_"Pyramimonas_sp._Strain_CCMP2087"_LENGTH_288_DNA_ID_CAMNT_0043889559_DNA_START_338_DNA_END_1199_DNA_ORIENTATION_
------------------------------------------------------------
------------------------------------------------------------
------------------------------------------------------------
------------------------------------------MFRDT------------E
TLVSTRL---K-EPWSA-P-SFAGNLK-R------------------EVIEVIQ------
------------------------QR-----Y--PHLE-QPVRLRVLLCALSL---KK--
--------G-PLS----------------------------A-LGPE--LRKLAEMA---
--KDD-----EDDWVRVFGHAVGD--FN--------------------------------
-------------------GPLDLEAV-------KEAV------PEV-KEV-LEEL----
---HAK-----IR-------------------------------KGDGRS-----IRPI-
E------DQ-------YLS---P----HMLRGQPAAHPKG--------------------
-------------------NH------------------------------------SHF
K---------------------LRPETIQDKLAS---------------------RQHLR
TNSYD-LKASHI--------------LDSG------------------------------
-----------------------------------------PGKGP--------------
--DEGRT-----------------------------------------------------
--GSDPSSSKPSGTSLSQRI--------------------RSQESGMHRTTSA-TRIEGD
PSRM----------------TRIPSLGRPG------------------------------
------------------------------------------------------------
---------------------------------------GLKGLEKR-------------
----------------P------------SRMMM---------------LDPTE------
------------AAEKQKEHQS--------------------------------------
------------------------------------------------------------
------------------------------------------------------------
------------------------------------------------------------
------------------------------------------------------------
------------------------------------------------------------
---------------DKDKKKEEX------------------------------------
------------------------------------------------------------
------------------------------------------------------------
------------------------------------------------------------
------------------------------------------------------------
------------------------------------------------------------
------------------------------------------------------------
------------------------------------------------------------
------------------------------------------------------------
------------------------------------------------------------
------------------------------------------------------------
------------------------------------------------------------
------------------------------------------------------------
------------------------------------------------------------
------------------------------------------------------------
------------------------------------------------------------
------------------------------------------------------------
------------------------------------------------------------
------------------------------------------------------------
------------------------------------------------------------
------------------------------------------------------------
------------------------------------------------------------
------------------------------------------------------------
------------------------------------------------------------
------------------------------------------------------------
------------------------------------------------------------
------------------------------------------------------------
------------------------------------------------------------
------------------------------------------------------------
------------------------------------------------------------
------------------------------------------------------------
--------------------
>EP00276_Gloeochaete_wittrockiana_P001685_CAMPEP_0184670388_NCGR_PEP_ID_MMETSP0308-20130426_81960_1_TAXON_ID_38269_ORGANISM_"Gloeochaete_witrockiana_Strain_SAG_46.84"_LENGTH_548_DNA_ID_CAMNT_0027117103_DNA_START_1052_DNA_END_2694_DNA_ORIENTATION_-
------------------------------------------------------------
-------------------MAISSGS----------------------------------
------------------------------------------------------------
---------------------------------------------------------LIS
LGLSAKL---Q-EPWSS-E-SIVSSLN-P------------------EALVAIQ------
------------------------KD-----F--ALLD-PAVKVQILLSMLSL---RK--
--------I-QFV----------------------------E-LRTE--LEELIKLA---
--ASD-----QDEWVQVMASMLRD--VP----AAGGM-----------------------
-------------------ASLNLDAVNN---------------ETF-SKT-FSKI----
---QKK-----VL-----ED--------------------------GPPV-----ACPL-
E------YA-------YLS---P----SLVPEDAYKPPD---------------------
-------------------PG------------------------------------KHF
K---------------------FKEKPDLPTEVVKE-------------------TKVTA
TRQTEAIPKPSL---LPVRKNNILQTLKKSRQ----------QRQRSPPRPL--------
--------------------------------------------NQ--------------
------------------------------------------------------------
--KPNPSTQTAFSTTRPSNA----------------------------------------
-----------------------PVRPAGP------------------LGARTTSHG---
------------------------------------------------------------
--QGAGG--------VGGERRGL----------------------QK-------------
----------------T------------NRMKI---------------IDMNE------
------------GELIRKQQEEAAVAALKERKSSVHPGD----LPIGEA----INGSSG-
------------------------------------------------------------
--------------------------------VGLPSPRDGI------------------
------------------------------------------------------------
------------------SKSVTLSSTAGPT-VADVEKERKRRE-----------MVAQR
EAK----------------------------------------AKEKEEK----------
-----------------EKEKQQKK-------------------------------EDKA
KEKDERKLARLASRAE--------------------------------------------
----DVSESTGGSKRRRLRH----------NDGASQGLQ-------------------SA
DDENHL------------------------------------------------------
------------------------------------------------------------
---------------------PMDDGLLSPRRSDVDSDSYSRT-----------------
------------------------------------SSAHSSSQSTPLRS-R--------
------------------------------------------------------------
------------------------------------------------------------
---------------------------------------------------------SSM
PSPS------------------------------------------------HPT-----
------------------------LFSPSGS-----------------------------
------------------------------------------------------------
------------------------------------------------------------
------------------------------------------------------------
---------------------------------SLPPPLPLHPSLSSFPA----------
----------------------------------------------------------PS
Q-----------------------------------------------------------
----------------------------PQPPS---------------------------
------------------------------------------FPSN--------------
------------------------------------------------------------
---------------------------------------------AHHPHHQH-------
--------------HP---------------------------------TSWSPSV-PSL
LA----------------------------------------------------------
------------------------------------------------------------
-------SYPSSSSSSS-------------------------------------------
------------------------------------------------------------
------------------------------------------------------------
------------------------------------------------------------
------------------------------------------------------------
------------------------------------------------------------
--------------------
>EP00277_Geminigera_cryophila_P011221_CAMPEP_0179446774_NCGR_PEP_ID_MMETSP0799-20121207_30315_1_TAXON_ID_46947_ORGANISM_"Geminigera_cryophila_Strain_CCMP2564"_LENGTH_234_DNA_ID_CAMNT_0021236343_DNA_START_1_DNA_END_700_DNA_ORIENTATION_
------------XDF---------------------------------------------
-------------------VASS-------------------------------------
ASATV-------------------------------------------------------
----------------------------HSSRDPARQTWQDVGDADW------------S
QFIGERL---S-EPWMA-D-RAGAALM-P------------------DHLRQVA------
------------------------GK-----W--FTIP-SQIKLRLLLAVAAT---RRCD
A-----SAP-NRA----------------------------A-LDAA--FQELLSKI---
--SDD-----DDEWVVLIGTLLKD--VV----AE--------------------------
-------------------GSLQADLSH----------------SKL-KDI-SDAI----
---SQT-----LA-----QPG-----------------------AQSALR-----SMPSL
E------WR-------YLP---P-------PPRESDPHTQ-------EEEEEEA------
--------------------R-----------------------------------QMHC
ARS------------AEHDRGEVERKLQTRGLRD-------------------LDMTLVL
KNE---------------------------------------------------------
------------------------------------------------------------
------------------------------------------------------------
------------------------------------------------------------
------------------------------------------------------------
------------------------------------------------------------
------------------------------------------------------------
------------------------------------------------------------
------------------------------------------------------------
------------------------------------------------------------
------------------------------------------------------------
------------------------------------------------------------
------------------------------------------------------------
------------------------------------------------------------
------------------------------------------------------------
------------------------------------------------------------
------------------------------------------------------------
------------------------------------------------------------
------------------------------------------------------------
------------------------------------------------------------
------------------------------------------------------------
------------------------------------------------------------
------------------------------------------------------------
------------------------------------------------------------
------------------------------------------------------------
---------------------------PPAVL----------------------------
------------------------------------------------------------
------------------------------------------------------------
------------------------------------------------------------
------------------------------------------------------------
------------------------------------------------------------
------------------------------------------------------------
------------------------------------------------------------
-----------------------------------------------DIS----------
------------------------------------------------------------
------------------------------------------------------------
------------------------------------------------------------
------------------------------------------------------------
------------------------------------------------------------
------------------------------------------------------------
------------------------------------------------------------
------------------------------------------------------------
------------------------------------------------------------
------------------------------------------------------------
------------------------------------------------------------
--------------------
>EP00279_Guillardia_theta_P010951_XP_005828670.1_hypothetical_protein_GUITHDRAFT_112397_Guillardia_theta_CCMP2712
------------------------------------------------------------
-------------------MTGA-------------------------------------
------------------------------------------------------------
------------------------------------------------------------
------------------------------------------------------------
--------------------------------------------------------RK--
-------GE-DLQ----------------------------Q-LEDA--FKAVLHCA---
--AKD-----DDDWVKLTGTLMSD--IV----SA--------------------------
-------------------NRIRLDKKQM---------------DDI-GTS-LSNM----
-----------LS-----TSE----------------------AKNSLKG-----ITSL-
Q------KR-------FLSID-N----RAL---------------------------DL-
-------------------SD------------------------------------ENW
KVSCI--DTS----------HCLRKDREAREHSFSV------------------------
------------------------------------------------------------
--------------------------------------------SG--------------
Q-N---------------------------------------------------------
--AAFPKAITPR------------------------------------------------
-----------------------PRTEANW------------------WEGTQ-------
------------------------------------------------------------
------------------------------------------------------------
----------------RT-----------TSVGI--PR----------HTDILQV-----
-----------LVEEVDEENDKTTDEAQAP------------------------------
------------------------------------------------------------
------------------------------------------------------------
------------------------------------------------------------
-------------------------------------SGKRSRG-----------KKN--
---------------------------------------------QNEEE----------
---------------GGKQKKHRVN-------------------------------DAAS
AGAEQALAKEGHVW----------------------------------------------
--------RRNKRMRERKSERIA-------AEDSGSASK---------------------
------------------------------------------------------------
------------------------------------------------------------
-----------------------------P------------------------------
----------------------------------------ESFSDAPASS-S--------
------------------------------------------------------------
------------------------------------------------------------
------------------------------------------------------------
-----------------------------------------------LHLKTVPG-----
------------------------------------------------------------
------------------------------------------------------------
------------------------------------------------------------
------------------------------------------------------------
------------------------------------------------------------
------------------------------------------------------------
------------------------------------------------------------
------------------------------------------------------------
----------------------------LIELV---------ETSR-HLN----------
----------------------------------EGAKRAIIDFI---------------
--RGVR----------------------------------------VNP-----------
--------------FPD-----------------------------------QPPL-LSF
TL-------------------------RSERLDGK-------------------------
-----------------------------------------------------------I
ESILLEINYDTGSWKEFASASASA------------I---L--IGFVGSPKLLRG-----
------------------------------------------------------------
--------------------------QRMK------------------------------
------------------------------------------------------------
------------------------------------------------------------
------------------------------------------------------------
--------------------
>EP00060_Petromyzon_marinus_P045881_ENSPMAP00000000496.1_pep_scaffold_Pmarinus_7.0_GL485460_152936_167370_1_gene_ENSPMAG00000000435.1_transcript_ENSPMAT00000000497.1_gene_biotype_protein_coding_transcript_biotype_protein_coding_gene_symbol_nelfa_descripti
------------------------------------------------------------
------------------------------------------------------------
------------------------------------------------------------
------------------------------------------------------------
------------------------------------------------------------
------------------------------------------------------------
-------------------------------------------MKSA--LGIILTLA---
--RSD-----PDLWVQMIADVVRT--FP----DS--------------------------
-------------------GTLNLELE--------EQN------SNA-QSV-LGDL----
---KEK-----VM-----DC--------------------------DAST-----MLPL-
E------CQ-------FLN---K----SALTTLVGPLAP---------------------
-------------------PA------------------------------------KHF
Q---------------------LRRKPKSATL-----------------------RAELL
QKSTETA-------------------QQLKK-------------TSGIPFHAKGR----G
LVKKID------------------------------------------------------
------------------------------------------------------------
--TTTPLKGIPKQAP-------------------------------FRSPSASPGF----
----------------------GPPGTRTP------------------------------
------------------------------------------------------------
--------------------------------------LSARTPLRK-------------
----------------E------------RGVKL---------------LDISE------
------------LDAVGAGRE---------------------------------------
------------------------------------------------------------
------------------------------------------------------------
------------------------------------------------------------
------------------------------------------------------------
------------------------------------------------------------
-----------------AKRRKKAP-------------------------------EAEQ
GEKAAKDEAA--------------------------------------------------
------------------------------VNPVTPDYA-------------------YN
VAARKKLGALS-------------------------------------------------
-------------------------NDSSMPSTSYL------------------------
-----------------------------PATPSMIPSS---------------------
-------------------------------------------SYNPSAD-A--------
---------------------------------------P--S-------GASGA-----
------------------------------------------------------------
---------------------------------------------AAIRDALQSNRTPEE
PPSSPAV-----------------------------------PALQSPFKQRAPL-----
----------------YSSALPSSAAAPAASPSPTTP-----------------------
----------------------------------------------------QPTTPT--
------------------------------------------------------------
------------------------------------------------------------
---------------------------------LAQAPASQQQ-----------------
----------------------------------------------------PVPVPQPQ
QQQQ--------------------------------------------------------
-------------------------QTQQSQPKKN-------------------------
------------------LSLTREQMYAAQEMF---------KTAN-KVT----------
----------------------------------RPEKALILGFM---------------
--AGSR----------------------------------------ENP-----------
--------------CP-----------------D------------------QGDI-IQI
KL-------------------------SEHTEVLP-------------------------
------------------------------KADGTGSTTM-------------------L
VDTVFEMNYATGQWT-----------------------------------RLKKY-----
------------------------------------------------------------
--------------------------KPITNTS---------------------------
------------------------------------------------------------
------------------------------------------------------------
------------------------------------------------------------
--------------------
>EP00085_Daphnia_pulex_P004801_EFX64651.1_hypothetical_protein_DAPPUDRAFT_304407_Daphnia_pulex
------------------------------------------------------------
-------------------MASN-------------------------------------
------------------------------------------------------------
-----------------------------------------VRDSDT------------S
LWLHNKLGIST-DSWAG-G-SICSQLN-P------------------EVLKNIQ------
------------------------EC-----F--VELQ-TQVKLKFLLSFFQF---SR--
--------R-NLE----------------------------E-WKTE--LEEILEVA---
--VVD-----GDPWVAMVAEILKT--YP----AT--------------------------
-------------------GALNMEIGSAT---DEYTR------KIF-NDL-ANDL----
---RKL-----VK-----KH--------------------------GETG-----MLPL-
E------CP-------YLN---K----TALFTVVGQQSH---------------------
-------------------PI------------------------------------KHF
T---------------------LKRKPKSAAL-----------------------RAELL
QKSTDAQ-------------------NNLKK-------------NPAPTVPLRSR----G
IPRKMT------------------------------------------------------
------------------------------------------------------------
--DTTPLKGIPSRHI-----------------------------GGFASPLSRVGT----
----------------------TPTSVGAL------------------GSSPS-------
------------------------------------------------------------
-----AG------PNRPSPR---------------------TLAGRK-------------
----------------D------------GGIKL---------------LDINE------
------------QPIGFAQAK---------------------------------------
------------------------------------------------------------
------------------------------------------------------------
------------------------------------------------------------
------------------------------------------------------------
------------------------------------------------------------
-----------------KRKRQQET-------------------------------GSVT
ETPE--------------------------------------------------------
------------------------------KPTPTPDYA-------------------AG
LLPSNP------------------------------------------------------
------------------------------------------------------------
-----------------------------PPTPAAPVTPL--------------------
ASTSIPPLTP------------------------LKEPPRMVAVRPPTTP-S--------
------------------------------------------------------------
------------------------------------------------------------
-------------------------------------------------------ISSLP
PASPVPP------------------------------------AQVVRLVTAQPA-----
------------------------TATPAAAASTVPTV----------------------
------------------------------------------------YRLVQPAA----
------------------------------------------------------------
------------------------------------------------------------
---------------------------------AAGQPVAVPTATSNQ------------
------------------------------------------------------------
------------------------------------------------------------
---------------------------LAAPPKKSV------------------------
-----------------ALMLTREQMQEAQEMF---------KNAN-KVT----------
----------------------------------RPEKALILGFM---------------
--AGSR----------------------------------------ENP-----------
--------------CP-----------------H------------------LGNI-VTI
KL-------------------------SEDEEVVT-------------------------
------------------------------ATDGVTTTR--------------------V
VETHFQMNYAAGEWK-----------------------------------RIKKM-----
------------------------------------------------------------
--------------------------RKTEETPASVATVMATAT--G-------------
------------------------------------------------------------
------------------------------------------------------------
------------------------------------------------------------
--------------------
>EP00281_Chroomonas_sp_CCMP1168_P000892_CAMPEP_0206275872_NCGR_PEP_ID_MMETSP0047_2-20121206_35996_1_ASSEMBLY_ACC_CAM_ASM_000192_TAXON_ID_195065_ORGANISM_"Chroomonas_mesostigmatica_cf_Strain_CCMP1168"_LENGTH_417_DNA_ID_CAMNT_0053705335_DNA_START_1_DNA_END_
------------------------------------------------------------
------------------------------------------------------------
------------------------------------------------------------
------------------------------------------------------------
--------------------XVSSALT-S------------------DVLKQVE------
------------------------SK-----W--SMIE-PPVKLRVMLALVSS---KR--
--------G-TGK----------------------------AANWDS--IESLLNVA---
--GQD-----QDEWVSVIANIVKT--VT----RN--------------------------
-------------------GSTPAIQH-----------------AQF-KSM-CTDV----
---AEK-----LS-----KV-----------------------PSAAMRD-----LPPL-
E------SL-------YIS---G----EGDGDDPSMGQR---------------------
-------------------EH------------------------------------AHF
K---------------------ERTPFKAEGFGLGT----------------ISVEAAMA
DEEAQAPKR---------------------------------------------------
--------------------------------------------QP--------------
------------------------------------------------------------
--DSGPTRIFSKAIT---------------------------------------------
-----------------------PRDRDST------------------WGSSG-------
------------------------------------------------------------
--------------------------------------PNLADYARQ-------------
----------------E------------RKVVV----EE---------ADEEDL-----
------------GDDVETNQPSKRKRSALM------------------------------
------------------------------------------------------------
------------------------------------------------------------
------------------------------------------------------------
------------------------------------------------------------
------------------------------------------------------------
---------------PAKREKHADG-------------------------------EGGR
AKKAKGAAHAAAA-----------------------------------------------
-------------------------ARH-EADEDSEEEA-------------------NS
--------G---------------------------------------------------
------------------------------------------------------------
-----------------------------P------------------------------
---------------------------------------------APFSE-A--------
------------------------------------------------------------
------------------------------------------------------------
------------------------------------------------------------
-------------------------------------------GADAAYVEAPPY-----
-----------------------SYGNPEDQGGYAGGAGGSMD-----------------
------------------------------------------------------------
------------------------------------------------------------
------------------------------------------------------------
------------------------------EEEQEIQP----------------------
------------------------------------------------------------
------------------------------------------------------------
---------------------------PPQPPQRVE------------------------
-----------------GMEEWKKKLTSVAGLIE-------LVQTS-ALG----------
----------------------------------MGEQTAIVDFI---------------
--QGKK----------------------------------------QNP-----------
-----------------------------FG---------------------DGQEERTY
VI-------------------------REEKTSSG-------------------------
-----------------------------------------------------------S
TTINFTMSYVSGQWKVS-------------------------------------------
------------------------------------------------------------
------------------------------------------------------------
------------------------------------------------------------
------------------------------------------------------------
------------------------------------------------------------
--------------------
>EP00290_Baffinella_frigidus_P053740_CAMPEP_0180343978_NCGR_PEP_ID_MMETSP0989-20121125_2575_1_TAXON_ID_697907_ORGANISM_"non_described_non_described_Strain_CCMP2293"_LENGTH_151_DNA_ID_CAMNT_0022332973_DNA_START_51_DNA_END_502_DNA_ORIENTATION_
------------------------------------------------------------
------------------------------------------------------------
------------------------------------------------------------
-----------------------------------------MTDRDW------------S
VWVAERL---S-APWTS-D-RIFPNLK-P------------------EVLAQVG------
------------------------GK-----W--DVME-ALVKVRLLLSMAGV---RN--
--------S-SDA----------------------------A-IADA--FRPLLSSA---
--VQD-----KDEWVRLTASLLPA--LP----DR--------------------------
-------------------GALALDSSD----------------PRV-NET-YSAL----
---QSI-----LA-----SPA-----------------------SKKALRG----LTSL-
D------CR-------YLS---G-------------------------------------
------------------------------------------------------------
------------------------------------------------------------
------------------------------------------------------------
------------------------------------------------------------
------------------------------------------------------------
------------------------------------------------------------
------------------------------------------------------------
------------------------------------------------------------
------------------------------------------------------------
------------------------------------------------------------
------------------------------------------------------------
------------------------------------------------------------
------------------------------------------------------------
------------------------------------------------------------
------------------------------------------------------------
------------------------------------------------------------
-----------------REEEEEEE-----------------------------------
------------------------------------------------------------
-----------------------------------------------------------G
------------------------------------------------------------
------------------------------------------------------------
------------------------------------------------------------
------------------------------------------------------------
------------------------------------------------------------
------------------------------------------------------------
------------------------------------------------------------
------------------------------------------------------------
------------------------------------------------------------
------------------------------------------------------------
------------------------------------------------------------
------------------------------------------------------------
------------------------------------------------------------
------------------------------------------------------------
------------------------------------------------------------
------------------------------------------------------------
------------------------------------------------------------
------------------------------------------------------------
------------------------------------------------------------
------------------------------------------------------------
------------------------------------------------------------
------------------------------------------------------------
------------------------------------------------------------
------------------------------------------------------------
------------------------------------------------------------
------------------------------------------------------------
------------------------------------------------------------
------------------------------------------------------------
--------------------
>EP00291_Cryptomonas_curvata_P001110_CAMPEP_0172193730_NCGR_PEP_ID_MMETSP1050-20130122_25139_1_TAXON_ID_233186_ORGANISM_"Cryptomonas_curvata_Strain_CCAP979_52"_LENGTH_192_DNA_ID_CAMNT_0012869363_DNA_START_1_DNA_END_574_DNA_ORIENTATION_
------------------------------------------------------------
------------------------------------------------------------
------------------------------------------------------------
-----------------------------------------XADRDW------------S
VWLEDRL---S-DPWTA-D-RVATALN-S------------------DVLQQVG------
------------------------AK-----W--ASMT-SPVKMRVMLAMIGA---RK--
--------G-QDP----------------------------K-IANE--FKNLLSLA---
--AND-----EDEWVVVIGSMLRD--LM----VS--------------------------
-------------------ERIVAPTNVG-----EPGA------AIY-TSS-LEAV----
---RSI-----LS-----QT--------------------------WIMD-----LEPL-
E------SL-------YLD---S----------PEDTVE---------------------
-------------------EQ------------------------------------RHF
Q---------------------PRKPLNRMEYGLFDL-----------------------
------------------------------------------------------------
------------------------------------------------------------
------------------------------------------------------------
------------------------------------------------------------
-----------------------P------------------------------------
------------------------------------------------------------
------------------------------------------------------------
----------------D--------------------------------VDPAE------
------------------------------------------------------------
------------------------------------------------------------
------------------------------------------------------------
------------------------------------------------------------
------------------------------------------------------------
------------------------------------------------------------
------------------------------------------------------------
------------------------------------------------------------
------------------------------------------------------------
------------------------------------------------------------
------------------------------------------------------------
------------------------------------------------------------
------------------------------------------------------------
------------------------------------------------------------
------------------------------------------------------------
------------------------------------------------------------
------------------------------------------------------------
------------------------GDDPASLTSGA-------------------------
------------------------------------------------------------
------------------------------------------------------------
------------------------------------------------------------
------------------------------------------------------------
------------------------------------------------------------
------------------------------------------------------------
------------------------------------------------------------
------------------------------------------AVAN--------------
------------------------------------------------------------
------------------------------------------------------------
------------------------------------------------------------
------------------------------------------------------------
------------------------------------------------------------
------------------------------------------------------------
------------------------------------------------------------
------------------------------------------------------------
------------------------------------------------------------
------------------------------------------------------------
------------------------------------------------------------
--------------------
>EP00292_Cryptomonas_paramecium_P016307_CAMPEP_0113718802_NCGR_PEP_ID_MMETSP0038_2-20120614_35420_1_TAXON_ID_2898_ORGANISM_"Cryptomonas_paramecium"_LENGTH_209_DNA_ID_CAMNT_0000647021_DNA_START_1_DNA_END_626_DNA_ORIENTATION_-_assembly_acc_CAM_ASM_000170
------------------------------------------------------------
------------------------------------------------------------
------------------------------------------------------------
------------------------------------------------------------
--LEGRL---S-EPWTA-D-RIGPSLS-P------------------DVMNQLA------
------------------------DK-----W--PSIA-SPVKMRALLAIVSC---RR--
--------G-HDP----------------------------K-IAAA--FEKLLSLA---
--SKD-----DDDWVTVIGSILRE--FL----SS--------------------------
-------------------DRIVAPTKDC-----GRAF------DLY-SDL-LESV----
---RSV-----LS-----ES--------------------------WIIN-----LQPG-
E------SM-------YLD---S----FPVPDS---------------------------
-------------------EH------------------------------------EHF
K---------------------PRHPVRREDDYGLFTL----------------------
------------------------------------------------------------
------------------------------------------------------------
------------------------------------------------------------
------------------------------------------------------------
-----------------------PD-----------------------------------
-------------------------------------------H----------------
------------------------------------------------------------
----------------D--------------------------------MDVDD------
------------------------------------------------------------
------------------------------------------------------------
------------------------------------------------------------
------------------------------------------------------------
------------------------------------------------------------
------------------------------------------------------------
------------------------------------------------------------
------------------------------------------------------------
------------------------------------------------------------
------------------------------------------------------------
------------------------------------------------------------
------------------------------------------------------------
------------------------------------------------------------
------------------------------------------------------------
------------------------------------------------------------
------------------------------------------------------------
------------------------------------------------------------
--------------------------HPFGAGA---------------------------
------------------------------------------------------------
------------------------------------------------------------
------------------------------------------------------------
------------------------------------------------------------
------------------------------------------------------------
------------------------------------------------------------
------------------------------------------------------------
------------------------------------------ATAQ-SLA----------
----------------------------------GDDVSRSHSSF---------------
--AARR----------------------------------------KEP----------I
--------------TP--------------------------------------------
------------------------------------------------------------
------------------------------------------------------------
----------------------------------------------------RNR-----
------------------------------------------------------------
------------------------------------------------------------
------------------------------------------------------------
------------------------------------------------------------
------------------------------------------------------------
--------------------
>EP00300_Choanocystis_sp_HF-7_P033895_c46335_g1_i1.p1_GENE.c46335_g1_i1_c46335_g1_i1.p1_ORF_type_internal_len_223_score_45.90_c46335_g1_i1_3-668
-----------------------------------------RRVH---------------
--------GGFRTFDKV--MDEA-------------------------------------
------------------------------------------------------------
-----------------------------------------SALRAV------------E
SLFHDTT---RPCSWNT---RVAVETT-P------------------LVMSVIN------
------------------------SK-----F--GQLP-TGTKQSLLVHWLNL---RK--
--------A-DAV----------------------------A-VKDS--FSQIMSKA---
--EQD-----DDEWVSVIGHILST--TV----TK--------------------------
-------------------GELACDLPH----------------ASS-ENV-LREL----
---GAS--------------------------------------GASAPA-----VPDV-
E------FK-------YLS---S----QDSDSLSA-------------------------
---------------------------------------------------------PPF
S---------------------VKDANIPKFA----------------------------
------------------------------------------------------------
------------------------------------------------------------
------------------------------------------------------------
--SAIP------------------------------------------------------
------------------------------------------------------------
------------------------------------------------------------
------------------------------------------------------------
-------------------------------------------------SDSDS------
------------------------------------------------------------
------------------------------------------------------------
------------------------------------------------------------
------------------------------------------------------------
------------------------------------------------------------
----------------------------------------------GMAK----------
---------------ATPKRKARDT-----------------------------------
------------------------------------------------------------
------------------------------------------------------------
------------------------------------------------------------
------------------------------------------------------------
------------------------------------------------------------
------------------------------------------------------------
------------------------------------------------------------
------------------------------------------------------------
------------------------------------------------------------
-----------------------------------------------------PT-----
------------------------FSLPSQRDNK--------------------------
------------------------------------------------------------
------------------------------------------------------------
------------------------------------------------------------
------------------------------------------------------------
------------------------------------------------------------
------------------------------------------------------------
------------------------------------------------------------
------------------------------------------------------------
------------------------------------------------------------
----------------------------------------------KRP-----------
--------------PP--------------------------------------------
------------------------------------------------------------
------------------------------------------------------------
--------------------------------------------------QQRRR-----
-----------P------------------------------------------------
--------------------------Q---------------------------------
------------------------------------------------------------
------------------------------------------------------------
------------------------------------------------------------
--------------------
>EP00364_Plasmodium_chabaudi_P002041_XP_016654896.1_conserved_Plasmodium_protein_unknown_function_Plasmodium_chabaudi_chabaudi
------------------------------------------------------------
-MK---------ESDIHNSMEDD-----------------QKA-----------------
NKENCEDEK--------------------------EQSKDI-GFNNDSME----------
-----NKEETKSR------------------KSKNSPIINKDEINEISE---------KY
IKYLECI---K-NNWSS-S-QASKLLN-E------------------KLIKYIS------
------------------------ER-----F--LYMS-SSLKVRVLTSFFYL---TD--
--------K-LRI----------------------------E-TKEY--LLLITANG---
--EID-----GNGWVKKFSRILKQ--FV----KT--------------------------
-------------------GIIDIKDI-------DSQT----M-----HRI-LNYI----
---DQE-----SS-----SKKG---------------------KKCYNHN-----KKEI-
E------YI-------HMC--------DPINELKNLENK---------------------
------------------------------------------------------------
------------------------------------------------------------
------------------------------------------------------------
------------------------------------------------------------
------------------------------------------------------------
---------------------------------------------NI-------IHLDEY
KMFT-------------------P------------------------------------
------------------------------------------------------------
------------------------------------------------------------
----------------S--------------------------------KNFDC------
-----------LLLSVIKKGI---------------------------------------
------------------------------------------------------------
------------------------------------------------------------
------------------------------------------------------------
------------------------------------------------------------
------------------------------------------------------------
-----------------NEFKK--------------------------------------
------------------------------------------------------------
------------------------------------------------------------
------------------------------------------------------------
------------------------------------------------------------
------------------------------------------------------------
------------------------------------------------------------
------------------------------------------------------------
------------------------------------------------------------
------------------------------------------------------------
------------------------------------------------------------
------------------------------------------------------------
------------------------------------------------------------
------------------------------------------------------------
------------------------------------------------------------
------------------------------------------------------------
------------------------------------------------------------
------------------------------------------------------------
------------------------------------------------------------
------------------------------------------------------------
------------------------------------------------------------
------------------------------------------------------------
------------------------------------------------------------
------------------------------------------------------------
------------------------------------------------------------
------------------------------------------------------------
------------------------------------------------------------
------------------------------------------------------------
------------------------------------------------------------
------------------------------------------------------------
------------------------------------------------------------
--------------------
>EP00365_Plasmodium_falciparum_P001577_XP_001349044.1_negative_elongation_factor_A_putative_Plasmodium_falciparum_3D7
------------------------------------------------------------
-------------------MEDD-----------------EN------------------
NIKGCYDMN--------------------------GSNDKV-EDNVRQNE----------
-----GEKNNMNE------------------LKEESNIINEEKMKEISD---------KY
IKYLECI---K-NNWSS-S-QASKLLN-K------------------NLIKYIS------
------------------------QR-----F--LYMS-SSLKVRVLTSFFYI---PD--
--------K-LRK----------------------------E-SEPY--LLLISSSA---
--EID-----GNGWVKKFSRILKP--YI----KT--------------------------
-------------------GVIDIKEI-------DSQT----M-----HRI-LNYI----
---DQE-----NE-----KKKKH--------------------KKSYFHN-----KKEL-
E------YI-------HMC--------DPINELKNLENK---------------------
------------------------------------------------------------
------------------------------------------------------------
------------------------------------------------------------
------------------------------------------------------------
------------------------------------------------------------
---------------------------------------------NI-------IHSDEY
KMFT-------------------P------------------------------------
------------------------------------------------------------
------------------------------------------------------------
----------------S--------------------------------KNFDG------
-----------LFSSIIKKGI---------------------------------------
------------------------------------------------------------
------------------------------------------------------------
------------------------------------------------------------
------------------------------------------------------------
------------------------------------------------------------
-----------------NEFKS--------------------------------------
------------------------------------------------------------
------------------------------------------------------------
------------------------------------------------------------
------------------------------------------------------------
------------------------------------------------------------
------------------------------------------------------------
------------------------------------------------------------
------------------------------------------------------------
------------------------------------------------------------
------------------------------------------------------------
------------------------------------------------------------
------------------------------------------------------------
------------------------------------------------------------
------------------------------------------------------------
------------------------------------------------------------
------------------------------------------------------------
------------------------------------------------------------
------------------------------------------------------------
------------------------------------------------------------
------------------------------------------------------------
------------------------------------------------------------
------------------------------------------------------------
------------------------------------------------------------
------------------------------------------------------------
------------------------------------------------------------
------------------------------------------------------------
------------------------------------------------------------
------------------------------------------------------------
------------------------------------------------------------
------------------------------------------------------------
--------------------
>EP00370_Babesia_bigemina_P003972_XP_012769829.1_hypothetical_protein_conserved_Babesia_bigemina
------------------------------------------------------------
-------------------MTEKEQNVKA-------------------------------
---------------------VVS------------------------------------
---------------------------EIASRRGVADMTTDESLRQLSD---------QY
VEYLKLI---K-DNWSS-C-HASKMLN-V------------------ELVQYIV------
------------------------PR-----F--RQLS-APLRVRILTSFFYL---KD--
--------T-LRV----------------------------E-AQDN--LMEVLGFA---
--ETD-----ANEWVRKMGQLLRP--FI----LN--------------------------
-------------------GMIDLRLI-------DTET----A-----FRI-ITFL----
---DEH-----KD--------------------------------STYYE-----KEGL-
D------SV-------HIC--------SVKESDGSVASNGI-------------------
-------------------QN---------------------------------------
------------------------------------------------------------
------------------------------------------------------------
------------------------------------------------------------
------------------------------------------------------------
--------------------------------------------------------DDEY
TQYY-------------------P------------------------------------
------------------------------------------------------------
------------------------------------------------------------
----------------R--------------------------------VNFDK------
-----------LGDTILKRAV---------------------------------------
------------------------------------------------------------
------------------------------------------------------------
------------------------------------------------------------
------------------------------------------------------------
------------------------------------------------------------
-----------------NRRDAYAQ-----------------------------------
------------------------------------------------------------
------------------------------------------------------------
------------------------------------------------------------
-RR---------------------------------------------------------
------------------------------------------------------------
------------------------------------------------------------
------------------------------------------------------------
------------------------------------------------------------
------------------------------------------------------------
------------------------------------------------------------
------------------------------------------------------------
------------------------------------------------------------
------------------------------------------------------------
------------------------------------------------------------
------------------------------------------------------------
------------------------------------------------------------
------------------------------------------------------------
------------------------------------------------------------
-----------------------------------------------SLS----------
------------------------------------------------------------
------------------------------------------------------------
------------------------------------------------------------
------------------------------------------------------------
-----------------------------------------------------------I
TEI---------------------------------------------------------
------------------------------------------------------------
------------------------------------------------------------
------------------------------------------------------------
------------------------------------------------------------
------------------------------------------------------------
--------------------
>EP00377_Hammondia_hammondi_P007184_XP_008888801.1_hypothetical_protein_HHA_284570_Hammondia_hammondi
------------------------------------------------------------
-------------------MESEEGSPLG----G--------------------------
-----------------------------------SEKVAL-EENNTEIK----------
-------------------------------GGAATGTTKLSRNEALSS---------RY
IAYLRSI---K-DNWSS-C-HAARLLT-P------------------ALLKYIH------
------------------------QR-----F--IMLS-TPLKVRVLTSFLYL---RP--
--------A-LRE----------------------------A-SKDV--LTEILKEA---
--ETD-----PNEWVKKLSRILVP--YI----SS--------------------------
-------------------GRVDLRET-------DTET----A-----FRI-ISFL----
---DEQ-----QD-----LH--P--------------------EEGPYRR-----KGGL-
E------EQ-------HMC--------NPELEFPSAEAATLAASR---------------
-------------------TAHLP---------------------------------PHE
QIQAQ-------------------------------------------------------
------------------------------------------------------------
------------------------------------------------------------
------------------------------------------------------------
--LEIP-----------------------------L------------------SATLEM
NLFT-------------------P------------------------------------
------------------------------------------------------------
------------------------------------------------------------
----------------R--------------------------------ENFDD------
-----------LMRMTVRRGS---------------------------------------
------------------------------------------------------------
------------------------------------------------------------
------------------------------------------------------------
------------------------------------------------------------
------------------------------------------------------------
-----------------QQLRRAAE-------------------------------TQHQ
RAAAA-------------------------------------------------------
------------------------------------------------------------
------------------------------------------------------------
------------------------------------------------------------
------------------------------------------------------------
------------------------------------------------------------
------------------------------------------------------------
------------------------------------------------------------
------------------------------------------------------------
------------------------------------------------------------
------------------------------------------------------------
------------------------------------------------------------
------------------------------------------------------------
------------------------------------------------------------
------------------------------------------------------------
------------------------------------------------------------
------------------------------------------------------------
------------------------------------------------------------
-----------------------------------------------SLR----------
------------------------------------------------------------
------------------------------------------------------------
--------------RP---------------------------------GSRAGSA----
------------------------------------------------------------
------------------------------------------------------------
--------------------------------------------------ELGRR-----
------------------------------------------------------------
------------------------------------------------------------
------------------------------------------------------------
------------------------------------------------------------
------------------------------------------------------------
--------------------
>EP00381_Gregarina_niphandrodes_P001267_XP_011129697.1_hypothetical_protein_GNI_049790_Gregarina_niphandrodes
------------------------------------------------------------
-------------------MYWTGRAAWD---RGCE--------------------FFCV
NAMKVIAQTGAKTKAGQELG--------------RVEDLTV-EGHVRQEDGG--------
-----REDSTGRQ------------------VVGRQDDGARQGNRELAA---------KY
VEYLQLL---S-HQWSS-V-RAASLLT-P------------------ELIEYLQ------
------------------------PR-----Y--HRCS-SPLKVRIVSSLVYL---SS--
--------E-IRV----------------------------Q-AKDS--LIKLLAEA---
--EVD-----KDEWVRKLGRLMSS--FV----TT--------------------------
-------------------GSIDVRDT-------DSET----A-----FQI-LKHV----
---NSS-----NV-----KH-----------------------------------KPPL-
D------IS-------DMV--------NIVHEYMFVEYIFAEEQR---------------
-------------------TRVCG-------DEQIREDS---GTLPGRLPGSRGGKGGHL
TD------------------------PTAMSGGYRPS-----------------------
------------------------------------------------------------
--------------------------------------------GS--------------
------------L--------------YGGPH----------------------------
--SRPPTPENQTAASGGNGLYGI--------------RGGPLPASLF-----------GT
TDFR-------------------P------------------------------------
------------------------------------------------------------
------------------------------------------------------------
----------------G--------------------------------LDLQR------
-----------MYQDLCKKGD---------------------------------------
------------------------------------------------------------
------------------------------------------------------------
------------------------------------------------------------
------------------------------------------------------------
------------------------------------------------------------
-----------------VRLEACRT-------------------------------PWP-
------------------------------------------------------------
------------------------------------------------------------
------------------------------------------------------------
------------------------------------------------------------
------------------------------------------------------------
------------------------------------------------------------
------------------------------------------------------------
------------------------------------------------------------
------------------------------------------------------------
------------------------------------------------------------
------------------------------------------------------------
------------------------------------------------------------
------------------------------------------------------------
------------------------------------------------------------
------------------------------------------------------------
------------------------------------------------------------
------------------------------------------------------------
------------------------------------------------------------
------------------------------------------------------------
------------------------------------------------------------
------------------------------------------------------------
------------------------------------------------------------
------------------------------------------------------------
------------------------------------------------------------
------------------------------------------------------------
------------------------------------------------------------
------------------------------------------------------------
------------------------------------------------------------
------------------------------------------------------------
------------------------------------------------------------
--------------------
>EP00382_Lankesteria_abbotti_P005646_CAMPEP_0113851286_NCGR_PEP_ID_MMETSP0372-20130328_4510_1_TAXON_ID_340204_ORGANISM_"Lankesteria_abbotti"_LENGTH_196_DNA_ID_CAMNT_0000821987_DNA_START_164_DNA_END_750_DNA_ORIENTATION__assembly_acc_CAM_ASM_000359
------------------------------------------------------------
------------------------------------------------------------
------------------------------------------------------------
--------------------------------------MSGTSCEAQSE---------EY
VAFLRRL---S-HQWGG-W-SAAQLLT-V------------------ELIDYIV------
------------------------PR-----F--TFCS-SPIKIRILTSLLYI---EQ--
--------S-LRE----------------------------K-CKVP--LSKLVWES---
--ETD-----SNDWVRKLSRLLQP--YV----AT--------------------------
-------------------GIIDIKET-------DTET----A-----YKV-IQFL----
---DTQ-----KA-----LHNL------------------------NLRQ-----KSAL-
E------AS-------HMC--------DVMNAADFAPEIR--------------------
------------------------------------------------------------
------------------------------------------------------------
------------------------------------------------------------
------------------------------------------------------------
------------------------------------------------------------
--------------------------------------LGTDAPDLY-------MRTAET
VNFR-------------------P------------------------------------
------------------------------------------------------------
------------------------------------------------------------
----------------A--------------------------------VSFEN------
-----------FMKDTERRGLX--------------------------------------
------------------------------------------------------------
------------------------------------------------------------
------------------------------------------------------------
------------------------------------------------------------
------------------------------------------------------------
------------------------------------------------------------
------------------------------------------------------------
------------------------------------------------------------
------------------------------------------------------------
------------------------------------------------------------
------------------------------------------------------------
------------------------------------------------------------
------------------------------------------------------------
------------------------------------------------------------
------------------------------------------------------------
------------------------------------------------------------
------------------------------------------------------------
------------------------------------------------------------
------------------------------------------------------------
------------------------------------------------------------
------------------------------------------------------------
------------------------------------------------------------
------------------------------------------------------------
------------------------------------------------------------
------------------------------------------------------------
------------------------------------------------------------
------------------------------------------------------------
------------------------------------------------------------
------------------------------------------------------------
------------------------------------------------------------
------------------------------------------------------------
------------------------------------------------------------
------------------------------------------------------------
------------------------------------------------------------
------------------------------------------------------------
------------------------------------------------------------
--------------------
>EP00397_Hematodinium_sp_SG-2012_P063989_GEMP01089489.1.p1_GENE.GEMP01089489.1_GEMP01089489.1.p1_ORF_type_5prime_partial_len_202_score_43.87_GEMP01089489.1_3-608
------------------------------------------------------------
------------QANRDGRLAHTQV-----------------------------------
------------------------------------------------------------
----------------------------------SSKIVDVKKKTEMIT----------F
DALMERL-----DLYAS-S-SASSAWT-P------------------ELLNQTL------
------------------------GK-----W--DTLK-TQTRRKILTSFFFM---KN--
--------PVHLK----------------------------H-CRIE--MNAIILEA---
--TKD----RSDEWVRSLSRLLEG--FP----ES--------------------------
-------------------GRIDYWKVDG---------------ELL-YKT-NEDV----
---QDA-----LE-------------------------------RYDGLD-----TKPF-
----------------HLK---K-------------------------------------
-------------------TD-W---------------------------------DDEF
S---------------------CSDSETSSEEVEGL------------------------
------------------------------------------------------------
------------------------------------------WKSS--------------
------------------------------------------------------------
------------------------------------------------------------
------------------------------------------------------------
------------------------------------------------------------
------------------------------------------------------------
----------------R-------------------------------------------
------------------------------------------------------------
------------------------------------------------------------
------------------------------------------------------------
------------------------------------------------------------
------------------------------------------------------------
------------------------------------------------------------
------------------------------------------------------------
------------------------------------------------------------
------------------------------------------------------------
------------------------------------------------------------
------------------------------------------------------------
------------------------------------------------------------
-------------------------------------------DDSPNTK-S--------
------------------------------------------------------------
------------------------------------------------------------
------------------------------------------------------------
--------------------------------------------------GSFPN-----
------------------------------------------------------------
------------------------------------------------------------
------------------------------------------------------------
------------------------------------------------------------
------------------------------------------------------------
------------------------------------------------------------
------------------------------------------------------------
------------------------------------------------------------
------------------------------------------------------------
------------------------------------------------------------
--GG--------------------------------------------------------
------------------------------------------------------------
------------------------------------------------------------
------------------------------------------------------------
------------------------------------------------------------
------------------------------------------------------------
------------------------------------------------------------
------------------------------------------------------------
------------------------------------------------------------
------------------------------------------------------------
--------------------
>EP00401_Gymnodinium_catenatum_P050773_CAMPEP_0117569892_NCGR_PEP_ID_MMETSP0784-20121206_58904_1_TAXON_ID_39447_ORGANISM_""_LENGTH_393_DNA_ID_CAMNT_0005367903_DNA_START_1_DNA_END_1178_DNA_ORIENTATION_
-------------------------G----------------------------------
-------------------LQGHSP-----------------------------------
------------------------------------------------------------
----------------------------------------------------------EL
EAFSAAV---G-TGWSA-V-GGIPYLT-P------------------HVLRQIN------
------------------------EG-----F--KCFS-TPKKVCSLLSFANA---KG--
--------I-HLS----------------------------R-NAET--MQAIIDQA---
--MID-----PDQWVQGLARLLDG--YP----EA--------------------------
-------------------GTINCAKV-------DNEF----L-----YRL-TEVI----
---DSAY---PLP--S-NGADGAGA-----------------LPRASPAQ-----PLPQ-
D------AV------------------CITGAPDPPQTSR-------AADFDDAV-----
-------------------RQ------------------------------------KIF
KE--------------------IDDDIGETLERV--------------------------
------------------------------------------------------------
---------------GISAKLASGGDG-AW-------ATHWFFEDATPKADARSLPANFF
-HTEER------------------------------------------------------
--NRRPQLSRNPSGATAPT----------WL-----MADSRAQKP---------------
---------------------RQPAPTRDS------------------AVAAH-------
------------------------------------------------------------
------------------------------------------------------------
----------------R-----QT-----HGLRWNVAG-----------LEAAE------
------------RAAVCPLGGQTREASGGD------------------------------
------------------------------------------------------------
----------------------------------LP------------------------
------------------------------------------------------------
------------------------------------------------------------
------------------------------------------------------------
------------------------------------------------------------
------------------------------------------------------------
------------------------------------------------------------
------------------------------------------------------------
------------------------------------------------------------
-----------------------------PT-----------------------------
----------------------------------DTSPPLRHEASGPHTA-A--------
------------------------------------------------------------
------------------------------------------------------------
------------------------------------------------------------
------------------------------------------------------------
-------------------------APPSPRATARAAEAMS-------------------
------------------------------------------------------------
------------------------------------------------------------
------------------------------------------------------------
------------------------------------------------------------
------------------------------------------------------------
------------------------------------------------------------
------------------------------------------------------------
-----------------------------------------DRGAHSLLA----------
------------------------------------------------------------
--QGSPST-----------F----------------------------------------
--------------RP------------------------------------ADALGKSV
AEGS---------------------RDGQSRSRSR-------------------------
------------------------------------------------------------
--------------------------------------------------GLNKH-----
------------------------------------------------------------
--------------------------RS--------------------------------
------------------------------------------------------------
------------------------------------------------------------
------------------------------------------------------------
--------------------
>EP00403_Amphidinium_massartii_P001535_CAMPEP_0178376870_NCGR_PEP_ID_MMETSP0689_2-20121128_3626_1_TAXON_ID_160604_ORGANISM_"Amphidinium_massartii_Strain_CS-259"_LENGTH_404_DNA_ID_CAMNT_0019996907_DNA_START_1_DNA_END_1208_DNA_ORIENTATION_-
---------XAMC-------PPWHW-----------------------------------
-----------------QAMAASGGGG---------------------------------
------------------------------------------------------------
----------------------------------------------------------EL
ENYLQCI--QQ-DTWSS-V-GIIQLLT-D------------------AGLEQLD------
------------------------AS-----W--ARFD-RLTKVRCLLSFMHA---KS--
--------T-YVE----------------------------K-HAKV--LQSVIDRS---
--LAD-----ADHWVMGLARLLNG--FP----DT--------------------------
-------------------GKVPCEQV-------DNELIN--------YRL-MEAL----
---DKAG------------------------------------AHRTTPNLA-QSSLPW-
S------TA------------------AAVALRDEPRRQDA-------------------
-----------------VDPD-----------------------------------AWHF
REGPRCGDCTFVGGSAEECFKWIREGDAAEQRDLNRANK---------------------
------------------------------------------ERSESP------------
---------------------------I----------------NT--------------
------------------------------------------------------------
--SRQPAADHERAPSSPETVQ---------------------------------------
-----------------------PPLSRAA------------------------------
------------------------------------------------------------
------------------------------------------QLTRRHS-----------
----------------EVS--------AASSAAVPGRG-----------MEPASKD----
-----------WLGQAVPAWARHRPAEGHK------------------------------
------------------------------------------------------------
------------------------------------------------------------
------------------------------------------------------------
------------------------------------------------------------
-------------------------------------------DASHDKR----------
---------------GQNGQKASAE-------------------------------SRKR
TSQGNGAAASSRG-----------------------------------------------
------------------------------SQSTGADAA-------------------SQ
R-----------------------------------------------------------
------------------------------------------------------------
-----------------------------PR-----------------------------
---------------------------------------RRAPTTSPKAA-A--------
------------------------------------------------------------
------------------------------------------------------------
------------------------------------------------------------
PPPSPLL-------------------------------------------QEVPA-----
-----------------DDEDKDEQQQPTSPAAK--------------------------
------------------------------------------------------------
------------------------------------------------------------
------------------------------------------------------------
------------------------------------------------------------
------------------------------------------------------------
------------------------------------------------------------
------------------------------------------------------------
-----------------------------------------------KLK----------
-----------------------------------------------------------Q
DFSGMP-------------V----------------------------PLS---------
--------------MP--------------------------------------------
------------------------------------------------------------
------------------------------------------------------------
------------------------------------------------------------
------------------------------------------------------------
------------------------------------------------------------
------------------------------------------------------------
--------------------------------------------------------X---
------------------------------------------------------------
--------------------
>EP00405_Crypthecodinium_cohnii_P046483_CAMPEP_0206569776_NCGR_PEP_ID_MMETSP0325_2-20121206_26630_1_ASSEMBLY_ACC_CAM_ASM_000347_TAXON_ID_2866_ORGANISM_"Crypthecodinium_cohnii_Strain_Seligo"_LENGTH_293_DNA_ID_CAMNT_0054073411_DNA_START_125_DNA_END_1006_DNA
------------------------------------------------------------
-------------------MSLSGSV---------------FE----------------P
SRGR--------------------------------------------------------
------GLKPCPK----------------------------------------------V
KALTDEFRAMR-QPWGA-I-QAVKFLT-P------------------ERLDDIH------
------------------------TY-----F--ELLE-TPDKRTMLLAFFYA---QP--
--------C-HLA----------------------------R-CSKT--MQKVIDKA---
--RVD-----SDDWVRGLGDLLIN--FT----TT--------------------------
-------------------GSAQTSQL-------DSES------IFF-CRK-AANL----
---DGEG----LEV-----------------------------------------MLPE-
------FAQ-------RLG--------NIQ------------------------------
----------------------R---------------------------------CSSW
SER------------------DLGEEPPYMRTEMPI----------------ESLFEDIC
KDALEAATSMG-------------------------------------------------
------------------------------------------LDDD--------------
---ETR-----------------------------------------------------R
IILEGPSTN---------------------------------------------------
-----------------------PRMSQEA------------------ML----------
------------------------------------------------------------
------------------------------------------ARNQTLLG----------
------------LAPWQ--P---------QRMRQ---------------LQQQQ------
------------------------------------------------------------
------------------------------------------------------------
------------------------------------------------------------
------------------------------------------------------------
------------------------------------------------------------
------------------------------------------------------------
-----------------QQQQQQQQ-------------------------------QQQQ
QQQQQQQQQ---------------------------------------------------
------------------------------------------------------------
------------------------------------------------------------
------------------------------------------------------------
------------------------------------------------------------
----------------------------------------------PSAS-T--------
------------------------------------------------------------
------------------------------------------------------------
------------------------------------------------------------
------------------------------------------------------------
-------------------------STPAAADDLA-------------------------
------------------------------------------------------------
------------------------------------------------------------
------------------------------------------------------------
------------------------------------------------------------
------------------------------------------------------------
------------------------------------------------------------
------------------------------------------------------------
-----------------------------------------------RLS----------
------------------------------------------------------------
------------------------------------------------------------
------------------------------------------------------------
------------------------------------------------------------
------------------------------------------------------------
--------------------------------------------------KKARH-----
------------------------------------------------------------
------------------------------------------------------------
------------------------------------------------------------
------------------------------------------------------------
------------------------------------------------------------
--------------------
>EP00429_Kryptoperidinium_foliaceum_P045118_CAMPEP_0176104890_NCGR_PEP_ID_MMETSP0120_2-20121206_52634_1_TAXON_ID_160619_ORGANISM_"Kryptoperidinium_foliaceum_Strain_CCMP_1326"_LENGTH_217_DNA_ID_CAMNT_0017439001_DNA_START_1_DNA_END_651_DNA_ORIENTATION_-
------------------------------------------------------------
------------------------------------------------------------
------------------------------------------------------------
--------------------------------APGTAAAPRPSAAAALLT-GQGPRKLPG
AEFLQQVS-DD-SGWGA-G-GAFHCLT-P------------------QVLAQIN------
------------------------EW-----F--KGYS-RNEKLQCLLSFFHA---KP--
--------A-HLA----------------------------K-SKNT--MQSIIEQA---
--VLE-----SDDWVRALGRLLSG--YP----AT--------------------------
-------------------GAIKCCQV-------DNEF----V-----YRL-TEVV----
---RIQG---Q-------QHRGL--------------------------------PQPT-
-------CA------------------EIVGTVDRPPQCA-------SPDPAAV------
-------------------AR------------------------------------PPF
DR--------------------TARRAASLLDTMEREA----------------------
------------------------------------------------------------
--------------RDIAAMVGVGDDS--------EDEVD--------------------
------------------------------------------------------------
------------------------------------------------------------
------------------------------------------------------------
------------------------------------------------------------
------------------------------------------------------------
------------------------------------------------------------
------------------------------------------------------------
------------------------------------------------------------
------------------------------------------------------------
------------------------------------------------------------
------------------------------------------------------------
------------------------------------------------------------
------------------------------------------------------------
------------------------------------------------------------
------------------------------------------------------------
------------------------------------------------------------
------------------------------------------------------------
------------------------------------------------------------
------------------------------------------------------------
------------------------------------------------------------
------------------------------------------------------------
------------------------------------------------------------
------------------------------------------------------------
------------------------------------------------------------
------------------------------------------------------------
------------------------------------------------------------
------------------------------------------------------------
------------------------------------------------------------
------------------------------------------------------------
------------------------------------------------------------
------------------------------------------------------------
------------------------------------------------------------
------------------------------------------------------------
------------------------------------------------------------
------------------------------------------------------------
------------------------------------------------------------
----------------------------C-------------------------------
------------------------------------------------------------
------------------------------------------------------------
------------------------------------------------------------
------------------------------------------------------------
------------------------------------------------------------
------------------------------------------------------------
--------------------
>EP00440_Ansanella_granifera_P019761_gb_GFBE01021466.1_.p1_GENE.gb_GFBE01021466.1_gb_GFBE01021466.1_.p1_ORF_type_internal_len_228_score_47.21_gb_GFBE01021466.1_1-681
---------HAI---------PLHD-R---------------------------------
------------------NMSS--------------------------------------
------------------------------------------------------------
-----------------------------------------------------------H
KAASDGVR-AG-DGVES-S-NAFASLT-K------------------EVLRSAE------
------------------------EN-----F--KAYS-RDEKIECLISIALA---KD--
--------A-HLK----------------------------R-SAQT--MQSIIEQA---
--ETD-----HDQWVQSLGRLLLG--FP----AT--------------------------
-------------------STINCAQT-------DKEL----L-----YKL-QEEM----
---KLH----------------------------------------NARA-----LLPP-
-------AA------------------EIVTAVASPGDS--------ASNSVPT------
-------------------PS-----------------------------------LPSF
S---------------------FTEDPDKLFCNW--------------------------
------------------------------------------------------------
--------------------------------------------SG--------------
------------------------------------------------------------
------------------------------------------------------------
------------------------------------------------------------
------------------------------------------------------------
------------------------------------------------------------
----------------K------------TGERM--------------SDDMREQ-----
------------MASLLGA-----------------------------------------
------------------------------------------------------------
------------------------------------------------------------
------------------------------------------------------------
------------------------------------------------------------
---------------------------------------------VKPNEL---------
-----------------RRQGSGAS-----------------------------------
------------------------------------------------------------
------------------------------------------------------------
------------------------------------------------------------
------------------------------------------------------------
----------------------------TP------------------------------
------------------------------------------------------------
------------------------------------------------------------
------------------------------------------------------------
------------------------------------------------------------
------------------------------------------------------------
-------------------------SRPHSRG----------------------------
------------------------------------------------------------
------------------------------------------------------------
------------------------------------------------------------
------------------------------------------------------------
------------------------------------------------------------
------------------------------------------------------------
------------------------------------------------------------
------------------------------------------------------------
------------------------------------------------------------
------------------------------------------------------------
--------------QP--------------------------------------------
------------------------------------------------------------
------------------------------------------------------------
------------------------------------------------------------
------------------------------------------------------------
--------------------------RA--------------------------------
------------------------------------------------------------
------------------------------------------------------------
------------------------------------------------------------
----------------D--F
>EP00443_Scrippsiella_acuminata_P086699_CAMPEP_0115483800_NCGR_PEP_ID_MMETSP0271-20121206_59043_1_TAXON_ID_71861_ORGANISM_"Scrippsiella_trochoidea_Strain_CCMP3099"_LENGTH_362_DNA_ID_CAMNT_0002911663_DNA_START_1_DNA_END_1082_DNA_ORIENTATION_
------------------------------------------------------------
------------------------------------------------------------
------------------------------------------------------------
-----------------------------------------XTRQSAQPS-NEGPRLLPG
AEFLQGVSGAD-GGWGA-V-GAFQILK-P------------------EVLAQIN------
------------------------EW-----F--KGYS-PCEKLQCLLAFPHA---KV--
--------A-HLT----------------------------K-SKHV--MQSIIEQA---
--VLD-----TDEWVRALGRLLSG--YP----AT--------------------------
-------------------GAIKCCQV-------DSEF----V-----YRL-TEVV----
---RLNG---P-------QHRGL--------------------------------PQPL-
-------FA------------------QILGTPDRPPRAV-------ARDPVSSI-----
----------------IAGTE------------------------------------PAF
KR--------------------STRKTASVLQSIEEEA----------------------
------------------------------------------------------------
--------------AQVAAKIGLDDD----------DE-DPILPST--------------
------------V-----------------------------------------------
--HATPSASSSSAGR-----------------------------PSVWQKMSSPWIGENE
KKP-----------------PRQPSSLSSS------------------SAPAQH------
------------------------------------------------------------
------------------------------------------------------------
-----DKALTASTTYARDS---SSG----PGLQWDVAG-----------LEAAE------
------------QAAV--------------------------------------------
------------------------------------------------------------
------------------------------------------------------------
------------------------------------------------------------
------------------------------------------------------------
------------------------------------------------------------
---------------SASRVAMQEQ-----------------------------------
------------------------------------------------------------
------------------------------------------------------------
------------------------------------------------------------
------------------------------------------------------------
--------------------------VAKPESPVIQE-----------------------
---------------------------------------------------N--------
------------------------------------------------------------
------------------------------------------------------------
------------------------------------------------------------
----------------------------------------------RANVDEAPD-----
---------------------------PPPRFQRVTAAAVAAL-----------------
------------------------------------------------------------
------------------------------------------------------------
------------------------------------------------------------
------------------------------------------------------------
------------------------------------------------------------
------------------------------------------------------------
------------------------------------------------------------
------------------------------------------ARGHGALP----------
------------------------------------------------------------
------------------------------------------------------------
--------------VP----------------------------------LGSASX----
------------------------------------------------------------
------------------------------------------------------------
------------------------------------------------------------
------------------------------------------------------------
------------------------------------------------------------
------------------------------------------------------------
------------------------------------------------------------
------------------------------------------------------------
--------------------
>EP00445_Apocalathium_hangoei_P089003_CAMPEP_0204204622_NCGR_PEP_ID_MMETSP0361-20130328_69761_1_ASSEMBLY_ACC_CAM_ASM_000343_TAXON_ID_268821_ORGANISM_"Scrippsiella_Hangoei_Strain_SHTV-5"_LENGTH_556_DNA_ID_CAMNT_0051167757_DNA_START_98_DNA_END_1764_DNA_ORIE
------------------------------------------------------------
-------------------MALGIGSAS--------------------------------
------------------------------------------------------------
----------------------------SNASAASSAQLPRSSTKAQPSSQGSGLRLHPG
AEFLQQVS-DD-SAWGA-T-SATHCLT-P------------------QVLSQIN------
------------------------EW-----F--KAYT-RNEKLQCLLAFFHA---QP--
--------T-HLA----------------------------K-SKLT--MQSIIDQA---
--VLE-----SDEWVRALGRLLNG--YP----AT--------------------------
-------------------GAVQCCQV-------DSEF----V-----YRL-TELA----
---RLKG---H-------QHRAL--------------------------------PLPR-
-------FA------------------EILGTPDRPPVAV-------SPDPDSI------
-------------------EQ------------------------------------PPF
SF--------------------TTRRFASVLQRIEQEA----------------------
------------------------------------------------------------
--------------DDVAAKIGLDDD----------DEIDGVVRGT--------------
------------W-----------------------------------------------
--DSGARGSTSSVSAAVGTSASF-----------PMQAPEMMKGPMVWNKL-SPSDGERP
AKASPPSSSGPPPRRDIEIAPIQPRSVPQAGDTPLNEVALAAAPRILGATPAQERSVPQ-
----VGA------TLLNA------------------------------------------
-VAVAAAARIA-DATLMQHQRSVPQVGAAPLNVAAVAAAAKIAAQDRTKTEQSRTTGLVT
DIIAASEAAIANMSGRRDS---RLGCAPTAGLQWDVAG-----------LEAAE------
------------RAAV--------------------------------------------
------------------------------------------------------------
------------------------------------------------------------
------------------------------------------------------------
------------------------------------------------------------
------------------------------------------------------------
-----------------KRNDSSEP-----------------------------------
------------------------------------------------------------
------------------------------------------------------------
------------------------------------------------------------
------------------------------------------------------------
--------------------------LIHPTSPFTE------------------------
---------------------------------------EASEGRSPFTE-A--------
------------------------------------------------------------
------------------------------------------------------------
------------------------------------------------------------
----------------------------------------------SGNIVGIPT-----
---------------------------PHGHTASCEPTVDGAA-----------------
------------------------------------------------------------
------------------------------------------------------------
------------------------------------------------------------
------------------------------------------------------------
------------------------------------------------------------
------------------------------------------------------------
------------------------------------------------------------
------------------------------------------SRSGSDLG----------
------------------------------------------------------------
------------------------------------------------------------
--------------TP-----------------------------------------SSI
SLES-------------------GSTDDESEVEGDS------------------------
--------------------------GTCARSQSQPSDP---------------------
--------------------------------------------------AAKRQ-----
------------------------------------------------------------
--------------------------RVA-------------------------------
------------------------------------------------------------
------------------------------------------------------------
------------------------------------------------------------
--------------------
>EP00450_Noctiluca_scintillans_P007265_CAMPEP_0194491032_NCGR_PEP_ID_MMETSP0253-20130528_10049_1_TAXON_ID_2966_ORGANISM_"Noctiluca_scintillans"_LENGTH_326_DNA_ID_CAMNT_0039331719_DNA_START_1_DNA_END_978_DNA_ORIENTATION_-
--------SHWLV-----ADCPNKRS----------------------------------
-----------------QFMSWR-------------------------------------
------------------------------------------------------------
-----------P----------------------------------------------AV
EEVLERC--SA-DGWIS-S-GAIQKLT-P------------------RVLKQIN------
------------------------EL-----F--KGLS-RAVKIQCLLSFAHA---KG--
--------V-YLA----------------------------K-AAQT--MQSIIDQA---
--VID-----PDQWVQGLARLLDG--YP----EA--------------------------
-------------------GMVQCWQV-------DNEF----V-----YRL-AEAL----
---DAA-----SG-----QR-----------------------------------FAPD-
----------------AMS-------LSLHESEYSVPLHEHSGG--Q-------------
-----------------LAPR----------------------------------EMGDF
V---------------------LARPASMSTVEEGDREE---------------------
------------------------------------------------------------
-----------VEGLEICPRTGMGAI----------DD-FSLVLES--------------
------------V-----------------------------------------------
--VGRPTEKSGGN-------------------------------FLIQEK----------
-----------------------PDGPARS------------------------------
------------------------------------------------------------
-----------------------------------------IPKVHREHCKE--------
----------------R-----KP-----DGLEWDVAG-----------LEAAE------
------------SAAVR-------------------------------------------
------------------------------------------------------------
------------------------------------------------------------
------------------------------------------------------------
------------------------------------------------------------
------------------------------------------------------------
---------------GLKRPSVDPP-----------------------------------
------------------------------------------------------------
------------------------------------------------------------
------------------------------------------------------------
------------------------------------------------------------
------------------------------------------------------------
------------------------------------------SHEEPLAQ-T--------
------------------------------------------------------------
------------------------------------------------------------
------------------------------------------------------------
--------------------------------------------------NSEPL-----
-------------------RGQEACGTPMARAPANSHVFGAVS-----------------
------------------------------------------------------------
------------------------------------------------------------
------------------------------------------------------------
------------------------------------------------------------
------------------------------------------------------------
------------------------------------------------------------
------------------------------------------------------------
-----------------------------------------------DLG----------
------------------------------------------------------------
------------------------------------------------------------
------------------------------------------------------------
------------------------------------------------------------
------------------------------------------------------------
------------------------------------------------------------
------------------------------------------------------------
------------------------------------------------------------
------------------------------------------------------------
------------------------------------------------------------
------------------------------------------------------------
--------------------
>EP00473_Plasmodiophora_brassicae_P002739_CEP01643_pep_supercontig_pbe3.h15_scaffold_51_88466_89951_1_gene_PBRA_008586_transcript_CEP01643_gene_biotype_protein_coding_transcript_biotype_protein_coding_description_hypothetical_protein
------------------------------------------------------------
-------------------MDAG-------------------------------------
------------------------------------------------------------
------------------------------------------------------------
----RKV---E-EPWSA-Y-RLCPTLS-S------------------DVLDGLS------
------------------------RQ-----L--PNLD-PAALTRVLMSFLHL---KP--
--------I-QVR----------------------------D-MQLD--LGAFIDKCDAS
LPDDD-----DHAWARFVARGLKG--FG----ET--------------------------
-------------------MRFDVDTH-------HHASCG--MPPYI-DGI-LQRT----
---SSA-----LS--------------------------------VVQPW-----LLPA-
E------AQ-------YRD---T----ALLPPVASPP-----------------------
-------------------AS------------------------------------EHF
R---------------------VRRAYTFDAKAEPHV-----------------AHAIPV
SRP---------------------------------------------------------
--------------------------------------------AA--------------
-----------------------------VPQ----------------------------
--SSPPRSSPPKALQQSS------------------------------------------
-----------------------PVPPRPA------------------PRVIE-------
-------------PF---------------------------------------------
---------------------------------------------RR-------------
----------------R------------TAIKT---------------MGLED------
------------AAHLQDKSKRGRPTGIESRREKEDL-----------------------
------------------------------------------------------------
------------------------------------------------------------
------------------------------------------------------------
---------------------------------RRLEKAEKEQK-----------RHE--
---------------------------------------------EREQK----------
-----------------RLKKEEEK-------------------------------ETRR
IERDLQREQKALAL----------------------------------------------
----------QEQTQRRERDLMDRAVRE-AAASVARQTA-------------------QA
------------------------------------------------------------
------------------------------------------------------------
-------------------------GLMMPA-----------------------------
-------------HLL------------------AQMQSQMHAGAFPGVL-A--------
---------------------------------------P--------------------
------------------------------------------------------------
------------------------------------------------------------
--------------------------------------------------PPPPV-----
-----------------------VDNSP--------------------------------
------------------------------------------------------------
------------------------------------------------------------
------------------------------------------------------------
------------------------------------------------------------
------------------------------------------------------------
------------------------------------------------------------
------------------------------------------------------------
----------------------------FASMF---------ADAN-VLT----------
----------------------------------PEHKSLIEQFL---------------
--SGQPVT----------------------------------------------------
--------------HP----------------------------------DAVDGV-YQV
TL-------------------------SEKRTIDA-----NLDEF---------------
-----------------------------------------------------------A
EVVVFEMNFATGSWR-----------------------------------KLKRR-----
------------------------------------------------------------
--------------------------KKLLSHRTEQ------------------------
------------------------------------------------------------
------------------------------------------------------------
------------------------------------------------------------
--------------------
>EP00474_Spongospora_subterranea_P010902_CRZ11360.1_hypothetical_protein_partial_Spongospora_subterranea
----------------------------------------------------CW------
-----------------SQLTRL-------------------------------------
------------------------------------------------------------
-----------------------------------------KRSMDV------------R
RWLSQKL---D-EPWSA-Y-RLSGSLT-N------------------DILDSIA------
------------------------AA-----V--ADLD-GTTITRVLLALLHL---KP--
--------V-QVR----------------------------E-FQVN--IEALLHKCEAT
LPNDE-----TYEWARFILRSMKG--FS----KS--------------------------
-------------------RRIDIEHNR----------------PDI-RNH-VDNI----
LLSTEQ-----IE---------------------------------MRPW-----MVPA-
E------AK-------FLD---P----SLLPPITNQR-----------------------
--------------------------------------------------------LKHF
A---------------------IVAPFEFGSGSAPEP-----------------APPVVI
ENRPDPAVM---------------------------------------------------
------------------------------------------------------------
------------------------------------------------------------
--RVSPVKAPPALAPRLP------------------------------------------
-----------------------PRVPPPT------------------ARSIE-------
-------------PF---------------------------------------------
---------------------------------------------KR-------------
----------------R------------MAIKT---------------MGLED------
------------AAQLQDRSKRPRPVEDGRRKEKLDL-----------------------
------------------------------------------------------------
------------------------------------------------------------
------------------------------------------------------------
---------------------------------KKQEREEKEQK-----------RIE--
---------------------------------------------ERDLK----------
-----------------RKKKEDDK-------------------------------EQKR
LEKEFQKEQRNRFL----------------------------------------------
----------TEQSQQREREMMDKAVRE-AAEAVVRQNA-------------------QT
------------------------------------------------------------
------------------------------------------------------------
-------------------------GLMTPA-----------------------------
-------------HLL--------------------AQMQTGLFAAPDAS-R--------
L-------------------------------------FPG-------------------
------------------------------------------------------------
------------------------------------------------------------
--------------------------------------------------VSEPV-----
-----------------------VDSSP--------------------------------
------------------------------------------------------------
------------------------------------------------------------
------------------------------------------------------------
------------------------------------------------------------
------------------------------------------------------------
------------------------------------------------------------
------------------------------------------------------------
----------------------------FASMF---------VGAN-AVT----------
----------------------------------PSDRKLIEDFL---------------
--SGQSCG----------------------------------------------------
--------------HP----------------------------------DAQNGV-YQV
IM-------------------------SENYVQDA-----DLENY---------------
-----------------------------------------------------------M
EVVVFEMNFQAGSWR-----------------------------------KLKRR-----
------------------------------------------------------------
--------------------------KKITQPT---------------------------
------------------------------------------------------------
------------------------------------------------------------
------------------------------------------------------------
--------------------
>EP00511_Aplanochytrium_stocchinoi_P005084_CAMPEP_0204824884_NCGR_PEP_ID_MMETSP1346-20131115_2863_1_ASSEMBLY_ACC_CAM_ASM_000771_TAXON_ID_215587_ORGANISM_"Aplanochytrium_stocchinoi_Strain_GSBS06"_LENGTH_387_DNA_ID_CAMNT_0051952285_DNA_START_76_DNA_END_1239
------------------------------------------------------------
-------------------MSSTTAKP---------------------------------
------------------------------------------------------------
------------------------------------AALLTQTEQDTA----------NG
LLLINKI---R-RDWTA-Q-SLVSYLS-P------------------ELLDYVT------
------------------------RE-----L--SRLE-RGIKVRVLLSLLGV---HA--
--------K-DLE----------------------------A-LRES--INKLLRAA---
--KAD-----SEDWVQVTSRVVEK--FLPPPLRKNKDP----------------------
------------------EGNKK-----------DEDDDQP---DLY-LES-LSEI----
---YKR-----IT-GIFKDVEDKGE----------------PLPFVLPAD-----FLPL-
E------WP-------YLS---Y----NLLPKDFDISLSR--------------------
-------------------QN------------------------------------LHF
K---------------------AREPEKTISAKVGE------------------------
----------------------------------------------APGTERQQ------
------------------------------------------------------------
------------------------------PG----------------------------
-VKSKPFRPNMVKK----------------------------------------------
-----------------------PALLGKV------------------PDSIQ-------
------------------------------------------------------------
----------------------------------------QKAVENN-------------
----------------R------------PQMKI---------------LDPAE------
------------------------------------------------------------
------------------------------------------------------------
------------------------------------------------------------
------------------------------------------------------------
------------------------------------------------------------
------------------------------------------------------------
----------------MEKQQKDKL-------------------------------ARKA
AEKERSAADSN-------------------------------------------------
------------------------------------------------------------
------------------------------------------------------------
------------------------------------------------------------
-----------------------------PK-----------------------------
------------------------------------------------------------
---------------------------------------P--------------------
------------------------------------------------------------
------------------------------------------------------------
--------------------------------------------------KPNPA-----
------------------------AASPSG------------------------------
------------------------------------------------------------
------------------------------------------------------------
------------------------------------------------------------
------------------------------------------------------------
------------------------------------------------------------
------------------------------------------------------------
------------------------------------------------------------
---------------------------GLAAVL---------DTAN-KLT----------
----------------------------------PENRKIIEDYM---------------
--TGGK-----------------------------------------NP-----------
--------------NP----------------------------------S-GPSV-VTI
LL-------------------------SETRRYVD-------------------------
-------------------------------NKTAVA----------------------L
EQTKLKIDYANKTMK-----------------------------------KVKAV-----
------------------------------------------------------------
--------------------------KKYKLKGK--------------------------
------------------------------------------------------------
------------------------------------------------------------
------------------------------------------------------------
--------------------
>EP00638_Chattonella_subsalsa_P013074_CAMPEP_0117801352_NCGR_PEP_ID_MMETSP0948-20121206_15027_1_TAXON_ID_44440_ORGANISM_"Chattonella_subsalsa_Strain_CCMP2191"_LENGTH_193_DNA_ID_CAMNT_0005633831_DNA_START_1_DNA_END_581_DNA_ORIENTATION_
------------------------------------------------------------
--------------X---KMDSS-------------------------------------
------------------------------------------------------------
-------------------------------------GSIIDPKYES------------I
NTLVHEL---S-GPWSS-S-EVRQHLT-A------------------ETLDHLS------
------------------------NE-----Y--NKIQ-RNTKWRVLLAILNL---EQ--
--------E-DQL----------------------------Q-LKGS--INNLLDVA---
--DQD-----EDQWVKTTAALVRR--WL----HG--------------------------
-------------------SEANTQYLD----------------GLM-EDT-MKEIASIA
TQKSDQ-----IE---------------------------------ETPY-----FEPM-
E------LA-------FLK---K----DLLPPELQEDEVFN-------------------
-------------------TN------------------------------------PHF
Q-----------------------------------------------------------
------------------------------------------------------------
------------------------------------------------------------
------------------------------------------------------------
------------------------------------------------------------
------------------------------------------------------------
------------------------------------------------------------
------------------------------------------------------------
-------------------------------------------------VDFEA------
------------------------------------------------------------
------------------------------------------------------------
------------------------------------------------------------
------------------------------------------------------------
------------------------------------------------------------
------------------------------------------------------------
----------------LERLTSDDK-----------------------------------
-----------E------------------------------------------------
------------------------------------------------------------
------------------------------------------------------------
------------------------------------------------------------
------------------------------------------------------------
------------------------------------------------------------
------------------------------------------------------------
------------------------------------------------------------
------------------------------------------------------------
------------------------------------------------------------
------------------------------------------------------------
------------------------------------------------------------
------------------------------------------------------------
------------------------------------------------------------
------------------------------------------------------------
------------------------------------------------------------
------------------------------------------------------------
------------------------------------------------------------
------------------------------------------------------------
------------------------------------------------------------
------------------------------------------------------------
------------------------------------------------------------
------------------------------------------------------------
------------------------------------------------------------
--------------------------------------------------GFRKR-----
------------------------------------------------------------
------------------------------------------------------------
------------------------------------------------------------
------------------------------------------------------------
------------------------------------------------------------
--------------------
>EP00643_Hyaloperonospora_arabidopsidis_P005652_HpaP811087_pep_scaffold_HyaAraEmoy2_2.0_scaffold_145_133076_134930_-1_gene_HpaG811087_transcript_HpaT811087_gene_biotype_protein_coding_transcript_biotype_protein_coding
------------------------------------------------------------
-------------------MTEGNAGTAV-------------------------------
----------------------------------------V-------------------
----------------------------------TAPTGCTDPSSSF------------N
AWLLQKL---R-LEWSS-S-DLGGLLT-P------------------SKLAEAR------
------------------------AS-----F--SHLE-TPIKVRLLLSLLSV---RR--
--------D-GVD---------------------EAEG---T-KQKE--IDALLLVA---
--EQD-----AEEWVKISAGIVKQ--FL-IL-QATGRPTD--------------------
-------------------SYLHAQLE-----------------TTA-SKV-VKAV---T
APPQTR-------------------------------------PSSNAMNVALADCFSL-
E------NG-------LLN---P----LLCPPLAPT------------------------
-------------------VT------------------------------------THF
T---------------------VSGEDDDANGKEDE------------------------
------------------------------------------VSASPVKKPLHRP----Q
MARMLG--------------------------------------SS--------------
-----------------------------------------------GV-----------
--MAASTAGTTSSLTRTQVTAKT-------------------------------------
-----------------------PVGKRKNL----------------TELSSEIRRK---
------------------------------------------------------------
--------------------------------------ADAGRFKRQ-------------
----------------R------------NRISM---------------IDINE------
------------VKQIESEKAQKAEER---------------------------------
------------------------------------------------------------
------------------------------------------------------------
------------------------------------------------------------
------------------------------------------------------------
------------------------------------------------------------
-----------------KKQKLAAK-------------------------------EKER
EKAKEKEKEKSDALIVGATVD---------------------------------------
-----------------------------VSEKGGVAEA-------------------AA
VPAYVSNEHAAIAA----------------DIFAMHHQ----------------------
------------------------------------------------------------
----------------QHALDDSVQQYSQPQLQMEGNVAHTQV-----------------
-----------------------------------TSVAAGGDDYVPDGTQA--------
--LLNAAFHSTQDIMK--------------------------------------------
------------------------------------------------------------
-----------------------------EVVSQQNQ--------QMQEQHHMQHQQLQA
PAYQDLY-------------------------------------RTQQQMHMQPL-----
---------------APPPQQYHQGFEPEDASIASAN-----------------------
------------------------------------------------------------
------------------------------------------------------------
------------------------------------------------------------
---------------------------------TGGMPMGFGGYNYGATA----------
------------------------------------------------------------
------------------------------------------------------------
------------------GYYYDQFGNYGAP-----------------------------
------------------------------------------QDTN-AFS----------
------------------------------------------------------------
-STGYPNS------------------------------------AIGQPDNGM-------
---------NGIGLPP------------LGG--------------------------RQL
GF-----------------------DPTQPQPQHQ-------------------------
--------------------------HQHQQQNNGGY-----------------------
------IGGSGEYWR---------------------------------------------
------------------------------------------------------------
------------------------------------------------------------
------------------------------------------------------------
------------------------------------------------------------
------------------------------------------------------------
--------------------
>EP00648_Phytopythium_vexans_P003857_EPrPV00000016939_pep_supercontig_pve_scaffolds_v1_pve_scaffold_174_3110_5103_-1_gene_maker-pve_contig_174-snap-gene-0.24_transcript_EPrPVT00000016939_gene_biotype_protein_coding_transcript_biotype_protein_coding_descri
------------------------------------------------------------
-------------GVAPAAATSTAAAAAA-------------------------------
------------------------------------------------------------
--------------------------AAAALPPPAARTLGRQESTAAGA---------FD
AWLAQKV---R-ADWTS-G-ELGALLT-R------------------ERVREAV------
------------------------AS-----F--PQLE-NPVKARLVLSLLSL---RQ--
--------E-EFE----------------------------G-CRDA--VQELVALA---
--EKD-----SEEWVRIGAGMVQQ--FL-FL-DAAGRAGD--------------------
--------------------------------------------GFF-HDQ-LART----
---TAT-----VS------------------------------RARTLDD-----VASL-
E------NA-------LLN---P----SIRPEPALK------------------------
-------------------PA------------------------------------MHF
T---------------------VSAAPDAGHKRDGHDGRFPHLMLSFARYW---HRLMMV
CGCSNDT-----------------------------------GRLPTPKKPLHRP----P
MARPL------VHPTATSSV------------------------AS--------------
------------------------------------------------------------
--AATPTRLTPTAPKPL-------------------------------------------
-----------------------PLKKNVS------------------DVTSEIRRK---
------------------------------------------------------------
--------------------------------------ADAGRFKRQ-------------
----------------R------------SRISM---------------IDIDE------
------------VKQIESEKAQKAEER---------------------------------
------------------------------------------------------------
------------------------------------------------------------
------------------------------------------------------------
------------------------------------------------------------
------------------------------------------------------------
-----------------KKQKLLAK-------------------------------EKEK
ATAAAATTPT--------------------------------------------------
------------------------------ASSAGNDHA-------------------SE
E-----------------------------------------------------------
------------------------------------------------------------
-----------------------------PTPPSSGAVVASAS-------SG--------
----------------------------------AVYDDASVQEDEPAEA-D--------
------------------------------------------------------------
------------------------------------------------------------
------------------------------------------------------------
-------------------------------------------ATVASSIPAPPM-----
------------------HAMESYQAAPEASQFGAGS-----------------------
------------------------------------------------------------
------------------------------------------------------------
------------------------------------------------------------
---------------------------------YIDDP----------------------
------------------------------------------------------------
------------------------------------------------------------
------------------------------------------------------------
------------------------------------------HQAHAPLS----------
------------------------------------------------------------
--AG--------------------------------------------------------
--------------PP--------------GL---------------FSLQDQRSV----
------------------------FDNQQQQQQQQ-------------------------
--------------------------QQQQQQHNGGF-----------------------
------LDGPPEYWR---------------------------------------------
------------------------------------------------------------
------------------------------------------------------------
------------------------------------------------------------
------------------------------------------------------------
------------------------------------------------------------
--------------------
>EP00658_Telonema_sp_P-2_P039129_TRINITY_DN27999_c0_g1_i2.p1_TRINITY_DN27999_c0_g1_TRINITY_DN27999_c0_g1_i2.p1_ORF_type_complete_len_391_score_98.06_TRINITY_DN27999_c0_g1_i2_124-1296
------------------------------------------------------------
-------------------MIRRPP-----------------------------------
------------------------------------------------------------
-----------------------------------------------------------R
STLSSSSA-AS-DVYKRQE-KGAHSLT-V------------------DNIKDVT------
------------------------QH-----F--NKF--MELKARVLLSLMSV---KR--
--------H-QAT----------------------------Q-IKEG--SMELLSKA---
--RDD-----DDPWVQLISSLLAT--YP----KD--------------------------
-------------------SVIQLHPDH----------------DPT-EKL-LKSV----
---AST-----VA-------------------------------AAAVDN-----LVPSV
E------SV-------YLD---P----QIAPPLDG-------------------------
-------------------TH------------------------------------THF
V---------------------LKPAPELVDPFETTEPE---------------VQSLTA
QYSKD-------------------------------------------------------
--------------------------------------------SS--------------
-----------NL--------------PVTP-----------------------------
--RAIPRAPSSQAGAAPR----------------------RSSAPIFK------------
-----------------------PAPMAGS------------------------------
------------------------------------------------------------
------------------------------------------------------------
----------------K------------RTMVA---------------IDFEE------
------------------------------------------------------------
------------------------------------------------------------
------------------------------------------------------------
------------------------------------------------------------
------------------------------------------------------------
--------------------------------------------AMKEAE----------
--------------SGNKRRRGNED-----------------------------------
------------------------------------------------------------
------------------------------------------------------------
------------------------------------------------------------
-K----------------------------------------------------------
-----------------------------PA-----------------------------
------------------------------------------------------------
------------------------------------------------------------
------------------------------------------------------------
------------------------------------------------------------
-------------------------------------------VREEQKLAPAPQ-----
------------------------YHEPASAEAVSHAWVQ--------------------
------------------------------------------------------------
------------------------------------------------------------
------------------------------------------------------------
---------------------------------EVQQPV---------------------
------------------------------------------------------------
------------------------------------------------------------
------------------------------------------------------------
--------------------LTPQMEHSIRQAF--------SGATN-QLT----------
----------------------------------DELRVHMTAFL---------------
--SGDLSA----------------------------------------------------
--------------AP---------------------I--------------HTKT-EEV
VL-------------------------NEEDKYVM-------------------------
------------------------------EADGTQSLSH-------------------K
ERIIFEMNYETGTWR-----------------------------------KLRRKLG---
------------------------------------------------------------
--------------------------RKTGPTGPTPGA----------------------
------------------------------------------------------------
------------------------------------------------------------
------------------------------------------------------------
--------------------
>EP00697_Spironema_sp_BW2_P011149_gnl_Spiro4_26744_TR13281_c0_g1_i1.p1_gnl_Spiro4_26744_TR13281_c0_g1_gnl_Spiro4_26744_TR13281_c0_g1_i1.p1_ORF_type_internal_len_511_score_127.01_gnl_Spiro4_26744_TR13281_c0_g1_i1_3-1532
-----------------------------------TQSTWEKSL----------------
--------ATSIAVLASRPMASSLVEGFS-------------------------------
-------------------------------------------L----------------
----------------------------------NEEIVTDEQHKKF------------Q
FWLSGLL---A-DAWTG-E-RISSHLS-R------------------SVLAAVR------
------------------------HN-----W--NNLE-TPVKLSILLGFLTV---RK--
--------K-GMD----------------------------Q-LRDE--MKLVIRMA---
--AED-----DDDWIRVVAQIIAP--YP----ETADGD----------------------
------------------VGMLNTDIDN----------------ASY-RET-LARL----
---QEK-----VS-------------------------------AVNGGA-----FVPM-
E------YS-------FLN---P----RLTQSWYRGQAESE-------------------
-------------------SE------------------------------------VHF
R---------------------VRESWISRQEAAAQ-------------------AKKIT
NNPREGGSTATLL-----------------------------------------------
-----------NKTSALQRGGP----------------------SP--------------
------------------------------------------------------------
--VVAPRSVVSKSVKRSDVG--------------------SGSLGLFTHMGRKFDTDAP-
-----------------------PRLTAPD------------------------------
------------------------------------------------------------
-------------G-------------------------------KK-------------
----------------K------------GSIRM---------------IDSEE------
------------VLFLERQHEEARRRSRAMRDE---------------------------
------------------------------------------------------------
------------------------------------------------------------
------------------------------------------------------------
--------------------------------APDLRKERKKQE-----------LAEQR
EK-------------------------------------------RRTEK----------
-----------------DRRKGEEM-------------------------------KKKQ
QFDQSQANARSQW--------GY-------------------------------------
------------------------------------------------------------
------------------------------------------------------------
------------------------------------------------------------
-----------------------------P------------------------------
------------------------------FF-----------SSTPGAA-A--------
------------------------------------------------------------
------------------------------------------------------------
------------------------------------------------------AAAGQA
GFAQQLS------------------------------------ASLAAQNAGFPQQQQQV
GL------AQ-----QVGLAQQVGLAQQVGLAQQLSASIAAAAAA---------------
------------------------------------------------------------
------------------------------------------------------------
------------------------------------------------------------
------------------------------------------------------------
------------------------------------------------------------
------------------------------------------------------------
------------------------------------------------------------
-----------------------------------------AQQAQMGMG----------
------------------------------------------------------------
-GMGVQSQLLA-------------------------------------------------
---------------------------------A-------------LQQHQHNAL-QQN
IL-------------------------QQQQQQQQ-------------------------
------------------------------------------------------------
--------------------------------------------------QLQQQ-----
------------------------------------------------------------
--------------------------QQLQQQQQLQQQ----------------------
------------------------------------------------------------
------------------------------------------------------------
------------------------------------------------------------
--------------------
>EP00698_Gefionella_okellyi_P010224_TRINITY_DN2640_c0_g1_i6.p1_TRINITY_DN2640_c0_g1_TRINITY_DN2640_c0_g1_i6.p1_ORF_type_complete_len_510_score_144.82_TRINITY_DN2640_c0_g1_i6_28-1530
------------------------------------------------------------
-------------------MADVQD-----------------------------------
------------------------------------------------------------
-----------------------------------------------------------L
ELLSGSL---V-DAWSS-E-SAASVLT-A------------------DKLREVA------
------------------------KQ-----Y--STLE-PTTQLRVVFALMLI---RP--
--------S-VLA----------------------------A-AKDA--AASILQQA---
--LQA-----SDDWARVMAALLVD--FT----RT--------------------------
-------------------ATVAVSVQN----------------DTF-NEC-LNEL----
---SVA-----LA--------------------------------NIVPQ-----VFPM-
H------YS-------LLH---P----DVLPANPSASA----------------------
-------------------QQ------------------------------------KHC
V---------------------WNAKRFDLQLPKAIVK----------------------
------------------------------------------------------------
--------------------------------------------SA--------------
------------------------------------------------------------
--TAAPGMRTTIMPPQR-------------------------------------------
-----------------------PAQTQPK------------------------------
------------------------------------------------------------
------------------------------------QRPVFTKRPQE-------------
----------------R------------SKMQV---------------IDARD------
------------SLALAQRQAQEEEERKKRIEE---------------------------
------------------------------------------------------------
------------------------------------------------------------
------------------------------------------------------------
--------------------------------AAEDERQRK-------------------
------------------------------------------------------------
-----------------KREREEQI-------------------------------QARK
AAKEAKAEERLAGKRR--------------------------------------------
------------------------------KAESSTASA-------------------AA
TPANVL------------------------------------------------------
------------------------------------------------------------
-------------------------PVVNPLAAPAGAPAAQIWPQA--------------
-----APATMVSSASMLE--------------QALQGRFSSAASSVPFTM----------
--------------------------------------LPTVQ-----------------
------------------GTAG--------------LTSHASG---GG------------
--------------------------------------------------GGLTSFMPQM
PTAM---------------------------------------SSMSGVPSSMPS-----
------------------------GAMPATLIAPSA------------------------
------------------------------------------------------------
------------------------------------------------------------
---------------------------------------------I--------------
---------------------------------SGLTPAATSSDAAAAAA----------
---------------------------------------------------------APV
D-----------------------------------------------------------
------------------------------------------------------------
---------------------------AVTAAI---------GQSN-ALS----------
----------------------------------AENRLLVERFL---------------
--GGQRSDELA-------------------------------------------------
----------------------------------------------------VNGV-REV
VL-------------------------NEEIKEET-------------------------
---------------------------------GQRM----------------------K
EQIIFEMNYTTGQWR-----------------------------------KLRRR-----
------------------------------------------------------------
--------------------------RRIM------------------------------
------------------------------------------------------------
------------------------------------------------------------
------------------------------------------------------------
--------------------
>EP00736_Rhodelphis_marinus_P008877_Rmarinus@m.5055
------------------------------------------------------------
-------------------SSSNTA-----------------------------------
------------------------------------------------------------
----------------------------FMGVKDTSQQVRSAEESHL------------V
LRLSTRL---E-QGWSS-S-DIGFLFN-S------------------ELLRAVC------
------------------------NQ-----F--HSIE-TAVKVRIFYAVLTL---RK--
--------R-TLI----------------------------D-LAPE--LKVLLDHG---
--LAD-----SDPWVQFLSELLKT--YP----SD--------------------------
-------------------SRLNEEVS-----------------CGV-DRA-IQRL----
---FQV-----LE-------------------------------GNGSPH-----FFPL-
E------NQ-------FFW---S-------------------------------------
-----------------SPNNPQ---------------------------------IPHF
L---------------------PNASALSDLKKRGF-------------------QLSSI
GKDHGTRSVSV-------------------------------------------------
--------------------------------------------SE--------------
-----RP-----------------------------------------------------
--RLIPKK--------------------------------HETPSIFVKTSTR-------
-----------------------PTQSRVV------------------AENRD-------
------------------------------------------------------------
----------------------------------------ARICNSS-------------
----------------R------------HKVKI---------------LDMDE------
------------GMDLETDRVRKRLKAKED------------------------------
------------------------------------------------------------
------------------------------------------------------------
------------------------------------------------------------
-------------------------------------SLRKKEE-----------KTAQ-
------------------------------------------------------------
---------------LEKRKQEKEL-------------------------------KKRK
REEMENGPETVMV----------------------------P------------------
----PDAVNLPSPAASLSAQSTS-ISDP-TKATSLESGA-------------------QP
QSPYQ--W----------------------------------------------------
------------------------------------------------------------
---------------------AGLRVPSSPLLPNTTSSVP----------VGYS-----G
LTVSQPPSGTTSA--L-----------------------PAAANSGPSTP-S--------
---------------------------------------PGANI----------------
-----------------ITFSR--------------YPSTPFP-----------------
---------------------S-----ASPVLPQHHFRNN-----LAPY----AAAPTGL
PLTAVVS------------------------------------EQTSGAIPSTPSTTNMY
---------------------LRGGARPSSQAALAQTQVGSRA-----------------
------------------------------------------------------------
--------------------------------------QLLSSGFSQPHS----------
------------------------------------------------------------
------------------------------YMMYPPQPTAQSHTASLTQS----------
--------------------------------------------------------STPM
QGDV--------------------------------------------------------
--------------------------KPHFPSGSVPRTNVTQ------------------
-----------------ETAPAKPEKDALLAML---------GPAP-SLS----------
----------------------------------QADRVSIAQFI---------------
--NAVRLKQRV-------------------------------------------------
--------------------------------------------------AGCSGK-REF
VL-------------------------SEEIRADP-------------------------
--------------------------------SGTEF----------------------V
EQIVFELDYDALRGR-----------------------------------KLKRT-----
------------------------------------------------------------
--------------------------RRSSTKTNS-------------------------
------------------------------------------------------------
------------------------------------------------------------
------------------------------------------------------------
--------------------
>EP00740_Mantoniella_antarctica_P003326_CAMPEP_0181351892_NCGR_PEP_ID_MMETSP1106-20121128_2025_1_TAXON_ID_81844_ORGANISM_"Mantoniella_antarctica_Strain_SL-175"_LENGTH_367_DNA_ID_CAMNT_0023464429_DNA_START_1_DNA_END_1104_DNA_ORIENTATION_-
------------------------------------------------------------
------------------------------------------------------------
------------------------------------------------------------
------------------------------------------------------------
----------S-EPWGA-A-SAGIHYN-K------------------QVLGSLC------
------------------------DQ-----F--SRLE-PQARRGALQGTLFM---RQ--
--------G-QRV----------------------------G-LTAE--VRSLVDLA---
--SGD-----KDQWVNLIARALGG--LT--------------------------------
-------------------ERFDLRQL-------QQDV------PAV-ADA-LASI----
---RGA-----IQ------------------------------AEGTPDT-----YRPL-
E------EM-------YLS---P----RLLAAAGAPPCEGPS------------------
-------------------PH------------------------------------EHF
T---------------------LRTRREPKKRLTSAAT----------------AATGVV
RSAAHAGNVG----------------------------------ASFPELSTGSD----A
FRARS-GLTAGAAGGSYRRPVPTAA-------------------TS--------------
------------------------------------------------------------
--MFAPASRKPASSGM-----------------------------AFFRDSG--------
-----------------------PKRVGPG-----------------SSASAK-------
-------------SFL--------------------------------------------
------------------------------------------ASRNK-------------
----------------K--D-------GANKTMM---------------IDVSE------
------------AAQLGTVRGEDL------------------------------------
------------------------------------------------------------
------------------------------------------------------------
------------------------------------------------------------
------------------------------------------------------------
---------------------------------------------QKEEL----------
-----------------ERHKQLEQ-------------------------------DEKQ
RRFQQMVEDREHKKKTEAD-----------------------------------------
------------------------------RKRTRDDDA-------------------AK
RKANG-------------------------------------------------------
------------------------------------------------------------
------------------------------------------------------------
-------------------------------------GAKRARTDAPNAG----------
------------------------------------------------------------
------------------------------------------------------------
------------------------------------------------------------
-----------------------------------------------REGVATPS-----
---------------------------PQE------------------------------
------------------------------------------------------------
------------------------------------------------------------
------------------------------------------------------------
------------------------------------------------------------
------------------------------------------------------------
------------------------------------------------------------
------------------------------------------------------------
------------------------------------------------------------
------------------------------------------------------------
------------------------------------------------------------
--------------EP------------IHGF----------------------------
------------------------------------------------------------
------------------------------------------------------------
------------------------------------------------------------
------------------------------------------------------------
------------------------------------------------------------
------------------------------------------------------------
------------------------------------------------------------
------------------------------------------------------------
--------------------
>EP00741_Cyanophora_paradoxa_P008043_tig00001249_g7782.t1
------------------------------------------------------------
-------------------MAAT-------------------------------------
------------------------------------------------------------
------------------------------------------GSRDV------------A
LWLPSKC---A-GEWSS-E-NLAPFLT-A------------------EVLDAIC------
------------------------ES-----F--HVLE-APVQVHVLCSMLSC---RR--
--------T-QFG----------------------------E-LRAG--FEKLVELG---
--LKS-----DDDWVRVMAGVLVE--VA----RS--------------------------
-------------------GTSAPLSF--------PGN------TSF-LET-FNVL----
---QQM-----VE-----ER-------------------------KAPAA-----LAPL-
D------YA-------YLS---P----ALIAAAEEDEAPG--------------------
-------------------TG------------------------------------VHF
Q---------------------LKEKLEEPRLAPRIA---------------PDARAAVS
GKDIRRGPPPGA----------KPPGGKPSQAAA---T--ERGAGPSPTPPPGAS----R
SGSP----------------------------------------SS--------------
---APEPA-P------------------GAP-----------------------------
--AGAPLRPTPAPGAAKGA---------------------PAARPSFLQRSSAK------
-----------------------PAAGALG------------------------------
------------------------------------------------------------
-------------------------------------GGAERKGLQK-------------
----------------T------------SRLKM---------------IDVDA------
------------ATALQQQSAKRPGGARRGPAAGLHGEG-----PPGLG----PSASVP-
------------------------------------------------------------
--------------------------------TFLPVAPPP------------G------
------------------------------------------------------------
-----------------P-----------PAETSAEAKERKRKE-----------REEER
EK-------------------------------------------KRAEK----------
-----------------KAKREAER-------------------------------EAKR
AAKAAAKEERARERAAAKAA----------------------------------------
-KKAERAKKGDDGAEKKGAEADEKEEEE-EEEEEEEEEE-------------------ME
EDEEEDEE----------------------------------------------------
------------------------------------------------------------
--------------------DEDGPAQRRPPAPAGPAPSAPRPPPS-------------A
PFSTLGPSAA----------------------AFAAAAAAASAAARPPQPAA--------
---------------------------------------PGV------------------
------------------------------------------------PG----------
----------------------------------------------VVQMPGMVRVTGSL
PPGIAPP----------------------------------------GSFASLPP-----
-----------------GIQPRPPGALPPGMAPPGAPVPGSAAPG---------------
--------------------------------------------------PRPPGVPF--
------------------------------------------------------------
------------------------------------------------------------
---------------------------------SAPSPFASTVPPGAPPG----------
------------------------------------------------AARFMQPSSVPS
PFSTAPSGH-------QRLPPPPTGLFAPSLSFAPSPA----------------------
---------------------FTGAPGTPAPPPAIP------------------------
---------------------APSSAPAVDAIL---------PENN-SLT----------
----------------------------------PADRAAIAAFL---------------
--AGDTR-----------------------------------------------------
--------------RP----------------------------------AQTGAV-RQI
LA-------------------------HQVELP---------------------------
------------------------------LAPGQLARF--------------------N
EQIVFEMNYDAGTWR-----------------------------------KIKRRV----
-------PILTPGV----PAPG---------------------AGPPGPGVPPTP-----
-------------------PTRLDPPRYFPTVTEKSSKRFRGGA--IC-------WHQKK
D---------------GPLLVLLCSSSGHPDRWVLPAGGIDDGETGYEAAYRELLEEAGV
VPKVIHQSSGVIAHAEPALVSPMAADGQPLGTGKWGGHPAQNAFICNELDEKRNAHTHWF
AFQFKAMLDDWDEKDIRKRQFFEVEEAKKQVAWRGGQAHAIATFDEWW------------
------HQRYKDKKKDHNK-
>EP00742_Colponemidia_sp_Colp-10_P012778_GILJ01014383.1.p1_GENE.GILJ01014383.1_GILJ01014383.1.p1_ORF_type_complete_len_569_score_104.99_GILJ01014383.1_90-1796
------------------------------------------------------------
-------------------MDA--------------------------------------
------------------------------------------------------------
-----------------------------------------------------------V
LQFSQKL---R-EPWSA-D-TVSASLT-H------------------STIAEII------
------------------------AK-----F--NDLD-SPIKLRLLLSFLTA---KK--
--------G-TML----------------------------E-LRES--MEQFLQLC---
--LRD-----EEEWVRALAELLMN--YP----ST--------------------------
-------------------GSIDCHNVN----------------ESF-----LSEI----
---KEA-----VE-----AV------------------------KLHENT-----FYPL-
E------FA-------YLN---T----SLVRMFISEPKTIKD-----VSDASSVADQKL-
---------SLNDLSSAVHKN------------------------------------PHF
T---------------------VNPDFHLPEDSLNLL-----------------EERRIA
SESSHAVT------------------------------------TPRPSPPATPR----L
LAM-----------------------------------------HS--------------
------------------------------------------------------------
--TGTPRTSINR--------------------------QHSSGPSMFRSNTG--------
-----------------------PSPLGSP------------------SGSIFERRS---
------------------------------------------------------------
--SLAAP--------RTLDRKVSL-----------SA---GGIGSQR-------------
----------------K------------GRIQM---------------LDDQE------
------------ANEVIALTAKTTQDRKLIDSAHA-------------------------
------------------------------------------------------------
------------------------------------------------------------
------------------------------------------------------------
--------------------------------VEEDEKERKRRE-----------RQEAQ
ERRKFEK------------------------------------ERDKEEK----------
-----------------QKRKEREK-------------------------------EEKT
KLQERVKMEREAAKSM--------------------------------------------
--------KQQSQTHKRKAE----------DGHSSDDHA-------------------SK
------------------------------------------------------------
------------------------------------------------------------
-------------------------RQAMPLAPARTAVVFSK------------------
--------------------------------------SGINMETFPSST-E--------
------------------------------------------------------------
------------------------------------------------------------
--------------------------------------------------------PHAM
PMQW------------------------------------------SSASTSQPV-----
-----------------SSLLSQVLSQPQVPQMQAGATV---------------------
------------------------------------------------------------
------------------------------------------------------------
------------------------------------------------------------
---------------------------------SAAVPVPPTTT----------------
------------------------------------------------------------
------------------------------------------------------------
----------------------------AIPP----------------------------
---------------------------SLDSLL---------GITN-CLA----------
----------------------------------QEERALIEAFL---------------
--TGQK----------------------------------------NNP-----------
--------------TP----------------------------------D-AGPL-RHI
RL-------------------------HEEEKTDP-------------------------
-------------------------------STGTRY----------------------L
EQIVFEINYGNGQWR-----------------------------------KLKRK-----
------------------------------------------------------------
--------------------------KKLA------------------------------
------------------------------------------------------------
------------------------------------------------------------
------------------------------------------------------------
--------------------
>EP00747_Dinoflagellata_sp_TGD_P215941_gnl_TRDRNA2_TRDRNA2_88568_c0_seq1.p1_gnl_TRDRNA2_TRDRNA2_88568_c0_gnl_TRDRNA2_TRDRNA2_88568_c0_seq1.p1_ORF_type_3prime_partial_len_247_score_40.44_gnl_TRDRNA2_TRDRNA2_88568_c0_seq1_32-769
------------------------------------------------------------
-------------------MAAAAVPRP--------------------------------
------------------------------------------------------------
-----------PD--------------------------ASPALLAAGS---------GI
EELLARI---R-DDWSE-E-TGVVGLT-Q------------------DVLRQLN------
------------------------ER-----F--RPLS-VPEKVQCLLAFAHT---KG--
--------A-HLE----------------------------K-SAGV--MKSIIDQA---
--VVD-----SDLWVQGLARLLDG--FP----ES--------------------------
-------------------GNIQCAQV-------DQEN----R-----YRL-IRDL----
---DKT-----TG------------------------------TSSAATS-----VSPR-
EAFMAREAQ-------FLT-------WPLPRTADSSDDGV--------------------
-----------------TARH------------------------------------TDF
L-----------------------------------------------------------
------------------------------------------------------------
------------------------------------------------------------
------------------------------------------------------------
------------------------------------------------------------
-----------------------PAPTAAD------------------------------
------------------------------------------------------------
------------------------------------------------------------
-----------------------------TLLQW-------------IEDDAREQSI---
----------LWAGSIA-------------------------------------------
------------------------------------------------------------
------------------------------------------------------------
------------------------------------------------------------
------------------------------------------------------------
------------------------------------------------------------
---------------PAGRQGASDE-----------------------------------
------------------------------------------------------------
------------------------------------------------------------
------------------------------------------------------------
------------------------------------------------------------
----------------------------SPL-----------------------------
-------------------------------------AFSRSRARIPTSR-S--------
------------------------------------------------------------
------------------------------------------------------------
------------------------------------------------------------
------------------------------------------------------------
------------------------------------------------------------
------------------------------------------------------------
------------------------------------------------------------
------------------------------------------------------------
------------------------------------------------------------
------------------------------------------------------------
------------------------------------------------------------
------------------------------------------------------------
------------------------------------------------------------
------------------------------------------------------------
--SGGAA-----------------------------------------------------
--------------AP--------------------------------------------
------------------------------------------------------------
------------------------------------------------------------
------------------------------------------------------------
------------------------------------------------------------
------------------------------------------------------------
------------------------------------------------------------
------------------------------------------------------------
------------------------------------------------------------
--------------------
>EP00761_Pharyngomonas_kirbyi_P002276_gb_GECH01002280.1_.p1_GENE.gb_GECH01002280.1_gb_GECH01002280.1_.p1_ORF_type_internal_len_355_score_101.46_gb_GECH01002280.1_1-1062
------------------------------------------------------------
-------------------SSSSSSNSL--------------------------------
------------------------------------------------------------
-----------------------------------------IPSTDV------------A
TLASDKL---Q-QDWSS-E-RVTSYLR--------------------EWIPHLLNPEPSS
SDQQQQGQQQQPSASVSSPSSSPLGR-----F--RFLD-VPVKMRLLLSMLAL---RP--
--------K-QID----------------------------E-SRDQ--LERLVRAA---
--EED-----GDEWVRVVAGMVRR--FP----RE--------------------------
-------------------HRIDATGL-------TEEI------PLF-DQA-RKTF----
---EEQ-----HA-----SSSASS-------------------LSDPHTA-----VRPR-
A------AQ-------YMH---T----GAAASASHLSREQ--------------------
-----------------LPPP------------------------------------PHI
T---------------------LRLSSGSS------------------------------
------------------------------------------------------------
--------------------------------------------SS--------------
--------------------------------------K---------------------
--DLFPSSITCTN-----------------------------------------------
-----------------------PHFQISD------------------ATLSE-------
------------------------------------------------------------
-------------------------------------LETEVCAVCR-------------
----------------R----------YGTETEA---GDG---------TDDNG------
------------AGHDTEGMGEGTKGTEHG------------------------------
------------------------------------------------------------
------------------------------------------------------------
------------------------------------------------------------
------------------------------------------------------------
------------------------------------------GEGRDDGR----------
---------------GTKKSYDKPS-----------------------------------
------------------------------------------------------------
------------------------------------------------------------
------------------------------------------------------------
------------------------------------------------------------
-----------------------------PL-----------------------------
------------------------------FI------------QRPSRG-T--------
------------------------------------------------------------
------------------------------------------------------------
------------------------------------------------------------
-----------------------------------------------MTAKNNPM-----
---------------FVPKRRSSSFASPT-------------------------------
------------------------------------------------------------
------------------------------------------------------------
------------------------------------------------------------
---------------------------------APSSP----------------------
------------------------------------------------------------
------------------------------------------------------------
------------------------------------------------------------
-----------------------------------------------SLS----------
------------------------------------------------------------
--------------------------------------------PSPSP-----------
--------------SPSPS-----------------------------------------
------------------------------------------------------------
------------------------------------------------------------
------------------------------------------------------------
------------------------------------------------------------
------------------------------------------------------------
------------------------------------------------------------
------------------------------------------------------------
------------------------------------------------------------
--------------------
>EP00802_Teleaulax_amphioxeia_P024722_Tamp_25460.p1_GENE.Tamp_25460_Tamp_25460.p1_ORF_type_internal_len_314_score_68.49_Tamp_25460_3-941
------------------------------------------------------------
------------------------------------------------------------
------------------------------------------------------------
-----------------------------------------------------------S
VFLNERL---S-GPWTA-D-RAGAALM-P------------------EHLRQVA------
------------------------GK-----W--FTMA-SPIKLRLLLAIAAA---RRYD
A-----PAA-NRQ----------------------------E-LDAA--FQELLSKI---
--SDD-----DDAWVVVIGTLLKE--VP----ND--------------------------
-------------------GVLRAHVND----------------PLL-API-CSAI----
---EKT-----LT-----GEG-----------------------GNKAMR-----SLPSL
L------HR-------YVD---A-------PPGSEGWRTE-------EEEEEEAERA---
-------------------QHCA--------------------------------RPPHL
A---------------------TKRGLQDLDA----------------------------
------------------------------------------------------------
------------------------------------------------------------
------------------------------------------------------------
--SAVPKKDSDIDTVGASAS----------------ASSSGAKALLFDRKAST-------
-----------------------PRGNIHF------------------TKNAR-------
--------------F---------------------------------------------
-----------------DSRSEGV-----------WQ-----LQSQR-------------
------------S---E------------RRVLV---------------EDADE------
------------------------------------------------------------
------------------------------------------------------------
------------------------------------------------------------
------------------------------------------------------------
------------------------------------------------------------
--------------------------------------------EDMEETA---------
------------AGAGGKRKAAAGK-----------------------------AGKGKG
DGKAAKKMRAGS------------------------------------------------
------------------------------------------------------------
------------------------------------------------------------
------------------------------------------------------------
------------------------------------------------------------
------------------------------------------------------------
------------------------------------------------------------
------------------------------------------------------------
------------------------------------------------------------
------------------------------------------------------------
------------------------------------------------------------
------------------------------------------------------------
------------------------------------------------------------
------------------------------------------------------------
------------------------------------------------------------
------------------------------------------------------------
------------------------------------------------------------
------------------------------------------------------------
------------------------------------------GAAD--------------
-----------------------------------------------------------D
EGGGED---------------------------------------YSEP-----------
-----------RVLPP--------------------------------------------
------------------------------------------------------------
------------------------------------------------------------
------------------------------------------------------------
------------------------------------------------------------
------------------------------------------------------------
------------------------------------------------------------
------------------------------------------------------------
------------------------------------------------------------
--------------------
>EP00811_Abedinium_folium_P018695_NODE_27625_length_506_cov_3.625330.p1_GENE.NODE_27625_length_506_cov_3.625330_NODE_27625_length_506_cov_3.625330.p1_ORF_type_internal_len_169_score_42.41_NODE_27625_length_506_cov_3.625330_2-505
--------------------LPNCA-----------------------------------
-------------------MSAAGAATAA-------------------------------
----------------------------------------V-------------------
-----AATAGGPG----------------SGCGSNTGAATGALSAAGRS---------GI
QDFLARI---G-DGWGA-S-GAIHSLT-P------------------RVLSEIN------
------------------------EW-----F--KLIT-RAEKVQCLLSFAHA---KP--
--------A-HLS----------------------------K-SAAL--MQSVINQA---
--VID-----PDQWVQGVARLLDG--FP----EQ--------------------------
-------------------GTIQCSQV-------DNEF----V-----YRL-TESL----
---DGR-----TAV---G-------------------------------------VAPV-
D-----------------------------------------------------------
------------------------------------------------------------
------------------------------------------------------------
------------------------------------------------------------
------------------------------------------------------------
------------------------------------------------------------
------------------------------------------------------------
------------------------------------------------------------
------------------------------------------------------------
------------------------------------------------------------
------------------------------------------------------------
------------------------------------------------------------
------------------------------------------------------------
------------------------------------------------------------
------------------------------------------------------------
------------------------------------------------------------
------------------------------------------------------------
------------------------------------------------------------
------------------------------------------------------------
------------------------------------------------------------
------------------------------------------------------------
------------------------------------------------------------
------------------------------------------------------------
------------------------------------------------------------
------------------------------------------------------------
------------------------------------------------------------
------------------------------------------------------------
------------------------------------------------------------
------------------------------------------------------------
------------------------------------------------------------
------------------------------------------------------------
------------------------------------------------------------
------------------------------------------------------------
------------------------------------------------------------
------------------------------------------------------------
------------------------------------------------------------
------------------------------------------------------------
------------------------------------------------------------
------------------------------------------------------------
------------------------------------------------------------
------------------------------------------------------------
------------------------------------------------------------
------------------------------------------------------------
------------------------------------------------------------
------------------------------------------------------------
------------------------------------------------------------
------------------------------------------------------------
------------------------------------------------------------
--------------------
>EP00813_Pythium_oligandrum_P011028_TMW65947.1_hypothetical_protein_Poli38472_003712_Pythium_oligandrum
----------------------M----------PQAEDT--RAMGDSAMDTH--------
-------ATGVGSGVIPRRMNGAGVGG---------------------------------
------------------------------------------------------------
-------------------------------VLGASGAGSGRESPSLPV---------LD
AWLVHKL---K-NEWSS-C-ELGEQLT-R------------------DKIAESL------
------------------------SS-----F--LHLE-TPVKVRLLLAFLSM---RK--
--------E-DVE----------------------------A-SKVV--MNDLIALA---
--EED-----SEEWVKIGAGIVKQ--YL-FL-STGEAT----------------------
-----------------S-GSFLHEQL-------EKAS------AAV-LKA-VDEK----
---KDRADALIIE------------------------------------D-----FFCH-
E------NA-------YLS---P----SVRPELTVQ------------------------
-------------------PA------------------------------------AHF
T---------------------VCAKTNGKDTEHSP------------------------
------------------------------------------SERTTPKKPLHRP----Q
IPRP----------------------------------------TA--------------
------------------------------------------------------------
--STAPSRIAQAVSKSLP------------------------------------------
-----------------------PPKKNMS------------------DVSSEIRRK---
------------------------------------------------------------
--------------------------------------ADAGRFKRQ-------------
----------------R------------SRISM---------------IDIDE------
------------VKQIESEKAQKAEEQ---------------------------------
------------------------------------------------------------
------------------------------------------------------------
------------------------------------------------------------
------------------------------------------------------------
------------------------------------------------------------
-----------------RKKLKAAK-------------------------------ETKG
PSGTGAAGGS--------------------------------------------------
-------------GDKNGGE----------AGAAGDEEG-------------------GQ
------------------------------------------------------------
------------------------------------------------------------
-----------------------------PENGLEALAQYSEQ-----------------
-EEALTTGSV------------------------------DDHSGYAQNG-T--------
QVLLNAAFHSTQDVMQ--------------------------------------------
------------------------------------------------------------
-----------------------------EVVAQQEH-------------------QGHV
PPYQ--------------------------------------------PRQAQPL-----
---------------------HLRGFEPEDVQSYGGYGF---------------------
------------------------------------------------------------
------------------------------------------------------------
------------------------------------------------------------
------------------------------------------------------------
------------------------------------------------------------
------------------------------------------------------------
------------------------------------------------------------
------------------------------------------GNGN--------------
------------------------------------------------S-----------
-GFGSQ--------------------------------------FGDQPGNN--------
----------GLVAFP---------------------------------DANSGGF----
--------------------------FDEQSTQRN-------------------------
--------------------------SGFDQNRNGGF-----------------------
------LDGPPEYWR---------------------------------------------
------------------------------------------------------------
------------------------------------------------------------
------------------------------------------------------------
------------------------------------------------------------
------------------------------------------------------------
--------------------
>EP00851_Chlamydomonas_incerta_P008382_KAG2433431.1_hypothetical_protein_HXX76_008489_Chlamydomonas_incerta
------------------------------------------------------------
-------------------MEGSGA-----------------------------------
------------------------------------------------------------
--------------------------------------GSSSGPADSSR---------LH
VWLHAKL---A-GDWSA-Q-TAASGLN-E------------------ERLNALV------
------------------------RT-----F--GGLD-SMVKVRLLLAGLFV---PR--
--------A-DRP----------------------------H-LAPL--LAELSGGA---
--AGS-----QDEWVRATAAAVGD--FA--------------------------------
-------------------GPLDMAAL-------AAQF------PLV-RDT-VAGL----
---QSQ-----LQ------------------------------GLHTPAA-----LLPQ-
T------EQ-------YMH---R----DISRLPPPISGGSSGGG---SSGSSAKPATAAP
APGRVSESGGAAA------ASAP---------------------------------PPPF
R---------------------LREQPLVSLTDLGLGLV----------TW---------
------------------------------------------------------------
--------------------------------------------AP--------------
------------------------------------------------------------
--PGGPAAGGGGAAAGGGGTGGG----------------AAAAAGVLGLADVVGGG----
----IGGGGG---------GSTDPLARRGL------------------------------
------------------------------------------------------------
------------------------------------------------------------
---------------------------GGGETSM-----------LRSRADVSH------
------------IGAGAAGGGGGRGEGK-------------------------------L
------------------------------------------------------------
-------------------------------LQQVPSTP---------------------
------------------------------------------------------------
------------------------------------------------------------
------------------------------------------SGGVKPSAASLPGTGGAL
RSGSLG--------LTLSRGRSLVGPDQL------------PLPPLST------------
---------------------------------------------TGGG-----------
-------------------------VGG-GGGGETPASA-------------------GG
AGGGVGGGTP----WGATHP----------------------------------------
------------------------------------------------------------
----------------GQLPGGGGGGLFSP------------------------------
-------------------------------------GGAAAATPTPAGA----------
------------------------------------------------------------
------------------------------------------------------------
----------------------------------------------AQGGT--VIAGPGG
PLVLVPL------------------------------------TRRESLAGATPR-----
--------------------GSTPGAPPVATTTATTAS----------------------
------------------------------------------------------------
------------------------------------------------------------
------------------------------------------------------------
---------------------------------GGAHPHPHHHPVAPSQA----------
-----------------------------------------------------------A
LHGHGHG-----------------------------------------------------
-------------------------HVHPPPPHPQQQQHQQHHHQH--------------
----------EPHE-----QQLQQAAQSGQHPF---------ALAS-ALA----------
----------------------------------SAAAAAAQGVL-----M--------S
PPAQQQQLQPLQLQP-----------------------------LQLQPLQLQ-------
-------QLAGSTAEPPTV---------AAGRGL---------------GGDGGGAFRRV
SSSS---------QGGAAPGDDDDDDDEEEEEEEE-------------------------
-------------------------------GRGDEDD---------------------E
DDDEWEDADAPPAARARSGSAGGS---GG---------------------GGKRQ-----
------------------------------------------------------------
--------------------------RMTEE-----------------------------
------------------------------------------------------------
-----------------------------------------------------------F
------------------------------------------------------------
--------------------
>EP00852_Chlamydomonas_schloesseri_P010375_KAG2449291.1_hypothetical_protein_HYH02_005448_Chlamydomonas_schloesseri
------------------------------------------------------------
-------------------MEGGAA-----------------------------------
------------------------------------------------------------
----------------------------------------GSSSADSGR---------LH
VWLHSKL---A-GDWSA-Q-TAASGLN-E------------------ERLNALV------
------------------------RT-----F--GGLD-SMVKVRLLLAGLFV---PR--
--------A-DRP----------------------------R-LVPL--LRELAGAA---
--AGS-----QDEWVRATAAAVGRD-FA--------------------------------
-------------------GPLDMGAL-------AAQF------PLV-RDT-VAGL----
---QAQ-----LQL---------------------------PQGLTTPAA-----LLPQ-
T------EQ-------YMH---Q----DISRLPPPVGSSKPAGG----------------
---RVSESGNGAAAAAAASTSAP---------------------------------PPPF
R---------------------LREQPLVSLTDLGLGLV----------TW---------
------------------------------------------------------------
--------------------------------------------TP--------------
------------------------------------------------------------
--PGGPGGGSGGAAAGAGGGG------------------GAATGGVLDV-----------
----IGAGGG---------GGADPLARRGL-----------------GGAGGE-------
------------------------------------------------------------
------------------------------------------------------------
----------------A---------AAAAAASI-----------LRSRADVSH------
------------IGVGAGGGGGRGGGEGKQ-----------------------------L
------------------------------------------------------------
-------------------------------LQPVPSTPGG-------------------
------------------------------------------------------------
------------------------------------------------------------
---------------------------------------GGGGGGAKPSTASVPGSGGAL
RSGSLG------LTLTLSRGRSLVGPDQL------------PLPPPAL------------
---------------------------------------------STGG-----------
--------------------------GG-GGGGETPASA-------------------GG
GGGG-GGGTP----WSGHAA------------------------GGHV------------
------------------------------------------------------------
---------------WAAGAGAGTGGLFSPT-----------------------------
----------------------------------GGGGGAPAGGGTPFGA-A--------
------------------------------------------------------------
------------------------------------------------------------
---------------------------------------------GAAGGAAGAVPGPGG
PLVLVPL-----------------------------------TRRDSLAGAATPS-----
-------------------RGGTPGAPPAVTSTTTTTAAATPAS----------------
------------------------------------------------------------
------------------------------------------------------------
------------------------------------------------------------
---------------------------------GGGLPAHHLHHHHHLHH----------
---------------------------------------------------------APQ
PHSAAQG-----------------------------------------------------
------------------------TATHTLPPHPQPHPHPQHLPQ---------------
----------APSQGALPPPGASQQQQQQQQPF---------ALAS-ALA----------
----------------------------------SAAAAAAQGVL-----M--------S
PPQQQQQQQQA-------------------------------AGSTAEP-----------
--------------PPP-----------LGAV-----------------GDGAGGTFRRV
SSSS---------QGGAG------TDGDEARRRDE-------------------------
-------------------------------GRGGEDDA--------------------E
DEEEWEDAGAPPGWRARSASAGGSEGGGG---------------------GGKRR-----
------------------------------------------------------------
--------------------------RVDDDEDDEEE-----------------------
------------------------------------------------------------
-----------------------------------------------------------F
------------------------------------------------------------
--------------------
>EP00853_Edaphochlamys_debaryana_P009819_KAG2491624.1_hypothetical_protein_HYH03_009995_Edaphochlamys_debaryana
------------------------------------------------------------
-------------------MDDAGP-----------------------------------
------------------------------------------------------------
--------------------------------------SSRPALVDATP-------DHTR
LWLQSKL---A-GEWSA-Q-AAASGLT-L------------------DRLSALS------
------------------------RG-----F--SGLD-SMVKVRLLLAGLFV---PR--
--------A-DRS----------------------------R-LQPL--LAELAGQA---
--AAS-----QDEWVRATAAVVGD--FA--------------------------------
-------------------GPLDMRAL-------TAHF------PLV-RET-MASL----
---AAQ-----LQ------------------------------DLSTPAA-----LLPQ-
T------EQ-------YMH---A----DISRLPQSRYSASAGPG----PGSSAQ------
---------GGAPASAPAPGSAAP-------G-------------------------LRL
R---------------------LREPPSGVVSDLGAGLGL--------------------
------------------------------------------------------------
-------------GGALGSAGG----------------------AA--------------
------------------------------------------------------------
--SAAPHMSSGGSLTLSLGPG---------------------------------------
-----------------------PVLGLST------------------------------
------------------------------------------------------------
-------------------------------------AVSGHDPMAR-------------
----------------R-GL-------VGGETTV-----------LRSRADVSH------
------------STALKAGEPKAAAGTPSTTPR---------------------------
------------------------------------------------------------
------------------------------------------------------------
------------------------------------------------------------
------------------------------------------------------------
---------------------------------------GGPGPGAAGLRHPPPGLP---
---------------GLARGRSAVLAEELE-----------PRP----------------
------------------------------------------------------------
------------------------------HAQAAPQSA-------------------SA
ASAAAAAQLP--------------------------------------------------
------------------------------------------------------------
-------------------------GFHAPPPPLALALGRRDSAGVG---LGVQ------
--------------------------------ATPRQGGAQGLSPHPGSA----------
------------------------------------------------------------
------------------------------------------------------------
-------------------------------------------------------LGGAG
PGSGLPS-------------------------------SHGQPQAFSAGGHALPG-----
---------------------DAEGAHPIVAGSTATGEGDA-------------------
------------------------------------------------------------
------------------------------------------------------------
------------------------------------------------------------
---------------------------------YAAHPLP--------------------
------------------------------------------------------------
------------------------------------------------------------
------------------------PPSHDHPPS---------------------------
------------------------------------------RDSSGGLQ----------
------------------------------------------------------------
----------------------------------------------PRP-----------
--------------QPVKV-----------------------------------------
---------------------------EEERGESQER-----------------------
--------------------------TAHAQGPGQAD----------------------V
EMEEARDGGEEPGAK-----------------------------------RLRAE-----
------------------------------------------------------------
------------------------------------------------------------
------------------------------------------------------------
------------------------------------------------------------
------------------------------------------------------------
--------------------
>EP00873_Tetraselmis_striata_P044958_jgi_Tetstr1_465222_TSEL_009928.t1
------------------------------------------------------------
-------------------MAAH-------------------------------------
------------------------------------------------------------
-----------------------------------------KSERDV------------A
YWTSSRL---S-GAWSSLD-SFGARLD-G------------------EILEAVT------
------------------------NQ-----F--SRLE-PMVRVRLLLSTLFL---PE--
--------E-RRAG---------------------------P-LRPA--LQRLAEAA---
--AAE-----DDEWVRVVGAAVGR--FD--------------------------------
-------------------GRLHIEEV-------TKES------TLV-DNT-LRQL----
---RQE-----LE-----DG-----------------------AATGAAG-----IRPL-
E------EI-------YLS---H----RLQKARGADPNQRP-------------------
------------------PPH------------------------------------GHF
T---------------------LREDARLLLAQQFDM---------------PESELETL
DNALSRST----------------------------------------------------
--------------------------------------------SS--------------
------------------------------------------------------------
--AMTPSRTGSGMP--------------------------VQETDMFMAHN---------
-----------------------PVKNTVT------------------IAGLG-------
------------------------------------------------------------
--------------------------------------TIGRVDTRRA------------
----------------A------------GRMKQ---------------LDVDE------
------------AIAAQEASRQLADKQANP------------------------------
------------------------------------------------------------
------------------------------------------------------------
------------------------------------------------------------
------------------------------------------------------------
---------------------------------------------DKPPR----------
---------------SARRSSQNEEEG---------------------------------
------------------------------------------------------------
------------------------------------------------------------
------------------------------------------------------------
------------------------------------------------------------
-----------------------------P------------------------------
-----------------------------------------SNSNTPLAG-A--------
H-----------------------------------------------------------
------------------------------------------------------------
------------------------------------------------------------
----------NFY-------------------------S---VEGLGGLGMAGPS-----
----------------------VLTAQPAGPLSAKRAREWEGG-----------------
------------------------------------------------------------
-------------------------------------------GLG--------------
------------------------------------------------------------
---------------------------------RTAAP----------------------
------------------------------------------------------------
------------------------------------------------------------
------------------------------------------------------------
-------------------------------LL---------KDTLAELG----------
------------------------------------------------------------
--QGEEGEEGG------------------------------AAGMDYQP-----------
--------------HP--------------G-----------------------------
---------------------------GEQELPQQ-------------------------
------------------------------------------------------------
------------------------------------------------------------
------------------------------------------------------------
------------------------------------------------------------
------------------------------------------------------------
-P-------------------------------------------------------NYF
------------------------------------------------------------
--------------------
>EP00874_Dunaliella_salina_P016003_KAF5841202.1_hypothetical_protein_DUNSADRAFT_14033_Dunaliella_salina
------------------------------------------------------------
-------------------MSLD-------------------------------------
------------------------------------------------------------
---------------------------------------GAEVAAETAT----------E
IWAQSKIQ-NA-GNWAG-P-SLASQMS-R------------------ERLQGLI------
------------------------RV-----FQRGKLD-NMVKVRILIICLFL---PR--
--------A-ELT----------------------------G-FKSE--LMQLAEQA---
--RRD-----DDEWVRVMGEAVGN--FD--------------------------------
-------------------GQLNLHNV-------CESS------SLV-RDT-VAGL----
---QAG-----LP------------------------------FARAPPE-----FMPL-
Q------EP-------LMH---P----DMRVQRHRSRST---------------------
-------------------AH------------------------------------GHF
A-----------G---------PREDPAGS-EDEGRHPL--DALLPGSKVWSMDLRGPAP
RGAASTTHASIHA-----------RRGTQAEG----------ATMFRPSAPTLAQ----P
A-------------------------------------------SS--------------
------------------------------------------------------------
--RPAPSAATAAPPPATPHPAPLV-------P----------------------------
-----------------------PQRQEAA----------GLQPQVYSGVGSDMEPG---
------------------------------------------------------------
-----KG------STTPGAKGGV-------------STGTALLAAHR-------------
----------------Q------------IRTQP---------------LQLQE------
------------ARAATQAAVQAQAQTQAQTA----------------------------
------------------------------------------------------------
------------------------------------------------------------
------------------------------------------------------------
-----------------------------GAGAGKRGRPRKQQA-----------QPAAG
PS----------------------------------------TAETQEEDAGAQTAEAG-
QSNVLDHQHQQQQQQQQQQQQQQQQQQGEGQ---------GSMPS-----------EEEN
EEQEQLDAEGVQAGQEEDGHAG--------------------------------------
-------------------------QAD-NEEQEGEDQE-------------------GG
ENEQ--------------------------------------------------------
------------------------------------------------------------
-----------------------------PTDQGEDRISRGQQPVGEG-KGGTTEQE---
--------------------------------AFQEQASEKGEDEDPGAE----------
------------------------------------------------------------
------------------------------------------------------------
--------------------------------------------------------GHEE
PAAK-------------------------------------------RQRNGSPE-----
-------------------------GQPERVHHRGKGEDIEEI-----------------
------------------------------------------------------------
------------------------------------------------------------
------------------------------------------------------------
------------------------------------------------------------
------------------------------------------------------------
------------------------------------------------------------
------------------------------------------------------------
------------------------------------------------------------
------------------------------------------------------------
------------------------------------------------------------
------------------------------------------------------------
------------------------------------------------------------
------------------------------------------------------------
------------------------------------------------------------
------------------------------------------------------------
------------------------------------------------------------
------------------------------------------------------------
------------------------------------------------------------
------------------------------------------------------------
--------------------
>EP00879_Flechtneria_rotunda_P009981_GHRR01010437.1.p1_GENE.GHRR01010437.1_GHRR01010437.1.p1_ORF_type_complete_len_488_score_202.30_GHRR01010437.1_312-1775
------------------------------------------------------------
-------------------MSQQ-------------------------------------
------------------------------------------------------------
------------------------------------------RGPDA------------Y
TVATTKL---A-QEWSA-N-RCTPHIN-A------------------EWLTRLV------
----------------------DDDR-----F--GGMD-AMMKVRLLLAALIAV-NQPNS
QVNW----Q-SSG----------------------------Q-LQAV--LGKLQRVA---
--AAD-----PDEWVRVMAAAASD--FD--------------------------------
-------------------GRLDLDAV-------MQQS------AVV-QET-VGGL----
---RQQ-----VQ------------------------------DSANQQL-----LPPL-
E------NL-------YLQDP-P----SIFKP----------------------------
-------------------DA------------------------------------GHF
N---------------------IRSNPRVQPLSSVVSY----------------------
------------------------------------------------------------
--------------------------------------------SS--------------
------------------------------------------------------------
VTPSSPAVQAAGRVEQLDAGANGE------------QHREQQQVHALQQRRSHSQLRAGS
SLQ--------------------PAAGADT------------------GGLHLA------
------------------------------------------------------------
-------------------------------------G-SRAGAAPK-------------
----------------Q------------QKIQL---------------LGADE------
------------QIEIAEALKTNYKTQAKH---GFA------------------------
------------------------------------------------------------
------------------------------------------------------------
------------------------------------------------------------
-------------------------------VHVRQEQVVGWEP-----------SAADI
------------------------------------------------------------
---------------NMQQQHLQQL-------------------------------QKLH
QQQESIRKGLIQLK----------------------------------------------
------------------------------------------------------------
------------------------------------------------------------
------------------------------------------------------------
---------------------------------------------------G--------
----------------------------------------SSHRAAPAAT-D--------
-KEIDELFDDEE------------------------------------------------
------------------------------------------------------------
------------------------------------------------------------
---------------------------------------VHDCKHQSSDDDSEPL-----
-----------------------REVSP--------------------------------
------------------------------------------------------------
------------------------------------------------------------
------------------------------------------------------------
------------------------------------------------------------
------------------------------------------------------------
------------------------------------------------------------
------------------------------------------------------------
-----------------------------------------------DLN----------
--------------------------------ILQQQRATIRARS---------------
-ARGLQRHRAL------------------------------DQRMEEQG-----------
--------------VPDELW--------------------------------DDGV----
---------------------------EDTEAAQE-------------------------
-----------------------------------------------------------L
HNALSELNDDDDDDESMNAAQGQQLDRGAAAGP-----------EHTAAAMVKRR-----
------------------------------------------------------------
--------------------------RVIADNSEDDN-----------------------
------------------------------------------------------------
------------------------------------------------------------
------------------------------------------------------------
--------------------
>EP00882_Tetradesmus_deserticola_P021763_GHRQ01023560.1.p1_GENE.GHRQ01023560.1_GHRQ01023560.1.p1_ORF_type_internal_len_269_score_129.81_GHRQ01023560.1_3-806
------------------------------------------------------------
------------------------------------------------------------
------------------------------------------------------------
------------------------------------------------------------
----------Q-QPPAG-T-SSSSSSS---------------------------------
-------------------------------F----------------------------
--------P-ARE----------------------------A-LQGS--LARLQAAA---
--AKD-----ADEWVKVTAAAAGQ--LD--------------------------------
-------------------GRLDLAAV-------MKQS------AVV-QET-MAGL----
---RQQ-----LQ------------------------------ESATHQQL----FPPL-
E------DV-------YLRHN-P----CVLNP----------------------------
-------------------DS------------------------------------GHF
Q---------------------LRHNPRVQPLSTRVSY----------------------
------------------------------------------------------------
--------------------------------------------SS--------------
------------------------------------------------------------
VTPPPPALAQIARQ--------------------------GEHGAAFLRPQA-KLPQQRS
-L---------------------PRPGSSA------------------AAGEA-------
------------------------------------------------------------
--------------------------------------AGGWPPARKVS-----------
------------L-AAK----------VAPKIHL---------------LGEAE------
------------QQEMQDVLQKSLKAKGHGVAA---------------------------
------------------------------------------------------------
------------------------------------------------------------
------------------------------------------------------------
--------------------------------HVRHEQVPRQRS-----------RAPKA
---------------------------------------------EQQQQ----------
-----------------QQQHHHHH-------------------------------PRQR
QHEHAADNNTDE------------------------------------------------
------------------------------------------------------------
------------------------------------------------------------
------------------------------------------------------------
------------------------------------------------------------
------------------------------------------------------------
------------------------------------------------------------
------------------------------------------------------------
------------------------------------------------------------
------------------------------------------------------------
------------------------------------------------------------
------------------------------------------------------------
------------------------------------------------------------
------------------------------------------------------------
------------------------------------------------------------
------------------------------------------------------------
------------------------------------------------------------
------------------------------------------------------------
------------------------------------------------------------
------------------------------------------------------------
------------------------------------------------------------
------------------------------------------------------------
------------------------------------------------------------
------------------------------------------------------------
------------------------------------------------------------
------------------------------------------------------------
------------------------------------------------------------
------------------------------------------------------------
------------------------------------------------------------
------------------------------------------------------------
--------------------
>EP00883_Tetradesmus_obliquus_P004051_jgi_Sobl393_1_14369_SZX60624.1
------------------------------------------------------------
-------------------MAARHPSGAG-------------------------------
------------------------------------------------------------
--------------------------------------GSGRGYPDA------------F
TVATTKL---S-QDWSA-N-RCVPHIN-E------------------DWLHALL------
----------------------DDAR-----F--GSMD-PMLKVRLLLAGMVAL-NQQSP
ASNSSSSDP-ARE----------------------------R-LQGA--LAALQAAA---
--ATD-----ADEWVKVTAAAAGQ--LD--------------------------------
-------------------GRLDLAAV-------MQQS------AVV-QET-MTGL----
---KQQ-----MQ------------------------------ESNSQQDL----FPPL-
E------DV-------YLRHN-P----FVLNP----------------------------
-------------------DS------------------------------------DHF
R---------------------LRPNPRVQPLSTRVSY----------------------
------------------------------------------------------------
--------------------------------------------SS--------------
------------------------------------------------------------
VTPPPPALAQIARQ---------------------G----EHHGAAFLRPQA-KLSQQRS
-LPR-------------------PGIGAAA------------------AAGEG-------
------------------------------------------------------------
--------------------------------------GSSIALARKGS-----------
------------L-AGK----------GAPKIHL---------------LDEAE------
------------QQEMHEVLQKSMKAKGHGVAA---------------------------
------------------------------------------------------------
------------------------------------------------------------
------------------------------------------------------------
--------------------------------HVRHEQVPWHKP-----------RTSEP
---------------------------------------------GQQPQ----------
-----------------KQQRRQQQ-------------------------------QQQR
QQRHVDDDEHDEETAGD-------------------------------------------
-------AVMMEYEEQQEQELSD--DFE-AAEAAAVAAA-------------------AA
EVAAAGDADD-------------------------------------T------------
------------------------------------------------------------
-----------------GGISSRAGRRRRQMAAARGEDADGGS-------SGVL------
--------------------------------------AAMKQAAAANRIEA--------
--QLDALF----------------------------------------------------
------------------------------------------------------------
------------------------------------------------------------
------------------------------------------EDSEDDDDEYAPA-----
-------------------------AAPAPTGVSRSARGLQHHQA---------------
------------------------------------------------------------
-----------------------------------------------D------------
------------------------------------------------------------
---------------------------------SDGEAAAAAELEDELEDGD--------
------------------------------------------------------------
------------------------------------------------------------
------------------------------------------------------------
-----------------------------------------AAEGTGNVA----------
----------------------------------AAEAEGMQGVVV--------------
EEIGDRDQRQG-------------------------------------------------
------------------------------------------------------------
---------------------------QQQQQQQHV------------------------
------------------------------GDDAAAV-----------------------
--------------------------------------------------AAKRR-----
------------------------------------------------------------
--------------------------QVIVDDDDDD------------------------
------------------------------------------------------------
------------------------------------------------------------
------------------------------------------------------------
--------------------
>EP00888_Micractinium_conductrix_P001785_PSC68787.1_hypothetical_protein_C2E20_7646_Micractinium_conductrix
------------------------------------------------------------
-------------------MTDF-------------------------------------
------------------------------------------------------------
-----------------------------------------------------------S
RFVATKL---S-GEWSA-S-NVSGMLT-D------------------TILEYLV------
----------------------AGEK-----W--EGLD-PLVRSRLMLAPLFM---RK--
--------R-DLA----------------------------E-LRPA--LARLAATG---
--AAD-----KDEWVRAMAQSVGN--YD--------------------------------
-------------------GRLHTDRL-------LEGS------TLV-AKT-VTGL----
---QPL-----LA-------------------------------AADPRI-----FRPL-
E------EV-------YLN---K----DLLSKLRGDTGGAGP-A--GAAAGSAK------
-------------------PH------------------------------------HHF
R---------------------PRPAAEAPSQRQQG------------------------
------------------------------------------GSSSAPSSRPQSA----G
-----------TAGAAAAPAAA----------------------RA--------------
------------------------------------------------------------
--AAAPQRGGSADGEGGGGGGP---------PAWPSRPAPADIDSMFLPRK---------
-----------------------PSLGRPP------------------GGLLGRGRG---
------------------------------------------------------------
----------------------------------------GGAPPQP-------------
----------------P------------KRAAT---------------LDVAS------
------------VRALQLQMEEERRKADQAKREAAEAE----------------------
------------------------------------------------------------
------------------------------------------------------------
------------------------------------------------------------
---------------------------------AKARQEAKERD-----------RAVKE
AERELEAK-R--------------------L----AAARAADKAAAKDAR----------
--------------EAAKASKQEDS-------------------------------EAKA
AARAAKAAERAAKEEDWA------------------------------------------
----AARAVREGAMSEKAAERAA-------KEEQRAAKA-------------------AE
LAAKA-------------------------------------------------------
------------------------------------------------------------
---------------------GGQKARKRP------------------------------
----------------------------------------APEGGEPLAK-R--------
------------------------------------------------------------
------------------------------------------------------------
------------------------------------------------------------
PSTG-----------------------------------------EAQHGAVQPA-----
------------------------LLSPEATAAALGDAALAAA-----------------
------------------------------------------------------------
------------------------------------------------------------
------------------------------------------------------------
------------------------------------------------------------
------------------------------------------------------------
------------------------------------------------------------
------------------------------------------------------------
-----------------------------------------ADAAGMRMG-GGRG-----
----------------------------------MPSVDAMHSFLEAAY-----------
--GGQREESS--------------------------------------------------
------------------------------------------------------------
---------------------------GEEEEPDV-------------------------
------------------------------------------------------------
------------------------------------------------------------
------------------------------------------------------------
------------------------------------------------------------
------------------------------------------------------------
------------------------------------------------------------
------------------------------------------------------------
--------------------
>EP00889_Picochlorum_renovo_P007296_jgi_Picre1_34326_NNA_001799.t1
------------------------------------------------------------
-------------------MRRK-------------------------------------
------------------------------------------------------------
------------------------------------------DDSDV------------V
SQITSTL---S-GPWSA-S-SVAGMLT-V------------------ESIGKLV------
---------------------ESGKQ-----W--DAMD-PLVKARLLIAPLFM---RK--
--------S-DLD----------------------------A-IRDE--LRKIQEMA---
--KLD-----TNEWVSMLAIAVDG--YD--------------------------------
-------------------GRIHTDKV-------LQSI------PIV-KDT-LDEV----
---IEL-----AG-------------------------------SIDPMA-----YRPL-
E------EE-------YLT---D----SILADMGAPVRGS------IEREGDGT------
-------------------GH------------------------------------THF
K---------------------VRDPKDVVGTEL--------------------------
------------------------------------------------------------
-------------------------P------------------AQ--------------
------------------------------------------------------------
--HSKPPLGSNGFDRKRDRGAGL----------VPMDSKKLKSSSLFINPKSK-------
-----------------------PLSRQLQ------------------SKQPV-------
------------------------------------------------------------
------------------------------------------QQHQK-------------
----------------K------------KKAAV---------------LDITA------
------------IQQARAVNEQRRKDLEIQ------------------------------
------------------------------------------------------------
------------------------------------------------------------
------------------------------------------------------------
---------------------------------KEKEKERQAKE-----------RADNA
-------------------------------------------LAEKQAK----------
-------------EERKRMMKEAEK-------------------------------KKKE
MQKQKAKEERARV-----------------------------------------------
------------------------------AEEAKAAKK-------------------KE
------------------------------------------------------------
------------------------------------------------------------
------------------------------------------------------------
------------------------------------------------------------
------------------------------------------------------------
------------------------------------------------------------
------------------------------------------------------------
--------------------------------------------ALEKKKKKKPT-----
-------------------------VEPVDPSDVRA------------------------
------------------------------------------------------------
------------------------------------------------------------
------------------------------------------------------------
------------------------------------------------------------
------------------------------------------------------------
------------------------------------------------------------
------------------------------------------------------------
-----------------------------------------------ALE----------
------------------------------------------------------------
-RAGIRADIRS-------------------------------VHEIQNP-----------
------------------------------------------------------------
------------------------------------------------------------
------------------------------------------------------------
--------------------------------------------------DLRSD-----
------------------------------------------------------------
------------------------------------------------------------
------------------------------------------------------------
------------------------------------------------------------
------------------------------------------------------------
-------------QMHK---
>EP00898_Chlorokybus_atmophyticus_P007424_jgi_Chlat1_7683_Chrsp64S07139
------------------------------------------------------------
-------------------MGSRVP-----------------------------------
------------------------------------------------------------
--------------------------------------PLPTSLVDV------------E
KWASAAL---A-EPWSG-A-AFAPVLT-R------------------EALVALL------
------------------------ER-----F--SRLD-PAVRRNLLLAALSL---RK--
--------G-VML----------------------------E-TKEE--LQRLADAA---
--LAD-----DDDWVRTIGAAIGK--FS--------------------------------
-------------------GVLDMDAV-------MREF------SVV-RDT-IEEF----
---RER-----LQ-------------------------------EGSGLQ-----FHPL-
E------DP-------FLS---N----NLVGPAPACN-----------------------
-------------------IS------------------------------------EHF
Q---------------------LRERARSSEAASSA-------------------SADER
K-----------------------------------------------------------
--------------------------------------------TP--------------
--LFGRT-----------------------------------------------------
--TSGPVFKSPTFAQRQ-----------------------QGGSSGFES-----------
-----------------------PSFNSRS------------------SLLSR-------
------------------------------------------------------------
----------------THRSESYA-----------G-----RGGTNR-------------
----------------P------------SRMKP---------------LDVDA------
------------AISLQKARKAAEAAAEAV------------------------------
------------------------------------------------------------
------------------------------------------------------------
------------------------------------------------------------
------------------------------------------------------------
------------------------------------------------------------
-----------------EKQKAEQA-------------------------------KKRR
LGREESLPGT--------------------------------------------------
------------------------------------------------------------
------------------------------------------------------------
------------------------------------------------------------
-----------------------------P------------------------------
----------------------------------------ASDTGTPFAP-T--------
---------------------------------------P--------------------
------------------------------------------------------------
--------------------------------------------------------PTMS
PATSLDDEAF---------------------------------IRMQQSMHMHPA-----
----------------------QFLAQPAVAGLQA-------------------------
------------------------------------------------------------
------------------------------------------------------------
------------------------------------------------------------
---------------------------------QPVRPVAQRLLPAEQAQ----------
------------------------------------------------------------
------------------------------------------------------------
------------------------------------------------------------
------------------------------------------ASSR-VLR----------
-----------------------------------------------DEE----------
VEEGEIAEEGA---------------------------------MEDHPSEDQQRGA---
-------LLPDLNYPPAA------------------------------------------
---------------------------DDSKTPQH-------------------------
--------------------------------RGLSF----------------------L
TAAVSEALVNSGGTT---------------------------------------------
------------------------------------------------------------
------------------------------------------------------------
------------------------------------------------------------
------------------------------------------------------------
------------------------------------------------------------
--------------------
>EP00899_Mesostigma_viride_P003548_jgi_Mesvir1_13194_Mv06154-RA.1
------------------------------------------------------------
-------------------MAPPPA-----------------------------------
------------------------------------------------------------
-------------------------------------ISANPAIQDI------------S
RWLTSRL---S-EPWSA-P-AVSPLLT-K------------------EILEKAL------
------------------------VY-----F--RHLD-PLVRVGLILACLTL---RR--
--------G-VAM----------------------------E-MKAE--LEQLAAKA---
--LED-----DDDWVKSVGAAVGR--FC--------------------------------
-------------------GTLELGAV-------EDQF------PSV-STS-LQSL----
---RLT-----LD-----KL---------------------ALSDRLQLA-----LSPK-
E------NA-------YLC---P----HVLPAPVPPRPSAP-------------------
-------------------SH------------------------------------HHF
R---------------------LRQKTGGKNQRVDDG-----------------------
------------------------------------------------------------
--------------------------------------------SN--------------
---ETDTG----------------------------------------------------
--RADPRGNSAHRAGNHIVGSYSTSH------LQQIPSRHGLGLTAFGSSSRG-------
----LG-----------------PPLGRSS------------------SCSAM-------
------------------------------------------------------------
------------------------------------LRGGGAGAGGK-------------
----------------K------------PKLKQ---------------LDVSD------
------------VIALQRLQSMTSSTSSADARRADGP-----------------------
------------------------------------------------------------
--------------------------------PPVPVPLSGA------------------
------------------------------------------------------------
------------------------------------------------------------
------------------------------------------SAADGASNPVLKNGP---
------------SHPLLKKRHSHSM-----------------------------------
----------------------------------------SPL-----------------
------------------------------------------------------------
------------------------------------------------------------
------------------------------------------------------------
-----------------------------PAGPGKKRPVP--------------------
-------------------------------------GGVTPEDALPSSA-S--------
---------------------------------------PS-------------------
------------------------------------------------------------
-----------------------------------------------------GNADAAS
PARGVMG------------------------------------AGRAFSSVSDPT-----
------------------------SPSPAAVEDASLASLRVGAPV---------------
------------------------------------------------------------
------------------------------------------------------------
-------------------------------GG---------------------------
---------------------------------SHASPVPPSQEEGEIEG----------
------------------------------------------------------------
------------------------------------------------------------
------------------------------------------------------------
-----------------------------------------EEDALVAVT----------
--------------------------------ATPAAAAVIL------------------
--SGQESAGAA---------------------------------LLPNP----------L
--------------DP-----------------------------------------RHA
LGGRPL---------------------GEDKRGDG-------------------------
-------------------------------SRGGGVALPF------------------L
EGAALE--------------------------------------------EERRR-----
------------------------------------------------------------
------------------QEGLSHVTEALSEALSKAGGGSSIL-----------------
------------------------------------------------------------
------------------------------------------------------------
------------------------------------------------------------
--------------------
>EP00914_Ancora_sagittata_P019416_GHVO01038850.1.p1_GENE.GHVO01038850.1_GHVO01038850.1.p1_ORF_type_internal_len_225_score_37.62_GHVO01038850.1_2-673
------------------------------------------------------------
------------------------------------------------------------
------------------------------------------------------------
--------------------------------------GVSTKKMSVSD---------LY
VEFLTGL---S-SNWSS-Y-KASQLFT-K------------------ELISYLC------
------------------------PR-----F--ENCS-TPLKVRILTSFLYL---KT--
--------D-LRL----------------------------E-TQRE--IGDLLTAA---
--ELD-----RDDWVRKLSRLIQP--FI----DT--------------------------
-------------------GRLDLKLT-------DTET----A-----YKV-IKYL----
---DDR-----QW-----QTSVPSLSGSMSID---------GYALTRMRL-----KHPL-
E------YP-------HML--------DAREDIDS-------------------------
------------------------------------------------------------
-------------------------------------------------------GRAFP
DNPRML------------------------------------------------------
------------------------------------------------------------
------------------------------------------------------------
---------------------------------------------SVTTWAANDRGTDGP
VPFT-------------------P------------------------------------
------------------------------------------------------------
------------------------------------------------------------
----------------A--------------------------------CDFGR------
-----------FVAKMFAD-----------------------------------------
------------------------------------------------------------
------------------------------------------------------------
------------------------------------------------------------
------------------------------------------------------------
------------------------------------------------------------
---------------GTTVMQNAAN-----------------------------------
------------------------------------------------------------
------------------------------------------------------------
------------------------------------------------------------
------------------------------------------------------------
------------------------------------------------------------
------------------------------------------------------------
------------------------------------------------------------
------------------------------------------------------------
------------------------------------------------------------
------------------------------------------------------------
------------------------------------------------------------
------------------------------------------------------------
------------------------------------------------------------
------------------------------------------------------------
------------------------------------------------------------
------------------------------------------------------------
------------------------------------------------------------
------------------------------------------------------------
------------------------------------------------------------
------------------------------------------------------------
------------------------------------------------------------
------------------------------------------------------------
------------------------------------------------------------
------------------------------------------------------------
------------------------------------------------------------
------------------------------------------------------------
------------------------------------------------------------
------------------------------------------------------------
------------------------------------------------------------
------------------------------------------------------------
--------------------
>EP00918_Siedleckia_nematoides_P099450_GHVU01217522.1.p1_GENE.GHVU01217522.1_GHVU01217522.1.p1_ORF_type_complete_len_218_score_42.48_GHVU01217522.1_254-907
------------------------------------------------------------
------------------------------------------------------------
------------------------------------------------------------
---------------------------------------------MTYD---------PY
VQYLNLL---Q-AHWSS-K-NAGQMLT-T------------------EIIEYLT------
------------------------PR-----F--PKCS-TPMKVRILMSFLYL---PA--
--------A-IRE----------------------------A-NVEA--LQRILCDG---
--EED-----RDDWVRKLSRLLRS--YV----KT--------------------------
-------------------GSIDIRDV-------DTET----A-----FKI-MLRL----
---DEV-----MA-----DEFPF-----------------------ADPR-----KPHD-
T------CV-------HAC--------DVLNDRPAAEALVTPEYD---------------
-------------------VDV--------------------------------------
------------------------------------------------------------
------------------------------------------------------------
------------------------------------------------------------
------------------------------------------------------------
-----------------------------------------------------------M
CGFR-------------------P------------------------------------
------------------------------------------------------------
------------------------------------------------------------
----------------A--------------------------------RAPAA------
-----------LLGPMEAN-----------------------------------------
------------------------------------------------------------
------------------------------------------------------------
------------------------------------------------------------
------------------------------------------------------------
------------------------------------------------------------
---------------AKKAVGEAVR-------------------------------AYKE
RY----------------------------------------------------------
------------------------------------------------------------
------------------------------------------------------------
------------------------------------------------------------
------------------------------------------------------------
------------------------------------------------------------
------------------------------------------------------------
------------------------------------------------------------
------------------------------------------------------------
---------------------------------------------------REPL-----
------------------------------------------------------------
------------------------------------------------------------
------------------------------------------------------------
------------------------------------------------------------
------------------------------------------------------------
------------------------------------------------------------
------------------------------------------------------------
------------------------------------------------------------
-----------------------------------------------AIS----------
---------------------------------RKVGDAAAFSLL---------------
--S---------------------------------------------------------
------------------------------------------------------------
------------------------------------------------------------
------------------------------------------------------------
------------------------------------------------------------
------------------------------------------------------------
------------------------------------------------------------
------------------------------------------------------------
------------------------------------------------------------
------------------------------------------------------------
--------------------
>EP00922_Rhytidocystis_sp_ex-Travisia-forbesii_P071293_GHVS01106416.1.p1_GENE.GHVS01106416.1_GHVS01106416.1.p1_ORF_type_complete_len_338_score_116.16_GHVS01106416.1_78-1016
------------------------------------------------------------
-------------------MSAS-----------------SASTLTY-------------
-----------------------------------TTSPTT-TTTTYTTS----------
-----RGDSSPPQHH---------HH-QHRSIPPPPSPCSRSTAPSTFV---------PY
VRYLRCL---S-EEWSS-C-QAARLLD-Q------------------PLIAYVQ------
------------------------PR-----F--VDCS-TPLKVKIITSFLYI---KT--
--------A-LRK----------------------------E-CEED--LIKILRCG---
--EMD-----RDDWVRKLSRLLLP--YI----TT--------------------------
-------------------GTVDLKET-------DTET----A-----FKI-IDYV----
---DAR-----RA------------------------------PGESYHR-----KKPL-
E------SV-------HMC--------DPVVDFSNAPSAFPPLQQ---------------
-------------------QQQQQ-------QQQQQ-------------------QQQHQ
Q---------------------QQQHDTAAANYF--------------------------
----------------------------------------------SP------------
------------------------------------------------------------
------------------------------------------------------------
--PMPPPPAASSVSSSVA-----P----------PI------------------SYEEDY
ANFT-------------------P------------------------------------
------------------------------------------------------------
------------------------------------------------------------
----------------L--------------------------------KHFSG------
-----------ILDAVVRRGRCRMFGHTVA------------------------------
------------------------------------------------------------
------------------------------------------------------------
------------------------------------------------------------
------------------------------------------------------------
------------------------------------------------------------
--------------GGAHKKRREGG-------------------------------G---
------------------------------------------------------------
------------------------------------------------------------
------------------------------------------------------------
------------------------------------------------------------
------------------------------------------------------------
------------------------------------------------------------
------------------------------------------------------------
------------------------------------------------------------
------------------------------------------------------------
------------------------------------------------------------
------------------------------------------------------------
------------------------------------------------------------
------------------------------------------------------------
------------------------------------------------------------
------------------------------------------------------------
------------------------------------------------------------
------------------------------------------------------------
------------------------------------------------------------
------------------------------------------------------------
------------------------------------------------------------
------------------------------------------------------------
------------------------------------------------------------
------------------------------------------------------------
---------------------------------GTAF-----------------------
------------------------------------------------------------
------------------------------------------------------------
------------------------------------------------------------
------------------------------------------------------------
------------------------------------------------------------
------------------------------------------------------------
--------------------
>EP00928_Gymnodinium_smaydae_P046922_TRINITY_DN31288_c0_g1_i1.p1_TRINITY_DN31288_c0_g1_TRINITY_DN31288_c0_g1_i1.p1_ORF_type_internal_len_306_score_80.11_TRINITY_DN31288_c0_g1_i1_2-916
------------------------------------------------------------
------------------------------------------------------------
------------------------------------------------------------
-------------------------------------------AQAAPS---------TF
DAFLEAV---S-AGWSA-F-GGIPYLT-P------------------QTLAQIN------
------------------------EG-----F--KGLS-TTSKIHALLSFANA---RE--
--------E-RLN----------------------------S-SSDT--MQAVVDQA---
--MID-----PDQWVQGLAKLLDG--YP----TT--------------------------
-------------------GTIHCGKV-------DNEF----L-----YRL-AEVI----
---DAA-----GD-----PYDNV---------------------GNRDKN-----MLPL-
D------AE-------FVT--------RLSPQKENDLGND-------AAEFDSDA-----
-------------------IN------------------------------------EMF
QQ--------------------VENDAREQLKTV--------------------------
------------------------------------------------------------
--------------PAVARDAGIDGN---------------FFDDPAGLDDA--------
------------------------------------------------------------
--AYRPMGEAFRSQRRPAG------ELPHWL-----LSDARARSAPVPSQ----------
-----------------------PSAASAT------------------SAARH-------
------------------------------------------------------------
------------------------------------------------------------
----------------R-------------------------------------------
------------------------------------------------------------
------------------------------------------------------------
------------------------------------------------------------
------------------------------------------------------------
------------------------------------------------------------
------------------------------------------------------------
---------------GSGRQMEETT-----------------------------------
------------------------------------------------------------
------------------------------------------------------------
------------------------------------------------------------
------------------------------------------------------------
------------------------------------------------------------
--------------------------------------VSSSTSAGPTAI-P--------
------------------------------------------------------------
------------------------------------------------------------
------------------------------------------------------------
------------------------------------------------------------
-------------------------APPSAAAAASGRKRRAAA-----------------
------------------------------------------------------------
------------------------------------------------------------
------------------------------------------------------------
------------------------------------------------------------
------------------------------------------------------------
------------------------------------------------------------
------------------------------------------------------------
------------------------------------------TDAG--------------
------------------------------------------------------------
-AAG--------------------------------------------------------
------------------------------------------------------------
------------------------------------------------------------
------------------------------------------------------------
------------------------------------------------------------
------------------------------------------------------------
------------------------------------------------------------
------------------------------------------------------------
------------------------------------------------------------
------------------------------------------------------------
--------------------
>EP00953_Heterococcus_sp_UTEX-ZZ885_P013308_7605-Heterococcus_DN1.PRE.1
------------------------------------------------------------
------------------------------------------------------------
------------------------------------------------------------
------------------------------------------------------------
------------------D-GLWPLLD-A------------------AYIAQIP------
------------------------TA-----W--GGLE-PPVKMRSLLACLGA---KP--
--------A-ELQ----------------------------R-AEQA--LRVLLDEA---
--DTD-----TDEWVLTIAGLVRSRLFG----SEQPS-----------------------
-------------------GQLD-----K----IMSSTVSH-IASTA-QEL-AAEL----
---QQQ-----LH----TSSSSSSSKAGDSTATTAASEWDAVTAAVDTPY-----FYPV-
E------LQ-------YLS---K----KLQPPAERF------------------------
-------------------AN------------------------------------KHF
A---------------------VSKEAATA------------------------------
------------------------------------------------------------
------------------------------------------------------------
------------------------------------------------------------
------------------------------------------------------------
------------------------------------------------------------
------------------------------------------------------------
------------------------------------------------------------
-------------------------------------------------VSLSD------
------------------------------------------------------------
------------------------------------------------------------
------------------------------------------------------------
------------------------------------------------------------
------------------------------------------------------------
------------------------------------------------------------
-----------------ELQQAGDA-----------------------------------
------------------------------------------------------------
------------------------------------------------------------
------------------------------------------------------------
------------------------------------------------------------
-----------------------------P------------------------------
----------------------------------------TRSSMAPPTA-T--------
------------------------------------------------------------
------------------------------------------------------------
--------------------------------------------------------ARSV
PTADHL--------------------------------------------RALPT-----
-------------------------SMPASRASIGSSSSSAGS-----------------
------------------------------------------------------------
------------------------------------------------------------
------------------------------------------------------------
---------------------------------AGMRPTG--------------------
------------------------------------------------------------
------------------------------------------------------------
------------------------------------------------------------
-----------------------------------------------ALGS---------
------------------------------------------------------------
--RGLQS--------------------------------------QQTPRKL--------
--------------TP-----------------------------------GTGSL----
--G---------------------------------------------------------
------------------------------------------------------------
--------------------------------------------------GLRTG-GAA-
------------------------------------------------------------
--------------------------R---------------------------------
------------------------------------------------------------
------------------------------------------------------------
------------------------------------------------------------
--------------------
>EP00964_Phaeocystis_antarctica_P047292_scaffold27353_cov62-Phaeocystis_antarctica.AAC.2
------------------------------------------------------------
-------------------MS---------------------------------------
------------------------------------------------------------
------------------------------------------------------------
------------SEWGA-----------------------------IPELEGLQ------
------------------------ER-----W--EGMQ-APSRQKLLVSVLHM---PR--
--------Q-TSE----------------------------P-HVEA--LEALIALA---
--QQD-----EDEWVSLLGAVLVG--YP----RT--------------------------
-------------------GQLAYDAAPL-------------------LRT-AESL----
-----------AG------------------------------------------LLPAA
SW-----AQSDQ----YSL--------TLCNVDAAA------------------------
-------------------AS------------------------------------EHF
V---------------------ADTSAVDTSEAWSHKVE---------------------
----------------------------------------ARRVSPTPMAAANAG----G
PPAPG---------------------------------------RA--------------
------------------------------------------------------------
--STAPAALQPNPNPNPD------------------------------------------
-----------------------PNTNPNP------------------------------
------------------------------------------------------------
------------------------------------------------------------
----------------K--------------------------------PDLAA------
------------------------------------------------------------
------------------------------------------------------------
------------------------------------------------------------
------------------------------------------------------------
------------------------------------------------------------
------------------------------------------------------------
---------------ALTRRAANPN----------------PNP------------NPNP
NPNPNQTSESNALDSAL-------------------------------------------
------------------------------DSLAAVRHA-------------------SA
------------------------------------------------------------
------------------------------------------------------------
-----------------------------PKVMNKAAPKDKVA------P----------
--------------------------------NFLIPKAFTARSGGPSSS-N--------
------------------------------------------------------------
------------------------------------------------------------
------------------------------------------------------------
------------------------------------------NLPEEGDKGRMPN-----
-------------------PDPNPDPNPILAPTLTLTLTLTLT-----------------
------------------------------------------------------------
------------------------------------------------------------
------------------------------------------------------------
---------------------------------LTLAP----------------------
------------------------------------------------------------
------------------------------------------------------------
------------------------------------------------------------
-----------------------------------------------TLTL---------
--------------------------------------TLIRRVFN-----------L--
--SGSIPN------------------------------------PNPNP-----------
--------------NP--------------------------------------------
---------------------------NPNPNPNQA------------------------
------------------------------------------------------------
--------------------------------------------------GLQPQ-----
------------------------------------------------------------
-------------------------------------------R----------------
------------------------------------------------------------
------------------------------------------------------------
------------------------------------------------------------
--------------------
>EP00976_Prorocentrum_cordatum_P085817_1186250-Prorocentrum_minimum.AAC.3
------------------------------------------------------------
-------------------MPKIRPALG--------------------------------
NPGALPL-----------------------------------------------------
---------------------------RMTIPGWEFYYRTSTMYRDT------------E
TLVSTRL---M-EPWSA-P-SFAGNLK-S------------------EVIETVQ------
------------------------QR-----Y--PHLE-QPVRLRVLLSALSL---KK--
--------G-PLS----------------------------A-LGPQ--LRKLAEMA---
--KDD-----EDDWVRVFGHAVGD--FN--------------------------------
-------------------GPLDLEAV-------KEAV------PEV-GCLTLVAC----
---SAI-----MP-------------------------------VVFGRF-----CRAI-
------------------------------------------------------------
------------------------------------------------------------
-----------------------------------M----------------VNR-EVFE
RNSHN----------------------DDR------------------------------
------------------------------------------------------------
------------------------------------------------------------
------------------------------------------------------------
--AL----------------ARVSPVSFQG------------------E-----------
------------------------------------------------------------
------------------------------------------------------------
--------------------------------FV---------------ANNTE------
------------VA----------------------------------------------
------------------------------------------------------------
------------------------------------------------------------
------------------------------------------------------------
------------------------------------------------------------
------------------------------------------------------------
------------------------------------------------------------
------------------------------------------------------------
------------------------------------------------------------
------------------------------------------------------------
------------------------------------------------------------
------------------------------------------------------------
------------------------------------------------------------
------------------------------------------------------------
------------------------------------------------------------
------------------------------------------------------------
------------------------------------------------------------
------------------------------------------------------------
------------------------------------------------------------
------------------------------------------------------------
------------------------------------------------------------
------------------------------------------------------------
------------------------------------------------------------
------------------------------------------------------------
------------------------------------------------------------
------------------------------------------------------------
------------------------------------------------------------
------------------------------------------------------------
------------------------------------------------------------
------------------------------------------------------------
------------------------------------------------------------
------------------------------------------------------------
------------------------------------------------------------
------------------------------------------------------------
------------------------------------------------------------
------------------------------------------------------------
------------------------------------------------------------
--------------------
>EP00988_Cryptosporidium_hominis_P000533_PPS93332.1_Uncharacterized_protein_GY17_00003695_Cryptosporidium_hominis
------------------------------------------------------------
-------------------MNKRDYSEIENSFEGKE--FQEKEP---------------E
NKSSIIVETILNSE--EDLNPTISQVNLVLDSELKSKSNLT-NENNNTLELG--------
-------------Y-------------ESEPEPENDNDNESEDDEDGYE---------PY
IKYLQAL---S-LSWSS-C-QASSMLT-K------------------DLVEYMV------
------------------------PR-----F--QDCS-TPIKVRIIMSILYI---SD--
--------S-LRE----------------------------S-CKQE--FMNILNFG---
--ELD-----RDDWVRKLSRLMIP--YV----QK--------------------------
-------------------GVLDLGET-------DTET----A-----FKI-LRYL----
---DEL-----RM-----RENI------------------------DFRL-----KPPL-
E------SI-------HMC--------DPLTDESINNELP--------------------
------------------------------------------------------------
------------------------------------------------------------
------------------------------------------------------------
------------------------------------------------------------
------------------------------------------------------------
------------------------------------------------------CYNVDY
DNFA-------------------P------------------------------------
------------------------------------------------------------
------------------------------------------------------------
----------------Q--------------------------------KDFEL------
-----------LLAEVEKDGL---------------------------------------
------------------------------------------------------------
------------------------------------------------------------
------------------------------------------------------------
------------------------------------------------------------
------------------------------------------------------------
-----------------HKMRIASN-------------------------------S---
------------------------------------------------------------
------------------------------------------------------------
------------------------------------------------------------
------------------------------------------------------------
------------------------------------------------------------
------------------------------------------------------------
------------------------------------------------------------
------------------------------------------------------------
------------------------------------------------------------
------------------------------------------------------------
------------------------------------------------------------
------------------------------------------------------------
------------------------------------------------------------
------------------------------------------------------------
------------------------------------------------------------
------------------------------------------------------------
------------------------------------------------------------
------------------------------------------------------------
------------------------------------------------------------
------------------------------------------------------------
------------------------------------------------------------
------------------------------------------------------------
------------------------------------------------------------
------------------------------------------------------------
--------------------------------------------------FVNNK-----
------------------------------------------------------------
------------------------------------------------------------
------------------------------------------------------------
------------------------------------------------------------
------------------------------------------------------------
--------------------
>EP01012_Entosiphon_sulcatum_P035563_TRINITY_DN45156_c0_g1_i1.p2_TRINITY_DN45156_c0_g1_TRINITY_DN45156_c0_g1_i1.p2_ORF_type_3prime_partial_len_236_score_36.63_TRINITY_DN45156_c0_g1_i1_3-707
------------------------------------------------------------
-------------------MEVGP------------------------------------
------------------------------------------------------------
-----------------------------------------DSLREP------------V
ARMLDLL---Q-LEWGTDS-VYQTALA-AE-----------------KSFCFLA------
----------------------APDN-----F--GRLD-CGRKLRLLMTTLCD---KN--
--------C-RLP-------------------------------QDA--LQGMWKEA---
--AQD-----EDEWVRFIGQSVAD--TP----QR--------------------------
-------------------DTINYD---------PNRN------PLL-WES-ARTL----
---FKQ-----LG-----NA--------------------------KRAR-----LTPK-
------LDQ-------FLS---R----AAHCEAVDM------------------------
-------------------PN------------------------------------PHF
A---------------------LSDRMQEVDIFA---------------------ESATV
EPADNMTET---------------------------------------------------
--------------------------------------------SS--------------
-------MW--------------------GAETA--------------------------
--EGSPFTIGQT------------------------------------------------
-----------------------PVRTPES------------------SSF---------
--------------F---------------------------------------------
------------------------------------------------------------
----------------T------------MTLRF--------------------------
------------------------------------------------------------
------------------------------------------------------------
------------------------------------------------------------
------------------------------------------------------------
------------------------------------------------------------
------------------------------------------------------------
------------------------------------------------------------
------------------------------------------------------------
-----------------------------------------------------------A
------------------------------------------------------------
------------------------------------------------------------
------------------------------------------------------------
------------------------------------------------------------
------------------------------------------------------------
------------------------------------------------------------
------------------------------------------------------------
-----------------------------------------------------PL-----
-------------------------TTPSA------------------------------
------------------------------------------------------------
------------------------------------------------------------
------------------------------------------------------------
------------------------------------------------------------
------------------------------------------------------------
------------------------------------------------------------
------------------------------------------------------------
------------------------------------------------------------
------------------------------------------------------------
------------------------------------------------------------
---------------------------------------------------------REV
L-----------------------------------------------------------
------------------------------------------------------------
------------------------------------------------------------
------------------------------------------------------------
------------------------------------------------------------
------------------------------------------------------------
------------------------------------------------------------
------------------------------------------------------------
--------------------
>EP01026_Neomeris_dumetosa_P008077_TRINITY_DN125356_c0_g1_i1.p2_TRINITY_DN125356_c0_g1_TRINITY_DN125356_c0_g1_i1.p2_ORF_type_3prime_partial_len_244_score_34.64_TRINITY_DN125356_c0_g1_i1_42-770
------------------------------------------------------------
-------------------MSNPRD-----------------------------------
------------------------------------------------------------
-----------------------------------------------------------T
SWFCNKL---G-EGWVG-G-SLCQWLS-C------------------EIFSGVI------
------------------------DR-----F--TKLS-PAARVRLLFTCLYL---KP--
--------D-QRL----------------------------T-FKNE--LARLIELA---
--KGD-----DEEWVRVTGVLVSE--YQ--------------------------------
-------------------GSLSLQYF--------DED------KAI-ADS-LAEL----
---KKA-----LE-----------------------------IDYRDDLL-----ARPL-
E------ED-------LLG---E----SVLASRSVVVKDI--------------------
------------------PMR------------------------------------LHF
G---------------------VKSSAQVLG-----------------------------
------------------------------------------------------------
------------------------------------------------------------
------------------------------------------------------------
------------------------------------------------------------
-----------------------PS-----------------------------------
------------------------------------------------------------
------------------------------------------------------------
----------------N-C-G----------------------------EDNDE------
------------VQKLRARSSSGIEEKKQL------------------------------
------------------------------------------------------------
------------------------------------------------------------
------------------------------------------------------------
------------------------------------------------------------
------------------------------------------------------------
-----------------KKKKKKKK-------------------------------KKKK
SGQ---------------------------------------------------------
------------------------------------------------------------
------------------------------------------------------------
------------------------------------------------------------
------------------------------------------------------------
------------------------------------------------------------
------------------------------------------------------------
------------------------------------------------------------
------------------------------------------------------------
------------------------------------------------------------
----------------------CLLAAP--------------------------------
------------------------------------------------------------
------------------------------------------------------------
------------------------------------------------------------
------------------------------------------------------------
------------------------------------------------------------
------------------------------------------------------------
------------------------------------------------------------
------------------------------------------------------------
------------------------------------------------------------
------------------------------------------------------------
--------------IP-----------------------------------------KFV
LL-Y--------------------------------------------------------
------------------------------------------------------------
---------------------------------SVC--------------SLKKN-----
----------------------------------------------------------N-
--------------------------KSLA------------------------------
------------------------------------------------------------
-----------------------------------------------------------F
------------------------------------------------------------
-----------------INF
>EP01027_Heterolobosea_sp_BB2_P015021_GEZU01021536.1.p1_GENE.GEZU01021536.1_GEZU01021536.1.p1_ORF_type_complete_len_760_score_173.10_GEZU01021536.1_194-2473
------------------------------------------------------------
-------------------MDNNPENYYDYTINSSNSNNNDADVNDYYNAPA------TR
NTGRASTTDY--TNMGYEYGE-VNNNNEAYDNK-NTSNQQV---SPTSVNRGDQFRSTSS
EHAAASASSSTPLPTTPTSFSQTSGFSTFASAPIVGGNVNILAVEDA------------A
TWAKQRL---A-SSWSA-P-RAAGHMD-G------------------NWVKQFVY-----
--QHQQ---------------SVSEQSNIDIF--SFLE-TPIKIRLLMSIISM---KK--
--------Q-QIN----------------------------E-LRVP-YLQQFVHMG---
--LED-----SDEWVRVISEIVFP--LV----YDEQR-----------------------
-------------------PRLNTSLQN----------------KQF-ISA-IDHF----
---KQK-----VR-----TL------------------------SNDVER-----LVPL-
E------YQ-------YLS---R----SAVSQRAEQQQDL---------QAQPL------
--------------SKIIASN------------------------------------PHF
K---------------------VKAQAVEELEAP--------------------TKPAPV
ETSKDSAAKAKGPL--------------------------QKLNIPRSTKPIERI----G
--------SGSAAAGALASPGPA---------------------SA--------------
---TKKTMF--------------------SPAG---------------------------
--RGAPSTPKSAGPT---------------------------------------------
-----------------------PSASTPI------------------TPASA-------
--------------F---------------------------------------------
-------------------------------------LNTDRYSNNK-------------
----------------R------------GRVMS---------------IDEDD------
------------ARERVKQQEEAIKKKRSEAAV---------------------------
------------------------------------------------------------
------------------------------------------------------------
------------------------------------------------------------
---------------------------------TETDRERKKRE-----------KLEEK
-------------------------------------------TKKKEEK----------
--------------EAQKRQKEEEK-------------------------------RRAQ
EEKAQAAEKAALVMAAL-------------------------------------------
------------------------------QAKVEQARA-------------------GG
LDSDDD--------------EDL-------------------------------------
------------------------------------------------------------
---------------------AELLAVATPRSRGRPPASASHS-----------------
--------------------------------------AATSQQGVPASP-T--------
------------------------------------------------------------
------------------------------------------------------------
------------------------------------------------------MAKPKP
PSAT-------------------------------------------GRGRGRPKLQTKA
---------------------LDDNEIPAQKQQQASISNKPA------------------
------------------------------------------------------------
------------------------------------------------------------
------------------------------------------------------------
---------------------------------TPVSPFGQQQPFSPQQQ----------
------------------------------------------------------PPHSPF
PQAPFG--------------------SIPSFSVFPQPAAPH-------------------
--------------------------TNIQPPKEILSSFGPRQTAPGL------------
----------------SPSSAAANQSASLSQML---------QE---ALS----------
------------------------------DQTPQQHQFTVTPFA---------------
--LGRP---------------------------------------PQQPQHR--------
---------PMMTTTP------------------------------------QHSQPQQQ
PLP------------------------QPQQQPLP-----QP------------------
------------------------------------------------------------
--------------------------------------------------QQQQQ-----
------------------------------------------------------------
------------------------------------------------------------
------------------------------------------------------------
------------------------------------------------------------
------------------------------------------------------------
--------------------
>EP01041_Mallomonas_annulata_P004800_gene4800-9571_t
------------------------------------------------------------
-------------------MDLDTL-----------------------------------
------------------------------------------------------------
-----------------------------------------------------------L
LQLDKKL---K-SSWSS-W-TLSHTLS-N------------------TVIDDVR------
------------------------NN-----F--DKFD-KKIKMRILLSLIGI---DS--
--------N-QRG----------------------------A-MASS--IKRLLHQA---
--SED-----KDEWVPIISGLVHRKLFS---VTD--------------------------
-------------------TSIE-----------GQSN------QTL-TKT-SQTI----
---IEK----LLQF----ESINES-------------------VTDSTYY-----YQPY-
E------CS-------FLS---Q----KIFPIELLGD-----------------------
------------------GSN------------------------------------QHF
K---------------------YNSTSPDFLSRE---------------------RKIIA
DKLAQDHKVKP---------------------------------SLMPSNHSNEA----R
AAAVA-------------------------------------AASS--------------
------------------------------------------------------------
--ATDPTSTSTYGITSPT----------------------TTSQPKLPTSLLPSVT----
-----------------------PSLSRPV------------------AP----------
------------------------------------------------------------
------------------------------------------------------------
----------------K------------RTTQS---------------LTLDQ------
------------LKEKRSSITPAATPTTSTAATTV-------------------------
------------------------------------------------------------
------------------------------------------------------------
------------------------------------------------------------
------------------------------------------------------------
------------------------------------------------------------
-------------V-PIKRKRKEGG-----------------------------------
------------------------------------------------------------
------------------------------------------------------------
------------------------------------------------------------
------------------------------------------------------------
---------------------GGGGDSEPPVVTSS-------------------------
---------------------------------------TSSSTSTPISP-T--------
------------------------------------------------------------
------------------------------------------------------------
------------------------------------------------------------
-----------------------------------------------TTTTTTPA-----
---------------------VSVSVSPIVNKDDESSIAKK--MKKDEM-----------
------------------------------------------------------------
------------------------------------------------------------
------------------------------------------------------------
----------------------------TSSSALSSSPDKTTSNSISSSV----------
----------------------------------------------SATPAVPIPVAVPV
PV----------------------------------------------------------
--------------------------PVPVPAAT--------------------------
--------------------------VDWDTLV---------RESP-LLK----------
----------------------------------GTDKDNLKGYF---------------
---------------------------------------------DNDPKILL-------
---------ALKAQNP-------------------------------------DNV-WKV
KL-------------------------SEDILT-S-------------------------
-------------------------------AEGVKS----------------------K
ATIYMEVKLNPPSWR-----------------------------------KFWQMI---M
LLNY--------------------------------------------------------
-----------------------NRGKVFAKYPLGS------------------------
------------------------------------------------------------
-----------------------------------------------------------F
------------------------------------------------------------
--------------------
>EP01053_Blabericola_migrator_P000975_Blabericola_migrator_1_974@NODE_1243_length_5009_cov_73_028329_g840_i0_p3_GENE_NODE_1243_length_5009_cov_73_028329_g840_i0NODE_1243_length_5009_cov_73_028329_g840_i0_p3_ORF_type5prime_partial_len237_score36_32_NODE_12
------------------------------------------------------------
------------------------------------------------------------
------------------------------------------------------------
------------------------------------------SYSSAAS---------AY
VDYLEVL---A-SKWSS-S-SAASHIT-P------------------QLLDYLQ------
------------------------PR-----F--HRCS-TPIKIRVVLSFLYL---TD--
--------N-ARI----------------------------L-NRDM--LLKILAEA---
--EVD-----RDEWVRKLARLISS--FV----VV--------------------------
-------------------GSIDVRET-------DSET----A-----YHL-LKFL----
---NTQ-----RE-----KHKL------------------------IYLN-----KPPL-
E------AP-------HLA--------NVLSEKVMRSDYA--------------------
------------------------------------------------------------
---------------------------------LWT------------------------
------------------------------------------------------------
------------------------------------------------------------
------------------------------------------------------------
--SAPPVAPEK---------------------------EQEDPADLFDDFLQRSKVCVDT
TNFQ-------------------P------------------------------------
------------------------------------------------------------
------------------------------------------------------------
----------------K--------------------------------IDFLA------
-----------FNAELMRSGE---------------------------------------
------------------------------------------------------------
------------------------------------------------------------
------------------------------------------------------------
------------------------------------------------------------
------------------------------------------------------------
-----------------VAMRKIAK-------------------------------KNAA
SN----------------------------------------------------------
------------------------------------------------------------
------------------------------------------------------------
-----I------------------------------------------------------
------------------------------------------------------------
--------------------------------------ASVNNTKSGCR-----------
------------------------------------------------------------
------------------------------------------------------------
------------------------------------------------------------
------------------------------------------------------------
------------------------------------------------------------
------------------------------------------------------------
------------------------------------------------------------
------------------------------------------------------------
------------------------------------------------------------
------------------------------------------------------------
------------------------------------------------------------
------------------------------------------------------------
------------------------------------------------------------
------------------------------------------------------------
------------------------------------------------------------
------------------------------------------------------------
------------------------------------------------------------
------------------------------------------------------------
------------------------------------------------------------
------------------------------------------------------------
------------------------------------------------------------
------------------------------------------------------------
------------------------------------------------------------
------------------------------------------------------------
--------------------
>EP01054_Gregarina_sp_Poly1_P006514_Gregarina_sp_Poly_1_6513@NODE_348_length_9346_cov_198_894493_g291_i0_p4_GENE_NODE_348_length_9346_cov_198_894493_g291_i0NODE_348_length_9346_cov_198_894493_g291_i0_p4_ORF_typecomplete_len239_score44_22Npun_R1517_PF18068
------------------------------------------------------------
-------------------MQH--------------------------------------
------------------------------------------------------------
-----------------------------QEHSTDTSAKQRPEHQAPAS---------AY
VDYLEVL---A-SKWSS-S-SAAAHIT-P------------------QLLEYLQ------
------------------------PR-----F--HRCS-TPIKIRVVLSFLYL---SE--
--------E-SRL----------------------------E-NRET--LLKVLAEA---
--EVD-----RDEWVRKLARLVSS--FV----VV--------------------------
-------------------GSIDVRET-------DSET----A-----YHL-LKFL----
---NTQ-----RE-----KHNL------------------------IYLN-----KPPL-
E------AP-------HLA--------NVLSEKVMRSECM--------------------
------------------------------------------------------------
------------------------------------------------------------
------------------------------------------------------------
------------------------------------------------------------
------------------------------------------------------------
-------ADTE---------------------------ERAPSEDLFDGFLQRSRVCADT
TNFQ-------------------P------------------------------------
------------------------------------------------------------
------------------------------------------------------------
----------------K--------------------------------IDFLA------
-----------FNAELMRAGE---------------------------------------
------------------------------------------------------------
------------------------------------------------------------
------------------------------------------------------------
------------------------------------------------------------
------------------------------------------------------------
-----------------LAMRKTYK-------------------------------KQQS
DGRQ--------------------------------------------------------
------------------------------------------------------------
------------------------------------------------------------
------------------------------------------------------------
------------------------------------------------------------
--------------------------------------------KGPH------------
------------------------------------------------------------
------------------------------------------------------------
------------------------------------------------------------
------------------------------------------------------------
------------------------------------------------------------
------------------------------------------------------------
------------------------------------------------------------
------------------------------------------------------------
------------------------------------------------------------
------------------------------------------------------------
------------------------------------------------------------
------------------------------------------------------------
------------------------------------------------------------
------------------------------------------------------------
------------------------------------------------------------
------------------------------------------------------------
------------------------------------------------------------
------------------------------------------------------------
------------------------------------------------------------
------------------------------------------------------------
------------------------------------------------------------
------------------------------------------------------------
------------------------------------------------------------
------------------------------------------------------------
--------------------
>EP01055_Gregarina_sp_Pseudo9_P003143_Gregarina_sp_Pseudo_9_3142@NODE_3332_length_678_cov_7_561815_g3042_i0_p1_GENE_NODE_3332_length_678_cov_7_561815_g3042_i0NODE_3332_length_678_cov_7_561815_g3042_i0_p1_ORF_typeinternal_len226_score77_89HA_PF03457_14_0_2
------------------------------------------------------------
------------------------------------------------------------
------------------------------------------------------------
-------------H-------------FTEEDPPSLAAPLAPAGRSAAS---------AY
VDYLEVL---A-SKWSS-S-SAAAHIT-P------------------QLLDYLQ------
------------------------PR-----F--HRCS-TPIKIRVVLSFLYL---TE--
--------D-ARV----------------------------L-NREM--LLKILAEA---
--EVD-----RDEWVRKLARLVSS--FV----VV--------------------------
-------------------GSIDVRET-------DSET----A-----YHL-LKFL----
---NTQ-----RD-----KHKL------------------------IYLN-----KPPL-
E------AP-------HLA--------NVLSEKTMRSECT--------------------
------------------------------------------------------------
------------------------------------------------------------
------------------------------------------------------------
------------------------------------------------------------
------------------------------------------------------------
--------------------------------------EQEDAADVFTGFLQRSRVCADT
TNFQ-------------------P------------------------------------
------------------------------------------------------------
------------------------------------------------------------
----------------K--------------------------------IDFLA------
-----------INAELMRPGE---------------------------------------
------------------------------------------------------------
------------------------------------------------------------
------------------------------------------------------------
------------------------------------------------------------
------------------------------------------------------------
-----------------KKKKKTHK-------------------------------K---
------------------------------------------------------------
------------------------------------------------------------
------------------------------------------------------------
------------------------------------------------------------
------------------------------------------------------------
-------------------------------------------------A----------
------------------------------------------------------------
------------------------------------------------------------
------------------------------------------------------------
------------------------------------------------------------
------------------------------------------------------------
------------------------------------------------------------
------------------------------------------------------------
------------------------------------------------------------
------------------------------------------------------------
------------------------------------------------------------
------------------------------------------------------------
------------------------------------------------------------
------------------------------------------------------------
------------------------------------------------------------
------------------------------------------------------------
---------------P--------------------------------------------
------------------------------------------------------------
------------------------------------------------------------
------------------------------------------------------------
------------------------------------------------------------
------------------------------------------------------------
------------------------------------------------------------
------------------------------------------------------------
------------------------------------------------------------
--------------------
>EP01056_Protomagalhaensia_sp_Gyna25_P001974_Protomagalhaensia_sp_Gyna_25_1973@NODE_2053_length_1322_cov_190_794232_g1695_i0_p1_GENE_NODE_2053_length_1322_cov_190_794232_g1695_i0NODE_2053_length_1322_cov_190_794232_g1695_i0_p1_ORF_typecomplete_len298_scor
------------------------------------------------------------
------------------------------------------------------------
------------------------------------------------------------
------------------------------------------MADGAAG---------VY
VDYLEVL---A-SKWSS-S-SAASHIN-P------------------QLLAYLQ------
------------------------PR-----F--HRCS-TPIKIRVVLSFLYL---SE--
--------E-ARV----------------------------S-NRKT--LLKILAEA---
--EVD-----RDEWVRKLARLVSS--FV----VV--------------------------
-------------------GSIDVRET-------DSET----A-----YHL-LKFL----
---NTQ-----RE-----KHRL------------------------LYLS-----KPPL-
E------AP-------HLA--------NVLSEKAMRAEVVQLQRS---------------
-------------------LSEKEDQKPHPA--------EKAQPPPQLFPNHR-----HI
TPHEL---------------QAARDAATPFIAAQRAA-----------------------
------------------------------------------------------------
--------------------------------------------SP--------------
------------V--------------CQSLN----------------------------
--SIHPFAPRDTDNASSQTTRRT--------------SIQADEEDLFEAFLQRSKVCVDS
TNFQ-------------------P------------------------------------
------------------------------------------------------------
------------------------------------------------------------
----------------K--------------------------------IDFLA------
-----------FNTELMRPGE---------------------------------------
------------------------------------------------------------
------------------------------------------------------------
------------------------------------------------------------
------------------------------------------------------------
------------------------------------------------------------
-----------------HAMRKTLK-------------------------------K---
------------------------------------------------------------
------------------------------------------------------------
------------------------------------------------------------
------------------------------------------------------------
------------------------------------------------------------
--------------------------------------------MHPQK-----------
------------------------------------------------------------
------------------------------------------------------------
------------------------------------------------------------
------------------------------------------------------------
------------------------------------------------------------
------------------------------------------------------------
------------------------------------------------------------
------------------------------------------------------------
------------------------------------------------------------
------------------------------------------------------------
------------------------------------------------------------
------------------------------------------------------------
------------------------------------------------------------
------------------------------------------------------------
------------------------------------------------------------
------------------------------------------------------------
------------------------------------------------------------
------------------------------------------------------------
------------------------------------------------------------
------------------------------------------------------------
------------------------------------------------------------
------------------------------------------------------------
------------------------------------------------------------
------------------------------------------------------------
--------------------
>EP01066_Platyproteum_vivax_P012264_Platyproteum_vivax@DN5576_c0_g1_i1.p1
------------------------------------------------------------
-------------------VSTQ-------------------------------------
------------------------------------------------------------
------------------------------------------------------------
------------STWVA-------------------------------------------
------------------------ME-----F--VEWP-TDLKLRMMMTLMYL---PN--
--------E-KRR----------------------------I-MQDD--IRTIIEMA---
--EQD-----EDNWVVVFGKVLTS--YP----KT--------------------------
-------------------GAISPAHLDS---------------ESL-QAL-LEKY----
---TVS-----MH-----------------------------------------SEWPY-
-------TA-------TLH---DRFAVDCINPDAPAWEFSP-------------------
-------------------ARPLP---------------------------------PHR
P---------------------RQKPCSSSRTPESV------------------VAALIA
QDQLEIEAATMLL-----------------------------LTPARPAIPPPNT----R
LVSPVC--------------------------------------SP--------------
----------------------------DGPLEKKD-----------GD-----------
--VLPPSSVRQLGGARYGERVSLQ------------------------------------
-----------------------PSEGVRE------------------------------
------------------------------------------------------------
-------------------------------------RLRASALAMK-------------
----------------R------------PMIQV---------------VELNSPPV-PA
AEKKKRGRPRTREKAVTEETEKGDADSKEEMAAKGNKT----------------------
------------------------------------------------------------
--------------------------------SVTP------------------------
------------------------------------------------------------
-------------------------------ETKTKRKYNKKHSHGSGEKGDMGVRVEET
GDT---------------------------------------ETGDKNEELKDEIGTAFE
KLSDLL-----VRDVRQKRKKKATK----------DWI------------------ETGE
GKKETGKSQVETGDGAKEVQEGK-----------------DP------------------
--SDQIKEARVKRKYQKKKDLQN-------AESKGEEPA-------------TVKPMKNE
KREKTSGYVCPT------------------------------------------------
------------------------------------------------------------
---------------VGEAGDAVTKLHDSPTITDAKVKSPKKRGRP--------------
------------------------------RKVVSKQTLEMEATRSPSSELEKSLTAD--
---------------------------------LNDVENPLFP-----------------
------------------------------------------------------------
-----------------------------------------------------------Q
PIYRQVM------------------------------------QSMAQAPPTEPAFNRYG
VLHP----IHPL---MVPTVMAAHADVPFTASTVHPAVLPATHHT---------------
-----------------------------LLC----------------------------
------------------------------------------------------------
------------------------------------------------------------
---------------------------------APTYPRNMGYTK---------------
------------------------------------------------------------
------------------------------------------------------------
------------------------DLPVQSPPTH--------------------------
---------------------SEDPMYALSSMYHPG-----------NLS----------
------------------------------------------------------------
----------------------------------------------FNPPSIRYQ-----
--------------PPRTH------------------------------DHDYGAVDPSA
IL----------------------------------------------------------
---------PG---------------APHSVSGGMGL----------------------Q
EEPDVEVLHPNVNLD---------------------------------------------
------------------------------------------------------------
------------------------------------------------------------
------------------------------------------------------------
------------------------------------------------------------
------------------------------------------------------------
--------------------
>EP01080_Neovahlkampfia_damariscottae_P005813_gene5813-9636_t
------------------------------------------------------------
-------------------MYNG-------------------------------------
------------------------------------------------------------
--------------------------------NEENFEEGEEKNFEVLN----------G
ISIELKL---K-NEWNS-E-NDISFIT-K------------------EFLKVLN------
------------------------ENP--KIF--QDLN-TDLKLKLLMSCLSM---NK--
--------N-HLK----------------------------N-LKNE--FNELIQLG---
--LND-----ENEWVTVVSEILSE--YP----TH--------------------------
-------------------FCLKNDIQ--------NEKIFGSL-ESFHNKC-LNKI----
---KTN-----LK-----DTQMN---------------------ENDVVI-----SNPL-
------ILK-------YIN--FS-------NEEKSY------------------------
-------------------KN-----------------------------------INHF
K---------------------KNENFKKNLNQL---------------------QIEQQ
EEKLNLKEKI--------------------------------------------------
--------------------------------------------KE--------------
------------------------------------------------------------
----------------------------------------KSSSSTLTNSLEEKL-----
-----------------------ANLRRNS------------------EKMTI-------
------------------------------------------------------------
---------------------------------------TNDNSKQK-------------
----------------K-N----------RSLKQ---------------IDENE------
------------ANQKIKEYTQN-------------------------------------
------------------------------------------------------------
------------------------------------V-----------------------
------------------------------------------------------------
------------------------------------------------------------
------------------------------------------------------------
-----------------KKRKTLKF-------------------------------DEKS
NEIVEKKPKLDF-------------------------------QFG--------------
--------NPFQFQNKFPNQ----------FQSLMNTKQ---------------------
------------------------------------------------------------
------------------------------------------------------------
-----------------------------PISQMLNDALN--------------------
----------------------------------------NKQMNSPSTS-N--------
------------------------------------------------------------
------------------------------------------------------------
--------------------------------------------------------LTSS
PFLF--------------------------------------------STSTNPKQLIPK
-------------------------IAPRPQFQQFLAQQKY--NV---------------
---------------------------------------------------KLP------
----------------------------------------SNVNLNQK------------
------------------------------------------------------------
---------------------------------SIISPTNLTSETNDQ------------
------------------------------------------------------------
---------------I---------QNNTETHISPPSS----------------------
---------------------------SSAPPQQPPQILTTKS-----------------
-----------------DEKNELKVKEQCENLL---------KGCN-KVN----------
----------------------------------DEIKNQIFKFL---------------
--MGID--------------------------------------DEENEKI---------
--------------------------------------------------KNSQDKKIRL
LL-------------------------HEEPN----------------------------
-----------------------------------------------------------Q
HQIIFQLDFENHSWK-----------------------------------KLMKKI----
------------------------------------------------------------
--------------------------KP--------------------------------
------------------------------------------------------------
------------------------------------------------------------
------------------------------------------------------------
--------------------
>EP01085_Mycamoeba_gemmipara_P005378_Mycagemm_TRINITY_DN9066_c0_g1_TRINITY_DN9066_c0_g1_i1_g.5378_m.5378_type_internal_len_133_gc_universal_TRINITY_DN9066_c0_g1_i1_1-396
------------------------------------------------------------
------------------------------------------------------------
------------------------------------------------------------
------------------------------------------------------------
------------------------------------------------------------
---------------------------------------------VLFSLLGV---RK--
--------A-QLK----------------------------T-CESG--LKAVLDRA---
--NAD-----EDEWVRLLAEIIGS--FP----EN--------------------------
-------------------QTLRIDLSN----------------KHF-NEL-ISDI----
---NTK-----LQ--------------------------------CNTTS-----YFPL-
A------TG-------YLA---H----PPTDQST--------------------------
-------------------PV------------------------------------AHF
K---------------------LKKTLEPIITK---------------------------
------------------------------------------------------------
------------------------------------------------------------
------------------------------------------------------------
--KAAPTKPIE-------------------------------------------------
-----------------------PAKKNAP------------------------------
------------------------------------------------------------
------------------------------------------------------------
----------------K-------------------------------------------
------------------------------------------------------------
------------------------------------------------------------
------------------------------------------------------------
------------------------------------------------------------
------------------------------------------------------------
------------------------------------------------------------
------------------------------------------------------------
------------------------------------------------------------
------------------------------------------------------------
------------------------------------------------------------
------------------------------------------------------------
------------------------------------------------------------
------------------------------------------------------------
------------------------------------------------------------
------------------------------------------------------------
------------------------------------------------------------
------------------------------------------------------------
------------------------------------------------------------
------------------------------------------------------------
------------------------------------------------------------
------------------------------------------------------------
------------------------------------------------------------
------------------------------------------------------------
------------------------------------------------------------
------------------------------------------------------------
------------------------------------------------------------
------------------------------------------------------------
------------------------------------------------------------
--------------NP--------------------------------------------
------------------------------------------------------------
------------------------------------------------------------
------------------------------------------------------------
------------------------------------------------------------
------------------------------------------------------------
-----------------------------------------------------------V
------------------------------------------------------------
------------------------------------------------------------
--------------------
>EP01087_Luapelamoeba_hula_P016275_TRINITY_DN49_c1_g2_i2.p1_TRINITY_DN49_c1_g2_TRINITY_DN49_c1_g2_i2.p1_ORF_type_internal_len_731_score_243.89_TRINITY_DN49_c1_g2_i2_3-2192
------------------------------------------------------------
------------------------------------------------------------
------------------------------------------------------------
----------GP-----------------------------LSQTDV------------E
VWLNNKL---E-GTWSS-E-KISSLLT-P------------------PTLEAAT------
------------------------AR-----F--PGLD-TAIKLKLLFAFVTL---GR--
--------K-ARE----------------------------D-LDES--IRALQSVA---
--NAD-----DDEWVAVISQLFSN--LM----AR--------------------------
-------------------EKEGENAPPRAPDEVLVDN------DHF-NNI-HSSL----
---KDT-----LA-----EL--------------------------PPAQ-----FYPL-
E------YP-------YLS---P----YVIGSDTSAAPLDA-------------------
-------------------PN------------------------------------THF
T---------------------LKTPIELPAL----------------------------
-----------------------------------------------PSAPQREA----K
PLP-----------------------------------------ST--------------
------------------------------------------------------------
--TSTPTTSDKKLGKRPLG---------------------ESTSSGFGNRKRPAPS----
-----------------------PSLAKSD------------------GANVG-------
------------------------------------------------------------
-----------------------------------------DKKNDT-------------
----------------R------------KKLRV---------------LDFDE------
------------AMALDQQLVDVVKQKEDE------------------------------
------------------------------------------------------------
------------------------------------------------------------
------------------------------------------------------------
---------------------------------EEEERKRKKTE-----------RANAL
EQKRI----------------------------------------EREAR----------
-----------------KAQRQEER-------------------------------KQKK
AQKEEEKLEKEVKRRERQ------------------------------------------
------------------------------SEAKTQKRG-------------------SL
SKSATGIDNPP--------------------LSPID-----TKLGLSGQLQP--------
---------------GQGLYQTQQRS----------------------------------
------------------GSMSSSAGGMPPQFPGAGGASPGSASSNN-------------
----------------------------------GVGSGGMGGSASPSGGGS--------
-------------------------GGGGA---------PVGR-----------P-----
--------------SGSVQASS--------------LLSAALL-----------------
--------------------------------------------------PNNFASSPQY
PYGTPQS----------------------------------HGGMHQQPDMGWPS-----
----------PYNNGAHMTGHSQQQQQPLTHLSPLAS-----------------------
------------------------------------------------------------
---------------------------------G--------------------------
------------------------------------------------------------
---------------------------------YPSYPPAQQHYLQHTQQ----------
-------------------------------------------------------SQHPQ
Q-----------------------------------------------------------
--------------------------QQQHPQQHTPLHA---------------------
----------------QVPSNVAQTATTPNSLF---------DHAN-RLS----------
----------------------------------AEDRERLTAFL---------------
--GGQM---------------------------------------VSNP-----------
--------------NP----------------------------------TGSSPV-QQI
LI-------------------------NEEEKS---------------------------
------------------------------DGVSASY----------------------L
EQIIFEINYQTGSWR-----------------------------------KLRRK-----
------------------------------------------------------------
--------------------------KPLASGTTPAAAAGAAGVAGGSSGSVHHHHHQQQ
QQQQQQQQQQQQQLQQQQQLRQQIQQQLQQQQLQQQHYQQQ--------------QHQ--
HPQQQQHHQQ---------QQPQPQ-----------------------------------
------------------------------------------------------------
--------------------
>EP01089_Gocevia_fonbrunei_P017873_TRINITY_DN5932_c0_g1_i2.p1_TRINITY_DN5932_c0_g1_TRINITY_DN5932_c0_g1_i2.p1_ORF_type_internal_len_283_score_61.09_TRINITY_DN5932_c0_g1_i2_1-846
R-----------------------------------------------------------
-------------------M----------------------------------------
------------------------------------------------------------
---------------------------------------------DI------------E
NWVSTKL---Y-EPWSS-A-TISSLLT-E------------------DNLKQLK------
------------------------EK-----F--VYLD-TPIKLRLLLSFATL---RK--
--------R-QLK----------------------------D-FETE--INAILTLG---
--QED-----EDEWCRVIAQMLSP--IA----KD--------------------------
--------------------GLSTF----------IAN------EAS-NEL-QNEI----
---NEQ-----LS-----NL------------------------ETTPYM-----IYPI-
E------YS-------YLS---P----NLLPSTPPK------------------------
-------------------PP------------------------------------QHF
Q---------------------MKKPLEPPVFPT---------------------DFPAF
SSKHQPF-----------------------------------------------------
--------------------------------------------SG--------------
----------Q-FG----------------------------------------------
--SASPSALALVGMGGGPGSSGD------------GRRNKRKKSSIF-------------
----------------------LNRSNGQS------------------------------
------------------------------------------------------------
----SLN--------MSGNRRGF----------------------HK-------------
----------------Q------------KKMQI---------------IDINE------
------------LKQIQEQQPDVKKR----------------------------------
------------------------------------------------------------
------------------------------------------------------------
------------------------------------------------------------
------------------------------------------------------------
------------------------------------------------------------
-----------------KRQREEES-----------------------------ERERKR
KEKEVVKE----------------------------------------------------
------------------------------------------------------------
------------------------------------------------------------
------------------------------------------------------------
------------------------------------------------------------
------------------------------------------------------------
------------------------------------------------------------
------------------------------------------------------------
------------------------------------------------------------
------------------------------------------------------------
------------------------------------------------------------
------------------------------------------------------------
------------------------------------------------------------
------------------------------------------------------------
------------------------------------------------------------
------------------------------------------------------------
------------------------------------------------------------
------------------------------------------------------------
------------------------------------------------------------
------------------------------------------------------------
------------------------------------------------------------
------------------------------------------------------------
------------------------------------------------------------
------------------------------------------------------------
------------------------------------------------------------
------------------------------------------------------------
------------------------------------------------------------
------------------------------------------------------------
------------------------------------------------------------
------------------------------------------------------------
--------------------
>EP01090_Pellita_catalonica_P002054_TRINITY_DN1172_c0_g1_i2.p1_TRINITY_DN1172_c0_g1_TRINITY_DN1172_c0_g1_i2.p1_ORF_type_5prime_partial_len_573_score_93.27_TRINITY_DN1172_c0_g1_i2_2-1720
------------------------------------------------------------
------------------------------------------------------------
------------------------------------------------------------
---------------------------------------------DI------------E
VWVTTKL---S-DAWSS-P-KIASLLN-P------------------TNLSQIK------
------------------------DR-----F--SSLD-ATSKLRLILSFTSL---RK--
--------R-QYL----------------------------E-CEEI--VSDILTIA---
--IDD-----EDQWVNIIASILRP--IT----SS--------------------------
------------------DHILDLSAI--------AQN------DAG-QEL-QKEI----
---LQK-----VD-----KL-----------------------SDDATLH-----TFPL-
E------FP-------YLS---S----ELLPQHPLITQK---------------------
-------------------QT------------------------------------VHF
K---------------------LKTKLTPPAFPIPST-----------------------
------------------------------------------SKTAAPRI----------
------------------------------------------------------------
------------------------------------------------------------
--IPNPNSSKRKGLSGSKSSA-------------------LRSSSGLRSSKGVSLR----
-----------------------PSSSRGM------------------GAGLS-------
------------------------------------------------------------
------------------------------------------GRYPK-------------
----------------P------------NKIGI---------------IEVDE------
------------LKRIQEMQERAEKRTRLR------------------------------
------------------------------------------------------------
------------------------------------------------------------
------------------------------------------------------------
--------------------------------DEEAERERRRRA-----------QALAK
ETRRR----------------------------------------EREEK----------
-----------------KRKRAEEA-------------------------------ATKR
SIQEERRLEKMQVQQSKRIKVL--------------------------------------
------------------------------DNQSPQAYQ---------------------
------------------------------------------------------------
------------------------------------------------------------
--------------------HHYVVTNNAPQTAPGSGQYRPPP-----------------
---IVSPGNTYV------------------RPHVGPMPGYPQAPRAPIQASSL-------
------------------------------------------------------------
------------------------------------------------------------
-----------------------------------------------------LTQALSY
PQPQPQH----------------------------------------GREQGNPA-----
---------QPWAVHEGANNGDERRTQPEQRNAADLAMAQKSTMP---------------
--------------------------------------VP--------------------
------------------------------------------------------------
------------------------------------------------------------
---------------------------------YPNYPYAQQQQHPH-------------
----------------------------------------------------HVPQNQPQ
HEHQHE------------------------------------------------------
--------------------------PQRAPQHAS-------------------------
------------------------------------------QHASQHVS----------
------------------------------------------------------------
-----------------------------------------------QPAQHH-------
--------------QP--------------------------------------------
---------------------------NQQEQQLTQN-----------------------
-------------------------SNYNYNNNSSSS-----------------------
-------NYNSNNSSSNNSSNSSSNSSNTTS--SSCLIIRVSNNIIIITIRASRRTV---
------------------------------------------------------------
-------LY---------------------------------------------------
------------------------------------------------------------
------------------------------------------------------------
------------------------------------------------------------
--------------------
>EP01091_Cochliopodium_minus_P014976_TRINITY_DN5209_c0_g1_i1.p1_TRINITY_DN5209_c0_g1_TRINITY_DN5209_c0_g1_i1.p1_ORF_type_internal_len_647_score_248.67_TRINITY_DN5209_c0_g1_i1_1-1938
------------------------------------------------------------
------------------------------------------------------------
------------------------------------------------------------
----------------------------------------NNINFDI------------D
GWLSRTS---E-EPWST-S-NISNLLD-V------------------SVLEKVA------
------------------------EK-----W--DILE-VSTKLKLIFSFLTL---KT--
--------E-NKS----------------------------K-IKDQ--LSKIIELG---
--KKD----EESEWVQVISEFFTN--FA----YD--------------------------
-------------------DQIETNIGN----------------EGF-KTT-YEKL----
---NNS-----IS--------------------------------ETGIS-----FNSP-
E------MI-------YLH---P----SIADKYKVI------------------------
-------------------PN-----------------------------------IEHF
K---------------------LKESALAKPPELPNTRKK--------------------
------------------------------------------------------------
--------------------------------------------QS--------------
------------V---------------------------------------------QI
IKKTTPQTVKEKPT----------------------------------------------
-----------------------PEIKFYS------------------------------
------------------------------------------------------------
------------------------------------PLTETIIEMNK-------------
----------------K------------KKTKL---------------LDSVE------
------------ALKLFHQDEQAKKKPPPE------------------------------
------------------------------------------------------------
------------------------------------------------------------
------------------------------------------------------------
-----------------------------------KKTPAKKTP----------------
--------------------------------------------AEKKTP----------
---------------QKKRQKPEKTPGTEKDP------------------------KKPK
VDKTEDPNNKKNL-----------------------------------------------
------------------------------------------------------------
------------------------------------------------------------
-----------------------------------------F------------------
-----------------------------PSNPNPNNEDPNNT-----------------
--------------------------------------KLTLNNPNPNSNIN--------
LGNMNINFNSNSGVQGF-------------PPKINPNMKPGVL-----------------
------------------------------------------------PG----------
---------------------------------------------HPSNVSFNPLQQSQA
PYKPYNP--------------------------------LQNDNTTQNKVPQQPI-----
------------------KSFNPFQNSPFSFTNKPNTEVPEQ------------------
------------------------------------------------------------
------------------------------------------------------------
------------------------------------------------------------
---------------------------------NYTNPQNNQQQLQQQQL----------
-------------------------------------------------------NQNPF
------------------------------------------------------------
------------------------LSNSYAPQNDVFQQL---------------------
---------------HQQHQQLQKQQHQKTGYF---------ESSNPSLSISGSLSLNTS
NPGFDIP-------------------------SYNLNKEDISTLND-------------N
NSIGNPYNNPNIYNPSSG---------------------ILGGNTYSNP----------T
--------------NPFAHVNNNFS---------------------NYSNSSGGNLGGSL
NTTANT------NVGGNLDG--YGTEYEDEPTSASSL-----------------------
-----------------------------SSSDQEKLTEYANRISNDFP--------LSE
DESILVTNF-------------------------------LQ--------QLKQL-----
----------NPSLD---------------------------------------------
--------------------------RQTYLLEETPIDQ---------------------
------------------------------------------------------------
------------------------------------------------------------
------------------------------------------------------------
--------------------
>EP01102_Stenamoeba_stenopodia_P016787_TRINITY_DN5900_c0_g2_i1.p1_TRINITY_DN5900_c0_g2_TRINITY_DN5900_c0_g2_i1.p1_ORF_type_3prime_partial_len_403_score_134.54_TRINITY_DN5900_c0_g2_i1_2-1207
------------------------------------------------------------
-------------------MSSF-------------------------------------
------------------------------------------------------------
--------------------------------------VPLNPERDV------------E
LWLANKL---E-EPWSS-E-RIANLLT-S------------------PIFLAVK------
------------------------AK-----F--ERMD-PIIKLKLLFAFFAL---RK--
--------P-NIK----------------------------Q-MKVE--IEDILKLG---
--LVD-----SDGWVRSISKLIGK--IT----QD--------------------------
-------------------GDFELKTDDCCP-----------------SEI-YDTL----
---KSM-----VE--------------------------------TTNIN-----FFPL-
E------TL-------YLH---P----ALLEKPYVK------------------------
-------------------EN------------------------------------PHF
T---------------------IKKRIENEVTSSNPP-----------------VRRSSL
SLSSSTV------------------------------------KIEPPAGDKTVQ-----
----------------------------------------RFDRST--------------
------------------------------------------------------------
--DGLPLRSSTNNITTP-----------------------TRKSSVF-------------
----------------------APRQSYDSL-----------------------------
------------------------------------------------------------
---------------SLGERRGF----------------------QK-------------
----------------T------------NRTRM---------------LDIGE------
------------VEKLRQASMEAAAKAAREAAA---------------------------
------------------------------------------------------------
------------------------------------------------------------
------------------------------------------------------------
------------------------------------------------------------
------------------------------------------------------------
-----------------KEQALQEAK------------------------------EAKE
AARLAAKASRVKPKAKE-------------------------------------------
------------------------------PESDTTAIA---------------------
------------------------------------------------------------
------------------------------------------------------------
------------------------------------------------------------
----------------------------------------SITSSTPTTT----------
------------------------------------------------------------
------------------------------------------------------------
------------------------------------------------------------
----------------------------------------------------TPM-----
------------------------DIEPSKDGAAMEGAS---------------------
------------------------------------------------------------
------------------------------------------------------------
------------------------------------------------------------
---------------------------------SPTTP----------------------
------------------------------------------------------------
------------------------------------------------------------
------------------------------------------------------------
------------------------------------------KQSKRRTAE---------
------------------------------------------------------------
--AGDG---------------------------------------KKTP-----------
--------------EPKKRK-------------K--------------------------
---------------------------SEDKEKKE-------------------------
------------------------------------------------------------
--------------------------------------------------KLPKE-----
-----------PKP----------------------------------------------
--------------------------KKEKKEKPPKTR----------------------
------------------------------------------------------------
------------------------------------------------------------
------------------------------------------------------------
--------------------
>EP01103_Thecamoeba_quadrilineata_P005452_TRINITY_DN1524_c0_g1_i1.p1_TRINITY_DN1524_c0_g1_TRINITY_DN1524_c0_g1_i1.p1_ORF_type_5prime_partial_len_419_score_80.31_TRINITY_DN1524_c0_g1_i1_2-1258
---FL-------------------------------------------ENRYCLFSFETF
---LLF-------------MSS--------------------------------------
------------------------------------------------------------
-----------------------------------------NPERDI------------E
IWISTKL---E-DPWSS-E-KFTTYLT-P------------------PVLKQIQ------
------------------------AR-----F--PILD-TSIKLRLLFAFLHA---RK--
--------N-TMK----------------------------E-LESE--FNTLISLG---
--TKD-----PDDWVKTISKMLSV--LR--------------------------------
------------------DGDIQLQTEGICP-----------------QDV-HNSL----
---KDS-----IK-----EQ--------------------------GGVK-----FYPQ-
E------AL-------FLN---K----SLVGAPPT-------------------------
-------------------SI------------------------------------SHF
T---------------------LKKPLVSETSLS--------------------VKKPSL
SNSIPKL------------------------------------ETMTPGTVQHER----D
LLT-----------------------------------------SS--------------
------------------------------------------------------------
--GNVPRTPAKKPQ----------------------------------------------
-----------------------PTPQVSQ------------------------------
------------------------------------------------------------
------------------ERRGF----------------------QK-------------
----------------Q------------NKMRV---------------LEIQE------
------------VNMLMQQSADSKKRKHPQEIEEP-------------------------
------------------------------------------------------------
------------------------------------------------------------
------------------------------------------------------------
-------------------------------ASEDFEKQKKKKE-----------KQEQI
EKKTK----------------------------------------EKEEK----------
-----------------KRKKMEEA-------------------------------HHKK
LQNEEKKNAVKVV-----------------------------------------------
------------------------------PKKTTTPKP-------------------PK
KNQKEGHD----------------------------------------------------
------------------------------------------------------------
-----------------------------PMHPAS-------------------------
---LFNP-----------------------LGNLPQYSIEAHNGEQPIEGDHYH------
------------------------------------------------------------
------YMNSLYSKQGQESHSK--------------FS----------------------
------------------------------------------------------------
------------------------------------------------------------
------------------------------------------------------------
------------------------------------------------------------
------------------------------------------------------------
------------------------------------------------------------
------------------------------------------------------------
------------------------------------------------------------
------------------------------------------------------------
------------------------------------------------------------
-----------------------------------------------NLNI---------
------------------------------------------------------------
--RGCF------------------------------------------------------
----------------------------------------------------HLDI-LRM
CL----------------------------------------------------------
-----------------------------------------------------------M
ET----------------------------------------------------------
------------------------------------------------------------
------------------------------------------------------------
------------------------------------------------------------
------------------------------------------------------------
------------------------------------------------------------
--------------------
>EP01103_Thecamoeba_quadrilineata_P005454_TRINITY_DN1524_c0_g1_i4.p1_TRINITY_DN1524_c0_g1_TRINITY_DN1524_c0_g1_i4.p1_ORF_type_complete_len_638_score_125.35_TRINITY_DN1524_c0_g1_i4_245-1915
------------------------------------------------------------
------------------------------------------------------------
------------------------------------------------------------
------------------------------------------------------------
------------------------------------------------------------
------------------------------------------------------------
-----------MK----------------------------E-LESE--FNTLISLG---
--TKD-----PDDWVKTISKMLSV--LR--------------------------------
------------------DGDIQLQTEGICP-----------------QDV-HNSL----
---KDS-----IK-----EQ--------------------------GGVK-----FYPQ-
E------AL-------FLN---K----SLVGAPPT-------------------------
-------------------SI------------------------------------SHF
T---------------------LKKPLVSETSLS--------------------VKKPSL
SNSIPKL------------------------------------ETMTPGTVQHER----D
LLT-----------------------------------------SS--------------
------------------------------------------------------------
--GNVPRTPAKKPQ----------------------------------------------
-----------------------PTPQVSQ------------------------------
------------------------------------------------------------
------------------ERRGF----------------------QK-------------
----------------Q------------NKMRV---------------LEIQE------
------------VNMLMQQSADSKKRKHPQEIEEP-------------------------
------------------------------------------------------------
------------------------------------------------------------
------------------------------------------------------------
-------------------------------ASEDFEKQKKKKE-----------KQEQI
EKKTK----------------------------------------EKEEK----------
-----------------KRKKMEEA-------------------------------HHKK
LQNEEKKNAVKVV-----------------------------------------------
------------------------------PKKTTTPKP-------------------PK
KNQKEGHD----------------------------------------------------
------------------------------------------------------------
-----------------------------PMHPAS-------------------------
---LFNP-----------------------LGNLPQYSIEAHNGEQPIEGDHYH------
------------------------------------------------------------
------YMNSLYSKQGQESHSKG-----LFPP--GYLTNVPHGNLNLHPNQG--------
-------------------------------------------KPMEFDYQGSSYFQGSY
PMSTNLP----------------------------------------PNNNTSPE-----
------Y-----------------SDLPSSSLSSQLSQAILSHQTLRNN-----------
---------------------------------------------------NPPNVSQS-
------------------------------------------------------------
------------------------------------------------------------
---------------------------------QLQQPIPTSPQHTSMLP----------
-------------------------------PNL--------------------------
------------------------------------------------------------
------------------------KSPTYSPPNPPYPNSTGS------------------
---------------ISQIPSQQLNPVPSLNLF---------EPAN-RLT----------
----------------------------------PENKQKILQFL---------------
--SGNR----------------------------------------ENP-----------
--------------SP-----------------K------------------DGAI-QTF
LL-------------------------DEQVKE---------------------------
-------------------------------ANNANC----------------------I
ESVIFEINYEAGTWR-----------------------------------KLRRK-----
------------------------------------------------------------
--------------------------RFISRMSNPNNNLNLNGS----------------
------------------------------------------------------------
----------------SSLLQPKS------------------------------------
------------------------------------------------------------
--------------------
>EP01104_Vermistella_antarctica_P003584_TRINITY_DN1381_c2_g1_i1.p1_TRINITY_DN1381_c2_g1_TRINITY_DN1381_c2_g1_i1.p1_ORF_type_complete_len_708_score_187.87_TRINITY_DN1381_c2_g1_i1_130-2253
---------MRHRDVTDTIRTPL------------RVTIALRRL--------CPHFFFST
-------------------MDSTVSETPT-------------------------------
------------------------------------------------------------
---------------------------STTEAGAATSAVPFVAERDI------------E
LWLRNKL---E-LAWSS-A-NVSSLFS-P------------------SLLAEIR------
------------------------TR-----F--PTFE-TPIKLKILFSFVYM---GK--
--------V-TAN----------------------------E-CRPE--IERVLERA---
--KED-----KDEWVKVIAELLSP--LS--------------------------------
--------------------KIDFSHL--------RQC------KHS-KDT-LEAV----
---EES-----LR-----EV--------------------------EALR-----YASK-
E------SV-------YLH---S----DLIPSFARKRLARGGNDDDGDVACGPQ------
-------------------DN------------------------------------EHF
R---------------------INKSALDSLIAASG------------------------
--------------------------FDATR-----------STSTTPSTPLHTS----S
HAS-----------------------------------------SS--------------
------------------------------------------------------------
--SPSPASSSSMKAAAARRL----------------SHSGSGLGGSYKKRLSS-------
-----------------------SGLSASS------------------------------
------------------------------------------------------------
--------------------------------------GLSLRGSQK-------------
----------------R------------QKIEV---------------LDVQQ------
------------LRIIKDSEDQAKAQKKQE------------------------------
------------------------------------------------------------
------------------------------------------------------------
------------------------------------------------------------
------------------E------------LDAQLAREQERLK-----------KKD--
---------------------------------------------EREVK----------
-----------------KKEKNEEI-------------------------------KNRR
LMREERKMAALAAVEIQRAAVVAG---------ASAAG------LTANGEPAMGYGNNLP
PEMPFGHEHQPMQQQEQQGR----FLLS-HQQQEQEQQQ-------------------QQ
QQQQRSSFFPP-------------------------------------------------
------------------------------------------------------------
--------------------PQQPSAFYQPPQPPTQTSSQFNF-----------------
------PKTSYFGSSAS---------------GVDGGPPPMMTFSAPSSLAT--------
---------------------------------------P--------------------
------------------------------------------------------------
-----------------------------------------------------TSGVPST
PTSSTTPSSF--------------------------------GFGVGTGQYAVPQ-----
----------------RNLQSHQGAFQPQQPESSASLLSQALS-----------------
------------------------------------------------------------
------------------------------------------------------------
------------------------------------------------------------
---------------------------------KTAQPAILATNPGTGAG----------
------------------------------------------------------------
------------------------------------------------------------
------------------------TPGVGAPSQFQAM-----------------------
----------------LNTQQQQQRSQLPTTIIPPEVLRVVGTSTN-RLD----------
----------------------------------GAAISKIMAFV---------------
------------------------------------------------------------
-----------QRKGPAD------------GIDE-----------------------QHI
VV-------------------------HEEYDASNAM-----------------------
-----------------------------------------------------------L
VEIELVVVHSAGTWK-----------------------------------KIKQY-----
------------------------------------------------------------
--------------------------RAAGH-----------------------------
------------------------------------------------------------
------------------------------------------------------------
------------------------------------------------------------
--------------------
>EP01107_Rhizomastix_libera_P004773_TRINITY_DN1786_c0_g1_i1.p1_TRINITY_DN1786_c0_g1_TRINITY_DN1786_c0_g1_i1.p1_ORF_type_5prime_partial_len_576_score_178.10_TRINITY_DN1786_c0_g1_i1_1-1728
---------------------------PDYETEEAREPTASR------YD----------
--------DVCGEGDSRQDVSSETLISA----------NNDAEPS------------VII
GSGE--------------------------------------------------------
-------------------------------GVGSVGSGAGVASASVPSAGLLAGGVMID
WWLADKA---P-SQWSS-E-KLSPYFS-EVSTEGTSHSSNPDSVGARKLLWGIL------
------------------------ER-----L--RSLE-PHLKIRILVALSFHN-AMN--
--------N-SDN----------------------------E-NKDI--IQQLLKNC---
--ETD-----DDEWVRITAKSVKNALLP----EG--------------------------
-------------------NENGIEPP--------TKD------SVF-LKT-AESI----
---LKT-----LK-------------------------------EKHGTS-----ISPL-
V------DD-------YLS---R----NLRSIPKTEQEERADCR----------------
-----------------LKQH------------------------------------EHF
T---------------------LTSDHSKRKCSLLY----------------------IA
KEEENVDEIKE-------------------------------------------------
------------------------------------------------------------
------------------------------------------------------------
--SAKPIVKAGQ------------------------------------------------
-----------------------PKLNVPA------------------SQQKQKQQF---
--------------F---------------------------------------------
------------------------------------------SPPKKID-----------
-------------HFPKVE---ST---PIKAAVL---------------LNEDE------
------------IDDLIEQPMKKSNSETEE------------------------------
------------------------------------------------------------
------------------------------------------------------------
------------------------------------------------------------
---------------------------------------AKKRG-----------RMSLT
-------------------------------------------VEEKERR----------
-----------------KQMKKDEQ-------------------------------EKKR
KAKLDEKEARKR------------------------------------------------
------------------------------AIEEATAKM---------------------
------------------------------------------------------------
------------------------------------------------------------
-----------------------------PIPPHIPQPEQNYLQKI----IGVP------
----FFPNSS------------------------------LASSILPQNQ-Q--------
------------------------------------------------------------
------------------------------------------------------------
----------------------------------------------------------QM
PFAT----------------------------------------------SRLPP-----
-------------------------IMPSQLPQFPT------------------------
------------------------------------------------------------
------------------------------------------------------------
------------------------------------------------------------
---------------------------------QPVQP----------------------
------------------------------------------------------------
------------------------------------------------------------
------------------------------------------------------------
------------------------VQHTVESLF--------GSQVN-KLT----------
----------------------------------PEDRGSIEKFL---------------
--AGDRKTS---------------------------------------------------
--------------DP------------------------------------NVRV-REV
IV-------------------------HSEERTVP----------A--------------
-----------------------------QAKDGSTTNV------------------TVI
ESLIFEMDYSQGKWR-----------------------------------KLRKR-----
------------------------------------------------------------
--------------------------VQVASNPDHTKPQ---------------------
------------------------------------------------------------
------------------------------------------------------------
------------------------------------------------------------
--------------------
>EP01109_Acytostelium_subglobosum_P001548_XP_012749089.1_hypothetical_protein_SAMD00019534_109820_Acytostelium_subglobosum_LB1
------------------------------------------------------------
------------------------------------------------------------
------------------------------------------------------------
-----------------------------------------MEHRDI------------E
GWLTSKL---E-EQWSS-E-RLSSHLT-K------------------DILQFCL------
------------------------LK-----F--TKID-SMIRMKLLFSFLSL---RK--
[truncated: 221,400 more chars]
