# Supplementary material for: Evolution of promoter-proximal pausing enabled a new layer of transcription control
Source: bioRxiv. 2024 Oct 12:2023.02.19.529146. Preprint. [Version 2] doi: 10.1101/2023.02.19.529146 (PMC11482795; doi:10.1101/2023.02.19.529146)
Supplement: Supplement 1 [file media-1.zip › Other Supplemental Materials/NELFA/NELFAlike.linsi.trimalgappyout.phy]

 167 297
EP00005_Dracoamoeba_jomungandri_P003245_CAMPEP_0174253610_NCGR_PEP_ID_MMETSP0439-20130205_2975_1_TAXON_ID_0_ORGANISM_"Stereomyxa_ramosa_Strain_Chinc5"_LENGTH_602_DNA_ID_CAMNT_0015334729_DNA_START_1_DNA_END_1804_DNA_ORIENTATION_-                             ------------------XGAWSSANISSQWNENTLEAAQKRFPVMETTVKLRLLLSFVNLRKGAREQLVDHIHKCLEIAMEDEDEWVQVLSRMLSTVLIESEITEETL---EHIANIIAQTKAKLEQERPRFYPLEYPYLNPSLIPVYHEP---QHHHFKLKKELQDPSLEFKQRNAPKKEAIVESRFQSLSRSERRKKKLRVLGIDEVILIERQQKEAEKLKRKEEQALRRQKKEAEKAEKPILSQALLPQNTQSLQRQQPSSYPQSSTTNLDKANSLKTGR-PNEEEKV-----
EP00006_Acanthamoeba_castellanii_P000940_ELR16529_pep_supercontig_Acastellanii.strNEFF_v1_scf7180000084713_77182_80940_1_gene_ACA1_146630_transcript_ELR16529_gene_biotype_protein_coding_transcript_biotype_protein_coding_description_hypothetical_protein     M---QMNVDVEAWLSAKLENPWSSERLASTLSVPTLQQIKSRFALLDTPIKLRLLFSFASLRKKLKDELESEVQDLLVLGSEDDDEWVRVISKMLEVLLKETTLHSHLELNNEHFTDVIEQVRQRLETEPLRFHPLEFPFLNKELVPELPTT---TEPHFKLKKPLEEPAP--SVGSSPGLRNSSGG-FPMSGIKRSSHKKLRVLDLDEVLGMEQNQEVEKKKKRNEELEKRKAKKEEEKAEKPVGGASSAPSGLSSSLGSAPSSRPGGQASSLEQANRLSKGELPNEEEKLKLRRK
EP00010_Vexillifera_abyssalis_P006232_CAMPEP_0201556974_NCGR_PEP_ID_MMETSP0173_2-20130828_58813_1_ASSEMBLY_ACC_CAM_ASM_000268_TAXON_ID_218659_ORGANISM_"Vexillifera_sp._Strain_DIVA3_564_2"_LENGTH_248_DNA_ID_CAMNT_0047969557_DNA_START_1_DNA_END_743_DNA_ORI   QTTTSLNRSLDLWMSRKLDSCWSSEKLV--LTATLLHALCDRFHLLESSIKVRVLLAMLSFPRATRERLAESLKRLVRVAAQQEDKWVVFVSQLLRVFVEDQCFELEAI---ETLDSPVEEIKQFLS-NSQQTAPTSSSYIQPTHAPTAPPQK--LNRHFSLRAATSSTTTTTSS---------------------QHT----------------------RTKRSHQSQERKRNK--------------------------PT--------------ALD----------------
EP00011_Vannellida_sp_DIVA3-517-6-12_P006872_CAMPEP_0114629286_NCGR_PEP_ID_MMETSP0168-20121206_13278_1_TAXON_ID_95228_ORGANISM_"Vannella_sp._Strain_DIVA3_517_6_12"_NCGR_SAMPLE_ID_MMETSP0168_ASSEMBLY_ACC_CAM_ASM_000044_LENGTH_751_DNA_ID_CAMNT_0001840735_D   MEAS-VERNVDLWLTNKLAVDVVSERLAPLLTEGILSASVEQFGGLDAAVKQRLLFSLLAVRG-ASQEMKNAMNRVLALARDDGDVWVRVVGSCLDSLLETKEIPLEKVCEEEAFKKLLRPLENRASEENNRIFPLEYCYLNDDLVPRMKEE---EQSHFVLADSRAVNAANTSSMVSPLNKSSSALGFPSPSPTARKRKRMQVIDIEQVREITSHQDILKKRREEREREEKRLQREELKREKPQAQPVPVPLQATDTKQSNPGAQPYAAAASATGANKVTNAK--SEGRVEKLRRK
EP00013_Stygamoeba_regulata_P008874_CAMPEP_0177684578_NCGR_PEP_ID_MMETSP0447-20121125_32514_1_TAXON_ID_0_ORGANISM_"Stygamoeba_regulata_Strain_BSH-02190019"_LENGTH_522_DNA_ID_CAMNT_0019194451_DNA_START_30_DNA_END_1598_DNA_ORIENTATION_-                       MSI-ESGENIDLWLLPKIETTWSAPRLVSSLSEEVLTSLGSKWGVMDAPMKTRLLLSFLHLKKQQLTALQTQVLAVLELAHQDDDEWVQVCHDLVKPLL--GCASPPPRIGNTTFQQSLEELHAFVL------LPLGFSSADKVFCTSMTHTNI-SAAHFTRKTVDADQHMDLSSQADPKTPRAAATT-PRAALSSQKKTRMQVLDLDQVREINQKIEEEKNRKKHGEEDGNEKKKQKKQK--PA---PPIPPSAA---DSLPPAQPAPSVAVALGSTRLSQGNHPEENVRSKLRRR
EP00021_Heterostelium_album_P003813_XP_020430449.1_hypothetical_protein_PPL_08975_Heterostelium_album_PN500                                                                                                                                                      ----MEHRDVEGWLTSKLEETWSSEKLAPILTKDILQFCLLKFTKIDTLIRLKVLFSFLGLRKKQFQDLEMTINMLLQIADEEEDDWLKALAHLLSKVSEE-KIPVN--LDLEPFNSTLKKLSSQMD-GLPNFFPLEYMYLNTKVLANPIPV---ENIHFKMKRPITELPV--NSQPSPLRKS-----FPRTHHSSQKKTKMMTLNLDQVREITSTQTTKKEREKKEKKEQKQREKEEKKEKKPTSSPISSPNVTNSNNNVIPD-VPITVANNNETATHLTTVDTPSIEQKTKCKHH
EP00022_Cavenderia_fasciculata_P004285_XP_004356080.1_G-box_binding_factor_Cavenderia_fasciculata                                                                                                                                                                M---DLHRDIEGWLASKLEDAWSSEKIAPLLTKDILEFCLLKFTKIDSAVRMKLLFSFLSLRKKQFGDLEGTINMLIQVADEDDDEWVKALSQILVTIAQD-KISTD--IDLDSFNNSIKKISSQLE-GSPKFYPKEYMYLNSNVLPSMASTAIETSQHFRLKKPTSELPI--TSGGSPLRKS-----FPRTHHSSQKKGRMQILNIEQVREITQTNTKKKEREKLEKKEQKKREKEKEKEEKPISSTLSSPHSTTKLSNQNPSAAPLTPNASVQTATHLTKTDTPSIEQKVILKRK
EP00024_Dictyostelium_purpureum_P011522_XP_003294374.1_hypothetical_protein_DICPUDRAFT_159367_Dictyostelium_purpureum                                                                                                                                            MS--NEHRDIEGWLASKLEEPWSSERLSSLLSKDILQLFFVKFTKIDTLIRIKVLFSFLFLKKKQFQELEQNIVMLLQIAQEEEDEWLQVMGQLLRKINEE-KISLT--VDLQPFTANIKRLNQLLE-GSPNFYPLENLYLNKSLIPVPTESLV-VHNHFKLKKQTSELLV--TNNTPTLRRS-----FPKSHHGQQKKTKMAFIDLDQSSTTGSTTTTTA------------------------TTTTTNPAKTTTTTKTTPTYIPVT---------SIT---KP-----------
EP00025_Tieghemostelium_lacteum_P002977_KYQ91117.1_hypothetical_protein_DLAC_08023_Tieghemostelium_lacteum                                                                                                                                                       MN--FEHRDIEGWLASKLEEPWSSERLSSLLTKDLLQFFLLKFTKIETTIRIKVLFSFLFLKKKQFLELESNIHMILQIANEEEDEWIKVLGQLLQKISED-KIYVN--LDLEPFSNNIKKLNNLLD-GGLNFYPLENLYLNDNIINKPLVEKSLQHNHFKLQKPLTDLQV--SSMSVPIRKS-----FPKSHHTSLKKTKMQIIDIKEVNTASQSNQKKRKEKKEKEKQEKKEKKEKEKKEKPVMLSGSNPSTHNQQQQQQPNYTPIPMPMPLESSNLLTSGITPNSERIIYLLRV
EP00026_Physarum_polycephalum_P009716_Phypoly_transcript_09850.p1_GENE.Phypoly_transcript_09850_Phypoly_transcript_09850.p1_ORF_type_3prime_partial_len_332_score_76.89_Phypoly_transcript_09850_372-1364                                                        MNY-PEHRDIEAWLGAKLEDPWASEKISSFLTNEILQHAKTKFATMETSIKLRLLHSFISLRKKSFKDMEQEIYDILKLGAQDEDEWVRMISTMLMPLNQD-KVAVDC-------VQGLDKVKAAIQ-GPPEFFPTEYQYLSARLLPPLPASTT-TNTHFVLKRGQGPSQI--S-HPHPISTSPSSSSWPSTPTRSQKKNKMQMINIEEVRSITQENEMKY----------------------------------------------------------------------------
EP00027_Filamoeba_sp_ATCC50430_P011840_CAMPEP_0168563764_NCGR_PEP_ID_MMETSP0413-20121227_12854_1_TAXON_ID_136452_ORGANISM_"Filamoeba_nolandi_Strain_NC-AS-23-1"_LENGTH_366_DNA_ID_CAMNT_0008595327_DNA_START_99_DNA_END_1196_DNA_ORIENTATION_-                   MEFK---------------------KITAQISQELLSAIKPKFSSLEPNIKIGLLFSFLALRRKQITELETPIKDIIQIGIEDEDEWVKTVSRLLYSLLEKNQTNLKQNFSDSQFVETRDALLKTISDRPIQFLPLEFKYLSANLLPNPLPQAHTDNLHFKLKTKVPHPSQPVTSASPPIPRAGRQGIVPSHATSTAQKKKMMVLDLSEVQALSQQQGKKKKRKKKDKEDAESEEK--------------------------------------------------------KAKKK
EP00029_Vermamoeba_vermiformis_P011016_TRINITY_DN5950_c0_g2_i1.p1_TRINITY_DN5950_c0_g2_TRINITY_DN5950_c0_g2_i1.p1_ORF_type_3prime_partial_len_662_score_115.56_TRINITY_DN5950_c0_g2_i1_2-1768                                                                    --------------------------------------------------------------------MEADLLEIYKLGKEDNDEWVRVVASLLCTFPTQNMISYTDIHDNENFKKVFEDITSKLESKIPSFNPLEYAYLNHSLFPKDLLQSVSANPHFTIKKPTPRLPPPASPANQPRATSPLVPRFPGLQSSGQPQKRTQMIGLEEIEMKQQQQEEERKRKRAEKEKKPRRKKQKLDNEEPMRARFSAPISS-SVVPIPPMQRPVGGGDSAAESPKLTTGDGPNETIVGKLKRK
EP00033_Pygsuia_biforma_P002855_GCRY01003149.1.p1_GENE.GCRY01003149.1_GCRY01003149.1.p1_ORF_type_3prime_partial_len_393_score_96.10_GCRY01003149.1_142-1317                                                                                                      MEGK-ESRDV-FWLSSKLTEAWSSEKVAPLLTKEVLSPVEDNFEGLEEKARANLLLSFLSMKKRQQKSLQASFTSFVKQGKNDKDDWVQVMSDSIEGFLVNGEPNNNLQ---PTFQSIVDTLSNLLRDNGFNDLPL-APYLSQPLVQKLKPRTTIQNEHFRVSKNAQPVPS--SRTTAPPRSKA----FPTTVRSTQPSVRTHIVDLAEAAELMSKHADEDKRAKEEEKEKKKQEKERLAEERP----ETKPSKTD-----APG-----------------PGDPPLEEHGANQKRE
EP00195_Chlamydomonas_chlamydogama_P006001_CAMPEP_0202907758_NCGR_PEP_ID_MMETSP1392-20130828_43722_1_ASSEMBLY_ACC_CAM_ASM_000868_TAXON_ID_225041_ORGANISM_"Chlamydomonas_chlamydogama_Strain_SAG_11-48b"_LENGTH_284_DNA_ID_CAMNT_0049596799_DNA_START_21_DNA_E   MESGKPALDVELWANTKLQGDWSAPTILSQLTKERLEALLPAFGKLDYMVKVRLLLACLMLGKQQRADVAAELQQLGDMARNDDNEWVRVIALAAGDFS--GQLDLEAVRESSLVQETAAELIELLEPPPANFLPLQDKYMHPDLRALRGMDHAPPQQHFHVRDDPESQAAIQSGTLIPQDLAQDKAW-PSVHA----RRGMGVSDASN------------RSSKPDSL--------------PT-----TPGKAL---PSTPSGGPS------RESSSLAGGT-------------
EP00198_Chlamydomonas_reinhardtii_P009108_XP_001698445.1_predicted_protein_Chlamydomonas_reinhardtii                                                                                                                                                             MEGGSAPADSHVWLHSKLSGDWSAQTAASGLNEERLNALVRTFGGLDSMVKVRLLLAGLFVPRADRPRLVPLLAELSSGAAGSQDEWVRATAAAVGDWA--GPLDTAALAQFPLVRDTVAGLQSELQHTPAALLPQT----------VPSTPSGGRSRGRSLRQHRAVRRAAI----------------------------------------------------------------------------------------------------------------------------
EP00200_Dunaliella_tertiolecta_P013689_CAMPEP_0202395090_NCGR_PEP_ID_MMETSP1127-20130417_93785_1_ASSEMBLY_ACC_CAM_ASM_000462_TAXON_ID_3047_ORGANISM_"Dunaliella_tertiolecta_Strain_CCMP1320"_LENGTH_948_DNA_ID_CAMNT_0048997767_DNA_START_129_DNA_END_2979_DNA   MNLDEAATETEIWAQSKVAGDWAGPSLASQLTRERIQGLIRVFGKLDNMVKVRILIICLFLPRAELTGFKSELMQLAEQAKRDDDEWVRVMGEAVGNFD--GQLDLRNVESSSLVRDTVAGLQAGLPRAPSEFMPLQEPLMHPDMRIQRHRARSAAHGHFAPREDPACSAEDGSSRPAPAAATAAPPP-PQRHEAAHRQVRTQPLQLQEARAATQAAVQAQEQQQQQQQEEENEEQEQQGADHPSKEEDEQPGEE-RHKSGTPEGQPEDIQQEETSAASLSAGAVPDEERASRTRSK
EP00206_Coccomyxa_subellipsoidea_P008077_XP_005650626.1_hypothetical_protein_COCSUDRAFT_61078_Coccomyxa_subellipsoidea_C-169                                                                                                                                     MS-----RDVAIQASAKLSGDWSAPEYTKSLTKEVLQELLPRFPKLDPLVRMRLLLSVMSLPAEARAGMQQELEALSAAVKVDKEEWVGVIGKAVGSFD--GHLDLDAVRKSSAVRETLKDLRSRADGKTAGMRPLE--IIQ-SICREGVATASA------LAQPAANAEAAA--HAGPSHRHSSDAAFPAAGSAAQRTAKAKLIDVNEVIALQQHNQPQAKRHRLNGPQPYRDRGPYSPPPRPQDNRLAGPGKP-SQEEGVPQAFPSTKGATSRTALGLGNGQPPSKDRTDAIKKA
EP00208_Stichococcus_sp_RCC1054_P000046_CAMPEP_0206143342_NCGR_PEP_ID_MMETSP1473-20131121_20190_1_ASSEMBLY_ACC_CAM_ASM_001109_TAXON_ID_1461547_ORGANISM_"Stichococcus_sp_Strain_RCC1054"_LENGTH_710_DNA_ID_CAMNT_0053538693_DNA_START_209_DNA_END_2339_DNA_ORI   MTSTGMNRDLGLQTATRLAQEWSGPRAAGQLTPEALEALTARFGSLEPLAQARVLLSGCFMRPDRLESCREGLKGLAQAARLDDDEWVQVIGRAVGDYS--GTLDLGAVAESSLVAGTVSDLTKLLDPPCQAFRPLEELYLSHRAAAARGGGRTGTHSHFKLRNPRPADVGVATSAAVSSALASSYAQFPSHGRTAGRQARTKQLDVHEVKAMRQKEADEAKSGKTDETKAKPRPRPAPQPSR--VDHDAAPDARGQHRQGGPDGPPSSPESGE----RIDDGQGPNHIHRAELSKI
EP00211_Chloroparvula_japonica_P005457_CAMPEP_0119128960_NCGR_PEP_ID_MMETSP1310-20130426_6905_1_TAXON_ID_464262_ORGANISM_"Genus_nov._species_nov._Strain_RCC2339"_LENGTH_361_DNA_ID_CAMNT_0007119353_DNA_START_52_DNA_END_1133_DNA_ORIENTATION_-                 MNFFPGKQKLELFLTTKLEQPWTAGRLSALLTKDSLAAILEKYPDLDVHVKIRVLLSFVGLSRGLLRDMRDGIAAIINLAKQDPNEWVSVAGEMLDTITAPPSLNHNLK---AIYNDMLKGFQEMFQEEPPRIVPREYHYLDKDVLPSFVPCMREQNEHFSVRKESLFRERLAESLFRPKQESQPLGT-PITNADDQQPKKTKMLDLEDVQRQEEQEREQNKEKKEREKEEREKERLLKRQQR-------------------------------KEAARLA-----------KEKKM
EP00218_Dolichomastix_sp_CCMP3274_P004704_CAMPEP_0170160012_NCGR_PEP_ID_MMETSP0033_2-20121228_72352_1_TAXON_ID_195969_ORGANISM_"Dolichomastix_tenuilepis_Strain_CCMP3274"_LENGTH_271_DNA_ID_CAMNT_0010397539_DNA_START_1_DNA_END_813_DNA_ORIENTATION_-           WSSSEQAEQVASKNARRLRETWGAVTFASTLSGPMLDALSQRFTAMEPPVRTALLLSGMFLTPAQRGSLAPSLAELRSVAAQDNDNWVRAMSAAVGDFS--GTLEAYHAEAVPSVTETLERLREKARAHGMEYRPVEEELLSASLLAERGAPARRTHSHFRLRSSAV--------EATPEASSAAAAA-PPPVRRT------------------------------------------------------------------PS--------------GLA----------------
EP00229_Micromonas_commoda_P006983_XP_002506357.1_predicted_protein_Micromonas_commoda                                                                                                                                                                           MGVS------DKNVERLLSEPWGAAQAGVQYNKEVLGSLCEQFSRLEPQARRGALQGTLFMRKGQRDSLKEEIRTLVDLATNDKDQWVSLIARALGGLR--ERFDLQQLQDVPAVADAVASIRDKIQGTPDNYRPMEEMYLSPRLLAAAGAPPCETHGHFTPRARREPKKRFATSMFAPPSRKPATS-FPSSKKTGSKRTKTMMIDVNEAAALGQVMGEDLEQKKKLEQEQKKLRIQKMMEER--RPRTEAPSREE---VSTPS--PHES--------------MP-----------
EP00240_Pyramimonas_obovata_P006143_CAMPEP_0118922564_NCGR_PEP_ID_MMETSP1169-20130426_1453_1_TAXON_ID_36882_ORGANISM_"Pyramimonas_obovata_Strain_CCMP722"_LENGTH_309_DNA_ID_CAMNT_0006863457_DNA_START_1_DNA_END_925_DNA_ORIENTATION_                            ----TMFRDTETLVSTRLMEPWSAPSFAGNLKSEVIETVQQRYPHLEQPVRLRVLLSALSLKKGPLSALGPQLRKLAEMAKDDEDDWVRVFGHAVGDFN--GPLDLEAVEAVPEVRDILEELQARIQGEGRNIRPIEDQYLSPHVLQSAPAAHPRNHKHFKLRPESIQDKLASGSRPIPETSGSQGRALPSLGRAGKRPSRMMLLDQSEAATKLKEHN---SLRKEDPR-----------------DGTNSPSTAT-----------------------------------------
EP00241_Pyramimonas_parkeae_P002457_CAMPEP_0114240996_NCGR_PEP_ID_MMETSP0058-20121206_9401_1_TAXON_ID_36894_ORGANISM_"Pyramimonas_parkeae_CCMP726"_LENGTH_455_DNA_ID_CAMNT_0001353501_DNA_START_1_DNA_END_1367_DNA_ORIENTATION_                                  -------XDTEAMAATKLKGPWSAVSFAGSLKAEVIETVQTRYPHLEQHVRLRVLLAALSLKKGPLTAHASVLAQLSAMAQKDEDDWVRVFGHAVGDFT--TPLSLAAVDAVPSVGDLLVELKEFMDSCFPEIRPMEEKYLAMNLLKSASPVHPSEHKHFQVRPESFQEDTGPTAHRDPDNTGFMRSRLGSLHRVGKRPSRLMMMEQTEAISKIKAQQSTLKRRKDKDEXERKHRKDAMKKRTPVSCESGSPQAA-DAVEEEPSLHPSHSSEGQ----SMM---PPNSSRMVALAAA
EP00242_Pyramimonas_sp_CCMP2087_P008527_CAMPEP_0198214382_NCGR_PEP_ID_MMETSP1445-20131203_41010_1_TAXON_ID_36898_ORGANISM_"Pyramimonas_sp._Strain_CCMP2087"_LENGTH_288_DNA_ID_CAMNT_0043889559_DNA_START_338_DNA_END_1199_DNA_ORIENTATION_                       -----MFRDTETLVSTRLKEPWSAPSFAGNLKREVIEVIQQRYPHLEQPVRLRVLLCALSLKKGPLSALGPELRKLAEMAKDDEDDWVRVFGHAVGDFN--GPLDLEAVEAVPEVKEVLEELHAKIRGDGRSIRPIEDQYLSPHMLRGQPAAHPKNHSHFKLRPETIQDKLASGPGSDPSSSKPSGTSMPSLGRPGKRPSRMMMLDPTEAAEKQKEHQS--DKKKEEX---------------------------------------------------------------------
EP00276_Gloeochaete_wittrockiana_P001685_CAMPEP_0184670388_NCGR_PEP_ID_MMETSP0308-20130426_81960_1_TAXON_ID_38269_ORGANISM_"Gloeochaete_witrockiana_Strain_SAG_46.84"_LENGTH_548_DNA_ID_CAMNT_0027117103_DNA_START_1052_DNA_END_2694_DNA_ORIENTATION_-           MAIS------SLGLSAKLQEPWSSESIVSSLNPEALVAIQKDFALLDPAVKVQILLSMLSLRKIQFVELRTELEELIKLAASDQDEWVQVMASMLRDVPAAASLNLDAV---ETFSKTFSKIQKKVL-GPPVACPLEYAYLSPSLVPEDAYKPPDPGKHFKFKEKPDLPTEVVNQKPNPSTQTAFSTT-PVRPAGPQKTNRMKIIDMNEGELIRKQQEEAAEKEKQQKKEDKAKEKDERKLARPRSSSQSTPLRSR-----HPTFSPSGS----FPSN------HP-----------
EP00277_Geminigera_cryophila_P011221_CAMPEP_0179446774_NCGR_PEP_ID_MMETSP0799-20121207_30315_1_TAXON_ID_46947_ORGANISM_"Geminigera_cryophila_Strain_CCMP2564"_LENGTH_234_DNA_ID_CAMNT_0021236343_DNA_START_1_DNA_END_700_DNA_ORIENTATION_                        VASSVGDADWSQFIGERLSEPWMADRAGAALMPDHLRQVAGKWFTIPSQIKLRLLLAVAATRRPNRAALDAAFQELLSKISDDDDEWVVLIGTLLKDVVAEGSLQADLS---SKLKDISDAISQTLAQSALRSMPSEWRYLPP---PPRESDPHT-RMHCAVERKLQTRGLRD---------------------------------------------------------------------------------------------PPAVL-------DIS----------------
EP00279_Guillardia_theta_P010951_XP_005828670.1_hypothetical_protein_GUITHDRAFT_112397_Guillardia_theta_CCMP2712                                                                                                                                                 MTGA---------------------------------------------------------RKEDLQQLEDAFKAVLHCAAKDDDDWVKLTGTLMSDIVSANRIRLDKK---DDIGTSLSNM---LSNSLKGITSLQKRFLSNRAL---------SDENWKLRKDREAREHSFSGAAFPKAITPR----PRTEANW--RTSVGITDILQVEEVDEENDKTTKQKKHRVNDAASAGAEQALAKEP-ESFSDAPASSSLHLKTVPG----------ETSRHLNRGVFPRSERLDKLLRG
EP00060_Petromyzon_marinus_P045881_ENSPMAP00000000496.1_pep_scaffold_Pmarinus_7.0_GL485460_152936_167370_1_gene_ENSPMAG00000000435.1_transcript_ENSPMAT00000000497.1_gene_biotype_protein_coding_transcript_biotype_protein_coding_gene_symbol_nelfa_descripti   --------------------------------------------------------------------MKSALGIILTLARSDPDLWVQMIADVVRTFPDSGTLNLELEEQNSNAQSVLGDLKEKVM-DASTMLPLECQFLNKSALTTLVGPLAPPAKHFQLRRKPKSATL----TTTPLKGIPKQAPFPPGTRTPRKERGVKLLDISELDAVGAGRE---AKRRKKAPEAEQGEKAAKDEAAPA---SYNPSADAPFKQRAPLAAPAASPSPTKTANKVTAGSCPSEHTEVRLKKY
EP00085_Daphnia_pulex_P004801_EFX64651.1_hypothetical_protein_DAPPUDRAFT_304407_Daphnia_pulex                                                                                                                                                                    MASNVRDSDTSLWLHNKLTDSWAGGSICSQLNPEVLKNIQECFVELQTQVKLKFLLSFFQFSRRNLEEWKTELEEILEVAVVDGDPWVAMVAEILKTYPATGALNMEIGYTRKIFNDLANDLRKLVK-GETGMLPLECPYLNKTALFTVVGQQSHPIKHFTLKRKPKSAAL----DTTPLKGIPSRHIFPTSVGALRKDGGIKLLDINEQPIGFAQAK---KRKRQQETGSVTETPE------PPMVAVRPPTTPSRLVTAQPAATPAAAASTVKNANKVTAGSCPSEDEEVRIKKM
EP00281_Chroomonas_sp_CCMP1168_P000892_CAMPEP_0206275872_NCGR_PEP_ID_MMETSP0047_2-20121206_35996_1_ASSEMBLY_ACC_CAM_ASM_000192_TAXON_ID_195065_ORGANISM_"Chroomonas_mesostigmatica_cf_Strain_CCMP1168"_LENGTH_417_DNA_ID_CAMNT_0053705335_DNA_START_1_DNA_END_   -------------------------XVSSALTSDVLKQVESKWSMIEPPVKLRVMLALVSSKRGTGKANWDSIESLLNVAGQDQDEWVSVIANIVKTVTRNGSTPAIQH---AQFKSMCTDVAEKLSAAMRDLPPLESLYISGEGDGDDPSMGQREHAHFKERTPFKAEGFGLQPDSGPTRIFSKAIT-PRDRDSTRQERKVVVADEEDGDDVETNQPSKRKREKHADGEGGRAKKAKGAAHAP------APFSEAAYVEAPPYGNPEDQGGYAVQTSALGQGK--REEKTS-----
EP00290_Baffinella_frigidus_P053740_CAMPEP_0180343978_NCGR_PEP_ID_MMETSP0989-20121125_2575_1_TAXON_ID_697907_ORGANISM_"non_described_non_described_Strain_CCMP2293"_LENGTH_151_DNA_ID_CAMNT_0022332973_DNA_START_51_DNA_END_502_DNA_ORIENTATION_                 ----MTDRDWSVWVAERLSAPWTSDRIFPNLKPEVLAQVGGKWDVMEALVKVRLLLSMAGVRNSSDAAIADAFRPLLSSAVQDKDEWVRLTASLLPALPDRGALALDSS---PRVNETYSALQSILAKKALRLTSLDCRYLSG------------------------------------------------------------------------------REEEEEEE--------------------------------------------------------------------
EP00291_Cryptomonas_curvata_P001110_CAMPEP_0172193730_NCGR_PEP_ID_MMETSP1050-20130122_25139_1_TAXON_ID_233186_ORGANISM_"Cryptomonas_curvata_Strain_CCAP979_52"_LENGTH_192_DNA_ID_CAMNT_0012869363_DNA_START_1_DNA_END_574_DNA_ORIENTATION_                       ----XADRDWSVWLEDRLSDPWTADRVATALNSDVLQQVGAKWASMTSPVKMRVMLAMIGARKGQDPKIANEFKNLLSLAANDEDEWVVVIGSMLRDLMVSERIVAPTNPGAAIYTSSLEAVRSILS-WIMDLEPLESLYLDS------PEDTVEEQRHFQPRKPLNRMEYGL----------------P--------D-----VDPAE-------------------------------------------------------DDPASLTSGAAVAN-------------------
EP00292_Cryptomonas_paramecium_P016307_CAMPEP_0113718802_NCGR_PEP_ID_MMETSP0038_2-20120614_35420_1_TAXON_ID_2898_ORGANISM_"Cryptomonas_paramecium"_LENGTH_209_DNA_ID_CAMNT_0000647021_DNA_START_1_DNA_END_626_DNA_ORIENTATION_-_assembly_acc_CAM_ASM_000170      -------------LEGRLSEPWTADRIGPSLSPDVMNQLADKWPSIASPVKMRALLAIVSCRRGHDPKIAAAFEKLLSLASKDDDDWVTVIGSILREFLSSDRIVAPTKRAFDLYSDLLESVRSVLS-WIINLQPGESMYLDSFPVPDS------EHEHFKPRHPVRREDDYG----------------PD-------D-----MDVDD--------------------------------------------------------HPFGAGA--ATAQSLAAARTP--------RNR
EP00300_Choanocystis_sp_HF-7_P033895_c46335_g1_i1.p1_GENE.c46335_g1_i1_c46335_g1_i1.p1_ORF_type_internal_len_223_score_45.90_c46335_g1_i1_3-668                                                                                                                  MDEASALRAVESLFHDTTRCSWNT-RVAVETTPLVMSVINSKFGQLPTGTKQSLLVHWLNLRKADAVAVKDSFSQIMSKAEQDDDEWVSVIGHILSTTVTKGELACDLP---ASSENVLRELGAS--ASAPAVPDVEFKYLSSQDSDSLSA------PPFSVKDANIPKFA----SAIP-------------------------SDSDS------------PKRKARDT---------------------------------PTSLPSQRDNK-----------PP------QQRRR
EP00364_Plasmodium_chabaudi_P002041_XP_016654896.1_conserved_Plasmodium_protein_unknown_function_Plasmodium_chabaudi_chabaudi                                                                                                                                    MEDDDEINEIYIKYLECIKNNWSSSQASKLLNEKLIKYISERFLYMSSSLKVRVLTSFFYLTDKLRIETKEYLLLITANGEIDGNGWVKKFSRILKQFVKTGIIDIKDISQT---HRILNYIDQESSCYNHNKKEIEYIHMC-DPINELKNLENK---------------------------------IP--------S-----KNFDCLLSVIKKGI---NEFKK-----------------------------------------------------------------------
EP00365_Plasmodium_falciparum_P001577_XP_001349044.1_negative_elongation_factor_A_putative_Plasmodium_falciparum_3D7                                                                                                                                             MEDDEKMKEIYIKYLECIKNNWSSSQASKLLNKNLIKYISQRFLYMSSSLKVRVLTSFFYIPDKLRKESEPYLLLISSSAEIDGNGWVKKFSRILKPYIKTGVIDIKEISQT---HRILNYIDQENESYFHNKKELEYIHMC-DPINELKNLENK---------------------------------IP--------S-----KNFDGFSSIIKKGI---NEFKS-----------------------------------------------------------------------
EP00370_Babesia_bigemina_P003972_XP_012769829.1_hypothetical_protein_conserved_Babesia_bigemina                                                                                                                                                                  MTEKESLRQLYVEYLKLIKDNWSSCHASKMLNVELVQYIVPRFRQLSAPLRVRILTSFFYLKDTLRVEAQDNLMEVLGFAETDANEWVRKMGQLLRPFILNGMIDLRLITET---FRIITFLDEHKDSTYYEKEGLDSVHIC-SVKESDGSVASNQN--------------------------------P--------R-----VNFDKGDTILKRAV---NRRDAYAQ-------------------------------------------------SLS----------------
EP00377_Hammondia_hammondi_P007184_XP_008888801.1_hypothetical_protein_HHA_284570_Hammondia_hammondi                                                                                                                                                             MESESRNEALYIAYLRSIKDNWSSCHAARLLTPALLKYIHQRFIMLSTPLKVRVLTSFLYLRPALREASKDVLTEILKEAETDPNEWVKKLSRILVPYISSGRVDLRETTET---FRIISFLDEQQDGPYRRKGGLEEQHMC-NPELEFPSAEAATAPHEQ--------------LEIP----------P--------R-----ENFDDMRMTVRRGS---QQLRRAAETQHQRAAAA----------------------------------------SLR---RP------ELGRR
EP00381_Gregarina_niphandrodes_P001267_XP_011129697.1_hypothetical_protein_GNI_049790_Gregarina_niphandrodes                                                                                                                                                     MYWTQGNRELYVEYLQLLSHQWSSVRAASLLTPELIEYLQPRYHRCSSPLKVRIVSSLVYLSSEIRVQAKDSLIKLLAEAEVDKDEWVRKLGRLMSSFVTTGSIDVRDTSET---FQILKHVNSSNV-----KPPLDISDMV-NIVHEYMFVEYITRGHLT----PTAMSGGYGSSRPPTPENQTAASFP--------G-----LDLQRYQDLCKKGD---VRLEACRTPWP-----------------------------------------------------------------
EP00382_Lankesteria_abbotti_P005646_CAMPEP_0113851286_NCGR_PEP_ID_MMETSP0372-20130328_4510_1_TAXON_ID_340204_ORGANISM_"Lankesteria_abbotti"_LENGTH_196_DNA_ID_CAMNT_0000821987_DNA_START_164_DNA_END_750_DNA_ORIENTATION__assembly_acc_CAM_ASM_000359            ----TSCEAQYVAFLRRLSHQWGGWSAAQLLTVELIDYIVPRFTFCSSPIKIRILTSLLYIEQSLREKCKVPLSKLVWESETDSNDWVRKLSRLLQPYVATGIIDIKETTET---YKVIQFLDTQKA-NLRQKSALEASHMC-DVMNAADFAPEI---------------------------------YP--------A-----VSFENMKDTERRGLX------------------------------------------------------------------------------
EP00397_Hematodinium_sp_SG-2012_P063989_GEMP01089489.1.p1_GENE.GEMP01089489.1_GEMP01089489.1.p1_ORF_type_5prime_partial_len_202_score_43.87_GEMP01089489.1_3-608                                                                                                 LAHTKKKTEMFDALMERL-DLYASSSASSAWTPELLNQTLGKWDTLKTQTRRKILTSFFFMKNPHLKHCRIEMNAIILEATKDSDEWVRSLSRLLEGFPESGRIDYWKV---ELLYKTNEDVQDALEYDGLDTKPF---HLKK------------TDDEFSCSDSETSSEEVESS-----------------------R-------------------------------------------------DDSPNTKS---GSFPN-----------------GG--------------
EP00401_Gymnodinium_catenatum_P050773_CAMPEP_0117569892_NCGR_PEP_ID_MMETSP0784-20121206_58904_1_TAXON_ID_39447_ORGANISM_""_LENGTH_393_DNA_ID_CAMNT_0005367903_DNA_START_1_DNA_END_1178_DNA_ORIENTATION_                                                          LQGH------LEAFSAAVGTGWSAVGGIPYLTPHVLRQINEGFKCFSTPKKVCSLLSFANAKGIHLSRNAETMQAIIDQAMIDPDQWVQGLARLLDGYPEAGTINCAKVNEF---YRLTEVIDSALPASPAQPLPQDAV----CITGAPDPPQTSRQKIFKIDDDIGETLERVDANRRPQLSRNPSGA-PAPTRDS--RHGLRWLEAAERAAVCPLGGQTR----------------------PTRHEASGPHTAA--------APPSPRATARRGAHLLAQGSRPGQSRSRGLNKH
EP00403_Amphidinium_massartii_P001535_CAMPEP_0178376870_NCGR_PEP_ID_MMETSP0689_2-20121128_3626_1_TAXON_ID_160604_ORGANISM_"Amphidinium_massartii_Strain_CS-259"_LENGTH_404_DNA_ID_CAMNT_0019996907_DNA_START_1_DNA_END_1208_DNA_ORIENTATION_-                    MAAS------LENYLQCIQDTWSSVGIIQLLTDAGLEQLDASWARFDRLTKVRCLLSFMHAKSTYVEKHAKVLQSVIDRSLADADHWVMGLARLLNGFPDTGKVPCEQVNEL---YRLMEALDKA--RTTPNSLPWSTA----AAVALRDEPRRQPDWHFRIREGDAAEQRDLNTSRQPAADHERAPS-PPLSRAARRESSAAVMEPASLGQAVPAWARHRNGQKASAESRKRTSQGNGAAASPRRAPTTSPKAAA---QEVPAQQPTSPAAK-----KLKSGMMP-----------
EP00405_Crypthecodinium_cohnii_P046483_CAMPEP_0206569776_NCGR_PEP_ID_MMETSP0325_2-20121206_26630_1_ASSEMBLY_ACC_CAM_ASM_000347_TAXON_ID_2866_ORGANISM_"Crypthecodinium_cohnii_Strain_Seligo"_LENGTH_293_DNA_ID_CAMNT_0054073411_DNA_START_125_DNA_END_1006_DNA   MSLS------VKALTDEFRQPWGAIQAVKFLTPERLDDIHTYFELLETPDKRTMLLAFFYAQPCHLARCSKTMQKVIDKARVDSDDWVRGLGDLLINFTTTGSAQTSQLSESIFFCRKAANLDGELE-----MLPE-AQRLG-NIQ-----------SSWSLGEEPPYMRTEMDDLEGPSTN-------PRMSQEAQTQQRMRQLQQQQ------------QQQQQQQQQQQQQQQQQQQQQ---------PSAST--------STPAAADDLA----RLS-----------KKARH
EP00429_Kryptoperidinium_foliaceum_P045118_CAMPEP_0176104890_NCGR_PEP_ID_MMETSP0120_2-20121206_52634_1_TAXON_ID_160619_ORGANISM_"Kryptoperidinium_foliaceum_Strain_CCMP_1326"_LENGTH_217_DNA_ID_CAMNT_0017439001_DNA_START_1_DNA_END_651_DNA_ORIENTATION_-       ----PSAAAAGAEFLQQVDSGWGAGGAFHCLTPQVLAQINEWFKGYSRNEKLQCLLSFFHAKPAHLAKSKNTMQSIIEQAVLESDDWVRALGRLLSGYPATGAIKCCQVNEF---YRLTEVVRIQ-------PQPT-CA----EIVGTVDRPPQCARPPFDTARRAASLLDTM----------------------------------------------------------------------------------------------------------------------------
EP00440_Ansanella_granifera_P019761_gb_GFBE01021466.1_.p1_GENE.gb_GFBE01021466.1_gb_GFBE01021466.1_.p1_ORF_type_internal_len_228_score_47.21_gb_GFBE01021466.1_1-681                                                                                             MSS-------HKAASDGVGDGVESSNAFASLTKEVLRSAEENFKAYSRDEKIECLISIALAKDAHLKRSAQTMQSIIEQAETDHDQWVQSLGRLLLGFPATSTINCAQTKEL---YKLQEEMKLH---NARALLPP-AA----EIVTAVASPGDSPSPSFSFTEDPDKLFCNWSG-----------------------KTGERMDDMREMASLLGA-----RRQGSGAS--------------P--------------------SRPHSRG-------------QP-----------
EP00443_Scrippsiella_acuminata_P086699_CAMPEP_0115483800_NCGR_PEP_ID_MMETSP0271-20121206_59043_1_TAXON_ID_71861_ORGANISM_"Scrippsiella_trochoidea_Strain_CCMP3099"_LENGTH_362_DNA_ID_CAMNT_0002911663_DNA_START_1_DNA_END_1082_DNA_ORIENTATION_                  ----XTRQSAGAEFLQGVDGGWGAVGAFQILKPEVLAQINEWFKGYSPCEKLQCLLAFPHAKVAHLTKSKHVMQSIIEQAVLDTDEWVRALGRLLSGYPATGAIKCCQVSEF---YRLTEVVRLN-------PQPL-FA----QILGTPDRPPRATEPAFKSTRKTASVLQSISTHATPSASSSSAGRVPSSLSSS--RPGLQWLEAAEQAAV--------SRVAMQEQ--------------PE----------NANVDEAPD--PPPRFQRVARGHALP---VP-----------
EP00445_Apocalathium_hangoei_P089003_CAMPEP_0204204622_NCGR_PEP_ID_MMETSP0361-20130328_69761_1_ASSEMBLY_ACC_CAM_ASM_000343_TAXON_ID_268821_ORGANISM_"Scrippsiella_Hangoei_Strain_SHTV-5"_LENGTH_556_DNA_ID_CAMNT_0051167757_DNA_START_98_DNA_END_1764_DNA_ORIE   MALGSSTKAQGAEFLQQVDSAWGATSATHCLTPQVLSQINEWFKAYTRNEKLQCLLAFFHAQPTHLAKSKLTMQSIIDQAVLESDEWVRALGRLLNGYPATGAVQCCQVSEF---YRLTELARLK-------PLPR-FA----EILGTPDRPPVAEQPPFSTTRRFASVLQRIGTDSGARGSTSSVSAVPRSVPQADRRAGLQWLEAAERAAV--------KRNDSSEP--------------PTASEGRSPFTEAGNIVGIPT--PHGHTASCSRSGDLG---TPDESEVEAAKRQ
EP00450_Noctiluca_scintillans_P007265_CAMPEP_0194491032_NCGR_PEP_ID_MMETSP0253-20130528_10049_1_TAXON_ID_2966_ORGANISM_"Noctiluca_scintillans"_LENGTH_326_DNA_ID_CAMNT_0039331719_DNA_START_1_DNA_END_978_DNA_ORIENTATION_-                                      MSWR------VEEVLERCADGWISSGAIQKLTPRVLKQINELFKGLSRAVKIQCLLSFAHAKGVYLAKAAQTMQSIIDQAVIDPDQWVQGLARLLDGYPEAGMVQCWQVNEF---YRLAEALDAASG-----FAPD---AMS-SLHESEYSVPLHPRGDFVLARPASMSTVEEESVGRPTEKSGGN--IPDGPARSHRRDGLEWLEAAESAAVR-------KRPSVDPP------------------SHEEPLAQT---NSEPLGTPMARAPAN----DLG----------------
EP00473_Plasmodiophora_brassicae_P002739_CEP01643_pep_supercontig_pbe3.h15_scaffold_51_88466_89951_1_gene_PBRA_008586_transcript_CEP01643_gene_biotype_protein_coding_transcript_biotype_protein_coding_description_hypothetical_protein                         MDAG-----------RKVEEPWSAYRLCPTLSSDVLDGLSRQLPNLDPAALTRVLMSFLHLKPIQVRDMQLDLGAFIDKCDDDDHAWARFVARGLKGFGETMRFDVDTHHASPYIDGILQRTSSALSVVQPWLLPAEAQYRDTALLPPVASPP--ASEHFRVRRAYTFDAKAEAASSPPRSSPPKALQ-PVPPRPARRRTAIKTMGLEDAAHLQDKSKRGRRLKKEEEKETRRIERDLQREQKPAMHAGAFPGVLA---PPPPVNSP-------ADANVLTSGQHPSEKRTIKLKRR
EP00474_Spongospora_subterranea_P010902_CRZ11360.1_hypothetical_protein_partial_Spongospora_subterranea                                                                                                                                                          LTRLKRSMDVRRWLSQKLDEPWSAYRLSGSLTNDILDSIAAAVADLDGTTITRVLLALLHLKPVQVREFQVNIEALLHKCNDETYEWARFILRSMKGFSKSRRIDIEHN---PDIRNHVDNITEQIE-MRPWMVPAEAKFLDPSLLPPITNQR----KHFAIVAPFEFGSGSA--RVSPVKAPPALAP-PRVPPPTKRRMAIKTMGLEDAAQLQDRSKRPRRKKKEDDKEQKRLEKEFQKEQRPATGLFAAPDASR---VSEPVSSP-------VGANAVTSGQHPSENYVQKLKRR
EP00511_Aplanochytrium_stocchinoi_P005084_CAMPEP_0204824884_NCGR_PEP_ID_MMETSP1346-20131115_2863_1_ASSEMBLY_ACC_CAM_ASM_000771_TAXON_ID_215587_ORGANISM_"Aplanochytrium_stocchinoi_Strain_GSBS06"_LENGTH_387_DNA_ID_CAMNT_0051952285_DNA_START_76_DNA_END_1239   MSSTQTEQDTGLLLINKIRRDWTAQSLVSYLSPELLDYVTRELSRLERGIKVRVLLSLLGVHAKDLEALRESINKLLRAAKADSEDWVQVTSRVVEKFLRKGNKK----EDDDLYLESLSEIYKRITVLPADFLPLEWPYLSYNLLPKDFDISLSQNLHFKAREPEKTISAKV--KSKPFRPNMVKK--PALLGKVNNRPQMKILDPAE------------EKQQKDKLARKAAEKERSAADSPK--------------KPNPAASPSG-----DTANKLTTGGNPSETRRYKVKAV
EP00638_Chattonella_subsalsa_P013074_CAMPEP_0117801352_NCGR_PEP_ID_MMETSP0948-20121206_15027_1_TAXON_ID_44440_ORGANISM_"Chattonella_subsalsa_Strain_CCMP2191"_LENGTH_193_DNA_ID_CAMNT_0005633831_DNA_START_1_DNA_END_581_DNA_ORIENTATION_                        MDSSDPKYESINTLVHELSGPWSSSEVRQHLTAETLDHLSNEYNKIQRNTKWRVLLAILNLEQEDQLQLKGSINNLLDVADQDEDQWVKTTAALVRRWLHGSEANTQYL---GLMEDTMKEISDQIE-ETPYFEPMELAFLKKDLLPPELQEDEVTNPHFQ-------------------------------------------VDFEA------------ERLTSDDK---------------------------------------------------------------GFRKR
EP00643_Hyaloperonospora_arabidopsidis_P005652_HpaP811087_pep_scaffold_HyaAraEmoy2_2.0_scaffold_145_133076_134930_-1_gene_HpaG811087_transcript_HpaT811087_gene_biotype_protein_coding_transcript_biotype_protein_coding                                         MTEGDPSSSFNAWLLQKLRLEWSSSDLGGLLTPSKLAEARASFSHLETPIKVRLLLSLLSVRRDGVDTKQKEIDALLLVAEQDAEEWVKISAGIVKQFLQASYLHAQLE---TTASKVVKAVQTR--SNAMNCFSLENGLLNPLLCPPLAPT---VTTHFTVSGEDDDANGKESSMAASTAGTTSSLT-PVGKRKNRQRNRISMIDINEVKQIESEKAQKAKKQKLAAKEKEREKAKEKEKEKPQGGDDYVPDGTAQQMHMQPLFEPEDASIASQDTNAFSTGYPPTQPQPQ-----
EP00648_Phytopythium_vexans_P003857_EPrPV00000016939_pep_supercontig_pve_scaffolds_v1_pve_scaffold_174_3110_5103_-1_gene_maker-pve_contig_174-snap-gene-0.24_transcript_EPrPVT00000016939_gene_biotype_protein_coding_transcript_biotype_protein_coding_descri   ATSTQESTAADAWLAQKVRADWTSGELGALLTRERVREAVASFPQLENPVKARLVLSLLSLRQEEFEGCRDAVQELVALAEKDSEEWVRIGAGMVQQFLDA-----------GFFHDQLARTTATVSRTLDDVASLENALLNPSIRPEPALK---PAMHFTVSAAPDAGHKRDASAATPTRLTPTAPK-PLKKNVSRQRSRISMIDIDEVKQIESEKAQKAKKQKLLAKEKEKATAAAATTPTPTSVQEDEPAEADSSIPAPPMAAPEASQFGAHQAHPLSAG-PPQQQQQQ-----
EP00658_Telonema_sp_P-2_P039129_TRINITY_DN27999_c0_g1_i2.p1_TRINITY_DN27999_c0_g1_TRINITY_DN27999_c0_g1_i2.p1_ORF_type_complete_len_391_score_98.06_TRINITY_DN27999_c0_g1_i2_124-1296                                                                            MIRR------RSTLSSSSSDVYKREKGAHSLTVDNIKDVTQHFNKF-MELKARVLLSLMSVKRHQATQIKEGSMELLSKARDDDDPWVQLISSLLATYPKDSVIQLHPD---DPTEKLLKSVASTVAAAVDNLVPSESVYLDPQIAPPLDG----THTHFVLKPAPELVDPFESSRAIPRAPSSQAGAFPAPMAGS--KRTMVAIDFEE------------KRRRGNED--------------PA-----------QKLAPAPQHEPASAEAVSGATNQLTSGDAPNEEDKYKLRRK
EP00697_Spironema_sp_BW2_P011149_gnl_Spiro4_26744_TR13281_c0_g1_i1.p1_gnl_Spiro4_26744_TR13281_c0_g1_gnl_Spiro4_26744_TR13281_c0_g1_i1.p1_ORF_type_internal_len_511_score_127.01_gnl_Spiro4_26744_TR13281_c0_g1_i1_3-1532                                        MASSEQHKKFQFWLSGLLADAWTGERISSHLSRSVLAAVRHNWNNLETPVKLSILLGFLTVRKKGMDQLRDEMKLVIRMAAEDDDDWIRVVAQIIAPYPETGMLNTDID---ASYRETLARLQEKVSVNGGAFVPMEYSFLNPRLTQSWYRGQAESEVHFRVRESWISRQEAASPVVAPRSVVSKSVKFPRLTAPDKKKGSIRMIDSEEVLFLERQHEEARDRRKGEEMKKKQQFDQSQANARP----SSTPGAAAAQNAGFPQAQQVGLAQQLQQAQGMGMGV--QQQQQQQLQQQ
EP00698_Gefionella_okellyi_P010224_TRINITY_DN2640_c0_g1_i6.p1_TRINITY_DN2640_c0_g1_TRINITY_DN2640_c0_g1_i6.p1_ORF_type_complete_len_510_score_144.82_TRINITY_DN2640_c0_g1_i6_28-1530                                                                             MADV------LELLSGSLVDAWSSESAASVLTADKLREVAKQYSTLEPTTQLRVVFALMLIRPSVLAAAKDAAASILQQALQASDDWARVMAALLVDFTRTATVAVSVQ---DTFNECLNELSVALANIVPQVFPMHYSLLHPDVLPANPSASA-QQKHCVWNAKRFDLQLPKSATAAPGMRTTIMPP-PAQTQPKQERSKMQVIDARDSLALAQRQAQEEKREREEQIQARKAAKEAKAEERPLSAASSVPFTM-GVPSSMPSAMPATLIAPSGQSNALSGGQ--NEEIKEKLRRR
EP00736_Rhodelphis_marinus_P008877_Rmarinus@m.5055                                                                                                                                                                                                               SSSNAEESHLVLRLSTRLEQGWSSSDIGFLFNSELLRAVCNQFHSIETAVKVRIFYAVLTLRKRTLIDLAPELKVLLDHGLADSDPWVQFLSELLKTYPSDSRLNEEVS---CGVDRAIQRLFQVLENGSPHFFPLENQFFWS------------NNPHFLPNASALSDLKKRSERLIPKK-------FPTQSRVVSSRHKVKILDMDEGMDLETDRVRKRKRKQEKELKKRKREEMENGPETPLAAANSGPSTPSGAIPSTPSARPSSQAALAGPAPSLSNAV--SEEIRAKLKRT
EP00740_Mantoniella_antarctica_P003326_CAMPEP_0181351892_NCGR_PEP_ID_MMETSP1106-20121128_2025_1_TAXON_ID_81844_ORGANISM_"Mantoniella_antarctica_Strain_SL-175"_LENGTH_367_DNA_ID_CAMNT_0023464429_DNA_START_1_DNA_END_1104_DNA_ORIENTATION_-                     ------------------SEPWGAASAGIHYNKQVLGSLCDQFSRLEPQARRGALQGTLFMRQGQRVGLTAEVRSLVDLASGDKDQWVNLIARALGGLT--ERFDLRQLQDVPAVADALASIRGAIQGTPDTYRPLEEMYLSPRLLAAAGAPPCEPHEHFTLRTRREPKKRLTTSMFAPASRKPASSGFPKRVGPGNKKNKTMMIDVSEAAQLGTVRGEDLERHKQLEQDEKQRRFQQMVEDR--RARTDAPNAG-REGVATPS--PQE---------------EP-----------
EP00741_Cyanophora_paradoxa_P008043_tig00001249_g7782.t1                                                                                                                                                                                                         MAAT-GSRDVALWLPSKCAGEWSSENLAPFLTAEVLDAICESFHVLEAPVQVHVLCSMLSCRRTQFGELRAGFEKLVELGLKSDDDWVRVMAGVLVEVARSGTSAPLSFPGNTSFLETFNVLQQMVEKAPAALAPLDYAYLSPALIAAAEEDEAPTGVHFQLKEKLEEPRLAPSSAGAPLRPTPAPGAFPAAGALGQKTSRLKMIDVDAATALQQQSAKRPKAKREAEREAKRAAKAAAKEERPPASAAARPPQPAGSFASLPPALPPGMAPPGPENNSLTAGDRPHQVELPKIKRR
EP00742_Colponemidia_sp_Colp-10_P012778_GILJ01014383.1.p1_GENE.GILJ01014383.1_GILJ01014383.1.p1_ORF_type_complete_len_569_score_104.99_GILJ01014383.1_90-1796                                                                                                    MDA-------VLQFSQKLREPWSADTVSASLTHSTIAEIIAKFNDLDSPIKLRLLLSFLTAKKGTMLELRESMEQFLQLCLRDEEEWVRALAELLMNYPSTGSIDCHNV---ESF---LSEIKEAVELHENTFYPLEFAYLNTSLVRMFISEPKTKNPHFTVNPDFHLPEDSLHSTGTPRTSINR---FPSPLGSPQRKGRIQMLDDQEANEVIALTAKTTQKRKEREKEEKTKLQERVKMERPLINMETFPSSTESASTSQPVSQPQVPQMQAGITNCLATGQTPHEEEKTKLKRK
EP00747_Dinoflagellata_sp_TGD_P215941_gnl_TRDRNA2_TRDRNA2_88568_c0_seq1.p1_gnl_TRDRNA2_TRDRNA2_88568_c0_gnl_TRDRNA2_TRDRNA2_88568_c0_seq1.p1_ORF_type_3prime_partial_len_247_score_40.44_gnl_TRDRNA2_TRDRNA2_88568_c0_seq1_32-769                                MAAAPALLAAIEELLARIRDDWSEETGVVGLTQDVLRQLNERFRPLSVPEKVQCLLAFAHTKGAHLEKSAGVMKSIIDQAVVDSDLWVQGLARLLDGFPESGNIQCAQVQEN---YRLIRDLDKTTGSAATSVSPREAQFLT-PLPRTADSSDDGRHTDFL----------------------------PAPTAAD---TLLQWDDAREAGSIA-------GRQGASDE--------------PLRSRARIPTSRS-------------------------SGGAP-----------
EP00761_Pharyngomonas_kirbyi_P002276_gb_GECH01002280.1_.p1_GENE.gb_GECH01002280.1_gb_GECH01002280.1_.p1_ORF_type_internal_len_355_score_101.46_gb_GECH01002280.1_1-1062                                                                                          SSSSIPSTDVATLASDKLQQDWSSERVTSYLR-EWIPHLLGRFRFLDVPVKMRLLLSMLALRPKQIDESRDQLERLVRAAEEDGDEWVRVVAGMVRRFPREHRIDATGLEEIPLFDQARKTFEEQHADPHTAVRPRAAQYMHTGAAASASHLSREPPPHITLRLSSGSS----SSDLFPSSITCTN---PHFQISDCRRTETEATDDNGAGHDTEGMGEGTKKSYDKPS--------------PL----QRPSRGTMTAKNNPMASPT----------SLS---SP-----------
EP00802_Teleaulax_amphioxeia_P024722_Tamp_25460.p1_GENE.Tamp_25460_Tamp_25460.p1_ORF_type_internal_len_314_score_68.49_Tamp_25460_3-941                                                                                                                          ----------SVFLNERLSGPWTADRAGAALMPEHLRQVAGKWFTMASPIKLRLLLAIAAARRANRQELDAAFQELLSKISDDDDAWVVVIGTLLKEVPNDGVLRAHVN---PLLAPICSAIEKTLTNKAMRSLPSLHRYVDA---PPGSEGWRTQHPHLATKRGLQDLDA----SAVPKKDSDIDTVFPRGNIHFQRERRVLVEDADE------------KRKAAAGKKGKGDGKAAKKMRA-------------------------------GAAD---GGEPP-----------
EP00811_Abedinium_folium_P018695_NODE_27625_length_506_cov_3.625330.p1_GENE.NODE_27625_length_506_cov_3.625330_NODE_27625_length_506_cov_3.625330.p1_ORF_type_internal_len_169_score_42.41_NODE_27625_length_506_cov_3.625330_2-505                              MSAAALSAAGIQDFLARIGDGWGASGAIHSLTPRVLSEINEWFKLITRAEKVQCLLSFAHAKPAHLSKSAALMQSVINQAVIDPDQWVQGVARLLDGFPEQGTIQCSQVNEF---YRLTESLDGRTA-----VAPVD----------------------------------------------------------------------------------------------------------------------------------------------------------------
EP00813_Pythium_oligandrum_P011028_TMW65947.1_hypothetical_protein_Poli38472_003712_Pythium_oligandrum                                                                                                                                                           MNGARESPSLDAWLVHKLKNEWSSCELGEQLTRDKIAESLSSFLHLETPVKVRLLLAFLSMRKEDVEASKVVMNDLIALAEEDSEEWVKIGAGIVKQYLSTGSFLHEQLKASAAVLKAVDEKKDRIE----DFFCHENAYLSPSVRPELTVQ---PAAHFTVCAKTNGKDTEHTASTAPSRIAQAVSK-PPKKNMSRQRSRISMIDIDEVKQIESEKAQKARKKLKAAKETKGPSGTGAAGGSPEDDHSGYAQNGT-PRQAQPLFEPEDVQSYGGNGN---FGSFPDEQSTQ-----
EP00851_Chlamydomonas_incerta_P008382_KAG2433431.1_hypothetical_protein_HXX76_008489_Chlamydomonas_incerta                                                                                                                                                       MEGSSGPADSHVWLHAKLAGDWSAQTAASGLNEERLNALVRTFGGLDSMVKVRLLLAGLFVPRADRPHLAPLLAELSGGAAGSQDEWVRATAAAVGDFA--GPLDMAALAQFPLVRDTVAGLQSQLQHTPAALLPQTEQYMHRDISRLPPPISGGASPPFRLREQPLVSLTDLAPPGGPAAGGGGAAALPLARRGL---GETSMADVSHIGAGAAGGGGGRSRGRSLVG--------------P-AAATPTPAGA-SLAGATPRAPPVATTTATALASALAAQQEPEEEEEEGGKRQ
EP00852_Chlamydomonas_schloesseri_P010375_KAG2449291.1_hypothetical_protein_HYH02_005448_Chlamydomonas_schloesseri                                                                                                                                               MEGGSSSADSHVWLHSKLAGDWSAQTAASGLNEERLNALVRTFGGLDSMVKVRLLLAGLFVPRADRPRLVPLLRELAGAAAGSQDEWVRATAAAVGRFA--GPLDMGALAQFPLVRDTVAGLQAQLQTTPAALLPQTEQYMHQDISRLPPPVGSSTSPPFRLREQPLVSLTDLTPPGGPGGGSGGAAALPLARRGL--AAAASIADVSHIGVGAGGGGGRGSRGRSLVG--------------PTPAGGGTPFGAALAGAATPSAPPAVTSTTTALASALAQQQPPDEARRRGGKRR
EP00853_Edaphochlamys_debaryana_P009819_KAG2491624.1_hypothetical_protein_HYH03_009995_Edaphochlamys_debaryana                                                                                                                                                   MDDAPALVDARLWLQSKLAGEWSAQAAASGLTLDRLSALSRGFSGLDSMVKVRLLLAGLFVPRADRSRLQPLLAELAGQAAASQDEWVRATAAVVGDFA--GPLDMRALAHFPLVRETMASLAAQLQSTPAALLPQTEQYMHADISRLPQSRYSAGSLRLRLREPPSGVVSDLAASAAPHMSSGGSLT-PVLGLSTARRGETTVADVSHSTALKAGEPKAAARGRSAVL--------------PPQGLSPHPGSA-AGGHALPGAHPIVAGSTARDSSGLQ---QPEEERGERLRAE
EP00873_Tetraselmis_striata_P044958_jgi_Tetstr1_465222_TSEL_009928.t1                                                                                                                                                                                            MAAHKSERDVAYWTSSRLSGAWSSDSFGARLDGEILEAVTNQFSRLEPMVRVRLLLSTLFLPEERRAPLRPALQRLAEAAAAEDDEWVRVVGAAVGRFD--GRLHIEEVKESTLVDNTLRQLRQELETGAAGIRPLEEIYLSHRLQKARGADPNQPHGHFTLREDARLLLAQQSSAMTPSRTGSGMP-FPVKNTVTRRAGRMKQLDVDEAIAAQEASRQLARRSSQNEE--------------P--SNSNTPLAGAGLGMAGPSAQPAGPLSAKKDTLELGQGEHPGEQELP-----
EP00874_Dunaliella_salina_P016003_KAF5841202.1_hypothetical_protein_DUNSADRAFT_14033_Dunaliella_salina                                                                                                                                                           MSLDEVAAETEIWAQSKIAGNWAGPSLASQMSRERLQGLIRVFGKLDNMVKVRILIICLFLPRAELTGFKSELMQLAEQARRDDDEWVRVMGEAVGNFD--GQLNLHNVESSSLVRDTVAGLQAGLPRAPPEFMPLQEPLMHPDMRVQRHRSRSTAHGHFAPREDPAGS-EDESSRPAPSAATAAPPP-PQRQEAAHRQIRTQPLQLQEARAATQAAVQAQQQQQQQQQEEENEEQEQLDAEGPTKGEDEDPGAE-RQRNGSPEGQPERVHHRG-----------------------
EP00879_Flechtneria_rotunda_P009981_GHRR01010437.1.p1_GENE.GHRR01010437.1_GHRR01010437.1.p1_ORF_type_complete_len_488_score_202.30_GHRR01010437.1_312-1775                                                                                                       MSQQ-RGPDAYTVATTKLAQEWSANRCTPHINAEWLTRLVDRFGGMDAMMKVRLLLAALIAQPQSSGQLQAVLGKLQRVAAADPDEWVRVMAAAASDFD--GRLDLDAVQQSAVVQETVGGLRQQVQANQQLLPPLENLYLQPSIFKP-------DAGHFNIRSNPRVQPLSSSSPSSPAVQAAGRVELPAAGADTPKQQKIQLLGADEQIEIAEALKTNYQQQHLQQLQKLHQQQESIRKGL--SSHRAAPAATDSDDDSEPLVSP-----------DLNRGLVPEDTEAAMVKRR
EP00882_Tetradesmus_deserticola_P021763_GHRQ01023560.1.p1_GENE.GHRQ01023560.1_GHRQ01023560.1.p1_ORF_type_internal_len_269_score_129.81_GHRQ01023560.1_3-806                                                                                                      ------------------QQPPAGTSSSSSSS----------F--------------------PAREALQGSLARLQAAAAKDADEWVKVTAAAAGQLD--GRLDLAAVKQSAVVQETMAGLRQQLQATHQQFPPLEDVYLRPCVLNP-------DSGHFQLRHNPRVQPLSTSSPPPPALAQIARQ-FPRPGSSARKKPKIHLLGEAEQQEMQDVLQKSLQQQHHHHHPRQRQHEHAADNNT------------------------------------------------------
EP00883_Tetradesmus_obliquus_P004051_jgi_Sobl393_1_14369_SZX60624.1                                                                                                                                                                                              MAARRGYPDAFTVATTKLSQDWSANRCVPHINEDWLHALLARFGSMDPMLKVRLLLAGMVAQQPARERLQGALAALQAAAATDADEWVKVTAAAAGQLD--GRLDLAAVQQSAVVQETMTGLKQQMQNSQQDFPPLEDVYLRPFVLNP-------DSDHFRLRPNPRVQPLSTSSPPPPALAQIARQ-FPGIGAAARKKPKIHLLDEAEQQEMHEVLQKSMKQQRRQQQQQQRQQRHVDDDEHQMMKQAAAANRIADDDEYAPAAAPAPTGVSRAEGTNVAIGD--QQQQQQAAKRR
EP00888_Micractinium_conductrix_P001785_PSC68787.1_hypothetical_protein_C2E20_7646_Micractinium_conductrix                                                                                                                                                       MTDF------SRFVATKLSGEWSASNVSGMLTDTILEYLVEKWEGLDPLVRSRLMLAPLFMRKRDLAELRPALARLAATGAADKDEWVRAMAQSVGNYD--GRLHTDRLEGSTLVAKTVTGLQPLLAADPRIFRPLEEVYLNKDLLSKLRGDTGGPHHHFRPRPAAEAPSQRQRAAAAPQRGGSADGEFPSLGRPPQPPKRAATLDVASVRALQLQMEEERKASKQEDSEAKAAARAAKAAERP-APEGGEPLAKRQHGAVQPALSPEATAAALDAAGRMGGGQ--GEEEEP-----
EP00889_Picochlorum_renovo_P007296_jgi_Picre1_34326_NNA_001799.t1                                                                                                                                                                                                MRRK-DDSDVVSQITSTLSGPWSASSVAGMLTVESIGKLVKQWDAMDPLVKARLLIAPLFMRKSDLDAIRDELRKIQEMAKLDTNEWVSMLAIAVDGYD--GRIHTDKVQSIPIVKDTLDEVIELAGIDPMAYRPLEEEYLTDSILADMGAPVRGGHTHFKVRDPKDVVGTELAQHSKPPLGSNGFDRFPLSRQLQQKKKKAAVLDITAIQQARAVNEQRRRMMKEAEKKKKEMQKQKAKEER-------------KKKKKKPTVEPVDPSDVR----ALEAGI--------DLRSD
EP00898_Chlorokybus_atmophyticus_P007424_jgi_Chlat1_7683_Chrsp64S07139                                                                                                                                                                                           MGSRTSLVDVEKWASAALAEPWSGAAFAPVLTREALVALLERFSRLDPAVRRNLLLAALSLRKGVMLETKEELQRLADAALADDDDWVRTIGAAIGKFS--GVLDMDAVREFSVVRDTIEEFRERLQGSGLQFHPLEDPFLSNNLVGPAPACN--ISEHFQLRERARSSEAASTPTSGPVFKSPTFAQFPSFNSRSNRPSRMKPLDVDAAISLQKARKAAEEKQKAEQAKKRRLGREESLPGTP-ASDTGTPFAPTQSMHMHPAAQPAVAGLQAASSRVLREGEPPDDSKTP-----
EP00899_Mesostigma_viride_P003548_jgi_Mesvir1_13194_Mv06154-RA.1                                                                                                                                                                                                 MAPPPAIQDISRWLTSRLSEPWSAPAVSPLLTKEILEKALVYFRHLDPLVRVGLILACLTLRRGVAMEMKAELEQLAAKALEDDDDWVKSVGAAVGRFC--GTLELGAVDQFPSVSTSLQSLRLTLDRLQLALSPKENAYLCPHVLPAPVPPRPSSHHHFRLRQKTGGKNQRVSNRADPRGNSAHRAGFPPLGRSSGKKPKLKQLDVSDVIALQRLQSMTSKKRHSHSM--------------PATPEDALPSSASFSSVSDPTPSPAAVEDASEDALAVTSGQDPGEDKRGEERRR
EP00914_Ancora_sagittata_P019416_GHVO01038850.1.p1_GENE.GHVO01038850.1_GHVO01038850.1.p1_ORF_type_internal_len_225_score_37.62_GHVO01038850.1_2-673                                                                                                              ----TKKMSVYVEFLTGLSSNWSSYKASQLFTKELISYLCPRFENCSTPLKVRILTSFLYLKTDLRLETQREIGDLLTAAELDRDDWVRKLSRLIQPFIDTGRLDLKLTTET---YKVIKYLDDRQWTRMRLKHPLEYPHML-DAREDIDS-------------------------------------VP--------A-----CDFGRVAKMFAD-----TVMQNAAN--------------------------------------------------------------------
EP00918_Siedleckia_nematoides_P099450_GHVU01217522.1.p1_GENE.GHVU01217522.1_GHVU01217522.1.p1_ORF_type_complete_len_218_score_42.48_GHVU01217522.1_254-907                                                                                                       --------MTYVQYLNLLQAHWSSKNAGQMLTTEIIEYLTPRFPKCSTPMKVRILMSFLYLPAAIREANVEALQRILCDGEEDRDDWVRKLSRLLRSYVKTGSIDIRDVTET---FKIMLRLDEVMA-ADPRKPHDTCVHAC-DVLNDRPAAEALVD--------------------------------P--------A-----RAPAALGPMEAN-----KAVGEAVRAYKERY-------------------------REPL--------------AISS---------------
EP00922_Rhytidocystis_sp_ex-Travisia-forbesii_P071293_GHVS01106416.1.p1_GENE.GHVS01106416.1_GHVS01106416.1.p1_ORF_type_complete_len_338_score_116.16_GHVS01106416.1_78-1016                                                                                      MSASSTAPSTYVRYLRCLSEEWSSCQAARLLDQPLIAYVQPRFVDCSTPLKVKIITSFLYIKTALRKECEEDLIKILRCGEMDRDDWVRKLSRLLLPYITTGTVDLKETTET---FKIIDYVDARRAESYHRKKPLESVHMC-DPVVDFSNAPSAQQQHQQQQQHDTAAANYF--PMPPPPAASSVSS-P--------L-----KHFSGLDAVVRRGRCRMHKKRREGGG-------------------------------------------------------------------
EP00928_Gymnodinium_smaydae_P046922_TRINITY_DN31288_c0_g1_i1.p1_TRINITY_DN31288_c0_g1_TRINITY_DN31288_c0_g1_i1.p1_ORF_type_internal_len_306_score_80.11_TRINITY_DN31288_c0_g1_i1_2-916                                                                           ------AQAAFDAFLEAVSAGWSAFGGIPYLTPQTLAQINEGFKGLSTTSKIHALLSFANAREERLNSSSDTMQAVVDQAMIDPDQWVQGLAKLLDGYPTTGTIHCGKVNEF---YRLAEVIDAAGDNRDKNMLPLDAEFVT-RLSPQKENDLGNINEMFQVENDAREQLKTVDPAYRPMGEAFRSQRVPSAASAT--R----------------------GRQMEETT----------------SSTSAGPTAIP--------APPSAAAAASTDAG---AG--------------
EP00953_Heterococcus_sp_UTEX-ZZ885_P013308_7605-Heterococcus_DN1.PRE.1                                                                                                                                                                                           ------------------------DGLWPLLDAAYIAQIPTAWGGLEPPVKMRSLLACLGAKPAELQRAEQALRVLLDEADTDTDEWVLTIAGLVRSFGSEGQLD----SSTSTAQELAAELQQQLHVDTPYFYPVELQYLSKKLQPPAERF---ANKHFAVSKEAATA-----------------------------------VSLSD------------ELQQAGDA--------------P-TRSSMAPPTAT---RALPTSMPASRASIG----ALGRGLTP------GLRTG
EP00964_Phaeocystis_antarctica_P047292_scaffold27353_cov62-Phaeocystis_antarctica.AAC.2                                                                                                                                                                          MS-----------------SEWGA---------PELEGLQERWEGMQAPSRQKLLVSVLHMPRQTSEPHVEALEALIALAQQDEDEWVSLLGAVLVGYPRTGQLAYDAA------LRTAESL---AG-----LLPASAQYSL-TLCNVDAAA---ASEHFVADTSAVDTSEAWRASTAPAALQPNPNP-PNTNPNP--K-----PDLAA------------TRRAANPNNPNPNPNPNQTSESPKTARSGGPSSSNGDKGRMPNPNPILAPTLT----TLTSGSNPNPNPNPGLQPQ
EP00976_Prorocentrum_cordatum_P085817_1186250-Prorocentrum_minimum.AAC.3                                                                                                                                                                                         MPKITMYRDTETLVSTRLMEPWSAPSFAGNLKSEVIETVQQRYPHLEQPVRLRVLLSALSLKKGPLSALGPQLRKLAEMAKDDEDDWVRVFGHAVGDFN--GPLDLEAVEAVPEVGCLLVACSAIMPVFGRFCRAI-----------------------------------------------------SPVSFQG------FVANNTEVA--------------------------------------------------------------------------------------
EP00988_Cryptosporidium_hominis_P000533_PPS93332.1_Uncharacterized_protein_GY17_00003695_Cryptosporidium_hominis                                                                                                                                                 MNKREDDEDGYIKYLQALSLSWSSCQASSMLTKDLVEYMVPRFQDCSTPIKVRIIMSILYISDSLRESCKQEFMNILNFGELDRDDWVRKLSRLMIPYVQKGVLDLGETTET---FKILRYLDELRM-DFRLKPPLESIHMC-DPLTDESINNEL----------------------------------P--------Q-----KDFELLAEVEKDGL---HKMRIASNS--------------------------------------------------------------FVNNK
EP01012_Entosiphon_sulcatum_P035563_TRINITY_DN45156_c0_g1_i1.p2_TRINITY_DN45156_c0_g1_TRINITY_DN45156_c0_g1_i1.p2_ORF_type_3prime_partial_len_236_score_36.63_TRINITY_DN45156_c0_g1_i1_3-707                                                                     MEVGDSLREPVARMLDLLQLEWGTSVYQTALAAKSFCFLADNFGRLDCGRKLRLLMTTLCDKNCRLP--QDALQGMWKEAAQDEDEWVRFIGQSVADTPQRDTINYD--NRNPLLWESARTLFKQLG-KRARLTPK-DQFLSRAAHCEAVDM---PNPHFALSDRMQEVDIFASSEGSPFTIGQT----PVRTPES--TMTLRF----------------------------------------------------------PLTTPSA----------------------------
EP01026_Neomeris_dumetosa_P008077_TRINITY_DN125356_c0_g1_i1.p2_TRINITY_DN125356_c0_g1_TRINITY_DN125356_c0_g1_i1.p2_ORF_type_3prime_partial_len_244_score_34.64_TRINITY_DN125356_c0_g1_i1_42-770                                                                  MSNP------TSWFCNKLGEGWVGGSLCQWLSCEIFSGVIDRFTKLSPAARVRLLFTCLYLKPDQRLTFKNELARLIELAKGDDEEWVRVTGVLVSEYQ--GSLSLQYFDEDKAIADSLAELKKALERDDLLARPLEEDLLGESVLASRSVVVKDMRLHFGVKSSAQVLG-------------------PS-------N-----EDNDEVQKLRARSSSGIKKKKKKKKKKKKSGQ----------------------------AAP-----------------IP------SLKKN
EP01027_Heterolobosea_sp_BB2_P015021_GEZU01021536.1.p1_GENE.GEZU01021536.1_GEZU01021536.1.p1_ORF_type_complete_len_760_score_173.10_GEZU01021536.1_194-2473                                                                                                      MDNNLAVEDAATWAKQRLASSWSAPRAAGHMDGNWVKQFVEQFSFLETPIKIRLLMSIISMKKQQINELRVPLQQFVHMGLEDSDEWVRVISEIVFPLVYDPRLNTSLQ---KQFISAIDHFKQKVRNDVERLVPLEYQYLSRSAVSQRAEQQQDSNPHFKVKAQAVEELEAPSARGAPSTPKSAGPT-PSASTPINKRGRVMSIDEDDARERVKQQEEAIKRQKEEEKRRAQEEKAQAAEKAPRTSQQGVPASPTGRGRGRPKEIPAQKQQQAQE--ALSLGRTPQPQQQPQQQQQ
EP01041_Mallomonas_annulata_P004800_gene4800-9571_t                                                                                                                                                                                                              MDLD------LLQLDKKLKSSWSSWTLSHTLSNTVIDDVRNNFDKFDKKIKMRILLSLIGIDSNQRGAMASSIKRLLHQASEDKDEWVPIISGLVHRFSTDTSIE----QSNQTLTKTSQTIIEKLQDSTYYYQPYECSFLSQKIFPIELLGD--SNQHFKYNSTSPDFLSRESSATDPTSTSTYGITLPSLSRPV--KRTTQSLTLDQLKEKRSSITPAAKRKRKEGG--------------PVSSSTSTPISPTTTTTTTPAVSPIVNKDDERESPLLK---NPSEDILTKFWQM
EP01053_Blabericola_migrator_P000975_Blabericola_migrator_1_974@NODE_1243_length_5009_cov_73_028329_g840_i0_p3_GENE_NODE_1243_length_5009_cov_73_028329_g840_i0NODE_1243_length_5009_cov_73_028329_g840_i0_p3_ORF_type5prime_partial_len237_score36_32_NODE_12   -----SYSSAYVDYLEVLASKWSSSSAASHITPQLLDYLQPRFHRCSTPIKIRVVLSFLYLTDNARILNRDMLLKILAEAEVDRDEWVRKLARLISSFVVVGSIDVRETSET---YHLLKFLNTQRE-IYLNKPPLEAPHLA-NVLSEKVMRSDY-----------------L--SAPPVAPEK----FP--------K-----IDFLANAELMRSGE---VAMRKIAKKNAASN----------VNNTKSGCR-------------------------------------------
EP01054_Gregarina_sp_Poly1_P006514_Gregarina_sp_Poly_1_6513@NODE_348_length_9346_cov_198_894493_g291_i0_p4_GENE_NODE_348_length_9346_cov_198_894493_g291_i0NODE_348_length_9346_cov_198_894493_g291_i0_p4_ORF_typecomplete_len239_score44_22Npun_R1517_PF18068   MQH-PEHQAPYVDYLEVLASKWSSSSAAAHITPQLLEYLQPRFHRCSTPIKIRVVLSFLYLSEESRLENRETLLKVLAEAEVDRDEWVRKLARLVSSFVVVGSIDVRETSET---YHLLKFLNTQRE-IYLNKPPLEAPHLA-NVLSEKVMRSEC-------------------------ADTE----FP--------K-----IDFLANAELMRAGE---LAMRKTYKKQQSDGRQ------------KGPH--------------------------------------------
EP01055_Gregarina_sp_Pseudo9_P003143_Gregarina_sp_Pseudo_9_3142@NODE_3332_length_678_cov_7_561815_g3042_i0_p1_GENE_NODE_3332_length_678_cov_7_561815_g3042_i0NODE_3332_length_678_cov_7_561815_g3042_i0_p1_ORF_typeinternal_len226_score77_89HA_PF03457_14_0_2   ----PAGRSAYVDYLEVLASKWSSSSAAAHITPQLLDYLQPRFHRCSTPIKIRVVLSFLYLTEDARVLNREMLLKILAEAEVDRDEWVRKLARLVSSFVVVGSIDVRETSET---YHLLKFLNTQRD-IYLNKPPLEAPHLA-NVLSEKTMRSEC---------------------------------FP--------K-----IDFLANAELMRPGE---KKKKKTHKK------------------------A------------------------------P-----------
EP01056_Protomagalhaensia_sp_Gyna25_P001974_Protomagalhaensia_sp_Gyna_25_1973@NODE_2053_length_1322_cov_190_794232_g1695_i0_p1_GENE_NODE_2053_length_1322_cov_190_794232_g1695_i0NODE_2053_length_1322_cov_190_794232_g1695_i0_p1_ORF_typecomplete_len298_scor   -----MADGAYVDYLEVLASKWSSSSAASHINPQLLAYLQPRFHRCSTPIKIRVVLSFLYLSEEARVSNRKTLLKILAEAEVDRDEWVRKLARLVSSFVVVGSIDVRETSET---YHLLKFLNTQRE-LYLSKPPLEAPHLA-NVLSEKAMRAEVLS-HITARDAATPFIAAQSPSIHPFAPRDTDNAFP--------K-----IDFLANTELMRPGE---HAMRKTLKK-------------------MHPQK-------------------------------------------
EP01066_Platyproteum_vivax_P012264_Platyproteum_vivax@DN5576_c0_g1_i1.p1                                                                                                                                                                                         VSTQ---------------STWVA----------------MEFVEWPTDLKLRMMMTLMYLPNEKRRIMQDDIRTIIEMAEQDEDNWVVVFGKVLTSYPKTGAISPAHL---ESLQALLEKYTVSMH-----EWPY-TATLHDDCINPDAPAWEFARPHRPRQKPCSSSRTPESPVLPPSSVRQLGGA-PSEGVREMKRPMIQVVELNSEKAVTEETEKGDKRKKKATKETGEGKKETGKSQVPTMEATRSPSSEEQAPPTEPADVPFTASTVH----NLS---PP-----------
EP01080_Neovahlkampfia_damariscottae_P005813_gene5813-9636_t                                                                                                                                                                                                     MYNGEKNFEVGISIELKLKNEWNSENDISFITKEFLKVLNENFQDLNTDLKLKLLMSCLSMNKNHLKNLKNEFNELIQLGLNDENEWVTVVSEILSEYPTHFCLKNDIQNEKESFNKCLNKIKTNLKNDVVISNPL-LKYINS---NEEKSY---KNNHFKKNENFKKNLNQLKE-------------LANLRRNSQKKRSLKQIDENEANQKIKEYTQN-KKRKTLKFDEKSNEIVEKKPKLPINKQMNSPSTSN-STSTNPKIAPRPQFQQFKGCNKVNMGI--HEEPN-KLMKK
EP01085_Mycamoeba_gemmipara_P005378_Mycagemm_TRINITY_DN9066_c0_g1_TRINITY_DN9066_c0_g1_i1_g.5378_m.5378_type_internal_len_133_gc_universal_TRINITY_DN9066_c0_g1_i1_1-396                                                                                         -----------------------------------------------------VLFSLLGVRKAQLKTCESGLKAVLDRANADEDEWVRLLAEIIGSFPENQTLRIDLS---KHFNELISDINTKLQCNTTSYFPLATGYLAHPPTDQST-----PVAHFKLKKTLEPIITK---KAAPTKPIE-----PAKKNAP--K-------------------------------------------------------------------------------------NP-----------
EP01087_Luapelamoeba_hula_P016275_TRINITY_DN49_c1_g2_i2.p1_TRINITY_DN49_c1_g2_TRINITY_DN49_c1_g2_i2.p1_ORF_type_internal_len_731_score_243.89_TRINITY_DN49_c1_g2_i2_3-2192                                                                                       ----LSQTDVEVWLNNKLEGTWSSEKISSLLTPPTLEAATARFPGLDTAIKLKLLFAFVTLGRKAREDLDESIRALQSVANADDDEWVAVISQLFSNLMAREKEGENAPVDNDHFNNIHSSLKDTLA-PPAQFYPLEYPYLSPYVIGSDTSAAPLPNTHFTLKTPIELPAL--STTSTPTTSDKKLGKFPSLAKSDDTRKKLRVLDFDEAMALDQQLVDVVKAQRQEERKQKKAQKEEEKLEKPQMGGSASPSGGSQPDMGWPSQQPLTHLSPLDHANRLSGGQNPNEEEKSKLRRK
EP01089_Gocevia_fonbrunei_P017873_TRINITY_DN5932_c0_g1_i2.p1_TRINITY_DN5932_c0_g1_TRINITY_DN5932_c0_g1_i2.p1_ORF_type_internal_len_283_score_61.09_TRINITY_DN5932_c0_g1_i2_1-846                                                                                 M-------DIENWVSTKLYEPWSSATISSLLTEDNLKQLKEKFVYLDTPIKLRLLLSFATLRKRQLKDFETEINAILTLGQEDEDEWCRVIAQMLSPIAKD-GLSTF--IANEASNELQNEINEQLSTTPYMIYPIEYSYLSPNLLPSTPPK---PPQHFQMKKPLEPPVFPTSGSASPSALALVGMGFNRSNGQSHKQKKMQIIDINELKQIQEQQPDVKKRQREEESERKRKEKEVVKE--------------------------------------------------------
EP01090_Pellita_catalonica_P002054_TRINITY_DN1172_c0_g1_i2.p1_TRINITY_DN1172_c0_g1_TRINITY_DN1172_c0_g1_i2.p1_ORF_type_5prime_partial_len_573_score_93.27_TRINITY_DN1172_c0_g1_i2_2-1720                                                                         --------DIEVWVTTKLSDAWSSPKIASLLNPTNLSQIKDRFSSLDATSKLRLILSFTSLRKRQYLECEEIVSDILTIAIDDEDQWVNIIASILRPITSSHILDLSAIAQNDAGQELQKEILQKVDDATLHTFPLEFPYLSSELLPQHPLITQKQTVHFKLKTKLTPPAFPI--IPNPNSSKRKGLSLPSSSRGMPKPNKIGIIEVDELKRIQEMQERAEKRKRAEEAATKRSIQEERRLEKPQPQAPRAPIQASGREQGNPATQPEQRNAADQHASHVS---QPNQQEQQRASRR
EP01091_Cochliopodium_minus_P014976_TRINITY_DN5209_c0_g1_i1.p1_TRINITY_DN5209_c0_g1_TRINITY_DN5209_c0_g1_i1.p1_ORF_type_internal_len_647_score_248.67_TRINITY_DN5209_c0_g1_i1_1-1938                                                                             ----NINFDIDGWLSRTSEEPWSTSNISNLLDVSVLEKVAEKWDILEVSTKLKLIFSFLTLKTENKSKIKDQLSKIIELGKKDESEWVQVISEFFTNFAYDDQIETNIG---EGFKTTYEKLNNSISETGISFNSPEMIYLHPSIADKYKVI---PNEHFKLKESALAKPPELQSKTTPQTVKEKPT--PEIKFYSNKKKKTKLLDSVEALKLFHQDEQAKKRQKPEKTKKPKVDKTEDPNNKPSTLNNPNPNSNNNKVPQQPINSPFSFTNKPESSNSLSIGNNPEDEPTSQLKQL
EP01102_Stenamoeba_stenopodia_P016787_TRINITY_DN5900_c0_g2_i1.p1_TRINITY_DN5900_c0_g2_TRINITY_DN5900_c0_g2_i1.p1_ORF_type_3prime_partial_len_403_score_134.54_TRINITY_DN5900_c0_g2_i1_2-1207                                                                     MSSFNPERDVELWLANKLEEPWSSERIANLLTSPIFLAVKAKFERMDPIIKLKLLFAFFALRKPNIKQMKVEIEDILKLGLVDSDGWVRSISKLIGKITQDGDFELKTD------SEIYDTLKSMVETTNINFFPLETLYLHPALLEKPYVK---ENPHFTIKKRIENEVTSSSTDGLPLRSSTNNITFPRQSYDSQKTNRTRMLDIGEVEKLRQASMEAAKEQALQEAEAKEAARLAAKASR--SITSSTPTTT------TPMIEPSKDGAAMKQSKRTAAGDEPSEDKEKKLPKE
EP01103_Thecamoeba_quadrilineata_P005452_TRINITY_DN1524_c0_g1_i1.p1_TRINITY_DN1524_c0_g1_TRINITY_DN1524_c0_g1_i1.p1_ORF_type_5prime_partial_len_419_score_80.31_TRINITY_DN1524_c0_g1_i1_2-1258                                                                   MSS-NPERDIEIWISTKLEDPWSSEKFTTYLTPPVLKQIQARFPILDTSIKLRLLFAFLHARKNTMKELESEFNTLISLGTKDPDDWVKTISKMLSVLR--GDIQLQTE------QDVHNSLKDSIK-GGVKFYPQEALFLNKSLVGAPPT----SISHFTLKKPLVSETSLSSSGNVPRTPAKKPQ--PTPQVSQQKQNKMRVLEIQEVNMLMQQSADSKKRKKMEEAHHKKLQNEEKKNAVPMAHNGEQPIEGH----------------------NLNRGC-------------
EP01103_Thecamoeba_quadrilineata_P005454_TRINITY_DN1524_c0_g1_i4.p1_TRINITY_DN1524_c0_g1_TRINITY_DN1524_c0_g1_i4.p1_ORF_type_complete_len_638_score_125.35_TRINITY_DN1524_c0_g1_i4_245-1915                                                                      -----------------------------------------------------------------MKELESEFNTLISLGTKDPDDWVKTISKMLSVLR--GDIQLQTE------QDVHNSLKDSIK-GGVKFYPQEALFLNKSLVGAPPT----SISHFTLKKPLVSETSLSSSGNVPRTPAKKPQ--PTPQVSQQKQNKMRVLEIQEVNMLMQQSADSKKRKKMEEAHHKKLQNEEKKNAVPMAHNGEQPIEGHPNNNTSPEDLPSSSLSSQEPANRLTSGNSPDEQVKEKLRRK
EP01104_Vermistella_antarctica_P003584_TRINITY_DN1381_c2_g1_i1.p1_TRINITY_DN1381_c2_g1_TRINITY_DN1381_c2_g1_i1.p1_ORF_type_complete_len_708_score_187.87_TRINITY_DN1381_c2_g1_i1_130-2253                                                                        MDSTVAERDIELWLRNKLELAWSSANVSSLFSPSLLAEIRTRFPTFETPIKLKILFSFVYMGKVTANECRPEIERVLERAKEDKDEWVKVIAELLSPLS---KIDFSHLRQCKHSKDTLEAVEESLR-EALRYASKESVYLHSDLIPSFARKRLADNEHFRINKSALDSLIAASSSPSPASSSSMKAAYSGLSASSQKRQKIEVLDVQQLRIIKDSEDQAKKKEKNEEIKNRRLMREERKMAAPPMMTFSAPSSLTTGQYAVPQFQPQQPESSATSTNRLD---GPHEEYDAKIKQY
EP01107_Rhizomastix_libera_P004773_TRINITY_DN1786_c0_g1_i1.p1_TRINITY_DN1786_c0_g1_TRINITY_DN1786_c0_g1_i1.p1_ORF_type_5prime_partial_len_576_score_178.10_TRINITY_DN1786_c0_g1_i1_1-1728                                                                        VSSEVASASVDWWLADKAPSQWSSEKLSPYFSEKLLWGILERLRSLEPHLKIRILVALSFHMNNSDNENKDIIQQLLKNCETDDDEWVRITAKSVKNLPEGNENGIEPPTKDSVFLKTAESILKTLKKHGTSISPLVDDYLSRNLRSIPKTEQEEQHEHFTLTSDHSKRKCSL--SAKPIVKAGQ----PKLNVPAKKKKAAVLLNEDEIDDLIEQPMKKSKQMKKDEQEKKRKAKLDEKEARPILASSILPQNQQ---SRLPPIMPSQLPQFPSQVNKLTAGDDPHSEERTKLRKR
EP01109_Acytostelium_subglobosum_P001548_XP_012749089.1_hypothetical_protein_SAMD00019534_109820_Acytostelium_subglobosum_LB1                                                                                                                                    ----MEHRDIEGWLTSKLEEQWSSERLSSHLTKDILQFCLLKFTKIDSMIRMKLLFSFLSLRKKQFQDLDMTINMLLQVADEEEDEWLRALAQLLARISEE-KIPIN--MDLEPFNSTIKKLSEQLD-GPPNFYPLEYLYLNRKALPVPLANNLTENKHFALKKPTTELPV--TSQPSPLRKS-----FPRTHHASQKKTKMHMISLDQVREITTQTTTTKKKEKEKEKEKKKKEKEKEKKKKPVHHLHQQPQLQVQSTEAFQS----------QQLHHLQ---QPQYQQQQNRRRQ
EP01110_Echinostelium_bisporum_P002217_TRINITY_DN15333_c0_g1_i1.p1_TRINITY_DN15333_c0_g1_TRINITY_DN15333_c0_g1_i1.p1_ORF_type_3prime_partial_len_91_score_22.42_TRINITY_DN15333_c0_g1_i1_2-271                                                                   MTTQPDHRDIEAWLANKLDDSWASEKLAHLLTHDILLHAKTKFLSMDVNIKLKLLFSFVCLRKKNLKDLEQVIFEIIDIAKQDEDEWVR----------------------------------------------------------------------------------------------------------------------------------------------------------------------------------------------------------------
EP01111_Echinosteliopsis_oligospora_P008100_TRINITY_DN23549_c0_g1_i1.p1_TRINITY_DN23549_c0_g1_TRINITY_DN23549_c0_g1_i1.p1_ORF_type_3prime_partial_len_117_score_22.32_TRINITY_DN23549_c0_g1_i1_91-438                                                            MA--GTERDIEQWLSAKLEDPWASERISSLLTSDLLVNTRNRFPNMDPPLKLKILLSFLSLRKKPLKDLEVEIMSVLKVASEDEDDWVKVIAGMMRELNQE-NISVSNVPDDATV---ISSL-------------------------------------------------------------------------------------------------------------------------------------------------------------------------------
EP01112_Ceratiomyxa_fruticulosa_P001307_TRINITY_DN11369_c0_g1_i1.p1_TRINITY_DN11369_c0_g1_TRINITY_DN11369_c0_g1_i1.p1_ORF_type_3prime_partial_len_235_score_36.33_TRINITY_DN11369_c0_g1_i1_1-702                                                                 MNASHVPRDIEQWLAAKLEDPWSSEKISSLLTKDLLTAVATRFPTLDSSIKLKLLFSFLSLRKKTYLELQTTITNIISAGVTDDDEWVRVISPLLAELDSD-NIDTEILIEGEGIKDSVHRLSDNLK-HAPTFYPLECQFLNTSLFSYTQP----QNTHFKLKKTDNPSVMTSSPKTDPMSLRASLSS-PRGSSSS----------------------------------------------------------------------------------------KP-----------
EP01113_Clastostelium_recurvatum_P043876_TRINITY_DN7330_c0_g1_i4.p1_TRINITY_DN7330_c0_g1_TRINITY_DN7330_c0_g1_i4.p1_ORF_type_internal_len_794_score_203.25_TRINITY_DN7330_c0_g1_i4_3-2381                                                                        MSGALEHRDIELWLGAKLEDAWSSEKISSYITKDLLQAVIARFPTMESSIKLKVLFSFVSLRRKTLLELQQEIDEIIRLANIDEDEWVRMISPILSSLPHHDRIACNMDSNIQGIRDAVGKLQASLATAPPHFLPLECQYLNPDLLPASHQTPPTHTTHFKLKKPVIDATLPTSSKVAPVSMRSSLGSFPKQPHHGQKPSRMQVIDFEEVKSIKEHADEMRKRKKEEEIESKRKVAEDKKVEKPQHSLSSAPTLQTPSMTAPPSAMPAKPPASQSGANMLSNGDTPNVDQKTKLKRM
EP01114_Cavostelium_apophysatum_P013113_TRINITY_DN3106_c0_g2_i1.p1_TRINITY_DN3106_c0_g2_TRINITY_DN3106_c0_g2_i1.p1_ORF_type_internal_len_639_score_182.23_TRINITY_DN3106_c0_g2_i1_3-1916                                                                         MAT-SVGRDPVLWLRNKLEDPWSSEKISPLLNLEFLQTIKAKYNSLEIAVKIRFLFSFLCLKKNQIAEMKEDLEQILDMAKEDEDEWVKVTAIMVRPVTLDPTLP----HESELFRQTYADLQQKLANRPVQIVPLDYPYLSGHLVQEIPDVLK-TNPHFKLKEKSQNLSGREKAQPIPSQFGSLQSHLSRSASSDQKQARMKLIDVFEVNQLQQQQQKKNKRKKAEDAEIKKAEKEIKKKEKPT-MDTSAPAAYSPPAKAAPFASPSLTTAPKEQANVLGTGDNPNFEQKLKLRRK
EP01116_Phalansterium_solitarium_P008990_TRINITY_DN22970_c0_g1_i3.p1_TRINITY_DN22970_c0_g1_TRINITY_DN22970_c0_g1_i3.p1_ORF_type_3prime_partial_len_692_score_258.39_TRINITY_DN22970_c0_g1_i3_2-2074                                                              MSFGGGYRDAIAWLSGKLEEPWTADGIVSFLSPDLLQTVKTRFSSLDTPVKLRLLCSFVLLRKRTLTELQQEINDILQLGREDEDDWVRVISELLTPITSAPHLNLN--CDNDRFRQCRDDIMQLVSTPPPPLCPMECAYVSASLAPKGLAT---GNTHFKLKKSLPAVLTKHSSVSVPAVAAAPFK--PSGQRHSRSTTGISVIDIEELQAIKIKQEDATLRQKEQEKRAKQDEKQRKRVERPIGTAGQVPMTPSAFASGTPSAMPAPFGQALEAATSLSKGNTPSVQMKP-----
EP01117_Protostelium_nocturnum_P007347_TRINITY_DN2629_c0_g1_i3.p1_TRINITY_DN2629_c0_g1_TRINITY_DN2629_c0_g1_i3.p1_ORF_type_complete_len_788_score_365.51_TRINITY_DN2629_c0_g1_i3_108-2471                                                                        MKTGGGERDVVSWLHHRGEEEFASDRISSFLSSEVFSQLESKFEALDTNVRLKLVYSFLSLRKKQLSDFSEAISNILQQASNNEDEWLKIISEILQEILENGEIEGNKLIKDKTFEETVKAVNECVSNHSISFLPLESKYLSKNLYQSNQQSDPLFNSHFKLKSKDFNLSF--SSQTSPMIPSSHFT--PNSNNDDQEKKKMVVLDFSEVKELANKKTVNTKAKKEEEKKAKQEEKEEKKKKRPKNAEPKEPSAKSSPFPSKPIAIPVKSASAMGSTNQLTNGNSPNFDKRTKLRRK
EP01117_Protostelium_nocturnum_P007350_TRINITY_DN2629_c0_g1_i6.p1_TRINITY_DN2629_c0_g1_TRINITY_DN2629_c0_g1_i6.p1_ORF_type_complete_len_808_score_360.23_TRINITY_DN2629_c0_g1_i6_108-2531                                                                        MKTGGGERDVVSWLHHRGEEEFASDRISSFLSSEVFSQLESKFEALDTNVRLKLVYSFLSLRKKQLSDFSEAISNILQQASNNEDEWLKIISEILQEILENGEIEGNKLIKDKTFEETVKAVNECVSNHSISFLPLESKYLSKNLYQSNQQSDPLFNSHFKLKSKDFNLSF--SSQTSPMIPSSHFT--PNSNNDDQEKKKMVVLDFSEVKELANKKTVNTKAKKEEEKKAKQEEKEEKKKKRPKNAEPKEPSAKSSPFPSKPIAIPVKSASAMGSTNQLTNGNSPNFDKRTKLRRK
EP01119_Soliformovum_irregulare_P013342_TRINITY_DN3532_c0_g2_i1.p1_TRINITY_DN3532_c0_g2_TRINITY_DN3532_c0_g2_i1.p1_ORF_type_complete_len_604_score_221.75_TRINITY_DN3532_c0_g2_i1_37-1848                                                                        MASLIGRQDAVIWLSSKLEEPWSSEKIAGYLDAPMLKSIQTRFSGLETAIKLKVLFSFLYIRKKSLEEVKEIIDEIYEIGKSDDDEWVRVVSQLLSCNATGKSLEQSFAEVNETFRNTTSELHRNLE-GATQLVPMEYSYLSPSIIPPRAYGQT-NHMHFKLKDNIPTLHF--SNLALPLTTSSMTRLIPHRDGASEKKNRMQTIDIKEVVEIEKKKPRKGKRKKDEENAQKKLASEIKRAERPMPMSPMSPMSPIPTGNMTPLTTPMGLNMNPEQSNQLTAGNNPHFEQKMKIRRR
EP01124_Arcella_intermedia_P036102_TRINITY_DN9384_c0_g1_i1.p1_TRINITY_DN9384_c0_g1_TRINITY_DN9384_c0_g1_i1.p1_ORF_type_3prime_partial_len_202_score_51.48_TRINITY_DN9384_c0_g1_i1_53-655                                                                         MSH-LGDRDFKLWLSSKLEESWASSKI--SLTREILDKILEKFTTLDTPLKLKLLFALLNLKRTDLTSLSPSIHSLLALSHTDPGDWVKVVGTLLADIE--GTLSLTAIQANPVSNSVYLHMRGLVHEKPLAFHPLESPYLSTSQFPPSLLKSFSETPHFTVTKKTPR-------PQTP----------PPG---------------------------------------------------------------------------------------------------------
EP01125_Pyxidicula_operculata_P006449_TRINITY_DN2232_c0_g2_i1.p1_TRINITY_DN2232_c0_g2_TRINITY_DN2232_c0_g2_i1.p1_ORF_type_5prime_partial_len_626_score_201.81_TRINITY_DN2232_c0_g2_i1_313-2190                                                                   MTT-LAERDLRLWLSSKLEEPWSSSNISASFTKEVIQKVISHFPTLDASIKLKLLFSLIALRKNIQIELKHDIQELLQLANQDSTEWVRVVSSLLVTFM--GRLCSEELKNNPIYMGVYSNIKNIIATEPPTFHPLENAYLTMNLFDKSLLDSM-GNTHFQVKKTTKQTSI--STTTTPLKTSGSSAPFPKSRNAM---KRTQIVRSSTTTTIIEPESNSDKRKRTPSQEKKSAKKFTKEKAQPSSPANAIPASAAGTISTIPAGTPGAPNPAVLQANLMSNGQTPNPSSVS-----
EP01126_Amoeba_proteus_P014858_TRINITY_DN16593_c0_g1_i1.p1_TRINITY_DN16593_c0_g1_TRINITY_DN16593_c0_g1_i1.p1_ORF_type_3prime_partial_len_243_score_39.14_TRINITY_DN16593_c0_g1_i1_1-726                                                                          MANATNDRDLRLWLSTKLEDSWSSCKISSFITKELLQVAQQTFNTLDTPVKLKLLFACVLVAKKEVNEMQKELQGLFTVAQTDESEWVRVVASMLSSHS--GTVCYNAVDQNPTASRMFHRLSESVA-KDHVFFSPESPYLSTRVRNLQESNHSSPKHYFTVKKKTPRLIISQQTQQDATRRNK----FPKRGANPKRR--------------------------------------------------------------------------------------------------
EP01127_Copromyxa_protea_P002945_TRINITY_DN12857_c0_g1_i1.p1_TRINITY_DN12857_c0_g1_TRINITY_DN12857_c0_g1_i1.p1_ORF_type_internal_len_391_score_79.99_TRINITY_DN12857_c0_g1_i1_1-1170                                                                             MDGHNNDRDLRLWLVTKLEGPWSSSKLSA-LSKETLVGIHQIFQTLETPLKLKLLFSCTFIKKDM--GLQQEVQSLFDMAKADESEWVRVVASLLATYD--GSLDLDCLLANPTSGQVINHLKELGS-GAPAFFAPECPYLSPRVLESQDTKAPTGQNHFVIKKKSTRVI--NQAKSSPSSLNRGNTLFPKRGKKAKRKAMTSIIDHDE------------KRKRLNDS--------------PK----------SKGGMGAPF----------ARTNGLPGGKNP------ELLKA
EP01128_Nolandella_sp_AFSM9_P010556_TRINITY_DN731_c0_g1_i1.p1_TRINITY_DN731_c0_g1_TRINITY_DN731_c0_g1_i1.p1_ORF_type_5prime_partial_len_737_score_172.84_TRINITY_DN731_c0_g1_i1_211-2421                                                                         MTTASLMGDVKLWLTSNLADPWSSSNLSTFLTPAILSSATANFEALAVHVKLRLLFSLLTVPADSLPSLSSEVEGLLEVALNDEEEWVRVVASILKPFQ--KVLACDASSASESFKKTYSKLLEVVESTQLHFHPLEYAYLSEKLLLSKSFFVPPTSAHFQITKKIPELKL--SSLQTPMRRTPGSSTFPSTPKDSRTRDALQLLDHASMEEAQKRVLEREKKKKEAAEDPEADTEEAQDDTRPLKSKTKLPKTYSRTRSSMPEAAPANPAQSSASAENLNAGANPNTAGLAQLQHM
EP01129_Flabellula_baltica_P002051_TRINITY_DN11910_c0_g1_i1.p1_TRINITY_DN11910_c0_g1_TRINITY_DN11910_c0_g1_i1.p1_ORF_type_internal_len_417_score_111.82_TRINITY_DN11910_c0_g1_i1_1-1248                                                                          MTEQ------ISWLSKTVHEPWSSSKISPFITQSALSTVITIYDTLEKDDKLKLLFSFLSLSKHNYELFREDIVRILDIAQADDDEWVKIVAGMLRNVM--GYVYLDFLKDNEDFLDVCQSVKGEVENGGLKFYPLENAFLSEDIFDEEEIEAVRGEKHFQSVREVKRLKYGASSQKKPKKKQRKTSRFPRLSNSGSRQHEIKLADIQTVDDKIKAEEERKEKKKLEDS--------------PVISGMSLPQGRSQVPGTVPSGTPKPKEQTQSSAHHLATGTFP-----------
EP01130_Rhizamoeba_saxonica_P018974_TRINITY_DN9697_c0_g1_i1.p1_TRINITY_DN9697_c0_g1_TRINITY_DN9697_c0_g1_i1.p1_ORF_type_5prime_partial_len_468_score_98.21_TRINITY_DN9697_c0_g1_i1_44-1447                                                                       FNTSNEERDTRLWLFNKLDDAWSSSKVSPFLTDENLKVIAEQFPSYETHVKLRLLFSFVSLSKALQKRYSTLIETIIIMAIQDDTEWVSVVATLLRDATTEYHINFDQVVDNEIYQESYKALDTSYHKSTLAFYPWASPYLHETLVGKYKEAVS-ENNHFSVKQKTPRMERSR--AAIPVIMQSKAGRFPRNRGSSRRKRTMNVNDDEEGEDALRASRDSERRRKSGGKSENAGEDEKEDDVEPTGNTASNPTNDLNSMSSPPIMSPQFMSRSQTTVNILT---PP------PVKNS
EP01156_Anaeramoeba_ignava_P023907_Anaeramoba_ignava_c21823_g3_i2.p1_GENE.c21823_g3_i2_c21823_g3_i2.p1_ORF_type_internal_len_872_score_355.10_c21823_g3_i2_2-2614                                                                                                MD----------------ETTWNTQHLASQLTSESLPEIQQQFSTMESQTKIKTLLALIFANKREMNRVKGVLLTMIETACKDKDEWVRVIAEIVKPLSSESVLNIQIE---DKFQNSLQTYKSEISLKSFQIPQLEDKYIYQKSKDINENHTYNNNPHFKIKKQYQTPMCFNKSRNTPNNTNTQNQT-PNPRKFSHKRAKTEMLSVSEIMDLEKKRRELLKQKREPKQSKKRKPKQTKQNQRKKFEDKSNPHQEEQCFEDKPNSNPNPFPNSF----FLSSGAFPNKEKKTELRKK
EP00151_Rhizophagus_irregularis_P008911_XP_025172955.1_hypothetical_protein_GLOIN_2v1660257_Rhizophagus_irregularis_DAOM_181602_DAOM_197198                                                                                                                      MAADNTPEGVENWLIQSSTNPWLFSIVGPELTREILQHICSRWNLYPSNIKLGVLFALLCIRKLLLSSMGNELTAIITNGCNDNDEWVRLVSKMLQNYPSTGTLDLNIEPED---AQLLQSLMERIQQTGIKFHPTEYAFIDRDISDAFSTLSINPSSHFTLRQGIEISKQQRSSQGLPSNRSTTSSGFPNPSRGSVKPTKIQMLDITTATTITRNQEETKKKQKEREKAEKAKLKEEARLAKPAPKKAVAPTSSSNGSGSNPVAEPVSSVSEHDKSNKIHGGHKPHEEKTPKLKRK
EP00861_Lobosporangium_transversale_P007429_XP_021882417.1_hypothetical_protein_BCR41DRAFT_385857_Lobosporangium_transversale                                                                                                                                    MERL-KGEGVQDWLSQHLTAPWQGQTVASELGNDIIANIKERWSQLDSVVRLGVLFSLISLKKAQQLQLKDKCQELIDHACSDPDDWVRLISQMFKDYPTEGILRFNVEADQAQLGSLMDELTNHISHDGIKFHPKEFAYLNDSVCKAAQGKDPKLQQHFNLRESHLTIHTERSSPGGPPRPTKNASTFPIPRNPSQKSSRIQILDIQQGNEIMQNMNDEKKAQVQKEREEKKREREEAKRLKPRGTLSSLPVRKTGVEPPSPITTPSRNQ---QNINLLTQGHRPNQEQVTKIKRR
EP00863_Basidiobolus_meristosporus_P015051_ORY06555.1_hypothetical_protein_K493DRAFT_310502_Basidiobolus_meristosporus_CBS_931.73                                                                                                                                MTDRKRAEGVQEWLSQLLTDPWISPIAAGELTNDTLDDIKERWNLYETQIKLGVMFTLIGIKKNSLAEMSTKIEELITLGVEDPDEWVRLIAQTFQGFTASGRFNLEPQ---ERCTQPLSDLKDSLQKHGVGFHPRVFGYLNSQVVKSLQVTEGSVKTHFKVKGSQDAIHASR--RPPPAGASSLFVNFPANAFSKQRQQRIQLLDLDEGSSIIKKQEETKKREREKEREEKRAAKKRMDEEAPTADDQYNPNGTEGPDDDNPLGTPALPESPPQNTNALNCGK-PNEEQKFKLRRK
EP00160_Parvularia_atlantis_P008359_Unigene17602_Nuclearia_a_m.51384_Unigene17602_Nuclearia_a_g.51384_ORF_Unigene17602_Nuclearia_a_g.51384_Unigene17602_Nuclearia_a_m.51384_type_internal_len_323_Unigene17602_Nuclearia_a_2-967                                 ----------FLALASRLEDPWTLSSLPAQLTKQTLADILTSYPLLETPVKLKLLTSCLFLRSPELVRLQPELGQLLGLALEDDDEWVRVQARLLAPVLQQRPMDLRCLDQSLSYAPALGDLTEHVALPTAEFMPRHVAYLNRDATAALADAAT-RNLHFALAPAAVATAAARAALALPINRRA----LPSRAAPA---DGMIIMDIDQSKEILQQQVQAKERKRRARELAKLSKRQAFPADRPL---VMAPPAD-VAIAVTPV-QPAGAAAAA-----------------------
EP00035_Acanthoeca_spectabilis_P032152_m.17422_g.17422_ORF_g.17422_m.17422_type_complete_len_565_comp5186_c0_seq1_176-1870                                                                                                                                       M---EREESVTAWVKRRLAGAWSAATVGTQLTPATLDNLAECFRNLESTVKTRVLLGLLSLRYRDVERLSAHILPVLERADEDADEWVKTICHLARQYVTTGVIDPTDSLGSSVLAAAIRSIESVAP-EQSHYLPVSVRYLNPSVLPTLSSVASAQQHHFTLKKQPARTPRVA--DAGPSTGSHLRLNFPHRRISTPKPSSIPEADEDE------------KRKNPDHDGSKRLDDGSAAAVTPNYGERAHPTTGASTNPYAPSSDPSS-----QQANRLQDKTAPHEEKTPRLRRK
EP00038_Savillea_parva_P021750_m.35963_g.35963_ORF_g.35963_m.35963_type_complete_len_480_comp5346_c0_seq1_243-1682                                                                                                                                               M---EREDSVTAWVKRRLNGPWSAATVGHQLTPATLDNLAECFSGLDSAIKTRVMLGILSLRRRDIDRLAPHIHPLLARANEDTDDWVKTICALAHQYVSDGVISPALARESSTFKKWVESIEAG--AQQSNVLPMSVRYLNDPIRQTLSAVQSADKTHFKLKRQPTRIPRVA--DVAPGTTALKLNSLPRRATST--R-----FEVGPIPQANAGGETDGKRKATGDDDDKRMVAEPDASA-PSGYQAEAPSETTSTQDGAPSATPSTGGTTTAQTNRLQAKTGPHEERTPRLRRR
EP00039_Didymoeca_costata_P014143_m.225416_g.225416_ORF_g.225416_m.225416_type_complete_len_436_comp15957_c0_seq1_129-1436                                                                                                                                       MERH---KDAAKWLKLRLGETWGGESVGAVISKDSMHVFRECFPLLDPAIKVGLLFSLTHKTPAELSELGED--TFLVLGENDADDWVRVVHHIVSDHVAGRPPQASLVEKHDIFKKAISMIEKTISPTTSELLPLEASYLCPALVKQDAENDKNQTEHCKLRKRPVPAGK--SS-------------LPGTQKSREKKSGIITLSIDE------------KKRKTMETAEETGEPTEGQQEGP-TDASAEPNAYSGAEQQEPDAEPI------GMSNKLSRRQTPHEERKPKLLQS
EP00040_Diaphanoeca_grandis_P024571_m.135229_g.135229_ORF_g.135229_m.135229_type_complete_len_517_comp29783_c1_seq4_156-1706                                                                                                                                     MADV------LAWLKKRLRGQWSAAGMGSALTQDTLESVTQSFHLLDSQIRVRMLLSILSLRPKELVTLKPQLAALLEIAKLDVDEWVKSVYCLVRQYVDTSSLHELVEKQVAAFNTAMTTIQDA--NNANPYYPLETGLLNPSISGLGDHTKPQKHNHFVLKKMPARAVTSTRSQLLPPDRRPSQPI-PNPISTTTKRDGVQLLDTDDLPPMLQAR----KRSRIDVAATDKSGKQAVPPPPPQSHMGATPDISTALYGAQPITAPTEYSNADSQSNRLS---VPHEERSPRLKRK
EP00041_Stephanoeca_diplocostata_P020560_m.462912_g.462912_ORF_g.462912_m.462912_type_complete_len_569_comp21605_c0_seq3_290-1996                                                                                                                                MDREETEAQTIHWLKGRLRAPWAASSIGTQLSLNRLKNINNCFARLDATTKTKILLGFLSIRVRELYALQTAALRVVEQGGDDADDWVRCMAGVARHYLTKGCIDVRGHYTDTIFTSAVRSITDAMSDFDPAYLPLEMPYLGHEALAAAMGGRGNGTRHFVLKKQPTKAVHHLGGRSIPAGSLKSGKSFPSSQALG---NRTSVLDAGALDFLKQKTTTGNGRKRKATGDDPTADQSGVPAGRPAYAAPRTPTATSQVPSGTPTVSPSAAGVRPNQANRLT---NPHETRTARIKRK
EP00042_Codosiga_hollandica_P037057_m.288340_g.288340_ORF_g.288340_m.288340_type_5prime_partial_len_583_comp55042_c0_seq1_325-2073                                                                                                                               MSRENRERDAAEWLANKLEDAWNASSISSFLTMDTLRNIPLCFNLLDSQVKVKVLLSVLSMRPAALARSLSEIDSIMHVARQDSDEWVRVISDIMRDFPQLGVLHDSFETSITPFTEALAEITAAVQSKPSILLAKEAPYLNKPEQSQQGEDT--VNPHFVLTKKLASSALQFSSSSGPRPPSHPSVKFPSVAPSP---MKAKALDLSEMAMVQPKKRKAGRRKGKAC-GERKSTTQRQTVADPIVHSRATPQSSSTTITDRPASVPAAISATSPAACRLS---TPSQHATKQTRNG
EP00042_Codosiga_hollandica_P037059_m.288366_g.288366_ORF_g.288366_m.288366_type_5prime_partial_len_621_comp55042_c0_seq4_77-1939                                                                                                                                MSRENRERDAAEWLANKLEDAWNASSISSFLTMDTLRNIPLCFNLLDSQVKVKVLLSVLSMRPAALARSLSEIDSIMHVARQDSDEWVRVISDIMRDFPQLGVLHDSFETSITPFTEALAEITAAVQSKPSILLAKEAPYLNKPEQSQQGEDT--VNPHFVLTKKLASSALQFSSSSGPRPPSHPSVKFPSVAPSP---MKAKALDLSEMAMVQPKKRKADQLRNPRQQQQQQQPTQQQQPTQPLLQSHFLPQQLSSQSAQFPMFLPSASMPQNSAANVLTERTQPNEDTRARIRRK
EP00045_Choanoeca_perplexa_P005178_m.43932_g.43932_ORF_g.43932_m.43932_type_5prime_partial_len_462_comp12976_c0_seq1_3-1388                                                                                                                                      MDSELNSQDPAAELTRKLASGFLKIRSTSALNHNFYTKACKCFDILDTGVKQKVLFSLSFLTPTQLKQVQEPALQLLQQASEDSNAWLKTTVSLLHSLFDNYSLNPELE---PDLNSHLDKIAAKIGPAASRQLPLHAKDLA-------------EHQHFRTTHKPRVLELYSSTRRMPTISSRARLT-PAARTSTQPKSRRQMLAQRDAPGVVKGKVKSSLRQKTERKYKKRGPKPKARPKAP-VTTTMTPSTASASIQSVPIKAPKMADPTTMAANNMMAGNNPNMQASS-----
EP00047_Mylnosiga_fluctuans_P023074_m.131573_g.131573_ORF_g.131573_m.131573_type_5prime_partial_len_542_comp9474_c0_seq3_1747-3372                                                                                                                               -----RERDPAEWLHNKLEDPWNAPAISSLLTADTLANIRKIFVRLDSNLKIKVLLSLLSMKRKDIDALQSEIKAILELAAKDTDDWVQAVYEIVKDFPTANTLYSNITHVTALFREHLQRIERELHGPVSRALPQEALYLNTSIVADMRADAP-RPEHFRLRRRLKPAPLTPQSSARPSAPVHKVE--PTAPAAPDASSGTRMLGMDEINDAMKERLN--KRRRTESAEEVPATPTATASGQPRTAPSSAPTAAAASVSATPTAVPAAGAATAHAAPDVS---PPREDKRRWIRRK
EP00048_Salpingoeca_helianthica_P007360_m.109516_g.109516_ORF_g.109516_m.109516_type_3prime_partial_len_486_comp14310_c0_seq1_1-1458                                                                                                                             MSSREREKDPAEWLQNKLNDGWSASSISSFLTPETLGNIYLVYSQLDSSIRIKVILSLLSLSRRELEAVQGEVRPILELAANDEDEWVQAVYEIVKDFPMTGALHTNLMYAATLFASVVEKIETAAP-RVARVLPLDSYYLNTSIVSEQLPTAP-PTPAFRVRRRPKPAPLAS--LPLPPRPHPAAPK-PHTPSSTSRPGGTRTLGLDELGDLMRPQ----RRGKKEPAETAHTPAPATSSDSPHIAATAAPTLTTGVSVPVPAAAPAYATGGA----GMAAGAAP-----------
EP00050_Salpingoeca_kvevrii_P008767_m.305000_g.305000_ORF_g.305000_m.305000_type_complete_len_602_comp17434_c0_seq1_73-1878                                                                                                                                      MDTSGASSAAAEWLRNKLDDGWSAHHIVPQLNAETISRIREAFPLLTDNIKRKVLLALLALPRSAADPLCRSMEALIETASNDADDWVKNISQILRDFPNDNQLQTDISSTSAIFNDAVQLIQNAMHDPSDEPLPLEALYLNTELLDHPAP----ANPHFKLRKPLHPAHISMASGMQPLRTSLSGAR-PSSSTHS--RSRLKTLNLGDMKQMQ-------RRKKDPSSAEAVSAAIAATSSLPQVTTSAEPAIPSPSYASAPYGAPAAASSASANTNKLSNKEGPNEETRDRKRRQ
EP00052_Salpingoeca_macrocollata_P008500_m.67320_g.67320_ORF_g.67320_m.67320_type_internal_len_359_comp16621_c1_seq4_2-1078                                                                                                                                      MDGLGREADAREWLENKLDDAWAAGTISSMLTGDTLRNIEQCFPSLGSNVKLKVLLSFLSIRPHELASHADRLNAILQRACEDDEDWVCAVAQIIRWYPDRQLLSADLTHSIKSFASALNKIAAALA-RAPGFKPAESIFLNRSLVEEDPE----PVLHFSIRKRPRQASLRASSSSGPARKSSVHVR-PSTQPSVTSANATKTLDLEEFREVVRDKDRNKKRKQAHEA---------------------------------------------GDTK---DGDSPDKQQQQ-----
EP00053_Salpingoeca_punica_P007338_m.67234_g.67234_ORF_g.67234_m.67234_type_3prime_partial_len_365_comp14100_c6_seq1_210-1307                                                                                                                                    MEGRLRDHAAKEWLDNKLADGWAAGSIASQLNADTLHNIAKCFHMLQANVKIKVLLSLLSISGSDMQRLSAEVQDVLRVAKEEADEWVVAVWHTIKDLPTKGVLCADLSKVQSSFQHAVDSIRASLA-GAPRFQPLEVMCLNPSLTTRWTQQ---PKEHFTLRRKPKQAAV----ERRPSALRQTLS-FPSVLAQRQPSARMKTVDLDEMHELTKDKTAEAKRKREEEAAAAAAASAASSSTQPLALAYTKPSVYSDANHAAPTTAPR------SELEMLS-----EQQQQQ-----
EP00054_Salpingoeca_dolichothecata_P014915_m.84897_g.84897_ORF_g.84897_m.84897_type_internal_len_473_comp21227_c0_seq1_2-1423                                                                                                                                    M---ERERDPAAWLQTKLSGTWDAGVIGPLLSSKSLLHSASCFHLLDPLVKQKLLLSFFAIPKSRLPDLQEEIAHVIEVAENDRDEWVQVLCSIIRDYPGGQILHLDLQ---PCFQQALETIQAEVKNENSSFLPREIIYLNRNLAPLPPA----TNTHFKLKRKLLPLPRPK--QAQPVGRAGVPGFFPVPTHKGSQSSRVPTLSLNDLDQMQKDKETRKKKKKEPSKRKKTGKKKGKQGDD--QQQQGAPSYA-GSTAMLPGQTPQSPSTVS----LLS---HPAQRQQQQQRQQ
EP00120_Capsaspora_owczarzaki_P004093_XP_004348328.1_hypothetical_protein_CAOG_04500_Capsaspora_owczarzaki_ATCC_30864                                                                                                                                            MSATVPTADIALWLQKRLDDPWCASVIVQSFTPDVLRSICEAWHGLDASVKVKVLLSFLSIRKRDMREFRTQLEELLAVAGRDEDEWVRLVWDLLKRYPADSTLMPSWDNDASLITQAHGELREKLL-TPMKLLPLDYLFLNSQVRVQLMQEQFATKHHFKLKRPPKSASL--QTFNSPANMPSMHQSLPLAAPRK---LAMLAVDSEESRALAERTDKIKKLQRTEEKEDKRQEAKDAKDARPSFSNDSAPQPPSQRVHNEPAHGPAATHAPPAHAN---PGQPPQQQYQQQQQQP
EP00122_Pirum_gemmata_P020572_Pgem_evm1s19227                                                                                                                                                                                                                    -------------------------------------EVADKFLSYETQIKVKLLISFLSMKRGALKIFNEHLEAVMDSASKDNDEWVRVTYHIIKPYINNSTLDTNFENCGNTLEDSYKEISEA----------------------------------------------------------------------------------------------------------------------------------------------------------------------------
EP00123_Amoebidium_parasiticum_P011595_comp20804_c0_seq1_m.27390_comp20804_c0_seq1_g.27390_ORF_comp20804_c0_seq1_g.27390_comp20804_c0_seq1_m.27390_type_3prime_partial_len_357_comp20804_c0_seq1_3-1070                                                          MNRDPLSRDTDEWLKGKLADPWGGENISSQLKDTQLRDIAQKFYYYDTDIKVKVLIAILNMKKKKLIELQRELEAVMSVASTDSDEWVRVMVWIMQGYTTKRTLSINFNNCDNKLVETYKELARKLDMGPPRFAPHEHIYLNKSIMDEPLNP---PTQHFKIRNPPVRPEQ--STGLKPPGTG-----LPSAALTRQTKKSVVMLGQEESIDLAKKNEKRKKKREAEEKERRRIERESQKAAK-----------------------------------RLSKGD--NDEDQQ-----
EP00124_Ichthyophonus_hoferi_P006020_Ihof_evm1s1125_gene_Ihof_evmTU1s1125                                                                                                                                                                                        MMRETMSLNTEEWLKGKLADPWGGENISGQIKDVQLREIASQFSTYDTDIKSKILIAVLNMKKRRLMELQKDLEAVMQAAETDTDEWVRVLRWLMQGYITKRTLAIHLSACDNKLGDAYKAMCQKLEDGPPKFAPFEHIYLNKSIMEEPYNP---LSQHFKVKNPPVRPDQ--SHGIKPLQPE-----LPSSLPRSQSKKHVVVLNQEESITLAKTTEKRKKKKEADEK--------------------------------------------------------------------
EP00125_Sphaeroforma_arctica_P009605_XP_014152680.1_hypothetical_protein_SARC_08793_Sphaeroforma_arctica_JP610                                                                                                                                                   M------------------------------------------------------------RKKPLTDLKQQLTLLLEAAQQDDDAWVVCVVSLMKIYVSDRCLSYDFEEDDNGLFVAYKDIVEQLSKSSTALLPLEQQYLD-SDEAQPMKPA--KNPHFTVRGPTKADKLRD--TANPNRERKIGGGFPNSSGSNKKKKSAVMLDNSESLNLVATSVKRKERQKSIERNKKREKAETERAAKPKQQAQVAPPSQSQKQHTQPPPQPQQLQQQHVQTNRLQTGDNPNEEQVARLKRK
EP00126_Sphaerothecum_destruens_P008470_Sdes_comp20228_c0_seq1m13609                                                                                                                                                                                             ----------------------GGEGISSLLNVDILLRISERFSVLEPSIKMKVLLSFLSVRKNTLPTLADTMVNILDIATQDSDEWVRLIAHFLKRYPHEKIISSDLESHSPIFLSTLNDLKTKSKLFDSNIFPSHYAYLSPHIINSSLNGPPVSKPHFQLRKLPPSQLE--SSKGIPPSQSRMIS-FPRRTPLGQKKTRMVVLDLNESLTVAKEQEK--KRKKTDLDESQEDSKKLKKKVMPAETTQSLPQTSSASKEPVPTSAEAASSTAAQDANLLTSSK--SQEKRVKLKKK
EP00911_Craspedida_sp_UC1_P001570_UC1_evm1s1188                                                                                                                                                                                                                  M---DREKSAAEWLENKLDIGWESGNISTLLTPQTLEQVSICFTDLKPTIKVKVLLALLLMRREDFSAGLKHIIDIAAAARADSDDWVRLTSQLVGDYARDRTLRPD----------------------------------------------------------------------------------------------------------------------------------------------------------------------------------------------
EP01134_Creolimax_fragrantissima_P001865_CFRG1865T1                                                                                                                                                                                                              MNT-TIQRDLEEWLQAKLDDPWGGESISNLLSAEQLSEIATRFTTFETQIKVKILLAILHMRKKNLSELNPQLSLVMEAARDDDDEWVVVISSIMKNYIVERSISFDFPKENNGLSVAYHELCSALSHSKASFLPLERQYLDADSFNTPEEK---KNNHFIVKGPTKADKLRTSMNIAPGRERKPGGGFPSVTGSIKKKKSAVMLDKSESLSLVASAVKRKERQKSIEREEKRVAEEERLAKEPKQTQGGGPEDASLSQTRQPQANPQQNQSQHERANQQSTGDNPNEEEVMRLKRK
EP01135_Chromosphaera_perkinsii_P006764_Nk52_evm12s578_gene_Nk52_evmTU12s578                                                                                                                                                                                     ------------------------------------------M---------------------KLQELIPSMREIIAQAAADHDEWVRLIARFVEKYPDDRSVSLDLLEESTTMKEAVKSLCEKLKSTTSSLIPLNYCYLNESVVTELCKGPLEPPKHFSMRVPRKSELEKEGSTGSPGGGNPT----PPSRASVQQRKKMVVLDMNESMEAAKEQERLKKRKKTEAENSNNNDSQSAEPAPPSAIKGSTPAASSQQFQSQPMGIPQQYSNRQQNANKVTQGDDPNEEQGIKLRRK
EP01137_Pigoraptor_chileana_P012977_Opistho-2@65919                                                                                                                                                                                                              MAGS------VEWMNQSFADAWGGERLGAALSAAAIEEVRQVFRMLRPSLKMKVLLSFLSVRKSDAPLFKDAMEDILQQAARDDDEWVRMVHEVIRSFARTGEIGLSDGVQSQGLRSALEEASKALDAGAPSFAPLEWVYLADDVVAAIGGTPSQESIHFRTKEGHVPAAAALSHKKPPSRVAGTMPS-PIVRRPSLQKSKAKVIDIAEMPNIDAHGKRRDKRQRTSAL--------------PDGDDGDAPSHAAGKDDHVPPAPPSSGDHHDTDSQLLSRSV--KEETTVRFKRR
EP00057_Strongylocentrotus_purpuratus_P034118_XP_793990.3_PREDICTED_negative_elongation_factor_A_partial_Strongylocentrotus_purpuratus                                                                                                                           MAT-VRDSDTSLWLHNKLDDLWSGTSISTQLHQDVLRNTHDCFQTLNPTVKLKLLMAILHMPLRKVEECKEELSGILHQALADTDEWVVTVADILRSYPDSGQLNLELEESHPFLAEALHELRKTLA-DTNSLLPMECMYLNKNALNQLVGMQAPPVKHFTLKRKPKSAAL----DDIPLKSTPKASPFPAFNRSLNREGGTKLLDIKEQPIGGSSRE---AKRRKKQA--------------------------------------------------------------------
EP00058_Branchiostoma_floridae_P011552_XP_002597040.1_hypothetical_protein_BRAFLDRAFT_231272_Branchiostoma_floridae                                                                                                                                              MAT--SARDTALWLHNKLDDLWAPSSVTGLLTPDTLYNTRQCFLELQVPVKLKLLLALVHLPRRQLQECSASVEHVISQALQDDDAWVRMIADVVRSYPKSGALNTHLEDTQSVYGDTVENLRGPVS-DTSSLLPLECKYLNRNALNAMLGQQPPPVKHFALKRKPKSATL----TTTPLKGIPKSFTFRSVARLAKGERGAKFLEIEEQPLGGQAKR---RKRMQDETQEKQKQKEEKEKEEPV---SYAPSTA--MRTNTPGNAPATQTTTSRTSNKVTAGSCPSEHTETRLKKY
EP00059_Ciona_intestinalis_P004514_XP_002127529.1_negative_elongation_factor_A-like_Ciona_intestinalis                                                                                                                                                           MAH-VRDSDTALWLHNKLEELWIPSSISGIIKTSTIDNIFRCFPVLTTTVKLKLLLGILHLPRRNLEEMKHMIEGIIEVALEDTDLWVKLVANIVNTYPMTCTLNLDLL---PIAQNVLDQLSEKVN-DAFSSLPLECQLVNKSSLQSLVGNLPPLSRHFALKRKPKSAAL----DVSPMRGIQVKATLPGVNRSFQQAGGTKLLDISEQPIGGSGIG---RRKKQMMLEQSAQSQAQEDEEEPHSNLLHSPPVANLAQHHQPQQQPVRQSFYQRTANRLSAGSSPSEARQNKKQRF
EP00074_Homo_sapiens_P088177_XP_016864078.1_negative_elongation_factor_A_isoform_X1_Homo_sapiens                                                                                                                                                                 MAS-MRESDTGLWLHNKLDELWAPPSIASLLTAAVIDNIRLCFHGLSSAVKLKLLLGTLHLPRRTVDEMKGALMEIIQLASLDSDPWVLMVADILKSFPDTGSLNLELEEQNPNVQDILGELREKVG-EASAMLPLECQYLNKNALTTLAGPLTPPVKHFQLKRKPKSATL----TTTPLKGIPKQAPFPTGNRTPRKERGVKLLDISELDMVGAGRE---AKRRRKTLDAEVVEKPAKEETVPS---SYIPSSETQFKQRAPMPTPAAPTSPLKTANKVTAGSCQSEHTEDRFKKY
EP00076_Gallus_gallus_P039943_XP_025005481.1_negative_elongation_factor_A_isoform_X1_Gallus_gallus                                                                                                                                                               MAS-MRESDTGLWLHNKLDELWAPPSIASLLTASVIDNIRLCFHGLSSAVKLKLLLGMLHLPRRAVDEMKGALTEIVQLATLDSDPWVLMVADILKSFPDTGSLNLDLEEQNPNVQDILGELREKVS-ETSAMLPLECQYLNKNALTTLAGPLTPPVKHFQLKRKPKSATL----TTTPLKGIPKQAPFPSGNRNPRKERGVKLLEFSELDMVGAGRE---AKRRRKTLDTEVVEKQAKEETVPA---SYIPSSETQFKQRTPMTTP---TSPLKTANKVTAGSCQSEHTEDRFKKY
EP00090_Calanus_glacialis_P001717_TRINITY_DN11246_c0_g1_i1.p1_TRINITY_DN11246_c0_g1_TRINITY_DN11246_c0_g1_i1.p1_ORF_type_complete_len_579_score_199.17_TRINITY_DN11246_c0_g1_i1_124-1860                                                                         MAS-SIQSDTSLWLHNKLNDSWTGGSIVSQLNPDILKKIRNCFQDLQPQVKLKLLLSFLHIGRRNLEQWRSGLEAILEVGLHDSEPWVSMLADLMRTFPSTGQLNTEVSTNRKIYMDLLSELRKTLKDQTDSVLPLECHFLNKNAFISVVGHQPQPSKHFSLKRKPKAAAL----DTTPLKGLPSRPLFPRVSLPNKKEGGVKMLDITEQPMGYAAAK---KRKRQQEMEEAKRVAEEAAAAAPP---VYAPAPPSLAALSHPTLAPSLLTTTVRTANKVTAGSCPSENQENRIKKY
EP00096_Caligus_rogercresseyi_P013750_TRINITY_DN6356_c0_g1_i1.p1_TRINITY_DN6356_c0_g1_TRINITY_DN6356_c0_g1_i1.p1_ORF_type_5prime_partial_len_692_score_228.97_TRINITY_DN6356_c0_g1_i1_2-2077                                                                     MASSSNSGDTSLWLHNKLNDSWTGGSIVSQLSPETFLKIHQCFQDLQPQVKLKLLLSLFHIPKRNLEAWKFELGKILDVGKEDSEPWVCMLAEIMQTYPTTGQLNSDISSNKRIFLDLLTDIRKALKENSDSVLPLECHYLNKNAFISVVGHQPVTHRHFTLKRKPKAAAL----SSASLKSLG----FPSSLSTPKKEGGVKLLDINEQPMGHSLSK---KRKRLSEIEEAGNTKA------PPSTISSSPSLATGSTIGPPSSSPSQSLSQQRTANKVTAGSCPSEDEESCIKKY
EP00099_Drosophila_melanogaster_P010046_NP_001262804.1_negative_elongation_factor_A_isoform_B_Drosophila_melanogaster                                                                                                                                            MAN-VRDSDTSLWLHNKLNDSWINGSICSQLNKEVLRNIKECFPDLQTQVKLKLLLSFLHIPRRLVEEWKAELEEVIEVAGLDSELWVSMLAETMKTFPATSSLNTEISDTRPIFIDMVNDLRKLVT-SDLGMLPLECQYLNKNALISVVGQQPAPVKHFTLKRKPKSAQL----DTTPLKGIPSRMPFPNLSRTPRKDGGIKLIEFTEQPLGYAAAK---KRKREQQLEEQQKKQEQKQQQAPSQTQSQQPQTLVQQQQQQPITTPSGSGQTPRKANRVSAGLRPGETEEKTFQNY
EP00103_Capitella_teleta_P012203_ELT99166.1_hypothetical_protein_CAPTEDRAFT_164816_Capitella_teleta                                                                                                                                                              MAS-RGDGDVALWLHNKLDDLWSGGSVCSQLTREKLLAIQDCFHTLHSHVKVKFMLSFLHLHKRNVEEWQTELEEILSAGREDPDQWVAMVADMLQPFPVNGAINLAIHTQHAIFQHILQELKKIVK-SDTSMMPLECSCLSRSAMVSTSGHQPMAIKHFALKRKPKSAAL----DDTPLKGLSSGRYFPSATGSRRREGGVKLLDISEQPVGSKEAK---RRKKA-----------------PE---SSAPSLTS------PAVAP-------TNCN-LSAGSCPSQTEESQVKKY
EP00110_Nematostella_vectensis_P005211_XP_001622612.1_predicted_protein_Nematostella_vectensis                                                                                                                                                                   MAT-VRQADTALWLHNKLDDPWSGSSLRSLLTPDVLRNIPECFHRLEPQVKVKLLMAFLHLPRRVVEETIAELNEILEIGAADEDEWVRVLCEVLKDYPTTGMLNVHLEHACPVFAEVTQQLESI--HNSSNLMPLECPYLNKGALLSVVGEQPTLPKHFTLQRKPKSAAL---------------------------K--------------------------------------------------------T-----------------------------------------
EP00114_Trichoplax_sp_H2_P009715_RDD45478.1_Negative_elongation_factor_A_Trichoplax_sp._H2                                                                                                                                                                       MSVY------LMWLQNRLSDNWCSKSAAMMLDREVLANIKDAFHTMEAQVKLRLILSLFHLSHAQIEEFSQELSEILQQAVVDRDQWTSTIARIMVTLYSPDYLDS---NANQYLADFFTSVTEAAKSPSLEQMPLEASYINSTVLNNLYGKLPNVTKHFTLKRKPKSAEL----NRRPSAAS-----FPTIAGRN--RRSTKLLEIEDQPRSASREAKRKKVKKTEQPDEATGTSESTLYAKPLKQSDKTPSNTSEPKALSPVAAPTGSTTPTQYGNRVSVGMNPHDDKVVRETHR
EP00115_Mnemiopsis_leidyi_P005666_ML05923a-PA_pep_supercontig_MneLei_Aug2011_ML0592_7539_8768_1_gene_ML05923a_transcript_ML05923a-RA_gene_biotype_protein_coding_transcript_biotype_protein_coding                                                               MDT-------CRLLHNKLADQWSGENIASSLTPELCSNIKVCYSSLEPQVKNKLLLATLNMPHKMVENASSELQQIFSKAENDTDEWSRVLSGMLKNFPKDGKICTELN---ENWQDAIKSITSLLI-ASANLRPLERLYMNTGSSGKIV-----PTQHFKFSSKHKSATA--QTTAVPTPAARKPVS-PSFKPKE--EYGIKILDMNE------------KRRKVSDRKSQDSEE-------PDKYNSSFPYFGDSFAPSQPLFSPS------EKSNRLIKGNNPNSEVESRLKRQ
EP00118_Oscarella_pearsei_P000223_m.4466_g.4466_ORF_g.4466_m.4466_type_5prime_partial_len_507_comp10782_c0_seq1_1-1521                                                                                                                                           MAS-VRESDTLLWLYNKLDDSWSTGNIASLLNAEVLRNVRFLLPELENKVKLKLLVSLVEVQPRAMEGMKLEAIRLIEEMANEEEPWIQLIAEILRPLPEEKRLDSTPN---PHFDEVIASLRETLA-NVSKLLPLESPYLSAKALKALVGEVEPPKEHFQFRKRPKSESL----ARQPSESGKKSMS-PVRRSTFKKESKIQLIDVSEAPVGGK------KRRRPLDSSSKKMDTFAKTQRSPSYAFISTPAIEAATAQGTPVGQP-------KNANKVTAGSIPNQNEERRLQRK
EP00119_Amphimedon_queenslandica_P014958_XP_019855377.1_PREDICTED_negative_elongation_factor_A-like_Amphimedon_queenslandica                                                                                                                                     MASS-EQDEALQYLLSKLDDGWSCANLA--WNKDRLTVIADQFSNFDGGVKSKLLLSFLAMSPRVIASCRDEMFKLLRLARRDSDEWVRLLASVLGSFPSDQLITLDDD---STASDILTELSDTIS-NGSYSCPQELSYLSSTVLNEYINYSPTNSNHFNLRQRPKTSSQ--GSQRQPSTGSKSFVS-PQRLSSSHRQKGTKLLEIDE------------RRKRKSSVDTPTNKKLATPTGAPH---PSTPLSAKDKPKIKPVKTPASAESSFREAPHLNAGSLPNQRQQQKLQVK
