# Supplementary material for: Evolution of promoter-proximal pausing enabled a new layer of transcription control
Source: bioRxiv. 2024 Oct 12:2023.02.19.529146. Preprint. [Version 2] doi: 10.1101/2023.02.19.529146 (PMC11482795; doi:10.1101/2023.02.19.529146)
Supplement: Supplement 1 [file media-1.zip › Other Supplemental Materials/NELFA/NELFAlikefinal.linsi.gappyout.LGC20G.splits.nex]

#nexus

BEGIN Taxa;
DIMENSIONS ntax=167;
TAXLABELS
[1] 'EP00005_Dracoamoeba_jomungandri_P003245_CAMPEP_0174253610_NCGR_PEP_ID_MMETSP0439-20130205_2975_1_TAXON_ID_0_ORGANISM__Stereomyxa_ramosa_Strain_Chinc5__LENGTH_602_DNA_ID_CAMNT_0015334729_DNA_START_1_DNA_END_1804_DNA_ORIENTATION_-'
[2] 'EP00006_Acanthamoeba_castellanii_P000940_ELR16529_pep_supercontig_Acastellanii.strNEFF_v1_scf7180000084713_77182_80940_1_gene_ACA1_146630_transcript_ELR16529_gene_biotype_protein_coding_transcript_biotype_protein_coding_description_hypothetical_protein'
[3] 'EP00010_Vexillifera_abyssalis_P006232_CAMPEP_0201556974_NCGR_PEP_ID_MMETSP0173_2-20130828_58813_1_ASSEMBLY_ACC_CAM_ASM_000268_TAXON_ID_218659_ORGANISM__Vexillifera_sp._Strain_DIVA3_564_2__LENGTH_248_DNA_ID_CAMNT_0047969557_DNA_START_1_DNA_END_743_DNA_ORI'
[4] 'EP00011_Vannellida_sp_DIVA3-517-6-12_P006872_CAMPEP_0114629286_NCGR_PEP_ID_MMETSP0168-20121206_13278_1_TAXON_ID_95228_ORGANISM__Vannella_sp._Strain_DIVA3_517_6_12__NCGR_SAMPLE_ID_MMETSP0168_ASSEMBLY_ACC_CAM_ASM_000044_LENGTH_751_DNA_ID_CAMNT_0001840735_D'
[5] 'EP00013_Stygamoeba_regulata_P008874_CAMPEP_0177684578_NCGR_PEP_ID_MMETSP0447-20121125_32514_1_TAXON_ID_0_ORGANISM__Stygamoeba_regulata_Strain_BSH-02190019__LENGTH_522_DNA_ID_CAMNT_0019194451_DNA_START_30_DNA_END_1598_DNA_ORIENTATION_-'
[6] 'EP00021_Heterostelium_album_P003813_XP_020430449.1_hypothetical_protein_PPL_08975_Heterostelium_album_PN500'
[7] 'EP00022_Cavenderia_fasciculata_P004285_XP_004356080.1_G-box_binding_factor_Cavenderia_fasciculata'
[8] 'EP00024_Dictyostelium_purpureum_P011522_XP_003294374.1_hypothetical_protein_DICPUDRAFT_159367_Dictyostelium_purpureum'
[9] 'EP00025_Tieghemostelium_lacteum_P002977_KYQ91117.1_hypothetical_protein_DLAC_08023_Tieghemostelium_lacteum'
[10] 'EP00026_Physarum_polycephalum_P009716_Phypoly_transcript_09850.p1_GENE.Phypoly_transcript_09850_Phypoly_transcript_09850.p1_ORF_type_3prime_partial_len_332_score_76.89_Phypoly_transcript_09850_372-1364'
[11] 'EP00027_Filamoeba_sp_ATCC50430_P011840_CAMPEP_0168563764_NCGR_PEP_ID_MMETSP0413-20121227_12854_1_TAXON_ID_136452_ORGANISM__Filamoeba_nolandi_Strain_NC-AS-23-1__LENGTH_366_DNA_ID_CAMNT_0008595327_DNA_START_99_DNA_END_1196_DNA_ORIENTATION_-'
[12] 'EP00029_Vermamoeba_vermiformis_P011016_TRINITY_DN5950_c0_g2_i1.p1_TRINITY_DN5950_c0_g2_TRINITY_DN5950_c0_g2_i1.p1_ORF_type_3prime_partial_len_662_score_115.56_TRINITY_DN5950_c0_g2_i1_2-1768'
[13] 'EP00033_Pygsuia_biforma_P002855_GCRY01003149.1.p1_GENE.GCRY01003149.1_GCRY01003149.1.p1_ORF_type_3prime_partial_len_393_score_96.10_GCRY01003149.1_142-1317'
[14] 'EP00195_Chlamydomonas_chlamydogama_P006001_CAMPEP_0202907758_NCGR_PEP_ID_MMETSP1392-20130828_43722_1_ASSEMBLY_ACC_CAM_ASM_000868_TAXON_ID_225041_ORGANISM__Chlamydomonas_chlamydogama_Strain_SAG_11-48b__LENGTH_284_DNA_ID_CAMNT_0049596799_DNA_START_21_DNA_E'
[15] 'EP00198_Chlamydomonas_reinhardtii_P009108_XP_001698445.1_predicted_protein_Chlamydomonas_reinhardtii'
[16] 'EP00200_Dunaliella_tertiolecta_P013689_CAMPEP_0202395090_NCGR_PEP_ID_MMETSP1127-20130417_93785_1_ASSEMBLY_ACC_CAM_ASM_000462_TAXON_ID_3047_ORGANISM__Dunaliella_tertiolecta_Strain_CCMP1320__LENGTH_948_DNA_ID_CAMNT_0048997767_DNA_START_129_DNA_END_2979_DNA'
[17] 'EP00206_Coccomyxa_subellipsoidea_P008077_XP_005650626.1_hypothetical_protein_COCSUDRAFT_61078_Coccomyxa_subellipsoidea_C-169'
[18] 'EP00208_Stichococcus_sp_RCC1054_P000046_CAMPEP_0206143342_NCGR_PEP_ID_MMETSP1473-20131121_20190_1_ASSEMBLY_ACC_CAM_ASM_001109_TAXON_ID_1461547_ORGANISM__Stichococcus_sp_Strain_RCC1054__LENGTH_710_DNA_ID_CAMNT_0053538693_DNA_START_209_DNA_END_2339_DNA_ORI'
[19] 'EP00211_Chloroparvula_japonica_P005457_CAMPEP_0119128960_NCGR_PEP_ID_MMETSP1310-20130426_6905_1_TAXON_ID_464262_ORGANISM__Genus_nov._species_nov._Strain_RCC2339__LENGTH_361_DNA_ID_CAMNT_0007119353_DNA_START_52_DNA_END_1133_DNA_ORIENTATION_-'
[20] 'EP00218_Dolichomastix_sp_CCMP3274_P004704_CAMPEP_0170160012_NCGR_PEP_ID_MMETSP0033_2-20121228_72352_1_TAXON_ID_195969_ORGANISM__Dolichomastix_tenuilepis_Strain_CCMP3274__LENGTH_271_DNA_ID_CAMNT_0010397539_DNA_START_1_DNA_END_813_DNA_ORIENTATION_-'
[21] 'EP00229_Micromonas_commoda_P006983_XP_002506357.1_predicted_protein_Micromonas_commoda'
[22] 'EP00240_Pyramimonas_obovata_P006143_CAMPEP_0118922564_NCGR_PEP_ID_MMETSP1169-20130426_1453_1_TAXON_ID_36882_ORGANISM__Pyramimonas_obovata_Strain_CCMP722__LENGTH_309_DNA_ID_CAMNT_0006863457_DNA_START_1_DNA_END_925_DNA_ORIENTATION_'
[23] 'EP00241_Pyramimonas_parkeae_P002457_CAMPEP_0114240996_NCGR_PEP_ID_MMETSP0058-20121206_9401_1_TAXON_ID_36894_ORGANISM__Pyramimonas_parkeae_CCMP726__LENGTH_455_DNA_ID_CAMNT_0001353501_DNA_START_1_DNA_END_1367_DNA_ORIENTATION_'
[24] 'EP00242_Pyramimonas_sp_CCMP2087_P008527_CAMPEP_0198214382_NCGR_PEP_ID_MMETSP1445-20131203_41010_1_TAXON_ID_36898_ORGANISM__Pyramimonas_sp._Strain_CCMP2087__LENGTH_288_DNA_ID_CAMNT_0043889559_DNA_START_338_DNA_END_1199_DNA_ORIENTATION_'
[25] 'EP00276_Gloeochaete_wittrockiana_P001685_CAMPEP_0184670388_NCGR_PEP_ID_MMETSP0308-20130426_81960_1_TAXON_ID_38269_ORGANISM__Gloeochaete_witrockiana_Strain_SAG_46.84__LENGTH_548_DNA_ID_CAMNT_0027117103_DNA_START_1052_DNA_END_2694_DNA_ORIENTATION_-'
[26] 'EP00277_Geminigera_cryophila_P011221_CAMPEP_0179446774_NCGR_PEP_ID_MMETSP0799-20121207_30315_1_TAXON_ID_46947_ORGANISM__Geminigera_cryophila_Strain_CCMP2564__LENGTH_234_DNA_ID_CAMNT_0021236343_DNA_START_1_DNA_END_700_DNA_ORIENTATION_'
[27] 'EP00279_Guillardia_theta_P010951_XP_005828670.1_hypothetical_protein_GUITHDRAFT_112397_Guillardia_theta_CCMP2712'
[28] 'EP00060_Petromyzon_marinus_P045881_ENSPMAP00000000496.1_pep_scaffold_Pmarinus_7.0_GL485460_152936_167370_1_gene_ENSPMAG00000000435.1_transcript_ENSPMAT00000000497.1_gene_biotype_protein_coding_transcript_biotype_protein_coding_gene_symbol_nelfa_descripti'
[29] 'EP00085_Daphnia_pulex_P004801_EFX64651.1_hypothetical_protein_DAPPUDRAFT_304407_Daphnia_pulex'
[30] 'EP00281_Chroomonas_sp_CCMP1168_P000892_CAMPEP_0206275872_NCGR_PEP_ID_MMETSP0047_2-20121206_35996_1_ASSEMBLY_ACC_CAM_ASM_000192_TAXON_ID_195065_ORGANISM__Chroomonas_mesostigmatica_cf_Strain_CCMP1168__LENGTH_417_DNA_ID_CAMNT_0053705335_DNA_START_1_DNA_END_'
[31] 'EP00290_Baffinella_frigidus_P053740_CAMPEP_0180343978_NCGR_PEP_ID_MMETSP0989-20121125_2575_1_TAXON_ID_697907_ORGANISM__non_described_non_described_Strain_CCMP2293__LENGTH_151_DNA_ID_CAMNT_0022332973_DNA_START_51_DNA_END_502_DNA_ORIENTATION_'
[32] 'EP00291_Cryptomonas_curvata_P001110_CAMPEP_0172193730_NCGR_PEP_ID_MMETSP1050-20130122_25139_1_TAXON_ID_233186_ORGANISM__Cryptomonas_curvata_Strain_CCAP979_52__LENGTH_192_DNA_ID_CAMNT_0012869363_DNA_START_1_DNA_END_574_DNA_ORIENTATION_'
[33] 'EP00292_Cryptomonas_paramecium_P016307_CAMPEP_0113718802_NCGR_PEP_ID_MMETSP0038_2-20120614_35420_1_TAXON_ID_2898_ORGANISM__Cryptomonas_paramecium__LENGTH_209_DNA_ID_CAMNT_0000647021_DNA_START_1_DNA_END_626_DNA_ORIENTATION_-_assembly_acc_CAM_ASM_000170'
[34] 'EP00300_Choanocystis_sp_HF-7_P033895_c46335_g1_i1.p1_GENE.c46335_g1_i1_c46335_g1_i1.p1_ORF_type_internal_len_223_score_45.90_c46335_g1_i1_3-668'
[35] 'EP00364_Plasmodium_chabaudi_P002041_XP_016654896.1_conserved_Plasmodium_protein_unknown_function_Plasmodium_chabaudi_chabaudi'
[36] 'EP00365_Plasmodium_falciparum_P001577_XP_001349044.1_negative_elongation_factor_A_putative_Plasmodium_falciparum_3D7'
[37] 'EP00370_Babesia_bigemina_P003972_XP_012769829.1_hypothetical_protein_conserved_Babesia_bigemina'
[38] 'EP00377_Hammondia_hammondi_P007184_XP_008888801.1_hypothetical_protein_HHA_284570_Hammondia_hammondi'
[39] 'EP00381_Gregarina_niphandrodes_P001267_XP_011129697.1_hypothetical_protein_GNI_049790_Gregarina_niphandrodes'
[40] 'EP00382_Lankesteria_abbotti_P005646_CAMPEP_0113851286_NCGR_PEP_ID_MMETSP0372-20130328_4510_1_TAXON_ID_340204_ORGANISM__Lankesteria_abbotti__LENGTH_196_DNA_ID_CAMNT_0000821987_DNA_START_164_DNA_END_750_DNA_ORIENTATION__assembly_acc_CAM_ASM_000359'
[41] 'EP00397_Hematodinium_sp_SG-2012_P063989_GEMP01089489.1.p1_GENE.GEMP01089489.1_GEMP01089489.1.p1_ORF_type_5prime_partial_len_202_score_43.87_GEMP01089489.1_3-608'
[42] 'EP00401_Gymnodinium_catenatum_P050773_CAMPEP_0117569892_NCGR_PEP_ID_MMETSP0784-20121206_58904_1_TAXON_ID_39447_ORGANISM____LENGTH_393_DNA_ID_CAMNT_0005367903_DNA_START_1_DNA_END_1178_DNA_ORIENTATION_'
[43] 'EP00403_Amphidinium_massartii_P001535_CAMPEP_0178376870_NCGR_PEP_ID_MMETSP0689_2-20121128_3626_1_TAXON_ID_160604_ORGANISM__Amphidinium_massartii_Strain_CS-259__LENGTH_404_DNA_ID_CAMNT_0019996907_DNA_START_1_DNA_END_1208_DNA_ORIENTATION_-'
[44] 'EP00405_Crypthecodinium_cohnii_P046483_CAMPEP_0206569776_NCGR_PEP_ID_MMETSP0325_2-20121206_26630_1_ASSEMBLY_ACC_CAM_ASM_000347_TAXON_ID_2866_ORGANISM__Crypthecodinium_cohnii_Strain_Seligo__LENGTH_293_DNA_ID_CAMNT_0054073411_DNA_START_125_DNA_END_1006_DNA'
[45] 'EP00429_Kryptoperidinium_foliaceum_P045118_CAMPEP_0176104890_NCGR_PEP_ID_MMETSP0120_2-20121206_52634_1_TAXON_ID_160619_ORGANISM__Kryptoperidinium_foliaceum_Strain_CCMP_1326__LENGTH_217_DNA_ID_CAMNT_0017439001_DNA_START_1_DNA_END_651_DNA_ORIENTATION_-'
[46] 'EP00440_Ansanella_granifera_P019761_gb_GFBE01021466.1_.p1_GENE.gb_GFBE01021466.1_gb_GFBE01021466.1_.p1_ORF_type_internal_len_228_score_47.21_gb_GFBE01021466.1_1-681'
[47] 'EP00443_Scrippsiella_acuminata_P086699_CAMPEP_0115483800_NCGR_PEP_ID_MMETSP0271-20121206_59043_1_TAXON_ID_71861_ORGANISM__Scrippsiella_trochoidea_Strain_CCMP3099__LENGTH_362_DNA_ID_CAMNT_0002911663_DNA_START_1_DNA_END_1082_DNA_ORIENTATION_'
[48] 'EP00445_Apocalathium_hangoei_P089003_CAMPEP_0204204622_NCGR_PEP_ID_MMETSP0361-20130328_69761_1_ASSEMBLY_ACC_CAM_ASM_000343_TAXON_ID_268821_ORGANISM__Scrippsiella_Hangoei_Strain_SHTV-5__LENGTH_556_DNA_ID_CAMNT_0051167757_DNA_START_98_DNA_END_1764_DNA_ORIE'
[49] 'EP00450_Noctiluca_scintillans_P007265_CAMPEP_0194491032_NCGR_PEP_ID_MMETSP0253-20130528_10049_1_TAXON_ID_2966_ORGANISM__Noctiluca_scintillans__LENGTH_326_DNA_ID_CAMNT_0039331719_DNA_START_1_DNA_END_978_DNA_ORIENTATION_-'
[50] 'EP00473_Plasmodiophora_brassicae_P002739_CEP01643_pep_supercontig_pbe3.h15_scaffold_51_88466_89951_1_gene_PBRA_008586_transcript_CEP01643_gene_biotype_protein_coding_transcript_biotype_protein_coding_description_hypothetical_protein'
[51] 'EP00474_Spongospora_subterranea_P010902_CRZ11360.1_hypothetical_protein_partial_Spongospora_subterranea'
[52] 'EP00511_Aplanochytrium_stocchinoi_P005084_CAMPEP_0204824884_NCGR_PEP_ID_MMETSP1346-20131115_2863_1_ASSEMBLY_ACC_CAM_ASM_000771_TAXON_ID_215587_ORGANISM__Aplanochytrium_stocchinoi_Strain_GSBS06__LENGTH_387_DNA_ID_CAMNT_0051952285_DNA_START_76_DNA_END_1239'
[53] 'EP00638_Chattonella_subsalsa_P013074_CAMPEP_0117801352_NCGR_PEP_ID_MMETSP0948-20121206_15027_1_TAXON_ID_44440_ORGANISM__Chattonella_subsalsa_Strain_CCMP2191__LENGTH_193_DNA_ID_CAMNT_0005633831_DNA_START_1_DNA_END_581_DNA_ORIENTATION_'
[54] 'EP00643_Hyaloperonospora_arabidopsidis_P005652_HpaP811087_pep_scaffold_HyaAraEmoy2_2.0_scaffold_145_133076_134930_-1_gene_HpaG811087_transcript_HpaT811087_gene_biotype_protein_coding_transcript_biotype_protein_coding'
[55] 'EP00648_Phytopythium_vexans_P003857_EPrPV00000016939_pep_supercontig_pve_scaffolds_v1_pve_scaffold_174_3110_5103_-1_gene_maker-pve_contig_174-snap-gene-0.24_transcript_EPrPVT00000016939_gene_biotype_protein_coding_transcript_biotype_protein_coding_descri'
[56] 'EP00658_Telonema_sp_P-2_P039129_TRINITY_DN27999_c0_g1_i2.p1_TRINITY_DN27999_c0_g1_TRINITY_DN27999_c0_g1_i2.p1_ORF_type_complete_len_391_score_98.06_TRINITY_DN27999_c0_g1_i2_124-1296'
[57] 'EP00697_Spironema_sp_BW2_P011149_gnl_Spiro4_26744_TR13281_c0_g1_i1.p1_gnl_Spiro4_26744_TR13281_c0_g1_gnl_Spiro4_26744_TR13281_c0_g1_i1.p1_ORF_type_internal_len_511_score_127.01_gnl_Spiro4_26744_TR13281_c0_g1_i1_3-1532'
[58] 'EP00698_Gefionella_okellyi_P010224_TRINITY_DN2640_c0_g1_i6.p1_TRINITY_DN2640_c0_g1_TRINITY_DN2640_c0_g1_i6.p1_ORF_type_complete_len_510_score_144.82_TRINITY_DN2640_c0_g1_i6_28-1530'
[59] 'EP00736_Rhodelphis_marinus_P008877_Rmarinus_m.5055'
[60] 'EP00740_Mantoniella_antarctica_P003326_CAMPEP_0181351892_NCGR_PEP_ID_MMETSP1106-20121128_2025_1_TAXON_ID_81844_ORGANISM__Mantoniella_antarctica_Strain_SL-175__LENGTH_367_DNA_ID_CAMNT_0023464429_DNA_START_1_DNA_END_1104_DNA_ORIENTATION_-'
[61] 'EP00741_Cyanophora_paradoxa_P008043_tig00001249_g7782.t1'
[62] 'EP00742_Colponemidia_sp_Colp-10_P012778_GILJ01014383.1.p1_GENE.GILJ01014383.1_GILJ01014383.1.p1_ORF_type_complete_len_569_score_104.99_GILJ01014383.1_90-1796'
[63] 'EP00747_Dinoflagellata_sp_TGD_P215941_gnl_TRDRNA2_TRDRNA2_88568_c0_seq1.p1_gnl_TRDRNA2_TRDRNA2_88568_c0_gnl_TRDRNA2_TRDRNA2_88568_c0_seq1.p1_ORF_type_3prime_partial_len_247_score_40.44_gnl_TRDRNA2_TRDRNA2_88568_c0_seq1_32-769'
[64] 'EP00761_Pharyngomonas_kirbyi_P002276_gb_GECH01002280.1_.p1_GENE.gb_GECH01002280.1_gb_GECH01002280.1_.p1_ORF_type_internal_len_355_score_101.46_gb_GECH01002280.1_1-1062'
[65] 'EP00802_Teleaulax_amphioxeia_P024722_Tamp_25460.p1_GENE.Tamp_25460_Tamp_25460.p1_ORF_type_internal_len_314_score_68.49_Tamp_25460_3-941'
[66] 'EP00811_Abedinium_folium_P018695_NODE_27625_length_506_cov_3.625330.p1_GENE.NODE_27625_length_506_cov_3.625330_NODE_27625_length_506_cov_3.625330.p1_ORF_type_internal_len_169_score_42.41_NODE_27625_length_506_cov_3.625330_2-505'
[67] 'EP00813_Pythium_oligandrum_P011028_TMW65947.1_hypothetical_protein_Poli38472_003712_Pythium_oligandrum'
[68] 'EP00851_Chlamydomonas_incerta_P008382_KAG2433431.1_hypothetical_protein_HXX76_008489_Chlamydomonas_incerta'
[69] 'EP00852_Chlamydomonas_schloesseri_P010375_KAG2449291.1_hypothetical_protein_HYH02_005448_Chlamydomonas_schloesseri'
[70] 'EP00853_Edaphochlamys_debaryana_P009819_KAG2491624.1_hypothetical_protein_HYH03_009995_Edaphochlamys_debaryana'
[71] 'EP00873_Tetraselmis_striata_P044958_jgi_Tetstr1_465222_TSEL_009928.t1'
[72] 'EP00874_Dunaliella_salina_P016003_KAF5841202.1_hypothetical_protein_DUNSADRAFT_14033_Dunaliella_salina'
[73] 'EP00879_Flechtneria_rotunda_P009981_GHRR01010437.1.p1_GENE.GHRR01010437.1_GHRR01010437.1.p1_ORF_type_complete_len_488_score_202.30_GHRR01010437.1_312-1775'
[74] 'EP00882_Tetradesmus_deserticola_P021763_GHRQ01023560.1.p1_GENE.GHRQ01023560.1_GHRQ01023560.1.p1_ORF_type_internal_len_269_score_129.81_GHRQ01023560.1_3-806'
[75] 'EP00883_Tetradesmus_obliquus_P004051_jgi_Sobl393_1_14369_SZX60624.1'
[76] 'EP00888_Micractinium_conductrix_P001785_PSC68787.1_hypothetical_protein_C2E20_7646_Micractinium_conductrix'
[77] 'EP00889_Picochlorum_renovo_P007296_jgi_Picre1_34326_NNA_001799.t1'
[78] 'EP00898_Chlorokybus_atmophyticus_P007424_jgi_Chlat1_7683_Chrsp64S07139'
[79] 'EP00899_Mesostigma_viride_P003548_jgi_Mesvir1_13194_Mv06154-RA.1'
[80] 'EP00914_Ancora_sagittata_P019416_GHVO01038850.1.p1_GENE.GHVO01038850.1_GHVO01038850.1.p1_ORF_type_internal_len_225_score_37.62_GHVO01038850.1_2-673'
[81] 'EP00918_Siedleckia_nematoides_P099450_GHVU01217522.1.p1_GENE.GHVU01217522.1_GHVU01217522.1.p1_ORF_type_complete_len_218_score_42.48_GHVU01217522.1_254-907'
[82] 'EP00922_Rhytidocystis_sp_ex-Travisia-forbesii_P071293_GHVS01106416.1.p1_GENE.GHVS01106416.1_GHVS01106416.1.p1_ORF_type_complete_len_338_score_116.16_GHVS01106416.1_78-1016'
[83] 'EP00928_Gymnodinium_smaydae_P046922_TRINITY_DN31288_c0_g1_i1.p1_TRINITY_DN31288_c0_g1_TRINITY_DN31288_c0_g1_i1.p1_ORF_type_internal_len_306_score_80.11_TRINITY_DN31288_c0_g1_i1_2-916'
[84] 'EP00953_Heterococcus_sp_UTEX-ZZ885_P013308_7605-Heterococcus_DN1.PRE.1'
[85] 'EP00964_Phaeocystis_antarctica_P047292_scaffold27353_cov62-Phaeocystis_antarctica.AAC.2'
[86] 'EP00976_Prorocentrum_cordatum_P085817_1186250-Prorocentrum_minimum.AAC.3'
[87] 'EP00988_Cryptosporidium_hominis_P000533_PPS93332.1_Uncharacterized_protein_GY17_00003695_Cryptosporidium_hominis'
[88] 'EP01012_Entosiphon_sulcatum_P035563_TRINITY_DN45156_c0_g1_i1.p2_TRINITY_DN45156_c0_g1_TRINITY_DN45156_c0_g1_i1.p2_ORF_type_3prime_partial_len_236_score_36.63_TRINITY_DN45156_c0_g1_i1_3-707'
[89] 'EP01026_Neomeris_dumetosa_P008077_TRINITY_DN125356_c0_g1_i1.p2_TRINITY_DN125356_c0_g1_TRINITY_DN125356_c0_g1_i1.p2_ORF_type_3prime_partial_len_244_score_34.64_TRINITY_DN125356_c0_g1_i1_42-770'
[90] 'EP01027_Heterolobosea_sp_BB2_P015021_GEZU01021536.1.p1_GENE.GEZU01021536.1_GEZU01021536.1.p1_ORF_type_complete_len_760_score_173.10_GEZU01021536.1_194-2473'
[91] 'EP01041_Mallomonas_annulata_P004800_gene4800-9571_t'
[92] 'EP01053_Blabericola_migrator_P000975_Blabericola_migrator_1_974_NODE_1243_length_5009_cov_73_028329_g840_i0_p3_GENE_NODE_1243_length_5009_cov_73_028329_g840_i0NODE_1243_length_5009_cov_73_028329_g840_i0_p3_ORF_type5prime_partial_len237_score36_32_NODE_12'
[93] 'EP01054_Gregarina_sp_Poly1_P006514_Gregarina_sp_Poly_1_6513_NODE_348_length_9346_cov_198_894493_g291_i0_p4_GENE_NODE_348_length_9346_cov_198_894493_g291_i0NODE_348_length_9346_cov_198_894493_g291_i0_p4_ORF_typecomplete_len239_score44_22Npun_R1517_PF18068'
[94] 'EP01055_Gregarina_sp_Pseudo9_P003143_Gregarina_sp_Pseudo_9_3142_NODE_3332_length_678_cov_7_561815_g3042_i0_p1_GENE_NODE_3332_length_678_cov_7_561815_g3042_i0NODE_3332_length_678_cov_7_561815_g3042_i0_p1_ORF_typeinternal_len226_score77_89HA_PF03457_14_0_2'
[95] 'EP01056_Protomagalhaensia_sp_Gyna25_P001974_Protomagalhaensia_sp_Gyna_25_1973_NODE_2053_length_1322_cov_190_794232_g1695_i0_p1_GENE_NODE_2053_length_1322_cov_190_794232_g1695_i0NODE_2053_length_1322_cov_190_794232_g1695_i0_p1_ORF_typecomplete_len298_scor'
[96] 'EP01066_Platyproteum_vivax_P012264_Platyproteum_vivax_DN5576_c0_g1_i1.p1'
[97] 'EP01080_Neovahlkampfia_damariscottae_P005813_gene5813-9636_t'
[98] 'EP01085_Mycamoeba_gemmipara_P005378_Mycagemm_TRINITY_DN9066_c0_g1_TRINITY_DN9066_c0_g1_i1_g.5378_m.5378_type_internal_len_133_gc_universal_TRINITY_DN9066_c0_g1_i1_1-396'
[99] 'EP01087_Luapelamoeba_hula_P016275_TRINITY_DN49_c1_g2_i2.p1_TRINITY_DN49_c1_g2_TRINITY_DN49_c1_g2_i2.p1_ORF_type_internal_len_731_score_243.89_TRINITY_DN49_c1_g2_i2_3-2192'
[100] 'EP01089_Gocevia_fonbrunei_P017873_TRINITY_DN5932_c0_g1_i2.p1_TRINITY_DN5932_c0_g1_TRINITY_DN5932_c0_g1_i2.p1_ORF_type_internal_len_283_score_61.09_TRINITY_DN5932_c0_g1_i2_1-846'
[101] 'EP01090_Pellita_catalonica_P002054_TRINITY_DN1172_c0_g1_i2.p1_TRINITY_DN1172_c0_g1_TRINITY_DN1172_c0_g1_i2.p1_ORF_type_5prime_partial_len_573_score_93.27_TRINITY_DN1172_c0_g1_i2_2-1720'
[102] 'EP01091_Cochliopodium_minus_P014976_TRINITY_DN5209_c0_g1_i1.p1_TRINITY_DN5209_c0_g1_TRINITY_DN5209_c0_g1_i1.p1_ORF_type_internal_len_647_score_248.67_TRINITY_DN5209_c0_g1_i1_1-1938'
[103] 'EP01102_Stenamoeba_stenopodia_P016787_TRINITY_DN5900_c0_g2_i1.p1_TRINITY_DN5900_c0_g2_TRINITY_DN5900_c0_g2_i1.p1_ORF_type_3prime_partial_len_403_score_134.54_TRINITY_DN5900_c0_g2_i1_2-1207'
[104] 'EP01103_Thecamoeba_quadrilineata_P005452_TRINITY_DN1524_c0_g1_i1.p1_TRINITY_DN1524_c0_g1_TRINITY_DN1524_c0_g1_i1.p1_ORF_type_5prime_partial_len_419_score_80.31_TRINITY_DN1524_c0_g1_i1_2-1258'
[105] 'EP01103_Thecamoeba_quadrilineata_P005454_TRINITY_DN1524_c0_g1_i4.p1_TRINITY_DN1524_c0_g1_TRINITY_DN1524_c0_g1_i4.p1_ORF_type_complete_len_638_score_125.35_TRINITY_DN1524_c0_g1_i4_245-1915'
[106] 'EP01104_Vermistella_antarctica_P003584_TRINITY_DN1381_c2_g1_i1.p1_TRINITY_DN1381_c2_g1_TRINITY_DN1381_c2_g1_i1.p1_ORF_type_complete_len_708_score_187.87_TRINITY_DN1381_c2_g1_i1_130-2253'
[107] 'EP01107_Rhizomastix_libera_P004773_TRINITY_DN1786_c0_g1_i1.p1_TRINITY_DN1786_c0_g1_TRINITY_DN1786_c0_g1_i1.p1_ORF_type_5prime_partial_len_576_score_178.10_TRINITY_DN1786_c0_g1_i1_1-1728'
[108] 'EP01109_Acytostelium_subglobosum_P001548_XP_012749089.1_hypothetical_protein_SAMD00019534_109820_Acytostelium_subglobosum_LB1'
[109] 'EP01110_Echinostelium_bisporum_P002217_TRINITY_DN15333_c0_g1_i1.p1_TRINITY_DN15333_c0_g1_TRINITY_DN15333_c0_g1_i1.p1_ORF_type_3prime_partial_len_91_score_22.42_TRINITY_DN15333_c0_g1_i1_2-271'
[110] 'EP01111_Echinosteliopsis_oligospora_P008100_TRINITY_DN23549_c0_g1_i1.p1_TRINITY_DN23549_c0_g1_TRINITY_DN23549_c0_g1_i1.p1_ORF_type_3prime_partial_len_117_score_22.32_TRINITY_DN23549_c0_g1_i1_91-438'
[111] 'EP01112_Ceratiomyxa_fruticulosa_P001307_TRINITY_DN11369_c0_g1_i1.p1_TRINITY_DN11369_c0_g1_TRINITY_DN11369_c0_g1_i1.p1_ORF_type_3prime_partial_len_235_score_36.33_TRINITY_DN11369_c0_g1_i1_1-702'
[112] 'EP01113_Clastostelium_recurvatum_P043876_TRINITY_DN7330_c0_g1_i4.p1_TRINITY_DN7330_c0_g1_TRINITY_DN7330_c0_g1_i4.p1_ORF_type_internal_len_794_score_203.25_TRINITY_DN7330_c0_g1_i4_3-2381'
[113] 'EP01114_Cavostelium_apophysatum_P013113_TRINITY_DN3106_c0_g2_i1.p1_TRINITY_DN3106_c0_g2_TRINITY_DN3106_c0_g2_i1.p1_ORF_type_internal_len_639_score_182.23_TRINITY_DN3106_c0_g2_i1_3-1916'
[114] 'EP01116_Phalansterium_solitarium_P008990_TRINITY_DN22970_c0_g1_i3.p1_TRINITY_DN22970_c0_g1_TRINITY_DN22970_c0_g1_i3.p1_ORF_type_3prime_partial_len_692_score_258.39_TRINITY_DN22970_c0_g1_i3_2-2074'
[115] 'EP01117_Protostelium_nocturnum_P007347_TRINITY_DN2629_c0_g1_i3.p1_TRINITY_DN2629_c0_g1_TRINITY_DN2629_c0_g1_i3.p1_ORF_type_complete_len_788_score_365.51_TRINITY_DN2629_c0_g1_i3_108-2471'
[116] 'EP01117_Protostelium_nocturnum_P007350_TRINITY_DN2629_c0_g1_i6.p1_TRINITY_DN2629_c0_g1_TRINITY_DN2629_c0_g1_i6.p1_ORF_type_complete_len_808_score_360.23_TRINITY_DN2629_c0_g1_i6_108-2531'
[117] 'EP01119_Soliformovum_irregulare_P013342_TRINITY_DN3532_c0_g2_i1.p1_TRINITY_DN3532_c0_g2_TRINITY_DN3532_c0_g2_i1.p1_ORF_type_complete_len_604_score_221.75_TRINITY_DN3532_c0_g2_i1_37-1848'
[118] 'EP01124_Arcella_intermedia_P036102_TRINITY_DN9384_c0_g1_i1.p1_TRINITY_DN9384_c0_g1_TRINITY_DN9384_c0_g1_i1.p1_ORF_type_3prime_partial_len_202_score_51.48_TRINITY_DN9384_c0_g1_i1_53-655'
[119] 'EP01125_Pyxidicula_operculata_P006449_TRINITY_DN2232_c0_g2_i1.p1_TRINITY_DN2232_c0_g2_TRINITY_DN2232_c0_g2_i1.p1_ORF_type_5prime_partial_len_626_score_201.81_TRINITY_DN2232_c0_g2_i1_313-2190'
[120] 'EP01126_Amoeba_proteus_P014858_TRINITY_DN16593_c0_g1_i1.p1_TRINITY_DN16593_c0_g1_TRINITY_DN16593_c0_g1_i1.p1_ORF_type_3prime_partial_len_243_score_39.14_TRINITY_DN16593_c0_g1_i1_1-726'
[121] 'EP01127_Copromyxa_protea_P002945_TRINITY_DN12857_c0_g1_i1.p1_TRINITY_DN12857_c0_g1_TRINITY_DN12857_c0_g1_i1.p1_ORF_type_internal_len_391_score_79.99_TRINITY_DN12857_c0_g1_i1_1-1170'
[122] 'EP01128_Nolandella_sp_AFSM9_P010556_TRINITY_DN731_c0_g1_i1.p1_TRINITY_DN731_c0_g1_TRINITY_DN731_c0_g1_i1.p1_ORF_type_5prime_partial_len_737_score_172.84_TRINITY_DN731_c0_g1_i1_211-2421'
[123] 'EP01129_Flabellula_baltica_P002051_TRINITY_DN11910_c0_g1_i1.p1_TRINITY_DN11910_c0_g1_TRINITY_DN11910_c0_g1_i1.p1_ORF_type_internal_len_417_score_111.82_TRINITY_DN11910_c0_g1_i1_1-1248'
[124] 'EP01130_Rhizamoeba_saxonica_P018974_TRINITY_DN9697_c0_g1_i1.p1_TRINITY_DN9697_c0_g1_TRINITY_DN9697_c0_g1_i1.p1_ORF_type_5prime_partial_len_468_score_98.21_TRINITY_DN9697_c0_g1_i1_44-1447'
[125] 'EP01156_Anaeramoeba_ignava_P023907_Anaeramoba_ignava_c21823_g3_i2.p1_GENE.c21823_g3_i2_c21823_g3_i2.p1_ORF_type_internal_len_872_score_355.10_c21823_g3_i2_2-2614'
[126] 'EP00151_Rhizophagus_irregularis_P008911_XP_025172955.1_hypothetical_protein_GLOIN_2v1660257_Rhizophagus_irregularis_DAOM_181602_DAOM_197198'
[127] 'EP00861_Lobosporangium_transversale_P007429_XP_021882417.1_hypothetical_protein_BCR41DRAFT_385857_Lobosporangium_transversale'
[128] 'EP00863_Basidiobolus_meristosporus_P015051_ORY06555.1_hypothetical_protein_K493DRAFT_310502_Basidiobolus_meristosporus_CBS_931.73'
[129] 'EP00160_Parvularia_atlantis_P008359_Unigene17602_Nuclearia_a_m.51384_Unigene17602_Nuclearia_a_g.51384_ORF_Unigene17602_Nuclearia_a_g.51384_Unigene17602_Nuclearia_a_m.51384_type_internal_len_323_Unigene17602_Nuclearia_a_2-967'
[130] 'EP00035_Acanthoeca_spectabilis_P032152_m.17422_g.17422_ORF_g.17422_m.17422_type_complete_len_565_comp5186_c0_seq1_176-1870'
[131] 'EP00038_Savillea_parva_P021750_m.35963_g.35963_ORF_g.35963_m.35963_type_complete_len_480_comp5346_c0_seq1_243-1682'
[132] 'EP00039_Didymoeca_costata_P014143_m.225416_g.225416_ORF_g.225416_m.225416_type_complete_len_436_comp15957_c0_seq1_129-1436'
[133] 'EP00040_Diaphanoeca_grandis_P024571_m.135229_g.135229_ORF_g.135229_m.135229_type_complete_len_517_comp29783_c1_seq4_156-1706'
[134] 'EP00041_Stephanoeca_diplocostata_P020560_m.462912_g.462912_ORF_g.462912_m.462912_type_complete_len_569_comp21605_c0_seq3_290-1996'
[135] 'EP00042_Codosiga_hollandica_P037057_m.288340_g.288340_ORF_g.288340_m.288340_type_5prime_partial_len_583_comp55042_c0_seq1_325-2073'
[136] 'EP00042_Codosiga_hollandica_P037059_m.288366_g.288366_ORF_g.288366_m.288366_type_5prime_partial_len_621_comp55042_c0_seq4_77-1939'
[137] 'EP00045_Choanoeca_perplexa_P005178_m.43932_g.43932_ORF_g.43932_m.43932_type_5prime_partial_len_462_comp12976_c0_seq1_3-1388'
[138] 'EP00047_Mylnosiga_fluctuans_P023074_m.131573_g.131573_ORF_g.131573_m.131573_type_5prime_partial_len_542_comp9474_c0_seq3_1747-3372'
[139] 'EP00048_Salpingoeca_helianthica_P007360_m.109516_g.109516_ORF_g.109516_m.109516_type_3prime_partial_len_486_comp14310_c0_seq1_1-1458'
[140] 'EP00050_Salpingoeca_kvevrii_P008767_m.305000_g.305000_ORF_g.305000_m.305000_type_complete_len_602_comp17434_c0_seq1_73-1878'
[141] 'EP00052_Salpingoeca_macrocollata_P008500_m.67320_g.67320_ORF_g.67320_m.67320_type_internal_len_359_comp16621_c1_seq4_2-1078'
[142] 'EP00053_Salpingoeca_punica_P007338_m.67234_g.67234_ORF_g.67234_m.67234_type_3prime_partial_len_365_comp14100_c6_seq1_210-1307'
[143] 'EP00054_Salpingoeca_dolichothecata_P014915_m.84897_g.84897_ORF_g.84897_m.84897_type_internal_len_473_comp21227_c0_seq1_2-1423'
[144] 'EP00120_Capsaspora_owczarzaki_P004093_XP_004348328.1_hypothetical_protein_CAOG_04500_Capsaspora_owczarzaki_ATCC_30864'
[145] 'EP00122_Pirum_gemmata_P020572_Pgem_evm1s19227'
[146] 'EP00123_Amoebidium_parasiticum_P011595_comp20804_c0_seq1_m.27390_comp20804_c0_seq1_g.27390_ORF_comp20804_c0_seq1_g.27390_comp20804_c0_seq1_m.27390_type_3prime_partial_len_357_comp20804_c0_seq1_3-1070'
[147] 'EP00124_Ichthyophonus_hoferi_P006020_Ihof_evm1s1125_gene_Ihof_evmTU1s1125'
[148] 'EP00125_Sphaeroforma_arctica_P009605_XP_014152680.1_hypothetical_protein_SARC_08793_Sphaeroforma_arctica_JP610'
[149] 'EP00126_Sphaerothecum_destruens_P008470_Sdes_comp20228_c0_seq1m13609'
[150] 'EP00911_Craspedida_sp_UC1_P001570_UC1_evm1s1188'
[151] 'EP01134_Creolimax_fragrantissima_P001865_CFRG1865T1'
[152] 'EP01135_Chromosphaera_perkinsii_P006764_Nk52_evm12s578_gene_Nk52_evmTU12s578'
[153] 'EP01137_Pigoraptor_chileana_P012977_Opistho-2_65919'
[154] 'EP00057_Strongylocentrotus_purpuratus_P034118_XP_793990.3_PREDICTED_negative_elongation_factor_A_partial_Strongylocentrotus_purpuratus'
[155] 'EP00058_Branchiostoma_floridae_P011552_XP_002597040.1_hypothetical_protein_BRAFLDRAFT_231272_Branchiostoma_floridae'
[156] 'EP00059_Ciona_intestinalis_P004514_XP_002127529.1_negative_elongation_factor_A-like_Ciona_intestinalis'
[157] 'EP00074_Homo_sapiens_P088177_XP_016864078.1_negative_elongation_factor_A_isoform_X1_Homo_sapiens'
[158] 'EP00076_Gallus_gallus_P039943_XP_025005481.1_negative_elongation_factor_A_isoform_X1_Gallus_gallus'
[159] 'EP00090_Calanus_glacialis_P001717_TRINITY_DN11246_c0_g1_i1.p1_TRINITY_DN11246_c0_g1_TRINITY_DN11246_c0_g1_i1.p1_ORF_type_complete_len_579_score_199.17_TRINITY_DN11246_c0_g1_i1_124-1860'
[160] 'EP00096_Caligus_rogercresseyi_P013750_TRINITY_DN6356_c0_g1_i1.p1_TRINITY_DN6356_c0_g1_TRINITY_DN6356_c0_g1_i1.p1_ORF_type_5prime_partial_len_692_score_228.97_TRINITY_DN6356_c0_g1_i1_2-2077'
[161] 'EP00099_Drosophila_melanogaster_P010046_NP_001262804.1_negative_elongation_factor_A_isoform_B_Drosophila_melanogaster'
[162] 'EP00103_Capitella_teleta_P012203_ELT99166.1_hypothetical_protein_CAPTEDRAFT_164816_Capitella_teleta'
[163] 'EP00110_Nematostella_vectensis_P005211_XP_001622612.1_predicted_protein_Nematostella_vectensis'
[164] 'EP00114_Trichoplax_sp_H2_P009715_RDD45478.1_Negative_elongation_factor_A_Trichoplax_sp._H2'
[165] 'EP00115_Mnemiopsis_leidyi_P005666_ML05923a-PA_pep_supercontig_MneLei_Aug2011_ML0592_7539_8768_1_gene_ML05923a_transcript_ML05923a-RA_gene_biotype_protein_coding_transcript_biotype_protein_coding'
[166] 'EP00118_Oscarella_pearsei_P000223_m.4466_g.4466_ORF_g.4466_m.4466_type_5prime_partial_len_507_comp10782_c0_seq1_1-1521'
[167] 'EP00119_Amphimedon_queenslandica_P014958_XP_019855377.1_PREDICTED_negative_elongation_factor_A-like_Amphimedon_queenslandica'
;
END; [Taxa]

BEGIN Splits;
DIMENSIONS ntax=167 nsplits=1804;
FORMAT labels=no weights=yes confidences=no intervals=no;
MATRIX
	100	 2,
	100	 3,
	100	 5,
	100	 85,
	92	 5 85,
	100	 96,
	72	 5 85 96,
	100	 14,
	100	 16,
	100	 72,
	100	 16 72,
	71	 14 16 72,
	100	 15,
	100	 68,
	95	 15 68,
	100	 69,
	100	 15 68 69,
	100	 70,
	100	 15 68 69 70,
	97	 14 15 16 68 69 70 72,
	100	 73,
	100	 74,
	100	 75,
	99	 74 75,
	100	 73 74 75,
	88	 14 15 16 68 69 70 72 73 74 75,
	100	 76,
	100	 77,
	100	 76 77,
	67	 14 15 16 68 69 70 72 73 74 75 76 77,
	100	 17,
	100	 18,
	100	 71,
	66	 18 71,
	56	 17 18 71,
	100	 20,
	100	 21,
	100	 60,
	100	 21 60,
	96	 20 21 60,
	100	 22,
	100	 23,
	100	 86,
	100	 23 86,
	100	 22 23 86,
	100	 24,
	100	 22 23 24 86,
	100	 78,
	100	 79,
	99	 78 79,
	81	 22 23 24 78 79 86,
	89	 20 21 22 23 24 60 78 79 86,
	100	 89,
	62	 20 21 22 23 24 60 78 79 86 89,
	57	 17 18 20 21 22 23 24 60 71 78 79 86 89,
	94	 14 15 16 17 18 20 21 22 23 24 60 68 69 70 71 72 73 74 75 76 77 78 79 86 89,
	100	 64,
	87	 14 15 16 17 18 20 21 22 23 24 60 64 68 69 70 71 72 73 74 75 76 77 78 79 86 89,
	100	 35,
	100	 36,
	100	 35 36,
	100	 37,
	100	 38,
	98	 37 38,
	100	 35 36 37 38,
	100	 82,
	98	 35 36 37 38 82,
	100	 87,
	63	 35 36 37 38 82 87,
	100	 81,
	25	 35 36 37 38 81 82 87,
	100	 39,
	100	 92,
	100	 94,
	91	 92 94,
	100	 95,
	61	 92 94 95,
	100	 93,
	97	 92 93 94 95,
	93	 39 92 93 94 95,
	100	 80,
	0	 39 80 92 93 94 95,
	38	 35 36 37 38 39 80 81 82 87 92 93 94 95,
	100	 40,
	100	 35 36 37 38 39 40 80 81 82 87 92 93 94 95,
	100	 41,
	82	 35 36 37 38 39 40 41 80 81 82 87 92 93 94 95,
	100	 42,
	100	 83,
	100	 42 83,
	100	 45,
	100	 48,
	98	 45 48,
	100	 47,
	100	 45 47 48,
	100	 46,
	78	 45 46 47 48,
	40	 42 45 46 47 48 83,
	100	 49,
	37	 42 45 46 47 48 49 83,
	100	 66,
	39	 42 45 46 47 48 49 66 83,
	100	 63,
	44	 42 45 46 47 48 49 63 66 83,
	100	 43,
	94	 42 43 45 46 47 48 49 63 66 83,
	100	 44,
	100	 42 43 44 45 46 47 48 49 63 66 83,
	93	 35 36 37 38 39 40 41 42 43 44 45 46 47 48 49 63 66 80 81 82 83 87 92 93 94 95,
	100	 88,
	25	 35 36 37 38 39 40 41 42 43 44 45 46 47 48 49 63 66 80 81 82 83 87 88 92 93 94 95,
	100	 50,
	100	 51,
	100	 50 51,
	100	 107,
	87	 50 51 107,
	47	 35 36 37 38 39 40 41 42 43 44 45 46 47 48 49 50 51 63 66 80 81 82 83 87 88 92 93 94 95 107,
	6	 14 15 16 17 18 20 21 22 23 24 35 36 37 38 39 40 41 42 43 44 45 46 47 48 49 50 51 60 63 64 66 68 69 70 71 72 73 74 75 76 77 78 79 80 81 82 83 86 87 88 89 92 93 94 95 107,
	10	 5 14 15 16 17 18 20 21 22 23 24 35 36 37 38 39 40 41 42 43 44 45 46 47 48 49 50 51 60 63 64 66 68 69 70 71 72 73 74 75 76 77 78 79 80 81 82 83 85 86 87 88 89 92 93 94 95 96 107,
	54	 3 5 14 15 16 17 18 20 21 22 23 24 35 36 37 38 39 40 41 42 43 44 45 46 47 48 49 50 51 60 63 64 66 68 69 70 71 72 73 74 75 76 77 78 79 80 81 82 83 85 86 87 88 89 92 93 94 95 96 107,
	100	 25,
	100	 61,
	100	 25 61,
	100	 129,
	68	 25 61 129,
	15	 3 5 14 15 16 17 18 20 21 22 23 24 25 35 36 37 38 39 40 41 42 43 44 45 46 47 48 49 50 51 60 61 63 64 66 68 69 70 71 72 73 74 75 76 77 78 79 80 81 82 83 85 86 87 88 89 92 93 94 95 96 107 129,
	100	 13,
	100	 62,
	35	 13 62,
	100	 90,
	100	 97,
	100	 132,
	84	 97 132,
	90	 90 97 132,
	89	 13 62 90 97 132,
	100	 27,
	100	 34,
	45	 27 34,
	100	 125,
	42	 27 34 125,
	100	 54,
	100	 55,
	58	 54 55,
	100	 67,
	100	 54 55 67,
	58	 27 34 54 55 67 125,
	100	 57,
	100	 153,
	74	 57 153,
	64	 27 34 54 55 57 67 125 153,
	63	 13 27 34 54 55 57 62 67 90 97 125 132 153,
	100	 26,
	100	 65,
	100	 26 65,
	100	 30,
	100	 32,
	100	 33,
	100	 32 33,
	99	 30 32 33,
	97	 26 30 32 33 65,
	100	 31,
	99	 26 30 31 32 33 65,
	100	 98,
	100	 126,
	100	 127,
	100	 128,
	98	 127 128,
	100	 126 127 128,
	90	 98 126 127 128,
	75	 26 30 31 32 33 65 98 126 127 128,
	62	 13 26 27 30 31 32 33 34 54 55 57 62 65 67 90 97 98 125 126 127 128 132 153,
	100	 56,
	100	 58,
	61	 56 58,
	49	 13 26 27 30 31 32 33 34 54 55 56 57 58 62 65 67 90 97 98 125 126 127 128 132 153,
	8	 1 2 4 6 7 8 9 10 11 12 19 28 29 52 53 59 84 91 99 100 101 102 103 104 105 106 108 109 110 111 112 113 114 115 116 117 118 119 120 121 122 123 124 130 131 133 134 135 136 137 138 139 140 141 142 143 144 145 146 147 148 149 150 151 152 154 155 156 157 158 159 160 161 162 163 164 165 166 167,
	100	 28,
	100	 157,
	100	 158,
	100	 157 158,
	100	 28 157 158,
	100	 156,
	100	 28 156 157 158,
	100	 155,
	99	 28 155 156 157 158,
	100	 154,
	95	 28 154 155 156 157 158,
	100	 29,
	100	 159,
	100	 160,
	100	 159 160,
	100	 161,
	98	 159 160 161,
	93	 29 159 160 161,
	100	 162,
	100	 29 159 160 161 162,
	93	 28 29 154 155 156 157 158 159 160 161 162,
	100	 163,
	86	 28 29 154 155 156 157 158 159 160 161 162 163,
	100	 166,
	100	 167,
	80	 166 167,
	69	 28 29 154 155 156 157 158 159 160 161 162 163 166 167,
	100	 165,
	70	 28 29 154 155 156 157 158 159 160 161 162 163 165 166 167,
	100	 164,
	91	 28 29 154 155 156 157 158 159 160 161 162 163 164 165 166 167,
	100	 130,
	100	 131,
	100	 130 131,
	100	 134,
	100	 130 131 134,
	100	 133,
	97	 130 131 133 134,
	100	 143,
	88	 130 131 133 134 143,
	100	 135,
	100	 136,
	100	 135 136,
	100	 150,
	99	 135 136 150,
	100	 138,
	100	 139,
	100	 138 139,
	100	 141,
	100	 142,
	100	 141 142,
	79	 138 139 141 142,
	100	 140,
	98	 138 139 140 141 142,
	96	 135 136 138 139 140 141 142 150,
	92	 130 131 133 134 135 136 138 139 140 141 142 143 150,
	47	 28 29 130 131 133 134 135 136 138 139 140 141 142 143 150 154 155 156 157 158 159 160 161 162 163 164 165 166 167,
	100	 137,
	79	 28 29 130 131 133 134 135 136 137 138 139 140 141 142 143 150 154 155 156 157 158 159 160 161 162 163 164 165 166 167,
	100	 144,
	100	 145,
	100	 146,
	100	 147,
	100	 146 147,
	100	 145 146 147,
	100	 148,
	100	 151,
	100	 148 151,
	100	 145 146 147 148 151,
	100	 149,
	100	 152,
	99	 149 152,
	98	 145 146 147 148 149 151 152,
	13	 144 145 146 147 148 149 151 152,
	58	 28 29 130 131 133 134 135 136 137 138 139 140 141 142 143 144 145 146 147 148 149 150 151 152 154 155 156 157 158 159 160 161 162 163 164 165 166 167,
	100	 52,
	100	 53,
	100	 84,
	98	 53 84,
	86	 52 53 84,
	47	 28 29 52 53 84 130 131 133 134 135 136 137 138 139 140 141 142 143 144 145 146 147 148 149 150 151 152 154 155 156 157 158 159 160 161 162 163 164 165 166 167,
	100	 59,
	48	 28 29 52 53 59 84 130 131 133 134 135 136 137 138 139 140 141 142 143 144 145 146 147 148 149 150 151 152 154 155 156 157 158 159 160 161 162 163 164 165 166 167,
	87	 1 2 4 6 7 8 9 10 11 12 19 91 99 100 101 102 103 104 105 106 108 109 110 111 112 113 114 115 116 117 118 119 120 121 122 123 124,
	100	 12,
	100	 91,
	99	 12 91,
	100	 118,
	100	 120,
	100	 121,
	100	 120 121,
	67	 118 120 121,
	100	 119,
	74	 118 119 120 121,
	100	 123,
	74	 118 119 120 121 123,
	22	 12 91 118 119 120 121 123,
	100	 122,
	100	 124,
	83	 122 124,
	93	 12 91 118 119 120 121 122 123 124,
	73	 1 2 4 6 7 8 9 10 11 19 99 100 101 102 103 104 105 106 108 109 110 111 112 113 114 115 116 117,
	100	 4,
	100	 106,
	14	 4 106,
	100	 102,
	100	 103,
	100	 104,
	100	 105,
	100	 104 105,
	88	 103 104 105,
	84	 102 103 104 105,
	100	 113,
	100	 117,
	99	 113 117,
	100	 115,
	100	 116,
	100	 115 116,
	83	 113 115 116 117,
	70	 102 103 104 105 113 115 116 117,
	15	 4 102 103 104 105 106 113 115 116 117,
	76	 1 2 6 7 8 9 10 11 19 99 100 101 108 109 110 111 112 114,
	100	 6,
	100	 108,
	91	 6 108,
	100	 7,
	81	 6 7 108,
	100	 8,
	100	 9,
	99	 8 9,
	100	 6 7 8 9 108,
	100	 10,
	100	 109,
	99	 10 109,
	100	 110,
	88	 10 109 110,
	100	 111,
	100	 112,
	99	 111 112,
	80	 10 109 110 111 112,
	93	 6 7 8 9 10 108 109 110 111 112,
	100	 11,
	100	 114,
	23	 11 114,
	12	 6 7 8 9 10 11 108 109 110 111 112 114,
	15	 1 2 19 99 100 101,
	100	 19,
	100	 100,
	100	 101,
	100	 100 101,
	20	 19 100 101,
	100	 1 2 99,
	100	 1 99,
	100	 99,
	100	 1,
	16	 14 15 16 18 68 69 70 71 72 73 74 75 76 77,
	23	 14 15 16 17 18 68 69 70 71 72 73 74 75 76 77,
	17	 20 21 60 78 79,
	15	 14 15 16 17 18 20 21 22 23 24 60 68 69 70 71 72 73 74 75 76 77 78 79 86,
	35	 3 14 15 16 17 18 20 21 22 23 24 60 64 68 69 70 71 72 73 74 75 76 77 78 79 86 89,
	5	 3 14 15 16 17 18 20 21 22 23 24 25 60 61 64 68 69 70 71 72 73 74 75 76 77 78 79 86 89,
	14	 28 29 154 155 156 157 158 159 160 161 162 163 165,
	19	 28 29 154 155 156 157 158 159 160 161 162 163 165 166,
	16	 28 29 154 155 156 157 158 159 160 161 162 163 164 165 166,
	21	 138 139 140,
	2	 52 53 84 130 131 133 134 135 136 138 139 140 141 142 143 150,
	1	 28 29 52 53 84 130 131 133 134 135 136 138 139 140 141 142 143 150 154 155 156 157 158 159 160 161 162 163 164 165 166 167,
	8	 28 29 52 53 84 130 131 133 134 135 136 137 138 139 140 141 142 143 150 154 155 156 157 158 159 160 161 162 163 164 165 166 167,
	10	 28 29 52 53 84 130 131 133 134 135 136 137 138 139 140 141 142 143 144 150 154 155 156 157 158 159 160 161 162 163 164 165 166 167,
	10	 129 145 146 147 148 149 151 152,
	7	 28 29 52 53 84 129 130 131 133 134 135 136 137 138 139 140 141 142 143 144 145 146 147 148 149 150 151 152 154 155 156 157 158 159 160 161 162 163 164 165 166 167,
	5	 28 29 52 53 59 84 129 130 131 133 134 135 136 137 138 139 140 141 142 143 144 145 146 147 148 149 150 151 152 154 155 156 157 158 159 160 161 162 163 164 165 166 167,
	7	 3 14 15 16 17 18 20 21 22 23 24 25 28 29 52 53 59 60 61 64 68 69 70 71 72 73 74 75 76 77 78 79 84 86 89 129 130 131 133 134 135 136 137 138 139 140 141 142 143 144 145 146 147 148 149 150 151 152 154 155 156 157 158 159 160 161 162 163 164 165 166 167,
	14	 5 50 51 85 96 107,
	65	 39 81 92 93 94 95,
	65	 35 36 37 38 39 81 82 87 92 93 94 95,
	50	 42 43 83,
	13	 42 43 45 47 48 83,
	26	 49 66,
	16	 42 43 45 47 48 49 66 83,
	6	 42 43 45 47 48 49 63 66 83,
	10	 35 36 37 38 39 40 41 42 43 44 45 46 47 48 49 56 63 66 80 81 82 83 87 92 93 94 95,
	13	 5 35 36 37 38 39 40 41 42 43 44 45 46 47 48 49 50 51 56 63 66 80 81 82 83 85 87 92 93 94 95 96 107,
	1	 1 2 4 6 7 8 9 10 11 12 13 19 26 27 30 31 32 33 34 54 55 57 58 62 65 67 88 90 91 97 98 99 100 101 102 103 104 105 106 108 109 110 111 112 113 114 115 116 117 118 119 120 121 122 123 124 125 126 127 128 132 153,
	45	 13 90 97 132,
	49	 27 54 55 67,
	5	 27 54 55 67 153,
	9	 88 125,
	7	 34 88 125,
	1	 34 57 88 125,
	7	 27 34 54 55 57 67 88 125 153,
	7	 13 27 34 54 55 57 62 67 88 90 97 125 132 153,
	7	 13 26 27 30 31 32 33 34 54 55 57 62 65 67 88 90 97 98 125 126 127 128 132 153,
	25	 1 2 4 6 7 8 9 10 11 12 19 58 91 99 100 101 102 103 104 105 106 108 109 110 111 112 113 114 115 116 117 118 119 120 121 122 123 124,
	4	 11 113 114 115 116 117,
	1	 11 19 113 114 115 116 117,
	1	 6 7 8 9 10 11 19 108 109 110 111 112 113 114 115 116 117,
	1	 6 7 8 9 10 11 19 106 108 109 110 111 112 113 114 115 116 117,
	18	 12 91 123,
	33	 118 119,
	3	 118 119 120 121 124,
	18	 118 119 120 121 122 124,
	1	 6 7 8 9 10 11 12 19 91 106 108 109 110 111 112 113 114 115 116 117 118 119 120 121 122 123 124,
	1	 4 6 7 8 9 10 11 12 19 91 106 108 109 110 111 112 113 114 115 116 117 118 119 120 121 122 123 124,
	2	 1 2 99 100 101 102 103 104 105,
	6	 102 103,
	69	 1 2 99 100 101,
	2	 3 14 15 16 17 18 20 21 22 23 24 59 60 64 68 69 70 71 72 73 74 75 76 77 78 79 86 89,
	6	 3 14 15 16 17 18 20 21 22 23 24 25 59 60 61 64 68 69 70 71 72 73 74 75 76 77 78 79 86 89 129,
	11	 28 29 154 155 156 157 158 159 160 161 162 166,
	5	 28 29 154 155 156 157 158 159 160 161 162 163 166,
	3	 28 29 130 131 133 134 135 136 138 139 140 141 142 143 150 154 155 156 157 158 159 160 161 162 163 164 165 166,
	7	 28 29 130 131 133 134 135 136 137 138 139 140 141 142 143 150 154 155 156 157 158 159 160 161 162 163 164 165 166,
	3	 28 29 130 131 133 134 135 136 137 138 139 140 141 142 143 144 145 146 147 148 149 150 151 152 154 155 156 157 158 159 160 161 162 163 164 165 166,
	4	 52 53 84 88,
	4	 52 53 84 88 167,
	2	 28 29 52 53 84 88 130 131 133 134 135 136 137 138 139 140 141 142 143 144 145 146 147 148 149 150 151 152 154 155 156 157 158 159 160 161 162 163 164 165 166 167,
	3	 3 14 15 16 17 18 20 21 22 23 24 25 28 29 52 53 59 60 61 64 68 69 70 71 72 73 74 75 76 77 78 79 84 86 88 89 129 130 131 133 134 135 136 137 138 139 140 141 142 143 144 145 146 147 148 149 150 151 152 154 155 156 157 158 159 160 161 162 163 164 165 166 167,
	19	 39 81 87 92 93 94 95,
	5	 5 35 36 37 38 39 40 41 42 43 44 45 46 47 48 49 63 66 80 81 82 83 85 87 92 93 94 95 96,
	4	 5 35 36 37 38 39 40 41 42 43 44 45 46 47 48 49 50 51 63 66 80 81 82 83 85 87 92 93 94 95 96 107,
	36	 34 125,
	4	 27 34 54 55 67 125 153,
	0	 13 27 34 54 55 62 67 90 97 125 132 153,
	6	 26 30 31 32 33 57 65 98 126 127 128,
	3	 5 13 26 27 30 31 32 33 34 35 36 37 38 39 40 41 42 43 44 45 46 47 48 49 50 51 54 55 56 57 62 63 65 66 67 80 81 82 83 85 87 90 92 93 94 95 96 97 98 107 125 126 127 128 132 153,
	66	 19 114,
	44	 11 19 114,
	36	 6 7 8 9 10 11 19 108 109 110 111 112 114,
	52	 50 51 88 107,
	1	 5 50 51 85 88 96 107,
	8	 39 40 81 92 93 94 95,
	2	 39 40 81 87 92 93 94 95,
	1	 39 40 80 81 87 92 93 94 95,
	1	 39 40 80 81 82 87 92 93 94 95,
	32	 42 43 45 46 47 48 83,
	4	 42 43 45 46 47 48 66 83,
	33	 42 43 45 46 47 48 49 66 83,
	54	 5 35 36 37 38 39 40 41 42 43 44 45 46 47 48 49 50 51 63 66 80 81 82 83 85 87 88 92 93 94 95 96 107,
	42	 55 67,
	0	 5 13 26 27 30 31 32 33 34 35 36 37 38 39 40 41 42 43 44 45 46 47 48 49 50 51 54 55 56 57 58 62 63 65 66 67 80 81 82 83 85 87 88 90 92 93 94 95 96 97 98 107 125 126 127 128 132 153,
	0	 3 5 13 26 27 30 31 32 33 34 35 36 37 38 39 40 41 42 43 44 45 46 47 48 49 50 51 54 55 56 57 58 62 63 65 66 67 80 81 82 83 85 87 88 90 92 93 94 95 96 97 98 107 125 126 127 128 132 153,
	0	 28 154 155 156 157 158 162,
	60	 28 29 130 131 133 134 135 136 137 138 139 140 141 142 143 144 150 154 155 156 157 158 159 160 161 162 163 164 165 166 167,
	1	 14 15 16 17 18 20 21 22 23 24 28 29 52 53 59 60 64 68 69 70 71 72 73 74 75 76 77 78 79 84 86 89 130 131 133 134 135 136 137 138 139 140 141 142 143 144 145 146 147 148 149 150 151 152 154 155 156 157 158 159 160 161 162 163 164 165 166 167,
	1	 14 15 16 17 18 20 21 22 23 24 25 28 29 52 53 59 60 61 64 68 69 70 71 72 73 74 75 76 77 78 79 84 86 89 129 130 131 133 134 135 136 137 138 139 140 141 142 143 144 145 146 147 148 149 150 151 152 154 155 156 157 158 159 160 161 162 163 164 165 166 167,
	7	 118 119 120 121 122 123,
	48	 118 119 120 121 122 123 124,
	1	 4 102 103 104 105 113 115 116 117,
	19	 6 8 9 108,
	9	 6 7 8 9 10 108 109 110,
	21	 6 7 8 9 10 19 108 109 110 111 112 114,
	21	 1 2 11 99 100 101,
	12	 5 50 51 56 85 96 107,
	1	 3 5 50 51 56 85 96 107,
	29	 14 15 68 69 70,
	12	 17 20 21 22 23 24 60 78 79 86 89,
	11	 17 20 21 22 23 24 60 71 78 79 86 89,
	9	 14 15 16 17 20 21 22 23 24 60 68 69 70 71 72 73 74 75 78 79 86 89,
	25	 18 76 77,
	25	 35 36 37 38 80 82 87,
	12	 35 36 37 38 40 80 82 87,
	30	 93 95,
	11	 35 36 37 38 39 40 41 42 43 44 45 46 47 48 49 52 53 63 66 80 81 82 83 84 87 88 92 93 94 95,
	3	 35 36 37 38 39 40 41 42 43 44 45 46 47 48 49 52 53 63 64 66 80 81 82 83 84 87 88 92 93 94 95,
	10	 14 15 16 17 18 20 21 22 23 24 35 36 37 38 39 40 41 42 43 44 45 46 47 48 49 52 53 60 63 64 66 68 69 70 71 72 73 74 75 76 77 78 79 80 81 82 83 84 86 87 88 89 92 93 94 95,
	1	 3 5 14 15 16 17 18 20 21 22 23 24 35 36 37 38 39 40 41 42 43 44 45 46 47 48 49 50 51 52 53 56 60 63 64 66 68 69 70 71 72 73 74 75 76 77 78 79 80 81 82 83 84 85 86 87 88 89 92 93 94 95 96 107,
	6	 13 26 27 30 31 32 33 34 54 55 57 62 65 67 90 97 125 132 153,
	5	 58 59,
	2	 28 29 58 59 130 131 133 134 135 136 137 138 139 140 141 142 143 144 145 146 147 148 149 150 151 152 154 155 156 157 158 159 160 161 162 163 164 165 166 167,
	1	 13 26 27 28 29 30 31 32 33 34 54 55 57 58 59 62 65 67 90 97 98 125 126 127 128 130 131 132 133 134 135 136 137 138 139 140 141 142 143 144 145 146 147 148 149 150 151 152 153 154 155 156 157 158 159 160 161 162 163 164 165 166 167,
	31	 1 2 4 6 7 8 9 10 11 12 19 25 61 91 99 100 101 102 103 104 105 106 108 109 110 111 112 113 114 115 116 117 118 119 120 121 122 123 124 129,
	75	 1 2 6 7 8 9 10 11 19 99 100 101 102 103 104 105 106 108 109 110 111 112 113 114 115 116 117,
	3	 1 2 6 7 8 9 10 11 19 99 100 101 106 108 109 110 111 112 114,
	9	 6 7,
	7	 6 7 8 9 10 106 108 109 110 111 112,
	7	 1 2 11 19 99 100 101 114,
	1	 39 40 92 93 94 95,
	26	 35 36 37 38 39 40 81 82 87 92 93 94 95,
	3	 44 66,
	3	 44 45 46 47 48 66,
	3	 42 44 45 46 47 48 66 83,
	3	 42 44 45 46 47 48 49 66 83,
	4	 42 44 45 46 47 48 49 63 66 83,
	11	 35 36 37 38 39 40 41 42 43 44 45 46 47 48 49 63 66 80 81 82 83 87 92 93 94 95 96,
	14	 35 36 37 38 39 40 41 42 43 44 45 46 47 48 49 50 51 63 66 80 81 82 83 87 88 92 93 94 95 96 107,
	24	 3 5 35 36 37 38 39 40 41 42 43 44 45 46 47 48 49 50 51 63 66 80 81 82 83 85 87 88 92 93 94 95 96 107,
	13	 27 34 57 125 153,
	57	 102 103 104 105 106 113 115 116 117,
	11	 28 29 154 155 156 157 158 159 160 161 162 163 164 166 167,
	40	 13 26 27 28 29 30 31 32 33 34 52 53 54 55 56 57 58 59 62 65 67 84 90 97 98 125 126 127 128 130 131 132 133 134 135 136 137 138 139 140 141 142 143 144 145 146 147 148 149 150 151 152 153 154 155 156 157 158 159 160 161 162 163 164 165 166 167,
	4	 1 2 11 19 99 100 101 102 103 104 105 113 114 115 116 117,
	5	 11 19 100 101 113 114 115 116 117,
	6	 1 2 99 102 103 104 105,
	10	 163 165,
	3	 135 136 138 139 140 141 142 143 150,
	19	 130 131 133 134 135 136 137 138 139 140 141 142 143 150,
	7	 28 29 130 131 133 134 135 136 137 138 139 140 141 142 143 144 150 154 155 156 157 158 159 160 161 162 163 164 165 166,
	2	 47 48,
	2	 44 45 47 48,
	2	 44 45 47 48 66,
	1	 44 45 47 48 49 66,
	2	 42 43 44 45 47 48 49 66 83,
	14	 46 63,
	8	 35 36 37 38 39 40 41 42 43 44 45 46 47 48 49 50 51 56 63 66 80 81 82 83 87 92 93 94 95 107,
	0	 5 35 36 37 38 39 40 41 42 43 44 45 46 47 48 49 50 51 56 63 66 80 81 82 83 85 87 92 93 94 95 107,
	0	 1 2 4 6 7 8 9 10 11 12 13 19 26 27 30 31 32 33 34 54 55 57 58 62 65 67 90 91 96 97 98 99 100 101 102 103 104 105 106 108 109 110 111 112 113 114 115 116 117 118 119 120 121 122 123 124 125 126 127 128 132 153,
	0	 13 96,
	12	 62 90 97 132,
	0	 26 30 31 32 33 57 62 65 90 97 98 126 127 128 132,
	0	 26 27 30 31 32 33 34 54 55 57 62 65 67 90 97 98 125 126 127 128 132 153,
	0	 13 26 27 30 31 32 33 34 54 55 57 62 65 67 90 96 97 98 125 126 127 128 132 153,
	9	 90 132,
	1	 26 27 30 31 32 33 34 65 125,
	0	 26 27 30 31 32 33 34 54 55 65 67 125,
	1	 57 59,
	0	 26 27 30 31 32 33 34 54 55 57 59 65 67 125,
	1	 13 26 27 30 31 32 33 34 54 55 57 59 62 65 67 90 97 125 132,
	8	 56 58 98 126 127 128,
	2	 56 58 98 126 127 128 153,
	6	 13 26 27 30 31 32 33 34 54 55 56 57 58 59 62 65 67 90 97 98 125 126 127 128 132 153,
	5	 13 26 27 28 29 30 31 32 33 34 54 55 56 57 58 59 62 65 67 90 97 98 125 126 127 128 130 131 132 133 134 135 136 137 138 139 140 141 142 143 144 145 146 147 148 149 150 151 152 153 154 155 156 157 158 159 160 161 162 163 164 165 166 167,
	3	 1 2 4 6 7 8 9 10 11 12 19 25 52 53 61 84 91 99 100 101 102 103 104 105 106 108 109 110 111 112 113 114 115 116 117 118 119 120 121 122 123 124 129,
	5	 52 53 84 129,
	4	 25 52 53 61 84 129,
	3	 6 7 8 9 10 108 109 110 111 112 114,
	3	 1 2 11 19 99 100 101,
	7	 35 36 37 38 80 82,
	7	 35 36 37 38 80 81 82 87,
	11	 35 36 37 38 40 80 81 82 87,
	12	 41 42 43 44 45 46 47 48 49 63 66 83,
	4	 26 30 31 32 33 59 65,
	5	 27 54 55 67 125,
	7	 34 57,
	5	 34 57 153,
	1	 26 27 30 31 32 33 34 54 55 57 59 65 67 125 153,
	1	 13 26 27 30 31 32 33 34 54 55 57 59 62 65 67 90 97 125 132 153,
	0	 56 98,
	1	 56 98 126 127 128,
	4	 154 163,
	4	 28 154 155 156 157 158 163,
	7	 17 18,
	2	 45 46 47 48 66,
	2	 45 46 47 48 49 66,
	17	 28 29 137 154 155 156 157 158 159 160 161 162 163 164 165 166 167,
	11	 6 7 8 9 10 108 109,
	3	 110 111 112,
	5	 92 93 95,
	11	 40 80,
	2	 28 29 59 130 131 133 134 135 136 137 138 139 140 141 142 143 144 150 154 155 156 157 158 159 160 161 162 163 164 165 166 167,
	7	 28 29 52 53 59 84 130 131 133 134 135 136 137 138 139 140 141 142 143 144 150 154 155 156 157 158 159 160 161 162 163 164 165 166 167,
	4	 1 2 99 103 104 105,
	5	 17 18 20 21 22 23 24 60 71 76 77 78 79 86 89,
	1	 27 54 55 67 88 125,
	0	 5 27 35 36 37 38 39 40 41 42 43 44 45 46 47 48 49 50 51 54 55 56 63 66 67 80 81 82 83 85 87 88 92 93 94 95 96 107 125,
	1	 13 62 90 97 132 153,
	1	 13 34 57 62 90 97 132 153,
	1	 13 26 30 31 32 33 34 57 62 65 90 97 98 126 127 128 132 153,
	6	 5 13 26 27 30 31 32 33 34 35 36 37 38 39 40 41 42 43 44 45 46 47 48 49 50 51 54 55 56 57 62 63 65 66 67 80 81 82 83 85 87 88 90 92 93 94 95 96 97 98 107 125 126 127 128 132 153,
	1	 145 146 147 148 149 151 152 167,
	12	 28 29 59 130 131 133 134 135 136 137 138 139 140 141 142 143 144 145 146 147 148 149 150 151 152 154 155 156 157 158 159 160 161 162 163 164 165 166 167,
	0	 1 2 3 4 6 7 8 9 10 11 12 14 15 16 17 18 19 20 21 22 23 24 25 52 53 58 60 61 64 68 69 70 71 72 73 74 75 76 77 78 79 84 86 89 91 99 100 101 102 103 104 105 106 108 109 110 111 112 113 114 115 116 117 118 119 120 121 122 123 124 129,
	0	 1 2 4 6 7 8 9 10 11 12 19 25 52 53 58 61 84 91 99 100 101 102 103 104 105 106 108 109 110 111 112 113 114 115 116 117 118 119 120 121 122 123 124 129,
	0	 1 2 4 6 7 8 9 10 11 12 19 52 53 58 84 91 99 100 101 102 103 104 105 106 108 109 110 111 112 113 114 115 116 117 118 119 120 121 122 123 124,
	5	 63 66,
	5	 49 63 66,
	1	 14 15 16 64 68 69 70 72,
	6	 14 15 16 64 68 69 70 72 73 74 75,
	5	 14 15 16 64 68 69 70 72 73 74 75 76 77,
	5	 118 119 123,
	4	 12 91 118 119 123,
	4	 120 121 124,
	5	 120 121 122 124,
	8	 14 15 16 18 68 69 70 72 73 74 75 76 77,
	6	 28 29 129 130 131 133 134 135 136 137 138 139 140 141 142 143 144 145 146 147 148 149 150 151 152 154 155 156 157 158 159 160 161 162 163 164 165 166 167,
	2	 45 47 48 66,
	9	 42 43 45 47 48 66 83,
	0	 35 36 37 38 39 40 41 42 43 44 45 46 47 48 49 50 51 63 66 80 81 82 83 87 92 93 94 95 107,
	5	 27 34 54 55 67 88 125,
	3	 102 106,
	7	 102 103 104 105 106,
	3	 102 103 104 105 106 115 116,
	7	 81 87,
	1	 14 15 16 17 18 20 21 22 23 24 60 64 68 69 70 71 72 73 74 75 76 77 78 79 86 89 129,
	3	 3 5 14 15 16 17 18 20 21 22 23 24 35 36 37 38 39 40 41 42 43 44 45 46 47 48 49 50 51 60 63 64 66 68 69 70 71 72 73 74 75 76 77 78 79 80 81 82 83 85 86 87 88 89 92 93 94 95 96 107 129,
	3	 26 27 30 31 32 33 34 54 55 57 65 67 125 153,
	3	 1 2 4 6 7 8 9 10 11 12 19 52 53 84 91 99 100 101 102 103 104 105 106 108 109 110 111 112 113 114 115 116 117 118 119 120 121 122 123 124,
	5	 17 71,
	4	 14 15 16 17 68 69 70 71 72 73 74 75,
	4	 20 21 60 89,
	1	 35 36 37 38 39 40 41 42 43 44 45 46 47 48 49 63 64 66 80 81 82 83 87 88 92 93 94 95,
	1	 14 15 16 17 18 20 21 22 23 24 35 36 37 38 39 40 41 42 43 44 45 46 47 48 49 60 63 64 66 68 69 70 71 72 73 74 75 76 77 78 79 80 81 82 83 86 87 88 89 92 93 94 95,
	1	 3 14 15 16 17 18 20 21 22 23 24 35 36 37 38 39 40 41 42 43 44 45 46 47 48 49 60 63 64 66 68 69 70 71 72 73 74 75 76 77 78 79 80 81 82 83 86 87 88 89 92 93 94 95,
	8	 3 14 15 16 17 18 20 21 22 23 24 25 35 36 37 38 39 40 41 42 43 44 45 46 47 48 49 52 53 60 61 63 64 66 68 69 70 71 72 73 74 75 76 77 78 79 80 81 82 83 84 86 87 88 89 92 93 94 95 129,
	8	 1 2 4 5 6 7 8 9 10 11 12 13 19 26 27 30 31 32 33 34 50 51 54 55 56 57 58 62 65 67 85 90 91 96 97 98 99 100 101 102 103 104 105 106 107 108 109 110 111 112 113 114 115 116 117 118 119 120 121 122 123 124 125 126 127 128 132 153,
	11	 1 2 4 5 6 7 8 9 10 11 12 19 50 51 56 58 85 91 96 99 100 101 102 103 104 105 106 107 108 109 110 111 112 113 114 115 116 117 118 119 120 121 122 123 124,
	21	 119 123,
	15	 4 12 91 118 119 120 121 122 123 124,
	2	 11 19 100 101 114,
	5	 68 69,
	6	 88 107,
	3	 102 103 104 105 106 113 117,
	3	 1 2 6 7 8 9 10 11 19 99 100 101 108 109 110 111 112 114 115 116,
	9	 6 7 8 9 10 108 109 111 112,
	6	 11 115 116,
	3	 6 7 8 9 10 11 108 109 110 111 112 115 116,
	3	 6 7 8 9 10 11 19 108 109 110 111 112 114 115 116,
	2	 6 7 8 9 10 102 103 104 105 106 108 109 110 111 112 113 115 116 117,
	9	 3 14 15 16 17 18 20 21 22 23 24 35 36 37 38 39 40 41 42 43 44 45 46 47 48 49 52 53 60 63 64 66 68 69 70 71 72 73 74 75 76 77 78 79 80 81 82 83 84 86 87 88 89 92 93 94 95,
	2	 13 34 57 62 90 97 132,
	1	 13 26 30 31 32 33 34 57 62 65 90 97 98 126 127 128 132,
	2	 27 54 55 67 125 153,
	9	 42 43 45 46 47 48 49 83,
	3	 12 58 91 118 119 120 121 122 123 124,
	1	 100 101 113 115 116 117,
	2	 6 7 8 9 10 11 19 100 101 108 109 110 111 112 113 114 115 116 117,
	1	 1 2 99 102 103 104 105 106,
	1	 3 5 14 15 16 17 18 20 21 22 23 24 25 35 36 37 38 39 40 41 42 43 44 45 46 47 48 49 50 51 52 53 56 60 61 63 64 66 68 69 70 71 72 73 74 75 76 77 78 79 80 81 82 83 84 85 86 87 88 89 92 93 94 95 96 107 129,
	1	 13 26 27 28 29 30 31 32 33 34 54 55 57 62 65 67 90 97 98 125 126 127 128 130 131 132 133 134 135 136 137 138 139 140 141 142 143 144 145 146 147 148 149 150 151 152 153 154 155 156 157 158 159 160 161 162 163 164 165 166 167,
	1	 1 2 4 6 7 8 9 10 11 12 19 58 59 91 99 100 101 102 103 104 105 106 108 109 110 111 112 113 114 115 116 117 118 119 120 121 122 123 124,
	1	 6 7 8 9 10 102 103 104 105 106 108 109 110 111 112,
	3	 30 31 32 33,
	2	 18 71 76 77,
	2	 1 2 4 6 7 8 9 10 11 12 13 19 25 26 27 30 31 32 33 34 54 55 56 57 58 61 62 65 67 90 91 97 98 99 100 101 102 103 104 105 106 108 109 110 111 112 113 114 115 116 117 118 119 120 121 122 123 124 125 126 127 128 129 132 153,
	2	 13 25 26 27 30 31 32 33 34 54 55 56 57 58 61 62 65 67 90 97 98 125 126 127 128 132 153,
	1	 1 2 4 6 7 8 9 10 11 12 19 91 99 100 101 102 103 104 105 106 108 109 110 111 112 113 114 115 116 117 118 119 120 121 122 123 124 129,
	0	 102 104 105,
	0	 102 103 104 105 115 116,
	1	 102 103 104 105 106 115 116 117,
	1	 4 102 103 104 105 106 115 116 117,
	3	 35 36 37 38 39 40 41 42 43 44 45 46 47 48 49 53 63 66 80 81 82 83 84 87 88 92 93 94 95,
	1	 26 27 30 31 32 33 34 54 55 57 65 67 98 125 126 127 128 153,
	0	 5 50 51 85 107,
	0	 5 50 51 56 85 107,
	0	 1 2 4 6 7 8 9 10 11 12 19 58 91 96 99 100 101 102 103 104 105 106 108 109 110 111 112 113 114 115 116 117 118 119 120 121 122 123 124,
	0	 58 96,
	0	 12 58 91 96 118 119 120 121 122 123 124,
	2	 13 90 132,
	2	 13 62 90 132,
	2	 27 34 57 97 125 153,
	2	 27 34 54 55 57 67 97 125 153,
	0	 28 155 157 158,
	2	 19 113 114 117,
	2	 19 113 114 115 116 117,
	0	 19 102 113 114 115 116 117,
	2	 1 2 11 99 100 101 103 104 105,
	3	 1 2 99 100 101 103 104 105,
	2	 15 68 69 70 73 74 75,
	1	 15 68 69 70 73 74 75 76 77,
	2	 1 2 6 7 8 9 10 11 19 99 100 101 103 104 105 106 108 109 110 111 112 113 114 115 116 117,
	2	 1 2 6 7 8 9 10 11 99 100 101 103 104 105 106 108 109 110 111 112,
	4	 3 14 15 16 17 18 20 21 22 23 24 35 36 37 38 39 40 41 42 43 44 45 46 47 48 49 50 51 60 63 64 66 68 69 70 71 72 73 74 75 76 77 78 79 80 81 82 83 86 87 88 89 92 93 94 95 107,
	2	 26 30 31 32 33 65 96,
	3	 5 26 30 31 32 33 65 85 96,
	2	 25 28 29 52 53 59 61 84 130 131 133 134 135 136 137 138 139 140 141 142 143 144 145 146 147 148 149 150 151 152 154 155 156 157 158 159 160 161 162 163 164 165 166 167,
	3	 5 25 26 28 29 30 31 32 33 52 53 59 61 65 84 85 96 130 131 133 134 135 136 137 138 139 140 141 142 143 144 145 146 147 148 149 150 151 152 154 155 156 157 158 159 160 161 162 163 164 165 166 167,
	3	 1 2 4 6 7 8 9 10 11 12 13 19 27 34 54 55 56 57 58 62 67 90 91 97 98 99 100 101 102 103 104 105 106 108 109 110 111 112 113 114 115 116 117 118 119 120 121 122 123 124 125 126 127 128 129 132 153,
	3	 13 27 34 54 55 56 57 58 62 67 90 97 98 125 126 127 128 132 153,
	3	 13 27 34 54 55 56 57 58 62 67 90 97 98 125 126 127 128 129 132 153,
	7	 14 15 16 17 18 68 69 70 71 72 73 74 75 76 77 89,
	6	 14 15 16 17 18 20 21 60 68 69 70 71 72 73 74 75 76 77 89,
	6	 26 27 30 31 32 33 34 65,
	5	 35 36 37 38 39 40 80 81 82 87,
	4	 35 36 37 38 39 40 80 81 82 87 92 93 94 95 96,
	6	 41 85,
	6	 42 43 44 45 46 47 48 49 63 66 83 88,
	6	 41 42 43 44 45 46 47 48 49 63 66 83 85 88,
	4	 35 36 37 38 39 40 41 42 43 44 45 46 47 48 49 63 66 80 81 82 83 85 87 88 92 93 94 95 96,
	5	 35 36 37 38 39 40 41 42 43 44 45 46 47 48 49 53 63 66 80 81 82 83 84 85 87 88 92 93 94 95 96,
	6	 35 36 37 38 39 40 41 42 43 44 45 46 47 48 49 50 51 53 63 66 80 81 82 83 84 85 87 88 92 93 94 95 96,
	1	 35 36 37 38 39 40 41 42 43 44 45 46 47 48 49 50 51 53 63 64 66 80 81 82 83 84 85 87 88 92 93 94 95 96,
	4	 26 27 30 31 32 33 34 35 36 37 38 39 40 41 42 43 44 45 46 47 48 49 50 51 53 63 64 65 66 80 81 82 83 84 85 87 88 92 93 94 95 96,
	3	 14 15 16 17 18 20 21 22 23 24 26 27 30 31 32 33 34 35 36 37 38 39 40 41 42 43 44 45 46 47 48 49 50 51 53 60 63 64 65 66 68 69 70 71 72 73 74 75 76 77 78 79 80 81 82 83 84 85 86 87 88 89 92 93 94 95 96,
	4	 3 14 15 16 17 18 20 21 22 23 24 26 27 30 31 32 33 34 35 36 37 38 39 40 41 42 43 44 45 46 47 48 49 50 51 53 60 63 64 65 66 68 69 70 71 72 73 74 75 76 77 78 79 80 81 82 83 84 85 86 87 88 89 92 93 94 95 96,
	6	 3 14 15 16 17 18 20 21 22 23 24 26 27 30 31 32 33 34 35 36 37 38 39 40 41 42 43 44 45 46 47 48 49 50 51 53 59 60 63 64 65 66 68 69 70 71 72 73 74 75 76 77 78 79 80 81 82 83 84 85 86 87 88 89 92 93 94 95 96,
	2	 107 125,
	1	 13 107 125,
	6	 102 126 127 128,
	4	 57 102 126 127 128,
	5	 90 97,
	2	 62 90 97,
	1	 57 62 90 97 102 126 127 128,
	2	 13 57 62 90 97 102 107 125 126 127 128,
	2	 54 55 67 133,
	6	 54 55 67 130 131 133 134,
	6	 132 143,
	6	 54 55 67 130 131 132 133 134 143,
	6	 54 55 67 130 131 132 133 134 135 136 138 139 140 141 142 143 150,
	3	 54 55 67 130 131 132 133 134 135 136 137 138 139 140 141 142 143 150,
	5	 54 55 67 130 131 132 133 134 135 136 137 138 139 140 141 142 143 144 150,
	0	 54 55 67 98 130 131 132 133 134 135 136 137 138 139 140 141 142 143 144 150,
	5	 28 29 54 55 67 98 130 131 132 133 134 135 136 137 138 139 140 141 142 143 144 150 154 155 156 157 158 159 160 161 162 163 164 165 166 167,
	2	 28 29 54 55 67 98 129 130 131 132 133 134 135 136 137 138 139 140 141 142 143 144 145 146 147 148 149 150 151 152 154 155 156 157 158 159 160 161 162 163 164 165 166 167,
	3	 56 58 153,
	5	 28 29 54 55 56 58 67 98 129 130 131 132 133 134 135 136 137 138 139 140 141 142 143 144 145 146 147 148 149 150 151 152 153 154 155 156 157 158 159 160 161 162 163 164 165 166 167,
	1	 13 28 29 54 55 56 57 58 62 67 90 97 98 102 107 125 126 127 128 129 130 131 132 133 134 135 136 137 138 139 140 141 142 143 144 145 146 147 148 149 150 151 152 153 154 155 156 157 158 159 160 161 162 163 164 165 166 167,
	2	 1 2 4 5 6 7 8 9 10 11 12 19 25 52 61 91 99 100 101 103 104 105 106 108 109 110 111 112 113 114 115 116 117 118 119 120 121 122 123 124,
	2	 1 2 4 5 6 7 8 9 10 11 12 19 52 91 99 100 101 103 104 105 106 108 109 110 111 112 113 114 115 116 117 118 119 120 121 122 123 124,
	5	 1 2 4 5 6 7 8 9 10 11 12 19 91 99 100 101 103 104 105 106 108 109 110 111 112 113 114 115 116 117 118 119 120 121 122 123 124,
	6	 12 91 118 119 120 121 122 123,
	6	 1 2 4 5 6 7 8 9 10 11 19 99 100 101 103 104 105 106 108 109 110 111 112 113 114 115 116 117 124,
	2	 103 113 117,
	3	 1 2 4 5 6 7 8 9 10 11 19 99 100 101 104 105 106 108 109 110 111 112 114 115 116 124,
	5	 100 101 114,
	2	 1 2 4 5 6 7 8 9 10 11 19 99 104 105 106 108 109 110 111 112 115 116 124,
	3	 11 110 115 116,
	1	 4 11 110 115 116,
	4	 4 5 11 110 115 116,
	2	 1 2 6 7 8 9 10 19 99 104 105 106 108 109 111 112 124,
	3	 19 124,
	2	 19 106 124,
	1	 6 7 8 9 10 19 106 108 109 111 112 124,
	6	 1 2 99 104 105,
	1	 5 26 28 29 30 31 32 33 52 53 59 65 84 85 96 130 131 133 134 135 136 137 138 139 140 141 142 143 144 145 146 147 148 149 150 151 152 154 155 156 157 158 159 160 161 162 163 164 165 166 167,
	2	 28 29 154 155 156 157 158 159 160 161 162 166 167,
	1	 34 57 125 153,
	2	 3 64,
	0	 3 26 27 30 31 32 33 34 64 65,
	1	 39 92,
	3	 39 92 94,
	1	 42 43 63 83,
	1	 42 43 49 63 83,
	2	 42 43 49 63 66 83,
	1	 35 36 37 38 39 40 42 43 44 45 46 47 48 49 63 66 80 81 82 83 87 92 93 94 95,
	0	 35 36 37 38 39 40 42 43 44 45 46 47 48 49 63 66 80 81 82 83 87 88 92 93 94 95,
	3	 35 36 37 38 39 40 41 42 43 44 45 46 47 48 49 63 66 80 81 82 83 85 87 88 92 93 94 95,
	2	 35 36 37 38 39 40 41 42 43 44 45 46 47 48 49 53 63 66 80 81 82 83 84 85 87 88 92 93 94 95,
	0	 35 36 37 38 39 40 41 42 43 44 45 46 47 48 49 50 51 53 59 63 66 80 81 82 83 84 85 87 88 92 93 94 95 96,
	0	 3 26 27 30 31 32 33 34 35 36 37 38 39 40 41 42 43 44 45 46 47 48 49 50 51 53 59 63 64 65 66 80 81 82 83 84 85 87 88 92 93 94 95 96,
	2	 14 15 16 18 68 69 70 71 72 73 74 75 76 77 89,
	1	 20 22 23 24 86,
	1	 21 60 78 79,
	2	 13 57,
	2	 13 57 90 97,
	2	 13 57 62 90 97,
	0	 13 57 62 90 97 125,
	4	 13 57 62 90 97 102 125 126 127 128,
	3	 164 167,
	6	 28 29 98 154 155 156 157 158 159 160 161 162 163 164 165 166 167,
	1	 28 29 54 55 67 98 130 131 132 133 134 135 136 137 138 139 140 141 142 143 150 154 155 156 157 158 159 160 161 162 163 164 165 166 167,
	1	 28 29 54 55 67 98 130 131 132 133 134 135 136 137 138 139 140 141 142 143 150 153 154 155 156 157 158 159 160 161 162 163 164 165 166 167,
	1	 129 144,
	0	 28 29 54 55 67 98 129 130 131 132 133 134 135 136 137 138 139 140 141 142 143 144 150 153 154 155 156 157 158 159 160 161 162 163 164 165 166 167,
	2	 28 29 54 55 67 98 129 130 131 132 133 134 135 136 137 138 139 140 141 142 143 144 145 146 147 148 149 150 151 152 153 154 155 156 157 158 159 160 161 162 163 164 165 166 167,
	0	 13 28 29 54 55 57 62 67 90 97 98 102 125 126 127 128 129 130 131 132 133 134 135 136 137 138 139 140 141 142 143 144 145 146 147 148 149 150 151 152 153 154 155 156 157 158 159 160 161 162 163 164 165 166 167,
	3	 13 28 29 54 55 56 57 58 62 67 90 97 98 102 125 126 127 128 129 130 131 132 133 134 135 136 137 138 139 140 141 142 143 144 145 146 147 148 149 150 151 152 153 154 155 156 157 158 159 160 161 162 163 164 165 166 167,
	3	 1 2 4 5 6 7 8 9 10 11 12 19 25 52 61 91 99 100 101 103 104 105 106 107 108 109 110 111 112 113 114 115 116 117 118 119 120 121 122 123 124,
	3	 1 2 4 5 6 7 8 9 10 11 12 19 52 91 99 100 101 103 104 105 106 107 108 109 110 111 112 113 114 115 116 117 118 119 120 121 122 123 124,
	3	 52 107,
	1	 1 2 5 6 7 8 9 10 11 19 99 100 101 103 104 105 106 108 109 110 111 112 113 114 115 116 117 124,
	3	 5 115 116,
	1	 5 6 7 8 9 10 108 109 110 111 112 115 116,
	0	 103 106,
	1	 5 6 7 8 9 10 103 106 108 109 110 111 112 115 116,
	0	 1 2 11 19 99 100 101 104 105 113 114 117 124,
	1	 19 100 101 124,
	2	 113 114 117,
	1	 19 100 101 113 114 117 124,
	1	 11 19 100 101 113 114 117 124,
	8	 17 89,
	7	 18 20 21 22 23 24 60 71 78 79 86,
	4	 35 36 37 38 39 40 41 42 43 44 45 46 47 48 49 53 63 66 80 81 82 83 84 87 92 93 94 95,
	2	 35 36 37 38 39 40 41 42 43 44 45 46 47 48 49 50 51 53 63 66 80 81 82 83 84 87 88 92 93 94 95 107,
	4	 35 36 37 38 39 40 41 42 43 44 45 46 47 48 49 50 51 53 63 66 80 81 82 83 84 87 88 92 93 94 95 96 107,
	4	 3 14 15 16 17 18 20 21 22 23 24 35 36 37 38 39 40 41 42 43 44 45 46 47 48 49 50 51 53 60 63 64 66 68 69 70 71 72 73 74 75 76 77 78 79 80 81 82 83 84 86 87 88 89 92 93 94 95 96 107,
	2	 28 29 52 130 131 133 134 135 136 137 138 139 140 141 142 143 150 154 155 156 157 158 159 160 161 162 163 164 165 166 167,
	4	 28 29 52 130 131 133 134 135 136 137 138 139 140 141 142 143 144 150 154 155 156 157 158 159 160 161 162 163 164 165 166 167,
	4	 28 29 52 130 131 133 134 135 136 137 138 139 140 141 142 143 144 145 146 147 148 149 150 151 152 154 155 156 157 158 159 160 161 162 163 164 165 166 167,
	2	 28 29 52 59 130 131 133 134 135 136 137 138 139 140 141 142 143 144 145 146 147 148 149 150 151 152 154 155 156 157 158 159 160 161 162 163 164 165 166 167,
	4	 13 26 27 28 29 30 31 32 33 34 52 54 55 56 57 58 59 62 65 67 90 97 98 125 126 127 128 130 131 132 133 134 135 136 137 138 139 140 141 142 143 144 145 146 147 148 149 150 151 152 153 154 155 156 157 158 159 160 161 162 163 164 165 166 167,
	4	 1 2 4 5 6 7 8 9 10 11 12 19 25 61 85 91 99 100 101 102 103 104 105 106 108 109 110 111 112 113 114 115 116 117 118 119 120 121 122 123 124 129,
	4	 1 2 4 5 6 7 8 9 10 11 12 19 85 91 99 100 101 102 103 104 105 106 108 109 110 111 112 113 114 115 116 117 118 119 120 121 122 123 124,
	3	 118 120 121 124,
	3	 118 120 121 122 124,
	3	 3 14 15 16 17 18 20 21 22 23 24 25 35 36 37 38 39 40 41 42 43 44 45 46 47 48 49 52 53 60 61 63 64 66 68 69 70 71 72 73 74 75 76 77 78 79 80 81 82 83 84 86 87 88 89 92 93 94 95,
	3	 26 28 29 30 31 32 33 59 65 129 130 131 133 134 135 136 137 138 139 140 141 142 143 144 145 146 147 148 149 150 151 152 154 155 156 157 158 159 160 161 162 163 164 165 166 167,
	3	 1 2 4 5 6 7 8 9 10 11 12 13 19 27 34 50 51 54 55 56 57 58 62 67 85 90 91 96 97 98 99 100 101 102 103 104 105 106 107 108 109 110 111 112 113 114 115 116 117 118 119 120 121 122 123 124 125 126 127 128 132 153,
	0	 13 27 34 54 55 57 62 67 125 153,
	3	 13 27 34 54 55 57 62 67 90 97 98 125 126 127 128 132 153,
	1	 14 15 16 17 18 20 21 22 23 24 28 29 52 53 59 60 64 68 69 70 71 72 73 74 75 76 77 78 79 84 86 89 129 130 131 133 134 135 136 137 138 139 140 141 142 143 144 145 146 147 148 149 150 151 152 154 155 156 157 158 159 160 161 162 163 164 165 166 167,
	1	 3 14 15 16 17 18 20 21 22 23 24 28 29 52 53 59 60 64 68 69 70 71 72 73 74 75 76 77 78 79 84 86 89 129 130 131 133 134 135 136 137 138 139 140 141 142 143 144 145 146 147 148 149 150 151 152 154 155 156 157 158 159 160 161 162 163 164 165 166 167,
	1	 1 2 4 6 7 8 9 10 11 12 13 19 25 26 27 30 31 32 33 34 54 55 57 58 61 62 65 67 88 90 91 97 98 99 100 101 102 103 104 105 106 108 109 110 111 112 113 114 115 116 117 118 119 120 121 122 123 124 125 126 127 128 132 153,
	2	 13 25 26 27 30 31 32 33 34 54 55 57 61 62 65 67 88 90 97 98 125 126 127 128 132 153,
	0	 35 36 37 38 39 40 41 80 81 82 87 88 92 93 94 95,
	3	 5 35 36 37 38 39 40 41 42 43 44 45 46 47 48 49 63 66 80 81 82 83 85 87 88 92 93 94 95 96,
	0	 4 102 103 104 105 106,
	2	 26 30 31 32 33 57 65,
	0	 26 27 30 31 32 33 34 54 55 57 65 67 125,
	1	 13 26 27 30 31 32 33 34 54 55 57 62 65 67 90 97 125 132,
	0	 1 2 4 6 7 8 9 10 11 19 99 100 101 102 103 104 105 106 108 109 110 111 112 114 115 116 117,
	1	 106 115 116,
	0	 35 36 37 38 39 82 87 92 93 94 95,
	2	 26 30 31 32 33 65 98,
	1	 17 20 21 22 23 24 60 71 73 74 75 78 79 86 89,
	5	 3 14 15 16 17 18 20 21 22 23 24 25 60 61 64 68 69 70 71 72 73 74 75 76 77 78 79 86 89 129,
	2	 5 35 36 37 38 39 40 41 42 43 44 45 46 47 48 49 50 51 56 63 66 80 81 82 83 85 87 88 92 93 94 95 96 107,
	5	 64 73 74 75,
	1	 14 15 16 18 64 68 69 70 71 72 73 74 75 76 77,
	2	 14 15 16 17 18 64 68 69 70 71 72 73 74 75 76 77,
	1	 14 15 16 17 18 20 21 22 23 24 60 64 68 69 70 71 72 73 74 75 76 77 78 79 86,
	0	 28 29 154 155 156 157 158 159 160 161 162 163 164 166,
	1	 42 43 44 45 47 48 49 63 66 83,
	2	 13 34 62 90 97 132,
	1	 3 5 35 36 37 38 39 40 41 42 43 44 45 46 47 48 49 50 51 63 64 66 80 81 82 83 85 87 88 92 93 94 95 96 107,
	1	 14 15 16 17 18 20 21 22 23 24 60 68 69 70 71 72 73 74 75 76 77 78 79 86 89 129,
	1	 130 131 133 134 135 136 143 150,
	2	 13 26 27 28 29 30 31 32 33 34 52 53 54 55 56 57 58 62 65 67 84 90 97 98 125 126 127 128 130 131 132 133 134 135 136 137 138 139 140 141 142 143 144 145 146 147 148 149 150 151 152 153 154 155 156 157 158 159 160 161 162 163 164 165 166 167,
	2	 1 2 4 6 7 8 9 10 11 12 19 59 91 99 100 101 102 103 104 105 106 108 109 110 111 112 113 114 115 116 117 118 119 120 121 122 123 124,
	2	 94 95,
	0	 3 5 35 36 37 38 39 40 41 42 43 44 45 46 47 48 49 50 51 63 66 80 81 82 83 85 87 92 93 94 95 96 107,
	1	 3 5 14 15 16 17 18 20 21 22 23 24 35 36 37 38 39 40 41 42 43 44 45 46 47 48 49 50 51 60 63 64 66 68 69 70 71 72 73 74 75 76 77 78 79 80 81 82 83 85 86 87 89 92 93 94 95 96 107,
	0	 26 27 30 31 32 33 54 55 57 65 67 153,
	0	 13 26 27 30 31 32 33 34 54 55 57 62 65 67 90 97 132 153,
	1	 13 26 27 30 31 32 33 34 54 55 57 62 65 67 90 97 98 126 127 128 132 153,
	0	 13 26 27 30 31 32 33 34 54 55 56 57 62 65 67 90 97 98 126 127 128 132 153,
	0	 28 29 59 130 131 133 134 135 136 137 138 139 140 141 142 143 144 150 154 155 156 157 158 159 160 161 162 163 164 165 166,
	2	 52 53 84 167,
	1	 52 53 84 88 125 167,
	0	 28 29 52 53 59 84 88 125 130 131 133 134 135 136 137 138 139 140 141 142 143 144 150 154 155 156 157 158 159 160 161 162 163 164 165 166 167,
	1	 28 29 52 53 59 84 88 125 130 131 133 134 135 136 137 138 139 140 141 142 143 144 145 146 147 148 149 150 151 152 154 155 156 157 158 159 160 161 162 163 164 165 166 167,
	0	 13 26 27 28 29 30 31 32 33 34 52 53 54 55 56 57 59 62 65 67 84 88 90 97 98 125 126 127 128 130 131 132 133 134 135 136 137 138 139 140 141 142 143 144 145 146 147 148 149 150 151 152 153 154 155 156 157 158 159 160 161 162 163 164 165 166 167,
	0	 1 2 4 6 7 8 9 10 11 12 19 25 58 61 91 99 100 101 102 103 104 105 106 108 109 110 111 112 113 114 115 116 117 118 119 120 121 122 123 124 129,
	0	 1 2 4 6 7 8 9 10 11 12 19 58 91 99 100 101 102 103 104 105 106 108 109 110 111 112 113 114 115 116 117 118 119 120 121 122 123 124 129,
	3	 58 129,
	0	 35 36 37 38 39 40 80 81 82 87 92,
	1	 35 36 37 38 39 40 80 81 82 87 92 93 95,
	4	 42 45 47 48 83,
	3	 42 45 47 48 66 83,
	3	 42 45 47 48 49 66 83,
	2	 13 26 27 30 31 32 33 34 54 55 56 57 62 65 67 90 97 98 125 126 127 128 132 153,
	2	 28 29 52 53 58 59 84 130 131 133 134 135 136 137 138 139 140 141 142 143 144 145 146 147 148 149 150 151 152 154 155 156 157 158 159 160 161 162 163 164 165 166 167,
	1	 154 155,
	7	 29 162,
	2	 29 159 160 162,
	3	 26 30 31 32 33 57 65 98 126 127 128 153,
	1	 26 30 31 32 33 57 62 65 98 126 127 128 153,
	5	 13 26 30 31 32 33 57 62 65 90 97 98 126 127 128 132 153,
	1	 28 29 52 53 56 58 59 84 130 131 133 134 135 136 137 138 139 140 141 142 143 144 145 146 147 148 149 150 151 152 154 155 156 157 158 159 160 161 162 163 164 165 166 167,
	0	 14 15 16 68 69 70 72 73 74 75 76 77 89,
	2	 17 18 20 21 22 23 24 60 71 78 79 86,
	0	 130 131 133 134 143 150,
	1	 130 131 133 134 135 136 140 143 150,
	1	 35 36 37 38 40 81 82 87,
	0	 39 80,
	0	 13 62 97 132,
	1	 27 54 55 57 67 153,
	0	 26 32 33 65,
	0	 26 30 31 32 33 65 126 127 128,
	1	 12 25 61 91 118 119 120 121 122 123 124 129,
	0	 5 26 28 29 30 31 32 33 52 53 59 61 65 84 85 96 130 131 133 134 135 136 137 138 139 140 141 142 143 144 145 146 147 148 149 150 151 152 154 155 156 157 158 159 160 161 162 163 164 165 166 167,
	6	 92 93 94,
	1	 3 5 35 36 37 38 39 40 41 42 43 44 45 46 47 48 49 50 51 56 63 66 80 81 82 83 85 87 92 93 94 95 96 107,
	1	 3 5 85 96,
	1	 81 92 93 94 95,
	0	 130 131 133 134 140 143,
	1	 20 89,
	0	 20 22 23 24 86 89,
	4	 13 26 27 30 31 32 33 34 54 55 57 59 62 65 67 90 97 98 125 126 127 128 132 153,
	0	 3 14 15 16 17 18 20 21 22 23 24 25 35 36 37 38 39 40 41 42 43 44 45 46 47 48 49 50 51 60 61 63 64 66 68 69 70 71 72 73 74 75 76 77 78 79 80 81 82 83 86 87 88 89 92 93 94 95 107,
	1	 13 132,
	3	 13 26 27 28 29 30 31 32 33 34 52 53 54 55 56 57 58 59 62 65 67 84 90 97 98 125 126 127 128 129 130 131 132 133 134 135 136 137 138 139 140 141 142 143 144 145 146 147 148 149 150 151 152 153 154 155 156 157 158 159 160 161 162 163 164 165 166 167,
	0	 1 2 4 5 6 7 8 9 10 11 12 19 85 91 96 99 100 101 102 103 104 105 106 108 109 110 111 112 113 114 115 116 117 118 119 120 121 122 123 124,
	0	 5 12 85 91 96 118 119 120 121 122 123 124,
	3	 73 74 75 76 77,
	0	 130 131 133 134 135 136 150,
	1	 130 131 133 134 135 136 140 150,
	0	 138 139 141 142 143,
	0	 52 53 84 88 125,
	1	 28 29 52 53 84 88 125 130 131 133 134 135 136 137 138 139 140 141 142 143 144 150 154 155 156 157 158 159 160 161 162 163 164 165 166 167,
	1	 28 29 52 53 84 88 125 130 131 133 134 135 136 137 138 139 140 141 142 143 144 145 146 147 148 149 150 151 152 154 155 156 157 158 159 160 161 162 163 164 165 166 167,
	1	 3 14 15 16 17 18 20 21 22 23 24 25 28 29 52 53 59 60 61 64 68 69 70 71 72 73 74 75 76 77 78 79 84 86 88 89 125 129 130 131 133 134 135 136 137 138 139 140 141 142 143 144 145 146 147 148 149 150 151 152 154 155 156 157 158 159 160 161 162 163 164 165 166 167,
	0	 39 80 81 92 93 94 95,
	0	 13 34 54 55 57 62 67 90 97 132 153,
	0	 13 26 30 31 32 33 34 54 55 57 62 65 67 90 97 98 126 127 128 132 153,
	1	 5 13 26 27 30 31 32 33 34 35 36 37 38 39 40 41 42 43 44 45 46 47 48 49 50 51 54 55 56 57 62 63 65 66 67 80 81 82 83 85 87 90 92 93 94 95 96 97 98 107 126 127 128 132 153,
	2	 35 36 37 38 40 82,
	1	 3 5 14 15 16 17 18 20 21 22 23 24 25 35 36 37 38 39 40 41 42 43 44 45 46 47 48 49 50 51 60 61 63 64 66 68 69 70 71 72 73 74 75 76 77 78 79 80 81 82 83 85 86 87 88 89 92 93 94 95 96 107,
	1	 26 30 31 32 33 56 65,
	4	 58 98 126 127 128,
	2	 26 30 31 32 33 56 58 65 98 126 127 128,
	1	 102 115 116,
	2	 102 106 115 116,
	1	 1 2 6 7 8 9 10 11 19 99 100 101 103 104 105 108 109 110 111 112 113 114 117,
	1	 11 19 113 114 117,
	1	 6 7 8 9 10 11 19 108 109 110 111 112 113 114 117,
	0	 4 19,
	0	 4 19 106,
	0	 1 2 6 7 8 9 10 11 99 100 101 102 103 104 105 108 109 110 111 112 113 114 115 116 117,
	0	 1 2 99 100 101 102 103 104 105 113 115 116 117,
	1	 3 5 14 15 16 17 18 20 21 22 23 24 35 36 37 38 39 40 41 42 43 44 45 46 47 48 49 50 51 60 63 66 68 69 70 71 72 73 74 75 76 77 78 79 80 81 82 83 85 86 87 88 89 92 93 94 95 96 107,
	0	 35 36 37 38 39 40 41 42 43 44 45 46 47 48 49 63 66 80 81 82 83 87 92 93 94 95 129,
	0	 35 36 37 38 39 40 41 42 43 44 45 46 47 48 49 50 51 63 66 80 81 82 83 87 88 92 93 94 95 107 129,
	0	 14 15 16 17 18 20 21 22 23 24 35 36 37 38 39 40 41 42 43 44 45 46 47 48 49 50 51 60 63 64 66 68 69 70 71 72 73 74 75 76 77 78 79 80 81 82 83 86 87 88 89 92 93 94 95 107 129,
	0	 3 14 15 16 17 18 20 21 22 23 24 35 36 37 38 39 40 41 42 43 44 45 46 47 48 49 50 51 60 63 64 66 68 69 70 71 72 73 74 75 76 77 78 79 80 81 82 83 86 87 88 89 92 93 94 95 107 129,
	0	 3 14 15 16 17 18 20 21 22 23 24 25 35 36 37 38 39 40 41 42 43 44 45 46 47 48 49 50 51 60 61 63 64 66 68 69 70 71 72 73 74 75 76 77 78 79 80 81 82 83 86 87 88 89 92 93 94 95 107 129,
	0	 1 2 4 5 6 7 8 9 10 11 12 13 19 26 27 30 31 32 33 34 54 55 56 57 58 62 65 67 85 90 91 96 97 98 99 100 101 102 103 104 105 106 108 109 110 111 112 113 114 115 116 117 118 119 120 121 122 123 124 125 126 127 128 132 153,
	0	 13 54 55 62 67 90 97 132,
	1	 26 30 31 32 33 65 84,
	1	 26 30 31 32 33 65 84 98 126 127 128,
	1	 13 26 27 30 31 32 33 34 54 55 57 62 65 67 84 90 97 98 125 126 127 128 132 153,
	1	 13 26 27 30 31 32 33 34 54 55 56 57 58 62 65 67 84 90 97 98 125 126 127 128 132 153,
	2	 52 53,
	1	 52 53 130 131 133 134 135 136 138 139 140 141 142 143 150,
	1	 28 29 52 53 130 131 133 134 135 136 138 139 140 141 142 143 150 154 155 156 157 158 159 160 161 162 163 164 165 166 167,
	1	 28 29 52 53 130 131 133 134 135 136 137 138 139 140 141 142 143 150 154 155 156 157 158 159 160 161 162 163 164 165 166 167,
	1	 28 29 52 53 130 131 133 134 135 136 137 138 139 140 141 142 143 144 150 154 155 156 157 158 159 160 161 162 163 164 165 166 167,
	1	 28 29 52 53 130 131 133 134 135 136 137 138 139 140 141 142 143 144 145 146 147 148 149 150 151 152 154 155 156 157 158 159 160 161 162 163 164 165 166 167,
	1	 28 29 52 53 59 130 131 133 134 135 136 137 138 139 140 141 142 143 144 145 146 147 148 149 150 151 152 154 155 156 157 158 159 160 161 162 163 164 165 166 167,
	1	 13 26 27 30 31 32 33 34 62 65 90 97 125 132,
	1	 54 55 57 59 67,
	4	 13 26 30 31 32 33 57 62 65 90 97 98 126 127 128 132,
	1	 3 5 13 26 27 30 31 32 33 34 35 36 37 38 39 40 41 42 43 44 45 46 47 48 49 50 51 54 55 56 57 62 63 65 66 67 80 81 82 83 85 87 90 92 93 94 95 96 97 98 107 125 126 127 128 132 153,
	0	 14 15 16 17 18 20 21 22 23 24 25 60 61 64 68 69 70 71 72 73 74 75 76 77 78 79 86 89,
	1	 129 144 145 146 147 148 149 151 152,
	0	 28 29 129 130 131 133 134 135 136 137 138 139 140 141 142 143 144 145 146 147 148 149 150 151 152 154 155 156 157 158 159 160 161 162 163 164 165 166,
	0	 28 29 52 53 84 88 129 130 131 133 134 135 136 137 138 139 140 141 142 143 144 145 146 147 148 149 150 151 152 154 155 156 157 158 159 160 161 162 163 164 165 166 167,
	0	 28 29 52 53 59 84 88 129 130 131 133 134 135 136 137 138 139 140 141 142 143 144 145 146 147 148 149 150 151 152 154 155 156 157 158 159 160 161 162 163 164 165 166 167,
	1	 14 15 16 17 18 20 21 22 23 24 25 28 29 52 53 59 60 61 64 68 69 70 71 72 73 74 75 76 77 78 79 84 86 88 89 129 130 131 133 134 135 136 137 138 139 140 141 142 143 144 145 146 147 148 149 150 151 152 154 155 156 157 158 159 160 161 162 163 164 165 166 167,
	1	 26 30 31 32 33 58 65 98 126 127 128,
	1	 13 26 27 30 31 32 33 34 54 55 57 58 62 65 67 90 97 98 125 126 127 128 132 153,
	1	 17 18 71 76 77,
	0	 12 28 29 52 53 59 84 91 118 119 120 121 122 123 124 130 131 133 134 135 136 137 138 139 140 141 142 143 144 145 146 147 148 149 150 151 152 154 155 156 157 158 159 160 161 162 163 164 165 166 167,
	0	 17 18 20 21 22 23 24 60 64 71 78 79 86 89,
	1	 35 36 37 38 39 40 41 42 43 44 45 46 47 48 49 53 63 66 80 81 82 83 84 87 88 92 93 94 95 96,
	2	 14 15 16 17 18 20 21 22 23 24 35 36 37 38 39 40 41 42 43 44 45 46 47 48 49 50 51 53 60 63 64 66 68 69 70 71 72 73 74 75 76 77 78 79 80 81 82 83 84 86 87 88 89 92 93 94 95 96 107,
	1	 10 109 110 111,
	1	 14 15 16 68 69 70 72 76 77,
	0	 18 20 21 22 23 24 60 78 79 86 89,
	0	 135 136 138 139 140 150,
	0	 145 146 147 152,
	2	 145 146 147 148 151 152,
	1	 1 2 4 6 7 8 9 10 11 12 13 19 26 27 30 31 32 33 34 54 55 56 57 58 62 65 67 90 91 97 98 99 100 101 102 103 104 105 106 108 109 110 111 112 113 114 115 116 117 118 119 120 121 122 123 124 125 126 127 128 132 153,
	0	 12 91 122 124,
	0	 13 27 34 54 55 57 67 125 153,
	0	 12 13 26 27 30 31 32 33 34 54 55 56 57 58 62 65 67 90 91 97 98 118 119 120 121 122 123 124 125 126 127 128 132 153,
	0	 6 7 8 9 10 11 19 100 101 108 109 110 111 112 114,
	0	 1 2 4 99 102 103 104 105 106 113 115 116 117,
	0	 113 115 116,
	0	 20 22 23 24 78 79 86,
	1	 28 29 155 156 157 158 159 160 161 162,
	2	 28 29 144 154 155 156 157 158 159 160 161 162 163 164 165 166,
	2	 28 29 137 144 154 155 156 157 158 159 160 161 162 163 164 165 166,
	0	 53 84 88 125,
	0	 53 84 88 125 167,
	0	 52 53 59 84 88 125 167,
	2	 1 2 19 99 100 101 114,
	0	 35 36 37 38 40 82 87,
	2	 28 29 137 154 155 156 157 158 159 160 161 162 163 164 165 166,
	0	 59 129,
	0	 35 36 37 38 39 40 41 42 43 44 45 46 47 48 49 56 63 66 80 81 82 83 87 88 92 93 94 95,
	0	 5 35 36 37 38 39 40 41 42 43 44 45 46 47 48 49 56 63 66 80 81 82 83 85 87 88 92 93 94 95 96,
	0	 1 2 4 6 7 8 9 10 11 12 13 19 26 27 30 31 32 33 34 54 55 57 58 62 65 67 90 91 97 98 99 100 101 102 103 104 105 106 108 109 110 111 112 113 114 115 116 117 118 119 120 121 122 123 124 125 126 127 128 132 153,
	1	 13 57 62 90 97 132,
	0	 13 34 57 62 90 97 125 132,
	0	 13 34 57 62 90 97 125 132 153,
	0	 57 59 153,
	1	 27 34 54 55 57 59 67 125 153,
	1	 13 27 34 54 55 57 59 62 67 90 97 125 132 153,
	0	 133 138 139 140 141 142,
	0	 130 131 133 134 138 139 140 141 142,
	0	 135 136 143 150,
	0	 35 36 37 38 87,
	0	 52 53 84 145 146 147 148 149 151 152,
	2	 3 59,
	0	 3 14 15 16 17 18 20 21 22 23 24 35 36 37 38 39 40 41 42 43 44 45 46 47 48 49 52 53 59 60 63 64 66 68 69 70 71 72 73 74 75 76 77 78 79 80 81 82 83 84 86 87 88 89 92 93 94 95,
	1	 3 14 15 16 17 18 20 21 22 23 24 25 35 36 37 38 39 40 41 42 43 44 45 46 47 48 49 52 53 59 60 61 63 64 66 68 69 70 71 72 73 74 75 76 77 78 79 80 81 82 83 84 86 87 88 89 92 93 94 95 129,
	0	 1 2 6 7 8 9 10 11 19 58 99 100 101 102 103 104 105 106 108 109 110 111 112 113 114 115 116 117,
	1	 8 108,
	1	 6 8 108,
	1	 6 7 8 108,
	0	 56 107,
	0	 50 51 56 107,
	1	 13 97 132,
	0	 13 34 62 88 90 97 125 132,
	0	 3 14 15 16 17 18 20 21 22 23 24 59 60 64 68 69 70 71 72 73 74 75 76 77 78 79 86 89 129,
	0	 13 26 27 28 29 30 31 32 33 34 54 55 57 58 62 65 67 90 97 98 125 126 127 128 130 131 132 133 134 135 136 137 138 139 140 141 142 143 144 145 146 147 148 149 150 151 152 153 154 155 156 157 158 159 160 161 162 163 164 165 166 167,
	2	 1 2 6 7 8 9 10 11 19 99 100 101 102 103 104 105 108 109 110 111 112 113 114 115 116 117,
	1	 1 2 4 6 7 8 9 10 11 12 19 25 28 29 52 53 59 61 84 91 99 100 101 102 103 104 105 106 108 109 110 111 112 113 114 115 116 117 118 119 120 121 122 123 124 129 130 131 133 134 135 136 137 138 139 140 141 142 143 144 145 146 147 148 149 150 151 152 154 155 156 157 158 159 160 161 162 163 164 165 166 167,
	1	 138 139 140 141 142 150,
	0	 39 80 81 87 92 93 94 95,
	2	 13 26 30 31 32 33 62 65 90 97 132,
	1	 10 110,
	5	 52 53 59 84,
	0	 1 2 6 7 8 9 10 11 12 19 58 91 99 100 101 108 109 110 111 112 114 118 119 120 121 122 123 124,
	0	 42 63 83,
	0	 42 45 46 47 48 63 66 83,
	1	 14 15 16 68 69 70 71 72 73 74 75 76 77,
	0	 130 131 133,
	1	 12 118 119 120 121 123,
	1	 91 122,
	1	 91 122 124,
	0	 1 2 6 7 8 9 10 11 19 99 100 101 102 103 104 105 106 108 109 110 111 112 114 115 116,
	0	 35 36 37 38 39 40 41 42 43 44 45 46 47 48 49 63 66 80 81 82 83 87 88 92 93 94 95 107,
	0	 26 31 32 33 65,
	0	 13 26 31 32 33 62 65 90 97 132,
	0	 30 125,
	0	 27 30 34 125,
	0	 27 30 34 54 55 67 125,
	0	 27 30 34 54 55 57 67 125 153,
	1	 3 14 15 16 17 18 20 21 22 23 24 60 68 69 70 71 72 73 74 75 76 77 78 79 86 89,
	4	 19 100 101 114,
	0	 23 24 86,
	1	 20 21 22 23 24 60 86,
	3	 1 2 6 7 8 9 10 11 99 100 101 108 109 110 111 112 114,
	1	 1 2 11 99 100 101 114,
	2	 3 59 64,
	2	 39 92 93 94,
	1	 50 51 96,
	1	 26 27 30 31 32 33 34 35 36 37 38 39 40 41 42 43 44 45 46 47 48 49 50 51 53 63 65 66 80 81 82 83 84 85 87 88 92 93 94 95 96,
	2	 14 15 16 17 18 20 21 22 23 24 26 27 30 31 32 33 34 35 36 37 38 39 40 41 42 43 44 45 46 47 48 49 50 51 53 60 63 65 66 68 69 70 71 72 73 74 75 76 77 78 79 80 81 82 83 84 85 86 87 88 89 92 93 94 95 96,
	2	 164 166 167,
	3	 137 144,
	1	 145 146 147 148 149 151 152 153,
	1	 28 29 54 55 67 98 130 131 132 133 134 135 136 137 138 139 140 141 142 143 144 145 146 147 148 149 150 151 152 153 154 155 156 157 158 159 160 161 162 163 164 165 166 167,
	1	 52 56 58,
	1	 28 29 52 54 55 56 58 67 98 129 130 131 132 133 134 135 136 137 138 139 140 141 142 143 144 145 146 147 148 149 150 151 152 153 154 155 156 157 158 159 160 161 162 163 164 165 166 167,
	1	 25 28 29 52 54 55 56 58 61 67 98 129 130 131 132 133 134 135 136 137 138 139 140 141 142 143 144 145 146 147 148 149 150 151 152 153 154 155 156 157 158 159 160 161 162 163 164 165 166 167,
	1	 1 2 4 5 6 7 8 9 10 11 12 13 19 57 62 90 91 97 99 100 101 102 103 104 105 106 107 108 109 110 111 112 113 114 115 116 117 118 119 120 121 122 123 124 125 126 127 128,
	2	 126 128,
	4	 13 57 62 90 97 102 126 127 128,
	1	 1 2 4 5 6 7 8 9 10 11 12 19 91 99 100 101 103 104 105 106 107 108 109 110 111 112 113 114 115 116 117 118 119 120 121 122 123 124,
	1	 1 2 4 5 6 7 8 9 10 11 19 99 100 101 103 104 105 106 107 108 109 110 111 112 113 114 115 116 117 124,
	1	 1 2 4 5 6 7 8 9 10 11 99 100 101 103 104 105 106 108 109 110 111 112 113 114 115 116 117,
	1	 4 5,
	4	 6 7 8 9 10 106 108 109 111 112,
	1	 11 103 110 115 116,
	1	 6 7 8 9 10 11 103 106 108 109 110 111 112 115 116,
	1	 4 5 6 7 8 9 10 11 103 106 108 109 110 111 112 115 116,
	1	 1 2 99 100 101 104 105 113 114 117,
	1	 100 101 113 114 117,
	1	 3 14 15 16 17 18 20 21 22 23 24 25 59 60 61 64 68 69 70 71 72 73 74 75 76 77 78 79 86 89,
	0	 35 36 37 38 39 40 41 44 80 81 82 87 92 93 94 95,
	1	 43 49,
	1	 1 2 4 6 7 8 9 10 11 19 58 99 100 101 102 103 104 105 106 108 109 110 111 112 113 114 115 116 117,
	0	 1 2 6 7 8 9 10 11 19 99 100 101 102 103 104 105 106 108 109 110 111 112 114,
	0	 1 2 6 7 8 9 10 11 19 99 100 101 102 103 104 105 108 109 110 111 112 114,
	0	 13 26 27 30 31 32 33 34 54 55 62 65 67 90 97 125 132,
	0	 13 26 27 30 31 32 33 34 54 55 56 58 62 65 67 90 97 98 125 126 127 128 132 153,
	1	 125 153,
	0	 20 21 22 23 24 60 71 78 79 86 89,
	0	 1 2 4 6 7 8 9 10 11 12 19 28 29 52 53 58 59 84 91 99 100 101 102 103 104 105 106 108 109 110 111 112 113 114 115 116 117 118 119 120 121 122 123 124 130 131 133 134 135 136 137 138 139 140 141 142 143 144 145 146 147 148 149 150 151 152 154 155 156 157 158 159 160 161 162 163 164 165 166 167,
	0	 53 84 137,
	0	 53 84 130 131 133 134 137 143,
	0	 53 84 130 131 133 134 135 136 137 138 139 140 141 142 143 150,
	1	 28 29 53 84 130 131 133 134 135 136 137 138 139 140 141 142 143 150 154 155 156 157 158 159 160 161 162 163 164 165 166 167,
	0	 14 15 16 17 18 20 21 60 68 69 70 71 72 73 74 75 76 77 78 79,
	0	 62 97,
	1	 14 15 16 17 18 20 21 22 23 24 25 60 61 64 68 69 70 71 72 73 74 75 76 77 78 79 86 89 129,
	0	 27 88 125,
	0	 27 88 125 167,
	0	 27 52 53 84 88 125 167,
	0	 27 28 29 52 53 84 88 125 130 131 133 134 135 136 137 138 139 140 141 142 143 144 150 154 155 156 157 158 159 160 161 162 163 164 165 166 167,
	0	 27 28 29 52 53 84 88 125 130 131 133 134 135 136 137 138 139 140 141 142 143 144 145 146 147 148 149 150 151 152 154 155 156 157 158 159 160 161 162 163 164 165 166 167,
	0	 3 14 15 16 17 18 20 21 22 23 24 25 27 28 29 52 53 59 60 61 64 68 69 70 71 72 73 74 75 76 77 78 79 84 86 88 89 125 129 130 131 133 134 135 136 137 138 139 140 141 142 143 144 145 146 147 148 149 150 151 152 154 155 156 157 158 159 160 161 162 163 164 165 166 167,
	0	 34 54 55 57 67 153,
	0	 5 13 26 30 31 32 33 34 35 36 37 38 39 40 41 42 43 44 45 46 47 48 49 50 51 54 55 56 57 62 63 65 66 67 80 81 82 83 85 87 90 92 93 94 95 96 97 98 107 126 127 128 132 153,
	0	 1 2 4 6 7 8 9 10 11 12 19 58 91 99 100 101 103 104 105 106 108 109 110 111 112 113 114 115 116 117 118 119 120 121 122 123 124,
	0	 1 2 4 6 7 8 9 10 11 12 19 91 99 100 101 103 104 105 106 108 109 110 111 112 113 114 115 116 117 118 119 120 121 122 123 124,
	0	 1 2 4 6 7 8 9 10 11 19 99 100 101 103 104 105 106 108 109 110 111 112 113 114 115 116 117,
	0	 1 2 6 7 8 9 10 11 19 99 100 101 103 104 105 108 109 110 111 112 113 114 115 116 117,
	0	 1 2 6 7 8 9 10 11 19 99 100 101 103 104 105 108 109 110 111 112 114,
	0	 13 27 34 54 55 62 67 90 97 125 132,
	0	 28 29 52 53 84 88 130 131 133 134 135 136 137 138 139 140 141 142 143 150 154 155 156 157 158 159 160 161 162 163 164 165 166 167,
	0	 28 29 52 53 84 88 130 131 133 134 135 136 137 138 139 140 141 142 143 144 150 154 155 156 157 158 159 160 161 162 163 164 165 166 167,
	1	 135 136 140 150,
	1	 3 5 35 36 37 38 39 40 41 42 43 44 45 46 47 48 49 50 51 56 63 66 80 81 82 83 85 87 88 92 93 94 95 96 107,
	1	 3 5 14 15 16 17 18 20 21 22 23 24 35 36 37 38 39 40 41 42 43 44 45 46 47 48 49 50 51 56 60 63 64 66 68 69 70 71 72 73 74 75 76 77 78 79 80 81 82 83 85 86 87 88 89 92 93 94 95 96 107,
	0	 13 25 26 27 30 31 32 33 34 54 55 57 61 62 65 67 90 97 98 125 126 127 128 132 153,
	0	 1 2 4 6 7 8 9 10 11 12 19 28 29 52 53 58 59 84 91 99 100 101 102 103 104 105 106 108 109 110 111 112 113 114 115 116 117 118 119 120 121 122 123 124 129 130 131 133 134 135 136 137 138 139 140 141 142 143 144 145 146 147 148 149 150 151 152 154 155 156 157 158 159 160 161 162 163 164 165 166 167,
	1	 27 34 88 125,
	0	 54 55 67 153,
	0	 27 34 54 55 67 88 125 153,
	0	 13 26 27 30 31 32 33 34 54 55 56 57 62 65 67 88 90 97 98 125 126 127 128 132 153,
	0	 13 25 26 27 30 31 32 33 34 54 55 56 57 61 62 65 67 88 90 97 98 125 126 127 128 132 153,
	1	 1 2 99 100 101 102 103 104 105 106 113 115 116 117,
	0	 27 34 57 125,
	0	 140 141 142,
	0	 53 59 84,
	3	 1 2 6 7 8 9 10 11 12 19 91 99 100 101 102 103 104 105 106 108 109 110 111 112 113 114 115 116 117 118 119 120 121 122 123 124,
	1	 52 53 59 84 88 167,
	1	 28 29 52 53 59 84 88 130 131 133 134 135 136 137 138 139 140 141 142 143 144 145 146 147 148 149 150 151 152 154 155 156 157 158 159 160 161 162 163 164 165 166 167,
	0	 42 43 45 47 48 49 83,
	2	 35 36 37,
	2	 35 36 37 38 40 80 82,
	0	 34 54 55 67 125,
	2	 1 2 4 6 7 8 9 10 11 12 19 25 61 91 99 100 101 102 103 104 105 106 108 109 110 111 112 113 114 115 116 117 118 119 120 121 122 123 124,
	1	 130 131 133 134 135 136 137 138 139 140 141 142 143 144 150,
	0	 81 87 92 93 94 95,
	0	 40 81 87 92 93 94 95,
	0	 27 54 55 57 62 67 90 97 132 153,
	0	 13 27 54 55 57 62 67 90 97 132 153,
	0	 13 26 27 30 31 32 33 54 55 57 62 65 67 90 97 98 126 127 128 132 153,
	0	 13 26 27 30 31 32 33 54 55 56 57 58 62 65 67 90 97 98 126 127 128 132 153,
	0	 28 29 34 52 53 59 84 125 130 131 133 134 135 136 137 138 139 140 141 142 143 144 145 146 147 148 149 150 151 152 154 155 156 157 158 159 160 161 162 163 164 165 166 167,
	0	 14 15 16 17 18 20 21 22 23 24 50 51 60 64 68 69 70 71 72 73 74 75 76 77 78 79 86 88 89 107,
	1	 35 36 37 38 39 40 41 42 43 44 45 46 47 48 49 53 63 66 80 81 82 83 84 87 92 93 94 95 96,
	1	 34 57 59 153,
	0	 5 14 15 16 17 18 20 21 22 23 24 35 36 37 38 39 40 41 42 43 44 45 46 47 48 49 50 51 60 63 66 68 69 70 71 72 73 74 75 76 77 78 79 80 81 82 83 85 86 87 88 89 92 93 94 95 96 107 129,
	0	 35 36 37 38 39 40 41 53 80 81 82 84 87 92 93 94 95,
	2	 26 30 31 32 33 59 65 98 126 127 128,
	1	 130 131 133 134 135 136 138 139 140 141 142 150,
	1	 27 54 55 57 67 125 153,
	3	 26 27 30 31 32 33 34 64 65,
	2	 13 97,
	2	 62 90,
	3	 13 62 90 97,
	2	 28 29 54 55 67 98 130 131 132 133 134 135 136 137 138 139 140 141 142 143 144 150 153 154 155 156 157 158 159 160 161 162 163 164 165 166 167,
	2	 56 149 152,
	3	 56 145 146 147 148 149 151 152,
	2	 28 29 54 55 56 67 98 130 131 132 133 134 135 136 137 138 139 140 141 142 143 144 145 146 147 148 149 150 151 152 153 154 155 156 157 158 159 160 161 162 163 164 165 166 167,
	2	 1 2 4 5 6 7 8 9 10 11 99 104 105 106 108 109 110 111 112 115 116 124,
	3	 5 11 115 116,
	3	 4 5 11 115 116,
	1	 1 2 6 7 8 9 10 99 104 105 106 108 109 111 112 124,
	2	 1 2 6 7 8 9 10 99 104 105 106 108 109 111 112,
	1	 6 7 8 9 10 108 109 110 111 112 115 116,
	0	 1 2 99 100 101 102 103 104 105 106 113 117,
	1	 5 96,
	1	 28 29 154 155 156 157 158 159 160 161 162 164 166 167,
	0	 1 2 6 7 8 9 10 11 99 100 101 108 109 110 111 112,
	0	 11 110,
	0	 1 2 6 7 8 9 10 99 100 101 108 109 111 112,
	0	 10 109 111 112,
	0	 102 103 113 115 116 117,
	1	 102 103 106 113 115 116 117,
	1	 1 2 6 7 8 9 10 11 19 99 100 101 104 105 108 109 110 111 112 114,
	1	 14 15 68 69 70 73 74 75,
	1	 14 15 16 17 18 20 21 22 23 24 35 36 37 38 39 40 41 42 43 44 45 46 47 48 49 52 53 60 63 66 68 69 70 71 72 73 74 75 76 77 78 79 80 81 82 83 84 86 87 88 89 92 93 94 95,
	1	 1 2 4 6 7 8 9 10 11 19 99 100 101 106 108 109 110 111 112 114,
	0	 22 24,
	0	 21 22 23 24 60 78 79 86,
	1	 53 84 130 131 133 134,
	1	 53 84 130 131 133 134 143,
	1	 53 84 130 131 133 134 135 136 138 139 140 141 142 143 150,
	0	 13 26 27 28 29 30 31 32 33 34 52 53 54 55 56 57 62 65 67 84 90 97 98 125 126 127 128 130 131 132 133 134 135 136 137 138 139 140 141 142 143 144 145 146 147 148 149 150 151 152 153 154 155 156 157 158 159 160 161 162 163 164 165 166 167,
	0	 35 36 37 38 39 40 41 42 43 44 45 46 47 48 49 53 63 66 80 81 82 83 87 92 93 94 95,
	0	 52 53 59 84 167,
	0	 27 34 54 55 57 67 88 125,
	1	 11 100 101 114,
	2	 17 22 23 24 78 79 86,
	0	 1 2 4 6 7 8 9 10 11 12 19 28 29 52 53 59 91 99 100 101 102 103 104 105 106 108 109 110 111 112 113 114 115 116 117 118 119 120 121 122 123 124 130 131 133 134 135 136 137 138 139 140 141 142 143 144 145 146 147 148 149 150 151 152 154 155 156 157 158 159 160 161 162 163 164 165 166 167,
	0	 102 113 115 116 117,
	1	 154 163 165,
	1	 28 154 155 156 157 158 163 165,
	1	 21 60 76 77,
	0	 21 60 73 74 75 76 77,
	0	 14 15 16 21 60 68 69 70 72 73 74 75 76 77,
	0	 18 20 71 89,
	0	 17 18 20 71 89,
	1	 17 18 20 22 23 24 71 78 79 86 89,
	0	 59 145 146 147 148 149 151 152,
	0	 41 42 43 44 45 46 47 48 49 63 66 83 85,
	0	 56 145 146 147 148 151,
	0	 56 58 129 145 146 147 148 149 151 152,
	1	 1 2 4 5 6 7 8 9 10 11 19 99 100 101 103 104 105 106 108 109 110 111 112 114 115 116 124,
	0	 1 2 6 7 8 9 10 19 99 100 101 104 105 106 108 109 111 112 114 124,
	0	 19 100 101 114 124,
	1	 26 30 31 32 33 34 65,
	0	 50 51 96 107,
	0	 13 26 30 31 32 33 56 58 62 65 90 97 98 126 127 128 132,
	0	 133 135 136 138 139 140 141 142 143 150,
	0	 27 28 29 34 52 54 55 57 59 67 125 130 131 133 134 135 136 137 138 139 140 141 142 143 144 150 153 154 155 156 157 158 159 160 161 162 163 164 165 166 167,
	0	 27 28 29 34 52 54 55 57 59 67 125 130 131 133 134 135 136 137 138 139 140 141 142 143 144 145 146 147 148 149 150 151 152 153 154 155 156 157 158 159 160 161 162 163 164 165 166 167,
	1	 73 74,
	0	 50 51 85 88 107,
	0	 35 36 37 38 39 40 41 42 43 44 45 46 47 48 49 50 51 63 66 80 81 82 83 85 87 88 92 93 94 95 96 107,
	0	 3 35 36 37 38 39 40 41 42 43 44 45 46 47 48 49 50 51 63 66 80 81 82 83 85 87 88 92 93 94 95 96 107,
	0	 3 14 15 16 17 18 20 21 22 23 24 35 36 37 38 39 40 41 42 43 44 45 46 47 48 49 50 51 60 63 64 66 68 69 70 71 72 73 74 75 76 77 78 79 80 81 82 83 85 86 87 88 89 92 93 94 95 96 107,
	0	 1 2 4 5 6 7 8 9 10 11 12 19 25 61 91 99 100 101 102 103 104 105 106 108 109 110 111 112 113 114 115 116 117 118 119 120 121 122 123 124 129,
	0	 1 2 4 5 6 7 8 9 10 11 12 19 91 99 100 101 102 103 104 105 106 108 109 110 111 112 113 114 115 116 117 118 119 120 121 122 123 124,
	0	 1 2 4 5 6 7 8 9 10 11 19 99 100 101 102 103 104 105 106 108 109 110 111 112 113 114 115 116 117,
	0	 1 2 5 6 7 8 9 10 11 19 99 100 101 108 109 110 111 112 114,
	0	 98 127 128,
	0	 1 2 4 6 7 8 9 10 11 12 19 91 99 100 101 108 109 110 111 112 114 118 119 120 121 122 123 124,
	0	 41 85 88,
	0	 3 14 15 16 17 18 20 21 22 23 24 26 27 30 31 32 33 34 35 36 37 38 39 40 41 42 43 44 45 46 47 48 49 50 51 53 59 60 63 64 65 66 68 69 70 71 72 73 74 75 76 77 78 79 80 81 82 83 84 85 86 87 88 89 92 93 94 95 96 125,
	1	 1 2 4 5 6 7 8 9 10 11 12 13 19 57 62 90 91 97 99 100 101 102 103 104 105 106 107 108 109 110 111 112 113 114 115 116 117 118 119 120 121 122 123 124 126 127 128,
	0	 1 2 4 5 6 7 8 9 10 11 12 19 91 99 100 101 102 103 104 105 106 107 108 109 110 111 112 113 114 115 116 117 118 119 120 121 122 123 124 126 127 128,
	0	 6 7 8 9 10 108 109 110 111 112 113 115 116 117,
	0	 82 87,
	0	 1 2 4 6 7 8 9 10 11 12 19 25 59 61 91 99 100 101 102 103 104 105 106 108 109 110 111 112 113 114 115 116 117 118 119 120 121 122 123 124 129,
	0	 28 29 53 84 130 131 133 134 135 136 138 139 140 141 142 143 150 154 155 156 157 158 159 160 161 162 163 164 165 166 167,
	1	 28 29 53 84 130 131 133 134 135 136 137 138 139 140 141 142 143 144 150 154 155 156 157 158 159 160 161 162 163 164 165 166 167,
	1	 45 47 48 49 66,
	1	 28 29 53 84 130 131 133 134 135 136 137 138 139 140 141 142 143 144 145 146 147 148 149 150 151 152 154 155 156 157 158 159 160 161 162 163 164 165 166 167,
	1	 13 25 26 27 28 29 30 31 32 33 34 52 53 54 55 56 57 58 59 61 62 65 67 84 90 97 98 125 126 127 128 129 130 131 132 133 134 135 136 137 138 139 140 141 142 143 144 145 146 147 148 149 150 151 152 153 154 155 156 157 158 159 160 161 162 163 164 165 166 167,
	0	 91 118 119 120 121 122 123 124,
	0	 102 103 106,
	0	 5 28 29 35 36 37 38 39 40 41 42 43 44 45 46 47 48 49 50 51 52 53 63 66 80 81 82 83 84 85 87 88 92 93 94 95 96 107 130 131 133 134 135 136 137 138 139 140 141 142 143 144 145 146 147 148 149 150 151 152 154 155 156 157 158 159 160 161 162 163 164 165 166 167,
	0	 12 91 113 115 116 117 118 119 120 121 122 123 124,
	0	 12 91 102 113 115 116 117 118 119 120 121 122 123 124,
	0	 12 91 102 103 104 105 113 115 116 117 118 119 120 121 122 123 124,
	0	 35 36 37 38 39 40 41 42 43 44 45 46 47 48 49 50 51 56 63 66 80 81 82 83 87 92 93 94 95 96 107,
	1	 1 2 4 6 7 8 9 10 11 19 99 100 101 102 103 104 105 106 108 109 110 111 112 113 114 115 116 117 118 119 120 121 122 123 124,
	1	 1 2 4 5 6 7 8 9 10 11 19 99 100 101 104 105 106 108 109 110 111 112 113 114 115 116 117 124,
	1	 1 2 4 5 6 7 8 9 10 11 99 104 105 106 108 109 110 111 112 115 116,
	0	 4 5 6 7 8 9 10 11 106 108 109 110 111 112 115 116,
	0	 52 53 59 84 88 125,
	0	 1 2 4 6 7 8 9 10 11 12 13 19 26 27 30 31 32 33 34 54 55 57 58 62 65 67 90 91 97 98 99 100 101 102 103 104 105 106 108 109 110 111 112 113 114 115 116 117 118 119 120 121 122 123 124 126 127 128 132 153,
	0	 27 34 54 55 57 67 153,
	0	 13 27 34 54 55 57 62 67 90 97 132 153,
	0	 4 12 91 106 113 115 116 117 118 119 120 121 122 123 124,
	0	 165 166,
	1	 28 29 129 154 155 156 157 158 159 160 161 162 163 164 165 166 167,
	1	 52 53 84 130 131 133 134 135 136 137 138 139 140 141 142 143 150,
	1	 52 53 84 130 131 133 134 135 136 137 138 139 140 141 142 143 144 150,
	1	 28 29 52 53 84 129 130 131 133 134 135 136 137 138 139 140 141 142 143 144 150 154 155 156 157 158 159 160 161 162 163 164 165 166 167,
	1	 42 44 45 47 48 66 83,
	1	 42 44 45 47 48 49 66 83,
	0	 1 2 4 6 7 8 9 10 11 12 19 28 29 52 53 59 84 91 99 100 101 102 103 104 105 106 108 109 110 111 112 113 114 115 116 117 118 119 120 121 122 123 124 129 130 131 133 134 135 136 137 138 139 140 141 142 143 144 145 146 147 148 149 150 151 152 154 155 156 157 158 159 160 161 162 163 164 165 166 167,
	1	 35 36 37 38 40,
	2	 29 159 160 161 162 163,
	0	 44 45 46 47 48,
	0	 26 31 65,
	1	 13 26 30 31 32 33 57 62 65 90 97 132,
	1	 56 153,
	0	 3 50 51,
	0	 5 35 36 37 38 39 40 41 42 43 44 45 46 47 48 49 63 66 80 81 82 83 85 87 88 92 93 94 95 107,
	0	 5 35 36 37 38 39 40 41 42 43 44 45 46 47 48 49 63 66 80 81 82 83 85 87 88 92 93 94 95 96 107,
	0	 135 136 138 139 141 142 150,
	1	 106 113 117,
	1	 1 2 6 7 8 9 10 11 19 99 100 101 102 103 104 105 108 109 110 111 112 114 115 116,
	0	 59 122 124,
	0	 12 59 91 118 119 120 121 122 123 124,
	0	 1 2 6 7 8 9 10 11 19 99 100 101 102 103 104 105 106 108 109 110 111 113 114 115 116 117,
	1	 102 103 104 105 113 117,
	0	 1 2 6 7 8 9 10 11 19 99 100 101 108 109 110 111 114 115 116,
	0	 6 7 8 9 10 108 109 110 111,
	0	 6 7 8 9 10 11 108 109 110 111 115 116,
	0	 17 18 22 23 24 71 78 79 86,
	0	 17 18 22 23 24 71 78 79 86 89,
	1	 57 62,
	0	 13 57 62,
	0	 26 27 30 31 32 33 34 54 55 65 67 98 125 126 127 128 153,
	0	 1 2 4 6 7 8 9 10 11 12 13 19 25 26 27 30 31 32 33 34 54 55 56 57 58 61 62 65 67 90 91 97 98 99 100 101 102 103 104 105 106 108 109 110 111 112 113 114 115 116 117 118 119 120 121 122 123 124 125 126 127 128 132 153,
	0	 42 45 46 47 48 49 66,
	0	 1 2 3 4 5 6 7 8 9 10 11 12 19 25 35 36 37 38 39 40 41 42 43 44 45 46 47 48 49 50 51 61 63 66 80 81 82 83 85 87 88 91 92 93 94 95 96 99 100 101 102 103 104 105 106 107 108 109 110 111 112 113 114 115 116 117 118 119 120 121 122 123 124 129,
	0	 22 23 24 79 86,
	0	 1 2 4 6 7 8 9 10 11 19 99 100 101 108 109 110 111 112 114,
	0	 6 7 8 9 10 11 108 109 110 111 112,
	0	 1 2 4 19 99 100 101 114,
	0	 26 65 96,
	0	 28 29 137 144 145 146 147 148 149 151 152 154 155 156 157 158 159 160 161 162 163 164 165 166 167,
	0	 62 153,
	0	 26 27 30 31 32 33 34 54 55 57 62 65 67 98 125 126 127 128 153,
	0	 3 5 13 26 27 30 31 32 33 34 35 36 37 38 39 40 41 42 43 44 45 46 47 48 49 50 51 54 55 56 57 62 63 65 66 67 80 81 82 83 85 87 88 90 92 93 94 95 96 97 98 107 125 126 127 128 132 153,
	0	 53 84 129,
	0	 14 15 16 17 18 20 21 22 23 24 53 60 64 68 69 70 71 72 73 74 75 76 77 78 79 84 86 89 129,
	0	 14 15 16 17 18 20 21 22 23 24 25 53 60 61 64 68 69 70 71 72 73 74 75 76 77 78 79 84 86 89 129,
	0	 29 159 160,
	1	 14 15 16 17 18 20 21 22 23 24 35 36 37 38 39 40 41 42 43 44 45 46 47 48 49 50 51 60 63 64 66 68 69 70 71 72 73 74 75 76 77 78 79 80 81 82 83 86 87 88 89 92 93 94 95 96 107,
	1	 3 14 15 16 17 18 20 21 22 23 24 35 36 37 38 39 40 41 42 43 44 45 46 47 48 49 50 51 60 63 64 66 68 69 70 71 72 73 74 75 76 77 78 79 80 81 82 83 86 87 88 89 92 93 94 95 96 107,
	1	 28 29 52 53 56 58 84 130 131 133 134 135 136 137 138 139 140 141 142 143 144 145 146 147 148 149 150 151 152 154 155 156 157 158 159 160 161 162 163 164 165 166 167,
	1	 1 2 6 7 8 9 10 11 12 19 91 99 100 101 108 109 110 111 112 114 118 119 120 121 122 123 124,
	0	 6 7 8 9 10 11 12 19 91 108 109 110 111 112 114 118 119 120 121 122 123 124,
	0	 135 136 138 139 140 141 142,
	0	 1 2 4 5 6 7 8 9 10 11 19 85 99 100 101 102 103 104 105 106 108 109 110 111 112 113 114 115 116 117,
	0	 4 5 85,
	0	 42 45 46 47 48 66 83,
	0	 41 42 43 45 46 47 48 49 63 66 83,
	0	 28 29 130 131 133 134 143 154 155 156 157 158 159 160 161 162 163 164 165 166 167,
	0	 28 29 130 131 133 134 135 136 143 150 154 155 156 157 158 159 160 161 162 163 164 165 166 167,
	0	 28 29 130 131 133 134 135 136 137 143 150 154 155 156 157 158 159 160 161 162 163 164 165 166 167,
	0	 13 26 27 28 29 30 31 32 33 34 52 53 54 55 56 57 58 59 62 65 67 84 89 90 97 98 125 126 127 128 130 131 132 133 134 135 136 137 138 139 140 141 142 143 144 145 146 147 148 149 150 151 152 153 154 155 156 157 158 159 160 161 162 163 164 165 166 167,
	0	 1 2 3 4 5 6 7 8 9 10 11 12 19 25 35 36 37 38 39 40 41 42 43 44 45 46 47 48 49 50 51 61 63 64 66 80 81 82 83 85 87 88 91 92 93 94 95 96 99 100 101 102 103 104 105 106 107 108 109 110 111 112 113 114 115 116 117 118 119 120 121 122 123 124 129,
	0	 3 35 36 37 38 39 40 41 42 43 44 45 46 47 48 49 50 51 63 66 80 81 82 83 87 88 92 93 94 95 96 107,
	0	 13 27 28 29 34 52 53 54 55 56 57 58 62 67 84 90 97 125 130 131 132 133 134 135 136 137 138 139 140 141 142 143 144 145 146 147 148 149 150 151 152 153 154 155 156 157 158 159 160 161 162 163 164 165 166 167,
	0	 6 7 8 9 108 115 116,
	0	 1 2 11 19 99 100 101 102 103 104 105 114,
	1	 42 43 46 83,
	0	 19 100 101 113 114 117,
	0	 41 80,
	0	 3 5 14 15 16 17 18 20 21 22 23 24 25 35 36 37 38 39 40 41 42 43 44 45 46 47 48 49 50 51 56 60 61 63 64 66 68 69 70 71 72 73 74 75 76 77 78 79 80 81 82 83 85 86 87 89 92 93 94 95 96 107 129,
	1	 1 2 4 6 7 8 9 10 11 12 19 28 29 52 53 58 59 84 88 91 99 100 101 102 103 104 105 106 108 109 110 111 112 113 114 115 116 117 118 119 120 121 122 123 124 130 131 133 134 135 136 137 138 139 140 141 142 143 144 145 146 147 148 149 150 151 152 154 155 156 157 158 159 160 161 162 163 164 165 166 167,
	1	 28 29 52 53 59 84 88 130 131 133 134 135 136 137 138 139 140 141 142 143 150 154 155 156 157 158 159 160 161 162 163 164 165 166 167,
	1	 28 29 130 131 133 134 135 136 138 139 140 141 142 143 144 150 154 155 156 157 158 159 160 161 162 163 164 165 166 167,
	1	 17 20 21 22 23 24 60 78 79 86,
	0	 42 44 45 47 48 83,
	0	 28 29 135 136 138 139 140 141 142 150 154 155 156 157 158 159 160 161 162 163 164 165 166 167,
	0	 137 144 145 146 147 148 149 151 152,
	0	 25 52 53 61 84 88 129,
	0	 14 15 16 17 18 20 21 22 23 24 25 52 53 60 61 64 68 69 70 71 72 73 74 75 76 77 78 79 84 86 88 89 129,
	0	 59 167,
	0	 4 12 91 102 103 104 105 106 113 115 116 117 118 119 120 121 122 123 124,
	1	 28 29 52 53 59 84 130 131 133 134 135 136 137 138 139 140 141 142 143 150 154 155 156 157 158 159 160 161 162 163 164 165 166 167,
	0	 1 2 4 6 7 8 9 10 11 12 19 28 29 52 53 58 59 84 88 91 99 100 101 102 103 104 105 106 108 109 110 111 112 113 114 115 116 117 118 119 120 121 122 123 124 130 131 133 134 135 136 137 138 139 140 141 142 143 150 154 155 156 157 158 159 160 161 162 163 164 165 166 167,
	0	 3 25 61 129,
	0	 28 29 52 53 84 130 131 133 134 135 136 137 138 139 140 141 142 143 144 145 146 147 148 149 150 151 152 154 155 156 157 158 159 160 161 162 163 164 165 166,
	0	 35 36 37 38 39 40 41 42 43 44 45 46 47 48 49 50 51 63 66 80 81 82 83 87 92 93 94 95 96 107,
	0	 27 54 55 56 67 88 125 153,
	0	 5 27 35 36 37 38 39 40 41 42 43 44 45 46 47 48 49 50 51 54 55 56 63 66 67 80 81 82 83 85 87 88 92 93 94 95 96 107 125 153,
	1	 18 20,
	1	 18 20 71,
	0	 17 18 20 71,
	0	 21 22 23 24 60 78 79 86 89,
	0	 56 58 98,
	0	 35 36 37 38 39 40 41 42 43 44 45 46 47 48 49 63 66 80 81 82 83 85 87 92 93 94 95,
	0	 35 36 37 38 39 40 41 42 43 44 45 46 47 48 49 50 51 53 63 66 80 81 82 83 84 85 87 88 92 93 94 95,
	1	 3 26 27 30 31 32 33 34 35 36 37 38 39 40 41 42 43 44 45 46 47 48 49 50 51 53 63 64 65 66 80 81 82 83 84 85 87 88 92 93 94 95 96,
	1	 3 14 15 16 17 18 20 21 22 23 24 25 26 27 30 31 32 33 34 35 36 37 38 39 40 41 42 43 44 45 46 47 48 49 50 51 53 59 60 61 63 64 65 66 68 69 70 71 72 73 74 75 76 77 78 79 80 81 82 83 84 85 86 87 88 89 92 93 94 95 96,
	0	 102 126,
	0	 28 29 98 137 154 155 156 157 158 159 160 161 162 163 164 165 166 167,
	0	 1 2 5 6 7 8 9 10 99 103 104 105 106 108 109 110 111 112 115 116,
	1	 5 6 7 8 9 10 103 108 109 110 111 112 115 116,
	1	 13 57 62 90 97 132 153,
	1	 13 26 27 28 29 30 31 32 33 34 52 53 54 55 57 59 62 65 67 84 90 97 98 125 126 127 128 130 131 132 133 134 135 136 137 138 139 140 141 142 143 144 145 146 147 148 149 150 151 152 153 154 155 156 157 158 159 160 161 162 163 164 165 166 167,
	0	 14 15 16 68 69 70 72 73 74 75 77,
	0	 5 14 15 16 17 18 20 21 22 23 24 35 36 37 38 39 40 41 42 43 44 45 46 47 48 49 50 51 56 60 63 64 66 68 69 70 71 72 73 74 75 76 77 78 79 80 81 82 83 85 86 87 89 92 93 94 95 96 107,
	0	 3 5 14 15 16 17 18 20 21 22 23 24 35 36 37 38 39 40 41 42 43 44 45 46 47 48 49 50 51 56 60 63 64 66 68 69 70 71 72 73 74 75 76 77 78 79 80 81 82 83 85 86 87 89 92 93 94 95 96 107,
	0	 27 153,
	0	 88 167,
	0	 52 53 58 59 84 88 167,
	0	 28 29 52 53 58 59 84 88 130 131 133 134 135 136 137 138 139 140 141 142 143 144 145 146 147 148 149 150 151 152 154 155 156 157 158 159 160 161 162 163 164 165 166 167,
	0	 13 26 27 28 29 30 31 32 33 34 52 53 54 55 57 58 59 62 65 67 84 88 90 97 98 125 126 127 128 130 131 132 133 134 135 136 137 138 139 140 141 142 143 144 145 146 147 148 149 150 151 152 153 154 155 156 157 158 159 160 161 162 163 164 165 166 167,
	0	 35 36 37 38 39 40 41 42 43 44 45 46 47 48 49 50 51 53 63 64 66 80 81 82 83 84 87 88 92 93 94 95 96 107,
	0	 35 36 37 38 39 40 41 42 43 45 46 47 48 49 63 66 80 81 82 83 87 92 93 94 95,
	0	 35 36 37 38 39 40 41 42 43 45 46 47 48 49 50 51 63 66 80 81 82 83 87 88 92 93 94 95 107,
	0	 35 36 37 38 39 40 41 42 43 45 46 47 48 49 50 51 63 66 80 81 82 83 87 88 92 93 94 95 96 107,
	0	 27 34 125 153,
	0	 26 27 30 31 32 33 34 57 65 98 125 126 127 128 153,
	0	 13 26 27 30 31 32 33 34 57 62 65 90 97 98 125 126 127 128 132 153,
	0	 28 29 154 155 156 157 158 159 160 161 162 163 165 167,
	0	 35 36 37 38 39 40 80 81 82 87 93,
	0	 35 36 37 38 39 40 80 81 82 87 93 95,
	0	 17 18 71 89,
	1	 26 30 31 32 33 56 65 98 126 127 128,
	0	 10 11 109 110 111 112 114,
	1	 28 29 59 130 131 133 134 135 136 137 138 139 140 141 142 143 150 154 155 156 157 158 159 160 161 162 163 164 165 166 167,
	1	 11 19 100 101 102 113 114 115 116 117,
	0	 50 51 88 96 107,
	0	 1 2 4 6 7 8 9 10 11 12 19 25 28 29 52 53 58 59 61 84 91 99 100 101 102 103 104 105 106 108 109 110 111 112 113 114 115 116 117 118 119 120 121 122 123 124 129 130 131 133 134 135 136 137 138 139 140 141 142 143 144 145 146 147 148 149 150 151 152 154 155 156 157 158 159 160 161 162 163 164 165 166 167,
	0	 27 28 29 34 52 53 54 55 56 58 59 67 84 125 130 131 133 134 135 136 137 138 139 140 141 142 143 144 145 146 147 148 149 150 151 152 154 155 156 157 158 159 160 161 162 163 164 165 166 167,
	0	 3 35 36 37 38 39 40 41 42 43 44 45 46 47 48 49 52 53 63 64 66 80 81 82 83 84 87 88 92 93 94 95,
	0	 11 19 100 101 113 114 117,
	0	 27 34 54 55 59 67 125,
	0	 26 30 31 32 33 56 58 59 65 98 126 127 128,
	0	 14 15 16 17 20 21 60 68 69 70 71 72 73 74 75 89,
	0	 16 72 73 74 75,
	0	 30 33,
	1	 52 59,
	1	 28 29 52 59 130 131 133 134 135 136 137 138 139 140 141 142 143 150 154 155 156 157 158 159 160 161 162 163 164 165 166 167,
	1	 53 84 144,
	0	 93 94 95,
	0	 35 36 37 38 39 40 80 81 82 87 92 93,
	0	 3 25 61,
	0	 14 15 16 17 20 21 22 23 24 60 64 68 69 70 71 72 73 74 75 78 79 86 89,
	0	 42 43 44 45 46 47 48 49 56 63 66 83,
	0	 98 126,
	0	 13 26 27 30 31 32 33 34 54 55 56 57 59 62 65 67 90 97 98 125 126 127 128 132 153,
	0	 103 104 105 113 115 116 117,
	1	 164 165,
	0	 59 64,
	2	 26 27 30 31 32 33 65,
	0	 35 36 37 38 39 40 41 42 43 44 45 46 47 48 49 63 66 80 81 82 83 84 85 87 88 92 93 94 95,
	0	 57 62 90 97,
	0	 1 2 4 5 6 7 8 9 10 11 19 99 100 101 103 104 105 106 108 109 110 111 112 115 116 124,
	0	 110 111 112 115 116,
	0	 5 110 111 112 115 116,
	0	 5 103 110 111 112 115 116,
	1	 4 5 6 7 8 9 10 103 106 108 109 110 111 112 115 116,
	0	 1 2 19 99 100 101 104 105 124,
	0	 1 2 99 100 101 104 105,
	0	 27 34 57 88 125,
	0	 13 26 27 30 31 32 33 34 54 55 57 62 65 67 88 90 97 125 132 153,
	0	 13 26 27 30 31 32 33 34 54 55 57 58 59 62 65 67 90 97 98 125 126 127 128 132 153,
	0	 44 49 63 66,
	0	 44 45 46 47 48 49 63 66,
	1	 138 139 140 141 142 143,
	0	 13 26 27 28 29 30 31 32 33 34 52 53 54 55 56 57 58 62 65 67 84 90 97 98 125 126 127 128 129 130 131 132 133 134 135 136 137 138 139 140 141 142 143 144 145 146 147 148 149 150 151 152 153 154 155 156 157 158 159 160 161 162 163 164 165 166 167,
	0	 14 15 16 17 18 20 21 22 23 24 28 29 52 53 59 60 68 69 70 71 72 73 74 75 76 77 78 79 84 86 89 129 130 131 133 134 135 136 137 138 139 140 141 142 143 144 145 146 147 148 149 150 151 152 154 155 156 157 158 159 160 161 162 163 164 165 166 167,
	0	 13 25 26 27 28 29 30 31 32 33 34 52 53 54 55 56 57 58 61 62 65 67 84 90 97 98 125 126 127 128 129 130 131 132 133 134 135 136 137 138 139 140 141 142 143 144 145 146 147 148 149 150 151 152 153 154 155 156 157 158 159 160 161 162 163 164 165 166 167,
	0	 57 98 126 127 128 153,
	0	 1 2 4 5 6 7 8 9 10 11 12 19 35 36 37 38 39 40 41 42 43 44 45 46 47 48 49 50 51 63 66 80 81 82 83 85 87 88 91 92 93 94 95 96 99 100 101 102 103 104 105 106 107 108 109 110 111 112 113 114 115 116 117 118 119 120 121 122 123 124,
	0	 1 2 19 99 100 101 102 103 104 105,
	0	 13 26 30 31 32 33 57 62 65 98 126 127 128 153,
	0	 17 21 22 23 24 60 78 79 86,
	0	 26 30 31 32 33 56 58 65,
	1	 17 18 20 22 23 24 71 78 79 86,
	0	 1 2 4 5 6 7 8 9 10 11 12 19 25 35 36 37 38 39 40 41 42 43 44 45 46 47 48 49 50 51 61 63 66 80 81 82 83 85 87 88 91 92 93 94 95 96 99 100 101 102 103 104 105 106 107 108 109 110 111 112 113 114 115 116 117 118 119 120 121 122 123 124 129,
	0	 62 125,
	0	 40 80 81 87,
	0	 28 29 130 131 133 134 135 136 138 139 140 141 142 143 150 154 155 156 157 158 159 160 161 162 163 164 166 167,
	0	 137 165,
	0	 17 22 23 24 86,
	0	 52 53 84 144,
	1	 27 31,
	0	 27 31 34 125,
	0	 27 31 34 54 55 67 125,
	0	 27 31 34 54 55 57 67 125 153,
	0	 5 50 51 56 58 85 96 107,
	0	 27 55 67,
	0	 132 135 136 138 139 140 141 142 143 150,
	0	 52 53 59 84 88,
	0	 13 26 27 30 31 32 33 34 35 36 37 38 39 40 41 42 43 44 45 46 47 48 49 50 51 54 55 56 57 62 63 65 66 67 80 81 82 83 87 90 92 93 94 95 97 98 107 125 126 127 128 132 153,
	1	 1 2 4 5 6 7 8 9 10 11 12 19 58 85 91 96 99 100 101 102 103 104 105 106 108 109 110 111 112 113 114 115 116 117 118 119 120 121 122 123 124,
	0	 56 58 98 126 127 128 145 146 147 148 149 151 152,
	0	 13 26 27 30 31 32 33 34 54 55 56 57 58 62 65 67 90 97 98 125 126 127 128 132 145 146 147 148 149 151 152 153,
	0	 1 2 3 4 5 6 7 8 9 10 11 12 19 35 36 37 38 39 40 41 42 43 44 45 46 47 48 49 50 51 63 66 80 81 82 83 85 87 88 91 92 93 94 95 96 99 100 101 102 103 104 105 106 107 108 109 110 111 112 113 114 115 116 117 118 119 120 121 122 123 124,
	0	 92 95,
	0	 106 113 115 116 117,
	0	 28 29 52 53 58 59 84 129 130 131 133 134 135 136 137 138 139 140 141 142 143 144 145 146 147 148 149 150 151 152 154 155 156 157 158 159 160 161 162 163 164 165 166 167,
	0	 3 14 15 16 17 18 20 21 22 23 24 25 28 29 52 53 58 59 60 61 64 68 69 70 71 72 73 74 75 76 77 78 79 84 86 89 129 130 131 133 134 135 136 137 138 139 140 141 142 143 144 145 146 147 148 149 150 151 152 154 155 156 157 158 159 160 161 162 163 164 165 166 167,
	0	 145 146 147 149 152,
	0	 106 113,
	0	 1 2 6 7 8 9 10 11 19 99 100 101 102 103 104 105 108 109 110 111 112 114 115 116 117,
	0	 115 116 117,
	0	 102 103 104 105 115 116 117,
	0	 57 62 153,
	0	 26 27 30 31 32 33 54 55 57 62 65 67 98 126 127 128 153,
	0	 13 25 26 27 30 31 32 33 34 54 55 56 57 58 61 62 65 67 90 97 98 125 126 127 128 129 132 153,
	0	 5 35 36 37 38 39 40 41 42 43 44 45 46 47 48 49 56 63 66 80 81 82 83 85 87 92 93 94 95 96,
	0	 138 139 141 142 150,
	0	 25 28 29 52 53 59 61 84 129 130 131 133 134 135 136 137 138 139 140 141 142 143 144 145 146 147 148 149 150 151 152 154 155 156 157 158 159 160 161 162 163 164 165 166 167,
	0	 13 26 27 28 29 30 31 32 33 34 54 55 57 59 62 65 67 90 97 125 130 131 132 133 134 135 136 137 138 139 140 141 142 143 144 145 146 147 148 149 150 151 152 154 155 156 157 158 159 160 161 162 163 164 165 166 167,
	0	 35 36 37 38 39 40 41 42 43 44 45 46 47 48 49 63 64 66 80 81 82 83 87 92 93 94 95,
	0	 35 36 37 38 39 40 41 42 43 44 45 46 47 48 49 50 51 63 64 66 80 81 82 83 87 88 92 93 94 95 107,
	0	 13 25 26 27 30 31 32 33 34 54 55 57 58 61 62 65 67 90 97 98 125 126 127 128 129 132 153,
	1	 14 15 16 17 18 20 21 60 68 69 70 71 72 73 74 75 76 77,
	0	 1 2 4 5 6 7 8 9 10 11 12 13 19 25 52 57 61 62 90 91 97 99 100 101 102 103 104 105 106 107 108 109 110 111 112 113 114 115 116 117 118 119 120 121 122 123 124 125 126 127 128,
	0	 35 36 37 38 39 40 41 42 43 44 45 46 47 48 49 52 53 63 66 80 81 82 83 84 87 88 92 93 94 95 129,
	0	 130 131 134 143,
	0	 130 131 134 135 136 143 150,
	0	 14 15 16 17 18 20 21 60 68 69 70 71 72 73 74 75 76 77 78 79 89,
	0	 56 145 146 147 148 149 151 152 153,
	0	 14 15 16 17 18 20 21 22 23 24 25 35 36 37 38 39 40 41 42 43 44 45 46 47 48 49 52 53 60 61 63 64 66 68 69 70 71 72 73 74 75 76 77 78 79 80 81 82 83 84 86 87 88 89 92 93 94 95 129,
	0	 31 98 126 127 128,
	0	 11 19,
	0	 28 29 154 155 156 157 158 159 160 161,
	0	 163 164,
	0	 146 147 148 151,
	0	 13 26 27 28 29 30 31 32 33 34 52 53 54 55 57 58 59 62 65 67 84 90 97 98 125 126 127 128 130 131 132 133 134 135 136 137 138 139 140 141 142 143 144 145 146 147 148 149 150 151 152 153 154 155 156 157 158 159 160 161 162 163 164 165 166 167,
	0	 54 55 58 67,
	0	 26 27 30 31 32 33 34 54 55 57 58 65 67 98 125 126 127 128 153,
	0	 130 131 133 134 135 136 138 139 140 141 142 143 144 150,
	0	 56 58 98 153,
	0	 3 53 59 84,
	0	 3 14 15 16 17 18 20 21 22 23 24 53 59 60 64 68 69 70 71 72 73 74 75 76 77 78 79 84 86 89,
	0	 3 5 14 15 16 17 18 20 21 22 23 24 35 36 37 38 39 40 41 42 43 44 45 46 47 48 49 50 51 53 59 60 63 64 66 68 69 70 71 72 73 74 75 76 77 78 79 80 81 82 83 84 85 86 87 88 89 92 93 94 95 96 107,
	0	 13 26 27 30 31 32 33 34 52 54 55 56 57 58 62 65 67 90 97 98 125 126 127 128 132 153,
	0	 13 26 27 28 29 30 31 32 33 34 52 54 55 56 57 58 62 65 67 90 97 98 125 126 127 128 130 131 132 133 134 135 136 137 138 139 140 141 142 143 144 145 146 147 148 149 150 151 152 153 154 155 156 157 158 159 160 161 162 163 164 165 166 167,
	1	 22 23 24 78 86,
	0	 35 36 37 38 39 40 41 42 43 44 45 46 47 48 49 63 66 80 81 82 83 87 88 92 93 94 95 96,
	0	 28 29 154 155 156 157 158 159 160 161 162 163 164,
	0	 1 2 4 6 7 8 9 10 11 12 13 19 25 26 27 30 31 32 33 34 54 55 57 58 61 62 65 67 90 91 97 98 99 100 101 102 103 104 105 106 108 109 110 111 112 113 114 115 116 117 118 119 120 121 122 123 124 125 126 127 128 129 132 153,
	0	 13 25 26 27 30 31 32 33 34 54 55 57 58 61 62 65 67 90 97 98 125 126 127 128 132 153,
	0	 28 29 35 36 37 38 39 40 41 42 43 44 45 46 47 48 49 52 53 63 66 80 81 82 83 84 87 88 92 93 94 95 130 131 133 134 135 136 137 138 139 140 141 142 143 144 145 146 147 148 149 150 151 152 154 155 156 157 158 159 160 161 162 163 164 165 166 167,
	0	 20 21 60 78 79 89,
	0	 13 26 30 31 32 33 57 59 62 65 90 97 98 126 127 128 132 153,
	0	 59 137,
	0	 11 102 113 114 115 116 117,
	0	 44 63 66,
	0	 42 43 44 49 63 66 83,
	0	 58 126 127 128,
	0	 52 53 84 88 145 146 147 148 149 151 152,
	0	 28 29 52 53 84 88 130 131 133 134 135 136 137 138 139 140 141 142 143 144 145 146 147 148 149 150 151 152 154 155 156 157 158 159 160 161 162 163 164 165 166,
	0	 13 26 27 28 29 30 31 32 33 34 52 53 54 55 57 62 65 67 84 88 90 97 98 125 126 127 128 130 131 132 133 134 135 136 137 138 139 140 141 142 143 144 145 146 147 148 149 150 151 152 153 154 155 156 157 158 159 160 161 162 163 164 165 166 167,
	1	 1 2 4 5 6 7 8 9 10 11 12 19 35 36 37 38 39 40 41 42 43 44 45 46 47 48 49 50 51 56 58 63 66 80 81 82 83 85 87 91 92 93 94 95 96 99 100 101 102 103 104 105 106 107 108 109 110 111 112 113 114 115 116 117 118 119 120 121 122 123 124,
	0	 28 29 59 129 130 131 133 134 135 136 137 138 139 140 141 142 143 144 145 146 147 148 149 150 151 152 154 155 156 157 158 159 160 161 162 163 164 165 166 167,
	0	 1 2 4 6 7 8 9 10 11 12 13 19 25 26 27 30 31 32 33 34 52 53 54 55 56 57 58 61 62 65 67 84 90 91 97 98 99 100 101 102 103 104 105 106 108 109 110 111 112 113 114 115 116 117 118 119 120 121 122 123 124 125 126 127 128 132 153,
	0	 1 2 4 6 7 8 9 10 11 12 13 19 26 27 30 31 32 33 34 52 53 54 55 56 57 58 62 65 67 84 90 91 97 98 99 100 101 102 103 104 105 106 108 109 110 111 112 113 114 115 116 117 118 119 120 121 122 123 124 125 126 127 128 132 153,
	0	 165 166 167,
	1	 88 125 167,
	0	 5 14 15 16 17 18 20 21 22 23 24 35 36 37 38 39 40 41 42 43 44 45 46 47 48 49 50 51 60 63 64 66 68 69 70 71 72 73 74 75 76 77 78 79 80 81 82 83 85 86 87 88 89 92 93 94 95 96 107 129,
	0	 144 149 152,
	0	 13 25 27 34 54 55 57 61 62 67 88 90 97 125 132 153,
	0	 5 26 28 29 30 31 32 33 52 53 65 84 85 96 130 131 133 134 135 136 137 138 139 140 141 142 143 144 145 146 147 148 149 150 151 152 154 155 156 157 158 159 160 161 162 163 164 165 166 167,
	0	 13 62 90 97 126 127 128 132,
	0	 13 27 34 54 55 57 62 67 90 97 125 126 127 128 132 153,
	0	 26 30 31 32 33 56 65 98,
	0	 26 30 31 32 33 56 58 65 98,
	0	 5 35 36 37 38 39 40 41 42 43 44 45 46 47 48 49 50 51 52 53 63 66 80 81 82 83 84 85 87 88 92 93 94 95 96 107,
	0	 3 5 14 15 16 17 18 20 21 22 23 24 35 36 37 38 39 40 41 42 43 44 45 46 47 48 49 50 51 52 53 60 63 64 66 68 69 70 71 72 73 74 75 76 77 78 79 80 81 82 83 84 85 86 87 88 89 92 93 94 95 96 107,
	0	 3 5 14 15 16 17 18 20 21 22 23 24 25 35 36 37 38 39 40 41 42 43 44 45 46 47 48 49 50 51 52 53 60 61 63 64 66 68 69 70 71 72 73 74 75 76 77 78 79 80 81 82 83 84 85 86 87 88 89 92 93 94 95 96 107 129,
	0	 4 12 58 91 118 119 120 121 122 123 124,
	0	 1 2 11 19 99 100 101 106 114,
	0	 42 44 45 46 47 48 83,
	0	 73 74 75 89,
	0	 20 21 22 23 24 60 73 74 75 78 79 86 89,
	0	 17 20 21 22 23 24 60 73 74 75 78 79 86 89,
	0	 13 50 51 107,
	0	 13 50 51 62 107,
	0	 13 50 51 62 90 97 107 132,
	0	 13 26 27 30 31 32 33 34 50 51 54 55 57 62 65 67 90 97 98 107 125 126 127 128 132 153,
	0	 1 2 4 5 6 7 8 9 10 11 12 19 56 58 85 91 96 99 100 101 102 103 104 105 106 108 109 110 111 112 113 114 115 116 117 118 119 120 121 122 123 124,
	0	 5 12 58 85 91 96 118 119 120 121 122 123 124,
	0	 3 5 14 15 16 17 18 20 21 22 23 24 35 36 37 38 39 40 41 42 43 44 45 46 47 48 49 50 51 59 60 63 64 66 68 69 70 71 72 73 74 75 76 77 78 79 80 81 82 83 85 86 87 88 89 92 93 94 95 96 107,
	0	 12 13 26 27 28 29 30 31 32 33 34 52 53 54 55 56 57 58 62 65 67 84 90 91 97 98 125 126 127 128 130 131 132 133 134 135 136 137 138 139 140 141 142 143 144 145 146 147 148 149 150 151 152 153 154 155 156 157 158 159 160 161 162 163 164 165 166 167,
	0	 1 2 4 6 7 8 9 10 11 19 25 61 99 100 101 102 103 104 105 106 108 109 110 111 112 113 114 115 116 117 118 119 120 121 122 123 124 129,
	0	 1 2 6 7 8 9 10 11 19 99 100 101 102 103 104 105 106 108 109 110 111 112 113 114 115 116 117 118 119 120 121 122 123 124,
	0	 14 15 16 18 20 21 22 23 24 60 68 69 70 71 72 73 74 75 76 77 78 79 86,
	0	 34 35 36 37 38 39 40 41 42 43 44 45 46 47 48 49 50 51 53 63 66 80 81 82 83 84 85 87 88 92 93 94 95 96,
	0	 14 15 16 17 18 20 21 22 23 24 34 35 36 37 38 39 40 41 42 43 44 45 46 47 48 49 50 51 53 60 63 64 66 68 69 70 71 72 73 74 75 76 77 78 79 80 81 82 83 84 85 86 87 88 89 92 93 94 95 96,
	1	 130 131 132 133 134,
	0	 54 55 67 130 131 132 133 134,
	0	 28 29 54 55 67 98 130 131 132 133 134 135 136 137 138 139 140 141 142 143 145 146 147 148 149 150 151 152 154 155 156 157 158 159 160 161 162 163 164 165 166 167,
	0	 28 29 54 55 67 98 130 131 132 133 134 135 136 137 138 139 140 141 142 143 144 145 146 147 148 149 150 151 152 154 155 156 157 158 159 160 161 162 163 164 165 166 167,
	0	 12 91 103 118 119 120 121 122 123,
	0	 12 91 103 113 117 118 119 120 121 122 123,
	0	 28 29 52 53 84 88 125 129 130 131 133 134 135 136 137 138 139 140 141 142 143 144 145 146 147 148 149 150 151 152 154 155 156 157 158 159 160 161 162 163 164 165 166 167,
	0	 35 36 37 38 39 40 41 42 43 44 45 46 47 48 49 63 66 80 81 82 83 87 92 93 94 95 153,
	0	 35 36 37 38 39 40 41 42 43 44 45 46 47 48 49 63 66 80 81 82 83 87 92 93 94 95 126 127 128 153,
	0	 35 36 37 38 39 40 41 42 43 44 45 46 47 48 49 54 55 63 66 67 80 81 82 83 87 92 93 94 95 126 127 128 153,
	0	 28 29 35 36 37 38 39 40 41 42 43 44 45 46 47 48 49 52 53 54 55 63 66 67 80 81 82 83 84 87 88 92 93 94 95 125 126 127 128 129 130 131 133 134 135 136 137 138 139 140 141 142 143 144 145 146 147 148 149 150 151 152 153 154 155 156 157 158 159 160 161 162 163 164 165 166 167,
	0	 1 2 4 5 6 7 8 9 10 11 12 13 19 26 27 30 31 32 33 34 50 51 56 57 58 62 65 85 90 91 96 97 98 99 100 101 102 103 104 105 106 107 108 109 110 111 112 113 114 115 116 117 118 119 120 121 122 123 124 132,
	0	 27 98,
	0	 26 27 30 31 32 33 65 98,
	0	 26 27 30 31 32 33 34 65 98,
	0	 13 26 27 30 31 32 33 34 57 62 65 90 97 98 132,
	0	 106 110,
	0	 102 103 104 105 106 110 113 115 116 117,
	0	 1 2 6 7 8 9 10 11 19 99 100 101 108 109 111 112 114,
	0	 6 7 8 9 10 11 108 109 111 112 114,
	0	 20 21 60 79,
	0	 42 43 44 45 46 47 48 49 66 83,
	0	 146 147 148 151 152,
	0	 28 29 54 55 67 98 130 131 132 133 134 135 136 138 139 140 141 142 143 150 154 155 156 157 158 159 160 161 162 163 164 165 166 167,
	0	 1 2 4 5 6 7 8 9 10 99 103 104 105 106 108 109 110 111 112 115 116,
	0	 52 84,
	0	 14 15 16 17 18 20 21 22 23 24 35 36 37 38 39 40 41 42 43 44 45 46 47 48 49 50 51 53 60 63 66 68 69 70 71 72 73 74 75 76 77 78 79 80 81 82 83 84 85 86 87 88 89 92 93 94 95 96,
	0	 25 28 29 52 54 55 56 58 61 67 98 125 129 130 131 132 133 134 135 136 137 138 139 140 141 142 143 144 145 146 147 148 149 150 151 152 153 154 155 156 157 158 159 160 161 162 163 164 165 166 167,
	0	 1 2 4 5 6 7 8 9 10 11 12 19 91 99 100 101 103 104 105 106 108 109 110 111 112 113 114 115 116 117 124,
	0	 148 149 151 152,
	0	 3 5 14 15 16 17 18 20 21 22 23 24 35 36 37 38 39 40 41 42 43 44 45 46 47 48 49 50 51 52 53 59 60 63 64 66 68 69 70 71 72 73 74 75 76 77 78 79 80 81 82 83 84 85 86 87 88 89 92 93 94 95 96 107,
	0	 13 26 27 28 29 30 31 32 33 34 54 55 56 57 58 62 65 67 90 97 98 125 126 127 128 130 131 132 133 134 135 136 137 138 139 140 141 142 143 144 145 146 147 148 149 150 151 152 153 154 155 156 157 158 159 160 161 162 163 164 165 166 167,
	0	 104 105 113 115 116 117,
	0	 35 36 37 38 39 40 80 81 82 87 95,
	0	 17 18 20 21 22 23 24 60 78 79 86,
	0	 130 131 133 134 140,
	0	 52 53 84 88 125 145 146 147 148 149 151 152 167,
	0	 13 54 55 57 62 67 90 97 132,
	0	 13 35 36 37 38 39 40 41 42 43 44 45 46 47 48 49 54 55 57 62 63 66 67 80 81 82 83 87 90 92 93 94 95 97 132 153,
	0	 26 27 30 31 32 33 34 65 98 126 127 128,
	0	 13 26 27 30 31 32 33 34 35 36 37 38 39 40 41 42 43 44 45 46 47 48 49 54 55 57 62 63 65 66 67 80 81 82 83 87 90 92 93 94 95 97 98 126 127 128 132 153,
	0	 1 2 6 7 8 9 10 11 19 99 100 101 106 108 109 110 111 112 114 115 116,
	0	 34 57 88 125 153,
	0	 5 35 36 37 38 39 40 41 42 43 44 45 46 47 48 49 50 51 63 66 80 81 82 83 87 88 92 93 94 95 96 107,
	0	 5 35 36 37 38 39 40 41 42 43 44 45 46 47 48 49 50 51 63 66 80 81 82 83 85 87 88 92 93 94 95 96,
	0	 28 29 130 131 133 134 137 143 154 155 156 157 158 159 160 161 162 163 164 165 166 167,
	0	 14 15 16 17 18 64 68 69 70 71 72 73 74 75 76 77 89,
	0	 14 15 16 17 18 20 21 60 64 68 69 70 71 72 73 74 75 76 77 89,
	0	 44 45 47 48 49 63 66,
	0	 26 27 30 31 32 33 54 55 57 65 67 98 125 126 127 128 153,
	0	 26 27 30 31 32 33 34 50 51 64 65,
	1	 4 5 11 110 115 116 124,
	0	 35 36 37 38 39 40 80 82 87 92 93 94 95,
	1	 25 59 61 129,
	0	 5 35 36 37 38 39 40 41 42 43 44 45 46 47 48 49 50 51 63 66 80 81 82 83 85 87 88 92 93 94 95 107,
	0	 56 58 145 146 147 148 149 151 152,
	0	 14 15 16 18 20 21 60 68 69 70 71 72 73 74 75 76 77 89,
	0	 5 35 36 37 38 39 40 41 42 43 44 45 46 47 48 49 50 51 63 64 66 80 81 82 83 85 87 88 92 93 94 95 96 107,
	0	 21 22 23 24 60 86,
	0	 52 53 84 88 125 130 131 133 134 135 136 138 139 140 141 142 143 150 167,
	0	 35 36 37 38 39 40 41 42 43 44 45 46 47 48 49 63 66 80 81 82 83 87 92 93 94 95 98 126 127 128 153,
	0	 26 27 30 31 32 33 34 35 36 37 38 39 40 41 42 43 44 45 46 47 48 49 63 65 66 80 81 82 83 87 92 93 94 95 98 126 127 128 153,
	0	 21 60 89,
	0	 19 113 115 116 117,
	0	 12 118 119 120 121 122 123 124,
	0	 15 16 68 69 70 72,
	0	 13 27 34 54 55 57 67 90 97 125 132 153,
	0	 56 62,
	0	 26 30 31 32 33 56 62 65 98 126 127 128,
	0	 13 26 30 31 32 33 62 65 90 97 98 126 127 128 132,
	0	 18 76,
	0	 14 15 16 17 18 68 69 70 71 72 73 74 75 76,
	0	 20 21 60 77,
	0	 20 21 22 23 24 60 77 78 79 86,
	0	 14 15 16 17 18 20 21 22 23 24 50 51 60 68 69 70 71 72 73 74 75 76 77 78 79 86 89,
	0	 13 14 15 16 17 18 20 21 22 23 24 50 51 60 68 69 70 71 72 73 74 75 76 77 78 79 86 89,
	0	 3 13 14 15 16 17 18 20 21 22 23 24 50 51 59 60 68 69 70 71 72 73 74 75 76 77 78 79 86 89,
	0	 64 90,
	0	 3 13 14 15 16 17 18 20 21 22 23 24 50 51 59 60 64 68 69 70 71 72 73 74 75 76 77 78 79 86 89 90,
	0	 56 137,
	0	 26 30 31 32 33 56 65 137,
	0	 28 29 54 55 67 130 131 132 133 134 135 136 138 139 140 141 142 143 150 154 155 156 157 158 159 160 161 162 163 164 165 166 167,
	0	 144 145 146 147 149 152,
	0	 28 29 54 55 67 130 131 132 133 134 135 136 138 139 140 141 142 143 144 145 146 147 149 150 152 154 155 156 157 158 159 160 161 162 163 164 165 166 167,
	0	 80 87,
	0	 28 29 35 36 37 38 39 40 41 42 43 44 45 46 47 48 49 53 54 55 63 66 67 80 81 82 83 84 85 87 88 92 93 94 95 96 130 131 132 133 134 135 136 138 139 140 141 142 143 144 145 146 147 149 150 152 154 155 156 157 158 159 160 161 162 163 164 165 166 167,
	0	 26 28 29 30 31 32 33 35 36 37 38 39 40 41 42 43 44 45 46 47 48 49 53 54 55 56 63 65 66 67 80 81 82 83 84 85 87 88 92 93 94 95 96 130 131 132 133 134 135 136 137 138 139 140 141 142 143 144 145 146 147 149 150 152 154 155 156 157 158 159 160 161 162 163 164 165 166 167,
	0	 1 2 4 5 6 7 8 9 10 11 12 19 25 27 34 52 57 58 61 62 91 97 98 99 100 101 102 103 104 105 106 107 108 109 110 111 112 113 114 115 116 117 118 119 120 121 122 123 124 125 126 127 128 129 148 151 153,
	0	 1 2 4 5 6 7 8 9 10 11 12 19 25 27 34 52 57 58 61 62 91 97 98 99 100 101 102 103 104 105 106 107 108 109 110 111 112 113 114 115 116 117 118 119 120 121 122 123 124 126 127 128 129 148 151 153,
	0	 1 2 4 5 6 7 8 9 10 11 12 19 27 34 52 57 58 62 91 97 98 99 100 101 102 103 104 105 106 107 108 109 110 111 112 113 114 115 116 117 118 119 120 121 122 123 124 126 127 128 129 148 151 153,
	0	 58 153,
	0	 58 98 126 127 128 153,
	0	 34 58 98 126 127 128 153,
	0	 34 57 58 62 98 126 127 128 153,
	0	 1 2 4 5 6 7 8 9 10 11 12 19 27 52 91 97 99 100 101 102 103 104 105 106 107 108 109 110 111 112 113 114 115 116 117 118 119 120 121 122 123 124 129 148 151,
	0	 97 102,
	0	 1 2 4 5 6 7 8 9 10 11 12 19 27 52 91 99 100 101 103 104 105 106 107 108 109 110 111 112 113 114 115 116 117 118 119 120 121 122 123 124 129 148 151,
	0	 19 106,
	0	 1 2 4 5 6 7 8 9 10 11 12 27 52 91 99 100 101 103 104 105 107 108 109 110 111 112 113 114 115 116 117 118 119 120 121 122 123 124 129 148 151,
	0	 11 107,
	0	 11 107 115 116,
	0	 11 52 107 115 116,
	0	 11 27 52 107 115 116,
	0	 11 27 52 107 113 114 115 116 117,
	0	 11 12 27 52 91 107 113 114 115 116 117 118 119 120 121 122 123 124,
	0	 1 2 4 5 6 7 8 9 10 99 100 101 103 104 105 108 109 110 111 112 129 148 151,
	0	 129 148 151,
	0	 6 7 8 9 10 108 109 110 111 112 129 148 151,
	0	 4 5 6 7 8 9 10 108 109 110 111 112 129 148 151,
	0	 28 29 52 53 56 58 59 84 98 126 127 128 130 131 133 134 135 136 137 138 139 140 141 142 143 144 145 146 147 148 149 150 151 152 154 155 156 157 158 159 160 161 162 163 164 165 166 167,
	0	 13 26 27 30 31 32 33 34 54 55 57 59 62 65 67 88 90 97 98 125 126 127 128 132 153,
	0	 13 26 27 28 29 30 31 32 33 34 52 53 54 55 57 59 62 65 67 84 88 90 97 98 125 126 127 128 129 130 131 132 133 134 135 136 137 138 139 140 141 142 143 144 145 146 147 148 149 150 151 152 153 154 155 156 157 158 159 160 161 162 163 164 165 166 167,
	0	 4 58,
	0	 27 34 54 55 57 67 90 97 125 132 153,
	0	 57 62 90 97 132,
	0	 26 30 31 32 33 57 65 98,
	1	 13 26 27 30 31 32 33 34 54 55 57 62 65 67 90 97 98 125 126 127 128 132,
	1	 28 29 52 53 56 58 59 84 130 131 133 134 135 136 137 138 139 140 141 142 143 144 145 146 147 148 149 150 151 152 153 154 155 156 157 158 159 160 161 162 163 164 165 166 167,
	0	 26 30 31 32 33 65 85 96,
	0	 39 92 94 95,
	0	 41 53 84 85,
	0	 5 103 115 116,
	0	 71 89,
	0	 18 71 76 77 89,
	0	 17 18 71 76 77 89,
	0	 11 19 102 103 104 105 113 114 115 116 117,
	0	 1 2 6 7 8 9 10 99 100 101 106 108 109 110 111 112,
	0	 1 2 6 7 8 9 10 99 100 101 108 109 110 111 112,
	0	 1 2 6 7 8 9 10 11 12 19 25 61 91 99 100 101 102 103 104 105 106 108 109 110 111 112 113 114 115 116 117 118 119 120 121 122 123 124,
	0	 125 167,
	0	 3 5 12 14 15 16 17 18 20 21 22 23 24 25 35 36 37 38 39 40 41 42 43 44 45 46 47 48 49 50 51 60 61 63 64 66 68 69 70 71 72 73 74 75 76 77 78 79 80 81 82 83 85 86 87 88 89 91 92 93 94 95 96 107 118 119 120 121 122 123 124 129,
	0	 26 30 31 32 33 57 62 65 98 126 127 128,
	0	 1 2 4 5 6 7 8 9 10 11 19 99 100 101 103 104 105 106 108 109 110 111 112 113 114 115 116 124,
	0	 19 100 101 103 113 114 117,
	0	 1 2 4 6 7 8 9 10 11 19 99 100 101 102 103 104 105 108 109 110 111 112 113 114 115 116 117,
	0	 45 47,
	0	 34 125 153,
	0	 13 26 27 28 29 30 31 32 33 34 54 55 57 59 62 65 67 90 97 98 125 126 127 128 130 131 132 133 134 135 136 137 138 139 140 141 142 143 144 145 146 147 148 149 150 151 152 153 154 155 156 157 158 159 160 161 162 163 164 165 166 167,
	0	 5 35 36 37 38 39 40 41 42 43 44 45 46 47 48 49 50 51 53 63 66 80 81 82 83 84 85 87 88 92 93 94 95 96 107,
	0	 3 5 35 36 37 38 39 40 41 42 43 44 45 46 47 48 49 50 51 53 59 63 66 80 81 82 83 84 85 87 88 92 93 94 95 96 107,
	0	 28 29 52 56 58 130 131 133 134 135 136 137 138 139 140 141 142 143 144 145 146 147 148 149 150 151 152 154 155 156 157 158 159 160 161 162 163 164 165 166 167,
	0	 3 25 59 61 129,
	0	 14 15 16 17 18 64 68 69 70 71 72 73 74 75,
	0	 6 7 8 9 10 102 103 104 105 108 109 110 111 112 113 115 116 117,
	0	 28 29 52 53 58 59 84 88 125 130 131 133 134 135 136 137 138 139 140 141 142 143 144 145 146 147 148 149 150 151 152 154 155 156 157 158 159 160 161 162 163 164 165 166 167,
	0	 3 14 15 16 17 18 20 21 22 23 24 25 28 29 52 53 58 59 60 61 64 68 69 70 71 72 73 74 75 76 77 78 79 84 86 88 89 125 129 130 131 133 134 135 136 137 138 139 140 141 142 143 144 145 146 147 148 149 150 151 152 154 155 156 157 158 159 160 161 162 163 164 165 166 167,
	0	 1 2 6 7 8 9 10 11 99 100 101 102 103 104 105 106 108 109 110 111 112 113 114 115 116 117,
	0	 13 26 27 28 29 30 31 32 33 34 52 53 54 55 56 57 58 59 62 65 67 84 90 97 98 125 126 127 128 130 131 132 133 134 135 136 137 138 139 140 141 142 143 144 150 153 154 155 156 157 158 159 160 161 162 163 164 165 166 167,
	0	 52 53 84 130 131 133 134 143,
	0	 21 60 79,
	0	 26 30 31 32 33 57 65 90 97 98 126 127 128 132,
	0	 22 23 24 78 79 86 89,
	0	 122 123 124,
	0	 17 22 23 24 78 79 86 89,
	0	 28 29 144 154 155 156 157 158 159 160 161 162 163 164 165 166 167,
	0	 28 29 53 84 130 131 133 134 135 136 138 139 140 141 142 143 144 150 154 155 156 157 158 159 160 161 162 163 164 165 166 167,
	0	 130 131 133 134 135 136 137 138 139 140 141 142 143 144 145 146 147 148 149 150 151 152,
	0	 26 30 31 32 33 34 57 65 153,
	0	 62 98 126 127 128,
	0	 26 30 31 32 33 34 57 62 65 98 126 127 128 153,
	0	 27 54 55 59 67 125,
	0	 4 102 103 104 105 106 113 117,
	0	 3 35 36 37 38 39 40 41 42 43 44 45 46 47 48 49 50 51 53 63 66 80 81 82 83 84 87 88 92 93 94 95 96 107,
	0	 130 131 134 140,
	0	 130 131 134 135 136 140 150,
	0	 133 138 139 141 142,
	0	 5 28 29 52 53 59 84 85 96 130 131 133 134 135 136 137 138 139 140 141 142 143 144 145 146 147 148 149 150 151 152 154 155 156 157 158 159 160 161 162 163 164 165 166 167,
	0	 17 18 76 77,
	0	 3 5 13 14 15 16 17 18 20 21 22 23 24 26 27 30 31 32 33 34 35 36 37 38 39 40 41 42 43 44 45 46 47 48 49 50 51 54 55 57 60 62 63 64 65 66 67 68 69 70 71 72 73 74 75 76 77 78 79 80 81 82 83 85 86 87 88 89 90 92 93 94 95 96 97 98 107 125 126 127 128 132 153,
	0	 28 29 56 58 59 130 131 133 134 135 136 137 138 139 140 141 142 143 144 145 146 147 148 149 150 151 152 154 155 156 157 158 159 160 161 162 163 164 165 166 167,
	0	 25 28 29 52 53 56 58 59 61 84 129 130 131 133 134 135 136 137 138 139 140 141 142 143 144 145 146 147 148 149 150 151 152 154 155 156 157 158 159 160 161 162 163 164 165 166 167,
	0	 1 2 4 6 7 8 9 10 11 19 99 100 101 102 103 104 105 106 108 109 110 111 112 113 114 115 116 117 124,
	0	 1 2 6 7 8 9 10 11 19 99 100 101 102 103 104 105 106 108 109 110 111 112 113 114 115 116 117 124,
	0	 1 2 6 7 8 9 10 11 19 99 100 101 108 109 110 111 112 114 124,
	0	 14 15 16 17 18 20 21 22 23 24 35 36 37 38 39 40 41 42 43 44 45 46 47 48 49 50 51 60 63 64 66 68 69 70 71 72 73 74 75 76 77 78 79 80 81 82 83 85 86 87 88 89 92 93 94 95 96 107,
	0	 3 13 14 15 16 17 18 20 21 22 23 24 26 27 30 31 32 33 34 35 36 37 38 39 40 41 42 43 44 45 46 47 48 49 50 51 54 55 57 59 60 62 63 64 65 66 67 68 69 70 71 72 73 74 75 76 77 78 79 80 81 82 83 85 86 87 88 89 90 92 93 94 95 96 97 98 107 125 126 127 128 132 153,
	0	 3 64 90,
	0	 14 15 16 68 69 70 72 73 74 75 76,
	0	 26 27 31 32 33 65,
	0	 26 27 31 32 33 65 84,
	0	 35 36 37 38 39 40 41 42 43 44 45 46 47 48 49 53 63 66 80 81 82 83 85 87 88 92 93 94 95 96,
	0	 26 27 31 32 33 35 36 37 38 39 40 41 42 43 44 45 46 47 48 49 53 63 65 66 80 81 82 83 84 85 87 88 92 93 94 95 96,
	0	 14 15 16 17 18 20 21 22 23 24 26 27 31 32 33 35 36 37 38 39 40 41 42 43 44 45 46 47 48 49 53 60 63 65 66 68 69 70 71 72 73 74 75 76 77 78 79 80 81 82 83 84 85 86 87 88 89 92 93 94 95 96,
	0	 14 15 16 17 18 20 21 22 23 24 26 27 31 32 33 35 36 37 38 39 40 41 42 43 44 45 46 47 48 49 50 51 53 60 63 65 66 68 69 70 71 72 73 74 75 76 77 78 79 80 81 82 83 84 85 86 87 88 89 92 93 94 95 96,
	0	 14 15 16 17 18 20 21 22 23 24 26 27 31 32 33 35 36 37 38 39 40 41 42 43 44 45 46 47 48 49 50 51 53 59 60 63 65 66 68 69 70 71 72 73 74 75 76 77 78 79 80 81 82 83 84 85 86 87 88 89 92 93 94 95 96,
	0	 3 14 15 16 17 18 20 21 22 23 24 26 27 31 32 33 35 36 37 38 39 40 41 42 43 44 45 46 47 48 49 50 51 53 59 60 63 64 65 66 68 69 70 71 72 73 74 75 76 77 78 79 80 81 82 83 84 85 86 87 88 89 90 92 93 94 95 96,
	0	 3 14 15 16 17 18 20 21 22 23 24 26 27 31 32 33 35 36 37 38 39 40 41 42 43 44 45 46 47 48 49 50 51 53 59 60 62 63 64 65 66 68 69 70 71 72 73 74 75 76 77 78 79 80 81 82 83 84 85 86 87 88 89 90 92 93 94 95 96,
	0	 3 14 15 16 17 18 20 21 22 23 24 25 26 27 31 32 33 35 36 37 38 39 40 41 42 43 44 45 46 47 48 49 50 51 53 59 60 61 62 63 64 65 66 68 69 70 71 72 73 74 75 76 77 78 79 80 81 82 83 84 85 86 87 88 89 90 92 93 94 95 96,
	0	 3 14 15 16 17 18 20 21 22 23 24 25 26 27 31 32 33 35 36 37 38 39 40 41 42 43 44 45 46 47 48 49 50 51 52 53 59 60 61 62 63 64 65 66 68 69 70 71 72 73 74 75 76 77 78 79 80 81 82 83 84 85 86 87 88 89 90 92 93 94 95 96 107,
	0	 130 131 132 133 134 143,
	0	 130 131 132 133 134 135 136 138 139 140 141 142 143 150,
	0	 28 29 130 131 132 133 134 135 136 138 139 140 141 142 143 150 154 155 156 157 158 159 160 161 162 163 164 165 166 167,
	0	 28 29 129 130 131 132 133 134 135 136 138 139 140 141 142 143 144 145 146 147 148 149 150 151 152 154 155 156 157 158 159 160 161 162 163 164 165 166 167,
	0	 28 29 56 58 129 130 131 132 133 134 135 136 138 139 140 141 142 143 144 145 146 147 148 149 150 151 152 153 154 155 156 157 158 159 160 161 162 163 164 165 166 167,
	0	 1 2 4 5 6 7 8 9 10 11 12 13 19 30 34 54 55 57 67 91 97 98 99 100 101 102 103 104 105 106 108 109 110 111 112 113 114 115 116 117 118 119 120 121 122 123 124 125 126 127 128 137,
	0	 30 98,
	0	 30 98 126 127 128,
	0	 30 57 98 126 127 128,
	0	 34 97 102 125,
	0	 30 34 57 97 98 102 125 126 127 128,
	0	 1 2 4 5 6 7 8 9 10 11 12 13 19 54 55 67 91 99 100 101 103 104 105 106 108 109 110 111 112 113 114 115 116 117 118 119 120 121 122 123 124 137,
	0	 12 54 55 67 91 118 119 120 121 122 123 124,
	0	 1 2 4 5 6 7 8 9 10 11 13 19 99 100 101 103 104 105 106 108 109 110 111 112 113 114 115 116 117 137,
	0	 4 106 113 117,
	0	 1 2 5 6 7 8 9 10 11 13 19 99 100 101 103 104 105 108 109 110 111 112 114 115 116 137,
	0	 5 19,
	0	 115 116 137,
	0	 13 115 116 137,
	0	 11 13 115 116 137,
	0	 5 11 13 19 115 116 137,
	0	 6 7 8 9 10 100 101 108 109 110 111 112 114,
	0	 5 6 7 8 9 10 11 13 19 100 101 108 109 110 111 112 114 115 116 137,
	0	 129 145 146 147 148 149 151 152 167,
	0	 35 36 37 38 39 40 41 42 43 44 45 46 47 48 49 56 63 66 80 81 82 83 87 92 93 94 95 107,
	0	 27 34 57 88 125 153,
	0	 28 29 52 59 130 131 133 134 135 136 137 138 139 140 141 142 143 144 150 154 155 156 157 158 159 160 161 162 163 164 165 166 167,
	0	 28 29 54 55 56 58 67 98 130 131 132 133 134 135 136 137 138 139 140 141 142 143 144 145 146 147 148 149 150 151 152 153 154 155 156 157 158 159 160 161 162 163 164 165 166 167,
	0	 13 28 29 54 55 56 57 58 62 67 90 97 98 102 107 125 126 127 128 130 131 132 133 134 135 136 137 138 139 140 141 142 143 144 145 146 147 148 149 150 151 152 153 154 155 156 157 158 159 160 161 162 163 164 165 166 167,
	0	 1 2 4 5 6 7 8 9 10 11 12 19 91 99 103 104 105 106 108 109 110 111 112 113 115 116 117 118 119 120 121 122 123 124,
	0	 12 91 119 123,
	0	 118 120 121 122,
	0	 1 2 6 7 8 9 10 99 104 105 108 109 111 112,
	0	 26 27 30 31 32 33 34 35 36 37 38 39 40 41 42 43 44 45 46 47 48 49 53 63 64 65 66 80 81 82 83 84 85 87 88 92 93 94 95 96,
	0	 5 35 36 37 38 39 40 41 42 43 44 45 46 47 48 49 63 66 80 81 82 83 87 88 92 93 94 95,
	0	 5 35 36 37 38 39 40 41 42 43 44 45 46 47 48 49 63 66 80 81 82 83 87 88 92 93 94 95 96,
	0	 50 51 85 107,
	0	 13 57 62 153,
	0	 52 53 58 59 84,
	0	 6 7 8 9 11 108 114,
	0	 22 86,
	0	 18 20 21 22 23 24 60 71 78 79 86 89,
	0	 19 113 117,
	0	 14 15 16 68 69 70 71 72 73 74 75 89,
	0	 35 36 37 38 39 40 41 42 43 44 45 46 47 48 49 50 51 56 63 66 80 81 82 83 87 92 93 94 95,
	0	 5 35 36 37 38 39 40 41 42 43 44 45 46 47 48 49 50 51 56 63 66 80 81 82 83 85 87 92 93 94 95 96,
	0	 28 29 130 131 133 134 135 136 137 138 139 140 141 142 143 145 146 147 148 149 150 151 152 154 155 156 157 158 159 160 161 162 163 164 165 166 167,
	0	 1 2 4 6 7 8 9 10 11 19 52 53 84 99 100 101 102 103 104 105 106 108 109 110 111 112 113 114 115 116 117,
	0	 35 36 37 38 81 82 87 92 93 94 95,
	0	 35 36 37 38 39 40 41 42 43 44 45 46 47 48 49 56 63 66 80 81 82 83 87 92 93 94 95 96,
	0	 61 129,
	0	 30 31,
	0	 3 89,
	0	 2 99,
	0	 1 2 19 99,
	0	 59 84,
	0	 1 2 4 6 7 8 9 10 11 12 19 91 99 100 101 102 103 104 105 106 108 109 110 111 112 113 114 115 116 117 118 119 123,
	0	 1 2 4 5 6 7 8 9 10 11 19 99 103 104 105 106 108 109 110 111 112 115 116 124,
	0	 5 110,
	0	 5 110 115 116,
	0	 5 11 110 115 116,
	0	 4 5 11 103 110 115 116,
	0	 35 36 37 38 39 40 41 42 43 44 45 46 47 48 49 63 66 80 81 82 83 85 87 88 92 93 94 95 96 129,
	0	 14 15 16 17 18 20 21 22 23 24 35 36 37 38 39 40 41 42 43 44 45 46 47 48 49 60 63 64 66 68 69 70 71 72 73 74 75 76 77 78 79 80 81 82 83 85 86 87 88 89 92 93 94 95 96 129,
	0	 3 14 15 16 17 18 20 21 22 23 24 35 36 37 38 39 40 41 42 43 44 45 46 47 48 49 60 63 64 66 68 69 70 71 72 73 74 75 76 77 78 79 80 81 82 83 85 86 87 88 89 92 93 94 95 96 129,
	0	 19 50 51,
	0	 26 27 30 31 32 33 65 84,
	0	 19 26 27 30 31 32 33 50 51 65 84,
	0	 3 14 15 16 17 18 19 20 21 22 23 24 26 27 30 31 32 33 35 36 37 38 39 40 41 42 43 44 45 46 47 48 49 50 51 60 63 64 65 66 68 69 70 71 72 73 74 75 76 77 78 79 80 81 82 83 84 85 86 87 88 89 92 93 94 95 96 129,
	0	 3 13 14 15 16 17 18 19 20 21 22 23 24 26 27 30 31 32 33 35 36 37 38 39 40 41 42 43 44 45 46 47 48 49 50 51 60 63 64 65 66 68 69 70 71 72 73 74 75 76 77 78 79 80 81 82 83 84 85 86 87 88 89 92 93 94 95 96 129,
	0	 3 13 14 15 16 17 18 19 20 21 22 23 24 26 27 30 31 32 33 35 36 37 38 39 40 41 42 43 44 45 46 47 48 49 50 51 56 60 63 64 65 66 68 69 70 71 72 73 74 75 76 77 78 79 80 81 82 83 84 85 86 87 88 89 92 93 94 95 96 129,
	0	 28 29 54 55 67 130 131 132 133 134 135 136 137 138 139 140 141 142 143 150 154 155 156 157 158 159 160 161 162 163 164 165 166 167,
	0	 28 29 54 55 67 130 131 132 133 134 135 136 137 138 139 140 141 142 143 144 150 154 155 156 157 158 159 160 161 162 163 164 165 166 167,
	0	 1 2 4 5 6 7 8 9 10 11 12 25 34 52 53 57 58 59 61 62 90 91 97 98 99 100 101 102 103 104 105 106 107 108 109 110 111 112 113 114 115 116 117 118 119 120 121 122 123 124 125 126 127 128 145 146 147 148 149 151 152 153,
	0	 1 2 4 5 6 7 8 9 10 11 12 25 34 53 57 58 59 61 62 90 91 97 98 99 100 101 102 103 104 105 106 107 108 109 110 111 112 113 114 115 116 117 118 119 120 121 122 123 124 125 126 127 128 145 146 147 148 149 151 152 153,
	0	 126 127 128 153,
	0	 62 126 127 128 153,
	0	 25 61 62 126 127 128 153,
	0	 1 2 4 5 6 7 8 9 10 11 12 34 53 57 58 59 90 91 97 98 99 100 101 102 103 104 105 106 107 108 109 110 111 112 113 114 115 116 117 118 119 120 121 122 123 124 125 145 146 147 148 149 151 152,
	0	 57 102,
	0	 57 90 102,
	0	 34 57 90 102,
	0	 34 57 90 97 102,
	0	 34 57 90 97 102 107 125,
	0	 98 145 146 147 148 149 151 152,
	0	 58 59 98 145 146 147 148 149 151 152,
	0	 34 57 58 59 90 97 98 102 107 125 145 146 147 148 149 151 152,
	0	 1 2 4 5 6 7 8 9 10 11 12 53 91 99 100 101 103 104 105 106 108 109 110 111 112 113 114 115 116 117 118 119 120 121 122 123 124,
	0	 1 2 4 5 6 7 8 9 10 11 12 53 91 99 100 101 103 104 105 106 108 109 110 111 112 114 115 116 117 118 119 120 121 122 123 124,
	0	 53 91,
	0	 12 53 91,
	0	 12 53 91 118 119 123,
	0	 12 53 91 118 119 122 123 124,
	0	 12 53 91 106 118 119 122 123 124,
	0	 1 2 4 5 6 7 8 9 10 11 99 100 101 103 104 105 108 109 110 111 112 114 115 116 117 120 121,
	0	 117 120 121,
	0	 100 101 114 117 120 121,
	0	 6 7 8 9 10 100 101 108 109 110 111 112 114 117 120 121,
	0	 4 5 6 7 8 9 10 11 100 101 108 109 110 111 112 114 115 116 117 120 121,
	0	 17 71 89,
	0	 14 15 16 17 68 69 70 71 72 73 74 75 89,
	0	 27 57 153,
	0	 6 7 8 9 10 11 19 108 109 111 112 114,
	0	 12 19 91 118 119 120 121 122 123 124,
	0	 1 2 6 7 8 9 10 99 103 104 105 106 108 109 110 111 112,
	0	 1 2 6 7 8 9 10 11 19 99 100 101 106 108 109 110 111 112 113 114 115 116 117,
	0	 54 55 67 130 131 132 133 134 135 136 143 150,
	0	 31 32 33,
	0	 28 29 52 53 56 59 84 130 131 133 134 135 136 137 138 139 140 141 142 143 144 145 146 147 148 149 150 151 152 154 155 156 157 158 159 160 161 162 163 164 165 166 167,
	0	 5 14 15 16 17 18 20 21 22 23 24 35 36 37 38 39 40 41 42 43 44 45 46 47 48 49 50 51 60 63 66 68 69 70 71 72 73 74 75 76 77 78 79 80 81 82 83 85 86 87 88 89 92 93 94 95 96 107,
	0	 3 5 14 15 16 17 18 20 21 22 23 24 25 35 36 37 38 39 40 41 42 43 44 45 46 47 48 49 50 51 60 61 63 66 68 69 70 71 72 73 74 75 76 77 78 79 80 81 82 83 85 86 87 88 89 92 93 94 95 96 107 129,
	0	 135 150,
	0	 1 2 4 5 6 7 8 9 10 11 12 19 25 35 36 37 38 39 40 41 42 43 44 45 46 47 48 49 50 51 61 63 66 80 81 82 83 85 87 88 91 92 93 94 95 96 99 100 101 102 103 104 105 106 107 108 109 110 111 112 113 114 115 116 117 118 119 120 121 122 123 124,
	0	 6 7 8 9 10 11 19 106 108 109 110 111 112 114,
	0	 13 57 62 90 97 102,
	0	 1 2 4 5 6 7 8 9 10 11 12 13 19 52 57 62 90 91 97 99 100 101 102 103 104 105 106 107 108 109 110 111 112 113 114 115 116 117 118 119 120 121 122 123 124 125 126 127 128,
	0	 1 2 6 7 8 9 10 11 99 100 101 103 104 105 106 108 109 110 111 112 115 116,
	0	 28 29 130 131 133 134 135 136 138 139 140 141 142 143 144 145 146 147 148 149 150 151 152 154 155 156 157 158 159 160 161 162 163 164 165 166 167,
	0	 6 7 8 9 10 11 102 103 104 105 106 108 109 110 111 112 113 114 115 116 117,
	0	 1 2 6 7 8 9 10 11 99 100 101 103 104 105 108 109 110 111 112,
	0	 27 34 54 55 57 67 125,
	0	 25 52 53 84 129,
	0	 109 111 112,
	0	 133 135 136 138 139 140 141 142 150,
	0	 13 62 90 97 98 126 127 128 132,
	0	 91 118 119 120 121 123,
	0	 4 5 6 7 8 9 10 11 106 108 109 110 111 112 115 116 124,
	0	 42 46 83,
	0	 1 2 3 4 6 7 8 9 10 11 12 13 19 27 34 54 55 56 57 58 62 67 90 91 97 98 99 100 101 102 103 104 105 106 108 109 110 111 112 113 114 115 116 117 118 119 120 121 122 123 124 125 126 127 128 129 132 153,
	0	 10 110 111 112,
	0	 13 26 27 30 31 32 33 34 50 51 54 55 56 57 62 65 67 90 97 98 107 125 126 127 128 132 153,
	0	 25 35 36 37 38 39 40 41 42 43 44 45 46 47 48 49 52 53 61 63 64 66 80 81 82 83 84 87 88 92 93 94 95 129,
	0	 3 5 14 15 16 17 18 20 21 22 23 24 25 35 36 37 38 39 40 41 42 43 44 45 46 47 48 49 50 51 60 61 63 64 66 68 69 70 71 72 73 74 75 76 77 78 79 80 81 82 83 85 86 87 89 92 93 94 95 96 107 129,
	0	 27 54 55 56 67 88 125,
	0	 3 5 14 15 16 17 18 20 21 22 23 24 25 27 35 36 37 38 39 40 41 42 43 44 45 46 47 48 49 50 51 54 55 56 60 61 63 64 66 67 68 69 70 71 72 73 74 75 76 77 78 79 80 81 82 83 85 86 87 88 89 92 93 94 95 96 107 125 129,
	0	 1 2 4 6 7 8 9 10 11 12 13 19 26 30 31 32 33 34 57 58 62 65 90 91 97 98 99 100 101 102 103 104 105 106 108 109 110 111 112 113 114 115 116 117 118 119 120 121 122 123 124 126 127 128 132 153,
	0	 39 81,
	0	 3 14 15 16 17 18 20 21 22 23 24 28 29 52 53 59 60 64 68 69 70 71 72 73 74 75 76 77 78 79 84 86 89 130 131 133 134 135 136 137 138 139 140 141 142 143 144 145 146 147 148 149 150 151 152 154 155 156 157 158 159 160 161 162 163 164 165 166 167,
	0	 54 55 67 130 131 132 133 134 135 136 138 139 140 141 142 143 144 150,
	0	 106 111 112,
	0	 1 2 19 99 100 101 103 104 105,
	0	 13 27 34 54 55 57 58 62 67 90 97 125 126 127 128 132 153,
	0	 52 53 84 144 145 146 147 148 149 151 152,
	0	 13 26 30 31 32 33 59 62 65 90 97 132,
	0	 130 131 133 134 138 139 140 141 142 143,
	0	 1 2 6 7 8 9 10 11 19 99 100 101 106 108 109 110 111 112 114 124,
	0	 14 15 16 17 18 20 21 22 23 24 26 27 30 31 32 33 34 35 36 37 38 39 40 41 42 43 44 45 46 47 48 49 50 51 53 59 60 63 64 65 66 68 69 70 71 72 73 74 75 76 77 78 79 80 81 82 83 84 85 86 87 88 89 92 93 94 95 96,
;
END; [Splits]
