# Supplementary material for: Evolution of promoter-proximal pausing enabled a new layer of transcription control
Source: bioRxiv. 2024 Oct 12:2023.02.19.529146. Preprint. [Version 2] doi: 10.1101/2023.02.19.529146 (PMC11482795; doi:10.1101/2023.02.19.529146)
Supplement: Supplement 1 [file media-1.zip › Other Supplemental Materials/NELFA/NELFANELFqueriesalleval10_taxatrimmed.linsi.fasta]

>EP00005_Dracoamoeba_jomungandri_P003245_CAMPEP_0174253610_NCGR_PEP_ID_MMETSP0439-20130205_2975_1_TAXON_ID_0_ORGANISM_"Stereomyxa_ramosa_Strain_Chinc5"_LENGTH_602_DNA_ID_CAMNT_0015334729_DNA_START_1_DNA_END_1804_DNA_ORIENTATION_-
------------------------------------------------------------
------------------------------------------------------------
--------------------------XGAWSS--ANISSQWN-ENTLEAAQKR---FP-V
METTVKLRLLLSFVNL---RKGAR-E----------------------------QLVDH-
-IHKCLEIAMED-----EDEWVQVLSRMLSTVLIEE------------------------
---------------------SEITEE---------TLGNEHIANIIAQTKAKLERQ---
---E--RPRFYPL-EYPYLN---PSLIPVYHEP---------------------------
-----------QHHHFKLKKE-LQ-DPS-LEFD----------KRK-Q------------
----------------------RNAPKKEA------------------------------
--IVESRNSRLSL------------------------------------SNNAK------
---------------------------------------------------------SGF
-------SSFRKR-----------------------------------------------
--------------------------------------------------QSLSRS----
-------------EGGL--------RRNMPKKKLRVLGIDEVILIERQ-----------Q
KEAERKK-----------------------------------------------------
-LAAEEAEE------------------------------KQRKQRERSE-----------
------------------------------------------------------------
------------------------------------------------------------
---------------------------------------------------------AAE
LKR------------------------------------QEREERK---------LKRKE
EQ--------------------------------------------ALRRQKKEAEK---
------------------------------------------------------------
-------AEKDAVRREKQRQKAQAK-----------------------------------
---------------------------KISFTKAGSTQMMPDNMLSDHKI----------
-------------------------PLGLSQGL-----------YQRMQMSNSNINSQQS
SLQNASASQM--------------------------------------------------
NLKYVTNPIINPNVG---------------------------------------------
----TSGVGASSLLSQALLPQNTYQFSSLDSVS---------------------------
------------------------------------------------------------
----QQQQQQQQQQQQQQQQQQHY---------------------QLSQHSQLNS-----
------------------------HSHLSQFQSLQRQQPSIHSYPQSSTTN---------
-----------------------------------------------------LSNSTNS
MSSPHLSLGQANSQSVQIHS----------------------------------------
--------------QQNQLGQQNTSARFGN-------Q----------------------
---------------------------GMQLAPLSVPSNTHQQPT---------------
-----------------------------------------TQAYMP-----------YI
NAMAALPPGLLDK---------------ANSLKEGDR-------QELLGFLT---GRV--
---------------------SQNPPG-TN-PVRQIL------VNEEEKVEN--------
-GIKHLEQIIFEIDYSSGQW----------------------------------------
------------------------------------------------------------
------------------------------------------------------------
------------------------------------------------------------
-----
>EP00006_Acanthamoeba_castellanii_P000940_ELR16529_pep_supercontig_Acastellanii.strNEFF_v1_scf7180000084713_77182_80940_1_gene_ACA1_146630_transcript_ELR16529_gene_biotype_protein_coding_transcript_biotype_protein_coding_description_hypothetical_protein
-----------------------------------------------------------M
QM----------------------------------------------------------
------NVD-----VEAWLSAKL---ENPWSS--ERLASTLS-VPTLQQIKSR---FA-L
LDTPIKLRLLFSFASL---RKKLK-D----------------------------ELESE-
-VQDLLVLGSED-----DDEWVRVISKMLEVLLKEG-----PPEGEGSSGG---------
-GRGGDISKNGPSSNGTT----TLHSHLEALA---LALNNEHFTDVIEQVRQRLEER---
--TE--PLRFHPL-EFPFLN---KELVPELPTT---------------------------
-----------TEPHFKLKKP-LE-EPA-PPPS--------ILKRS-T------------
------------------S---KTVPFKSS----------------TPDVGAEKG-----
-GLSKSGSHMARSVSL---------------------------------GGSSP------
-----G---------LRN---------SSGG----------------GERHRLSSS-SFF
--------RTELLPMSGIKRS---------------------------------------
--------------------------------------------------LNASRG----
-------------SLG---------GLSSSHKKLRVLDLDEVLGMEQN-----------Q
EVEKMKK-----------------------------------------------------
-KHAEEEQE------------------------------KERRRKEKHD-----------
------------------------------------------------------------
------------------------------------------------------------
---------------------------------------------------------IAE
AKRQRPEMC------PFPLTSWYSLRLHFTPTV------QEREEKK---------KKRNE
EL--------------------------------------------EKRKAKKEEEK---
------------------------------------------------------------
-------AEKEAKRKERIAALAQAKAQRKAAAA---------------------------
--------------------------AAAASKKSATSPELSPELSPTMDSPVTT------
-------------------------PSHT-----------P---------TFSPLASPFV
ASPSPA------------------------------MQQRTPQQ-------PGGASSAPS
GLSSLTSP------G--------GIGVTVGGGM---------------------------
--------GALGSGGISTAPSGPYGSASLSSALHSGA-----------------------
------------------------------------------------------------
----SAASQQPGMKPYS-------------------------------------------
---------------------------------FGGGLSPLGGGPGSSSLGS--------
-----------------------------------------------------APSFLQG
TSRPGGQASSLLSQALHPSQAP-----------------SQPY---------------NP
GQPV----SQSSLLSAFSASRQHPMAHH------------------------------QQ
QQQQPPSSL------------------LSAYMNQQQPQHTGYGSVGGNSLGL--------
----------GG------------------------QPSMLSSYGVP--------QPHIP
PQPVGVPGNLLEQ---------------ANRLSDRDR-------QLLVAFLK---GES--
---------------------PGQLPT-HG--VRQIL------LNEEEKLGE--------
GGARYLEQIIFEINYQSGSWRKLRRKK--VLSTPAPPPPPGPD-----------------
---------P--------------------------------------------------
------------------------------------------------------------
------------------------------------TKPAA-------------------
-----
>EP00011_Vannellida_sp_DIVA3-517-6-12_P006853_CAMPEP_0114614578_NCGR_PEP_ID_MMETSP0168-20121206_5727_1_TAXON_ID_95228_ORGANISM_"Vannella_sp._Strain_DIVA3_517_6_12"_NCGR_SAMPLE_ID_MMETSP0168_ASSEMBLY_ACC_CAM_ASM_000044_LENGTH_733_DNA_ID_CAMNT_0001825633_DN
--------------------------------------------------------RSGM
EA----------------------------------------------------------
----SVERN-----VDLWLTNKL---SEAWTS--AR--ALLT-EGILSASVEQ---FG-G
LDAAVKQRLLFSLLAV---RGASQ------------------------------EMKNA-
-MNRVLALARDD-----GDVWVRVVGSCLDSLLPPM----LETGAEPPK-----------
----------------------EIPLEKVE-----CEELLEAFKKLLRPLENRASEREAG
TLEE--NNRIFPL-EYCYLN---DDLVPRMKEE---------------------------
-----------EQSHFVLADS-RAVNAANTKPA--------LLRRS-T------------
------------------TMV-TTNAFGRSS-----------------------------
-------------------------------------------------SMVSPL-----
------------------------------------------------------------
----------NKSSSALGSSSGGMRSKY--------------------------------
--------------------------------------------------GSTGRGSGTR
F-------------AGTPS---PSPTAGRKRKRMQVIDIEQVREITSH-----------Q
DILKKRK-----------------------------------------------------
-KNKEEMEA-----------------------------EAKKRKLERQE-----------
------------------------------------------------------------
------------------------------------------------------------
---------------------------------------------------------ETQ
KRREERE--------------------------------RIKEEKR---------LQREE
LK--------------------------------------------REKDAARIAKQ---
------------------------------------------------------------
-------QQKEQ------------------------------------------------
--------------------------AALQRQQSNAKPMEEE------------------
-------------------------PQY----------------------RAQPVPVPLQ
ATGGIAAMS---------------------------------------------------
------------------------------------------------------------
----QDAALLSQALSQNVTPLTG-------------------------------------
----------------------------LV------------------------------
----DTKQSNPGAQADLSLA----------------------------------------
--------------------------------------AQLQAQPYAAAAS---------
------------------------------------------------------------
-AAASAAAAL--------------------------------------------------
------------------------------------------------------------
----------------------------FAAQGLAVPAGQSAALG---------------
----------------------------------------------------------DG
SAGRYIPAGLFTG---------------ANKVTEEEK-------QTIIAFLN---AKK--
---------------------GDFAND-SE-EMRQIV------LSEGRVETP--------
DGKVWLEQILFELNYQNGNWRKLRRKR--LLLAGPEEQRRQLAVRHREQQRLQVAAHARM
MEVLAQ---SAGDMSNEARSRQEEHENTMRALQQKQQQERQQLDAHIEDVAQKKAARLAE
AQPSAQGRQDQAASPGTQGAEPAVQQQQQQRQVEMLQFAHQQQLQQQQAQQLLQQQQRQQ
AQLMQQQQQLQKQQQLQLQLQQQQHL-------QHHQHHQQQLQQQQVQHL---------
-----
>EP00011_Vannellida_sp_DIVA3-517-6-12_P006872_CAMPEP_0114629286_NCGR_PEP_ID_MMETSP0168-20121206_13278_1_TAXON_ID_95228_ORGANISM_"Vannella_sp._Strain_DIVA3_517_6_12"_NCGR_SAMPLE_ID_MMETSP0168_ASSEMBLY_ACC_CAM_ASM_000044_LENGTH_751_DNA_ID_CAMNT_0001840735_D
--------------------------------------------------------RSGM
EA----------------------------------------------------------
----SVERN-----VDLWLTNKL---SEAVDVVSERLAPLLT-EGILSASVEQ---FG-G
LDAAVKQRLLFSLLAV---RGASQ------------------------------EMKNA-
-MNRVLALARDD-----GDVWVRVVGSCLDSLLPPM----LETGAEPPK-----------
----------------------EIPLEKVE-----CEELLEAFKKLLRPLENRASEREAG
TLEE--NNRIFPL-EYCYLN---DDLVPRMKEE---------------------------
-----------EQSHFVLADS-RAVNAANTKPA--------LLRRS-T------------
------------------TMV-TTNAFGRSS-----------------------------
-------------------------------------------------SMVSPL-----
------------------------------------------------------------
----------NKSSSALGSSSGGMRSKY--------------------------------
--------------------------------------------------GSTGRGSGTR
F-------------AGTPS---PSPTAGRKRKRMQVIDIEQVREITSH-----------Q
DILKKRK-----------------------------------------------------
-KNKEEMEA-----------------------------EAKKRKLERQE-----------
------------------------------------------------------------
------------------------------------------------------------
---------------------------------------------------------ETQ
KRREERE--------------------------------RIKEEKR---------LQREE
LK--------------------------------------------REKDAARIAKQ---
------------------------------------------------------------
-------QQKEQ------------------------------------------------
--------------------------AALQRQQSNAKPMEEE------------------
-------------------------PQY----------------------RAQPVPVPLQ
ATGGIAAMS---------------------------------------------------
------------------------------------------------------------
----QDAALLSQALSQNVTPLTG-------------------------------------
----------------------------LV------------------------------
----DTKQSNPGAQADLSLA----------------------------------------
--------------------------------------AQLQAQPYAAAAS---------
------------------------------------------------------------
-AAASAAAAA--------------------------------------------------
------------------------------------------------------------
---------------------------SIAAQGLAVPAGQSAALG---------------
----------------------------------------------------------DG
SAGRYIPAGLFTG---------------ANKVTEEEK-------QTIIAFLN---AKK--
---------------------GDFAND-SE-EMRQIV------LSEGRVETP--------
DGKVWLEQILFELNYQNGNWRKLRRKR--LLLAGPEEQRRQLAVRHREQQRLQVAAHARM
MEVLAQ---SAGDMSNEARSRQEEHENTMRALQQKQQQERQQLDAHIEDVAQKKAARLAE
AQPSAQGRQDQAASPGTQGAEPAVQQQQQQRQVEMLQFAHQQQLQQQQAQQLLQQQQRQQ
AQLMQQQQQLQKQQQLQLQLQQQQHL-------QHHQHHQQQLQQQQVQHLQ-QLQQQQQ
QQXRX
>EP00021_Heterostelium_album_P003813_XP_020430449.1_hypothetical_protein_PPL_08975_Heterostelium_album_PN500
------------------------------------------------------------
------------------------------------------------------------
----MEHRD-----VEGWLTSKL---EETWSS--EKLAPILT-KDILQFCLLK---FT-K
IDTLIRLKVLFSFLGL---RKKQF-Q----------------------------DLEMT-
-INMLLQIADEE-----EDDWLKALAHLLSKVSEE-------------------------
----------------------KIPVN----------LDLEPFNSTLKKLSSQMDKD---
---G--LPNFFPL-EYMYLN---TKVLANPIPV---------------------------
----------VENIHFKMKRP-IT--------------ELPVFAKKPS------------
----------------------SFTP--------------------TLSGSKSSVPIGG-
-GVGSSSSQNLYSIGGGDYNGTNNNIGSSNNSIGNISGNSGNN------NSNSP------
-----G---------LRNDK---LKLSGSGYGVGLGGHHSQ------QQPSPLRKS-NIF
------------IPRTHHSSNSLDLS----GGGSGSGVGGGLNSSNSNIGMMNSSLNMSG
QHHHHHQQQHQMQQQQQQQQHPLNMSGSLNMSGHHH-LASSGSG------VSSEKR----
---------------G-----------IQKKTKMMTLNLDQVREITST-----------Q
TTKKRRQS--------VNEQ----------SPT---------------------------
-HQPEESPQLPSNLNLPSISSSVSGILDQHLQQQQQQQHHQHHQQPQQQQQQHLYQQQSH
VMHHPSTQQINQPIQ---------QLQ-------QQQQHLHLHQQQ--------------
----------QQQLQQQHQPLPPQQIQKQHQLYN----IEESIHE-----------SNNN
NNNNNNGHENINIMDVH------------------DPSKGKKKQTKSIETSPMLLD-KKE
QKR------------------------------------REKEEKKV--AKEREKEEKER
EK--------------------------------------------KEKKEQKQREK---
------------------------------------------------------------
-------EEKKEKKEKEKAEKRKNKDDGSGESA-------------ATSVKKQKTGG---
---------------------GTPGRKKKNAGDAETTPTIRD------------------
--------------------------------------------------SSSPISSPNV
TANHMNVNSIADTVSASL----------LQHQQQLQLQQQQQQQQ-----QQSIGEPDLS
GLSTLMNALEQ--NG---------------------------------------------
-----------------SIPLEPQYMLQRSNNN---------------------------
-----------------------------------------VIPDVPITVANNNSI---Q
FQQQQQQQQQPLQSLLYQQQL---------------------------------------
------------------------------------------------------------
------------------------------------------------------------
------------------------------------------------------------
QTPLQ-------------QQQQQPFISY------------------------------NQ
IGVLPNL--------------------QQHPQLQQPPLQNINMQQQQQTFS---------
--------------------------------------NFDIQQTLP------------Q
QQQQPSLESLLET---------------ATHLTPENR-------QIIERFVT---VDK--
---------------------RNPTPH-EG-NLKQIP------LSIEQKTNE--------
KDEMFVETVIFEIDYEAVS------------------------------------VH---
CDLLL--CIPSKC-----------------------------------------------
------------------------------------------------------------
----------------------KHHY----------------------------------
-----
>EP00022_Cavenderia_fasciculata_P004285_XP_004356080.1_G-box_binding_factor_Cavenderia_fasciculata
-----------------------------------------------------------M
DL----------------------------------------------------------
------HRD-----IEGWLASKL---EDAWSS--EKIAPLLT-KDILEFCLLK---FT-K
IDSAVRMKLLFSFLSL---RKKQF-G----------------------------DLEGT-
-INMLIQVADED-----DDEWVKALSQILVTIAQD-------------------------
----------------------KISTD----------IDLDSFNNSIKKISSQLERT---
---G--SPKFYPK-EYMYLN---SNVLPSMASTAIESLKQQ--------------TATG-
-----------TSQHFRLKKP-TS--------------ELPIFSKK--------------
----------------------SFTP--------------------TLTASKSGVPTSGG
-GGGASTGTTLPSIGGGSGN-NAPIVSSSSTSFGNTSPTSTAT------SSSTPSMTP--
-SQLIGH----ESPTLRNDK---LKLGSSGNNNNNNNSNSNNNMAGNVGGSPLRKSTSIF
------------IPRTHHSSQLD-----LSNSLLGNP-------NNSAATLFNTSSSSSS
SSQHNNNNPSQMQS-----------------------LQSSSSGLNN---NSLEKR----
---------------G-----------IQKKGRMQILNIEQVREITQT------------
-NTKKKR-----------------------------------------------------
-PLTESNSATN---------------LNEKYQQQQQQQQQQTGQQQQQQQSQPPQQQQQY
VQPPQQQQQYVQPPQ---------QQQQYVQPPVQQQQYNQQYQQQQPPAQQQYQQPPVQ
QPPVVQQQYQQPPVQQQQQQPPVQQQYQQPQMTQMDQLIQQSIQQQQQQQQHKLTNSNSN
SNLNSNLTPNIEQSILDDIEMVTSTSTTEASATPTMKGKGPKKQTKIVESTET----KKE
KKE------------------------------------KEKLEKK---------EQKER
EK--------------------------------------------LEKKEEKEREK---
------------------------------------------------------------
-------LEKKEQKKREKEKEKEEKEKEKASKK-------------ENKRKKTKEDDQST
TVGSS----------GAVAETLKKQKTSKKTSKATSTTTTSGSSESNSTTPII-------
-------------------------PDDIITGLGGN--------------TSSTLSSPHS
TNTSNTNINTTTTSTSGPTN--------VIYQQQ----------------AQIQGAEDLS
GLSSLMNALEQ--NG---------------------------------------------
---------SIPQTTMVEQPQQPQPQPQQ-------------------------------
------------------------------------------------------------
-IFQKLSNQNPSSSSLQIPVL---------------------------------------
---------------------------------APALATPVVAAPLTPNASVT-------
---------------------------------------------------GPPMVQQPQ
ILQPTSQIENSQQINNNNNNIV----------------------------NSLTTPTTLP
SLPPPLL-------------VQQPSIQQ------------------------------QP
PPPNPSPP-------------------FTSLQTFQQPISPSIQSQLST------------
-----------------------------------------TSATTPP------PPLPIQ
PQTNVNLDQIFQT---------------ATHLTLENR-------SILERFFK---TDK--
---------------------SNPTPA-EG-NIKQIP------LSIEQKVDK--------
-GAEITETVIFEIDYEKETWKILKRKK--KSQKTNVS-----------------------
------------------------------------------------------------
------------------------------------------------------------
------------------------------------------------------------
-----
>EP00024_Dictyostelium_purpureum_P011522_XP_003294374.1_hypothetical_protein_DICPUDRAFT_159367_Dictyostelium_purpureum
-----------------------------------------------------------M
S-----------------------------------------------------------
----NEHRD-----IEGWLASKL---EEPWSS--ERLSSLLS-KDILQLFFVK---FT-K
IDTLIRIKVLFSFLFL---KKKQF-Q----------------------------ELEQN-
-IVMLLQIAQEE-----EDEWLQVMGQLLRKINEE-------------------------
----------------------KISLT----------VDLQPFTANIKRLNQLLEEK---
---G--SPNFYPL-ENLYLN---KSLIPVPTESLV-------------------------
-----------VHNHFKLKKQ-TS--------E------LLVFTKK-S------------
----------------------SNQTLSTP----------------SLSASKSSIQTPTL
----NASTNSLNQPNQSNHLDDNTNIHPFATNIPSMASINEDDTINSNIGLESP------
--------------TLKNER---IRLNSSG-----------------LNTPTLRRS-NLF
------------IPKSHHGQDS-NLS--SLSSISSPP-----------------------
--------------------------SMLNNGGHHH-MLS-SSG------GGEKKF----
---------------G-----------AQKKTKMAFIDLDQSSTTGST------------
------------------------------------------------------------
------------------------------------------------------------
------------------------------------------------------------
------------------------------------------------------------
------------------------------------------------------------
------------------------------------------------------------
------------------------------------------------------------
------------------------------------------------------------
------------------------------------------------------------
--------------------------TTTTATTTTTTTTTTTATTT--------------
--------------------------------------------------TTTTTTNPAK
TTTNST------------------------------------------------------
------------------------------------------------------------
------------------------------------------------------------
------------------------------------------------------------
----NSSQYKP-------------------------------------------------
------------------------------------------------------------
------------------------------------------------------------
------------------------------------------------------------
------------------------------------------------------------
------------------------------------------------------------
------------------------------------------------------------
-----------------------------------------------ITFTT--------
---------------------TKTTPT-ISISTTYIPV---TSITTAKPT----------
------------------------------------------------------------
--------I---------------------------------------------------
------------------------------------------------------------
------------------------------------------------------------
-----
>EP00025_Tieghemostelium_lacteum_P002977_KYQ91117.1_hypothetical_protein_DLAC_08023_Tieghemostelium_lacteum
-----------------------------------------------------------M
N-----------------------------------------------------------
----FEHRD-----IEGWLASKL---EEPWSS--ERLSSLLT-KDLLQFFLLK---FT-K
IETTIRIKVLFSFLFL---KKKQF-L----------------------------ELESN-
-IHMILQIANEE-----EDEWIKVLGQLLQKISED-------------------------
----------------------KIYVN----------LDLEPFSNNIKKLNNLLDQI---
---G--GLNFYPL-ENLYLN---DNIINKPLVE----------------------KSLN-
-----------QHNHFKLQKP-LT--------------DLQVFSKK--------------
------------IGT-------GNTP--------------------SLTGTKLNLSTTSP
--TLQSISEQNNNNNNNNNN-NNNNNSSSSSSNNNIKDSESANDIA---MGSST------
-SHFNGY-----SHDLKNDK---LKLNSNG-----------------LMSVPIRKS-SLF
------------IPKSHHTSTAGDQ---LSGSSSSMPI-----------------MSHHG
GGM--------------------QSNTSPTFSHHNSLLGSSSKG------MGSSSG----
---------------GLG-------SSALKKTKMQIIDIKEVNTASQS------------
-NQKKRK-----------------------------------------------------
-HSIEPSPH------------------------------GEHQLKEDNNDSDK-------
------------------------KLH-------SMDTNIQ-------------------
------------------------------------------------------------
-----------------------------------PTTTNTTTSTAASASSSGVQDLKKE
KKK------------------------------------VVKEKKE---------KKEKE
ST--------------------------------------------KEKKEKKEKEK---
------------------------------------------------------------
-------QEKKEKKEKEKKEKLEKKAAAATKPR---------------SSKKSKQTLESD
IS------------------------SSELVGLKESPPVTS-------------------
-------------------------P------------------------MMLSGSNPST
HNNNNNNN------------------------------------------GNEMSKDELS
ALSSLMSVVDQ--QN---------------------------------------------
------------PLSVEHSPSKPQHTPYPNTLDQQYLL----------------------
---------------------------------NRA----NMY-----------------
NQQQQQQQQQPNKLQPNQQQY---------------------------------------
-------------------------------------------TPIPMPMP---------
------------------------------------------------------------
--LPIQFQQQQQHHHQMFSQPI------------------------------------QP
IQPIQIP-QSMFTHTQFSQNLQTPTGLI------------------------------QP
NAAHPLHSNLAAFD-----INNIHNISQSNSMLHTTPLQQQQPTP---------------
-------------------------------------------QVQPPTNSIINNNNGNT
EQPLMNCDSLFES---------------SNLLTPENK-------LIIDRFIS---GIL--
---------------------VNPTPQ-EG-DVKHIP------INSERIINN-------E
SGETTEETVV---NY--------------LLRVVN-------------------------
------------------------------------------------------------
------------------------------------------------------------
------------------------------------------------------------
-----
>EP00026_Physarum_polycephalum_P009716_Phypoly_transcript_09850.p1_GENE.Phypoly_transcript_09850_Phypoly_transcript_09850.p1_ORF_type_3prime_partial_len_332_score_76.89_Phypoly_transcript_09850_372-1364
-----------------------------------------------------------M
NY---------------------------------------------------------G
STIAPEHRD-----IEAWLGAKL---EDPWAS--EKISSFLT-NEILQHAKTK---FA-T
METSIKLRLLHSFISL---RKKSF-K----------------------------DMEQE-
-IYDILKLGAQD-----EDEWVRMISTMLMPLNQD-------------------------
----------------------KVAVDCV---------------QGLDKVKAAIQAK---
---G--PPEFFPT-EYQYLS---ARLLPPLPASTT-------------------------
-----------TNTHFVLKRG-QG-PSQ-ITQT-------PLLKK---------------
----------------------SSTNLLRTS--------------TSISRYNDDIDSEPK
----KETPNGDHTHNGHNGH------STTSPPRHHDEDHPHP-------ISTSPSSSS--
-SHLPG------TPTTPNSN---WARRAGGV----------------LPSTPTRSPASGL
-----------VSPLNKSGGMFS-------------------------------------
-------------------------------------RFDGTRG------AQGERR----
---------------G-----------FQKKNKMQMINIEEVRSITQE-----------N
EMKYKRK-----------------------------------------------------
------------------------------------------------------------
------------------------------------------------------------
------------------------------------------------------------
------------------------------------------------------------
------------------------------------------------------------
------------------------------------------------------------
------------------------------------------------------------
------------------------------------------------------------
------------------------------------------------------------
------------------------------------------------------------
------------------------------------------------------------
------------------------------------------------------------
------------------------------------------------------------
------------------------------------------------------------
------------------------------------------------------------
------------------------------------------------------------
------------------------------------------------------------
------------------------------------------------------------
------------------------------------------------------------
------------------------------------------------------------
------------------------------------------------------------
------------------------------------------------------------
--------------------------------------------------NS--------
------------------------------------------------------------
------------------------------------------------------------
------------------------------------------------------------
------------------------------------------------------------
-----
>EP00027_Filamoeba_sp_ATCC50430_P013121_CAMPEP_0168575276_NCGR_PEP_ID_MMETSP0413-20121227_19570_1_TAXON_ID_136452_ORGANISM_"Filamoeba_nolandi_Strain_NC-AS-23-1"_LENGTH_185_DNA_ID_CAMNT_0008608759_DNA_START_1_DNA_END_554_DNA_ORIENTATION_-
------------------------------------------------------------
------------------------------------------------------------
----------------------------------------LT-PAALNPAKST-------
------------LLNL--------------------------------------------
------------------------------------------------------------
----------------------GLPLNI-------PTTVGQNGQNASAMLSQALFNQ---
PGTAV-ANKIQPI-------T--SSMT-----------------------------IPG-
------------------------------------------------------------
------------------------------------------------------------
-------------------------------------------------QSTGP------
------------------------------------------------------------
---------TTARP----------------------------------------------
------------------------------------------------------------
------------------------------------------------------------
------------------------------------------------------------
------------------------------------------------------------
------------------------------------------------------------
------------------------------------------------------------
------------------------------------------------------------
------------------------------------------------------------
------------------------------------------------------------
------------------------------------------------------------
------------------------------------------------------------
------------------------------------------------------------
-------------------------P----------------------------------
------------------------------------------------------------
------------------------------------------------------------
------------------------------------------------------------
------------------------------------------------------------
------------------------------------------------------------
------------------------------------------------------------
------------------------------------------------------------
------------------------------------------------------------
------------------------------------------------------------
-------------------------------AAIPPPKQAAVAPK---------------
-----------------------------------------LSAANP-------------
-----SAETLFEQ---------------SNVLSAEHK-------KVILAFLA---GNR--
---------------------VNPYPH-LG-NVVQFL------LHQEDKVTPD------S
NQTPYMEQLIFEINYETGTWRKLRRKR--MSQPTAPTPT---------------------
------------------------------------------------------------
------------------------------------------------------------
------------------------------------------------------------
-----
>EP00033_Pygsuia_biforma_P002855_GCRY01003149.1.p1_GENE.GCRY01003149.1_GCRY01003149.1.p1_ORF_type_3prime_partial_len_393_score_96.10_GCRY01003149.1_142-1317
-----------------------------------------------------------M
EG----------------------------------------------------------
----KESRD------VFWLSSKL---TEAWSS--EKVAPLLT-KEVLSPVEDN---FE-G
LEEKARANLLLSFLSM---KKRQQ-K----------------------------SLQAS-
-FTSFVKQGKND-----KDDWVQVMSDSIEGFLVNG------------------------
----------------------EPNNNL----------QHPTFQSIVDTLSNLLRQN---
-YDNGFNVYDLPL-CAPYLS---QPLVQKLKPR-----------------------TTI-
-----------QNEHFRVSKN-AQ-PVP-SLSS--------IFKGA-D------------
------------------NPI-DADKAGRAGGPSRRV-----------------------
-------------------------------------------------LTTAP------
------------------------------------------------PRSKAKGSGSLF
----------LKRPTTVRSTLG--------------------------------------
-----------------------------------------AAT------PGSARK----
-------------SVGLAA----KAGGYQPSVRTHIVDLAEAAELMSK------------
HADEDRK-----------------------------------------------------
-RQEEARSS--------------------------KKREREEAKAAREMVRE--------
------------------------------------------------------------
------------------------------------------------------------
--------------------------------------------------------DRKR
QRE------------------------------------MEREDRK---------RAKEE
EK--------------------------------------------EKKKQEKERLAEER
K-----------------------------------------------------------
-------KEVQEQRERKQQEKLQKT-----------------------------------
-------------------------------RPPETKPSKTDYFPA--------------
-------------------------P----------------------------------
------------------------------------------------------------
------------------------------------------------------------
------------------------------------------------------------
------------------------------------------------------------
----GPGDAPPLEEHG--------------------------------------------
------------------------------------------------------------
------------------------------------------------------------
------------------------------------------------------------
------------------------------------------------------------
------------------------------------------------------------
------------------------------------------------------------
----------------------------AAAAANQKR-----------------------
------------------------------------------------------------
------------------------------------------E-----------------
------------------------------------------------------------
------------------------------------------------------------
------------------------------------------------------------
-----
>EP00240_Pyramimonas_obovata_P006143_CAMPEP_0118922564_NCGR_PEP_ID_MMETSP1169-20130426_1453_1_TAXON_ID_36882_ORGANISM_"Pyramimonas_obovata_Strain_CCMP722"_LENGTH_309_DNA_ID_CAMNT_0006863457_DNA_START_1_DNA_END_925_DNA_ORIENTATION_
-----------------------------------------------------------X
EQ----------------------------------------------------------
QASATMFRD-----TETLVSTRL---MEPWSA--PSFAGNLK-SEVIETVQQR---YP-H
LEQPVRLRVLLSALSL---KKGPL-S----------------------------ALGPQ-
-LRKLAEMAKDD-----EDDWVRVFGHAVGDFNG--------------------------
----------------------PLDLEAV-------KEAVPEVRDILEELQARIQNG---
---E--GRNIRPI-EDQYLS---PHVLQSAPAA-----------------------HPR-
----------GNHKHFKLRPE-SI-QDK-LASR-----SSHMRTNS-Y------------
------------------ESL-KTTHMLEER-----------------------------
-RTGGRGSEELR---------------------------------------PIP------
-----------------------------------------------ETSGSQGRATTVR
VRSQ---EIGLVRTSSGQSGGEHG------------G-----------------------
--------------------------------------------------SRMSRVPSLG
R------------AGGLK-------TLEKRPSRMMLLDQSEAATKLKE-----------H
NDLSLRK-----------------------------------------------------
------------------------------------------------------------
------------------------------------------------------------
------------------------------------------------------------
------------------------------------------------------------
---------------------------------------ED-------------------
------------------------------------------------------------
------------------------------------------------------------
------------------------------------------------------------
------------------------------------------------------------
-------------------------P----------------------------------
------------------------------------------------------------
------------------------------------------------------------
------------------------------------------------------------
------------------------------------------------------------
----RDGTNSPSTAT---------------------------------------------
------------------------------------------------------------
------------------------------------------------------------
------------------------------------------------------------
------------------------------------------------------------
------------------------------------------------------------
------------------------------------------------------------
------------------------------------------------------------
------------------------------------------------------------
------------------------------------------------------------
------------------------------------------------------------
------------------------------------------------------------
------------------------------------------------------------
-----
>EP00242_Pyramimonas_sp_CCMP2087_P008527_CAMPEP_0198214382_NCGR_PEP_ID_MMETSP1445-20131203_41010_1_TAXON_ID_36898_ORGANISM_"Pyramimonas_sp._Strain_CCMP2087"_LENGTH_288_DNA_ID_CAMNT_0043889559_DNA_START_338_DNA_END_1199_DNA_ORIENTATION_
------------------------------------------------------------
------------------------------------------------------------
-----MFRD-----TETLVSTRL---KEPWSA--PSFAGNLK-REVIEVIQQR---YP-H
LEQPVRLRVLLCALSL---KKGPL-S----------------------------ALGPE-
-LRKLAEMAKDD-----EDDWVRVFGHAVGDFNG--------------------------
----------------------PLDLEAV-------KEAVPEVKEVLEELHAKIRKG---
---D--GRSIRPI-EDQYLS---PHMLRGQPAA-----------------------HPK-
----------GNHSHFKLRPE-TI-QDK-LASR------QHLRTNS-Y------------
------------------DLK-AS-HILDS------------------------------
--GPGKGPDEGR-------------------------------------TGSDP------
-----------------------------------------------SSSKPSGTSLSQR
IRSQ---ESGMHRTTSA-TRIEGD------------P-----------------------
--------------------------------------------------SRMTRIPSLG
R------------PGGLK-------GLEKRPSRMMMLDPTEAAEKQKE----------HQ
SDKDKKK-----------------------------------------------------
------------------------------------------------------------
------------------------------------------------------------
------------------------------------------------------------
------------------------------------------------------------
---------------------------------------EEX------------------
------------------------------------------------------------
------------------------------------------------------------
------------------------------------------------------------
------------------------------------------------------------
------------------------------------------------------------
------------------------------------------------------------
------------------------------------------------------------
------------------------------------------------------------
------------------------------------------------------------
------------------------------------------------------------
------------------------------------------------------------
------------------------------------------------------------
------------------------------------------------------------
------------------------------------------------------------
------------------------------------------------------------
------------------------------------------------------------
------------------------------------------------------------
------------------------------------------------------------
------------------------------------------------------------
------------------------------------------------------------
------------------------------------------------------------
------------------------------------------------------------
-----
>EP00276_Gloeochaete_wittrockiana_P001685_CAMPEP_0184670388_NCGR_PEP_ID_MMETSP0308-20130426_81960_1_TAXON_ID_38269_ORGANISM_"Gloeochaete_witrockiana_Strain_SAG_46.84"_LENGTH_548_DNA_ID_CAMNT_0027117103_DNA_START_1052_DNA_END_2694_DNA_ORIENTATION_-
-----------------------------------------------------------M
AISSGSL-----------------------------------------------------
--------------ISLGLSAKL---QEPWSS--ESIVSSLN-PEALVAIQKD---FA-L
LDPAVKVQILLSMLSL---RKIQF-V----------------------------ELRTE-
-LEELIKLAASD-----QDEWVQVMASMLRDVPAAG------------------------
---------------GMA----SLNLD---------AVNNETFSKTFSKIQKKVLED---
---G--PPVACPL-EYAYLS---PSLVPEDAYK-----------------------PPD-
-----------PGKHFKFKEK-PD-----LPTE--------VVKET-KVTATR-------
----------------------QTEAIPKPS-----------------------------
-LLPVRKNNILQTLKKSRQQ--------------------------RQRSPPRP------
-----------------------------------------------LNQKPNPSTQTAF
---------STTRPSNAPVRPAG-------------------------------------
--------------------------------------------------PLGARTTSHG
Q-----------GAGGVG----GERRGLQKTNRMKIIDMNEGELIRKQQEE------AAV
AALKERKSSVHPGDLPIGEAINGSSGVGLPSPR---------------------DGIS--
-KSVTLSST--A-------------G------PTVADVEKERKRREMVA-----------
------------------------------------------------------------
------------------------------------------------------------
---------------------------------------------------------QRE
AKA------------------------------------KEKEEKE---------KEKQQ
KK--------------------------------------------EDKAKEKDERK---
------------------------------------------------------------
-------LARLASRAEDVSESTGGSKRRR-------------------------------
--------------------------LRHNDGASQGLQSADDENHL--------------
-------------------------P------------------------MDDGLLSPRR
SDVDSD------------------------------------------------------
------------------------------------------------------------
----SYSRTSSAHSSSQSTPLRSRSS----------------------------------
------------------------------------------------------------
----MPSPSHPTLFS---------------------------------------------
--------------------------------------------PSGSSL----------
------------------------------------------------------------
----------------------------------------------------------PP
PLPL--------------------------------------------------------
---------------------------HPSLSSFPAPSQPQPPSF---------------
----------------------------------------------P-------------
----------------------------SNAHHPHHQHHPTSWSPSVPSLLA--------
---------------------SYPSSSSSS------------------------------
------------------------------------------------------------
--------------S---------------------------------------------
------------------------------------------------------------
------------------------------------------------------------
-----
>EP00276_Gloeochaete_wittrockiana_P012916_CAMPEP_0184374600_NCGR_PEP_ID_MMETSP1089-20130417_165110_1_TAXON_ID_38269_ORGANISM_"Gloeochaete_wittrockiana_Strain_SAG46.84"_NCGR_SAMPLE_ID_MMETSP1089_ASSEMBLY_ACC_CAM_ASM_000445_LENGTH_570_DNA_ID_CAMNT_002671761
-----------------------------------------------------------M
AISSGSL-----------------------------------------------------
--------------ISLGLSAKL---QEPWSS--ESIVSSLN-PEALVAIQKD---FA-L
LDPAVKVQILLSMLSL---RKIQF-V----------------------------ELRTE-
-LEELIKLAASD-----QDEWVQVMASMLRDVPAAG------------------------
---------------GMA----SLNLD---------AVNNETFSKTFSKIQKKVLED---
---G--PPVACPL-EYAYLS---PSLVPEDAYK-----------------------PPD-
-----------PGKHFKFKEK-PD-----LPTE--------VVKET-KVTATR-------
----------------------QTEAIPKPS-----------------------------
-LLPVRKNNILQTLKKSRQQ--------------------------RQRSPPRP------
-----------------------------------------------LNQKPNPSTQTAF
---------STTRPSNAPVRPAG-------------------------------------
--------------------------------------------------PLGARTTSHG
Q-----------GAGGVG----GERRGLQKTNRMKIIDMNEGELIRKQQEE------AAV
AALKERKSSVHPGDLPIGEAINGSSGVGLPSPRDGXXXXXXXXXXXXXXXXXPXDGIS--
-KSVTLSST--A-------------G------PTVADVEKERKRREMVA-----------
------------------------------------------------------------
------------------------------------------------------------
---------------------------------------------------------QRE
AKA------------------------------------KEKEEKE---------KEKQQ
KK--------------------------------------------EDKAKEKDERK---
------------------------------------------------------------
-------LARLASRAEDVSESTGGSKRRR-------------------------------
--------------------------LRHNDGASQGLQSADDENHL--------------
-------------------------P------------------------MDDGLLSPRR
SDVDSD------------------------------------------------------
------------------------------------------------------------
----SYSRTSSAHSSSQSTPLRSRSS----------------------------------
------------------------------------------------------------
----MPSPSHPTLFS---------------------------------------------
--------------------------------------------PSGSSL----------
------------------------------------------------------------
----------------------------------------------------------PP
PLPL--------------------------------------------------------
---------------------------HPSLSSFPAPSQPQPPSF---------------
----------------------------------------------P-------------
----------------------------SNAHHPHHQHHPTSWSPSVPSLLA--------
---------------------SYPSSSSSS------------------------------
------------------------------------------------------------
--------------SF--------------------------------------------
------------------------------------------------------------
------------------------------------------------------------
-----
>EP00697_Spironema_sp_BW2_P011149_gnl_Spiro4_26744_TR13281_c0_g1_i1.p1_gnl_Spiro4_26744_TR13281_c0_g1_gnl_Spiro4_26744_TR13281_c0_g1_i1.p1_ORF_type_internal_len_511_score_127.01_gnl_Spiro4_26744_TR13281_c0_g1_i1_3-1532
----------------------------TQSTWEKSLA-T----SIAV------LASRPM
ASSLVEG-----------------------------------------------FSLNEE
IVTDEQHKK-----FQFWLSGLL---ADAWTG--ERISSHLS-RSVLAAVRHN---WN-N
LETPVKLSILLGFLTV---RKKGM-D----------------------------QLRDE-
-MKLVIRMAAED-----DDDWIRVVAQIIAPYPETADGDVG-------------------
----------------------MLNTD----------IDNASYRETLARLQEKVSAV---
---N--GGAFVPM-EYSFLN---PRLTQSWYRGQA---------------------ESE-
-----------SEVHFRVRES------------------W-ISRQE--------------
----------------------AAAQAKKITN--------------NPREGGSTA-----
--TLLNKTSALQR------------------------------------GGPSPV---V-
-----------------------------------------------APRSVVSKS----
------------VKRSDVGSGSLG------------------------------------
------------------------------------------LF------THMGRKFDTD
A------------PPRLT------APDGKKKGSIRMIDSEEVLFLERQ-----------H
EEARRRS-----------------------------------------------------
-RAMRDEAP---------------------------DLRKERKKQEL-------------
------------------------------------------------------------
------------------------------------------------------------
----------------------------------------------------------AE
QRE------------------------------------KRRTEKD---------RRKGE
EM--------------------------------------------KKKQQFDQSQA---
------------------------------------------------------------
-------NARSQ------------------------------------------------
------------------------------------------------------------
----------------------WGYP----------------------------------
------------------------------------------------------------
------------------------------------------------------------
--------------FFSSTPGAAAAAAGQ-------------------------------
------------------------------------------------------------
------------------------------------------------------------
------------------------------------------------------------
------------------------------------------------------------
-AGFAQQLSASL------------------------------------------------
------------------------------------------------------------
-----------------------------AAQNAGFPQQQQQVG----------------
----------------------------------------------------------LA
QQVGLAQQVGLAQ---------------QVGLAQQLS-------ASIAAAAA---AAQQ-
---------------------AQMGMGGMG-VQSQLLA----ALQQHQHNA---------
-----LQQNILQQQQQQQQ--QLQQQQ--QLQQ---------------------------
------------------------------------------------------------
------------------------------------------------------------
------------------------------------QQQLQQQ-----------------
-----
>EP00736_Rhodelphis_marinus_P008877_Rmarinus@m.5055
----------------------------------------------------SSSNTAFM
GVK-----------------------------------------------------DTSQ
QVRSAEESH-----LVLRLSTRL---EQGWSS--SDIGFLFN-SELLRAVCNQ---FH-S
IETAVKVRIFYAVLTL---RKRTL-I----------------------------DLAPE-
-LKVLLDHGLAD-----SDPWVQFLSELLKTYPSDS------------------------
----------------------RLNEEV-----------SCGVDRAIQRLFQVLEGN---
---G--SPHFFPL-ENQFFW---SSPNNP-------------------------------
-----------QIPHFLPNAS----ALSDLKKR-----GFQLSSIG-KDHGTR-------
----------------------SVSVSERPRLIPK-------------------------
-------------------------------------------------KHETP------
---------------------------------------------------------SIF
-------VKTSTRPTQSRV-----------------------------------------
--------------------------------------------------VAENRDARIC
NSS---------------------------RHKVKILDMDEGMDLETD------------
-RVRKRL-----------------------------------------------------
-KAKEDSLR---------------------------------KKEEKTA-----------
------------------------------------------------------------
------------------------------------------------------------
---------------------------------------------------------QLE
KRK------------------------------------QEKELKK---------RKREE
ME--------------------------------------------NGPETVMVPPDAVN
LP---S------------------------PAA---------------------------
----SLSAQSTSISDPTKATSLESGAQPQ-------------------------------
------------------------SPYQWAGLRVPSSPLLPNTTSSVPVGYS--------
------------------GLTVSQPPSG----------------------TTSALPAAAN
SGPSTPS-----------------------------------------------------
------------------------------------------------------------
--------PGANIITFSRYPSTPFPSAS--------------------------------
-------------------------------------------PVLPQHHFRNNL-----
----APYAAAPTGLPLTAVVSEQ-------------------------------------
---------------------------------------TSGAIPSTPSTT---------
------NMY------------------------------------------------LRG
GARPSSQAALAQTQVGSRAQLLS---------------------------SGFSQPHSYM
MYPP------------------QPTAQSH-------------------------------
---------------------------TASLTQSSTPMQGDVKPHFPS------------
-------------------------------------------GSVPRT--NVTQETAPA
KPEKDALLAMLGP---------------APSLSQADR-------VSIAQFIN---AVRL-
---------------------KQRVAG-CS-GKREFV------LSEEIRADP--------
SGTEFVEQIVFELDYDALRGRKLKRTR--RSSTKTNS-----------------------
------------------------------------------------------------
------------------------------------------------------------
------------------------------------------------------------
-----
>EP00742_Colponemidia_sp_Colp-10_P012778_GILJ01014383.1.p1_GENE.GILJ01014383.1_GILJ01014383.1.p1_ORF_type_complete_len_569_score_104.99_GILJ01014383.1_90-1796
-----------------------------------------------------------M
------------------------------------------------------------
--------D-----AVLQFSQKL---REPWSA--DTVSASLT-HSTIAEIIAK---FN-D
LDSPIKLRLLLSFLTA---KKGTM-L----------------------------ELRES-
-MEQFLQLCLRD-----EEEWVRALAELLMNYPSTG------------------------
----------------------SIDCHN----------VNESFLSEIKEAVEAVKLH---
------ENTFYPL-EFAYLN---TSLVRMFISEPKTIKDVSDASSVADQKLSLNDLSSAV
H----------KNPHFTVNPD-FH-----LPED-----SLNLLEER-R-IASE-------
----------------------SSHAVTTPR--------------PSPPATPRLLAMH--
-------------------------------------------------STGTP------
-------------------------------R-------------TSINRQHSSGP-SMF
--------RSNTGPSPLGSPSGSIFER---------------------------------
-------------------------------------RSSLAAP------RTLDRKVSLS
A-------------GGI---------GSQRKGRIQMLDDQEANEVIAL----------TA
KTTQDRK-------------------------------------------------LIDS
AHAVEEDEK-------------------------------ERKRRERQE-----------
------------------------------------------------------------
------------------------------------------------------------
---------------------------------------------------------AQE
RRKFEKE--------------------------------RDKEEKQ---------KRKER
EK--------------------------------------------EEKTKLQERVK---
------------------------------------------------------------
-------MEREAAKSMKQQSQTHKRKAEDGHSS---------------------------
------------------------DDHASKRQAMPLAPARTAVVFSKS------------
------------------GINMETFPSS--------------------------------
------------------------------------------------------------
------------------------------------------------------------
------------------------------------------------------------
------------------------------------------------------------
----TEPHAMPMQWSS--------------------------------------------
---------------------------------------ASTSQPVSSLLS---------
------------------------------------------------------------
------------------------------------------------------QVLSQP
QVPQM-------------------------------------------------------
------------------------QAGATVSAAVPVPPTTTAIPP---------------
------------------------------------------------------------
-----SLDSLLGI---------------TNCLAQEER-------ALIEAFLT---GQK--
---------------------NNPTPD-AG-PLRHIR------LHEEEKTDP-------S
TGTRYLEQIVFEINYGNGQWRKLKRKK--KLA----------------------------
------------------------------------------------------------
------------------------------------------------------------
------------------------------------------------------------
-----
>EP00743_Colponemidia_sp_Colp-15_P012856_GILK01014758.1.p1_GENE.GILK01014758.1_GILK01014758.1.p1_ORF_type_5prime_partial_len_545_score_119.56_GILK01014758.1_89-1723
------------------------------------------------------------
------------------------------------------------------------
-----------------------------------------S-HSTMAEIISK---FN-D
LDTPVKLRLLLSFLTA---KKGAM-L----------------------------ELRES-
-MEQLLQLYLRD-----EEEWVRALAELLMSYPSTG------------------------
----------------------SIDCHN----------VNDSFLSEIKEAVEAVKLH---
------ENTFYPL-EFAYLN---TSLVRMHISERKTVKDVSDSSAVADTKLSLKDLSSAV
H----------KNPHFTVNPD-FH-----LPED-----SLNLLEER-R-IASE-------
----------------------SSHAVTTPR--------------PSPPATPRLLSMH--
-------------------------------------------------STGTP------
-------------------------------R-------------TSINRQHSAGP-SMF
--------RSNTGPSPLGSPSGSIFER---------------------------------
-------------------------------------RSSLAAP------RTLDRKVSLS
A-------------GGI---------GSQRKGRIQMLDDQEANEVIAL----------TV
KTTQDRK-------------------------------------------------LIDS
AHAIEEDEK-------------------------------ERKRRERQE-----------
------------------------------------------------------------
------------------------------------------------------------
---------------------------------------------------------AQE
RRKFEKE--------------------------------RDKEEKQ---------KRKER
EK--------------------------------------------EEKTKLQERLK---
------------------------------------------------------------
-------MEREAAKSMKQQSQTHKRKAEDGHSS---------------------------
------------------------DDHASKRQAMPLEPARAPVVFSKS------------
------------------GINMETFPSA--------------------------------
------------------------------------------------------------
------------------------------------------------------------
------------------------------------------------------------
------------------------------------------------------------
----AQPYAMPMQWSA--------------------------------------------
---------------------------------------ASSSQPVSSLLS---------
------------------------------------------------------------
------------------------------------------------------QVLSQP
QVPQT-------------------------------------------------------
------------------------QTGATVSAAVPVPPTATAAPP---------------
------------------------------------------------------------
-----SLDSLLGV---------------TNCLSQEER-------ALIEAFLT---GQK--
---------------------NNPTPD-AG-PLRHIR------LHEEDKTDP-------N
TGTRYLEQIVFEINYGTGQWRKLKRKK--KLA----------------------------
------------------------------------------------------------
------------------------------------------------------------
------------------------------------------------------------
-----
>EP00824_Muranothrix_gubernata_P013053_TRINITY_DN27338_c0_g1_i1.p1_TRINITY_DN27338_c0_g1_TRINITY_DN27338_c0_g1_i1.p1_ORF_type_internal_len_349_score_85.76_TRINITY_DN27338_c0_g1_i1_3-1046
------------------------------------------------------------
------------------------------------------------------------
---------------------------------AADLGSVLR-RTTSEEVSR--------
-------------------RREEL-E----V-----------------------------
-VSGLRAVADGT------------------------------------------------
------------------------------------------------------------
------PPPLPPLRSSMPMN------------------------------------HP--
-----------PTRHMGLGER---------------------------------------
------------------------------------------------------------
------------------------------------------------------------
------------------------------------------------------------
------------------------------------------------------------
------------------------------------------------------------
-------------------------RGYQKRARINVIDVDEAINLTKA------------
--MEAMK-----------------------------------------------------
-RQQEDDAR----------------------------LEMDRRRKAAEEH----------
------------------------------------------------------------
------------------------------------------------------------
------------------------------------------------------AAIQVE
VRE------------------------------------AEKERRK---------KEKEE
MK--------------------------------------------ERKQHERLEKR---
------------------------------------------------------------
-------RKKEELQKHLEE-----------------------------------------
---------------------------GSAAIRPKYAPSLGQAAFGP-------------
----------------------SDIPGL----------------------SPTTLPVPLA
TAAAAKKKAIS---------------------------------------FAKRHAHDIS
GISS--------------------------------------------------------
--------NLSQEMQGQPAPLAP-------------------------------------
----------------------------L-----------------P-------------
----GLQSMRPLQMQATQ------------------------------------------
--------------------------------------------PPHPPFI---------
------------------------------------------------------------
------------------------------------------------------------
-LPS--------------------------------------------------------
---------------------------TTAATATAPPQVPSPQPM---------------
------------------------------------------------------------
--DPRLFSAIFES---------------SNRLEAHDR-------QAIERFLV---GER--
---------------------VNPTPD-QG-NIRQII------LNEERKEDG--------
-TSTFLEQIIFEINYEKG------------------------------------------
------------------------------------------------------------
------------------------------------------------------------
------------------------------------------------------------
-----
>EP00889_Picochlorum_renovo_P007296_jgi_Picre1_34326_NNA_001799.t1
-----------------------------------------------------------M
RR----------------------------------------------------------
----KDDSD-----VVSQITSTL---SGPWSA--SSVAGMLT-VESIGKLVESGKQWD-A
MDPLVKARLLIAPLFM---RKSDL-D----------------------------AIRDE-
-LRKIQEMAKLD-----TNEWVSMLAIAVDGYDG--------------------------
----------------------RIHTDKV-------LQSIPIVKDTLDEVIELAGSI---
---D--PMAYRPL-EEEYLT---DSILADMGAPVRGSIERE-------------G-DGT-
-----------GHTHFKVRDP----KDV-VGTE--------LPAQH--------------
----------------------SKPPLGSN------------------------------
-GFDRKRDRG---------------------------------------AGLVP------
-----------------------------------------------MDSKKLKSS-SLF
I-----------NPKS--------------------------------------------
--------------------------------------------------KPLSRQLQSK
Q----------------------PVQQHQKKKKAAVLDITAIQQARAV------------
--NEQRR-----------------------------------------------------
-KDLEIQKE----------------------------KEKERQAKERAD-----------
------------------------------------------------------------
------------------------------------------------------------
---------------------------------------------------------NAL
AEK------------------------------------QAKEERKR--------MMKEA
EK--------------------------------------------KKKEMQKQKAKEER
A-----------------------------------------------------------
-------RVAEEAKAAKKKEALEKKKKKK-------------------------------
------------------------------------------------------------
-------------------------PT---------------------------------
------------------------------------------------------------
------------------------------------------------------------
-----------------VEPVDP-------------------------------------
------------------------------------------------------------
------------------------------------------------------------
------------------------------------------------------------
------------------------------------------------------------
------------------------------------------------------------
------------------------------------------------------------
------------------------------------------------------------
------------------------------------------------------------
----------------------------SDVRAALER-----------------AGIRAD
I-----------------R------------SVHEIQN---PDLRSDQMHK---------
------------------------------------------------------------
------------------------------------------------------------
------------------------------------------------------------
------------------------------------------------------------
-----
>EP00889_Picochlorum_renovo_P007297_jgi_Picre1_34327_NNA_001799.t2
-----------------------------------------------------------M
RR----------------------------------------------------------
----KDDSD-----VVSQITSTL---SGPWSA--SSVAGMLT-VESIGKLVESGKQWD-A
MDPLVKARLLIAPLFM---RKSDL-D----------------------------AIRDE-
-LRKIQEMAKLD-----TNEWVSMLAIAVDGYDG--------------------------
----------------------RIHTDKV-------LQSIPIVKDTLDEVIELAGSI---
---D--PMAYRPL-EEEYLT---DSILADMGAPVRGSIERE-------------G-DGT-
-----------GHTHFKVRDP----KDV-VGTE--------LPAQH--------------
----------------------SKPPLGSN------------------------------
-GFDRKRDRG---------------------------------------AGLA-------
------------------------------------------------------------
------------------------------------------------------------
------------------------------------------------------------
------------------------------------------------------------
------------------------------------------------------------
------------------------------------------------------------
------------------------------------------------------------
------------------------------------------------------------
---------------------------------------------------------V--
------------------------------------------------------------
----------------------------------------------AIKAAGATAPKEEE
------------------------------------------------------------
------------------------------------------------------------
------------------------------------------------------------
------------------------------------------------------------
------------------------------------------------------------
------------------------------------------------------------
------------------------------------------------------------
------------------------------------------------------------
------------------------------------------------------------
------------------------------------------------------------
------------------------------------------------------------
------------------------------------------------------------
------------------------------------------------------------
------------------------------------------------------------
------------------------------------------------------------
-------------------------------------------------------GCSA-
------------------------------------------------------------
------------------------------------------------------------
------------------------------------------------------------
------------------------------------------------------------
------------------------------------------------------------
-----
>EP00898_Chlorokybus_atmophyticus_P007424_jgi_Chlat1_7683_Chrsp64S07139
-----------------------------------------------------------M
GSRVPPLP----------------------------------------------------
----TSLVD-----VEKWASAAL---AEPWSG--AAFAPVLT-REALVALLER---FS-R
LDPAVRRNLLLAALSL---RKGVM-L----------------------------ETKEE-
-LQRLADAALAD-----DDDWVRTIGAAIGKFSG--------------------------
----------------------VLDMDAV-------MREFSVVRDTIEEFRERLQEG---
---S--GLQFHPL-EDPFLS---NNLVGP---------------------------APAC
N----------ISEHFQLRER-AR-SSE-AASS---------------------------
----------------------ASADERKTPLFGR-------------------------
-------------------------------------------------TTSGPV-----
------------------------------------------------------------
----------FKSPTFAQRQQGGSSGF---------------------------------
-----------------------------------------ESP------SFNSRSSLLS
R---------THRSESYA-----GRGGTNRPSRMKPLDVDAAISLQKAR-----------
------------------------------------------------------------
-KAAEAAAE---------------------------------------------------
------------------------------------------------------------
------------------------------------------------------------
---------------------------------------------------------AVE
KQK------------------------------------AEQAKKR---------RLGRE
ES-------------------------------------------L--------------
------------------------------------------------------------
------------------------------------------------------------
----------------------------------PGTPASDTGT----------------
-------------------------PFA----------------------PTPPTMSPAT
SLDDEA------------------------------------------------------
------------------------------------------------------------
--------FIRMQQSMHMHPAQF-------------------------------------
-------------------------------------------LAQPAV-----------
----AGLQAQPVR-----------------------------------------------
--------------------------------------------PVAQRLL---------
------------------------------------------------------------
------------------------------------------------------------
------------------------------------------------------------
------------------------------------PAEQAQAS----------------
------------------------------------------------------------
----------------------------SRVLRDEEVEE----------------GEIAE
E------------------GAMEDHPS-EDQQRGALL----PDLNYPPAADDSKTP--QH
RGLSFLTAAVSEALVNSG------------------------------------------
------------------------------------------------------------
---------------GTT------------------------------------------
------------------------------------------------------------
-----
>EP00899_Mesostigma_viride_P003548_jgi_Mesvir1_13194_Mv06154-RA.1
-----------------------------------------------------------M
AP-------------------------------------------------------PPA
ISANPAIQD-----ISRWLTSRL---SEPWSA--PAVSPLLT-KEILEKALVY---FR-H
LDPLVRVGLILACLTL---RRGVA-M----------------------------EMKAE-
-LEQLAAKALED-----DDDWVKSVGAAVGRFCG--------------------------
----------------------TLELGAV-------EDQFPSVSTSLQSLRLTLDKL---
ALSDRLQLALSPK-ENAYLC---PHVLPAPVPP-----------------------RPSA
P----------SHHHFRLRQK-TG-GKN-QRVD------DGSNETD-T------------
-------------G--------RADPRGNSAHRAGNH--------IVGSYSTSH------
-------------------------------------------------LQQIP------
-------------------------------------------SRHGLGLTAFGSS----
------------------------------------------------------------
-----------------------------------------SRGL----GPPLGRSSSCS
AML-----------RG------GGAGAGGKKPKLKQLDVSDVIALQRLQSM-----TSST
SSADARRAD-GPPPVPV--------------PL--------------------------S
GASAADGAS---------------------------------------------------
------------------------------------------------------------
------------------------------------------------------------
-----------------------------------------------------NPVL---
---------------------------------------KNGPSHPL-------LKKRHS
HS--------------------------------------------MSPLPAGPGKK---
------------------------------------------------------------
------------------------------------------------------------
------------------------RPVPGGVTPEDALPSSAS------------------
-------------------------PS-----------------------GNADAASPAR
GVMGAG------------------------------------------------------
------------------------------------------------------------
-----------RAFSSVSDPTSPSPAAVEDASLASLR-----------------------
-------------------------------------------VGAPVGG----------
----SHASPVPPSQEEGEIEGE--------------------------------------
----------------------------------EDALVAVTATPAAAAVI---------
------------------------------------------------------------
------------------------------------------------------------
------------------------------------------------------------
----------------------LSGQESAGAALLPNPLDPRHALG---------------
------------------------------------------------------------
----------------------------GRPLGEDKRGDGSRGGGVALPFLE---GAA--
-------------------------------------------LEEERRRQE--------
-GLSHVTEALSEALSKAGGGSSI-------------------------------------
------------------------------------------------------------
-------------------------------------------L----------------
------------------------------------------------------------
-----
>EP00914_Ancora_sagittata_P019123_GHVO01038134.1.p1_GENE.GHVO01038134.1_GHVO01038134.1.p1_ORF_type_5prime_partial_len_131_score_10.83_GHVO01038134.1_201-593
------------------------------------------------------------
------------------------------------------------------------
------------------------------------------------------------
------------------------------------------------------------
------------------------------------------------------------
------------------------------------------------------------
------------------------------------------------------------
-----------------------------------------IVQ----------------
------------------------------------------------------------
------------------------------------------------------------
------------------------------------------------------------
------------------------------------------------------------
------------------------------------------------------------
------------------------------------------------------------
------------------------------------------------------------
------------------------------------------------------------
------------------------------------------------------------
------------------------------------------------------------
------------------------------------------------------------
--------------------------------------------KP---------RENFP
DV----------------------------------------------------------
------------------------------------------------------------
------------------------------------------------------------
--------------------------------PSSSTPALN-------------------
-------------------------PA---------------------------------
------------------------------------------------------------
------------------------------------------------------------
------------------------------------------------------------
------------------------------------------------------------
------------------------------------------------------------
------------------------------------------------------------
------------------------------------------------------------
------------------------------------------------------------
------------------------------------------------------------
-------------------------------QATADPQN---------------------
-----------------------------------------------------QKTLTLN
KDQVLEAKQMFTN---------------CN-LSVPEK-------SLILGFIA---GST--
---------------------VNPCPD-RG-DVFNIR------LSQTEESIKQADG----
CFKPMLVDTFFQMNFKTKEYKQVKKYR--DKEPDL-------------------------
------------------------------------------------------------
------------------------------------------------------------
------------------------------------------------------------
-----
>EP00918_Siedleckia_nematoides_P083702_GHVU01183500.1.p1_GENE.GHVU01183500.1_GHVU01183500.1.p1_ORF_type_3prime_partial_len_206_score_36.69_GHVU01183500.1_2-616
------------------------------------------------------------
------------------------------------------------------------
------------------------------------------------------------
------------------------------------------------------------
-----------------------MVGDILKPYPSSG------------------------
----------------------ALNTDV--------EPQHGFFHEVLADLKKIVKKS---
---T--ETNLMPM-ECLYLN---RGALLSVAGQ-----------------------QSV-
-----------PVKHFALQRK-PK-SAS-LRKD--------IQSKS-V------------
------------------E---AAVNLKKNN------------TVTSIPIKIR-------
-SFAKNMDN------------------------------------------KTPMK----
-----G-----------------------------------------IPNRSVTP--AGF
------------RQGQGLS-----------------------------------------
--------------------------------------------------SSFSGA----
----------------------VGQRPTKREGGVKFLELGEMPVGPKE------------
--AKRRK-----------------------------------------------------
-KIAEVEAA---------------------------------------------------
------------------------------------------------------------
------------------------------------------------------------
------------------------------------------------------------
-------------------------------------VNAKLEK----------------
------------------------------------------------------------
------------------------------------------------------------
------------------------------------------------------------
------------------------------------------------------------
------------------------------------------------------------
------------------------------------------------------------
------------------------------------------------------------
------------------------------------------------------------
------------------------------------------------------------
------------------------------------------------------------
------------------------------------------------------------
------------------------------------------------------------
------------------------------------------------------------
------------------------------------------------------------
------------------------------------------------------------
------------------------------------------------------------
-------------------------------------------------------AAA--
---------------------ANETPD---------------------------------
------------------------------------------------------------
------------------------------------------------------------
------------------------------------------------------------
------------------------------------------------------------
-----
>EP01087_Luapelamoeba_hula_P016274_TRINITY_DN49_c1_g2_i1.p1_TRINITY_DN49_c1_g2_TRINITY_DN49_c1_g2_i1.p1_ORF_type_internal_len_730_score_241.67_TRINITY_DN49_c1_g2_i1_3-2189
------------------G---------------------P-------------------
------------------------------------------------------------
----LSQTD-----VEVWLNNKL---EGTWSS--EKISSLLT-PPTLEAATAR---FP-G
LDTAIKLKLLFAFVTL---GRKAR-E----------------------------DLDES-
-IRALQSVANAD-----DDEWVAVISQLFSNLMARE------------------------
----------------------KEGENAPPRAPDEVLVDNDHFNNIHSSLKDTLAEL---
---P--PAQFYPL-EYPYLS---PYVIGSDTSA-----------------------APLD
A----------PNTHFTLKTP-IE-LPA-LPSA---------PQRE-A------------
----------------------KPLPSTTS----------------TPTTSDKK------
-------------------------------------------------LGKRPL-----
-----G-----------------------------------------------ESTSSGF
--------GNRKRPAPSPSLAKSD------------------------------------
------------------------------------------------------------
---------------GAN----VGDKKNDTRKKLRVLDFDEAMALDQQ-----------L
VDVVKQK-----------------------------------------------------
-EDEEEEER-------------------------------KRKKTERAN-----------
------------------------------------------------------------
------------------------------------------------------------
---------------------------------------------------------ALE
QKR------------------------------------IEREARK---------AQRQE
ER--------------------------------------------KQKKAQKEEEK---
------------------------------------------------------------
-------LEKEVKRRERQSEAKTQKRGS--------------------------------
--------------------------LSKSATGIDNPPLSPIDTKLGLSGQLQ-------
-------------------------PGQG---------------LYQTQQRSGSMSSSAG
------------------------------------------------------------
--------------GM--------------------------------------------
--------PPQFPGAGGASPGSASSNNGVGSGG---------------------------
----------------------------------------MGGSASPSGGG---------
----SGGGGAPVGRPSGSVQ----------------------------------------
----------------------------------ASSLLSAALLPNNFASS---------
------------------------------------------------------------
PQYPYGTPQSHGGMHQQPDM---GW-----------------------------------
--PSPY--NNGAHMTGHSQQQQQPLTHL-----------------------------SPL
ASGYPSYPP-------------AQQHYLQHTQQSQHP-QQQQHPQQHT------------
------------P----------------------------LHAQVP----------SNV
AQTATTPNSLFDH---------------ANRLSAEDR-------ERLTAFLG---GQMV-
---------------------SNPNPTGSS-PVQQIL------INEEEKSDG--------
VSASYLEQIIFEINYQTGSWRKLRRKK--PLASGTTPAAAAGAA----------------
-------GVAGGS-----------------------------------------------
--------------SGSVHHHHH-QQQQQQ----------QQQ-QQQQQQQLQQQQQLRQ
----QIQQQLQQQ-----QLQQQHYQ------QQQHQHPQQQQHHQQQQPQP--------
----Q
>EP01087_Luapelamoeba_hula_P016275_TRINITY_DN49_c1_g2_i2.p1_TRINITY_DN49_c1_g2_TRINITY_DN49_c1_g2_i2.p1_ORF_type_internal_len_731_score_243.89_TRINITY_DN49_c1_g2_i2_3-2192
------------------G---------------------P-------------------
------------------------------------------------------------
----LSQTD-----VEVWLNNKL---EGTWSS--EKISSLLT-PPTLEAATAR---FP-G
LDTAIKLKLLFAFVTL---GRKAR-E----------------------------DLDES-
-IRALQSVANAD-----DDEWVAVISQLFSNLMARE------------------------
----------------------KEGENAPPRAPDEVLVDNDHFNNIHSSLKDTLAEL---
---P--PAQFYPL-EYPYLS---PYVIGSDTSA-----------------------APLD
A----------PNTHFTLKTP-IE-LPA-LPSA---------PQRE-A------------
----------------------KPLPSTTS----------------TPTTSDKK------
-------------------------------------------------LGKRPL-----
-----G-----------------------------------------------ESTSSGF
--------GNRKRPAPSPSLAKSD------------------------------------
------------------------------------------------------------
---------------GAN----VGDKKNDTRKKLRVLDFDEAMALDQQ-----------L
VDVVKQK-----------------------------------------------------
-EDEEEEER-------------------------------KRKKTERAN-----------
------------------------------------------------------------
------------------------------------------------------------
---------------------------------------------------------ALE
QKR------------------------------------IEREARK---------AQRQE
ER--------------------------------------------KQKKAQKEEEK---
------------------------------------------------------------
-------LEKEVKRRERQSEAKTQKRGS--------------------------------
--------------------------LSKSATGIDNPPLSPIDTKLGLSGQLQ-------
-------------------------PGQG---------------LYQTQQRSGSMSSSAG
------------------------------------------------------------
--------------GM--------------------------------------------
--------PPQFPGAGGASPGSASSNNGVGSGG---------------------------
----------------------------------------MGGSASPSGGG---------
----SGGGGAPVGRPSGSVQ----------------------------------------
----------------------------------ASSLLSAALLPNNFASS---------
------------------------------------------------------------
PQYPYGTPQSHGGMHQQPDM---GW-----------------------------------
--PSPY--NNGAHMTGHSQQQQQPLTHL-----------------------------SPL
ASGYPSYPP-------------AQQHYLQHTQQSQHPQQQQQHPQQHT------------
------------P----------------------------LHAQVP----------SNV
AQTATTPNSLFDH---------------ANRLSAEDR-------ERLTAFLG---GQMV-
---------------------SNPNPTGSS-PVQQIL------INEEEKSDG--------
VSASYLEQIIFEINYQTGSWRKLRRKK--PLASGTTPAAAAGAA----------------
-------GVAGGS-----------------------------------------------
--------------SGSVHHHHH-QQQQQQ----------QQQ-QQQQQQQLQQQQQLRQ
----QIQQQLQQQ-----QLQQQHYQ------QQQHQHPQQQQHHQQQQPQP--------
----Q
>EP01089_Gocevia_fonbrunei_P017873_TRINITY_DN5932_c0_g1_i2.p1_TRINITY_DN5932_c0_g1_TRINITY_DN5932_c0_g1_i2.p1_ORF_type_internal_len_283_score_61.09_TRINITY_DN5932_c0_g1_i2_1-846
------------------------------------------------------------
------------------------------------------------------------
------RMD-----IENWVSTKL---YEPWSS--ATISSLLT-EDNLKQLKEK---FV-Y
LDTPIKLRLLLSFATL---RKRQL-K----------------------------DFETE-
-INAILTLGQED-----EDEWCRVIAQMLSPIAKD-------------------------
----------------------GLST----------FIANEASNELQNEINEQLSNLE--
--TT--PYMIYPI-EYSYLS---PNLLPSTPPK---------------------------
-----------PPQHFQMKKP-LE-PPV-FPTD--------FPAFS-S------------
----------------------KHQPFSGQ----------------FGSASPSALALVG-
-------------------------------------------------MGGGP------
-----G---------------------SSGD----------------GRRNKRKKS-SIF
------------LNRSNGQSSLN-------------------------------------
--------------------------------------------------MSGNRR----
---------------G-----------FHKQKKMQIIDINELKQIQEQ-----------Q
PDVKKRK-----------------------------------------------------
-RQREEESE---------------------------------------------------
------------------------------------------------------------
------------------------------------------------------------
----------------------------------------------------------RE
RKR------------------------------------KEKEVVKE-------------
------------------------------------------------------------
------------------------------------------------------------
------------------------------------------------------------
------------------------------------------------------------
------------------------------------------------------------
------------------------------------------------------------
------------------------------------------------------------
------------------------------------------------------------
------------------------------------------------------------
------------------------------------------------------------
------------------------------------------------------------
------------------------------------------------------------
------------------------------------------------------------
------------------------------------------------------------
------------------------------------------------------------
------------------------------------------------------------
------------------------------------------------------------
------------------------------------------------------------
------------------------------------------------------------
------------------------------------------------------------
------------------------------------------------------------
------------------------------------------------------------
-----
>EP01090_Pellita_catalonica_P002054_TRINITY_DN1172_c0_g1_i2.p1_TRINITY_DN1172_c0_g1_TRINITY_DN1172_c0_g1_i2.p1_ORF_type_5prime_partial_len_573_score_93.27_TRINITY_DN1172_c0_g1_i2_2-1720
------------------------------------------------------------
------------------------------------------------------------
--------D-----IEVWVTTKL---SDAWSS--PKIASLLN-PTNLSQIKDR---FS-S
LDATSKLRLILSFTSL---RKRQY-L----------------------------ECEEI-
-VSDILTIAIDD-----EDQWVNIIASILRPITSSD------------------------
------------------H---ILDLSA--------IAQNDAGQELQKEILQKVDKLSD-
--DA--TLHTFPL-EFPYLS---SELLPQHPLI-----------------------TQK-
-----------QTVHFKLKTK-LT-PPA-----------FPIPSTS-K------------
----------------------TAAPRIIP----------------NPNSSKRK------
-GLSGSKSSALRS-----------------------------------------------
---------------------------SSG----------------------LRSS----
-------KGVSLRPSSSRGMGA--------------------------------------
------------------------------------------------------------
---------------GLS-------GRYPKPNKIGIIEVDELKRIQEM-----------Q
ERAEKRT-----------------------------------------------------
-RLRDEEAE------------------------------RERRRRAQAL-----------
------------------------------------------------------------
------------------------------------------------------------
---------------------------------------------------------AKE
TRR------------------------------------REREEKK---------RKRAE
EA--------------------------------------------ATKRSIQEERR---
------------------------------------------------------------
-------LEKMQVQQSKRIKVLDNQSPQAY------------------------------
---------------------------QHHYVVTNNAPQTA-------------------
-------------------------PGSGQY-------------------RPPPIVSPGN
TYVRPHVGPMP---------------------------------------GYPQAPRAPI
QASSLLTQALS----------------------------------------YPQP-----
---------QPQHGREQGNPAQPWAVHEGANNG---------------------------
------------------------------------------------------------
----DERRTQPEQRNAADLA----------------------------------------
-------------------------------------MAQKSTMPVPYPN----------
------------------------------------------------------------
--YPYAQQQQHPHH----------------------------------------------
-VPQ--------------------------------------------------------
--NQPQH--------------------EHQHEPQRAPQHASQHASQHV------------
--------------------------------------------SQP-----AQHHQPNQ
QEQQLTQNSNYNY---------------NNNSSSSNYN----------------------
---------------------SNNSSS----------------NNSSNSSSN-------S
SNTTSSSCLIIRVSNNIIIITIRASRRT--------------------------------
--VLY-------------------------------------------------------
------------------------------------------------------------
------------------------------------------------------------
-----
>EP01101_Sappina_pedata_P005339_TRINITY_DN2410_c0_g1_i1.p1_TRINITY_DN2410_c0_g1_TRINITY_DN2410_c0_g1_i1.p1_ORF_type_internal_len_178_score_14.88_TRINITY_DN2410_c0_g1_i1_1-531
------------------G----------------------------------------V
AA----------------------------------------------------------
---------------------------------CQQTPSALPPAPSLSNPHAQ-------
-------------------------A----------------------------TLQPK-
--------APQP---PGSQPWL--------------------------------------
------------------------------------------------------------
------ASQPTPL---------FHSFQ---------------------------------
-----------HAPSFIQHKL-PD------------------------------------
------------------------------------------------------------
-------------------------------------------------RSTTP------
---------------------------------------------------------TFF
SQ----------------------------------------------------------
--------------------------------------------------AAAGNSGSLG
A--------------GVA------------------------------------------
------------------------------------------------------------
------------------------------------------------------------
------------------------------------------------------------
------------------------------------------------------------
------------------------------------------------------------
------------------------------------------------------------
------------------------------------------------------------
------------------------------------------------------------
------------------------------------------------------------
------------------------------------------------------------
------------------------------------------------------------
------------------------------------------------------------
------------------------------------------------------------
------------------------------------------------------------
------------------------------------------------------------
------------------------------------------------------------
------------------------------------------------------------
------------------------------------------------------------
------------------------------------------------------------
------------------------------------------------------------
------------------------------------------------------------
-------------------------------------------------------QMQTR
PLQSDQLSRLFDA---------------SNRLSEENK-------GLIMRFIE---GNR--
---------------------ENPWPE-KG-LVHTIL------VNEQVVEGKN-------
------ETIVFELNYQTGSWKKILKKK--PITKK--------------------------
------------------------------------------------------------
------------------------------------------------------------
------------------------------------------------------------
-----
>EP01102_Stenamoeba_stenopodia_P016787_TRINITY_DN5900_c0_g2_i1.p1_TRINITY_DN5900_c0_g2_TRINITY_DN5900_c0_g2_i1.p1_ORF_type_3prime_partial_len_403_score_134.54_TRINITY_DN5900_c0_g2_i1_2-1207
-----------------------------------------------------------M
SS----------------------------------------------------------
FVPLNPERD-----VELWLANKL---EEPWSS--ERIANLLT-SPIFLAVKAK---FE-R
MDPIIKLKLLFAFFAL---RKPNI-K----------------------------QMKVE-
-IEDILKLGLVD-----SDGWVRSISKLIGKITQDG------------------------
----------------------DFELK----------TDDCCPSEIYDTLKSMVETT---
------NINFFPL-ETLYLH---PALLEKPYVK---------------------------
-----------ENPHFTIKKR-IE-NEV---TS---------------------------
----------------------SNPPVRRS----------------SLSLSSSTVKIEPP
-AGDKTVQRFDRS------------------------------------TDGLP------
-------------------------LRSSTN----------------NITTPTRKS-SVF
------------APRQSYDSL---------------------------------------
--------------------------------------------------SLGERR----
---------------G-----------FQKTNRTRMLDIGEVEKLRQAS---------ME
AAAKAAR-----------------------------------------------------
-EAAAKEQA---------------------------------------------------
------------------------------------------------------------
------------------------------------------------------------
---------------------------------------------------------LQE
AK-------------------------------------EAKEAAR--------LAAKAS
RV--------------------------------------------KPKAKEPESDT---
------------------------------------------------------------
------------------------------------------------------------
---------------------------TAIASITSSTPTTTTPMDIE-------------
-------------------------PSKD-------------------------------
------------------------------------------------------------
------------------------------------------------------------
----------GAAMEGASSPTTPKQSKRRTAEA---------------------------
------------------------------------------------------------
--GDGKKTPEP-------------------------------------------------
------------------------------------------------------------
------------------------------------------------------------
------------------------------------------------------------
------------------------------------------------------------
------------------------------------------------------------
------------------------------------------------------------
----------------------------KKRKKSEDK---------------E-KKEKL-
--------------------PKEPKPK------------------KEKKEKP--------
------------------------------------------------------------
------------------------------------------------------------
------------------------------------------------------------
--------------------------------------PKTR------------------
-----
>EP01103_Thecamoeba_quadrilineata_P005452_TRINITY_DN1524_c0_g1_i1.p1_TRINITY_DN1524_c0_g1_TRINITY_DN1524_c0_g1_i1.p1_ORF_type_5prime_partial_len_419_score_80.31_TRINITY_DN1524_c0_g1_i1_2-1258
FLE-----NRYCLF-------------------------------------SFETFLLFM
SS----------------------------------------------------------
----NPERD-----IEIWISTKL---EDPWSS--EKFTTYLT-PPVLKQIQAR---FP-I
LDTSIKLRLLFAFLHA---RKNTM-K----------------------------ELESE-
-FNTLISLGTKD-----PDDWVKTISKMLSVLRDG-------------------------
----------------------DIQLQ----------TEGICPQDVHNSLKDSIKEQ---
---G--GVKFYPQ-EALFLN---KSLVGA---------------------------PPT-
-----------SISHFTLKKP-LV-----------------------S------------
------------------E---TSLSVKKP----------------SLSNSIPKL-----
-------------------------------------------------ETMTP------
-----G--------TVQHER---DLLTSSGN----------------VPRTPAKKP----
------------QPTPQ-------------------------------------------
--------------------------------------------------VSQERR----
---------------G-----------FQKQNKMRVLEIQEVNMLMQQ-----------S
ADSKKRK-----------------------------------------------------
-HPQEIEEP------------------------ASEDFEKQKKKKEKQE-----------
------------------------------------------------------------
------------------------------------------------------------
---------------------------------------------------------QIE
KKT------------------------------------KEKEEKK---------RKKME
EA--------------------------------------------HHKKLQNEEKK---
------------------------------------------------------------
-------NAVKVVPKKTTTPKPPKKNQKEGHDP---------------------------
------------------------MHPASLFNPLGNLPQYSIEAHNGEQ-----------
-------------------------PIEGDHYH-----------------YMNSLYSKQG
QESHSK------------------------------------------------------
------------------------------------------------------------
------------------------------------------------------------
------------------------------------------------------------
------------------------------------------------------------
------------------------------------------------------------
------------------------------------------------------------
------------------------------------------------------------
------------------------------------------------------------
------------------------------------------------------------
------------------------------------------------------------
-------------------------------------------------FSN--------
----LNI---------------------RG-----------------------------C
FHLDILRMCLMET-----------------------------------------------
------------------------------------------------------------
------------------------------------------------------------
------------------------------------------------------------
-----
>EP01103_Thecamoeba_quadrilineata_P005453_TRINITY_DN1524_c0_g1_i2.p1_TRINITY_DN1524_c0_g1_TRINITY_DN1524_c0_g1_i2.p1_ORF_type_5prime_partial_len_398_score_79.98_TRINITY_DN1524_c0_g1_i2_2-1195
FLE-----NRYCLF-------------------------------------SFETFLLFM
SS----------------------------------------------------------
----NPERD-----IEIWISTKL---EDPWSS--EKFTTYLT-PPVLKQIQAR---FP-I
LDTSIKLRLLFAFLHA---RKNTM-K----------------------------ELESE-
-FNTLISLGTKD-----PDDWVKTISKMLSVLRDG-------------------------
----------------------DIQLQ----------TEGICPQDVHNSLKDSIKEQ---
---G--GVKFYPQ-EALFLN---KSLVGA---------------------------PPT-
-----------SISHFTLKKP-LV-----------------------S------------
------------------E---TSLSVKKP----------------SLSNSIPKL-----
-------------------------------------------------ETMTP------
-----G--------TVQHER---DLLTSSGN----------------VPRTPAKKP----
------------QPTPQ-------------------------------------------
--------------------------------------------------VSQERR----
---------------G-----------FQKQNKMRVLEIQEVNMLMQQ-----------S
ADSKKRK-----------------------------------------------------
-HPQEIEEP------------------------ASEDFEKQKKKKEKQE-----------
------------------------------------------------------------
------------------------------------------------------------
---------------------------------------------------------QIE
KKT------------------------------------KEKEEKK---------RKKME
EA--------------------------------------------HHKKLQNEEKK---
------------------------------------------------------------
-------NAVKVVPKKTTTPKPPKKNQKEGHDP---------------------------
------------------------MHPASLFNPLGNLPQYSIEAHNGEQ-----------
-------------------------PIEGDHYH-----------------YMGQG-----
------------------------------------------------------------
------------------------------------------------------------
------------------------------------------------------------
------------------------------------------------------------
------------------------------------------------------------
------------------------------------------------------------
------------------------------------------------------------
------------------------------------------------------------
------------------------------------------------------------
------------------------------------------------------------
------------------------------------------------------------
----------------------------------------------IVCFTS--------
------------------------------------------------------------
-----LKEYVF-------------------------------------------------
------------------------------------------------------------
------------------------------------------------------------
------------------------------------------------------------
-----
>EP01103_Thecamoeba_quadrilineata_P005454_TRINITY_DN1524_c0_g1_i4.p1_TRINITY_DN1524_c0_g1_TRINITY_DN1524_c0_g1_i4.p1_ORF_type_complete_len_638_score_125.35_TRINITY_DN1524_c0_g1_i4_245-1915
------------------------------------------------------------
------------------------------------------------------------
------------------------------------------------------------
-----------------------M-K----------------------------ELESE-
-FNTLISLGTKD-----PDDWVKTISKMLSVLRDG-------------------------
----------------------DIQLQ----------TEGICPQDVHNSLKDSIKEQ---
---G--GVKFYPQ-EALFLN---KSLVGA---------------------------PPT-
-----------SISHFTLKKP-LV-----------------------S------------
------------------E---TSLSVKKP----------------SLSNSIPKL-----
-------------------------------------------------ETMTP------
-----G--------TVQHER---DLLTSSGN----------------VPRTPAKKP----
------------QPTPQ-------------------------------------------
--------------------------------------------------VSQERR----
---------------G-----------FQKQNKMRVLEIQEVNMLMQQ-----------S
ADSKKRK-----------------------------------------------------
-HPQEIEEP------------------------ASEDFEKQKKKKEKQE-----------
------------------------------------------------------------
------------------------------------------------------------
---------------------------------------------------------QIE
KKT------------------------------------KEKEEKK---------RKKME
EA--------------------------------------------HHKKLQNEEKK---
------------------------------------------------------------
-------NAVKVVPKKTTTPKPPKKNQKEGHDP---------------------------
------------------------MHPASLFNPLGNLPQYSIEAHNGEQ-----------
-------------------------PIEGDHYH-----------------YMNSLYSKQG
QESHSK------------------------------------------------------
--------------G-----------------------------------LFP-------
-------------------PGYLTNVPHGNLNL---------------------------
------------------------------------------------------------
----HPNQGKPMEFDYQGSSYFQ-------------------------------------
-----------------------------------------GSYPMSTNLPPN-------
-----------------------------------------------------NNTSPEY
SDLPSSSLSSQLSQAILSHQTL------------------------------------RN
NNPPNVS----------QSQLQQPIPTS-----------------------------PQH
TSMLPPNLK------------------SPTYSPPNPPYPNSTGSI---------------
-------------------------------------------SQIP-----------SQ
QLNPVPSLNLFEP---------------ANRLTPENK-------QKILQFLS---GNR--
---------------------ENPSPK-DG-AIQTFL------LDEQVKEAN--------
-NANCIESVIFEINYEAGTWRKLRRKR--FISRMSN------------------------
---------PNNNLNL--------------------------------------------
--------------NG--------------------------------------------
--------------------------------SSSLLQPKS-------------------
-----
>EP01104_Vermistella_antarctica_P003584_TRINITY_DN1381_c2_g1_i1.p1_TRINITY_DN1381_c2_g1_TRINITY_DN1381_c2_g1_i1.p1_ORF_type_complete_len_708_score_187.87_TRINITY_DN1381_c2_g1_i1_130-2253
MRH-----------------RDVT---DTIRT--------PLRVTIALRRLCPHFFFSTM
DSTVSETPTSTT-----------------------------------------EAGAATS
AVPFVAERD-----IELWLRNKL---ELAWSS--ANVSSLFS-PSLLAEIRTR---FP-T
FETPIKLKILFSFVYM---GKVTA-N----------------------------ECRPE-
-IERVLERAKED-----KDEWVKVIAELLSPLS---------------------------
----------------------KIDFSH--------LRQCKHSKDTLEAVEESLREV---
---E--ALRYASK-ESVYLH---SDLIPSFARKRLARGGNDDDGDVA--------CGPQ-
-----------DNEHFRINKS-AL-DSL-IAAS----GFDATRSTS-T------------
------------------T---PSTPLHTSSHA---------------------------
-------------------------------------------------SSSSP------
------------------------------------------------------------
------------SPASSSSMK---------------------------------------
--------------------------------------------------AAAARRLSHS
GSGLGGSYKKRLSSSGLSASSGLSLRGSQKRQKIEVLDVQQLRIIKDS-----------E
DQAKAQK-----------------------------------------------------
-KQEELDAQ----------------------------LAREQ------------------
------------------------------------------------------------
------------------------------------------------------------
---------------------------------------------------------ERL
KKK------------------------------------DEREVKK---------KEKNE
EI--------------------------------------------KNRRLMREERK---
------------------------------------------------------------
-------MAALAAVEIQRAAVVAGA-----------------------------------
---------------------------SAAGLTANGEPAMGYGNNLPPEMPF--------
--------------------GHEHQPMQQQEQQ--------GRFLLSHQQQEQEQQQQQQ
QQQRSS------------------------------------------------------
--------------------------------------------------FFP-------
--------PPQQPSAFYQPPQPPTQTSSQFNFPKTSYF----------------------
--------------------------------GSSA----SGVDGGPPP-----------
----MMTFSAPSSLATPTSG----------------------------------------
----------------------------------VPSTPTSSTTPSSFGF----------
------------------------------------------------------GVGTGQ
YAVPQRNLQSHQGA--------F-----------------------------------QP
QQPE----SSASLLSQALSKTAQPAILA--------------------------------
--TNPGT--------------------GAGTPGVGAPSQFQAMLN---------------
--------------------------------------------------------TQQQ
QQRSQLPTTIIPPEV------LRVVGTSTNRLDGAAI-------SKIMAFV---------
---------------------QRKGPA-DGIDEQHIV------VHEEYDASN--------
---AMLVEIELVVVHSAGTWKKIKQYRAA-------------------------------
------------------------------------------------------------
---------------GH-------------------------------------------
------------------------------------------------------------
-----
>EP01109_Acytostelium_subglobosum_P001548_XP_012749089.1_hypothetical_protein_SAMD00019534_109820_Acytostelium_subglobosum_LB1
------------------------------------------------------------
------------------------------------------------------------
----MEHRD-----IEGWLTSKL---EEQWSS--ERLSSHLT-KDILQFCLLK---FT-K
IDSMIRMKLLFSFLSL---RKKQF-Q----------------------------DLDMT-
-INMLLQVADEE-----EDEWLRALAQLLARISEE-------------------------
----------------------KIPIN----------MDLEPFNSTIKKLSEQLDKK---
---G--PPNFYPL-EYLYLN---RKALPVPLAN-----------------------NLT-
-----------ENKHFALKKP-TT--------------ELPVFKKT--------------
----------------------LFTP--------------------TLTASKSSIPVAPA
---SITQSASLSSSSASLSSSLAAASSSSTTSTSNI-------------TSSSP------
--YLLSE----TSPTLRNEK---LKLLQ-------------------QQPSPLRKS-SLF
------------IPRTHHASEHQSMS-----------------SSSSNL------LSMSG
TSS--------------------SSSSSLSMSGHHS-LASSSGG------SAMEKR----
---------------G-----------VQKKTKMHMISLDQVREITTQ-----------T
TTTKKRR-----------------------------------------------------
-QSINEEGS----------GSSSGGVTDEK---------PQQQQQSTQQQQQHITQ----
-------QHFNEPIN---------DLS-------SSNNNIS-------------NNGNIE
MNTQVQALHEQQQQQQQQQQLPPQQDE---------------------------------
-----------------------------------TKIKKKKKEKANAETAEQ----KKE
RKE------------------------------------KEKKEKE---------KKEKK
EK--------------------------------------------KDKKKEKEKEK---
------------------------------------------------------------
-------EKKKKEKEKEKKKKDKDKDKDKPKVEKVKEV--------KEKRKKDKDDSEAA
TK--------------------KQKVTRKKKAGAESTPTMK-------------------
--------------------------------------------------SEDDFSSPVV
TADTASSN--------------------VNYQQHHHLHQQPQL-------QNVRGGEDLS
GLSSLMNALEQ--NG---------------------------------------------
-----------------SLPLEPQYMLHRSTAQHQST-----------------------
------------------------------------------------------------
EAFQSQQQQQ--------------------------------------------------
------------------------------------------------------------
------------------------------------------------------------
------------------------------------------------------------
------------------------------------------------------------
---------------------------LHHLQQQQQPFQQQHFQQ---------------
------------------------------------------------------------
------------------------------------------------------------
---------------------HQQQPF----------------MQYQQQQQQHIFN----
-------------NYNYNNNNNNRRRQ---------------------------------
-------LLPN-------------------------------------------------
------------------------------------------------------------
----------------------NHHW------KEYWTQPHI-------------------
-----
>EP01111_Echinosteliopsis_oligospora_P008100_TRINITY_DN23549_c0_g1_i1.p1_TRINITY_DN23549_c0_g1_TRINITY_DN23549_c0_g1_i1.p1_ORF_type_3prime_partial_len_117_score_22.32_TRINITY_DN23549_c0_g1_i1_91-438
------------------------------------------------------------
------------------------------------------------------------
--MAGTERD-----IEQWLSAKL---EDPWAS--ERISSLLT-SDLLVNTRNR---FP-N
MDPPLKLKILLSFLSL---RKKPL-K----------------------------DLEVE-
-IMSVLKVASED-----EDDWVKVIAGMMRELNQE-------------------------
----------------------NISVSNVPDD---A------------TVISSL------
------------------------------------------------------------
------------------------------------------------------------
------------------------------------------------------------
------------------------------------------------------------
------------------------------------------------------------
------------------------------------------------------------
------------------------------------------------------------
------------------------------------------------------------
------------------------------------------------------------
------------------------------------------------------------
------------------------------------------------------------
------------------------------------------------------------
------------------------------------------------------------
------------------------------------------------------------
------------------------------------------------------------
------------------------------------------------------------
------------------------------------------------------------
------------------------------------------------------------
------------------------------------------------------------
------------------------------------------------------------
------------------------------------------------------------
------------------------------------------------------------
------------------------------------------------------------
------------------------------------------------------------
------------------------------------------------------------
------------------------------------------------------------
------------------------------------------------------------
------------------------------------------------------------
------------------------------------------------------------
------------------------------------------------------------
------------------------------------------------------------
------------------------------------------------------------
------------------------------------------------------------
------------------------------------------------------------
------------------------------------------------------------
------------------------------------------------------------
-----
>EP01112_Ceratiomyxa_fruticulosa_P001307_TRINITY_DN11369_c0_g1_i1.p1_TRINITY_DN11369_c0_g1_TRINITY_DN11369_c0_g1_i1.p1_ORF_type_3prime_partial_len_235_score_36.33_TRINITY_DN11369_c0_g1_i1_1-702
-----------------------------------------------------------M
NAS----------------------------------------------------NLNTS
GVLEHVPRD-----IEQWLAAKL---EDPWSS--EKISSLLT-KDLLTAVATR---FP-T
LDSSIKLKLLFSFLSL---RKKTY-L----------------------------ELQTT-
-ITNIISAGVTD-----DDEWVRVISPLLAELDSD-------------------------
----------------------NIDTEILE------TIEGEGIKDSVHRLSDNLKKE---
---H--APTFYPL-ECQFLN---TSLFSYTQP----------------------------
-----------QNTHFKLKKT-DN-PSV-MTS----------------------------
----------------------SSSSLRRSS--------------LVPTSLNSSSGISPL
----KTDPMSLRA------------------------------------SLSSPI-----
--------------------------------------------------SPRGSSSSIF
------------SPKPQ-------------------------------------------
------------------------------------------------------------
------------------------------------------------------------
------------------------------------------------------------
------------------------------------------------------------
------------------------------------------------------------
------------------------------------------------------------
------------------------------------------------------------
------------------------------------------------------------
------------------------------------------------------------
------------------------------------------------------------
------------------------------------------------------------
------------------------------------------------------------
------------------------------------------------------------
------------------------------------------------------------
------------------------------------------------------------
------------------------------------------------------------
------------------------------------------------------------
------------------------------------------------------------
------------------------------------------------------------
------------------------------------------------------------
------------------------------------------------------------
------------------------------------------------------------
------------------------------------------------------------
------------------------------------------------------------
------------------------------------------------------------
------------------------------------------------------------
------------------------------------------------------------
------------------------------------------------------------
------------------------------------------------------------
------------------------------------------------------------
-----
>EP01113_Clastostelium_recurvatum_P043875_TRINITY_DN7330_c0_g1_i3.p1_TRINITY_DN7330_c0_g1_TRINITY_DN7330_c0_g1_i3.p1_ORF_type_5prime_partial_len_252_score_34.37_TRINITY_DN7330_c0_g1_i3_3-758
--------------------------HTTAHRREDP----P---------------SAKM
SGASSGPSSASG-----------------------------------G-----SSSAPLH
ASGFLEHRD-----IELWLGAKL---EDAWSS--EKISSYIT-KDLLQAVIAR---FP-T
MESSIKLKVLFSFVSL---RRKTL-L----------------------------ELQQE-
-IDEIIRLANID-----EDEWVRMISPILSSLPHHD------------------------
----------------------RIACNMDTF----LNSNIQGIRDAVGKLQASLATQ---
--TA--PPHFLPL-ECQYLN---PDLLPASHQT-----------------------PPT-
-----------HTTHFKLKKP-VI-DAT-LPT----------------------------
----------------------QAGNMRRSS--------------IAVGIAHSHISAS--
-------------------------------------------------TLESPTSPKHP
HRQV--------------------------------------------------------
------------------------------------------------------------
------------------------------------------------------------
------------------------------------------------------------
------------------------------------------------------------
------------------------------------------------------------
------------------------------------------------------------
------------------------------------------------------------
------------------------------------------------------------
------------------------------------------------------------
------------------------------------------------------------
------------------------------------------------------------
------------------------------------------------------------
------------------------------------------------------------
------------------------------------------------------------
------------------------------------------------------------
------------------------------------------------------------
------------------------------------------------------------
------------------------------------------------------------
------------------------------------------------------------
------------------------------------------------------------
------------------------------------------------------------
------------------------------------------------------------
------------------------------------------------------------
------------------------------------------------------------
------------------------------------------------------------
------------------------------------------------------------
------------------------------------------------------------
------------------------------------------------------------
------------------------------------------------------------
------------------------------------------------------------
------------------------------------------------------------
-----
>EP01113_Clastostelium_recurvatum_P043876_TRINITY_DN7330_c0_g1_i4.p1_TRINITY_DN7330_c0_g1_TRINITY_DN7330_c0_g1_i4.p1_ORF_type_internal_len_794_score_203.25_TRINITY_DN7330_c0_g1_i4_3-2381
--------------------------HTTAHRREDP----P---------------SAKM
SGASSGPSSASG-----------------------------------G-----SSSAPLH
ASGFLEHRD-----IELWLGAKL---EDAWSS--EKISSYIT-KDLLQAVIAR---FP-T
MESSIKLKVLFSFVSL---RRKTL-L----------------------------ELQQE-
-IDEIIRLANID-----EDEWVRMISPILSSLPHHD------------------------
----------------------RIACNMDTF----LNSNIQGIRDAVGKLQASLATQ---
--TA--PPHFLPL-ECQYLN---PDLLPASHQT-----------------------PPT-
-----------HTTHFKLKKP-VI-DAT-LPT----------------------------
----------------------QAGNMRRSS--------------IAVGIAHSHISAS--
-------------------------------------------------TLESPTSPKHP
SRQADGTSTTSSDEPQRNPKVAPVSMRSSLG-------------SIASPMSPRAAPVSIF
------------SPKQPHHGLGS-------------------------------------
-----------------------------------------SLG------SSGERR----
---------------G-----------YQKPSRMQVIDFEEVKSIKEH-----------A
DEMRKRR-----------------------------------------------------
-SSQTPTPLLPPS---TPGLAPPGG--------FSIDGEGQEGEDKKAG-----------
------------------------------------------------------------
------------------------------------------------------------
-------------------------------------------------ALGGFKDQFRE
TKQ------------------------------------KERQDKK---------RKKEE
EI--------------------------------------------ESKRKVAEDKK---
------------------------------------------------------------
-------VEKEAKKEAKKVEKDKIAQEKASKKKRV--------------TVTTITNPNAI
GAGA-----------------GHPGMHTTDPQTSSATPHYMASPALGSTYPGPPP-----
-----------------NAVYVTPQPNRP-------------LIPVQHSLSSAPTLQPTP
TPSMPP---------------------------------------------PSRPADVVS
LLSQALQPPNQ----A--------------------------------------------
--------SMMPPTLAQTQPTLPHMNPLQHVNPYHPS-----------------------
-------------------------------------------MTAPPS-----------
----TQPPAMPAKPPASQILQPN----------------------VPLSYPQQ-------
---------------------------------VPSMMPPIGTQPAPMSFPTT-------
--------------------------------------I-----------SPPSIPPHAS
VSAPSTAPQASPAPQ-------------------------------------------IS
PAPVPIP-----------APVHTPAPLP--------------------------------
---------------------------ASATAPAPAPPPPTPAST---------------
-------------------------------------------DAIP-----------AA
SNPATVMAGLIESG--------------ANMLSPENK-------LLIEAFLN---GDN--
---------------------ANPTPE-QG-PIKQIQ------LNVDQKTGD--------
NGGIVVEMSVFENNYEQGNGRKLKRMR---------------------------------
------------------------------------------------------------
------------------------------------------------------------
----------------------NMYA----------------------------------
-----
>EP01113_Clastostelium_recurvatum_P043878_TRINITY_DN7330_c0_g1_i6.p1_TRINITY_DN7330_c0_g1_TRINITY_DN7330_c0_g1_i6.p1_ORF_type_internal_len_242_score_39.15_TRINITY_DN7330_c0_g1_i6_3-725
--------------------------HTTAHRREDP----P---------------SAKM
SGASSGPSSASG-----------------------------------G-----SSSAPLH
ASGFLEHRD-----IELWLGAKL---EDAWSS--EKISSYIT-KDLLQAVIAR---FP-T
MESSIKLKVLFSFVSL---RRKTL-L----------------------------ELQQE-
-IDEIIRLANID-----EDEWVRMISPILSSLPHHD------------------------
----------------------RIACNMDTF----LNSNIQGIRDAVGKLQASLATQ---
--TA--PPHFLPL-ECQYLN---PDLLPPSHQT-----------------------PPT-
-----------HTTHFKLKKP-VI-DAT-LPT----------------------------
----------------------QAGNMRRSS--------------IAVGIAHSHISAS--
-------------------------------------------------TLESP------
------------------------------------------------------------
------------------------------------------------------------
------------------------------------------------------------
------------------------------------------------------------
------------------------------------------------------------
------------------------------------------------------------
------------------------------------------------------------
------------------------------------------------------------
------------------------------------------------------------
------------------------------------------------------------
------------------------------------------------------------
------------------------------------------------------------
------------------------------------------------------------
------------------------------------------------------------
------------------------------------------------------------
------------------------------------------------------------
------------------------------------------------------------
------------------------------------------------------------
------------------------------------------------------------
------------------------------------------------------------
------------------------------------------------------------
------------------------------------------------------------
------------------------------------------------------------
------------------------------------------------------------
------------------------------------------------------------
------------------------------------------------------------
------------------------------------------------------------
------------------------------------------------------------
------------------------------------------------------------
------------------------------------------------------------
------------------------------------------------------------
------------------------------------------------------------
-----
>EP01114_Cavostelium_apophysatum_P013113_TRINITY_DN3106_c0_g2_i1.p1_TRINITY_DN3106_c0_g2_TRINITY_DN3106_c0_g2_i1.p1_ORF_type_internal_len_639_score_182.23_TRINITY_DN3106_c0_g2_i1_3-1916
----------------------G----------------------------------KQM
AT----------------------------------------------------------
----SVGRD-----PVLWLRNKL---EDPWSS--EKISPLLN-LEFLQTIKAK---YN-S
LEIAVKIRFLFSFLCL---KKNQI-A----------------------------EMKED-
-LEQILDMAKED-----EDEWVKVTAIMVRPVTLD-------------------------
----------------------LPTLPN--------IHESELFRQTYADLQQKLASL---
--NR--PVQIVPL-DYPYLS---GHLVQEIPDVLK-------------------------
-----------TNPHFKLKEK-SQ-NLS-GREA---------------------------
-------------------LT-SSQRLKRPFSTSG--------FYDSFAAAKKEETPAPE
P------------------------------------------------PKAQPIPSQ--
----FG------------------SLQSHNS----------------FNASRLNTSTDSL
TAL----SGSLSRSASSDAMSKSGTF----------------------------------
-----------------------------------------SVP------LSTERK----
--------------------------GLQKQARMKLIDVFEVNQLQQQ-----------Q
QKKNVKA-----------------------------------------------------
-TNPEILAE------------------------------RERKKK---------------
------------------------------------------------------------
------------------------------------------------------------
---------------------------------------------------------EEE
QKK------------------------------------IDREEKK---------RKKAE
DA--------------------------------------------EIKKAEKEIKK---
------------------------------------------------------------
-------KEKEDGKSPKKAKKDKEGDSKEGKEKK--------------------------
----------------------KDKKERKKKEKKPDAPTTPMDTSA--------------
-------------------------PAA-----------------YSVHQAAQNFNSNNI
ASADASHMAL--------------------------------------------------
------------------------------------------------------------
--------LSAALLTSPQRPAAP-------------------------------------
------------------------------------------------------------
----AGPSSPPAKAAPFI------------------------------------------
--------------------------------------------PLAA------------
------------------------------------------------------------
------------------------------------------------------------
------------------------------------------------------------
---------------------------SPSLTTAPKPQSATGPIP---------------
--------------------------------------------QAP----------QVV
PAQGVVPESLFEQ---------------ANVLGPDDK-------KLIERFLT---GDQ--
---------------------TNPNPE-GN-PIRQIT------LNFEQKLAP--------
NGVLFAEQLVFEINYETRTWRKLRRKR--NLTSAEVTSYLQQN-----------------
---------P--------------------------------------------------
---------------------------------------------HMQQQMILMQQRYQQ
M-VAQQQAQAAQK-----ALQAQQQVEGAPPVPNEVQTPQPFLAPQEAL-----------
-----
>EP01114_Cavostelium_apophysatum_P013114_TRINITY_DN3106_c0_g2_i2.p1_TRINITY_DN3106_c0_g2_TRINITY_DN3106_c0_g2_i2.p1_ORF_type_5prime_partial_len_456_score_128.20_TRINITY_DN3106_c0_g2_i2_442-1809
----------------------G----------------------------------KQM
AT----------------------------------------------------------
----SVGRD-----PVLWLRNKL---EDPWSS--EKISPLLN-LEFLQTIKAK---YN-S
LEIAVKIRFLFSFLCL---KKNQI-A----------------------------EMKED-
-LEQILDMAKED-----EDEWVKVTAIMVRPVTLD-------------------------
----------------------LPTLPN--------IHESELFRQTYADLQQKLASL---
--NR--PVQIVPL-DYPYLS---GHLVQEIPDVLK-------------------------
-----------TNPHFKLKEK-SQ-NLS-GREA---------------------------
-------------------LT-SSQRLKRPFSTSG--------FYDSFAAAKKEETPAPE
P------------------------------------------------PKAQPIPSQ--
----FG------------------SLQSHNS----------------FNASRLNTSTDSL
TAL----SGSLSRSASSDAMSKSGTF----------------------------------
-----------------------------------------SVP------LSTERK----
--------------------------GLQKQARMKLIDVFEVNQLQQQ-----------Q
QKKNVKA-----------------------------------------------------
-TNPEILAE------------------------------RERKKK---------------
------------------------------------------------------------
------------------------------------------------------------
---------------------------------------------------------EEE
QKK------------------------------------IDREEKK---------RKKAE
DA--------------------------------------------EIKKAEKEIKK---
------------------------------------------------------------
-------KEKEDGKSPKKAKKDKEGDSKEGKEKK--------------------------
----------------------KDKKERKKKEKKPDAPTTPMDTSA--------------
-------------------------PAA-----------------YPVHQAAQ-------
--TSIPTTSL--------------------------------------------------
------------------------------------------------------------
--------LQTRLTWPSCRPLCS-------------------------------------
------------------------------------------------------------
----LRRRDPPHQ-----------------------------------------------
------------------------------------------------------------
------------------------------------------------------------
------------------------------------------------------------
------------------------------------------------------------
------------------------------------------------------------
------------------------------------------------------------
---------------------------------PD-------------------------
------------------------------------------------------------
-------QVV--------------------------------------------------
------------------------------------------------------------
---------------------------------------------HRQKLHLLYR-----
------------------------------------------------------------
-----
>EP01116_Phalansterium_solitarium_P008990_TRINITY_DN22970_c0_g1_i3.p1_TRINITY_DN22970_c0_g1_TRINITY_DN22970_c0_g1_i3.p1_ORF_type_3prime_partial_len_692_score_258.39_TRINITY_DN22970_c0_g1_i3_2-2074
-----------------------------------------------------------M
SF----------------------------------------------------------
GAKAGGYRD-----AIAWLSGKL---EEPWTA--DGIVSFLS-PDLLQTVKTR---FS-S
LDTPVKLRLLCSFVLL---RKRTL-T----------------------------ELQQE-
-INDILQLGRED-----EDDWVRVISELLTPITSA-------------------------
----------------------KPHLNL--------NCDNDRFRQCRDDIMQLVSQSS--
--TP--PPPLCPM-ECAYVS---ASLAPKGLAT---------------------------
-----------GNTHFKLKKS-LP----------------AVLTKH--------------
----------------------TFAPNKRPPPSSA----------AAPEAAPKRVDAA--
-------------------------------------------------AAEKPSEAA--
-----G---------------------SSGGG------------GSSVPVSVPAVAAAPF
------------KPSGQRHSSLT-------------------------------------
--------------------------------------------------TFAQRY----
---------------G------EKKTVHRSTTGISVIDIEELQAIKIKQ----------E
DATKKRK-----------------------------------------------------
-RKAEPEAD------------------------------GVDERAAKLD-----------
------------------------------------------------------------
------------------------------------------------------------
---------------------------------------------------------AKA
KKQ------------------------------------QEKEEKL---------RQKEQ
EK--------------------------------------------AQAAIDKAEAK---
------------------------------------------------------------
-------EAKLRAKQDEKQRKRVERDA---------------------------------
--------------------------MPQQATAGGTTPKVPRAS----------------
-------------------------PARK------------------HAEAADAISEAAV
AAGLAAQTASAATIMASL------------HDLSAFAAAATPNPI-----VPLGAAAATT
DLSTM-------------------------------------------------------
--------LSQALGTAGQVPMTPSAGSFG-------------------------------
-------------------------------------------AAVPAV-----------
----QPPPQLPTAQLVQQRLLMN----------------------QRLQQQQQQQAAL--
-------------------------AALQAGLPRPLDSAPLSAHPSMPPST---------
----------------------------------------------------PFASAAFA
SGTPSSAMPAPFGQAL-------GAF--------------------------------MP
QTPS----AAAAGLAPLAAAAQQDAASR------------------------------QR
MLMQQQYDRISGA--------------APAPLPQAAPMSAAAAAA---------------
-------------------------------------------GSAP-------GAAVSQ
QQSDAAIDQILEA---------------ATSLSPTDR-------AVIVRFLK---GNK--
---------------------ENPTPA-AG-PIKQLV------LSVQMKPHG--------
NGQLMMEQLVFEINYA--------------------------------------------
---------P--------------------------------------------------
------------------------------------------------------------
------------------------------------------------------------
-----
>EP01117_Protostelium_nocturnum_P007346_TRINITY_DN2629_c0_g1_i2.p1_TRINITY_DN2629_c0_g1_TRINITY_DN2629_c0_g1_i2.p1_ORF_type_complete_len_514_score_254.02_TRINITY_DN2629_c0_g1_i2_505-2046
------------------------------------------------------------
------------------------------------------------------------
------------------------------------------------------------
------------------------------------------------------------
------------------------------------------------------------
------------------------------------------------------------
------------------------------------------------------------
------------------------------------------------------------
------------------------------------------------------------
------------------------------------------------------------
------------------------------------------------------------
-----MIPSSHFTPNSNNDDSKSGVG----------------------------------
-----------------------------------------A--------LRMSRG----
--------------------------YTQEKKKMVVLDFSEVKELANK------------
-KTVNTK-----------------------------------------------------
-KIQEEAER-------------------------------ERKKKEKIE-----------
------------------------------------------------------------
------------------------------------------------------------
---------------------------------------------------------ESE
KKK------------------------------------QERESLK--KEKEILKAKKEE
EK--------------------------------------------KAKQEEKEEKKKKR
DK----------------------------PEEGAL------------------------
--NNNSEGEKKEGEGEPKTKKPKKEKKPKVPGE-------------EGSTEGEEK-----
----------------------KEKKNKEKKEKEPKTPKIP-------------------
----------------------GEKP-P----------------------KKKKEKDPNA
EPKEPS------------------------------------------------------
------------------------------------------------------------
---------AKKSKTSSLPPLNSPLSTSNPFPS---------------------------
-------------------------------------------PLFPPGESK--------
----SPFPSKPILAPR--------------------------------------------
---------------------------------------PTQMIPVKASV----------
------------------------------------------------------------
GAIPVKSASAMASVRNALTA------------------NLQNKIN-----NGGTLPIKTS
LVP---------------------------------------------------------
---------------------------VKAAPFVPIPVQSQINNALPT------------
-------------------------------------------VTRP-----------NG
PPQPTTMDELFGGS--------------TNQLTPENR-------KLIQDFLN---GNR--
---------------------DNPSPS-TG-PLRQIL------INFDKRTDE-------E
PGYITEQSIIFEINYENGTWRKLRRKK--REPITPIFGAPVAK-----------------
PGVPAKYVVPGGKLSAP---------------QPKVSSVPQKISAPPQQILQTVPISTAP
SFPAAN------------------------------------------------------
---------------------------VAPKIPPPALNPLAALADTAINPLPISASPVPD
SNSKP
>EP01117_Protostelium_nocturnum_P007347_TRINITY_DN2629_c0_g1_i3.p1_TRINITY_DN2629_c0_g1_TRINITY_DN2629_c0_g1_i3.p1_ORF_type_complete_len_788_score_365.51_TRINITY_DN2629_c0_g1_i3_108-2471
----------------------------------------------------------MM
KTG---------------------------------------------------------
----GGERD-----VVSWLHHRG---EEEFAS--DRISSFLS-SEVFSQLESK---FE-A
LDTNVRLKLVYSFLSL---RKKQL-S----------------------------DFSEAG
FISNILQQAHSN----NEDEWLKIISEILQEILPENAGKMRKKSEENNEKGENNEGKKEE
NGKSENENENEKNSNANSSSAGEIEGNKL-------VIKDKTFEETVKAVNECVSSL---
--NH--SISFLPL-ESKYLS---KNLYQSNQQS-----------------------DPL-
-----------FNSHFKLKSK-DF-NLS-FKPP--------IIQKKFHRE----------
----------DSKGRFNED---VTSPIST-------------------------------
-------------------------------------------------VSHTP------
--------------------------------------------PAPISRQSSRQE----
IQTSPMIPSSHFTPNSNNDDSKSGVG----------------------------------
-----------------------------------------A--------LRMSRG----
--------------------------YTQEKKKMVVLDFSEVKELANK------------
-KTVNTK-----------------------------------------------------
-KIQEEAER-------------------------------ERKKKEKIE-----------
------------------------------------------------------------
------------------------------------------------------------
---------------------------------------------------------ESE
KKK------------------------------------QERESLK--KEKEILKAKKEE
EK--------------------------------------------KAKQEEKEEKKKKR
DK----------------------------PEEGAL------------------------
--NNNSEGEKKEGEGEPKTKKPKKEKKPKVPGE-------------EGSTEGEEK-----
----------------------KEKKNKEKKEKEPKTPKIP-------------------
----------------------GEKP-P----------------------KKKKEKDPNA
EPKEPS------------------------------------------------------
------------------------------------------------------------
---------AKKSKTSSLPPLNSPLSTSNPFPS---------------------------
-------------------------------------------PLFPPGESK--------
----SPFPSKPILAPR--------------------------------------------
---------------------------------------PTQMIPVKASV----------
------------------------------------------------------------
GAIPVKSASAMASVRNALTA------------------NLQNKIN-----NGGTLPIKTS
LVP---------------------------------------------------------
---------------------------VKAAPFVPIPVQSQINNALPT------------
-------------------------------------------VTRP-----------NG
PPQPTTMDELFGGS--------------TNQLTPENR-------KLIQDFLN---GNR--
---------------------DNPSPS-TG-PLRQIL------INFDKRTDE-------E
PGYITEQSIIFEINYENGTWRKLRRKK--REPITPIFGAPVAK-----------------
PGVPAKYVVPGGKLSAP---------------QPKVSSVPQKISAPPQQILQTVPISTAP
SFPAAN------------------------------------------------------
---------------------------VAPKIPPPALNPLAALADTAINPLPISASPVPD
SNSKP
>EP01117_Protostelium_nocturnum_P007350_TRINITY_DN2629_c0_g1_i6.p1_TRINITY_DN2629_c0_g1_TRINITY_DN2629_c0_g1_i6.p1_ORF_type_complete_len_808_score_360.23_TRINITY_DN2629_c0_g1_i6_108-2531
----------------------------------------------------------MM
KTG---------------------------------------------------------
----GGERD-----VVSWLHHRG---EEEFAS--DRISSFLS-SEVFSQLESK---FE-A
LDTNVRLKLVYSFLSL---RKKQL-S----------------------------DFSEAG
FISNILQQAHSN----NEDEWLKIISEILQEILPENAGKMRKKSEENNEKGENNEGKKEE
NGKSENENENEKNSNANSSSAGEIEGNKL-------VIKDKTFEETVKAVNECVSSL---
--NH--SISFLPL-ESKYLS---KNLYQSNQQS-----------------------DPL-
-----------FNSHFKLKSK-DF-NLS-FKPP--------IIQKKFHREGLRDFYLFFF
IFSFFQSFFLDSKGRFNED---VTSPIST-------------------------------
-------------------------------------------------VSHTP------
--------------------------------------------PAPISRQSSRQE----
IQTSPMIPSSHFTPNSNNDDSKSGVG----------------------------------
-----------------------------------------A--------LRMSRG----
--------------------------YTQEKKKMVVLDFSEVKELANK------------
-KTVNTK-----------------------------------------------------
-KIQEEAER-------------------------------ERKKKEKIE-----------
------------------------------------------------------------
------------------------------------------------------------
---------------------------------------------------------ESE
KKK------------------------------------QERESLK--KEKEILKAKKEE
EK--------------------------------------------KAKQEEKEEKKKKR
DK----------------------------PEEGAL------------------------
--NNNSEGEKKEGEGEPKTKKPKKEKKPKVPGE-------------EGSTEGEEK-----
----------------------KEKKNKEKKEKEPKTPKIP-------------------
----------------------GEKP-P----------------------KKKKEKDPNA
EPKEPS------------------------------------------------------
------------------------------------------------------------
---------AKKSKTSSLPPLNSPLSTSNPFPS---------------------------
-------------------------------------------PLFPPGESK--------
----SPFPSKPILAPR--------------------------------------------
---------------------------------------PTQMIPVKASV----------
------------------------------------------------------------
GAIPVKSASAMASVRNALTA------------------NLQNKIN-----NGGTLPIKTS
LVP---------------------------------------------------------
---------------------------VKAAPFVPIPVQSQINNALPT------------
-------------------------------------------VTRP-----------NG
PPQPTTMDELFGGS--------------TNQLTPENR-------KLIQDFLN---GNR--
---------------------DNPSPS-TG-PLRQIL------INFDKRTDE-------E
PGYITEQSIIFEINYENGTWRKLRRKK--REPITPIFGAPVAK-----------------
PGVPAKYVVPGGKLSAP---------------QPKVSSVPQKISAPPQQILQTVPISTAP
SFPAAN------------------------------------------------------
---------------------------VAPKIPPPALNPLAALADTAINPLPISASPVPD
SNSKP
>EP01119_Soliformovum_irregulare_P013342_TRINITY_DN3532_c0_g2_i1.p1_TRINITY_DN3532_c0_g2_TRINITY_DN3532_c0_g2_i1.p1_ORF_type_complete_len_604_score_221.75_TRINITY_DN3532_c0_g2_i1_37-1848
-----------------------------------------------------------M
AS----------------------------------------------------------
-LTNIGRQD-----AVIWLSSKL---EEPWSS--EKIAGYLD-APMLKSIQTR---FS-G
LETAIKLKVLFSFLYI---RKKSL-E----------------------------EVKEI-
-IDEIYEIGKSD-----DDEWVRVVSQLLSCNATGT------------------------
---------------ENDHK--SLEQSF--------AEVNETFRNTTSELHRNLEEI---
---G--ATQLVPM-EYSYLS---PSIIPPRAYGQT-------------------------
-----------NHMHFKLKDN-IP-TLHFTKTE--------SKKRA-S------------
----------------------EIVPMEEDHRMIIEDSR--SNDELALPLTTSSMTRLD-
-SLKRERSD--------------------------------------DKSSTSPLI----
------------------------------------------------------------
----------RNRPHRDGASSLTS------------------------------------
------------------------------------------------------------
------------SAGNLA----IDKKKFEKKNRMQTIDIKEVVEIEKK------------
---KPRK---------------------------G-------------------------
-LTAEQELE------------------------------REKKKKEKED-----------
------------------------------------------------------------
------------------------------------------------------------
---------------------------------------------------------SAE
IKK------------------------------------IQKEANK---------RKKDE
EN--------------------------------------------AQKKLASEIKR---
------------------------------------------------------------
-------AERDAKK----------------------------------------------
--------------------------VPQTPMMPTSPPMMPPQLKINPMS----------
-------------------------PMSP-------------------------------
------------------------------------------------------------
------------------------------------------------------------
--------MSPMSPMSPINPMNPMGM----------------------------------
-------------------------------------------MAFPPGSMGLS------
QMGAKNPYGIPGEGTLSSLL----------------------------------------
----------------------------------TRAIGNPGRLPMSPTGF---------
------------------------------------------------------------
---PTGNMTPLNLNST--------------------------------------TPMGLN
MNPPM-------------------------------------------------------
-RSIP----------------------THVPKTTTAPTAPTHVPT---------------
---------------------------------------------TP-----MSKESIAQ
QQGALTTESLFEQ---------------SNQLTPENK-------QIILQFLA---GNK--
---------------------TNPNPG-NG-PVSQIM------LHFEQKMNA-------E
TNTSYFEYLIFEINYETGTWRKIRRRR--KNDATGENPA---------------------
--------VPG-------------------------------------------------
------------------------------------------------------------
---------------------------------QPLTTPTAS------------------
-----
>EP01124_Arcella_intermedia_P036102_TRINITY_DN9384_c0_g1_i1.p1_TRINITY_DN9384_c0_g1_TRINITY_DN9384_c0_g1_i1.p1_ORF_type_3prime_partial_len_202_score_51.48_TRINITY_DN9384_c0_g1_i1_53-655
-----------------------------------------------------------M
SH----------------------------------------------------------
----LGDRD-----FKLWLSSKL---EESWAS--SKIS--LT-REILDKILEK-DLFT-T
LDTPLKLKLLFALLNL---KRTDL-T----------------------------SLSPS-
-IHSLLALSHTD-----PGDWVKVVGTLLADIETG-------------------------
----------------------TLSLTA--------IQANPVSNSVYLHMRGLVHEK---
------PLAFHPL-ESPYLS---TSQFPPSLLK-----------------------SFS-
-----------ETPHFTVTKK-TP-RFT--------------------------------
----------------------RTVPTQNPLQKLL-------------------------
-------------------------------------------------QGSTP------
------------------------------------------------------------
------------------------------------------------------------
------------------------------------------------------------
------------------------------------------------------------
------------------------------------------------------------
------------------------------------------------------------
------------------------------------------------------------
------------------------------------------------------------
------------------------------------------------------------
------------------------------------------------------------
------------------------------------------------------------
------------------------------------------------------------
------------------------------------------------------------
------------------------------------------------------------
-------------------------PTP--------------------------------
------------------------------------------------------------
------------------------------------------------------------
------------------------------------------------------------
------------------------------------------------------------
------------------------------------------------------------
------------------------------------------------------------
------------------------------------------------------------
------------------------------------------------------------
------------------------------------------------------------
--------------------------------PAPSP-----------------------
----------------------------------------------P-------------
------------------------------------------------------------
---------------------QTPPPG---------------------------------
------------------------------------------------------------
------------------------------------------------------------
------------------------------------------------------------
------------------------------------------------------------
-----
>EP01125_Pyxidicula_operculata_P006449_TRINITY_DN2232_c0_g2_i1.p1_TRINITY_DN2232_c0_g2_TRINITY_DN2232_c0_g2_i1.p1_ORF_type_5prime_partial_len_626_score_201.81_TRINITY_DN2232_c0_g2_i1_313-2190
---------------------------------------------------------KNM
TT----------------------------------------------------------
----LAERD-----LRLWLSSKL---EEPWSS--SNISASFT-KEVIQKVISH---FP-T
LDASIKLKLLFSLIAL---RKNIQ-I----------------------------ELKHD-
-IQELLQLANQD-----STEWVRVVSSLLVTFMEG-------------------------
----------------------RLCSEE--------LKNNPIYMGVYSNIKNIIATE---
------PPTFHPL-ENAYLT---MNLFDKSLLDSM-------------------------
-----------GNTHFQVKKT-TK-QTS-------------IIQNK-T------------
-----------------REILPPSTPKPTP----------------RPITKSTP------
-------------------------------------------------GTTTPLKTS--
-----G-----------------------------------------SSAPKGKGSEGLF
------------APKSRNAMQ---------------------------------------
--------------------------------------------------SNVKRT----
----------------------QIVNPVRSSTTTTIIE--------------------PE
SNSDSRQ-----------------------------------------------------
-KRMEEENA---------------------------------------------------
------------------------------------------------------------
------------------------------------------------------------
--------------------------------------------------------KLKS
IQE------------------------------------SEKESKK---------RKRTP
SQ--------------------------------------------TVAGTPEKKSA---
------------------------------------------------------------
---------KKFTKEKAQTKIKDIVTDKEGKDS---------------------------
------------------------SKSESNKESSTASPMPTPTPIATPIPTPVLT-----
------------------PSTPTPIPTP----------------------GTPGLTSPAN
AIPASAALLAMTHPS--------------------MIRQQFPIKV-QTP-----------
--------------G---------------------------------------------
--------GTISTIPAVSIPVTPGGTPG--------------------------------
-------------------------------------------APNPAVFA---------
----PNAVGYPSAQQQQILLQMHYK--------------------QQLEKKQAES-----
----------------------------------AANGTATNTTPTSVPSV---------
------------------------------------------------------------
PSIPNAAAAAKALQANLMSVNAS------------YFQYFQKTM--------------LA
ANPNG-----------------QPAATI--------------------------------
---NPST--------------------MTNTTPSTTPTLQGYAPA---------------
-------------------------------------------TIVP--------STSFL
NPSSVSAATLL-----------------AQTLGNPSQAP-----RSITTTLPTI-GLPQP
----VNP---------MSATPNTATPSTAG--------AAPTTTSTSATTSQST------
------------------------------------------------------------
------------------------------------------------------------
------------------------------------------------------------
------------------------------------------------------------
-----
>EP01126_Amoeba_proteus_P014858_TRINITY_DN16593_c0_g1_i1.p1_TRINITY_DN16593_c0_g1_TRINITY_DN16593_c0_g1_i1.p1_ORF_type_3prime_partial_len_243_score_39.14_TRINITY_DN16593_c0_g1_i1_1-726
-----------------------------------------------------------M
ANADSIY---------------------------------------------------GL
FDFTTNDRD-----LRLWLSTKL---EDSWSS--CKISSFIT-KELLQVAQQT---FN-T
LDTPVKLKLLFACVLV---AKKEV-N----------------------------EMQKE-
-LQGLFTVAQTD-----ESEWVRVVASMLSSHSDG-------------------------
----------------------TVCYNA--------VDQNPTASRMFHRLSESVASV---
---K--DHVFFSP-ESPYLS---TRVRNLQESN-----------------------HSS-
-----------PKHYFTVKKK-TP-RLI-ISQF--------LPKRS--------------
----------------------PATSVRSQ----------------VLQTQQDAT-----
-------------------------------------------------RRNKP------
-----------------------------------------------TGVASKNSSVGLF
------------TPKRGANPT---------------------------------------
--------------------------------------------------MGTKRR----
------------------------------------------------------------
----DRE-----------------------------------------------------
------------------------------------------------------------
------------------------------------------------------------
------------------------------------------------------------
------------------------------------------------------------
------------------------------------------------------------
------------------------------------------------------------
------------------------------------------------------------
------------------------------------------------------------
------------------------------------------------------------
------------------------------------------------------------
------------------------------------------------------------
------------------------------------------------------------
------------------------------------------------------------
------------------------------------------------------------
------------------------------------------------------------
------------------------------------------------------------
------------------------------------------------------------
------------------------------------------------------------
------------------------------------------------------------
------------------------------------------------------------
------------------------------------------------------------
------------------------------------------------------------
------------------------------------------------------------
------------------------------------------------------------
------------------------------------------------------------
------------------------------------------------------------
------------------------------------------------------------
-----
>EP01127_Copromyxa_protea_P002945_TRINITY_DN12857_c0_g1_i1.p1_TRINITY_DN12857_c0_g1_TRINITY_DN12857_c0_g1_i1.p1_ORF_type_internal_len_391_score_79.99_TRINITY_DN12857_c0_g1_i1_1-1170
----------------------------------------------------------VM
DGHDSVP-----------------------------------------------------
-DFTNNDRD-----LRLWLVTKL---EGPWSS--SKLSA-LS-KETLVGIHQI---FQ-T
LETPLKLKLLFSCTFI---KKD---M----------------------------GLQQE-
-VQSLFDMAKAD-----ESEWVRVVASLLATYDVG-------------------------
----------------------SLDLDC--------LLANPTSGQVINHLKELGSSK---
---G--APAFFAP-ECPYLS---PRVLESQDTK-----------------------APT-
-----------GQNHFVIKKK-ST-RVI---------NMLPVQQSR-K------------
------------------P---QTQPIRSS----------------HEQAKSSPSS----
----LNRGNTLR-------------------------------------TSVAP------
-----------------------------------------------GGARPQGQS-ALF
------------APKRGKKAEP--------------------------------------
--------------------------------------------------APTKRK----
----------ERDSIGE-------------GAMTSIIDHDET-----------------R
TESRKRK-----------------------------------------------------
------------------------------------------------------------
------------------------------------------------------------
------------------------------------------------------------
--------------------------------------------------------RLND
SKR------------------------------------PDENFPKM------PPQQQQQ
QA--------------------------------------------GLLMSMQMMAA---
------------------------------------------------------------
------------------------------------------------------------
-------------------------------KGGMGAPFLQQGTDLSNQALL--------
-----------------QARTNMGLP---------------------------SMYNPA-
------------------------------------------------------------
------------------------------------------------------------
---------MFANLMGGKFPGVP-------------------------------------
------------------------------------------------------------
----GMPGAAPNMANPAL------------------------------------------
------------------------------------------------------------
------------------------------------------------------------
------------------------------------------------------------
------------------------------------------------------------
------------------------------------------------------------
------------------------------------------------------------
-------------------------------------------------------GAQ--
---------------------AQMSNT-GG-SAAELLKA---------------------
------------------------------------------------------------
------------------------------------------------------------
------------------------------------------------------------
------------------------------------------------------------
-----
>EP01128_Nolandella_sp_AFSM9_P010556_TRINITY_DN731_c0_g1_i1.p1_TRINITY_DN731_c0_g1_TRINITY_DN731_c0_g1_i1.p1_ORF_type_5prime_partial_len_737_score_172.84_TRINITY_DN731_c0_g1_i1_211-2421
--------PHPCLLVLI--LLH------------------------------PSLARSLM
TTAMDVDEGH-----------------------------QFGSESNGGAVGGDRGGGGGG
GGGLSLMGD-----VKLWLTSNL---ADPWSS--SNLSTFLT-PAILSSATAN---FE-A
LAVHVKLRLLFSLLTV---PADSL-P----------------------------SLSSE-
-VEGLLEVALND-----EEEWVRVVASILKPFQSK-------------------------
----------------------VLACDA--------SSASESFKKTYSKLLEVVEST---
------QLHFHPL-EYAYLS---EKLLLSKSFF----------------------VPPAS
S---------STSAHFQITKK-IP-ELKLLKPK-TMTKNPSLYHVS-T------------
----------------------PSTPRVSS----------------VLSTPTSRGAGMFT
-PSSVRRSSALFT------------------------------------PRKTPAHLQ--
-----------------------------------------------TPMRRTPGSSTMI
--LG--GPPSTPTPYNTSSTADGGLF--------ATP-----------------------
-----------------------------------------ARPSNSLYPPSTPKDSDTE
A----------------------TPATPRTRDALQLLDHASETMEEAQ-----------K
RVLEREKTQAGK----IGTRFPNSTPHKY-------------------------------
-RGARNGPR---------------------------RYVKVKKKKEAAEV----------
-----------DP-----------------------------------------------
------------------------------------------------------------
---------------------------------------------------------EAD
TEEAQDDTRV--DMD--------G---------------SETPIKK---------KRRLP
VA--------------------------------------------TTPAAGASEKP---
------------------------------------------------------------
------------------------------------------------------------
--------------------------PIKKRKVSTTKPDLLPGSTLPPLAAQ--------
---------------------THTQPAAV---------------------VQSEVNAPSI
ANESTT------------------------------------------------------
------------------------------------------------------------
---------KTKKKSKTKLPKTYSFSDSESLAGSDDEF----------------------
---------------------------------TSG----AKLPLDPASLKNRA------
----RTRSSMPEQNGTTGAAPAN-------------------------------------
----------------------------------PAQSSSTIADPYAVSN----------
---------------------------------------------------------NSA
ASLPSLAAAAAAASAEAN------------------LNHTQQYHG-----------LNTY
NRPA-----GAGATAQSVGYYHQPSLTN------------------------------HL
AFGNPLAGGVPQGF----------NT-AGLAPSGYAPPGSHAYSS---------------
---------------------------------------------LP--------NSLAQ
MQQQQMASAQLQHM------------DQLRQLQQQQQ-----QQKALFGYPA--------
---------------------YNPPPQ---------------------------------
------------------------------------------------------------
---------P--------------------------------------------------
------------------------------------------------------------
--------------------------------------PQQ-------------------
-----
>EP01129_Flabellula_baltica_P002051_TRINITY_DN11910_c0_g1_i1.p1_TRINITY_DN11910_c0_g1_TRINITY_DN11910_c0_g1_i1.p1_ORF_type_internal_len_417_score_111.82_TRINITY_DN11910_c0_g1_i1_1-1248
-------------------------------------------------K-P-----SKM
TE----------------------------------------------------------
-----------QTKGISWLSKTV---HEPWSS--SKISPFIT-QSALSTVITI---YD-T
LEKDDKLKLLFSFLSL---SKHNY-E----------------------------LFRED-
-IVRILDIAQAD-----DDEWVKIVAGMLRNVMDG-------------------------
----------------------YVYLDF--------LKDNEDFLDVCQSVKGEVEKN---
---G--GLKFYPL-ENAFLS---EDIFDEEEIE-----------------------AVR-
-----------GEKHFQSVRE-VK-RLK-YGAS--------------S------------
----------------------QKKPKKKQR-----------------------------
-------------------------------------------------KTSRPL-----
------------------------------------------------------------
------------KPKRSHSPTGLFIK---------K------------------------
--------------------------------------------------KSITKRPRLS
N-------------SG------GSQPSRQHEIKLIHADIQTVDDKIKA------------
--EEERK-----------------------------------------------------
-RAIA-------------------------------------------------------
------------------------------------------------------------
------------------------------------------------------------
------------------------------------------------------------
--------------------------------------MKEIEEKK---------KLEDS
AP--------------------------------------------RLSTTAPVPPQ---
---Y--------------------------------------------------------
------------------------------------------------------------
-------------------------------MVPNSTPLISG------------------
----------------------MSLPQG------------------RISINNGTVSSTTG
KLGGSL-------------------------------------------D----------
--------------G---------------------------------------------
-----------------QIPFSY-------------------------------------
----------------------------------------------PPRF----------
----NMPVVSPVQVPGT-------------------------------------------
------------------------------------------------------------
------------------------------------------------------------
------------------------------------------------------------
-VPS--------------------------------------------------------
---------------------------NIQVSGTPKPKEQTQGGS---------------
----------------------------------------------------------SS
AHHLAQAMQSFQT---------------GTFPSTQGS-------GYVPYFNT--------
---------------------TQAYPT---------------------------------
-----------QLNSNTGTATKSSS-----------------------------------
------------------------------------------------------------
------------------------------------------------------------
------------------------------------------------------------
-----
>EP01130_Rhizamoeba_saxonica_P018974_TRINITY_DN9697_c0_g1_i1.p1_TRINITY_DN9697_c0_g1_TRINITY_DN9697_c0_g1_i1.p1_ORF_type_5prime_partial_len_468_score_98.21_TRINITY_DN9697_c0_g1_i1_44-1447
-------------------------------------------------TKLFNTSVANM
NK----------------------------------------------------------
----NEERD-----TRLWLFNKL---DDAWSS--SKVSPFLT-DENLKVIAEQ---FP-S
YETHVKLRLLFSFVSL---SKALQ-K----------------------------RYSTL-
-IETIIIMAIQD-----DTEWVSVVATLLRDATTEY------------------------
----------------------HINFDQ--------VVDNEIYQESYKALDTSYHEN---
--KS--TLAFYPW-ASPYLH---ETLVGKYKEAVS-------------------------
-----------ENNHFSVKQK-TP----------------RMERSR-K------------
----------------------AAIPVIMQSK----------------------------
-------------------------------------------------AGRSP------
------------------------------------------------KRKRDNSSSQLF
--------RRSKKPRNRGSSGS--------------------------------------
------------------------------------------------------------
--------------------------LFQPSRRKRTMNVHENDDEERG-----------E
DALRASR-----------------------------------------------------
------------------------------------------------------------
------------------------------------------------------------
------------------------------------------------------------
---------------------------------------------------------DSE
RRNS--------------------------------MIIAGKPDNY---------RRRKS
GG--------------------------------------------KSENAGEDEKE---
------------------------------------------------------------
-------DDVEQETE---------------------------------------------
--------------------------PIIQTKVEASVPTIPYNNFANKPGGN--------
---------------------TASNPTND-------------------------------
------------------------------------------------------------
------------------------------------------------------------
--------LQNILLSRTISPTMNLNS----------------------------------
-------------------------------------------MSSPPI-----------
----NNRMMSPQFMSRSQ------------------------------------------
----------------------------------------SAGVPNTGMTS---------
------------------------------------------------------------
------------------------------------------------------------
--PSF-------------------------------------------------------
----------------------MLQNVGRSSSPGMVPMSRTTVNPILT------------
------------------------------------------------------------
----------------------------PNFVSPRNT-------SNLISTLP--------
---PIN----------------------MG-----------------------------T
GASTSAADLLNQMTTAGNTAKPVKNSS--------------------DAEK---------
---------PSS------------------------------------------------
------------------------------------------------------------
------------------------------------------------------------
-----
>EP00861_Lobosporangium_transversale_P007429_XP_021882417.1_hypothetical_protein_BCR41DRAFT_385857_Lobosporangium_transversale
-----------------------------------------------------------M
ER-----------------LK---------------------------------------
-----------GEGVQDWLSQHL---TAPWQG-HQTVASELG-NDIIANIKER---WS-Q
LDSVVRLGVLFSLISL---KKAQQ-L----------------------------QLKDK-
-CQELIDHACSD-----PDDWVRLISQMFKDYPTEG------------------------
----------------------ILRFNVEQ------FADQAQLGSLMDELTNHISHD---
------GIKFHPK-EFAYLN---DSVCKAAQGK-----------------------DPKT
KTYPPITG-PSLQQHFNLRES----HLT-IHTE----RAKKLKKMA-E------------
----------------------QASSAAGNLSISIGGTGVVGSAGGPLSATSPVGPGLGS
AGLTGTGGNVAAGGSAATAG--------------------------LSSTQTVP------
-----G----------------------------------------GPPRPTKNASTGLF
----------VRKPTGSFLRNNP-------------------------------------
-----------------------------------------PRP------MPIPRNPSTG
QLPL-----RSPRLDGST-----TPRLNQKSSRIQILDIQQGNEIMQN-----------M
NDEKRRK-----------------------------------------------------
-EEAEQREK-------------------------------ELKKEQRAL-----------
------------------------------------------------------------
------------------------------------------------------------
---------------------------------------------------------ELE
AKRQQDAEKKA-------------------------QVQKEREEKK---------REREE
AK--------------------------------------------RLKEKQKQDRD---
------------------------------------------------------------
-------EQLRQQRQHKEQ-----------------------------------------
--------------------------DQQQDQDRPRGPDEDEEEEDDE--------G---
--------------------TLSSLPVR----------------------KRTRIASISS
SRRGSK------------------------------------------------------
------------DDGD--------------------------------------------
----DEDNYEQMDRSSGVEPPSP-------------------------------------
-------------------------------------------ITTPSR-----------
----NQQNEQPT------------------------------------------------
------------------------------------------------------------
------------------------------------------------------------
------------------------------------------------------------
--PEGHL-----------------------------------------------------
-------------------------NSEQSISNSHTPPQSSHQPQ---------------
----------------------------------------------------------QS
SNVLADHPTIFQN---------------INLLTPEDR-------VYIEAFLQ---GHP--
---------------------MKRPHE-NE-SLYQIV------MNQEQVTDA--------
SGRPMYETILIEMNFDTGEWKKIKRRR--AKPHVPTTSAQQVH-----------------
---------PSN------------------------------------------------
------------------------------------------------------------
------------------------------------------------------------
-----
>EP00160_Parvularia_atlantis_P008359_Unigene17602_Nuclearia_a_m.51384_Unigene17602_Nuclearia_a_g.51384_ORF_Unigene17602_Nuclearia_a_g.51384_Unigene17602_Nuclearia_a_m.51384_type_internal_len_323_Unigene17602_Nuclearia_a_2-967
---------------S--------------------------------------------
------------------------------------------------------------
--------------SFLALASRL--AEDPWTL--SSLPAQLTSKQTLADILTS---YP-L
LETPVKLKLLTSCLFL---RSPELVQ----------------------------RLQPE-
-LGQLLGLALED-----DDEWVRVQARLLAPVLQQR------------------------
----------------------PMDLRCL-------DDQSLSYAPALGDLTEHVAKL---
---P--TAEFMPR-HVAYLN---RDATAALADAAT-------------------------
-----------RNLHFALAPA-AVATAA-ARAALI-DG---IVQRG-R------------
----------------------DAQTVKAKQ-----------------------------
-------------------------------------------------LEQHP------
------------------------------------------------------------
-----------RAPPPPA------------------------------------------
-----------------------------------------ALA------LPINRRASSS
ASLL------VRTASG--------PSRAAPADGMIIMDIDQSKEILQQ-----------Q
VQAKRRA-----------------------------------------------------
-KELEE------------------------------------------------------
------------------------------------------------------------
------------------------------------------------------------
------------------------------------------------------------
---------------------------------------EDVERKR---------RAREL
AK--------------------------------------------LSKRQAFPADR---
------------------------------------------------------------
------------------------------------------------------------
-L-----------------------------RRDPLVPVMAP------------------
-------------------------PA---------------------------------
------------------------------------------------------------
------------------------------------------------------------
-----------DHVAIAVTPVQPAGAA---------------------------------
------------------------------------------------------------
------------------------------------------------------------
---------------------------------------------AAAAA----------
------------------------------------------------------------
------------------------------------------------------------
------------------------------------------------------------
------------------------------------------------------------
------------------------------------------------------------
------------------------------------------------------------
------------------------------------------------------------
------------------------------------------------------------
------------------------------------------------------------
------------------------------------------------------------
------------------------------------------------------------
-----
>EP00035_Acanthoeca_spectabilis_P032152_m.17422_g.17422_ORF_g.17422_m.17422_type_complete_len_565_comp5186_c0_seq1_176-1870
-----------------------------------------------------------M
ER----------------------------------------------------------
-------EES-VLGCTAWVKRRL---AGAWSA--ATVGTQLT-PATLDNLAEC---FR-N
LESTVKTRVLLGLLSL---RYRDV-E----------------------------RLSAH-
-ILPVLERADED-----ADEWVKTICHLARQYVTTG------------------------
----------------------VIDPTD--------SLGSSVLAAAIRSIESVAPE----
------QSHYLPV-SVRYLN---PSVLPTLSSVASA-------------------VDPVD
S----------QQHHFTLKKQ-PA----------------RTPRVA-A------------
----------------------DAGPSTGSH-----------LRLNSLNVDAKHGTG---
-------------------------------------------------FGLTP------
------------------------------------------------------------
----------HRRISTDKSGSHSR------------------------------------
-----------------------------------------SQA------KATTRREFLV
S-------------RGLV---------APKPPPSSIPEADE------------------D
EDTRKRK-----------------------------------------------------
-NPDHDAEP---------------------------------------------------
------------------------------------------------------------
------------------------------------------------------------
------------------------------------------------------------
--------------------------------------DLEHGSKR---------LDDGS
AA--------------------------------------------AVTASASEPAY---
------------------------------------------------------------
------------------------------------------------------------
-------------------GAYGDAAMYSGVSTDSSTPTYTAEVT---------------
-------------------------PNP----------------EHQHGASEGGAGSGGG
LEYPGL------------------------------------------------------
--------------G---------------------------------------------
--------ASEGDYGERAHPTTGAGAVDGDGYSSTAA-----------------------
-------------------------------------------PTDP-------------
----GYLPSAPMELEADPREASE-------------------------------------
------------------------------ADHAVSSMGSTAANPYSTSTN---------
------------------------------------------------------------
PYAPSSDPSSDP----------------------------------------------YP
PAPAV-----------------------------------GG-------------D----
-DYAPGG--------------------DGTVATEGQPTSADQPPP---------------
-------------A-----------------------------ENQPP----------AD
PALSDVRSTVFQQ---------------ANRLQPADR-------ARIEAFLD--------
-------------------KTAVLAPG-GR-DVQQVV------LHEEKTPQP--------
DGTTLVEQVVFEMTFSSMQWRRLRRKR--TVRPQAV------------------------
------------------------------------------------------------
------------------------------------------------------------
------------------------------------------------------------
-----
>EP00038_Savillea_parva_P021750_m.35963_g.35963_ORF_g.35963_m.35963_type_complete_len_480_comp5346_c0_seq1_243-1682
-----------------------------------------------------------M
ER----------------------------------------------------------
-------EDS-VLGCTAWVKRRL---NGPWSA--ATVGHQLT-PATLDNLAEC---FS-G
LDSAIKTRVMLGILSL---RRRDI-D----------------------------RLAPH-
-IHPLLARANED-----TDDWVKTICALAHQYVSDG------------------------
----------------------VISPAL--------ARESSTFKKWVESIEAGAQ-----
------QSNVLPM-SVRYLN---DPIRQTLSAVQSA-------------------KDMD-
-----------DKTHFKLKRQ-PT----------------RIPRVA-E------------
----------------------DVAPGTTA------------LKLNSLAVDSRHGSGLGL
-------------------------------------------------ATSQP------
------------------------------------------------------------
-----------RRATSTADKSKP-------------------------------------
--------------------------------------------------QAKSRRAFLE
S-------------RGF--------------------EVGPIPQANAGGETD-GGPAEGD
HIDRKRK-----------------------------------------------------
-ATGDDEEV---------------------------------------------------
------------------------------------------------------------
------------------------------------------------------------
------------------------------------------------------------
-------------------------------------ADHDHDDKR---------MVAEP
DA--------------------------------------------SATVQPSDDYAA--
------------------------------------------------------------
------------------------------------------------------------
------------------------------------------------------------
-------------------------PSG----------------EHLYTAGTDHVNSAAT
EMYSAL------------------------------------------------------
------------------------------------------------------------
-------------------PDTA-------------------------------------
--------------------------------------------TSP-------------
----GYQAEAPSETTDAS------------------------------------------
---------------------------------------AASGGPTATDGST--------
-----------------------------------------------------------Q
DGAPSATPST--------------------------------------------------
------------------------------------------------------------
---------------------------GGTTTTQGQPSSEPPTAG---------------
---------------------------------------------APST--D------AP
ALTEQLSASVFAQ---------------TNRLQPSDR-------ARIEAFMA--------
-------------------KTAVLGPN-EK-DVQQIV------LHEERTPGS--------
GGNVLVEQLVFEMTFSTMEWRRLRRRR--TIRA---------------------------
------------------------------------------------------------
------------------------------------------------------------
------------------------------------------------------------
-----
>EP00040_Diaphanoeca_grandis_P024571_m.135229_g.135229_ORF_g.135229_m.135229_type_complete_len_517_comp29783_c1_seq4_156-1706
-----------------------------------------------------------M
AD----------------------------------------------------------
----VRQNDG----NLAWLKKRL---RGQWSA--AGMGSALT-QDTLESVTQS---FH-L
LDSQIRVRMLLSILSL---RPKEL-V----------------------------TLKPQ-
-LAALLEIAKLD-----VDEWVKSVYCLVRQYVDTS------------------------
----------------------SLHELVEQGS-DLSQKQVAAFNTAMTTIQDADWNN---
------ANPYYPL-ETGLLN---PSISGLGDHT-----------------------KPQ-
----------HKHNHFVLKKM-PA-RAV-TSTQR---DEDKIAVGG-GGGGSRSW-----
------------VGG-------KSSNLKSTNTTG--------------------------
-------------------------------------------------ASSRSV-----
-----G-------------------------------------AGFGLGRATVRRS-QLL
--------PPDRRPSQPISPNP--------------------------------------
------------------------------------------IS------TTGSRRDFLK
N---------------------MSHTKSTKRDGVQLLDTDDLPPMLQA------------
-----RK-----------------------------------------------------
-RSRIDVAA---------------------------------------------------
------------------------------------------------------------
------------------------------------------------------------
------------------------------------------------------------
---------------------------------------TDKSGKQ--------------
------------------------------------------------------------
------------------------------------------------------------
------------------------------------------------------------
--------------------------------AVPPPPATSQVPPQA-------------
-------------------------PFSG------------LADGYSHMGATPDISTPVE
SGMPASY-----------------------------------------------------
--------------G---------------------------------------------
--------LTPTPALYGAQPI---------------------------------------
------------------------------------------------------------
----PTTGTAPTEYSNADAV----------------------------------------
----------------------------------KVQTTDSDAKPVGSPI----------
------------------------------------------------------------
----------------------------------------------------------KK
VDP---------------------------------------------------------
---------------------------VPQKAVVPSPQKQPVAPP---------------
----------------------------------------------------------AP
VVSEQTLNDIFSQ---------------SNRLSKEDR-------DIIERFLQ--------
---------------------RKPVPT-GGKDVAQIV------LHEERSPGP-------T
PQSVIIEQFVFEMTFATKDWRRLKRKR--KVNMKAPQAS---------------------
------------------------------------------------------------
------------------------------------------------------------
------------------------------------------------------------
-----
>EP00041_Stephanoeca_diplocostata_P020560_m.462912_g.462912_ORF_g.462912_m.462912_type_complete_len_569_comp21605_c0_seq3_290-1996
-----------------------------------------------------------M
DRE---------------------------------------------------------
----ETEAQ-----TIHWLKGRL---RAPWAA--SSIGTQLS-LNRLKNINNC---FA-R
LDATTKTKILLGFLSI---RVRELYT---SVDTSVHEDYGNTDET--HSNAG-SALQTA-
-ALRVVEQGGDD-----ADDWVRCMAGVARHYLTKG------------------------
----------------------CIDVRGHGEKMTGAAYTDTIFTSAVRSITDAMSTSQSA
SMAD-FDPAYLPL-EMPYLG---HEALAAAMGGRGN--------------------IPR-
----------VGTRHFVLKKQ-PT-KAV--------HHLTETTQRA-D------------
----------------------GHDPGAHPSGALG-------------------------
-------------------------------------------------GRSIP------
-----------------------------------------------AGSLKSGKSSAGF
TSHG--STTFHRRPSSQALGTS--------------------------------------
--------------------------------------------------GTGNRTSVTG
SL-----------DAGAA-----GVGPRAKRSRLDFLKQKTTTGNQRKNVIVIEDAPPPP
TAGRKRK-----------------------------------------------------
-ATGDDPTA---------------------------------------------------
------------------------------------------------------------
------------------------------------------------------------
------------------------------------------------------------
DQSG---------------------------------VPAGRDTNT--------------
------------------------------------------------------------
------------------------------------------------------------
------------------------------------------------------------
------------------------ATPQASASAVVDTPAYTPPAQQTS------------
-------------------------PVA--------------------------------
------------------------------------------------------------
------------------------------------------------------------
--------YAASPNAEYAAPRTPTATSPGGVAL---------------------------
-------------------------------------------AMSPSY-----------
----APYAASPSQVPSGT--------------------P---------------------
--------------------------------------TDPAVSPSAAGVR---------
------------------------------------------------------------
---PQTSRASDPA--------------------------------------------TRK
MSPE--------------------------------------------------------
---------------------------AATVHRTPEPDATAPPPA---------------
---------------------------------------------------ESEADAEAR
AQLQQQRATVFNQ---------------ANRLTAENR-------ARIEAFMD--------
-------------------NPDALRDG-DK-DIEQII------IHETRTADQ--------
-----VERVVFEMNFNTSSWRRIKRKK--KLKT---------------------------
------------------------------------------------------------
------------------------------------------------------------
------------------------------------------------------------
-----
>EP00042_Codosiga_hollandica_P037057_m.288340_g.288340_ORF_g.288340_m.288340_type_5prime_partial_len_583_comp55042_c0_seq1_325-2073
-----------CVFVCVCG---------------------------------VDCGSSVM
SR----------------------------------------------------------
--EFNRERDA--RSCAEWLANKLA-GEDAWNA--SSISSFLT-MDTLRNIPLC---FN-L
LDSQVKVKVLLSVLSM---RPAAL-A----------------------------RSLSE-
-IDSIMHVARQD-----SDEWVRVISDIMRDFPQLG------------------------
----------------------VLHDSF--------ETSITPFTEALAEITAAVQSK---
------PSILLAK-EAPYLN---KPEQSQQGED---------------------------
----------TVNPHFVLTKK-LA-SSA-LQFI------------------AD-------
----------------------SSAQPKKAGVFGM-------------------------
------SSSGMASS-----------------------------------ISSGP------
------------------------------------------------------------
------------RPPSHPSVKP--------------PL----------------------
-----------------------------------------SSP------AAISRPKTF-
--------------FGLS-----TPSVAPSPMKAKALDLSEMAMVQPK-----------K
RKAGTQV-----------------------------------------------------
------------------------------------------------------------
------------PLS----------LLF---PVLSILTTI--------------------
------------------------------------------------------------
------------------------------------------------------------
-------------------------------------------IGR--------CRRKGK
AC--------------------------------------------GERKSTTQRQT---
------------------------------------------------------------
------------------------------------------------------------
---------------------------VADGCSAVGSRTVSVSLTAATTACSCNS-----
--------------------NRLRIPTL----------------------LSAPITTAGQ
SVFSFG------------------------------------------------------
------------------------------------------------------------
----------CPAVHSRATPQSSSADIGH-------------------------------
------------------------------------------------------------
----AATAATDTTATANT------------------------------------------
----------------------------------TASSTTITDRPATAAY----------
------------------------------------------------------------
QSVPAAISATSPPT----------------------------------------------
---------ATATTAAATTAVVTPTTD---------------------------------
-------------------------------SPISPPISLSSTAT---------------
--------------------------------------------------------AVLL
RPAACCRLSFCAC---------------GPPATPDVA-------ECTVSNVS--------
-------------------CAAISSFS-QH-ATKHCIG----STSFDCTVAG-------F
PATD-SQTAAFEYSSTTN----FRANR--CTQTRNGSGFGKYL-----------------
------------------------------------------------------------
------------------------------------------------------------
---------------------------LCCECSDTCQSRTHCQVH---------------
-----
>EP00042_Codosiga_hollandica_P037059_m.288366_g.288366_ORF_g.288366_m.288366_type_5prime_partial_len_621_comp55042_c0_seq4_77-1939
-----------CVFVCVCG---------------------------------VDCGSSVM
SR----------------------------------------------------------
--EFNRERDA--RSCAEWLANKLA-GEDAWNA--SSISSFLT-MDTLRNIPLC---FN-L
LDSQVKVKVLLSVLSM---RPAAL-A----------------------------RSLSE-
-IDSIMHVARQD-----SDEWVRVISDIMRDFPQLG------------------------
----------------------VLHDSF--------ETSITPFTEALAEITAAVQSK---
------PSILLAK-EAPYLN---KPEQSQQGED---------------------------
----------TVNPHFVLTKK-LA-SSA-LQFI------------------AD-------
----------------------SSAQPKKAGVFGM-------------------------
------SSSGMASS-----------------------------------ISSGP------
------------------------------------------------------------
------------RPPSHPSVKP--------------PL----------------------
-----------------------------------------SSP------AAISRPKTF-
--------------FGLS-----TPSVAPSPMKAKALDLSEMAMVQPK-----------K
RKADEKE-----------------------------------------------------
-KPAEKEKV------------------------------QPKGKRSQTDVR---------
------------PLAAGPSLSPLPQLQL---PALATATDSAF-----PPSY---------
--------------------LPPSQLL---------------------------------
----------------------------------------------------ANQFSASA
AQQF-----------------------------------IPEQLRN--------PRQQIL
VM--------------------------------------------QQQQQPTQQQQ---
------------------------------------------------------------
------------------------------------------------------------
---------------------------PTQQQAPQPSPIVQQQPLINPFRPQYPQ-----
--------------------QVLQRPPQ----------------------QQQPLPQQLS
LPPQIP------------------------------------------------------
------------------------------------------------------------
----------PSHLQSHFLPQQLPSSFDR-------------------------------
------------------------------------------------------------
----QPAAGYPFAPVDRQ------------------------------------------
----------------------------------QLQMSQSAQFPMSHAQ----------
------------------------------------------------------------
QFLPSASMPQNTAL----------------------------------------------
---------AQLASIALSLDSQQP------------------------------------
---------------------------TPKLQPSSIPLQPTSAPT---------------
--------------------------------------------------------DAPK
PETEAVLESIFSA---------------ANVLTPANR-------ELIVKFIE--------
-------------------RTAQLQPG-QK-DVQAIV------LNEDTRAGD-------E
PGTTVVEQVVFEMTFSTNQWRRIRRKR--VIRQAAQ------------------------
------------------------------------------------------------
------------------------------------------------------------
------------------------------------------------------------
-----
>EP00045_Choanoeca_perplexa_P005178_m.43932_g.43932_ORF_g.43932_m.43932_type_5prime_partial_len_462_comp12976_c0_seq1_3-1388
-----------CLVV--------------------------------------KVTTVTM
DS----------------------------------------------------------
---ELNSQDP--GVLAAELTRKLG-RASGFLK--IRSTSALN-HNFYTKACKC---FD-I
LDTGVKQKVLFSLSFL---TPTQL-K----------------------------QVQEP-
-ALQLLQQASED----ASNAWLKTTVSLLHSLFDNY------------------------
----------------------SLNPEL--------ETSFPDLNSHLDKIAAKIGPA---
------ASRQLPL-HAKSRGTDAPDLA---------------------------------
-----------EHQHFRTTHK-PR-VLE-LYSS---ED----------------------
----------------------IAKPARRQTSS-------------SRNASTRRMPTISS
-----------------------------------------------RARLTMP------
------------------------------------------------------------
-----------RKPKPA--ART--------------------------------------
--------------------------------------------------STATRTAPVT
E---------------------SVAGQPKFMSRRQMLAQRDAPGVVKG------------
-----------------------------------------------------------K
VKSSDDMLA----------------------------------------M----------
------------------------------------------------------------
------------------------------------------------------------
--------------------------------------------------------HQAD
LRQK-----------------------------------TERKEYK---------KRGPK
PK--------------------------------------------ARPKAARSKTVTEG
------------------------------------------------------------
------------------------------------------------------------
----------------------------ARPVTTTMTPSTAS------------------
---------------------R---PTVV---------------SYASNLFETDGTEPSL
STGLT-------------------------------------------------------
------------------------------------------------------------
-----------TSASIQSVPIQPVAK----------------------------------
------------------------------------------------------------
----APKMADPTTAAAQHQL----------------------------------------
------------------------------------------AFPANPTL----------
------------------------------------------------------------
------------------------------------------------------------
------------------------------------------------------------
------------------------------------------------------------
------------------------------------------------------------
-------------M--------------APTMAANNM---------------MFAGNP--
---------------------YNAHPF-AT-QFNQAM------FGQMQ----G----GLN
PFNTMLNMQASSMANQGGQMG----------------WGTT-------------------
---------PTTTISQ--------------------------------------------
------------------------------------------------------------
------------------------------------------------------------
-----
>EP00047_Mylnosiga_fluctuans_P023074_m.131573_g.131573_ORF_g.131573_m.131573_type_5prime_partial_len_542_comp9474_c0_seq3_1747-3372
------------------------------------------------------------
------------------------------------------------------------
-----RERDP--NACAEWLHNKLG-SEDPWNA--PAISSLLT-ADTLANIRKI---FAVR
LDSNLKIKVLLSLLSM---KRKDI-D----------------------------ALQSE-
-IKAILELAAKD-----TDDWVQAVYEIVKDFPTAN------------------------
----------------------TLYSNITDGT----THVTALFREHLQRIERELHTD---
--GP--VSRALPQ-EALYLN---TSIVADMRAD-----------------------AP--
-----------RPEHFRLRRR-LK-PAP-LTPL-----QDSIKRPS-A------------
----------------------TSVPVGLWS-----------------------------
-------------------------------------------------SRPAP------
----TG---------------------------------------------------SGF
-------GQSSARPSAPVHKVEPTAP--------AAPP----------------------
-----------------------------------------ASK------QALSRRAFLV
S----------------------VTAKADASSGTRMLGMDEINDAMKE------------
-RLNKRR-----------------------------------------------------
-RTESAQAN---------------------------------------------------
------------------------------------------------------------
------------------------------------------------------------
------------------------------------------------------------
---------------------------------------EEVPATP--------------
------------------------------------------------------------
------------------------------------------------------------
------------------------------------------------------------
----------------------------TATASGQAAPAAAAAAAAG-------------
-------------------------PVS----------------------TAAATPAPAI
AKPSLD---------------------------------------------------SSL
GIAYRLTQSL----G---------------------------------------------
-------QSAQAPREPGSAPTSAPSSA---------------------------------
-------------------------------------------PSGPPILT---------
----GPAPTAPSS-----------------------------------------------
--------------------------------------APTAAAPLAAALL---------
-----------------------------------------------------SSIPSVA
AQLPAAPLAAAPAS--------------------------------------------VS
ATPT--------------------------------------------------------
-FAVPAAGA------------------ATAAPVAPAPAAPAAAAP---------------
--------------------------------------------------------LQTV
PEDIEAIAERIHA---------------APDVSANDK-------AIFSLFYS--------
---------------------NQPPPM-AGKDAYQIV------YREDKRRQD--------
-DGILVEQVVLDITFSTHQWRWIRRKR--LMRQPTAPAAQ--------------------
------------------------------------------------------------
------------------------------------------------------------
------------------------------------------------------------
-----
>EP00048_Salpingoeca_helianthica_P007360_m.109516_g.109516_ORF_g.109516_m.109516_type_3prime_partial_len_486_comp14310_c0_seq1_1-1458
-----------------------------------------------------------M
SSRAWSGHANRSFVRVPGTLRRTIVSTTFSVSSSDIFLITLGPQ---GASNGFDQHRGRL
LDGMEREKDP--IACAEWLQNKLG-SNDGWSA--SSISSFLT-PETLGNIYLV---YS-Q
LDSSIRIKVILSLLSL---SRREL-E----------------------------AVQGE-
-VRPILELAAND-----EDEWVQAVYEIVKDFPMTG------------------------
----------------------ALHTNLMGE-----KYAATLFASVVEKIETAAPSE---
---R--VARVLPL-DSYYLN---TSIVSEQLP------------------------TAP-
-----------PTPAFRVRRR-PK-PAP-LASA---PALDPTRRQS-S------------
---------------------VSSLPTPRP------------------------------
-------------------------------------------------APPAPLPLP--
---------------------------PRP-----------------HPAAPKESLPSPH
------------TPSSTAPTVSVA------------------------------------
-----------------------------------------PAK------DFTSRRAFAN
S----------------------LATTVSRPGGTRTLGLDELGDLMRP------------
----QRR-----------------------------------------------------
-GKKEPAAE---------------------------------------------------
------------------------------------------------------------
------------------------------------------------------------
------------------------------------------------------------
------------------------------------------------------------
------------------------------------------------------------
------------------------------------------------------------
------------------------------------------------------------
-------------------------------TAHTPAPATSSDSGL--------------
----------------------------------------------LALRLSQSINAMAG
QTPLFG------------------------------------------------------
------------------------------------------------------------
------------PHNPAAAPSVHASTAGAGASG---------------------------
------------------------------------------------------------
----IAATAAPTLTT---------------------------------------------
---------------------------------LPAMGLAAASAPAAAGV----------
------------------------------------------------------------
------------------------------------------------------------
------------------------------------------------------------
--------------------------------SVPVPASATA------------------
----------------------------------------------------------VG
AAPAYATGGAMGA---------------GRPLTDTAV-------AALLGMAA---GAS--
---------------------TQPAAA---------------------------------
------------------------------------------------------------
------------------------------------------------------------
------------------------------------------------------------
-------------------------------------APAA-------------------
-----
>EP00050_Salpingoeca_kvevrii_P008767_m.305000_g.305000_ORF_g.305000_m.305000_type_complete_len_602_comp17434_c0_seq1_73-1878
-----------------------------------------------------------M
DTSGASSA----------------------------------------------------
-----------AETCAEWLRNKLG-ADDGWSA--HHIVPQLN-AETISRIREA---FP-L
LTDNIKRKVLLALLALLAVPRSAA-D----------------------------PLCRS-
-MEALIETASND-----ADDWVKNISQILRDFPNDN------------------------
----------------------QLQTDI--------SSTSAIFNDAVQLIQNAMHDH---
--DP--SDEPLPLREALYLN---TELLD----------------------------HPA-
----------PANPHFKLRKP-LH-PAH-ISMA------TPAARRT--------------
----------------------SALPISRKSGAAAASG----------------------
-------------------------------------------------GGMQPLRTS--
------------------------------------------------------------
-------LSGARRPSSSTHSGGPGRA----------------------------------
-----------------------------------------AQPS---LARAKSRRELLE
R----------------------GIQVEASGSRLKTLNLGDMKQMQ--------------
------------------------------------------------------------
------------------------------------------------------------
------------------------------------------------------------
------------------------------------------------------------
------------------------------------------------------------
---------------------------------------LDREAKR---------RKKDP
SS--------------------------------------------AEAVSAAIAAT---
------------------------------------------------------------
-------------------SSLGTGGTPQATGAA--------------------------
------------------------MPPAGSATAAPPAPSLDTAPPQQ-------------
-------------------------PAAA---------------AAAVPQYSEDAPMPPA
STSSVLSAA---------------------------------------------------
------------------------------------------------------------
----AAALAAARAVTTSAEPAIPASAA---------------------------------
----------------------------------------------PPQHA---------
----GYPAQMPAASSAHPNA-----------------IP---------------------
----------------------------------PSVMPSYASAPYGAGMVRGPDSG---
-----ASMN--------------------------DMM------------SQVFGGGASQ
GGAPAAASSASAPMHTPMAT------------------------------SSMPNPYSMS
SMPGR-------------------------------------------------------
--SMP----------------------ASMPAASSAPSASAAASG---------------
------------P------------------------------ATVPV----------AA
TISAAELKEVFAN---------------TNKLSMRDR-------KFIVDFMN--------
-------------------KEITRGPE-DS-AKKIIV------MNEETRDGE-------A
PNQKIVEQIVLELHWDGYQMKRKRRQK--TIRL---------------------------
------------------------------------------------------------
------------------------------------------------------------
------------------------------------------------------------
-----
>EP00052_Salpingoeca_macrocollata_P008500_m.67320_g.67320_ORF_g.67320_m.67320_type_internal_len_359_comp16621_c1_seq4_2-1078
------------------------------RERERE-------------RAEKRKCASPM
DG---------------------------------------------------------L
GREAGREADA--DHCREWLENKLS-GDDAWAA--GTISSMLT-GDTLRNIEQC---FP-S
LGSNVKLKVLLSFLSI---RPHEL-A----------------------------SHADR-
-LNAILQRACED-----DEDWVCAVAQIIRWYPDRQ------------------------
----------------------LLSADL--------THSIKSFASALNKIAAALAEA---
---R--APGFKPA-ESIFLN---RSLVEE---------------------------DPE-
-----------PVLHFSIRKR-PR-QAS-LRAA-----MGEISKAD-V------------
----------------------QSGSAATASSASRLTA----------------------
-GGGSGGSSGFSAGG-------------------------------HSGFSSGP------
----------------------------------------------------ARKS----
-------SVHVRRPSTQPSVLS--------------------------------------
-----------------------------------------AQA------AGGSRRAMLT
N---------------------ALKQQTTSANATKTLDLEEFREVVRD-----------K
DRNKHRP-----------------------------------------------------
------------------------------------------------------------
------------------------------------------------------------
------------------------------------------------------------
---------------------------------------------------------LKE
KKEK-----------------------------------LPKDPRK---------RKQAH
EA--------------------------------------------GDTKDGDEEDD---
------------------------------------------------------------
------------------------------------------------------------
------------------------------------------------------------
----------------------GTQP----------------------------------
------------------------------------------------------------
------------------------------------------------------------
------------------------------------------------------------
------------------------------------------------------------
------------------------------------------------------------
------------------------------------------------------------
------------------------------------------------------------
------------------------------------------------------------
------------------------------------------------------------
------------------------------------------------------------
------------------------------------------------------------
------------------------------------------------------------
---------------------FQISPD---------------------------------
--------------------KQQQQQQ---------------------------------
------------------------------------------------------------
------------------------------------------------------------
------------------------------------------------------------
-----
>EP00053_Salpingoeca_punica_P007338_m.67234_g.67234_ORF_g.67234_m.67234_type_3prime_partial_len_365_comp14100_c6_seq1_210-1307
-----------------------------------------------------------M
EG----------------------------------------------------------
-----RLRDHAAERCKEWLDNKL--AADGWAA--GSIASQLN-ADTLHNIAKC---FH-M
LQANVKIKVLLSLLSI---SGSDM-Q----------------------------RLSAE-
-VQDVLRVAKEEIDSGQADEWVVAVWHTIKDLPTKG------------------------
----------------------VLCADL--------SKVQSSFQHAVDSIRASLAEH---
---G--APRFQPL-EVMCLN---PSLTTRWTQQ----------------------AHAT-
-----------PKEHFTLRRK-PK-QAA-VRAV--------LGDDS-A------------
------------------K---TAGEMERR------------------------------
-----------------------------------------------------P------
---------------------------------------------SALRQTLSSGSHSGF
------GTSSTKRPSVLAQRKPPGT-----------------------------------
-----------------------------------------QMP------TPVSRAAMLS
N----------------------IVRSQQPSARMKTVDLDEMHELTKD------------
------------------------------------------------------------
------------------------------------------------------------
------------------------------------------------------------
------------------------------------------------------------
------------------------------------------------------------
---------------------------------------KTAEAKK---------RKREE
EA--------------------------------------------AAAAAASAASS---
------------------------------------------------------------
------------------------------------------------------------
-------------------------------STQGGLPPLGDGMDTDSHDAL--------
---------------------AYTKPSV--------------------------------
------------------------------------------------------------
------------------------------------------------------------
--------YSDISDANHAAPTTA-------------------------------------
------------------------------------------------------------
------------------------------------------------------------
------------------------------------------------------------
------------------------------------------------------------
------------------------------------------------------------
--PR--------------------------------------------------------
------------------------------------------------------------
------------------------------------------------------------
--------------------------------------------SELEHMLS--------
----------------------------QA-------------LATEQQQQQQM------
------------------------------------------------------------
------------------------------------------------------------
------------------------------------------------------------
------------------------------------------------------------
-----
>EP00054_Salpingoeca_dolichothecata_P014915_m.84897_g.84897_ORF_g.84897_m.84897_type_internal_len_473_comp21227_c0_seq1_2-1423
HIHIHIHNTHIC-----------------------------------------------M
ER----------------------------------------------------------
------ERDP--QSCAAWLQTKLN-SSGTWDA--GVIGPLLS-SKSLLHSASC---FH-L
LDPLVKQKLLLSFFAI---PKSRL-P----------------------------DLQEE-
-IAHVIEVAEND-----RDEWVQVLCSIIRDYPGGQ------------------------
----------------------ILHLDL---------QHIPCFQQALETIQAEVKQS---
-QNE--NSSFLPR-EIIYLN---RNLAPL---------------------------PPA-
-----------TNTHFKLKRK-LL----------------PLPRPK----------L---
----------------------QAQPVGRAG-----------------------------
----------------------------------------------------VP------
-----GF------------------------------------RRKSVSRNSEGGAGAGF
----------GRRTSSAQSSAQQ-------------------------------------
-----------------------------------------PVPT-----HKGSRRDLLK
T----------------------LVQQQSQSSRVPTLSLNDLDQMQKD------------
--KETRK-----------------------------------------------------
-KKQEEEEE------------------------------LARKRKEKAA-----------
------------------------------------------------------------
------------------------------------------------------------
---------------------------------------------------------EEE
KKAPKPKRA------------------------------RKSDSKK----KTGLKKKKEP
SKK----------D--------------------------------GRKKTGKKKGKQGD
DDDD--------------------------------------------------------
-------EEDDDTDQVGNEQ----------------------------------------
---------------------LSYQQIFLQQQQQQGAPSYA-------------------
-------------------------PIS--------------------------------
------------------------------------------------------------
------------------------------------------------------------
--------LSNSSSFAAYAPITAYGSMFTGGST---------------------------
-------------------------------------------AMLP-------------
----GQTPQSPSTVS---------------------------------------------
---------------------------------------SYATFPSAGSFQ---------
------------------------------------------------------------
------------------------------------------------------------
------------------------------------------------------------
---------------------------LLSPSLPPHPAQRQQQQA---------------
------------------------------------------------------------
------------------------------------------------------------
-------------------------------------------LQQQQ------------
---------LQAMQLQSTETAQQRQQQQ--------------------------------
------------------------------------------------------------
------------------------------------------------------------
------------------------------------------------------------
-----
>EP00120_Capsaspora_owczarzaki_P004093_XP_004348328.1_hypothetical_protein_CAOG_04500_Capsaspora_owczarzaki_ATCC_30864
-----------------------------------------------------------M
SATTAATAAATA--------------------------------------------AAAA
AASHVPTAD-----IALWLQKRLP-ADDPWCA--SVIVQSFT-PDVLRSICEA---WH-G
LDASVKVKVLLSFLSI---RKRDM-R----------------------------EFRTQ-
-LEELLAVAGRD-----EDEWVRLVWDLLKRYPADS------------------------
----------------------TLMPSW--------DNDASLITQAHGELREKLLSE---
---T--PMKLLPL-DYLFLN---SQVRVQLMQEQFAT------------------FHPQS
NPQQFLDSLADTKHHFKLKRP-PK-SAS-LRED--------LRKM---------------
----------------------ETATVKRQTFNS--------------------------
-------------------------------------------------PANMP------
------------------------------------------------------------
-------SMHQSRPINRQSLPL--------------------------------------
-------------------------------------LH--DQP------LAAPRK----
------------------------------VLAMLAVDSEESRALAER------------
--TDKIK-----------------------------------------------------
-HTPEELHR----------------------------LRMEKHQQKEAD-----------
------------------------------------------------------------
------------------------------------------------------------
------------------------------------------------------LQLKKL
QRT------------------------------------EEKEAAK---------AAKKA
AI--------------------------------------------EDKRQEAKDAK---
------------------------------------------------------------
-------DARAAIAESKLQAKATAADGPQGNRKALGEI--------EFHIQEFNLDKVGT
AAD------------------DSHAPQQGSFAGQPSAPAAEAEQGPRAWTFF--------
----------------------EYAPGADADEF-----------------SNDSAPQPPR
SAGPRPPTSFVD--------------------------------------FHSHEEHDSH
DESQAMD------T----------------------------------------------
----REENPSSSATQQQQHPAAPQQPAPEPRWGGDDLTQASTQEQQRVH-----------
---------------------NEPASVE--RAGEHG----PAATHAPPPEPGHF------
--PFLPPGPGPMQVGPDGVQRPMVF---MIPPGFPRGAP---------------------
-----------------------MPAGFPGFPPHPPVMPGGSGAPAPSGNT---------
----------------------------------------------------------TP
GPFPGGAVPPFPPLPALAGLPPP-------------------------------PPPGHP
GFPMQIPLSFFQAMQQQHHQQHQP------------------------------------
-GSNPHG--------------------MPPLPPPPMPPMPPMPPG---------------
-------------------------------------------FAFP------MYHPMQG
PPPAFAPHQPYPG---------------SSTDAHANS---------------SVPGQPP-
---------------------YHPFPV--------------PPLPQQPPPQQQ-----YQ
QQQPYQQQPYQQQPYQQQPYQQQQQPQ---------------------------------
---------P--------------------------------------------------
------------------------------------------------------------
-----------------------------------YQQPQQQQQQSQDLL----------
-----
>EP00123_Amoebidium_parasiticum_P011595_comp20804_c0_seq1_m.27390_comp20804_c0_seq1_g.27390_ORF_comp20804_c0_seq1_g.27390_comp20804_c0_seq1_m.27390_type_3prime_partial_len_357_comp20804_c0_seq1_3-1070
-----------------------------------------------------------M
NRD-------------------------------------------------------GG
PGSEPLSRD-----TDEWLKGKL---ADPWGG--ENISSQLK-DTQLRDIAQK---FY-Y
YDTDIKVKVLIAILNM---KKKKL-I----------------------------ELQRE-
-LEAVMSVASTD-----SDEWVRVMVWIMQGYTTKR------------------------
----------------------TLSINF--------NNCDNKLVETYKELARKLDMG---
------PPRFAPH-EHIYLN---KSIMDEPLNP---------------------------
-----------PTQHFKIRNP-PV-RPEQLKTK--------LQEIA-A------------
----------------------SADDTAQSATN---------------------------
-PLGRRPSTGLKPPG--------------------------------TGDVTRP------
-----G------------------------------------------------------
-------NLLDRRPSAALTRPMG-------------------------------------
--------------------------------------------------MGLNRRNSMG
L-----------GPGGLGGAA-AGKKYLQTKKSVVMLGQEESIDLAKK------------
--NEKRK-----------------------------------------------------
-KTEEELLQ---------------------------------------------------
------------------------------------------------------------
------------------------------------------------------------
---------------------------------------------------------EEE
ERI------------------------------------KKREEKK---------KREAE
EK--------------------------------------------ERRRIERESQK---
------------------------------------------------------------
-------AAKMMERRLSK------------------------------------------
------------------------------------------------------------
------------------------------------------------------------
------------------------------------------------------------
--------------G---------------------------------------------
------------------------------------------------------------
------------------------------------------------------------
------------------------------------------------------------
------------------------------------------------------------
------------------------------------------------------------
------------------------------------------------------------
------------------------------------------------------------
------------------------------------------------------------
------------------------------------------------------------
----------------------------DGLVAEEDR-----------------------
-------------------------------------------EDDEDSNDED------Q
Q-----------------------------------------------------------
------------------------------------------------------------
------------------------------------------------------------
------------------------------------------------------------
-----
>EP00124_Ichthyophonus_hoferi_P006020_Ihof_evm1s1125_gene_Ihof_evmTU1s1125
-----------------------------------------------------------M
MRE-------------------------------------------------------TA
TGPETMSLN-----TEEWLKGKL---ADPWGG--ENISGQIK-DVQLREIASQ---FS-T
YDTDIKSKILIAVLNM---KKRRL-M----------------------------ELQKD-
-LEAVMQAAETD-----TDEWVRVLRWLMQGYITKR------------------------
----------------------TLAIHL--------SACDNKLGDAYKAMCQKLEDG---
------PPKFAPF-EHIYLN---KSIMEEPYNP---------------------------
-----------LSQHFKVKNP-PV-RPDQLKTK--------LQEIA-A------------
----------------------MADDVPTPPPTGG-------------------------
-TLARRGSHGIKPL---------------------------------QPELTRP------
-----G------------------------------------------------------
-------TALDRRPSSLPRSS---------------------------------------
--------------------------------------------------LGINRHPSLG
A-----------GGGG--------KKYLQSKKHVVVLNQEESITLAKT------------
--TEKRK-----------------------------------------------------
-KTEDELMQ---------------------------------------------------
------------------------------------------------------------
------------------------------------------------------------
---------------------------------------------------------EEL
ERQ------------------------------------KKREDKK---------KKEAD
EK----------------------------------------------------------
------------------------------------------------------------
------------------------------------------------------------
------------------------------------------------------------
------------------------------------------------------------
------------------------------------------------------------
------------------------------------------------------------
------------------------------------------------------------
------------------------------------------------------------
------------------------------------------------------------
------------------------------------------------------------
------------------------------------------------------------
------------------------------------------------------------
------------------------------------------------------------
------------------------------------------------------------
------------------------------------------------------------
------------------------------------------------------------
------------------------------------------------------------
------------------------------------------------------------
------------------------------------------------------------
------------------------------------------------------------
------------------------------------------------------------
-----
>EP00126_Sphaerothecum_destruens_P008470_Sdes_comp20228_c0_seq1m13609
------------------------------------------------------------
------------------------------------------------------------
------------------------------GG--EGISSLLN-VDILLRISER---FS-V
LEPSIKMKVLLSFLSV---RKNTL-P----------------------------TLADT-
-MVNILDIATQD-----SDEWVRLIAHFLKRYPHEK------------------------
----------------------IISSDL--------ESHSPIFLSTLNDLKTKSKLF---
------DSNIFPS-HYAYLS---PHIINSSLNG-----------------------PPV-
-----------SKPHFQLRKL-PPSQLEDFKKQ----IVENFPRKP--------------
----------------------SSSTLASSSQAGINAA----------------------
-------------------------------------------------KKGIP------
---------------------------------------------PSQSRMISERRGPLF
C-------------SKERSLMG--------------------------------------
--------------------------------------------------STAPRRTPLG
A--------------GLT----GSSSKYQKKTRMVVLDLNESLTVAKEQEK------FKI
HDKLKRK-----------------------------------------------------
-KTDLDHNE---------------------------------------------------
------------------------------------------------------------
------------------------------------------------------------
------------------------------------------------------------
---------------------------------------SQEDSKK--------LKKK--
------------------------------------------------------------
------------------------------------------------------------
------------------------------------------------------------
---------------------------VMSSILPTEIPAESSNCTDTDAESN--------
----------------------LSIPTY--------------------------------
------------------------------------------------------------
------------------------------------------------------------
------------SETTQSLPQTSSGSSPPSEVA---------------------------
-------------------------------------------QIDPP------------
----KEASKEPVPTSDYSVL----------------------------------------
---------------------------------HRFQTHSNNSAEAASST----------
------------------------------------------------------------
------------------------------------------------------------
------------------------------------------------------------
---------------------------AASDSNSAHPSSQPPKPD---------------
---------------------------------------Y------------------AS
SVFSFSNSQIFQD---------------ANLLTDPDK-------ALILDFFS---SKS--
---------------------KTLSSE-NGENIKQVV------LSQEKRVDS-------A
TGETCIEQTVFEMNYQSKSWRKLKKKR--ILKNPLVSSVQ--------------------
------------------------------------------------------------
------------------------------------------------------------
------------------------------------------------------------
-----
>EP01134_Creolimax_fragrantissima_P001865_CFRG1865T1
-----------------------------------------------------------M
NT----------------------------------------------------------
----TIQRD-----LEEWLQAKL---DDPWGG--ESISNLLS-AEQLSEIATR---FT-T
FETQIKVKILLAILHM---RKKNL-S----------------------------ELNPQ-
-LSLVMEAARDD-----DDEWVVVISSIMKNYIVER------------------------
----------------------SISFDF--------PKENNGLSVAYHELCSALSHS---
------KASFLPL-ERQYLDA-FSDSFNTPEEK---------------------------
-----------KNNHFIVKGP-TK-ADK-LRTD-----LDNAVQKA-S------------
------------------Q---NLLNRRRPS-----------------------------
-------------------------------------------------MNIAP------
-----G-----------------RERKPGGG--------------VSIPRN------AMF
SQLA--GTSSLTRPSVTGSIG---------------------------------------
--------------------------------------------------MQGTRRPSSA
SM---------LKPHG--------KKYMSDKKSAVMLDKSESLSLVAS------------
--AVKRK-----------------------------------------------------
-KTEEELVA--------------------------EEKERVRKRKDKQKQ----------
------------------------------------------------------------
------------------------------------------------------------
------------------------------------------------------VEEEKE
RKK------------------------------------QDREQKKL--ERQNLERQKSI
ER--------------------------------------------KAEEALVEEKR---
------------------------------------------------------------
-----VAEEERLAKEKATEFEKRIREVANANANCVNE-----------------DSAQNT
NV--------------------EGNVGMSVNTSDSTAPGADMDTPTAKKRRRSSGGGVGV
SVAEDGQATTASGRTKKEKLSRAEKPAKDEKKQRKQSA---NKPNVTVAANVDSSAAPKK
ATTRKAVGAKKEKDP---KKATVKDVVA---------EQDVPTLP-QTQGGGPEDASVTS
QTSASVANMDL--MGNVDLGLAMGMGVPVGMGLGNMNMNVNERQGGQMNGFDPSAMGSVD
VPDASDKSGRYKDWPPPAPPVVSAAQEQQPQVGKPQA-----------------------
---------------------------------TAG----LMYAHTPPPTHALQH-----
QLSQTRQPQQPQQQQANPQQNQSQHSQKMLQE--VRGGMHAAYSNEQMKHTQHSQNQLRE
QQIMHERQALQAKEAELSNDLAITSQHLQEAQRVLQSGAGTKADKVTAENAFQYYSR---
------NMQFLSGELQQVQTILGQLTSGVVNIGPEDRF-------------AYSRQQVPH
PPQPVYAQQQQQQQQQQQQQ----------------QQQQQQQRSNSSNNNSSKQQQQQQ
QQQQQ---QQQQQQQQQQQQQQQQQQQQQV-------Q------------------RAQQ
ISHMPQQQIPQGQLGQVQGKQHISQQYVYPPPPPPPPQTYQQQHPQQY------------
----------------------------------------QLQQQQP---------MQLQ
QQQQQHEQNLLQQERANQQSQLQQILLCSNLLKPEDR-------EKISRFVT---GDR--
---------------------RNPNPE-LG-PKASIV------MNEEEVMYN--------
-NQMFLEQIVFEMDYESEAWKRLKRKRKI-------------------------------
------------------------------------------------------------
------------------------------------------------------------
------------------------------------------------------------
-----
>EP01135_Chromosphaera_perkinsii_P006764_Nk52_evm12s578_gene_Nk52_evmTU12s578
-----------------------------------------------------------M
------------------------------------------------------------
---------------------KL-------------------------------------
-------------------------Q----------------------------ELIPS-
-MREIIAQAAAD-----HDEWVRLIARFVEKYPDDR------------------------
----------------------SVSLDL--------LEESTTMKEAVKSLCEKLKGN---
--ST--TSSLIPL-NYCYLN---ESVVTELCKG-----------------------PLE-
-----------PPKHFSMRVP----RKSELEKE-----MTRISNAG-QQHLSR-------
------------------K---PSSALSRSGSLAGGG-----------------------
-------------------------------------------------GTGSP------
-----G------------------------------------------------------
--------GGNPTPPSRASVLQ--------------------------------------
---------------------------------------RRSTLL----ANAKGRSSLAG
GGAM------GGGSHGMG-----GGGKYQQRKKMVVLDMNESMEAAKE-----------Q
ERLKEQE-----------------------------------------------------
-RLMKEQEK---------------------------------------------------
------------------------------------------------------------
------------------------------------------------------------
-------------------------------------------------------QMKEH
ERQ------------------------------------MKIEAMK---------RKKTE
AE--------------------------------------------LQLNNSNSNNNDSQ
SAE---------------------------PAPKR-------------------------
----VRGGDAIQQDNKPSTAASQGKKTPEKPSA-------------RASVSSMEKAKRS-
----------------------LSSVAMSAAAAAPSAPATTQAATLLSEAIK--------
----------------------GSTPA-----------------------ASSVIGAPAA
PYGGEQQRQQQQQGG-------------V---------------------YSAYNGQNPQ
NVSTA-------------------------------------------------------
----DVKPQFIPQQQFQSQPMMNQQFVYGHRPQGTG------------------------
-------------------------------------------PTGPPQ-----------
----QPMYGIPQQYSNRQILAGQ-------------------------------------
---------------------------------------GATGMSLQAQVAMQQQQ----
-----------------------------------------------------LLQQQYQ
GAMMARMQEAQNMQRRQHQI----------------------------------LERQQQ
QTPER-------QQQQKAEQKQQQALENQ-------------------------------
-------KK-------------LEQEMEQLLPYQLEPLLPHQQPQEVQNII---------
--------------------------------------RMQQ----------QQMEQQQM
EQQQQQFFSIFQN---------------ANKVTRREQ-------SKIIRFLQ---GDR--
---------------------SNPDPG-TG-NLRQYV------LNEEQGIDP-------A
SKRAFLEQIVFEVNYENGQWRKLRRKK---------------------------------
---------PM-------------------------------------------------
------------------------------------------------------------
------------------------------------------------------------
-----
>EP01137_Pigoraptor_chileana_P012977_Opistho-2@65919
-----------------------------------------------------------M
AGSGTGS-----------------------------------------------------
------------GTHVEWMNQSF--AGDAWGG--ERLGAALS-AAAIEEVRQV---FR-M
LRPSLKMKVLLSFLSV---RKSDA-P----------------------------LFKDA-
-MEDILQQAARD-----DDEWVRMVHEVIRSFARTG------------------------
----------------------EIGLSDGA------EVQSQGLRSALEEASKALDAG---
------APSFAPL-EWVYLA---DDVVAAIGGTPSQ-------------------KAASS
L----------ESIHFRTKEGHVPAAAA-LRAR--------ITSQK-P------------
----------------------VSVKDRRASVAG--------------------------
-------------------------------------------------GSHAP------
---------------------------------------------GDVKKPPSRVAGTMP
----------SLRPDQERSPIV--------------------------------------
------------------------------------------------------RRPSVQ
T-----------------------PGSALQKSKAKVIDIAEMPNIDAHG--------KRR
DTAADRK-----------------------------------------------------
-RPAEST-----------------------------------------------------
------------------------------------------------------------
------------------------------------------------------------
------------------------------------------------------------
---------------------------------------ADHSAKR--------------
------------------------------------------------------------
------------------------------------------------------------
------------------------------------------------------------
-------------------------------QRTSALPDAPT------------------
-------------------------P----------------------------------
------------------------------------------------------------
------------------------------------------------------------
--------------DVHSAPAEP-------------------------------------
------------------------------------------------------------
----GDDGDAPSHAAADVEG----------------------------------------
-----------------------------KDDHVPPPVVPSIEAPPSSGD----------
----------------------------------------------------------HH
DATTTATTVTSM------------------------------------------------
------------------------------------------------------------
--------------------------ADAAVAGTVVETEEKEDER---------------
----------------------------------------------------------LA
RQALEAALALVTD---------------SQLLSVSDK-------EEALAFLR--------
-------------------SVLKERNE-KG-GVKTLA------VKEETTVD--------E
SGVSIFDQTCIQLDYSTGTWRRFKRRK--KAKTAAADQTQ--------------------
------------------------------------------------------------
------------------------------------------------------------
------------------------------------------------------------
-----
>EP01137_Pigoraptor_chileana_P012978_Opistho-2@65922
-----------------------------------------------------------M
AGSGTGS-----------------------------------------------------
------------GTHVEWMNQSF--AGDAWGG--ERLGAALS-AAAIEEVRQV---FR-M
LRPSLKMKVLLSFLSV---RKSDA-P----------------------------LFKDA-
-MEDILQQAARD-----DDEWVRMVHEVIRSFARTG------------------------
----------------------EIGLSDGA------EVQSQGLRSALEEASKALDAG---
------APSFAPL-EWVYLA---DDVVAAIGGTPSQ-------------------KAASS
L----------ESIHFRTKEGHVPAAAA-LRAR--------ITSQK-P------------
----------------------VSVKDRRASVAG--------------------------
-------------------------------------------------GSHAP------
---------------------------------------------GDVKKPPSRVAGTMP
----------SLRPDQERSPIV--------------------------------------
------------------------------------------------------RRPSVQ
T-----------------------PGSALQKSKAKVIDIAEMPNIDAHG--------KRR
DTAADRK-----------------------------------------------------
-RPAEST-----------------------------------------------------
------------------------------------------------------------
------------------------------------------------------------
------------------------------------------------------------
---------------------------------------ADHSAKR--------------
------------------------------------------------------------
------------------------------------------------------------
------------------------------------------------------------
-------------------------------QRTSALPDAPT------------------
-------------------------P----------------------------------
------------------------------------------------------------
------------------------------------------------------------
--------------DVHSAPAEP-------------------------------------
------------------------------------------------------------
----GDDGDAPSHAAADVEG----------------------------------------
-----------------------------KDDHVPPPVVPSIEAPPSSGD----------
----------------------------------------------------------HH
DATTTATTVTSM------------------------------------------------
------------------------------------------------------------
--------------------------ADAAVAGTVVETEEKEDER---------------
----------------------------------------------------------LA
RQALEAALALVTD---------------SQLLSVSDK-------EEALAFLR--------
-------------------SVLKERNE-KG-GVKTLA------VKEETTVD--------E
SGVSIFDQTCIQLDYSTGTWRRFKRRK--KAKTAAADQTQ--------------------
------------------------------------------------------------
------------------------------------------------------------
------------------------------------------------------------
-----
>EP00057_Strongylocentrotus_purpuratus_P016084_XP_011670558.1_PREDICTED_negative_elongation_factor_A_Strongylocentrotus_purpuratus
------------------------------------------------------------
------------------------------------------------------------
------------------------------------------------------------
------------------------------------------------------------
------------------------------------------------------------
------------------------------------------------------------
------------------------------------------------------------
------------------------------------------------------------
------------------------------------------------------------
---------------------------------------------------MQP------
------------------------------------------------------------
------------------------------------------------------------
------------------------------------------------------------
------------------------------------------------------------
------------------------------------------------------------
------------------------------------------------------------
------------------------------------------------------------
------------------------------------------------------------
------------------------------------------------------------
------------------------------------------------------------
------------------------------------------------------------
------------------------------------------------------------
------------------------------------------------------------
------------------------------------------------------------
------------------------------------------------------------
------------------------------------------------------------
------------------------------------------------------------
------------------------------------------------------------
------------------------------------------------------------
------------------------------------------------------------
------------------------------------------------------------
------------------------------------------------------------
------------------------------------------------------------
------------------------------------------------------------
--------------------------------PVPAQPPTGQ------------------
-----------------------------------------------------KKNLSLT
KEQMRAAQEMFRQ---------------SNKVTRPEK-------ALILGFMA---GAR--
---------------------ENPCPQ-QG-SIVTIR------LSEDVEVVRSNET---K
EETTMSVDTFFEMNYTTGEWWRYKKYK--PIAS---------------------------
------------------------------------------------------------
------------------------------------------------------------
------------------------------------------------------------
-----
>EP00057_Strongylocentrotus_purpuratus_P034118_XP_793990.3_PREDICTED_negative_elongation_factor_A_partial_Strongylocentrotus_purpuratus
-----------------------------------------------------------M
AT----------------------------------------------------------
----VRDSD-----TSLWLHNKLGDNDDLWSG-ITSISTQLH-QDVLRNTHDC---FQ-T
LNPTVKLKLLMAILHM---PLRKV-E----------------------------ECKEE-
-LSGILHQALAD-----TDEWVVTVADILRSYPDSG------------------------
----------------------QLNLEL--------EESHPFLAEALHELRKTLATT---
---D--TNSLLPM-ECMYLN---KNALNQLVGM-----------------------QAP-
-----------PVKHFTLKRK-PK-SAA-LRAE--------LLQKS-L------------
------------------E---AQQQQKKPM-------------TPTHSSKIR-------
-GGFRGIDD-------------------------------------------IPLK----
-----S-----------------------------------------TPKAS-----PSF
------------RASQS-------------------------------------------
--------------------------------------------------PAFNRSLPLN
RQ--------------------HGRLSLNREGGTKLLDIKEQPIGGSS------------
REAKRRK-----------------------------------------------------
-KQA--------------------------------------------------------
------------------------------------------------------------
------------------------------------------------------------
------------------------------------------------------------
------------------------------------------------------------
------------------------------------------------------------
------------------------------------------------------------
------------------------------------------------------------
------------------------------------------------------------
------------------------------------------------------------
------------------------------------------------------------
------------------------------------------------------------
------------------------------------------------------------
------------------------------------------------------------
------------------------------------------------------------
------------------------------------------------------------
------------------------------------------------------------
------------------------------------------------------------
------------------------------------------------------------
------------------------------------------------------------
------------------------------------------------------------
------------------------------------------------------------
------------------------------------------------------------
------------------------------------------------------------
------------------------------------------------------------
------------------------------------------------------------
------------------------------------------------------------
-----
>EP00058_Branchiostoma_floridae_P011552_XP_002597040.1_hypothetical_protein_BRAFLDRAFT_231272_Branchiostoma_floridae
-----------------------------------------------------------M
AT----------------------------------------------------------
-----SARD-----TALWLHNKLGATDDLWAP--SSVTGLLT-PDTLYNTRQC---FL-E
LQVPVKLKLLLALVHL---PRRQL-Q----------------------------ECSAS-
-VEHVISQALQD-----DDAWVRMIADVVRSYPKSG------------------------
----------------------ALNTHL--------EDTQSVYGDTVENLRGPVSEV---
---D--TSSLLPL-ECKYLN---RNALNAMLGQ-----------------------QPP-
-----------PVKHFALKRK-PK-SAT-LRAE--------LLQKS-S------------
------------------E---AALQQKKGV------------PSTPIPGKARTL-----
-SVGRRIDT------------------------------------------TTPLK----
-----G-----------------------------------------IPKSFTASSHSGF
------------HGSSATGGRSVA------------------------------------
--------------------------------------------------RLAAMT----
-------------------------ASRKGERGAKFLEIEEQPLGGQA------------
---KRRK-----------------------------------------------------
-RMQDET-----------------------------------------------------
------------------------------------------------------------
------------------------------------------------------------
------------------------------------------------------------
---------------------------------------QEKQKQK---------EEKEK
EE--------------------------------------------AATATPDYAAGL--
------------------------------------------------------------
------------------------------------------------------------
-------------------------------LAAAATAQKSAV-----------------
-------------------------PVTTIE-----------------------VTAPSY
APST--------------------------------------------------------
------------------------------------------------------------
------------------------------------------------------------
------------------------------------------------------------
----AMRTNTPGN-----------------------------------------------
------------------------------------------------------------
------------------------------------------------------------
------------------------------------------------------------
-APA-----------------TQ-------------------------------------
-------------------------------TTTSAASQSQQ------------------
-----------------------------------------------------KKGLSLT
REQMLAAQEMFRT---------------SNKVTRPEK-------ALILGFMA---GSR--
---------------------ENPCPQ-QG-DSVTIK------LSEHTETVPKPDG---T
GEANMVVDTLFEMNYKTGEWKRLKKYR--PTV----------------------------
------------------------------------------------------------
------------------------------------------------------------
------------------------------------------------------------
-----
>EP00059_Ciona_intestinalis_P004514_XP_002127529.1_negative_elongation_factor_A-like_Ciona_intestinalis
-----------------------------------------------------------M
AH----------------------------------------------------------
----VRDSD-----TALWLHNKLGSAEELWIP--SSISGIIK-TSTIDNIFRC---FP-V
LTTTVKLKLLLGILHL---PRRNL-E----------------------------EMKHM-
-IEGIIEVALED-----TDLWVKLVANIVNTYPMTC------------------------
----------------------TLNLDL---------LSSPIAQNVLDQLSEKVNET---
---D--AFSSLPL-ECQLVN---KSSLQSLVGN-----------------------LPP-
-----------LSRHFALKRK-PK-SAA-LRAD--------LLHKS-S------------
------------------E---AVTQMKKGGSG---------GAVKMAPVKHR-------
-DMNRRLSD------------------------------------------VSPMR----
-----G-----------------------------------------IQVKATMNRSESL
------------RVTSTPVTPGVN------------------------------------
--------------------------------------------------RSFSRI----
--------------------------SRQQAGGTKLLDISEQPIGGSGI---------GA
RDSKRRK-----------------------------------------------------
-KQMMLEQS----------------------------AQSQAQEDEEEE-----------
------------------------------------------------------------
------------------------------------------------------------
---------------------------------------------------------EPQ
EKAPDYAA---------------GLVQPVMDVQT----QPENEDKH--EEDLS--RSASL
DA--------------------------------------------SHHRTTSDSAEQSS
DNEEQ-------------------------------------------------------
-------METQEVEETGKSSTFDSSKTTSSESDVN---------------SPHRSTASSS
-------------------------GKEEFKSPQYSSPHLPPPHKPPT------------
------------------SLEKNLQPVYSEQ--------------QQSSAQSNLLHSPPV
APNVYQ------------------------------------------------------
------------------------------------------------------------
--------LNNPLYNPPSRPPLAPNQAPQPQIST--------------------------
-----------------------------------------RLPAQPQLHA---------
----NARMVLPAGYTLAQHHQPQ---------------------------------ML--
------------------------IQQLP---RTVLDPTQLGQQPVRQSFY---------
------------------------------------------------------QPQLLH
QQAPRQVIRQQIPQQQ-----------------------QQQQ---------------VR
LVPSNL--HRQQMQQQQQQQQQQQAIMT--------------------------------
--QQPTVFM------------------------KSAPFQPQQQLT---------------
-------------------------------------------PPPP------KRGLTLT
KEQMVEAQEMFRT---------------ANRLSRPEK-------AIILGFMA---GSR--
---------------------ENPSPE-HG-DVLQIV------LSEARQNIQNPNG---G
GILPVIVETLFEMDYKTGKSTKKQRFK--AAVTNQVSALKT-------------------
------------------------------------------------------------
------------------------------------------------------------
------------------------------------------------------------
-----
>EP00067_Danio_rerio_P008897_NP_001166972.1_negative_elongation_factor_A_Danio_rerio
-----------------------------------------------------------M
AS----------------------------------------------------------
----MRESD-----TGLWLHNKLGSTDELWTP--SSIASLLT-VSVIDNIRLC---FS-S
LSPPVKLKLLLGMLHL---PRRTV-D----------------------------EMKEA-
-LSEIIQLATVD-----SEPWVLMVADILKSFPETG------------------------
----------------------SLNLDL--------EEQNPNVQDILGELREKVNEC---
---E--ASTMLPL-ECQYLN---KSALTTLVGP-----------------------LTP-
-----------PIKHFQLKRK-PK-SAT-LRAE--------LLQKS-T------------
------------------E---TAQQLKKT-------------AGVPFHSKGR-------
-GLVKKIDT------------------------------------------TTPLK----
-----G-----------------------------------------IPK-------APF
------------RSPTTPSMFSPPSN----------------------------------
-----------------------------------------RTP------IAPART----
--------------------------PLRKERGVKLLDISELDMVGAG------------
REAKRRR-----------------------------------------------------
-KTLDTEAG---------------------------------------------------
------------------------------------------------------------
------------------------------------------------------------
------------------------------------------------------------
--------------------------------------------EK---------AAKEE
AV--------------------------------------------VENATPDYAAGLVS
TQK---------------------------------------------------------
------------------------------------------------------------
---------------------------LGALNNESALPSTSYL-----------------
-------------------------PATPSM-----------------------VPSSSY
IPSSETQPANA-------------------------------------------------
GGSGRET-----------------------------------------------------
---------TNRQSEESAAPS---------------------------------------
------------------------------------------------------------
----AAAASLPGQFKQRPP-----------------------------------------
-------------------------------------MYNASTASP--------------
------------------------------------------------------------
-TAPTSPTTPTSTP-------------------------------T--------NNGPPP
AATA-----------------AQPDM----------------------------------
PTQPPTT--------------------AAQPAPTPAPPQTQP------------------
-----------------------------------------------------KKNLSLT
REQMYAAQEMFKT---------------ANKVTRPEK-------ALILGFMA---GSR--
---------------------ENPCPE-QG-DIIQIK------LSEHTEVLPKADG---T
GSTTMLVDTVFEMNYSTGQWTRLKKYK--PITNVS-------------------------
------------------------------------------------------------
------------------------------------------------------------
------------------------------------------------------------
-----
>EP00074_Homo_sapiens_P035196_NP_005654.3_negative_elongation_factor_A_Homo_sapiens
---------------------------MPGQR--RAL-------------------SPKM
AS----------------------------------------------------------
----MRESD-----TGLWLHNKLGATDELWAP--PSIASLLT-AAVIDNIRLC---FH-G
LSSAVKLKLLLGTLHL---PRRTV-D----------------------------EMKGA-
-LMEIIQLASLD-----SDPWVLMVADILKSFPDTG------------------------
----------------------SLNLEL--------EEQNPNVQDILGELREKVGEC---
---E--ASAMLPL-ECQYLN---KNALTTLAGP-----------------------LTP-
-----------PVKHFQLKRK-PK-SAT-LRAE--------LLQKS-T------------
------------------E---TAQQLKRS-------------AGVPFHAKGR-------
-GLLRKMDT------------------------------------------TTPLK----
-----G-----------------------------------------IPKQ------APF
------------RSPTAPSVFSPTGN----------------------------------
-----------------------------------------RTP------IPPSRT----
--------------------------LLRKERGVKLLDISELDMVGAG------------
REAKRRR-----------------------------------------------------
-KTLDAEVV---------------------------------------------------
------------------------------------------------------------
------------------------------------------------------------
------------------------------------------------------------
--------------------------------------------EK---------PAKEE
TV--------------------------------------------VENATPDYAAGLVS
TQK---------------------------------------------------------
------------------------------------------------------------
---------------------------LGSLNNEPALPSTSYL-----------------
-------------------------PSTPSV-----------------------VPASSY
IPSSETPPA---------------------------------------------------
-PSSREA-----------------------------------------------------
----------SRPPEEPSAP----------------------------------------
------------------------------------------------------------
------SPTLPAQFKQRAP-----------------------------------------
-------------------------------------MYNSGLSPATPTP----------
------------------------------------------------------------
-AAPTSPLTPTT---------------------------------------------PPA
VAPT-----------------TQ-------------------------------------
---TPPV--------------------AMVAPQTQAPAQQQP------------------
-----------------------------------------------------KKNLSLT
REQMFAAQEMFKT---------------ANKVTRPEK-------ALILGFMA---GSR--
---------------------ENPCQE-QG-DVIQIK------LSEHTEDLPKADG---Q
GSTTMLVDTVFEMNYATGQWTRFKKYK--PMTNVS-------------------------
------------------------------------------------------------
------------------------------------------------------------
------------------------------------------------------------
-----
>EP00074_Homo_sapiens_P088177_XP_016864078.1_negative_elongation_factor_A_isoform_X1_Homo_sapiens
---------------------------MPGQR--RAL-------------------SPKM
AS----------------------------------------------------------
----MRESD-----TGLWLHNKLGATDELWAP--PSIASLLT-AAVIDNIRLC---FH-G
LSSAVKLKLLLGTLHL---PRRTV-DETPAVRSALCPFYSFLHAVLRHSNKWVCEMKGA-
-LMEIIQLASLD-----SDPWVLMVADILKSFPDTG------------------------
----------------------SLNLEL--------EEQNPNVQDILGELREKVGEC---
---E--ASAMLPL-ECQYLN---KNALTTLAGP-----------------------LTP-
-----------PVKHFQLKRK-PK-SAT-LRAE--------LLQKS-T------------
------------------E---TAQQLKRS-------------AGVPFHAKGR-------
-GLLRKMDT------------------------------------------TTPLK----
-----G-----------------------------------------IPKQ------APF
------------RSPTAPSVFSPTGN----------------------------------
-----------------------------------------RTP------IPPSRT----
--------------------------LLRKERGVKLLDISELDMVGAG------------
REAKRRR-----------------------------------------------------
-KTLDAEVV---------------------------------------------------
------------------------------------------------------------
------------------------------------------------------------
------------------------------------------------------------
--------------------------------------------EK---------PAKEE
TV--------------------------------------------VENATPDYAAGLVS
TQK---------------------------------------------------------
------------------------------------------------------------
---------------------------LGSLNNEPALPSTSYL-----------------
-------------------------PSTPSV-----------------------VPASSY
IPSSETPPA---------------------------------------------------
-PSSREA-----------------------------------------------------
----------SRPPEEPSAP----------------------------------------
------------------------------------------------------------
------SPTLPAQFKQRAP-----------------------------------------
-------------------------------------MYNSGLSPATPTP----------
------------------------------------------------------------
-AAPTSPLTPTT---------------------------------------------PPA
VAPT-----------------TQ-------------------------------------
---TPPV--------------------AMVAPQTQAPAQQQP------------------
-----------------------------------------------------KKNLSLT
REQMFAAQEMFKT---------------ANKVTRPEK-------ALILGFMA---GSR--
---------------------ENPCQE-QG-DVIQIK------LSEHTEDLPKADG---Q
GSTTMLVDTVFEMNYATGQWTRFKKYK--PMTNVS-------------------------
------------------------------------------------------------
------------------------------------------------------------
------------------------------------------------------------
-----
>EP00076_Gallus_gallus_P001743_NP_001026338.1_negative_elongation_factor_A_Gallus_gallus
---------------------------------------MP------VENPLFFRSAPKM
AS----------------------------------------------------------
----MRESD-----TGLWLHNKLGSTDELWAP--PRIASLLT-ASVIDNIRLC---FH-G
LSSAVKLKLLLGMLHL---PRRAV-D----------------------------EMKGA-
-LTEIVQLATLD-----SDPWVLMVADILKSFPDTG------------------------
----------------------SLNLDL--------EEQNPNVQDILGELREKVSEG---
---E--TSARLPL-ECQYLN---KNALTTLAGP-----------------------LTP-
-----------PVKHFQLKRK-PK-SAT-LRAE--------LLLKS-T------------
------------------E---TAQQLKKT-------------AGVPFHAKGR-------
-GLVKKIDT------------------------------------------TTPLK----
-----G-----------------------------------------IPKQ------APF
------------RSTSAPSVFNPSGN----------------------------------
-----------------------------------------RNP------IPPSRT----
--------------------------PLRKERGVKLLEFSELDMVGAG------------
REAKRRR-----------------------------------------------------
-KTLDTEVV---------------------------------------------------
------------------------------------------------------------
------------------------------------------------------------
------------------------------------------------------------
--------------------------------------------EK---------QAKEE
TV--------------------------------------------VENATPDYAAGLVS
TQK---------------------------------------------------------
------------------------------------------------------------
---------------------------LGSLNNEPALPSTSYL-----------------
-------------------------PATPSV-----------------------VPSSSY
IPSSETQPA---------------------------------------------------
-GSAREAL----------------------------------------------------
--------QTNRQTEEPAAP----------------------------------------
------------------------------------------------------------
----NATTTLPAQFKQRTP-----------------------------------------
-------------------------------------MYNSNSNPPA-------------
------------------------------------------------------------
-NKPTYPLTPTT---------------------------------------------PPA
ISPA-----------------AQ-------------------------------------
---AP-----------------------QVAPQTQ--QQPPP------------------
-----------------------------------------------------KKSLSLT
REQMYAAQEMFKT---------------ANKVTRPEK-------ALILGFMA---GSR--
---------------------ENPCQE-QG-DIIQIK------LSEHTEDLPKADG---T
GSTTMLVDTVFEMNYATGEWTRFKKYK--PITNVS-------------------------
------------------------------------------------------------
------------------------------------------------------------
------------------------------------------------------------
-----
>EP00076_Gallus_gallus_P039943_XP_025005481.1_negative_elongation_factor_A_isoform_X1_Gallus_gallus
---------MVGAILHLNGRGEQPRYFTPGRRHFRCLHKMP------VENPLFFRSAPKM
AS----------------------------------------------------------
----MRESD-----TGLWLHNKLGSTDELWAP--PSIASLLT-ASVIDNIRLC---FH-G
LSSAVKLKLLLGMLHL---PRRAV-D----------------------------EMKGA-
-LTEIVQLATLD-----SDPWVLMVADILKSFPDTG------------------------
----------------------SLNLDL--------EEQNPNVQDILGELREKVSEG---
---E--TSAMLPL-ECQYLN---KNALTTLAGP-----------------------LTP-
-----------PVKHFQLKRK-PK-SAT-LRAE--------LLLKS-T------------
------------------E---TAQQLKKT-------------AGVPFHAKGR-------
-GLVKKIDT------------------------------------------TTPLK----
-----G-----------------------------------------IPKQ------APF
------------RSTSAPSVFNPSGN----------------------------------
-----------------------------------------RNP------IPPSRT----
--------------------------PLRKERGVKLLEFSELDMVGAG------------
REAKRRR-----------------------------------------------------
-KTLDTEVV---------------------------------------------------
------------------------------------------------------------
------------------------------------------------------------
------------------------------------------------------------
--------------------------------------------EK---------QAKEE
TV--------------------------------------------VENATPDYAAGLVS
TQK---------------------------------------------------------
------------------------------------------------------------
---------------------------LGSLNNEPALPSTSYL-----------------
-------------------------PATPSV-----------------------VPSSSY
IPSSETQPA---------------------------------------------------
-GSAREAL----------------------------------------------------
--------QTNRQTEEPAAP----------------------------------------
------------------------------------------------------------
----NATTTLPAQFKQRTP-----------------------------------------
-------------------------------------MYNSNSNPPA-------------
------------------------------------------------------------
-TTPTSPLTPTT---------------------------------------------PPA
ISPA-----------------AQ-------------------------------------
---AP-----------------------QVAPQTQ--QQPPP------------------
-----------------------------------------------------KKSLSLT
REQMYAAQEMFKT---------------ANKVTRPEK-------ALILGFMA---GSR--
---------------------ENPCQE-QG-DIIQIK------LSEHTEDLPKADG---T
GSTTMLVDTVFEMNYATGEWTRFKKYK--PITNVS-------------------------
------------------------------------------------------------
------------------------------------------------------------
------------------------------------------------------------
-----
>EP00076_Gallus_gallus_P039944_XP_025005482.1_negative_elongation_factor_A_isoform_X2_Gallus_gallus
---------MVGAILHLNGRGEQPRYFTPGRRHFRCLHKMP------VENPLFFRSAPKM
AS----------------------------------------------------------
----MRESD-----TGLWLHNKLGSTDELWAP--PSIASLLT-ASVIDNIRLC---FH-G
LSSAVKLKLLLGMLHL---PRRAV-D----------------------------EMKGA-
-LTEIVQLATLD-----SDPWVLMVADILKSFPDTG------------------------
----------------------SLNLDL--------EEQNPNVQDILGELREKVSEG---
---E--TSAMLPL-ECQYLN---KNALTTLAGP-----------------------LTP-
-----------PVKHFQLKRK-PK-SAT-LRAE--------LLLKS--------------
------------------------------------------------------------
-----------------------------------------------------PLK----
-----G-----------------------------------------IPKQ------APF
------------RSTSAPSVFNPSGN----------------------------------
-----------------------------------------RNP------IPPSRT----
--------------------------PLRKERGVKLLEFSELDMVGAG------------
REAKRRR-----------------------------------------------------
-KTLDTEVV---------------------------------------------------
------------------------------------------------------------
------------------------------------------------------------
------------------------------------------------------------
--------------------------------------------EK---------QAKEE
TV--------------------------------------------VENATPDYAAGLVS
TQK---------------------------------------------------------
------------------------------------------------------------
---------------------------LGSLNNEPALPSTSYL-----------------
-------------------------PATPSV-----------------------VPSSSY
IPSSETQPA---------------------------------------------------
-GSAREAL----------------------------------------------------
--------QTNRQTEEPAAP----------------------------------------
------------------------------------------------------------
----NATTTLPAQFKQRTP-----------------------------------------
-------------------------------------MYNSNSNPPA-------------
------------------------------------------------------------
-TTPTSPLTPTT---------------------------------------------PPA
ISPA-----------------AQ-------------------------------------
---AP-----------------------QVAPQTQ--QQPPP------------------
-----------------------------------------------------KKSLSLT
REQMYAAQEMFKT---------------ANKVTRPEK-------ALILGFMA---GSR--
---------------------ENPCQE-QG-DIIQIK------LSEHTEDLPKADG---T
GSTTMLVDTVFEMNYATGEWTRFKKYK--PITNVS-------------------------
------------------------------------------------------------
------------------------------------------------------------
------------------------------------------------------------
-----
>EP00076_Gallus_gallus_P039945_XP_025005483.1_negative_elongation_factor_A_isoform_X3_Gallus_gallus
---------MVGAILHLNGRGEQPRYFTPGRRHFRCLHKMP------VENPLFFRSAPKM
AS----------------------------------------------------------
----MRESD-----TGLWLHNKLGSTDELWAP--PSIASLLT-ASVIDNIRLC---FH-G
LSSAVKLKLLLGMLHL---PRRAV-D----------------------------EMKGA-
-LTEIVQLATLD-----SDPWVLMVADILKSFPDTG------------------------
----------------------SLNLDL--------EEQNPNVQDILGELREK-------
------------------------------------------------------------
------------------------------------------------------------
------------------------------------------------------------
----------------------------------------------------APLK----
-----G-----------------------------------------IPKQ------APF
------------RSTSAPSVFNPSGN----------------------------------
-----------------------------------------RNP------IPPSRT----
--------------------------PLRKERGVKLLEFSELDMVGAG------------
REAKRRR-----------------------------------------------------
-KTLDTEVV---------------------------------------------------
------------------------------------------------------------
------------------------------------------------------------
------------------------------------------------------------
--------------------------------------------EK---------QAKEE
TV--------------------------------------------VENATPDYAAGLVS
TQK---------------------------------------------------------
------------------------------------------------------------
---------------------------LGSLNNEPALPSTSYL-----------------
-------------------------PATPSV-----------------------VPSSSY
IPSSETQPA---------------------------------------------------
-GSAREAL----------------------------------------------------
--------QTNRQTEEPAAP----------------------------------------
------------------------------------------------------------
----NATTTLPAQFKQRTP-----------------------------------------
-------------------------------------MYNSNSNPPA-------------
------------------------------------------------------------
-TTPTSPLTPTT---------------------------------------------PPA
ISPA-----------------AQ-------------------------------------
---AP-----------------------QVAPQTQ--QQPPP------------------
-----------------------------------------------------KKSLSLT
REQMYAAQEMFKT---------------ANKVTRPEK-------ALILGFMA---GSR--
---------------------ENPCQE-QG-DIIQIK------LSEHTEDLPKADG---T
GSTTMLVDTVFEMNYATGEWTRFKKYK--PITNVS-------------------------
------------------------------------------------------------
------------------------------------------------------------
------------------------------------------------------------
-----
>EP00090_Calanus_glacialis_P001717_TRINITY_DN11246_c0_g1_i1.p1_TRINITY_DN11246_c0_g1_TRINITY_DN11246_c0_g1_i1.p1_ORF_type_complete_len_579_score_199.17_TRINITY_DN11246_c0_g1_i1_124-1860
-----------------------------------------------------------M
AS----------------------------------------------------------
----SIQSD-----TSLWLHNKLGTSNDSWTG--GSIVSQLN-PDILKKIRNC---FQ-D
LQPQVKLKLLLSFLHI---GRRNL-E----------------------------QWRSG-
-LEAILEVGLHD-----SEPWVSMLADLMRTFPSTG------------------------
----------------------QLNTEVSA-----PDTNRKIYMDLLSELRKTLKKH---
-GDQ--TDSVLPL-ECHFLN---KNAFISVVGH-----------------------QPQ-
-----------PSKHFSLKRK-PK-AAA-LKAD--------LMQRS-Q------------
------------------E---AANKVKSQ--------------TNSFPTRIR-------
-TMPKKMSD------------------------------------------TTPLK----
-----G-----------------------------------------LPSRPLAN--SGF
------------RSPR--------------------------------------------
--------------------------------------------------VSLPNR----
-------------------------PPGKKEGGVKMLDITEQPMGYAA------------
--AKKRK-----------------------------------------------------
-RQQEMEEA----------------------------------KRVAE------------
------------------------------------------------------------
------------------------------------------------------------
------------------------------------------------------------
---------------------------------------EAAAAAT---------IKQEP
GN--------------------------------------------GTVVTPDYAANLSS
T-----------------------------------------------------------
------------------------------------------------------------
-------------------------------LTTSAVPPPAYV-----------------
-------------------------PPTPAA----------------------PAPAPVY
APAPPSVSV---------------------------------------------------
------------------------------------------------------------
-------------------PLATPQASLPGA-----------------------------
------------------------------------------------------------
----TVTVPLPTQPLPQAG-----------------------------------------
------------------------------------GVTRLVQLPTQPLPQV--------
------------------------------------------------------QARLAA
LSHPTSLVPAGLAPSLLTTTVGRPLAAHQAGQQPQHLVQLQQQGGG--------QPVRQG
QIVG-----------------QQP------------------------------------
--QQPQILR---QP-------------AVQTIPTPVAAQPGQ------------------
-----------------------------------------------------RRNLSLT
KDQMLEAQEMFRT---------------ANKVTRPEK-------ALILGFMA---GSR--
---------------------DNPCPH-LG-NIVTIK------LSENQENVPQTDN----
TYLTMIVETHFQMNYNTGEWKRIKKYR--RLEDVLQ------------------------
------------------------------------------------------------
------------------------------------------------------------
------------------------------------------------------------
-----
>EP00096_Caligus_rogercresseyi_P013750_TRINITY_DN6356_c0_g1_i1.p1_TRINITY_DN6356_c0_g1_TRINITY_DN6356_c0_g1_i1.p1_ORF_type_5prime_partial_len_692_score_228.97_TRINITY_DN6356_c0_g1_i1_2-2077
--------WNFFTFWRTTGV---------SRR-----------IGFEV-----------M
ASSSGSG------------------------------------------------NPRGG
PGSLSNSGD-----TSLWLHNKLGTSNDSWTG--GSIVSQLS-PETFLKIHQC---FQ-D
LQPQVKLKLLLSLFHI---PKRNL-E----------------------------AWKFE-
-LGKILDVGKED-----SEPWVCMLAEIMQTYPTTG------------------------
----------------------QLNSDISV-----PESNKRIFLDLLTDIRKALKKT---
-CEN--SDSVLPL-ECHYLN---KNAFISVVGH-----------------------QPV-
-----------THRHFTLKRK-PK-AAA-LRAE--------LLNKS-A------------
------------------D---AANKVKSL-------------SSGGFPIRKS-------
-TMPRKMES------------------------------------------SASLK----
-----S-----------------------------------------LGGGRA----GGF
------------RGSSRLGGP---------------------------------------
--------------------------------------------------SSLSTP----
-----------------------PSSRMKKEGGVKLLDINEQPMGHSL------------
--SKKRK-----------------------------------------------------
-RLSEIEEA----------------------------------GNTKAP-----------
------------------------------------------------------------
------------------------------------------------------------
------------------------------------------------------------
--------------PPTLPPIGGG-------SSSNP---QAPNQQT---------SPKEP
PK------------P--------LLPNSSPSLGPPSP---------SSGTTPPISAISST
ISS---------------------------------------------------------
------------------------------------------------------------
------------------------SPSLARTILPTTVPPPEYAASLP-------------
-------------------------PPTQAV-------------VTTPSGVLPPAPQPSS
SLTPPAATLVSPSVS---------------------------------------------
--------------G---------------------------------------------
--------STIGPPSYAPPPVYAPLKATGSL-----------------------------
------------------------------------------------------------
----TIVSSSPSQSLSQQPRTLL-------------------------------------
---------------------------------TLPGTSRLVQLPTHPLP----------
------------------------------------------------------QSRIVI
PSAPQNILGSLQSNSLAAAT-------------------QQQQIGG--------SPAQQM
VVPS-----------------NQPPRLLT---------PV-----------------TVR
PVLQPHIVT-NATP-TTQ---------KSVLIPTSAAASSAQ------------------
----------------------------------------------P-----ARRSLTLT
KEQMHEAQEMFRT---------------ANKVTRPEK-------ALILGFMA---GSR--
---------------------DNPCPH-LG-NLVTIK------LSEDEESVPQKDG----
SSLSTVIETHFQMNYSTGQWKCIKKYR--RLED---------------------------
------------------------------------------------------------
------------------------------------------------------------
------------------------------------------------------------
-----
>EP00099_Drosophila_melanogaster_P010046_NP_001262804.1_negative_elongation_factor_A_isoform_B_Drosophila_melanogaster
-----------------------------------------------------------M
AN----------------------------------------------------------
----VRDSD-----TSLWLHNKLGTSNDSWIN--GSICSQLN-KEVLRNIKEC---FP-D
LQTQVKLKLLLSFLHI---PRRLV-E----------------------------EWKAE-
-LEEVIEVAGLD-----SELWVSMLAETMKTFPATS------------------------
----------------------SLNTEISD-----YEDTRPIFIDMVNDLRKLVTKH---
---S--DLGMLPL-ECQYLN---KNALISVVGQ-----------------------QPA-
-----------PVKHFTLKRK-PK-SAQ-LRTE--------LLHKS-A------------
------------------D---AQSSLKKAS-------------APTIPLRSR-------
-GMPRKMTD------------------------------------------TTPLK----
-----G-----------------------------------------IPSRMPT---TGF
------------RSATVPGNAAQR------------------------------------
--------------------------------------------------PNLSRT----
-------------------------PAGRKDGGIKLIEFTEQPLGYAA------------
--AKKRK-----------------------------------------------------
-REQQLEEQ----------------------------QKKQEQKQQQAA-----------
------------------------------------------------------------
------------------------------------------------------------
---------------------------------------------------------AAA
AAAATAAASNAGDSSPTDAATASGGETPVTPTSANNSFEIKMEPQQLNQSAGSLEEPQDD
EMSGKANMECDIETPEYATATLDFAQATSTSVADGQPGKPAVETKLKTPRTPKSAAKLNN
NNNNNNNNSFNHTPKRIKQEIEIKSEEIIVPASIKLEKIETSPSTQRVSIQQQPPSLVQR
TPHLLIRSSPQKRQNNGATTSAGTTTTTVGNTTIKMEKLDIKPMIRATGVSPSTSAGTTT
TLLTPQQLRQAANPLANLPNNISVKITSAKAKAAAAAAATSSGSQTQSQQPQ--------
------------------TLQVQQAPQQSHPPLLINSSTPVILASSPSAQRAKALALPSS
STSATTTTTIPSQAIKTMPLSQLK-----------TATNSGPVIISQTIIQPAKRAQQQA
GTSSAAAASQQ-----------------------------QQQQQSQQQ-----------
---LLHQQIQQQTQQQAQLPQQPQQQQTQYILATPQQQPQQIQQQQQQQQPILPTLTSFS
HSRPMPQTTTLYQATTPSGSGQTPTKILLKTSGSSSVVMTPLRQAQPQQATAVVSSNPPP
LVATSAAVVSPGQTTLNIQNVQLPNRPVTIQPA------------SQAAQQQHMQAQL--
------------------------QQQQPHPQHTIVANTTATQQPKLSQVLMQPTAAVGT
SGVSALNVSPTSGKNKTI--ILTQKGVILRNIGG-DMYQQIPISNVGNMQGLGGTTLMTT
TAGPPSLVKTTPSSGVQL---------------------QQQQ-------------SGKQ
ILPTLIP-TSSLGGQHVIVQQQQPTNVIGNSQQQTIIRPVMTNVGGGLTTLPQGLTLIQR
PGQQPQLVQVQAAPGSTQ-RTIITQSNTAAAASQQQPRQQQQQILVQHKPAPTLQQRLVT
STTSGGQGQQGNPNAGLPRTVQVQVQAQQQQQPQQQQATQQQSQQAP-----QRRGLSLS
NEHVHKAHEMFRK---------------ANRVSRPDK-------ALILGFMA---GLR--
---------------------ENPRPN-NE-NVLVIK------LGETEEKVQQDNG----
HTALCLVESHIRLDYNTGEWKTFQNYR--LQDQSAASXSTRVIR----------------
-------IVRSNK-----------------------------------------------
------------------------------------------------------------
------------------------------------------------------------
-----
>EP00099_Drosophila_melanogaster_P013110_NP_001287438.1_negative_elongation_factor_A_isoform_C_Drosophila_melanogaster
-----------------------------------------------------------M
AN----------------------------------------------------------
----VRDSD-----TSLWLHNKLGTSNDSWIN--GSICSQLN-KEVLRNIKEC---FP-D
LQTQVKLKLLLSFLHI---PRRLV-E----------------------------EWKAE-
-LEEVIEVAGLD-----SELWVSMLAETMKTFPATS------------------------
----------------------SLNTEISD-----YEDTRPIFIDMVNDLRKLVTKH---
---S--DLGMLPL-ECQYLN---KNALISVVGQ-----------------------QPA-
-----------PVKHFTLKRK-PK-SAQ-LRTE--------LLHKS-A------------
------------------D---AQSSLKKAS-------------APTIPLRSR-------
-GMPRKMTD------------------------------------------TTPLK----
-----G-----------------------------------------IPSRMPT---TGF
------------RSATVPGNAAQR------------------------------------
--------------------------------------------------PNLSRT----
-------------------------PAGRKDGGIKLIEFTEQPLGYAA------------
--AKKRK-----------------------------------------------------
-REQQLEEQ----------------------------QKKQEQKQQQAA-----------
------------------------------------------------------------
------------------------------------------------------------
---------------------------------------------------------AAA
AAAATAAASNAGDSSPTDAATASGGETPVTPTSANNSFEIKMEPQQLNQSAGSLEEPQDD
EMSGKANMECDIETPEYATATLDFAQATSTSVADGQPGKPAVETKLKTPRTPKSAAKLNN
NNNNNNNNSFNHTPKRIKQEIEIKSEEIIVPASIKLEKIETSPSTQRVSIQQQPPSLVQR
TPHLLIRSSPQKRQNNGATTSAGTTTTTVGNTTIKMEKLDIKPMIRATGVSPSTSAGTTT
TLLTPQQLRQAANPLANLPNNISVKITSAKAKAAAAAAATSSGSQTQSQQPQ--------
------------------TLQVQQAPQQSHPPLLINSSTPVILASSPSAQRA-ALALPSS
STSATTTTTIPSQAIKTMPLSQLK-----------TATNSGPVIISQTIIQPAKRAQQQA
GTSSAAAASQQ-----------------------------QQQQQSQQQ-----------
---LLHQQIQQQTQQQAQLPQQPQQQQTQYILATPQQQPQQIQQQQQQQQPILPTLTSFS
HSRPMPQTTTLYQATTPSGSGQTPTKILLKTSGSSSVVMTPLRQAQPQQATAVVSSNPPP
LVATSAAVVSPGQTTLNIQNVQLPNRPVTIQPA------------SQAAQQQHMQAQL--
------------------------QQQQPHPQHTIVANTTATQQPKLSQVLMQPTAAVGT
SGVSALNVSPTSGKNKTI--ILTQKGVILRNIGG-DMYQQIPISNVGNMQGLGGTTLMTT
TAGPPSLVKTTPSSGVQL---------------------QQQQ-------------SGKQ
ILPTLIP-TSSLGGQHVIVQQQQPTNVIGNSQQQTIIRPVMTNVGGGLTTLPQGLTLIQR
PGQQPQLVQVQAAPGSTQ-RTIITQSNTAAAASQQQPRQQQQQILVQHKPAPTLQQRLVT
STTSGGQGQQGNPNAGLPRTVQVQVQAQQQQQPQQQQATQQQSQQAP-----QRRGLSLS
NEHVHKAHEMFRK---------------ANRVSRPDK-------ALILGFMA---GLR--
---------------------ENPRPN-NE-NVLVIK------LGETEEKVQQDNG----
HTALCLVESHIRLDYNTGEWKTFQNYR--LQDQSAAS-----------------------
------------------------------------------------------------
------------------------------------------------------------
------------------------------------------------------------
-----
>EP00099_Drosophila_melanogaster_P023245_NP_650958.2_negative_elongation_factor_A_isoform_A_Drosophila_melanogaster
-----------------------------------------------------------M
AN----------------------------------------------------------
----VRDSD-----TSLWLHNKLGTSNDSWIN--GSICSQLN-KEVLRNIKEC---FP-D
LQTQVKLKLLLSFLHI---PRRLV-E----------------------------EWKAE-
-LEEVIEVAGLD-----SELWVSMLAETMKTFPATS------------------------
----------------------SLNTEISD-----YEDTRPIFIDMVNDLRKLVTKH---
---S--DLGMLPL-ECQYLN---KNALISVVGQ-----------------------QPA-
-----------PVKHFTLKRK-PK-SAQ-LRTE--------LLHKS-A------------
------------------D---AQSSLKKAS-------------APTIPLRSR-------
-GMPRKMTD------------------------------------------TTPLK----
-----G-----------------------------------------IPSRMPT---TGF
------------RSATVPGNAAQR------------------------------------
--------------------------------------------------PNLSRT----
-------------------------PAGRKDGGIKLIEFTEQPLGYAA------------
--AKKRK-----------------------------------------------------
-REQQLEEQ----------------------------QKKQEQKQQQAA-----------
------------------------------------------------------------
------------------------------------------------------------
---------------------------------------------------------AAA
AAAATAAASNAGDSSPTDAATASGGETPVTPTSANNSFEIKMEPQQLNQSAGSLEEPQDD
EMSGKANMECDIETPEYATATLDFAQATSTSVADGQPGKPAVETKLKTPRTPKSAAKLNN
NNNNNNNNSFNHTPKRIKQEIEIKSEEIIVPASIKLEKIETSPSTQRVSIQQQPPSLVQR
TPHLLIRSSPQKRQNNGATTSAGTTTTTVGNTTIKMEKLDIKPMIRATGVSPSTSAGTTT
TLLTPQQLRQAANPLANLPNNISVKITSAKAKAAAAAAATSSGSQTQSQQPQ--------
------------------TLQVQQAPQQSHPPLLINSSTPVILASSPSAQRAKALALPSS
STSATTTTTIPSQAIKTMPLSQLK-----------TATNSGPVIISQTIIQPAKRAQQQA
GTSSAAAASQQ-----------------------------QQQQQSQQQ-----------
---LLHQQIQQQTQQQAQLPQQPQQQQTQYILATPQQQPQQIQQQQQQQQPILPTLTSFS
HSRPMPQTTTLYQATTPSGSGQTPTKILLKTSGSSSVVMTPLRQAQPQQATAVVSSNPPP
LVATSAAVVSPGQTTLNIQNVQLPNRPVTIQPA------------SQAAQQQHMQAQL--
------------------------QQQQPHPQHTIVANTTATQQPKLSQVLMQPTAAVGT
SGVSALNVSPTSGKNKTI--ILTQKGVILRNIGG-DMYQQIPISNVGNMQGLGGTTLMTT
TAGPPSLVKTTPSSGVQL---------------------QQQQ-------------SGKQ
ILPTLIP-TSSLGGQHVIVQQQQPTNVIGNSQQQTIIRPVMTNVGGGLTTLPQGLTLIQR
PGQQPQLVQVQAAPGSTQ-RTIITQSNTAAAASQQQPRQQQQQILVQHKPAPTLQQRLVT
STTSGGQGQQGNPNAGLPRTVQVQVQAQQQQQPQQQQATQQQSQQAP-----QRRGLSLS
NEHVHKAHEMFRK---------------ANRVSRPDK-------ALILGFMA---GLR--
---------------------ENPRPN-NE-NVLVIK------LGETEEKVQQDNG----
HTALCLVESHIRLDYNTGEWKTFQNYR--LQDQSAAS-----------------------
------------------------------------------------------------
------------------------------------------------------------
------------------------------------------------------------
-----
>EP00103_Capitella_teleta_P012203_ELT99166.1_hypothetical_protein_CAPTEDRAFT_164816_Capitella_teleta
-----------------------------------------------------------M
AS----------------------------------------------------------
----RGDGD-----VALWLHNKLGSTDDLWSG--GSVCSQLT-REKLLAIQDC---FH-T
LHSHVKVKFMLSFLHL---HKRNV-E----------------------------EWQTE-
-LEEILSAGRED-----PDQWVAMVADMLQPFPVNG------------------------
----------------------AINLAI--------HTQHAIFQHILQELKKIVKKC---
---S--DTSMMPL-ECSCLS---RSAMVSTSGH-----------------------QPM-
-----------AIKHFALKRK-PK-SAA-LRAE--------ILQKS-N------------
------------------E---AACSLKRNG-------------GHTIPVKIR-------
-SFAKNMND------------------------------------------DTPLK----
-----G-----------------------------------------LSSGRYQSSSSSS
L------GFIRSQPSATGSRFGGS------------------------------------
--------------------------------------------------NPSSRP----
-------------------------GAVRREGGVKLLDISEQPVGSKE------------
--AKRRK-----------------------------------------------------
-KAAGWHCA---------------------------------------------------
------------------------------------------------------------
------------------------------------------------------------
------------------------------------------------------------
--------------------------------------------KP---------RENFP
EA----------------------------------------------------------
------------------------------------------------------------
------------------------------------------------------------
--------------------------------PSSSAPSLT-------------------
-------------------------PSV--------------------------------
------------------------------------------------------------
------------------------------------------------------------
------------------------------------------------------------
------------------------------------------------------------
------------------------------------------------------------
------------------------------------------------------------
------------------------------------------------------------
------------------------------------------------------------
------------------------------------------------------------
---------------------------PPAVAPNADPQ----------------------
-----------------------------------------------------MKTLTLN
KDQMLEAKKLFTN---------------CN-LSVPEK-------SLILGFIA---GST--
---------------------VNPCPD-RG-DVFNIR------LSQTEESIKQADG----
CFKPMVVDTFFQMNFKTKEYKQVKKYR--DKEAD--------------------------
------------------------------------------------------------
------------------------------------------------------------
------------------------------------------------------------
-----
>EP00110_Nematostella_vectensis_P005210_XP_001622611.1_predicted_protein_partial_Nematostella_vectensis
------------------------------------------------------------
------------------------------------------------------------
-----RQAD-----TALWLHNKL-SSDDPWSG--SSLRSLLT-PDVLRNIPEC---FH-R
LEPQVKVKLLMAFLHL---PRRVV-E----------------------------ETIAE-
-LNEILEIGAAD-----EDEWVRVLCEVLKDYPTTG------------------------
----------------------MLNVHL--------EHACPVFAEVTQQLESI-------
--HN--SSNLMPL-ECPYLN---KGALLSVVGE-----------------------QPT-
-----------LPKHFTLRRK-PK-SAA-LRAE--------LLKK---------------
------------------------------------------------------------
------------------------------------------------------------
------------------------------------------------------------
------------------------------------------------------------
------------------------------------------------------------
------------------------------------------------------------
------------------------------------------------------------
------------------------------------------------------------
------------------------------------------------------------
------------------------------------------------------------
------------------------------------------------------------
------------------------------------------------------------
------------------------------------------------------------
------------------------------------------------------------
------------------------------------------------------------
------------------------------------------------------------
------------------------------------------------------------
------------------------------------------------------------
------------------------------------------------------------
------------------------------------------------------------
------------------------------------------------------------
------------------------------------------------------------
------------------------------------------------------------
------------------------------------------------------------
------------------------------------------------------------
------------------------------------------------------------
------------------------------------------------------------
------------------------------------------------------------
------------------------------------------------------------
------------------------------------------------------------
------------------------------------------------------------
------------------------------------------------------------
------------------------------------------------------------
------------------------------------------------------------
-----
>EP00110_Nematostella_vectensis_P005211_XP_001622612.1_predicted_protein_Nematostella_vectensis
-----------------------------------------------------------M
AT----------------------------------------------------------
----VRQAD-----TALWLHNKL-SSDDPWSG--SSLRSLLT-PDVLRNIPEC---FH-R
LEPQVKVKLLMAFLHL---PRRVV-E----------------------------ETIAE-
-LNEILEIGAAD-----EDEWVRVLCEVLKDYPTTG------------------------
----------------------MLNVHL--------EHACPVFAEVTQQLESI-------
--HN--SSNLMPL-ECPYLN---KGALLSVVGE-----------------------QPT-
-----------LPKHFTLQRK-PK-SAA-LRAE--------LLQKG--------------
------------------------------------------------------------
------------------------------------------------------------
-----GY-----------------------------------------------------
------------------------------------------------------------
------------------------------------------------------------
------------------------------------------------------------
------------------------------------------------------------
------------------------------------------------------------
------------------------------------------------------------
------------------------------------------------------------
------------------------------------------------------------
------------------------------------------------------------
------------------------------------------------------------
------------------------------------------------------------
------------------------------------------------------------
------------------------------------------------------------
------------------------------------------------------------
------------------------------------------------------------
------------------------------------------------------------
------------------------------------------------------------
------------------------------------------------------------
------------------------------------------------------------
------------------------------------------------------------
------------------------------------------------------------
------------------------------------------------------------
------------------------------------------------------------
------------------------------------------------------------
------------------------------------------------------------
----------------------------SNKT---------------YAFLR--------
------------------------------------------------------------
------------------------------------------------------------
------------------------------------------------------------
------------------------------------------------------------
------------------------------------------------------------
-----
>EP00110_Nematostella_vectensis_P005833_XP_001623234.1_predicted_protein_partial_Nematostella_vectensis
------------------------------------------------------------
------------------------------------------------------------
------------------------------------------------------------
------------------------------------------------------------
------------------------------------------------------------
------------------------------------------------------------
------------------------------------------------------------
------------------------------------------------------------
------------------------------------------------------------
------------------------------------------------------------
------------------------------------------------------------
------------------------------------------------------------
------------------------------------------------------------
------------------------------------------------------------
------------------------------------------------------------
------------------------------------------------------------
------------------------------------------------------------
------------------------------------------------------------
------------------------------------------------------------
------------------------------------------------------------
------------------------------------------------------------
------------------------------------------------------------
------------------------------------------------------------
------------------------------------------------------------
------------------------------------------------------------
------------------------------------------------------------
------------------------------------------------------------
------------------------------------------------------------
------------------------------------------------------------
------------------------------------------------------------
------------------------------------------------------------
------------------------------------------------------------
------------------------------------------------------------
------------------------------------------------------------
------------------------------------------------------------
------------------------------------------------------------
-----------------------------------EK-------ALILGFMA---GAR--
---------------------DKPFAH-EG-PIITIK------LSENNETVPTEDG----
SQQTLLVEMLFEMNYDTGHWRRLKR-----------------------------------
------------------------------------------------------------
------------------------------------------------------------
------------------------------------------------------------
-----
>EP00110_Nematostella_vectensis_P019957_XP_001637358.1_predicted_protein_Nematostella_vectensis
-----------------------------------------------------------M
AS----------------------------------------------------------
------------------------------------------------------------
------------------------------------------------------------
------------------------LSNVAAAPPSSN------------------------
------------------------------------------------------------
------------------------------------------------------------
----------------------PS-SGL--------------------------------
------------------------------------------------------------
---------------------------------------------------ATP------
------------------------------------------------------------
------------------------------------------------------------
------------------------------------------------------------
-----------------------------------TINLNTLPTGARQ------------
------------------------------------------------------------
------------------------------------------------------------
------------------------------------------------------------
------------------------------------------------------------
------------------------------------------------------------
------------------------------------------------------------
------------------------------------------------------------
------------------------------------------------------------
------------------------------------------------------------
------------------------------------------------------------
-------------------------P----------------------------------
------------------------------------------------------------
------------------------------------------------------------
------------------------------------------------------------
------------------------------------------------------------
------------------------------------------------------------
------------------------------------------------------------
------------------------------------------------------------
--------------------------------------------------------VPGG
GVPGQLS-----------------------------------------------------
---------------------------QQSQSQQPQMMPPQQ------------------
-----------------------------------------------------KRELTLS
REQMVAAHEMFRN---------------ANRVTRAEK-------ALILGFMA---GAR--
---------------------DKPFAH-EG-PIITIK------LSENNETVPTEDG----
SQQTLLVEMLFEMNYDTGHWRRLKRTR--VVSKQAGQLQAA-------------------
------------------------------------------------------------
------------------------------------------------------------
------------------------------------------------------------
----T
>EP00114_Trichoplax_sp_H2_P009715_RDD45478.1_Negative_elongation_factor_A_Trichoplax_sp._H2
-----------------------------------------------------------M
SV----------------------------------------------------------
-----------YQSSLMWLQNRLS-GSDNWCS--KSAAMMLD-REVLANIKDA---FH-T
MEAQVKLRLILSLFHL---SHAQI-E----------------------------EFSQE-
-LSEILQQAVVD-----RDQWTSTIARIMVTLYSPD------------------------
----------------------YLDS---------LKNANQYLADFFTSVTEAAKKASD-
TMSP--SLEQMPL-EASYIN---STVLNNLYGK-----------------------LPN-
-----------VTKHFTLKRK-PK-SAE-LRAM--------LIEKS-I------------
--------------------T-QSGQAKQERFNKI-------------------------
-------------------------------------------------EPSTPLPTI--
-----G------------------------------------------------------
----------NRRPSAASSSANAGF-----------------------------------
-------------------------------------IARNSTP------TIAGRNLPTY
N-------------RGLR--------TPTNVRSTKLLEIEDQPRSASR------------
-EAKRKK-----------------------------------------------------
-KQTEDN-----------------------------------------------------
------------------------------------------------------------
------------------------------------------------------------
------------------------------------------------------------
---------------------------------------KDNPPAK---------VKKTE
QP--------------------------------------------KSPTTPSNILNYAS
SI--KL------------------------P-----------------------------
----V--DEATGTSESTLYAKSRSAKKGTELDD---------------------------
-------------------------TKDSAMTTNVASPTVTSPLTK--------------
-------------------------PNEDEHKT------------EKHSVDKGDKTSTGK
SSSKQS------------------------------------------------------
------------------------------------------------------------
----------STKKQSDKTPSNTKSSKGQNRSTKAQR-----------------------
-----------------------------------------KRDATSAVTT---------
----ATSIKEPKALSPVT------------------------------------------
--------------------------------------TAVTAAPTGSTT----------
------------------------------------------------------------
---PTLSSVTSKIIATKDKV----------------------------------------
------------------------------------------------------------
---------------------------DNEESNDKTPTKASSESN---------------
------------------------------------------------------KQFCMS
RAQLVEFNNMFRQY--------------GNRVSFEEK-------AQILQFIV---GMRSE
KVLRLNPAILTLRIYLMPFLIDNPNPS-KG-AIVEIL----LGIHDDKVVDEN------G
KEEVVPCKSVFVMNYDTGEWRRETHRL---------------------------------
---------P--------------------------------------------------
------------------------------------------------------------
------------------------------------------------------------
-----
>EP00115_Mnemiopsis_leidyi_P005666_ML05923a-PA_pep_supercontig_MneLei_Aug2011_ML0592_7539_8768_1_gene_ML05923a_transcript_ML05923a-RA_gene_biotype_protein_coding_transcript_biotype_protein_coding
-----------------------------------------------------------M
------------------------------------------------------------
--------D-----TCRLLHNKL-HSADQWSG--ENIASSLT-PELCSNIKVC---YS-S
LEPQVKNKLLLATLNM---PHKMV-E----------------------------NASSE-
-LQQIFSKAEND-----TDEWSRVLSGMLKNFPKDG------------------------
----------------------KICTEL----------NDENWQDAIKSITSLLIEP---
---A--SANLRPL-ERLYMN---TGSSGKIV-----------------------------
-----------PTQHFKFSSK-HK-SAT-ARAE--------LLAKG-R------------
------------------E---LQESKKREQE-----------------IRSRDGV----
-SIPQYRGQTTAV--------------------------------------PTP------
-----------------------------------------------AARKPVSNL----
----------EYKPSF--------------------------------------------
------------------------------------------------------------
--------------------------KPKEEYGIKILDMNEAP----------------R
PEPRKRR-----------------------------------------------------
-KVSDRLKS---------------------------------------------------
------------------------------------------------------------
------------------------------------------------------------
------------------------------------------------------------
--------------------------------------------------------QDSE
EP--------------------------------------------DTPAGDQDASF---
------------------------------------------------------------
-------QDYLNKYNSS----------------F--PY---------F------------
-----------------------------GLDQAPPTPKLDDSYQVNS------------
------------------------------------------------------------
------------------------------------------------------------
------------------------------------------------------------
--------------FAPSQPLFSPSVDYQGSF----------------------------
------------------------------------------------------------
------------------------------------------------------------
------------------------------------------------------------
------------------------------------------------------------
------------------------------------------------------------
------------------------------------------------------------
------------------------------------------------------------
----------------------------------------------------------LD
PDTLRSLTSVLEK---------------SNRLIETDQ-------AVIVNFLK---GNR--
---------------------VNPNPE-KG-STVTIL------LNSEVESD--------S
EGRNCLVEILFEMNYDTGRWRRLKRQS--AYTLNP-------------------------
------------------------------------------------------------
------------------------------------------------------------
------------------------------------------------------------
-----
>EP00118_Oscarella_pearsei_P000223_m.4466_g.4466_ORF_g.4466_m.4466_type_5prime_partial_len_507_comp10782_c0_seq1_1-1521
------------------G------------------------------------CQKLM
AS----------------------------------------------------------
----VRESD-----TLLWLYNKLG-ADDSWST--GNIASLLN-AEVLRNVRFL---LP-E
LENKVKLKLLVSLVEV---QPRAM-E----------------------------GMKLE-
-AIRLIEEMANE-----EEPWIQLIAEILRPLPEEK------------------------
----------------------RLDS----------TPNFPHFDEVIASLRETLASG---
---N--VSKLLPL-ESPYLS---AKALKALVGE-----------------------VEP-
-----------PKEHFQFRKR-PK-SES-LKAE--------LLQKS-L------------
------------------E---LSHSRRHGG------------SSGAFPVKSR-------
-------------------------------------------------FARQPSES---
-----GK------------------------------------KSMSVPVAPVRR--STF
------------------------------------------------------------
--------------------------------------------------TSLSNR----
-------------------------APAKKESKIQLIDVSEAPVG---------------
--GKKRR-----------------------------------------------------
-RPLDSSSK----------------------------------KMDTF------------
------------------------------------------------------------
------------------------------------------------------------
------------------------------------------------------------
---------------------------------------AKTQRSK---------GKEAE
DQ--------------------------------------------KPPQTPHYAAALGL
AS----------------------------------------------------------
------------------------------------------------------------
-------------------------------AGSPSSPSQPPTNRPLVVA----------
------------------------TPTYAFI-------------------STPAIEAPAY
VPQGGK------------------------------------------------------
------------------------------------------------------------
------------------------------------------------------------
------------------------------------------------------------
---------LPGGVVM--------------------------------------------
----------------------------------VTSTATAQGTPVISIAT---------
------------------------------------------------------------
-------------------------------------------------------SAGQP
LLPKVV------------------------------------------------------
-AEQPKVIL----P-------------AVQPKPVSQPSQ---------------------
-----------------------------------------------------KKELRLT
REQLTMAQDMFKN---------------ANKVTREEK-------AMILEFMA---GSR--
---------------------QIPSGN-QG-DVVTVL------LNQNEERAKTE-----T
AEQRIIIEILFEMNYKTGQWRRLQRKR--IMQLANAATSS--------------------
------------------------------------------------------------
------------------------------------------------------------
------------------------------------------------------------
-----
>EP00119_Amphimedon_queenslandica_P014958_XP_019855377.1_PREDICTED_negative_elongation_factor_A-like_Amphimedon_queenslandica
-----------------------------------------------------------M
AS----------------------------------------------------------
----SEQDE-----ALQYLLSKLQ-SDDGWSC--ANLA--WN-KDRLTVIADQ---FS-N
FDGGVKSKLLLSFLAM---SPRVI-A----------------------------SCRDE-
-MFKLLRLARRD-----SDEWVRLLASVLGSFPSDQ------------------------
----------------------LITLD-----------DDSTASDILTELSDTISSV---
---N--GSYSCPQ-ELSYLS---STVLNEYINY-----------------------SPT-
-----------NSNHFNLRQR-PK-TSSQLRTD--------VLHRA-E---IDY------
-----------------A----QAGSLIRDR-----------------------------
-MLQRQPSTGSKS------------------------------------FVSLP------
------------------------------------------------------------
------------------------------------------------------------
--------------------------------------------------QRLSSSVPIK
T--------------GLM-------QRRHRQKGTKLLEIDEVPLAGRR------------
----KRKSSVLD------------------------------------------------
------------------------------------------------------------
------------------------------------------------------------
------------------------------------------------------------
------------------------------------------------------------
---------------------------------------VDTPTNK---------KLATP
TG--------------------------------------------ASP-----------
------------------------------------------------------------
------------------------------------------------------------
-------------------------------LVAMATPPLAEATPTEGGA----------
-------------------------PTPD---------------YAAALTNDDSSIQPHL
SSYSGG------------------------------------------------------
------------------------------------------------------------
--------------FFPSTPLSAKSLSSP-------------------------------
------------------------------------------------------------
----LKSPDKPKIKPV--------------------------------------------
----------------------------------SVSMATVAKTPASAES----------
------------------------------SF----------------------SAEVIQ
SILTNTSIQTTPTEPH--------------------------------------------
--P------STTTQQQSLLEERQRL-----------------------------------
------------------------------LQQMTTPTQTTNPIAQPV------------
-------------------------------------------AKQP------TNRLKLS
RQQLAVAQEIFRE---------------APHLNKQQK-------ALILAFMA---GSR--
---------------------DNPLPG-H--DVISLK------LNQRQQQEFTTSSEGEK
TLRTVQLETIFEMNYNTGQWRKLQVKR--PLTS---------------------------
------------------------------------------------------------
------------------------------------------------------------
------------------------------------------------------------
-----
