# Supplementary material for: Evolution of promoter-proximal pausing enabled a new layer of transcription control
Source: bioRxiv. 2024 Oct 12:2023.02.19.529146. Preprint. [Version 2] doi: 10.1101/2023.02.19.529146 (PMC11482795; doi:10.1101/2023.02.19.529146)
Supplement: Supplement 1 [file media-1.zip › Other Supplemental Materials/NELFA/NELFANELFqueriesalleval10_taxatrimmed_aligntrimmed.fasta]

>EP00005_Dracoamoeba_jomungandri_P003245_CAMPEP_0174253610_NCGR_PEP_ID_MMETSP0439-20130205_2975_1_TAXON_ID_0_ORGANISM_"Stereomyxa_ramosa_Strain_Chinc5"_LENGTH_602_DNA_ID_CAMNT_0015334729_DNA_START_1_DNA_END_1804_DNA_ORIENTATION_-/1-602
-------------------XGAWSS--ANISSQWN-ENTLEAAQKR---FP-VMETTVKLRLLLSFVNL---
RKGAR-E----------------------------QLVDH--IHKCLEIAMED-----EDEWVQVLSRMLST
VLIEE---------------------------------------------SEITEE---------TLGNEHI
ANIIAQTKAKLERQ------E--RPRFYPL-EYPYLN---PSLIPVYHEP----------------------
----------------QHHHFKLKKE-LQ-DPS-LEFD----------KRK-Q-------------------
---------------RNAPKKEA--------------------------------IVESRNSRLSL------
------------------------------SNNAK-------------------------------------
--------------------------SGF-------SSFRKR------------------------------
-------------------------------------------------------------------QSLSR
S-----------------EGGL--------RRNMPKKKLRVLGIDEVILIERQ-----------QKEAERKK
------------------------------------------------------LAAEEAEE----------
--------------------KQRKQRERSE------------------------------------------
------------------------------------------------------------------------
------------------------------------------------------------------------
--AAELKR------------------------------------QEREERK---------LKRKEEQ-----
---------------------------------------ALRRQKKEAEK----------------------
------------------------------------------------AEKDAVRREKQRQKAQAK------
--------------------------------------------------------KISFTKAGSTQMMPDN
MLSDHKI-----------------------------------PLGLSQGL-----------YQRMQMSNSNI
NSQQSSLQNASASQM--------------------------------------------------NLKYVTN
PIINPNVG-------------------------------------------------TSGVGASSLLSQALL
PQNTYQFSSLDSVS----------------------------------------------------------
---------------------------------QQQQQQQQQQQQQQQQQQHY-------------------
--QLSQHSQLNS-----------------------------HSHLSQFQSLQRQQPSIHSYPQSSTTN----
----------------------------------------------------------LSNSTNSMSSPHLS
LGQANSQSVQIHS------------------------------------------------------QQNQL
GQQNTSARFGN-------Q-------------------------------------------------GMQL
APLSVPSNTHQQPT--------------------------------------------------------TQ
AYMP-----------YINAMAALPPGLLDK---------------ANSLKEGDR-------QELLGFLT---
GRV-----------------------SQNPPG-TN-PVRQIL------VNEEEKVEN---------GIKHLE
QIIFEIDYSSGQW-------
>EP00006_Acanthamoeba_castellanii_P000940_ELR16529_pep_supercontig_Acastellanii.strNEFF_v1_scf7180000084713_77182_80940_1_gene_ACA1_146630_transcript_ELR16529_gene_biotype_protein_coding_transcript_biotype_protein_coding_description_hypothetical_protein/5-759
VD-----VEAWLSAKL---ENPWSS--ERLASTLS-VPTLQQIKSR---FA-LLDTPIKLRLLFSFASL---
RKKLK-D----------------------------ELESE--VQDLLVLGSED-----DDEWVRVISKMLEV
LLKEG-----PPEGEGSSGG----------GRGGDISKNGPSSNGTT----TLHSHLEALA---LALNNEHF
TDVIEQVRQRLEER-----TE--PLRFHPL-EFPFLN---KELVPELPTT----------------------
----------------TEPHFKLKKP-LE-EPA-PPPS--------ILKRS-T-------------------
-----------S---KTVPFKSS----------------TPDVGAEKG------GLSKSGSHMARSVSL---
------------------------------GGSSP-----------G---------LRN---------SSGG
----------------GERHRLSSS-SFF--------RTELLPMSGIKRS----------------------
-------------------------------------------------------------------LNASR
G-----------------SLG---------GLSSSHKKLRVLDLDEVLGMEQN-----------QEVEKMKK
------------------------------------------------------KHAEEEQE----------
--------------------KERRRKEKHD------------------------------------------
------------------------------------------------------------------------
------------------------------------------------------------------------
--IAEAKRQRPEMC------PFPLTSWYSLRLHFTPTV------QEREEKK---------KKRNEEL-----
---------------------------------------EKRKAKKEEEK----------------------
------------------------------------------------AEKEAKRKERIAALAQAKAQRKAA
AA-----------------------------------------------------AAAASKKSATSPELSPE
LSPTMDSPVTT-------------------------------PSHT-----------P---------TFSPL
ASPFVASPSPA------------------------------MQQRTPQQ-------PGGASSAPSGLSSLTS
P------G--------GIGVTVGGGM-----------------------------------GALGSGGISTA
PSGPYGSASLSSALHSGA------------------------------------------------------
---------------------------------SAASQQPGMKPYS--------------------------
--------------------------------------------------FGGGLSPLGGGPGSSSLGS---
----------------------------------------------------------APSFLQGTSRPGGQ
ASSLLSQALHPSQAP-----------------SQPY---------------NPGQPV----SQSSLLSAFSA
SRQHPMAHH------------------------------QQQQQQPPSSL------------------LSAY
MNQQQPQHTGYGSVGGNSLGL------------------GG------------------------QPSMLSS
YGVP--------QPHIPPQPVGVPGNLLEQ---------------ANRLSDRDR-------QLLVAFLK---
GES-----------------------PGQLPT-HG--VRQIL------LNEEEKLGE--------GGARYLE
QIIFEINYQSGSWRKLRRKK
>EP00011_Vannellida_sp_DIVA3-517-6-12_P006853_CAMPEP_0114614578_NCGR_PEP_ID_MMETSP0168-20121206_5727_1_TAXON_ID_95228_ORGANISM_"Vannella_sp._Strain_DIVA3_517_6_12"_NCGR_SAMPLE_ID_MMETSP0168_ASSEMBLY_ACC_CAM_ASM_000044_LENGTH_733_DNA_ID_CAMNT_0001825633_DN/10-541
RN-----VDLWLTNKL---SEAWTS--AR--ALLT-EGILSASVEQ---FG-GLDAAVKQRLLFSLLAV---
RGASQ------------------------------EMKNA--MNRVLALARDD-----GDVWVRVVGSCLDS
LLPPM----LETGAEPPK---------------------------------EIPLEKVE-----CEELLEAF
KKLLRPLENRASEREAGTLEE--NNRIFPL-EYCYLN---DDLVPRMKEE----------------------
----------------EQSHFVLADS-RAVNAANTKPA--------LLRRS-T-------------------
-----------TMV-TTNAFGRSS------------------------------------------------
------------------------------SMVSPL------------------------------------
---------------------------------------NKSSSALGSSSGGMRSKY---------------
-------------------------------------------------------------------GSTGR
GSGTRF-------------AGTPS---PSPTAGRKRKRMQVIDIEQVREITSH-----------QDILKKRK
------------------------------------------------------KNKEEMEA----------
-------------------EAKKRKLERQE------------------------------------------
------------------------------------------------------------------------
------------------------------------------------------------------------
--ETQKRREERE--------------------------------RIKEEKR---------LQREELK-----
---------------------------------------REKDAARIAKQ----------------------
------------------------------------------------QQKEQ-------------------
-------------------------------------------------------AALQRQQSNAKPMEEE-
------------------------------------------PQY----------------------RAQPV
PVPLQATGGIAAMS----------------------------------------------------------
---------------------------------------------------------QDAALLSQALSQNVT
PLTG-----------------------------------------------------------------LV-
---------------------------------DTKQSNPGAQADLSLA-----------------------
-------------------------------------------------------AQLQAQPYAAAAS----
------------------------------------------------------------------AAASAA
AAL---------------------------------------------------------------------
---------------------------------------------------------------------FAA
QGLAVPAGQSAALG----------------------------------------------------------
---------------DGSAGRYIPAGLFTG---------------ANKVTEEEK-------QTIIAFLN---
AKK-----------------------GDFAND-SE-EMRQIV------LSEGRVETP--------DGKVWLE
QILFELNYQNGNWRKLRRKR
>EP00011_Vannellida_sp_DIVA3-517-6-12_P006872_CAMPEP_0114629286_NCGR_PEP_ID_MMETSP0168-20121206_13278_1_TAXON_ID_95228_ORGANISM_"Vannella_sp._Strain_DIVA3_517_6_12"_NCGR_SAMPLE_ID_MMETSP0168_ASSEMBLY_ACC_CAM_ASM_000044_LENGTH_751_DNA_ID_CAMNT_0001840735_D/10-546
RN-----VDLWLTNKL---SEAVDVVSERLAPLLT-EGILSASVEQ---FG-GLDAAVKQRLLFSLLAV---
RGASQ------------------------------EMKNA--MNRVLALARDD-----GDVWVRVVGSCLDS
LLPPM----LETGAEPPK---------------------------------EIPLEKVE-----CEELLEAF
KKLLRPLENRASEREAGTLEE--NNRIFPL-EYCYLN---DDLVPRMKEE----------------------
----------------EQSHFVLADS-RAVNAANTKPA--------LLRRS-T-------------------
-----------TMV-TTNAFGRSS------------------------------------------------
------------------------------SMVSPL------------------------------------
---------------------------------------NKSSSALGSSSGGMRSKY---------------
-------------------------------------------------------------------GSTGR
GSGTRF-------------AGTPS---PSPTAGRKRKRMQVIDIEQVREITSH-----------QDILKKRK
------------------------------------------------------KNKEEMEA----------
-------------------EAKKRKLERQE------------------------------------------
------------------------------------------------------------------------
------------------------------------------------------------------------
--ETQKRREERE--------------------------------RIKEEKR---------LQREELK-----
---------------------------------------REKDAARIAKQ----------------------
------------------------------------------------QQKEQ-------------------
-------------------------------------------------------AALQRQQSNAKPMEEE-
------------------------------------------PQY----------------------RAQPV
PVPLQATGGIAAMS----------------------------------------------------------
---------------------------------------------------------QDAALLSQALSQNVT
PLTG-----------------------------------------------------------------LV-
---------------------------------DTKQSNPGAQADLSLA-----------------------
-------------------------------------------------------AQLQAQPYAAAAS----
------------------------------------------------------------------AAASAA
AAA---------------------------------------------------------------------
--------------------------------------------------------------------SIAA
QGLAVPAGQSAALG----------------------------------------------------------
---------------DGSAGRYIPAGLFTG---------------ANKVTEEEK-------QTIIAFLN---
AKK-----------------------GDFAND-SE-EMRQIV------LSEGRVETP--------DGKVWLE
QILFELNYQNGNWRKLRRKR
>EP00021_Heterostelium_album_P003813_XP_020430449.1_hypothetical_protein_PPL_08975_Heterostelium_album_PN500/4-912
RD-----VEGWLTSKL---EETWSS--EKLAPILT-KDILQFCLLK---FT-KIDTLIRLKVLFSFLGL---
RKKQF-Q----------------------------DLEMT--INMLLQIADEE-----EDDWLKALAHLLSK
VSEE-----------------------------------------------KIPVN----------LDLEPF
NSTLKKLSSQMDKD------G--LPNFFPL-EYMYLN---TKVLANPIPV----------------------
---------------VENIHFKMKRP-IT--------------ELPVFAKKPS-------------------
---------------SFTP--------------------TLSGSKSSVPIGG--GVGSSSSQNLYSIGGGDY
NGTNNNIGSSNNSIGNISGNSGNN------NSNSP-----------G---------LRNDK---LKLSGSGY
GVGLGGHHSQ------QQPSPLRKS-NIF------------IPRTHHSSNSLDLS----GGGSGSGVGGGLN
SSNSNIGMMNSSLNMSGQHHHHHQQQHQMQQQQQQQQHPLNMSGSLNMSGHHH-LASSGSG------VSSEK
R-------------------G-----------IQKKTKMMTLNLDQVREITST-----------QTTKKRRQ
S--------VNEQ----------SPT----------------------------HQPEESPQLPSNLNLPSI
SSSVSGILDQHLQQQQQQQHHQHHQQPQQQQQQHLYQQQSHVMHHPSTQQINQPIQ---------QLQ----
---QQQQHLHLHQQQ------------------------QQQLQQQHQPLPPQQIQKQHQLYN----IEESI
HE-----------SNNNNNNNNNGHENINIMDVH------------------DPSKGKKKQTKSIETSPMLL
D-KKEQKR------------------------------------REKEEKKV--AKEREKEEKEREK-----
---------------------------------------KEKKEQKQREK----------------------
------------------------------------------------EEKKEKKEKEKAEKRKNKDDGSGE
SA-------------ATSVKKQKTGG------------------------GTPGRKKKNAGDAETTPTIRD-
-------------------------------------------------------------------SSSPI
SSPNVTANHMNVNSIADTVSASL----------LQHQQQLQLQQQQQQQQ-----QQSIGEPDLSGLSTLMN
ALEQ--NG--------------------------------------------------------------SI
PLEPQYMLQRSNNN----------------------------------------------------------
----------VIPDVPITVANNNSI---QFQQQQQQQQQPLQSLLYQQQL----------------------
------------------------------------------------------------------------
------------------------------------------------------------------------
-----------------------------------------------------QTPLQ-------------Q
QQQQPFISY------------------------------NQIGVLPNL--------------------QQHP
QLQQPPLQNINMQQQQQTFS-----------------------------------------------NFDIQ
QTLP------------QQQQQPSLESLLET---------------ATHLTPENR-------QIIERFVT---
VDK-----------------------RNPTPH-EG-NLKQIP------LSIEQKTNE--------KDEMFVE
TVIFEIDYEAVS--------
>EP00022_Cavenderia_fasciculata_P004285_XP_004356080.1_G-box_binding_factor_Cavenderia_fasciculata/5-1027
RD-----IEGWLASKL---EDAWSS--EKIAPLLT-KDILEFCLLK---FT-KIDSAVRMKLLFSFLSL---
RKKQF-G----------------------------DLEGT--INMLIQVADED-----DDEWVKALSQILVT
IAQD-----------------------------------------------KISTD----------IDLDSF
NNSIKKISSQLERT------G--SPKFYPK-EYMYLN---SNVLPSMASTAIESLKQQ--------------
TATG------------TSQHFRLKKP-TS--------------ELPIFSKK---------------------
---------------SFTP--------------------TLTASKSGVPTSGG-GGGASTGTTLPSIGGGSG
N-NAPIVSSSSTSFGNTSPTSTAT------SSSTPSMTP---SQLIGH----ESPTLRNDK---LKLGSSGN
NNNNNNSNSNNNMAGNVGGSPLRKSTSIF------------IPRTHHSSQLD-----LSNSLLGNP------
-NNSAATLFNTSSSSSSSSQHNNNNPSQMQS-----------------------LQSSSSGLNN---NSLEK
R-------------------G-----------IQKKGRMQILNIEQVREITQT-------------NTKKKR
------------------------------------------------------PLTESNSATN--------
-------LNEKYQQQQQQQQQQTGQQQQQQQSQPPQQQQQYVQPPQQQQQYVQPPQ---------QQQQYVQ
PPVQQQQYNQQYQQQQPPAQQQYQQPPVQQPPVVQQQYQQPPVQQQQQQPPVQQQYQQPQMTQMDQLIQQSI
QQQQQQQQHKLTNSNSNSNLNSNLTPNIEQSILDDIEMVTSTSTTEASATPTMKGKGPKKQTKIVESTET--
--KKEKKE------------------------------------KEKLEKK---------EQKEREK-----
---------------------------------------LEKKEEKEREK----------------------
------------------------------------------------LEKKEQKKREKEKEKEEKEKEKAS
KK-------------ENKRKKTKEDDQSTTVGSS----------GAVAETLKKQKTSKKTSKATSTTTTSGS
SESNSTTPII--------------------------------PDDIITGLGGN--------------TSSTL
SSPHSTNTSNTNINTTTTSTSGPTN--------VIYQQQ----------------AQIQGAEDLSGLSSLMN
ALEQ--NG------------------------------------------------------SIPQTTMVEQ
PQQPQPQPQQ--------------------------------------------------------------
------------------------------IFQKLSNQNPSSSSLQIPVL----------------------
--------------------------------------------------APALATPVVAAPLTPNASVT--
--------------------------------------------------------GPPMVQQPQILQPTSQ
IENSQQINNNNNNIV----------------------------NSLTTPTTLPSLPPPLL------------
-VQQPSIQQ------------------------------QPPPPNPSPP-------------------FTSL
QTFQQPISPSIQSQLST-----------------------------------------------------TS
ATTPP------PPLPIQPQTNVNLDQIFQT---------------ATHLTLENR-------SILERFFK---
TDK-----------------------SNPTPA-EG-NIKQIP------LSIEQKVDK---------GAEITE
TVIFEIDYEKETWKILKRKK
>EP00024_Dictyostelium_purpureum_P011522_XP_003294374.1_hypothetical_protein_DICPUDRAFT_159367_Dictyostelium_purpureum/6-407
RD-----IEGWLASKL---EEPWSS--ERLSSLLS-KDILQLFFVK---FT-KIDTLIRIKVLFSFLFL---
KKKQF-Q----------------------------ELEQN--IVMLLQIAQEE-----EDEWLQVMGQLLRK
INEE-----------------------------------------------KISLT----------VDLQPF
TANIKRLNQLLEEK------G--SPNFYPL-ENLYLN---KSLIPVPTESLV--------------------
----------------VHNHFKLKKQ-TS--------E------LLVFTKK-S-------------------
---------------SNQTLSTP----------------SLSASKSSIQTPTL----NASTNSLNQPNQSNH
LDDNTNIHPFATNIPSMASINEDDTINSNIGLESP--------------------TLKNER---IRLNSSG-
----------------LNTPTLRRS-NLF------------IPKSHHGQDS-NLS--SLSSISSPP------
-------------------------------------------SMLNNGGHHH-MLS-SSG------GGEKK
F-------------------G-----------AQKKTKMAFIDLDQSSTTGST-------------------
------------------------------------------------------------------------
------------------------------------------------------------------------
------------------------------------------------------------------------
------------------------------------------------------------------------
------------------------------------------------------------------------
------------------------------------------------------------------------
------------------------------------------------------------------------
-------------------------------------------------------TTTTATTTTTTTTTTTA
TTT----------------------------------------------------------------TTTTT
TNPAKTTTNST-------------------------------------------------------------
------------------------------------------------------------------------
------------------------------------------------------------------------
---------------------------------NSSQYKP--------------------------------
------------------------------------------------------------------------
------------------------------------------------------------------------
------------------------------------------------------------------------
------------------------------------------------------------------------
------------------------------------------------------------------------
----------------------------------------------------------------ITFTT---
--------------------------TKTTPT-ISISTTYIPV---TSITTAKPT-----------------
--------------------
>EP00025_Tieghemostelium_lacteum_P002977_KYQ91117.1_hypothetical_protein_DLAC_08023_Tieghemostelium_lacteum/6-784
RD-----IEGWLASKL---EEPWSS--ERLSSLLT-KDLLQFFLLK---FT-KIETTIRIKVLFSFLFL---
KKKQF-L----------------------------ELESN--IHMILQIANEE-----EDEWIKVLGQLLQK
ISED-----------------------------------------------KIYVN----------LDLEPF
SNNIKKLNNLLDQI------G--GLNFYPL-ENLYLN---DNIINKPLVE----------------------
KSLN------------QHNHFKLQKP-LT--------------DLQVFSKK---------------------
-----IGT-------GNTP--------------------SLTGTKLNLSTTSP--TLQSISEQNNNNNNNNN
N-NNNNNSSSSSSNNNIKDSESANDIA---MGSST-------SHFNGY-----SHDLKNDK---LKLNSNG-
----------------LMSVPIRKS-SLF------------IPKSHHTSTAGDQ---LSGSSSSMPI-----
------------MSHHGGGM--------------------QSNTSPTFSHHNSLLGSSSKG------MGSSS
G-------------------GLG-------SSALKKTKMQIIDIKEVNTASQS-------------NQKKRK
------------------------------------------------------HSIEPSPH----------
--------------------GEHQLKEDNNDSDK-------------------------------KLH----
---SMDTNIQ--------------------------------------------------------------
----------------------------------------------------PTTTNTTTSTAASASSSGVQ
DLKKEKKK------------------------------------VVKEKKE---------KKEKEST-----
---------------------------------------KEKKEKKEKEK----------------------
------------------------------------------------QEKKEKKEKEKKEKLEKKAAAATK
PR---------------SSKKSKQTLESDIS------------------------SSELVGLKESPPVTS--
------------------------------------------P------------------------MMLSG
SNPSTHNNNNNNN------------------------------------------GNEMSKDELSALSSLMS
VVDQ--QN---------------------------------------------------------PLSVEHS
PSKPQHTPYPNTLDQQYLL-----------------------------------------------------
--NRA----NMY-----------------NQQQQQQQQQPNKLQPNQQQY----------------------
------------------------------------------------------------TPIPMPMP----
-------------------------------------------------------------------LPIQF
QQQQQHHHQMFSQPI------------------------------------QPIQPIQIP-QSMFTHTQFSQ
NLQTPTGLI------------------------------QPNAAHPLHSNLAAFD-----INNIHNISQSNS
MLHTTPLQQQQPTP----------------------------------------------------------
QVQPPTNSIINNNNGNTEQPLMNCDSLFES---------------SNLLTPENK-------LIIDRFIS---
GIL-----------------------VNPTPQ-EG-DVKHIP------INSERIINN-------ESGETTEE
TVV---NY------------
>EP00026_Physarum_polycephalum_P009716_Phypoly_transcript_09850.p1_GENE.Phypoly_transcript_09850_Phypoly_transcript_09850.p1_ORF_type_3prime_partial_len_332_score_76.89_Phypoly_transcript_09850_372-1364/12-331
RD-----IEAWLGAKL---EDPWAS--EKISSFLT-NEILQHAKTK---FA-TMETSIKLRLLHSFISL---
RKKSF-K----------------------------DMEQE--IYDILKLGAQD-----EDEWVRMISTMLMP
LNQD-----------------------------------------------KVAVDCV--------------
-QGLDKVKAAIQAK------G--PPEFFPT-EYQYLS---ARLLPPLPASTT--------------------
----------------TNTHFVLKRG-QG-PSQ-ITQT-------PLLKK----------------------
---------------SSTNLLRTS--------------TSISRYNDDIDSEPK----KETPNGDHTHNGHNG
H------STTSPPRHHDEDHPHP-------ISTSPSSSS---SHLPG------TPTTPNSN---WARRAGGV
----------------LPSTPTRSPASGL-----------VSPLNKSGGMFS--------------------
------------------------------------------------------RFDGTRG------AQGER
R-------------------G-----------FQKKNKMQMINIEEVRSITQE-----------NEMKYKRK
------------------------------------------------------------------------
------------------------------------------------------------------------
------------------------------------------------------------------------
------------------------------------------------------------------------
------------------------------------------------------------------------
------------------------------------------------------------------------
------------------------------------------------------------------------
------------------------------------------------------------------------
------------------------------------------------------------------------
------------------------------------------------------------------------
------------------------------------------------------------------------
------------------------------------------------------------------------
------------------------------------------------------------------------
------------------------------------------------------------------------
------------------------------------------------------------------------
------------------------------------------------------------------------
------------------------------------------------------------------------
------------------------------------------------------------------------
------------------------------------------------------------------------
-------------------------------------------------------NS---------------
--------------------
>EP00027_Filamoeba_sp_ATCC50430_P013121_CAMPEP_0168575276_NCGR_PEP_ID_MMETSP0413-20121227_19570_1_TAXON_ID_136452_ORGANISM_"Filamoeba_nolandi_Strain_NC-AS-23-1"_LENGTH_185_DNA_ID_CAMNT_0008608759_DNA_START_1_DNA_END_554_DNA_ORIENTATION_-/1-175
---------------------------------LT-PAALNPAKST-------------------LLNL---
------------------------------------------------------------------------
---------------------------------------------------GLPLNI-------PTTVGQNG
QNASAMLSQALFNQ---PGTAV-ANKIQPI-------T--SSMT----------------------------
-IPG--------------------------------------------------------------------
------------------------------------------------------------------------
------------------------------QSTGP-------------------------------------
--------------------------------------TTARP-----------------------------
------------------------------------------------------------------------
------------------------------------------------------------------------
------------------------------------------------------------------------
------------------------------------------------------------------------
------------------------------------------------------------------------
------------------------------------------------------------------------
------------------------------------------------------------------------
------------------------------------------------------------------------
------------------------------------------------------------------------
------------------------------------------------------------------------
------------------------------------------P-----------------------------
------------------------------------------------------------------------
------------------------------------------------------------------------
------------------------------------------------------------------------
------------------------------------------------------------------------
------------------------------------------------------------------------
------------------------------------------------------------------------
------------------------------------------------------------------------
------------------------------------------------------------------------
AAIPPPKQAAVAPK--------------------------------------------------------LS
AANP------------------SAETLFEQ---------------SNVLSAEHK-------KVILAFLA---
GNR-----------------------VNPYPH-LG-NVVQFL------LHQEDKVTPD------SNQTPYME
QLIFEINYETGTWRKLRRKR
>EP00033_Pygsuia_biforma_P002855_GCRY01003149.1.p1_GENE.GCRY01003149.1_GCRY01003149.1.p1_ORF_type_3prime_partial_len_393_score_96.10_GCRY01003149.1_142-1317/7-391
RD------VFWLSSKL---TEAWSS--EKVAPLLT-KEVLSPVEDN---FE-GLEEKARANLLLSFLSM---
KKRQQ-K----------------------------SLQAS--FTSFVKQGKND-----KDDWVQVMSDSIEG
FLVNG----------------------------------------------EPNNNL----------QHPTF
QSIVDTLSNLLRQN----YDNGFNVYDLPL-CAPYLS---QPLVQKLKPR----------------------
-TTI------------QNEHFRVSKN-AQ-PVP-SLSS--------IFKGA-D-------------------
-----------NPI-DADKAGRAGGPSRRV------------------------------------------
------------------------------LTTAP-------------------------------------
-----------------PRSKAKGSGSLF----------LKRPTTVRSTLG---------------------
----------------------------------------------------------AAT------PGSAR
K-----------------SVGLAA----KAGGYQPSVRTHIVDLAEAAELMSK------------HADEDRK
------------------------------------------------------RQEEARSS----------
----------------KKREREEAKAAREMVRE---------------------------------------
------------------------------------------------------------------------
------------------------------------------------------------------------
-DRKRQRE------------------------------------MEREDRK---------RAKEEEK-----
---------------------------------------EKKKQEKERLAEERK------------------
------------------------------------------------KEVQEQRERKQQEKLQKT------
------------------------------------------------------------RPPETKPSKTDY
FPA---------------------------------------P-----------------------------
------------------------------------------------------------------------
------------------------------------------------------------------------
------------------------------------------------------------------------
---------------------------------GPGDAPPLEEHG---------------------------
------------------------------------------------------------------------
------------------------------------------------------------------------
------------------------------------------------------------------------
------------------------------------------------------------------------
------------------------------------------------------------------------
---------------------------------------------AAAAANQKR------------------
------------------------------------------------------------------------
--------------------
>EP00240_Pyramimonas_obovata_P006143_CAMPEP_0118922564_NCGR_PEP_ID_MMETSP1169-20130426_1453_1_TAXON_ID_36882_ORGANISM_"Pyramimonas_obovata_Strain_CCMP722"_LENGTH_309_DNA_ID_CAMNT_0006863457_DNA_START_1_DNA_END_925_DNA_ORIENTATION_/11-309
RD-----TETLVSTRL---MEPWSA--PSFAGNLK-SEVIETVQQR---YP-HLEQPVRLRVLLSALSL---
KKGPL-S----------------------------ALGPQ--LRKLAEMAKDD-----EDDWVRVFGHAVGD
FNG------------------------------------------------PLDLEAV-------KEAVPEV
RDILEELQARIQNG------E--GRNIRPI-EDQYLS---PHVLQSAPAA----------------------
-HPR-----------GNHKHFKLRPE-SI-QDK-LASR-----SSHMRTNS-Y-------------------
-----------ESL-KTTHMLEER------------------------------RTGGRGSEELR-------
--------------------------------PIP-------------------------------------
----------------ETSGSQGRATTVRVRSQ---EIGLVRTSSGQSGGEHG------------G------
-------------------------------------------------------------------SRMSR
VPSLGR------------AGGLK-------TLEKRPSRMMLLDQSEAATKLKE-----------HNDLSLRK
------------------------------------------------------------------------
------------------------------------------------------------------------
------------------------------------------------------------------------
------------------------------------------------------------------------
--------------------------------------------ED--------------------------
------------------------------------------------------------------------
------------------------------------------------------------------------
------------------------------------------------------------------------
------------------------------------------P-----------------------------
------------------------------------------------------------------------
------------------------------------------------------------------------
------------------------------------------------------------------------
---------------------------------RDGTNSPSTAT----------------------------
------------------------------------------------------------------------
------------------------------------------------------------------------
------------------------------------------------------------------------
------------------------------------------------------------------------
------------------------------------------------------------------------
------------------------------------------------------------------------
------------------------------------------------------------------------
--------------------
>EP00242_Pyramimonas_sp_CCMP2087_P008527_CAMPEP_0198214382_NCGR_PEP_ID_MMETSP1445-20131203_41010_1_TAXON_ID_36898_ORGANISM_"Pyramimonas_sp._Strain_CCMP2087"_LENGTH_288_DNA_ID_CAMNT_0043889559_DNA_START_338_DNA_END_1199_DNA_ORIENTATION_/3-288
RD-----TETLVSTRL---KEPWSA--PSFAGNLK-REVIEVIQQR---YP-HLEQPVRLRVLLCALSL---
KKGPL-S----------------------------ALGPE--LRKLAEMAKDD-----EDDWVRVFGHAVGD
FNG------------------------------------------------PLDLEAV-------KEAVPEV
KEVLEELHAKIRKG------D--GRSIRPI-EDQYLS---PHMLRGQPAA----------------------
-HPK-----------GNHSHFKLRPE-TI-QDK-LASR------QHLRTNS-Y-------------------
-----------DLK-AS-HILDS--------------------------------GPGKGPDEGR-------
------------------------------TGSDP-------------------------------------
----------------SSSKPSGTSLSQRIRSQ---ESGMHRTTSA-TRIEGD------------P------
-------------------------------------------------------------------SRMTR
IPSLGR------------PGGLK-------GLEKRPSRMMMLDPTEAAEKQKE----------HQSDKDKKK
------------------------------------------------------------------------
------------------------------------------------------------------------
------------------------------------------------------------------------
------------------------------------------------------------------------
--------------------------------------------EEX-------------------------
------------------------------------------------------------------------
------------------------------------------------------------------------
------------------------------------------------------------------------
------------------------------------------------------------------------
------------------------------------------------------------------------
------------------------------------------------------------------------
------------------------------------------------------------------------
------------------------------------------------------------------------
------------------------------------------------------------------------
------------------------------------------------------------------------
------------------------------------------------------------------------
------------------------------------------------------------------------
------------------------------------------------------------------------
------------------------------------------------------------------------
------------------------------------------------------------------------
--------------------
>EP00276_Gloeochaete_wittrockiana_P001685_CAMPEP_0184670388_NCGR_PEP_ID_MMETSP0308-20130426_81960_1_TAXON_ID_38269_ORGANISM_"Gloeochaete_witrockiana_Strain_SAG_46.84"_LENGTH_548_DNA_ID_CAMNT_0027117103_DNA_START_1052_DNA_END_2694_DNA_ORIENTATION_-/9-547
-------ISLGLSAKL---QEPWSS--ESIVSSLN-PEALVAIQKD---FA-LLDPAVKVQILLSMLSL---
RKIQF-V----------------------------ELRTE--LEELIKLAASD-----QDEWVQVMASMLRD
VPAAG---------------------------------------GMA----SLNLD---------AVNNETF
SKTFSKIQKKVLED------G--PPVACPL-EYAYLS---PSLVPEDAYK----------------------
-PPD------------PGKHFKFKEK-PD-----LPTE--------VVKET-KVTATR--------------
---------------QTEAIPKPS------------------------------LLPVRKNNILQTLKKSRQ
Q--------------------------RQRSPPRP-------------------------------------
----------------LNQKPNPSTQTAF---------STTRPSNAPVRPAG--------------------
-------------------------------------------------------------------PLGAR
TTSHGQ-----------GAGGVG----GERRGLQKTNRMKIIDMNEGELIRKQQEE------AAVAALKERK
SSVHPGDLPIGEAINGSSGVGLPSPR---------------------DGIS---KSVTLSST--A-------
------G------PTVADVEKERKRREMVA------------------------------------------
------------------------------------------------------------------------
------------------------------------------------------------------------
--QREAKA------------------------------------KEKEEKE---------KEKQQKK-----
---------------------------------------EDKAKEKDERK----------------------
------------------------------------------------LARLASRAEDVSESTGGSKRRR--
-------------------------------------------------------LRHNDGASQGLQSADDE
NHL---------------------------------------P------------------------MDDGL
LSPRRSDVDSD-------------------------------------------------------------
---------------------------------------------------------SYSRTSSAHSSSQST
PLRSRSS-----------------------------------------------------------------
---------------------------------MPSPSHPTLFS----------------------------
-------------------------------------------------------------PSGSSL-----
------------------------------------------------------------------------
---------------------------------------------------PPPLPL---------------
--------------------------------------------------------------------HPSL
SSFPAPSQPQPPSF----------------------------------------------------------
---P-----------------------------------------SNAHHPHHQHHPTSWSPSVPSLLA---
--------------------------SYPSSSSSS-------------------------------------
--------------------
>EP00276_Gloeochaete_wittrockiana_P012916_CAMPEP_0184374600_NCGR_PEP_ID_MMETSP1089-20130417_165110_1_TAXON_ID_38269_ORGANISM_"Gloeochaete_wittrockiana_Strain_SAG46.84"_NCGR_SAMPLE_ID_MMETSP1089_ASSEMBLY_ACC_CAM_ASM_000445_LENGTH_570_DNA_ID_CAMNT_002671761/9-568
-------ISLGLSAKL---QEPWSS--ESIVSSLN-PEALVAIQKD---FA-LLDPAVKVQILLSMLSL---
RKIQF-V----------------------------ELRTE--LEELIKLAASD-----QDEWVQVMASMLRD
VPAAG---------------------------------------GMA----SLNLD---------AVNNETF
SKTFSKIQKKVLED------G--PPVACPL-EYAYLS---PSLVPEDAYK----------------------
-PPD------------PGKHFKFKEK-PD-----LPTE--------VVKET-KVTATR--------------
---------------QTEAIPKPS------------------------------LLPVRKNNILQTLKKSRQ
Q--------------------------RQRSPPRP-------------------------------------
----------------LNQKPNPSTQTAF---------STTRPSNAPVRPAG--------------------
-------------------------------------------------------------------PLGAR
TTSHGQ-----------GAGGVG----GERRGLQKTNRMKIIDMNEGELIRKQQEE------AAVAALKERK
SSVHPGDLPIGEAINGSSGVGLPSPRDGXXXXXXXXXXXXXXXXXPXDGIS---KSVTLSST--A-------
------G------PTVADVEKERKRREMVA------------------------------------------
------------------------------------------------------------------------
------------------------------------------------------------------------
--QREAKA------------------------------------KEKEEKE---------KEKQQKK-----
---------------------------------------EDKAKEKDERK----------------------
------------------------------------------------LARLASRAEDVSESTGGSKRRR--
-------------------------------------------------------LRHNDGASQGLQSADDE
NHL---------------------------------------P------------------------MDDGL
LSPRRSDVDSD-------------------------------------------------------------
---------------------------------------------------------SYSRTSSAHSSSQST
PLRSRSS-----------------------------------------------------------------
---------------------------------MPSPSHPTLFS----------------------------
-------------------------------------------------------------PSGSSL-----
------------------------------------------------------------------------
---------------------------------------------------PPPLPL---------------
--------------------------------------------------------------------HPSL
SSFPAPSQPQPPSF----------------------------------------------------------
---P-----------------------------------------SNAHHPHHQHHPTSWSPSVPSLLA---
--------------------------SYPSSSSSS-------------------------------------
--------------------
>EP00697_Spironema_sp_BW2_P011149_gnl_Spiro4_26744_TR13281_c0_g1_i1.p1_gnl_Spiro4_26744_TR13281_c0_g1_gnl_Spiro4_26744_TR13281_c0_g1_i1.p1_ORF_type_internal_len_511_score_127.01_gnl_Spiro4_26744_TR13281_c0_g1_i1_3-1532/42-499
KK-----FQFWLSGLL---ADAWTG--ERISSHLS-RSVLAAVRHN---WN-NLETPVKLSILLGFLTV---
RKKGM-D----------------------------QLRDE--MKLVIRMAAED-----DDDWIRVVAQIIAP
YPETADGDVG-----------------------------------------MLNTD----------IDNASY
RETLARLQEKVSAV------N--GGAFVPM-EYSFLN---PRLTQSWYRGQA--------------------
-ESE------------SEVHFRVRES------------------W-ISRQE---------------------
---------------AAAQAKKITN--------------NPREGGSTA-------TLLNKTSALQR------
------------------------------GGPSPV---V--------------------------------
----------------APRSVVSKS----------------VKRSDVGSGSLG-------------------
-----------------------------------------------------------LF------THMGR
KFDTDA------------PPRLT------APDGKKKGSIRMIDSEEVLFLERQ-----------HEEARRRS
------------------------------------------------------RAMRDEAP----------
-----------------DLRKERKKQEL--------------------------------------------
------------------------------------------------------------------------
------------------------------------------------------------------------
---AEQRE------------------------------------KRRTEKD---------RRKGEEM-----
---------------------------------------KKKQQFDQSQA----------------------
------------------------------------------------NARSQ-------------------
------------------------------------------------------------------------
---------------------------------------WGYP-----------------------------
------------------------------------------------------------------------
-------------------------------------------------------------------FFSST
PGAAAAAAGQ--------------------------------------------------------------
------------------------------------------------------------------------
------------------------------------------------------------------------
------------------------------------------------------------------AGFAQQ
LSASL-------------------------------------------------------------------
----------------------------------------------------------------------AA
QNAGFPQQQQQVG-----------------------------------------------------------
---------------LAQQVGLAQQVGLAQ---------------QVGLAQQLS-------ASIAAAAA---
AAQQ----------------------AQMGMGGMG-VQSQLLA----ALQQHQHNA--------------LQ
QNILQQQQQQQQ--QLQQQQ
>EP00736_Rhodelphis_marinus_P008877_Rmarinus@m.5055/23-631
SH-----LVLRLSTRL---EQGWSS--SDIGFLFN-SELLRAVCNQ---FH-SIETAVKVRIFYAVLTL---
RKRTL-I----------------------------DLAPE--LKVLLDHGLAD-----SDPWVQFLSELLKT
YPSDS----------------------------------------------RLNEEV-----------SCGV
DRAIQRLFQVLEGN------G--SPHFFPL-ENQFFW---SSPNNP--------------------------
----------------QIPHFLPNAS----ALSDLKKR-----GFQLSSIG-KDHGTR--------------
---------------SVSVSERPRLIPK--------------------------------------------
------------------------------KHETP-------------------------------------
--------------------------SIF-------VKTSTRPTQSRV------------------------
-------------------------------------------------------------------VAENR
DARICNSS---------------------------RHKVKILDMDEGMDLETD-------------RVRKRL
------------------------------------------------------KAKEDSLR----------
-----------------------KKEEKTA------------------------------------------
------------------------------------------------------------------------
------------------------------------------------------------------------
--QLEKRK------------------------------------QEKELKK---------RKREEME-----
---------------------------------------NGPETVMVPPDAVNLP---S-------------
-----------PAA-------------------------------SLSAQSTSISDPTKATSLESGAQPQ--
-----------------------------------------------------SPYQWAGLRVPSSPLLPNT
TSSVPVGYS--------------------------GLTVSQPPSG----------------------TTSAL
PAAANSGPSTPS------------------------------------------------------------
-------------------------------------------------------------PGANIITFSRY
PSTPFPSAS---------------------------------------------------------------
------------PVLPQHHFRNNL---------APYAAAPTGLPLTAVVSEQ--------------------
--------------------------------------------------------TSGAIPSTPSTT----
-----------NMY------------------------------------------------LRGGARPSSQ
AALAQTQVGSRAQLLS---------------------------SGFSQPHSYMMYPP---------------
---QPTAQSH----------------------------------------------------------TASL
TQSSTPMQGDVKPHFPS-------------------------------------------------------
GSVPRT--NVTQETAPAKPEKDALLAMLGP---------------APSLSQADR-------VSIAQFIN---
AVRL----------------------KQRVAG-CS-GKREFV------LSEEIRADP--------SGTEFVE
QIVFELDYDALRGRKLKRTR
>EP00742_Colponemidia_sp_Colp-10_P012778_GILJ01014383.1.p1_GENE.GILJ01014383.1_GILJ01014383.1.p1_ORF_type_complete_len_569_score_104.99_GILJ01014383.1_90-1796/2-565
-D-----AVLQFSQKL---REPWSA--DTVSASLT-HSTIAEIIAK---FN-DLDSPIKLRLLLSFLTA---
KKGTM-L----------------------------ELRES--MEQFLQLCLRD-----EEEWVRALAELLMN
YPSTG----------------------------------------------SIDCHN----------VNESF
LSEIKEAVEAVKLH---------ENTFYPL-EFAYLN---TSLVRMFISEPKTIKDVSDASSVADQKLSLND
LSSAVH----------KNPHFTVNPD-FH-----LPED-----SLNLLEER-R-IASE--------------
---------------SSHAVTTPR--------------PSPPATPRLLAMH---------------------
------------------------------STGTP-------------------------------------
R-------------TSINRQHSSGP-SMF--------RSNTGPSPLGSPSGSIFER----------------
------------------------------------------------------RSSLAAP------RTLDR
KVSLSA-------------GGI---------GSQRKGRIQMLDDQEANEVIAL----------TAKTTQDRK
-------------------------------------------------LIDSAHAVEEDEK----------
---------------------ERKRRERQE------------------------------------------
------------------------------------------------------------------------
------------------------------------------------------------------------
--AQERRKFEKE--------------------------------RDKEEKQ---------KRKEREK-----
---------------------------------------EEKTKLQERVK----------------------
------------------------------------------------MEREAAKSMKQQSQTHKRKAEDGH
SS---------------------------------------------------DDHASKRQAMPLAPARTAV
VFSKS------------------------------GINMETFPSS---------------------------
------------------------------------------------------------------------
------------------------------------------------------------------------
------------------------------------------------------------------------
---------------------------------TEPHAMPMQWSS---------------------------
--------------------------------------------------------ASTSQPVSSLLS----
------------------------------------------------------------------------
-----------------------------------------------QVLSQPQVPQM--------------
-----------------------------------------------------------------QAGATVS
AAVPVPPTTTAIPP----------------------------------------------------------
----------------------SLDSLLGI---------------TNCLAQEER-------ALIEAFLT---
GQK-----------------------NNPTPD-AG-PLRHIR------LHEEEKTDP-------STGTRYLE
QIVFEINYGNGQWRKLKRKK
>EP00743_Colponemidia_sp_Colp-15_P012856_GILK01014758.1.p1_GENE.GILK01014758.1_GILK01014758.1.p1_ORF_type_5prime_partial_len_545_score_119.56_GILK01014758.1_89-1723/1-541
----------------------------------S-HSTMAEIISK---FN-DLDTPVKLRLLLSFLTA---
KKGAM-L----------------------------ELRES--MEQLLQLYLRD-----EEEWVRALAELLMS
YPSTG----------------------------------------------SIDCHN----------VNDSF
LSEIKEAVEAVKLH---------ENTFYPL-EFAYLN---TSLVRMHISERKTVKDVSDSSAVADTKLSLKD
LSSAVH----------KNPHFTVNPD-FH-----LPED-----SLNLLEER-R-IASE--------------
---------------SSHAVTTPR--------------PSPPATPRLLSMH---------------------
------------------------------STGTP-------------------------------------
R-------------TSINRQHSAGP-SMF--------RSNTGPSPLGSPSGSIFER----------------
------------------------------------------------------RSSLAAP------RTLDR
KVSLSA-------------GGI---------GSQRKGRIQMLDDQEANEVIAL----------TVKTTQDRK
-------------------------------------------------LIDSAHAIEEDEK----------
---------------------ERKRRERQE------------------------------------------
------------------------------------------------------------------------
------------------------------------------------------------------------
--AQERRKFEKE--------------------------------RDKEEKQ---------KRKEREK-----
---------------------------------------EEKTKLQERLK----------------------
------------------------------------------------MEREAAKSMKQQSQTHKRKAEDGH
SS---------------------------------------------------DDHASKRQAMPLEPARAPV
VFSKS------------------------------GINMETFPSA---------------------------
------------------------------------------------------------------------
------------------------------------------------------------------------
------------------------------------------------------------------------
---------------------------------AQPYAMPMQWSA---------------------------
--------------------------------------------------------ASSSQPVSSLLS----
------------------------------------------------------------------------
-----------------------------------------------QVLSQPQVPQT--------------
-----------------------------------------------------------------QTGATVS
AAVPVPPTATAAPP----------------------------------------------------------
----------------------SLDSLLGV---------------TNCLSQEER-------ALIEAFLT---
GQK-----------------------NNPTPD-AG-PLRHIR------LHEEDKTDP-------NTGTRYLE
QIVFEINYGTGQWRKLKRKK
>EP00824_Muranothrix_gubernata_P013053_TRINITY_DN27338_c0_g1_i1.p1_TRINITY_DN27338_c0_g1_TRINITY_DN27338_c0_g1_i1.p1_ORF_type_internal_len_349_score_85.76_TRINITY_DN27338_c0_g1_i1_3-1046/1-348
--------------------------AADLGSVLR-RTTSEEVSR---------------------------
RREEL-E----V------------------------------VSGLRAVADGT-------------------
------------------------------------------------------------------------
-----------------------PPPLPPLRSSMPMN-----------------------------------
-HP-------------PTRHMGLGER----------------------------------------------
------------------------------------------------------------------------
------------------------------------------------------------------------
------------------------------------------------------------------------
------------------------------------------------------------------------
------------------------------RGYQKRARINVIDVDEAINLTKA--------------MEAMK
------------------------------------------------------RQQEDDAR----------
------------------LEMDRRRKAAEEH-----------------------------------------
------------------------------------------------------------------------
-----------------------------------------------------------------------A
AIQVEVRE------------------------------------AEKERRK---------KEKEEMK-----
---------------------------------------ERKQHERLEKR----------------------
------------------------------------------------RKKEELQKHLEE------------
--------------------------------------------------------GSAAIRPKYAPSLGQA
AFGP-----------------------------------SDIPGL----------------------SPTTL
PVPLATAAAAKKKAIS---------------------------------------FAKRHAHDISGISS---
-------------------------------------------------------------NLSQEMQGQPA
PLAP-----------------------------------------------------------------L--
---------------P-----------------GLQSMRPLQMQATQ-------------------------
-------------------------------------------------------------PPHPPFI----
------------------------------------------------------------------------
------------------------------------------------------LPS---------------
--------------------------------------------------------------------TTAA
TATAPPQVPSPQPM----------------------------------------------------------
-------------------DPRLFSAIFES---------------SNRLEAHDR-------QAIERFLV---
GER-----------------------VNPTPD-QG-NIRQII------LNEERKEDG---------TSTFLE
QIIFEINYEKG---------
>EP00889_Picochlorum_renovo_P007296_jgi_Picre1_34326_NNA_001799.t1/7-388
SD-----VVSQITSTL---SGPWSA--SSVAGMLT-VESIGKLVESGKQWD-AMDPLVKARLLIAPLFM---
RKSDL-D----------------------------AIRDE--LRKIQEMAKLD-----TNEWVSMLAIAVDG
YDG------------------------------------------------RIHTDKV-------LQSIPIV
KDTLDEVIELAGSI------D--PMAYRPL-EEEYLT---DSILADMGAPVRGSIERE-------------G
-DGT------------GHTHFKVRDP----KDV-VGTE--------LPAQH---------------------
---------------SKPPLGSN-------------------------------GFDRKRDRG---------
------------------------------AGLVP-------------------------------------
----------------MDSKKLKSS-SLFI-----------NPKS---------------------------
-------------------------------------------------------------------KPLSR
QLQSKQ----------------------PVQQHQKKKKAAVLDITAIQQARAV--------------NEQRR
------------------------------------------------------KDLEIQKE----------
------------------KEKERQAKERAD------------------------------------------
------------------------------------------------------------------------
------------------------------------------------------------------------
--NALAEK------------------------------------QAKEERKR--------MMKEAEK-----
---------------------------------------KKKEMQKQKAKEERA------------------
------------------------------------------------RVAEEAKAAKKKEALEKKKKKK--
------------------------------------------------------------------------
------------------------------------------PT----------------------------
------------------------------------------------------------------------
----------------------------------------------------------------------VE
PVDP--------------------------------------------------------------------
------------------------------------------------------------------------
------------------------------------------------------------------------
------------------------------------------------------------------------
------------------------------------------------------------------------
------------------------------------------------------------------------
------------------------------------------------------------------------
---------------------------------------------SDVRAALER-----------------A
GIRADI-----------------R------------SVHEIQN---PDLRSDQMHK----------------
--------------------
>EP00889_Picochlorum_renovo_P007297_jgi_Picre1_34327_NNA_001799.t2/7-228
SD-----VVSQITSTL---SGPWSA--SSVAGMLT-VESIGKLVESGKQWD-AMDPLVKARLLIAPLFM---
RKSDL-D----------------------------AIRDE--LRKIQEMAKLD-----TNEWVSMLAIAVDG
YDG------------------------------------------------RIHTDKV-------LQSIPIV
KDTLDEVIELAGSI------D--PMAYRPL-EEEYLT---DSILADMGAPVRGSIERE-------------G
-DGT------------GHTHFKVRDP----KDV-VGTE--------LPAQH---------------------
---------------SKPPLGSN-------------------------------GFDRKRDRG---------
------------------------------AGLA--------------------------------------
------------------------------------------------------------------------
------------------------------------------------------------------------
------------------------------------------------------------------------
------------------------------------------------------------------------
------------------------------------------------------------------------
------------------------------------------------------------------------
------------------------------------------------------------------------
--V---------------------------------------------------------------------
---------------------------------------AIKAAGATAPKEEE-------------------
------------------------------------------------------------------------
------------------------------------------------------------------------
------------------------------------------------------------------------
------------------------------------------------------------------------
------------------------------------------------------------------------
------------------------------------------------------------------------
------------------------------------------------------------------------
------------------------------------------------------------------------
------------------------------------------------------------------------
------------------------------------------------------------------------
------------------------------------------------------------------------
------------------------------------------------------------------------
------------------------------------------------------------------------
GCSA--------------------------------------------------------------------
--------------------
>EP00898_Chlorokybus_atmophyticus_P007424_jgi_Chlat1_7683_Chrsp64S07139/13-433
VD-----VEKWASAAL---AEPWSG--AAFAPVLT-REALVALLER---FS-RLDPAVRRNLLLAALSL---
RKGVM-L----------------------------ETKEE--LQRLADAALAD-----DDDWVRTIGAAIGK
FSG------------------------------------------------VLDMDAV-------MREFSVV
RDTIEEFRERLQEG------S--GLQFHPL-EDPFLS---NNLVGP--------------------------
-APACN----------ISEHFQLRER-AR-SSE-AASS----------------------------------
---------------ASADERKTPLFGR--------------------------------------------
------------------------------TTSGPV------------------------------------
---------------------------------------FKSPTFAQRQQGGSSGF----------------
----------------------------------------------------------ESP------SFNSR
SSLLSR---------THRSESYA-----GRGGTNRPSRMKPLDVDAAISLQKAR------------------
------------------------------------------------------KAAEAAAE----------
------------------------------------------------------------------------
------------------------------------------------------------------------
------------------------------------------------------------------------
--AVEKQK------------------------------------AEQAKKR---------RLGREES-----
--------------------------------------L---------------------------------
------------------------------------------------------------------------
---------------------------------------------------------------PGTPASDTG
T-----------------------------------------PFA----------------------PTPPT
MSPATSLDDEA-------------------------------------------------------------
-------------------------------------------------------------FIRMQQSMHMH
PAQF--------------------------------------------------------------------
------------LAQPAV---------------AGLQAQPVR------------------------------
-------------------------------------------------------------PVAQRLL----
------------------------------------------------------------------------
------------------------------------------------------------------------
------------------------------------------------------------------------
-----PAEQAQAS-----------------------------------------------------------
---------------------------------------------SRVLRDEEVEE----------------
GEIAEE------------------GAMEDHPS-EDQQRGALL----PDLNYPPAADDSKTP--QHRGLSFLT
AAVSEALVNSG---------
>EP00899_Mesostigma_viride_P003548_jgi_Mesvir1_13194_Mv06154-RA.1/14-535
QD-----ISRWLTSRL---SEPWSA--PAVSPLLT-KEILEKALVY---FR-HLDPLVRVGLILACLTL---
RRGVA-M----------------------------EMKAE--LEQLAAKALED-----DDDWVKSVGAAVGR
FCG------------------------------------------------TLELGAV-------EDQFPSV
STSLQSLRLTLDKL---ALSDRLQLALSPK-ENAYLC---PHVLPAPVPP----------------------
-RPSAP----------SHHHFRLRQK-TG-GKN-QRVD------DGSNETD-T-------------------
------G--------RADPRGNSAHRAGNH--------IVGSYSTSH-------------------------
------------------------------LQQIP-------------------------------------
------------SRHGLGLTAFGSS-----------------------------------------------
----------------------------------------------------------SRGL----GPPLGR
SSSCSAML-----------RG------GGAGAGGKKPKLKQLDVSDVIALQRLQSM-----TSSTSSADARR
AD-GPPPVPV--------------PL--------------------------SGASAADGAS----------
------------------------------------------------------------------------
------------------------------------------------------------------------
----------------------------------------------------------------------NP
VL------------------------------------------KNGPSHPL-------LKKRHSHS-----
---------------------------------------MSPLPAGPGKK----------------------
------------------------------------------------------------------------
-----------------------------------------------------RPVPGGVTPEDALPSSAS-
------------------------------------------PS-----------------------GNADA
ASPARGVMGAG-------------------------------------------------------------
----------------------------------------------------------------RAFSSVSD
PTSPSPAAVEDASLASLR------------------------------------------------------
------------VGAPVGG--------------SHASPVPPSQEEGEIEGE---------------------
---------------------------------------------------EDALVAVTATPAAAAVI----
------------------------------------------------------------------------
------------------------------------------------------------------------
---------------------------------------------------------------LSGQESAGA
ALLPNPLDPRHALG----------------------------------------------------------
---------------------------------------------GRPLGEDKRGDGSRGGGVALPFLE---
GAA---------------------------------------------LEEERRRQE---------GLSHVT
EALSEALSKAGGGSSI----
>EP00914_Ancora_sagittata_P019123_GHVO01038134.1.p1_GENE.GHVO01038134.1_GHVO01038134.1.p1_ORF_type_5prime_partial_len_131_score_10.83_GHVO01038134.1_201-593/1-124
------------------------------------------------------------------------
------------------------------------------------------------------------
------------------------------------------------------------------------
------------------------------------------------------------------------
----------------------------------------------IVQ-----------------------
------------------------------------------------------------------------
------------------------------------------------------------------------
------------------------------------------------------------------------
------------------------------------------------------------------------
------------------------------------------------------------------------
------------------------------------------------------------------------
------------------------------------------------------------------------
------------------------------------------------------------------------
------------------------------------------------------------------------
-------------------------------------------------KP---------RENFPDV-----
------------------------------------------------------------------------
------------------------------------------------------------------------
-------------------------------------------------------------PSSSTPALN--
------------------------------------------PA----------------------------
------------------------------------------------------------------------
------------------------------------------------------------------------
------------------------------------------------------------------------
------------------------------------------------------------------------
------------------------------------------------------------------------
------------------------------------------------------------------------
------------------------------------------------------------------------
------------------------------------------------------------------------
QATADPQN----------------------------------------------------------------
----------QKTLTLNKDQVLEAKQMFTN---------------CN-LSVPEK-------SLILGFIA---
GST-----------------------VNPCPD-RG-DVFNIR------LSQTEESIKQADG----CFKPMLV
DTFFQMNFKTKEYKQVKKYR
>EP00918_Siedleckia_nematoides_P083702_GHVU01183500.1.p1_GENE.GHVU01183500.1_GHVU01183500.1.p1_ORF_type_3prime_partial_len_206_score_36.69_GHVU01183500.1_2-616/1-205
------------------------------------------------------------------------
----------------------------------------------------------------MVGDILKP
YPSSG----------------------------------------------ALNTDV--------EPQHGFF
HEVLADLKKIVKKS------T--ETNLMPM-ECLYLN---RGALLSVAGQ----------------------
-QSV------------PVKHFALQRK-PK-SAS-LRKD--------IQSKS-V-------------------
-----------E---AAVNLKKNN------------TVTSIPIKIR--------SFAKNMDN----------
--------------------------------KTPMK---------G-------------------------
----------------IPNRSVTP--AGF------------RQGQGLS------------------------
-------------------------------------------------------------------SSFSG
A--------------------------VGQRPTKREGGVKFLELGEMPVGPKE--------------AKRRK
------------------------------------------------------KIAEVEAA----------
------------------------------------------------------------------------
------------------------------------------------------------------------
------------------------------------------------------------------------
------------------------------------------VNAKLEK-----------------------
------------------------------------------------------------------------
------------------------------------------------------------------------
------------------------------------------------------------------------
------------------------------------------------------------------------
------------------------------------------------------------------------
------------------------------------------------------------------------
------------------------------------------------------------------------
------------------------------------------------------------------------
------------------------------------------------------------------------
------------------------------------------------------------------------
------------------------------------------------------------------------
------------------------------------------------------------------------
------------------------------------------------------------------------
------------------------------------------------------------------------
AAA-----------------------ANETPD----------------------------------------
--------------------
>EP01087_Luapelamoeba_hula_P016274_TRINITY_DN49_c1_g2_i1.p1_TRINITY_DN49_c1_g2_TRINITY_DN49_c1_g2_i1.p1_ORF_type_internal_len_730_score_241.67_TRINITY_DN49_c1_g2_i1_3-2189/6-636
TD-----VEVWLNNKL---EGTWSS--EKISSLLT-PPTLEAATAR---FP-GLDTAIKLKLLFAFVTL---
GRKAR-E----------------------------DLDES--IRALQSVANAD-----DDEWVAVISQLFSN
LMARE----------------------------------------------KEGENAPPRAPDEVLVDNDHF
NNIHSSLKDTLAEL------P--PAQFYPL-EYPYLS---PYVIGSDTSA----------------------
-APLDA----------PNTHFTLKTP-IE-LPA-LPSA---------PQRE-A-------------------
---------------KPLPSTTS----------------TPTTSDKK-------------------------
------------------------------LGKRPL----------G-------------------------
----------------------ESTSSGF--------GNRKRPAPSPSLAKSD-------------------
------------------------------------------------------------------------
--------------------GAN----VGDKKNDTRKKLRVLDFDEAMALDQQ-----------LVDVVKQK
------------------------------------------------------EDEEEEER----------
---------------------KRKKTERAN------------------------------------------
------------------------------------------------------------------------
------------------------------------------------------------------------
--ALEQKR------------------------------------IEREARK---------AQRQEER-----
---------------------------------------KQKKAQKEEEK----------------------
------------------------------------------------LEKEVKRRERQSEAKTQKRGS---
-------------------------------------------------------LSKSATGIDNPPLSPID
TKLGLSGQLQ--------------------------------PGQG---------------LYQTQQRSGSM
SSSAG-------------------------------------------------------------------
-------GM----------------------------------------------------PPQFPGAGGAS
PGSASSNNGVGSGG----------------------------------------------------------
---------MGGSASPSGGG-------------SGGGGAPVGRPSGSVQ-----------------------
---------------------------------------------------ASSLLSAALLPNNFASS----
-----------------------------------------------------------------PQYPYGT
PQSHGGMHQQPDM---GW-------------------------------------PSPY--NNGAHMTGHSQ
QQQQPLTHL-----------------------------SPLASGYPSYPP-------------AQQHYLQHT
QQSQHP-QQQQHPQQHT------------------------P----------------------------LH
AQVP----------SNVAQTATTPNSLFDH---------------ANRLSAEDR-------ERLTAFLG---
GQMV----------------------SNPNPTGSS-PVQQIL------INEEEKSDG--------VSASYLE
QIIFEINYQTGSWRKLRRKK
>EP01087_Luapelamoeba_hula_P016275_TRINITY_DN49_c1_g2_i2.p1_TRINITY_DN49_c1_g2_TRINITY_DN49_c1_g2_i2.p1_ORF_type_internal_len_731_score_243.89_TRINITY_DN49_c1_g2_i2_3-2192/6-637
TD-----VEVWLNNKL---EGTWSS--EKISSLLT-PPTLEAATAR---FP-GLDTAIKLKLLFAFVTL---
GRKAR-E----------------------------DLDES--IRALQSVANAD-----DDEWVAVISQLFSN
LMARE----------------------------------------------KEGENAPPRAPDEVLVDNDHF
NNIHSSLKDTLAEL------P--PAQFYPL-EYPYLS---PYVIGSDTSA----------------------
-APLDA----------PNTHFTLKTP-IE-LPA-LPSA---------PQRE-A-------------------
---------------KPLPSTTS----------------TPTTSDKK-------------------------
------------------------------LGKRPL----------G-------------------------
----------------------ESTSSGF--------GNRKRPAPSPSLAKSD-------------------
------------------------------------------------------------------------
--------------------GAN----VGDKKNDTRKKLRVLDFDEAMALDQQ-----------LVDVVKQK
------------------------------------------------------EDEEEEER----------
---------------------KRKKTERAN------------------------------------------
------------------------------------------------------------------------
------------------------------------------------------------------------
--ALEQKR------------------------------------IEREARK---------AQRQEER-----
---------------------------------------KQKKAQKEEEK----------------------
------------------------------------------------LEKEVKRRERQSEAKTQKRGS---
-------------------------------------------------------LSKSATGIDNPPLSPID
TKLGLSGQLQ--------------------------------PGQG---------------LYQTQQRSGSM
SSSAG-------------------------------------------------------------------
-------GM----------------------------------------------------PPQFPGAGGAS
PGSASSNNGVGSGG----------------------------------------------------------
---------MGGSASPSGGG-------------SGGGGAPVGRPSGSVQ-----------------------
---------------------------------------------------ASSLLSAALLPNNFASS----
-----------------------------------------------------------------PQYPYGT
PQSHGGMHQQPDM---GW-------------------------------------PSPY--NNGAHMTGHSQ
QQQQPLTHL-----------------------------SPLASGYPSYPP-------------AQQHYLQHT
QQSQHPQQQQQHPQQHT------------------------P----------------------------LH
AQVP----------SNVAQTATTPNSLFDH---------------ANRLSAEDR-------ERLTAFLG---
GQMV----------------------SNPNPTGSS-PVQQIL------INEEEKSDG--------VSASYLE
QIIFEINYQTGSWRKLRRKK
>EP01089_Gocevia_fonbrunei_P017873_TRINITY_DN5932_c0_g1_i2.p1_TRINITY_DN5932_c0_g1_TRINITY_DN5932_c0_g1_i2.p1_ORF_type_internal_len_283_score_61.09_TRINITY_DN5932_c0_g1_i2_1-846/2-282
MD-----IENWVSTKL---YEPWSS--ATISSLLT-EDNLKQLKEK---FV-YLDTPIKLRLLLSFATL---
RKRQL-K----------------------------DFETE--INAILTLGQED-----EDEWCRVIAQMLSP
IAKD-----------------------------------------------GLST----------FIANEAS
NELQNEINEQLSNLE----TT--PYMIYPI-EYSYLS---PNLLPSTPPK----------------------
----------------PPQHFQMKKP-LE-PPV-FPTD--------FPAFS-S-------------------
---------------KHQPFSGQ----------------FGSASPSALALVG--------------------
------------------------------MGGGP-----------G---------------------SSGD
----------------GRRNKRKKS-SIF------------LNRSNGQSSLN--------------------
-------------------------------------------------------------------MSGNR
R-------------------G-----------FHKQKKMQIIDINELKQIQEQ-----------QPDVKKRK
------------------------------------------------------RQREEESE----------
------------------------------------------------------------------------
------------------------------------------------------------------------
------------------------------------------------------------------------
---RERKR------------------------------------KEKEVVKE--------------------
------------------------------------------------------------------------
------------------------------------------------------------------------
------------------------------------------------------------------------
------------------------------------------------------------------------
------------------------------------------------------------------------
------------------------------------------------------------------------
------------------------------------------------------------------------
------------------------------------------------------------------------
------------------------------------------------------------------------
------------------------------------------------------------------------
------------------------------------------------------------------------
------------------------------------------------------------------------
------------------------------------------------------------------------
------------------------------------------------------------------------
------------------------------------------------------------------------
--------------------
>EP01090_Pellita_catalonica_P002054_TRINITY_DN1172_c0_g1_i2.p1_TRINITY_DN1172_c0_g1_TRINITY_DN1172_c0_g1_i2.p1_ORF_type_5prime_partial_len_573_score_93.27_TRINITY_DN1172_c0_g1_i2_2-1720/1-568
-D-----IEVWVTTKL---SDAWSS--PKIASLLN-PTNLSQIKDR---FS-SLDATSKLRLILSFTSL---
RKRQY-L----------------------------ECEEI--VSDILTIAIDD-----EDQWVNIIASILRP
ITSSD------------------------------------------H---ILDLSA--------IAQNDAG
QELQKEILQKVDKLSD---DA--TLHTFPL-EFPYLS---SELLPQHPLI----------------------
-TQK------------QTVHFKLKTK-LT-PPA-----------FPIPSTS-K-------------------
---------------TAAPRIIP----------------NPNSSKRK-------GLSGSKSSALRS------
--------------------------------------------------------------------SSG-
---------------------LRSS-----------KGVSLRPSSSRGMGA---------------------
------------------------------------------------------------------------
--------------------GLS-------GRYPKPNKIGIIEVDELKRIQEM-----------QERAEKRT
------------------------------------------------------RLRDEEAE----------
--------------------RERRRRAQAL------------------------------------------
------------------------------------------------------------------------
------------------------------------------------------------------------
--AKETRR------------------------------------REREEKK---------RKRAEEA-----
---------------------------------------ATKRSIQEERR----------------------
------------------------------------------------LEKMQVQQSKRIKVLDNQSPQAY-
--------------------------------------------------------QHHYVVTNNAPQTA--
------------------------------------------PGSGQY-------------------RPPPI
VSPGNTYVRPHVGPMP---------------------------------------GYPQAPRAPIQASSLLT
QALS----------------------------------------YPQP--------------QPQHGREQGN
PAQPWAVHEGANNG----------------------------------------------------------
---------------------------------DERRTQPEQRNAADLA-----------------------
------------------------------------------------------MAQKSTMPVPYPN-----
-------------------------------------------------------------------YPYAQ
QQQHPHH-----------------------------------------------VPQ---------------
-------------------------------------------NQPQH--------------------EHQH
EPQRAPQHASQHASQHV-------------------------------------------------------
-SQP-----AQHHQPNQQEQQLTQNSNYNY---------------NNNSSSSNYN-----------------
--------------------------SNNSSS----------------NNSSNSSSN-------SSNTTSSS
CLIIRVSNNIIIITIRASRR
>EP01101_Sappina_pedata_P005339_TRINITY_DN2410_c0_g1_i1.p1_TRINITY_DN2410_c0_g1_TRINITY_DN2410_c0_g1_i1.p1_ORF_type_internal_len_178_score_14.88_TRINITY_DN2410_c0_g1_i1_1-531/5-172
--------------------------CQQTPSALPPAPSLSNPHAQ--------------------------
------A----------------------------TLQPK---------APQP---PGSQPWL---------
------------------------------------------------------------------------
-----------------------ASQPTPL---------FHSFQ----------------------------
----------------HAPSFIQHKL-PD-------------------------------------------
------------------------------------------------------------------------
------------------------------RSTTP-------------------------------------
--------------------------TFFSQ-----------------------------------------
-------------------------------------------------------------------AAAGN
SGSLGA--------------GVA-------------------------------------------------
------------------------------------------------------------------------
------------------------------------------------------------------------
------------------------------------------------------------------------
------------------------------------------------------------------------
------------------------------------------------------------------------
------------------------------------------------------------------------
------------------------------------------------------------------------
------------------------------------------------------------------------
------------------------------------------------------------------------
------------------------------------------------------------------------
------------------------------------------------------------------------
------------------------------------------------------------------------
------------------------------------------------------------------------
------------------------------------------------------------------------
------------------------------------------------------------------------
------------------------------------------------------------------------
------------------------------------------------------------------------
------------------------------------------------------------------------
------------QMQTRPLQSDQLSRLFDA---------------SNRLSEENK-------GLIMRFIE---
GNR-----------------------ENPWPE-KG-LVHTIL------VNEQVVEGKN-------------E
TIVFELNYQTGSWKKILKKK
>EP01102_Stenamoeba_stenopodia_P016787_TRINITY_DN5900_c0_g2_i1.p1_TRINITY_DN5900_c0_g2_TRINITY_DN5900_c0_g2_i1.p1_ORF_type_3prime_partial_len_403_score_134.54_TRINITY_DN5900_c0_g2_i1_2-1207/11-398
RD-----VELWLANKL---EEPWSS--ERIANLLT-SPIFLAVKAK---FE-RMDPIIKLKLLFAFFAL---
RKPNI-K----------------------------QMKVE--IEDILKLGLVD-----SDGWVRSISKLIGK
ITQDG----------------------------------------------DFELK----------TDDCCP
SEIYDTLKSMVETT---------NINFFPL-ETLYLH---PALLEKPYVK----------------------
----------------ENPHFTIKKR-IE-NEV---TS----------------------------------
---------------SNPPVRRS----------------SLSLSSSTVKIEPP-AGDKTVQRFDRS------
------------------------------TDGLP-------------------------------LRSSTN
----------------NITTPTRKS-SVF------------APRQSYDSL----------------------
-------------------------------------------------------------------SLGER
R-------------------G-----------FQKTNRTRMLDIGEVEKLRQAS---------MEAAAKAAR
------------------------------------------------------EAAAKEQA----------
------------------------------------------------------------------------
------------------------------------------------------------------------
------------------------------------------------------------------------
--LQEAK-------------------------------------EAKEAAR--------LAAKASRV-----
---------------------------------------KPKAKEPESDT----------------------
------------------------------------------------------------------------
--------------------------------------------------------TAIASITSSTPTTTTP
MDIE--------------------------------------PSKD--------------------------
------------------------------------------------------------------------
---------------------------------------------------------------GAAMEGASS
PTTPKQSKRRTAEA----------------------------------------------------------
-------------------------------GDGKKTPEP--------------------------------
------------------------------------------------------------------------
------------------------------------------------------------------------
------------------------------------------------------------------------
------------------------------------------------------------------------
------------------------------------------------------------------------
---------------------------------------------KKRKKSEDK---------------E-K
KEKL---------------------PKEPKPK------------------KEKKEKP---------------
--------------------
>EP01103_Thecamoeba_quadrilineata_P005452_TRINITY_DN1524_c0_g1_i1.p1_TRINITY_DN1524_c0_g1_TRINITY_DN1524_c0_g1_i1.p1_ORF_type_5prime_partial_len_419_score_80.31_TRINITY_DN1524_c0_g1_i1_2-1258/24-418
RD-----IEIWISTKL---EDPWSS--EKFTTYLT-PPVLKQIQAR---FP-ILDTSIKLRLLFAFLHA---
RKNTM-K----------------------------ELESE--FNTLISLGTKD-----PDDWVKTISKMLSV
LRDG-----------------------------------------------DIQLQ----------TEGICP
QDVHNSLKDSIKEQ------G--GVKFYPQ-EALFLN---KSLVGA--------------------------
-PPT------------SISHFTLKKP-LV-----------------------S-------------------
-----------E---TSLSVKKP----------------SLSNSIPKL------------------------
------------------------------ETMTP-----------G--------TVQHER---DLLTSSGN
----------------VPRTPAKKP----------------QPTPQ--------------------------
-------------------------------------------------------------------VSQER
R-------------------G-----------FQKQNKMRVLEIQEVNMLMQQ-----------SADSKKRK
------------------------------------------------------HPQEIEEP----------
--------------ASEDFEKQKKKKEKQE------------------------------------------
------------------------------------------------------------------------
------------------------------------------------------------------------
--QIEKKT------------------------------------KEKEEKK---------RKKMEEA-----
---------------------------------------HHKKLQNEEKK----------------------
------------------------------------------------NAVKVVPKKTTTPKPPKKNQKEGH
DP---------------------------------------------------MHPASLFNPLGNLPQYSIE
AHNGEQ------------------------------------PIEGDHYH-----------------YMNSL
YSKQGQESHSK-------------------------------------------------------------
------------------------------------------------------------------------
------------------------------------------------------------------------
------------------------------------------------------------------------
------------------------------------------------------------------------
------------------------------------------------------------------------
------------------------------------------------------------------------
------------------------------------------------------------------------
------------------------------------------------------------------------
------------------------------------------------------------------FSN---
---------LNI---------------------RG-----------------------------CFHLDILR
MCLMET--------------
>EP01103_Thecamoeba_quadrilineata_P005453_TRINITY_DN1524_c0_g1_i2.p1_TRINITY_DN1524_c0_g1_TRINITY_DN1524_c0_g1_i2.p1_ORF_type_5prime_partial_len_398_score_79.98_TRINITY_DN1524_c0_g1_i2_2-1195/24-397
RD-----IEIWISTKL---EDPWSS--EKFTTYLT-PPVLKQIQAR---FP-ILDTSIKLRLLFAFLHA---
RKNTM-K----------------------------ELESE--FNTLISLGTKD-----PDDWVKTISKMLSV
LRDG-----------------------------------------------DIQLQ----------TEGICP
QDVHNSLKDSIKEQ------G--GVKFYPQ-EALFLN---KSLVGA--------------------------
-PPT------------SISHFTLKKP-LV-----------------------S-------------------
-----------E---TSLSVKKP----------------SLSNSIPKL------------------------
------------------------------ETMTP-----------G--------TVQHER---DLLTSSGN
----------------VPRTPAKKP----------------QPTPQ--------------------------
-------------------------------------------------------------------VSQER
R-------------------G-----------FQKQNKMRVLEIQEVNMLMQQ-----------SADSKKRK
------------------------------------------------------HPQEIEEP----------
--------------ASEDFEKQKKKKEKQE------------------------------------------
------------------------------------------------------------------------
------------------------------------------------------------------------
--QIEKKT------------------------------------KEKEEKK---------RKKMEEA-----
---------------------------------------HHKKLQNEEKK----------------------
------------------------------------------------NAVKVVPKKTTTPKPPKKNQKEGH
DP---------------------------------------------------MHPASLFNPLGNLPQYSIE
AHNGEQ------------------------------------PIEGDHYH-----------------YMGQG
------------------------------------------------------------------------
------------------------------------------------------------------------
------------------------------------------------------------------------
------------------------------------------------------------------------
------------------------------------------------------------------------
------------------------------------------------------------------------
------------------------------------------------------------------------
------------------------------------------------------------------------
------------------------------------------------------------------------
---------------------------------------------------------------IVCFTS---
----------------------------------------------------------------------LK
EYVF----------------
>EP01103_Thecamoeba_quadrilineata_P005454_TRINITY_DN1524_c0_g1_i4.p1_TRINITY_DN1524_c0_g1_TRINITY_DN1524_c0_g1_i4.p1_ORF_type_complete_len_638_score_125.35_TRINITY_DN1524_c0_g1_i4_245-1915/1-531
------------------------------------------------------------------------
----M-K----------------------------ELESE--FNTLISLGTKD-----PDDWVKTISKMLSV
LRDG-----------------------------------------------DIQLQ----------TEGICP
QDVHNSLKDSIKEQ------G--GVKFYPQ-EALFLN---KSLVGA--------------------------
-PPT------------SISHFTLKKP-LV-----------------------S-------------------
-----------E---TSLSVKKP----------------SLSNSIPKL------------------------
------------------------------ETMTP-----------G--------TVQHER---DLLTSSGN
----------------VPRTPAKKP----------------QPTPQ--------------------------
-------------------------------------------------------------------VSQER
R-------------------G-----------FQKQNKMRVLEIQEVNMLMQQ-----------SADSKKRK
------------------------------------------------------HPQEIEEP----------
--------------ASEDFEKQKKKKEKQE------------------------------------------
------------------------------------------------------------------------
------------------------------------------------------------------------
--QIEKKT------------------------------------KEKEEKK---------RKKMEEA-----
---------------------------------------HHKKLQNEEKK----------------------
------------------------------------------------NAVKVVPKKTTTPKPPKKNQKEGH
DP---------------------------------------------------MHPASLFNPLGNLPQYSIE
AHNGEQ------------------------------------PIEGDHYH-----------------YMNSL
YSKQGQESHSK-------------------------------------------------------------
-------G-----------------------------------LFP--------------------------
PGYLTNVPHGNLNL----------------------------------------------------------
---------------------------------HPNQGKPMEFDYQGSSYFQ--------------------
----------------------------------------------------------GSYPMSTNLPPN--
----------------------------------------------------------NNTSPEYSDLPSSS
LSSQLSQAILSHQTL------------------------------------RNNNPPNVS----------QS
QLQQPIPTS-----------------------------PQHTSMLPPNLK------------------SPTY
SPPNPPYPNSTGSI----------------------------------------------------------
SQIP-----------SQQLNPVPSLNLFEP---------------ANRLTPENK-------QKILQFLS---
GNR-----------------------ENPSPK-DG-AIQTFL------LDEQVKEAN---------NANCIE
SVIFEINYEAGTWRKLRRKR
>EP01104_Vermistella_antarctica_P003584_TRINITY_DN1381_c2_g1_i1.p1_TRINITY_DN1381_c2_g1_TRINITY_DN1381_c2_g1_i1.p1_ORF_type_complete_len_708_score_187.87_TRINITY_DN1381_c2_g1_i1_130-2253/59-703
RD-----IELWLRNKL---ELAWSS--ANVSSLFS-PSLLAEIRTR---FP-TFETPIKLKILFSFVYM---
GKVTA-N----------------------------ECRPE--IERVLERAKED-----KDEWVKVIAELLSP
LS-------------------------------------------------KIDFSH--------LRQCKHS
KDTLEAVEESLREV------E--ALRYASK-ESVYLH---SDLIPSFARKRLARGGNDDDGDVA--------
CGPQ------------DNEHFRINKS-AL-DSL-IAAS----GFDATRSTS-T-------------------
-----------T---PSTPLHTSSHA----------------------------------------------
------------------------------SSSSP-------------------------------------
-----------------------------------------SPASSSSMK----------------------
-------------------------------------------------------------------AAAAR
RLSHSGSGLGGSYKKRLSSSGLSASSGLSLRGSQKRQKIEVLDVQQLRIIKDS-----------EDQAKAQK
------------------------------------------------------KQEELDAQ----------
------------------LAREQ-------------------------------------------------
------------------------------------------------------------------------
------------------------------------------------------------------------
--ERLKKK------------------------------------DEREVKK---------KEKNEEI-----
---------------------------------------KNRRLMREERK----------------------
------------------------------------------------MAALAAVEIQRAAVVAGA------
--------------------------------------------------------SAAGLTANGEPAMGYG
NNLPPEMPF----------------------------GHEHQPMQQQEQQ--------GRFLLSHQQQEQEQ
QQQQQQQQRSS-------------------------------------------------------------
-------------------------------------------FFP---------------PPQQPSAFYQP
PQPPTQTSSQFNFPKTSYF-----------------------------------------------------
-GSSA----SGVDGGPPP---------------MMTFSAPSSLATPTSG-----------------------
---------------------------------------------------VPSTPTSSTTPSSFGF-----
-----------------------------------------------------------GVGTGQYAVPQRN
LQSHQGA--------F-----------------------------------QPQQPE----SSASLLSQALS
KTAQPAILA----------------------------------TNPGT--------------------GAGT
PGVGAPSQFQAMLN----------------------------------------------------------
-------------TQQQQQRSQLPTTIIPPEV------LRVVGTSTNRLDGAAI-------SKIMAFV----
--------------------------QRKGPA-DGIDEQHIV------VHEEYDASN-----------AMLV
EIELVVVHSAGTWKKIKQYR
>EP01109_Acytostelium_subglobosum_P001548_XP_012749089.1_hypothetical_protein_SAMD00019534_109820_Acytostelium_subglobosum_LB1/4-679
RD-----IEGWLTSKL---EEQWSS--ERLSSHLT-KDILQFCLLK---FT-KIDSMIRMKLLFSFLSL---
RKKQF-Q----------------------------DLDMT--INMLLQVADEE-----EDEWLRALAQLLAR
ISEE-----------------------------------------------KIPIN----------MDLEPF
NSTIKKLSEQLDKK------G--PPNFYPL-EYLYLN---RKALPVPLAN----------------------
-NLT------------ENKHFALKKP-TT--------------ELPVFKKT---------------------
---------------LFTP--------------------TLTASKSSIPVAPA---SITQSASLSSSSASLS
SSLAAASSSSTTSTSNI-------------TSSSP--------YLLSE----TSPTLRNEK---LKLLQ---
----------------QQPSPLRKS-SLF------------IPRTHHASEHQSMS-----------------
SSSSNL------LSMSGTSS--------------------SSSSSLSMSGHHS-LASSSGG------SAMEK
R-------------------G-----------VQKKTKMHMISLDQVREITTQ-----------TTTTKKRR
------------------------------------------------------QSINEEGS----------
GSSSGGVTDEK---------PQQQQQSTQQQQQHITQ-----------QHFNEPIN---------DLS----
---SSNNNIS-------------NNGNIEMNTQVQALHEQQQQQQQQQQLPPQQDE----------------
----------------------------------------------------TKIKKKKKEKANAETAEQ--
--KKERKE------------------------------------KEKKEKE---------KKEKKEK-----
---------------------------------------KDKKKEKEKEK----------------------
------------------------------------------------EKKKKEKEKEKKKKDKDKDKDKPK
VEKVKEV--------KEKRKKDKDDSEAATK--------------------KQKVTRKKKAGAESTPTMK--
-------------------------------------------------------------------SEDDF
SSPVVTADTASSN--------------------VNYQQHHHLHQQPQL-------QNVRGGEDLSGLSSLMN
ALEQ--NG--------------------------------------------------------------SL
PLEPQYMLHRSTAQHQST------------------------------------------------------
-----------------------------EAFQSQQQQQ---------------------------------
------------------------------------------------------------------------
------------------------------------------------------------------------
------------------------------------------------------------------------
--------------------------------------------------------------------LHHL
QQQQQPFQQQHFQQ----------------------------------------------------------
------------------------------------------------------------------------
--------------------------HQQQPF----------------MQYQQQQQQHIFN-----------
------NYNYNNNNNNRRRQ
>EP01111_Echinosteliopsis_oligospora_P008100_TRINITY_DN23549_c0_g1_i1.p1_TRINITY_DN23549_c0_g1_TRINITY_DN23549_c0_g1_i1.p1_ORF_type_3prime_partial_len_117_score_22.32_TRINITY_DN23549_c0_g1_i1_91-438/6-116
RD-----IEQWLSAKL---EDPWAS--ERISSLLT-SDLLVNTRNR---FP-NMDPPLKLKILLSFLSL---
RKKPL-K----------------------------DLEVE--IMSVLKVASED-----EDDWVKVIAGMMRE
LNQE-----------------------------------------------NISVSNVPDD---A-------
-----TVISSL-------------------------------------------------------------
------------------------------------------------------------------------
------------------------------------------------------------------------
------------------------------------------------------------------------
------------------------------------------------------------------------
------------------------------------------------------------------------
------------------------------------------------------------------------
------------------------------------------------------------------------
------------------------------------------------------------------------
------------------------------------------------------------------------
------------------------------------------------------------------------
------------------------------------------------------------------------
------------------------------------------------------------------------
------------------------------------------------------------------------
------------------------------------------------------------------------
------------------------------------------------------------------------
------------------------------------------------------------------------
------------------------------------------------------------------------
------------------------------------------------------------------------
------------------------------------------------------------------------
------------------------------------------------------------------------
------------------------------------------------------------------------
------------------------------------------------------------------------
------------------------------------------------------------------------
------------------------------------------------------------------------
------------------------------------------------------------------------
------------------------------------------------------------------------
--------------------
>EP01112_Ceratiomyxa_fruticulosa_P001307_TRINITY_DN11369_c0_g1_i1.p1_TRINITY_DN11369_c0_g1_TRINITY_DN11369_c0_g1_i1.p1_ORF_type_3prime_partial_len_235_score_36.33_TRINITY_DN11369_c0_g1_i1_1-702/17-234
RD-----IEQWLAAKL---EDPWSS--EKISSLLT-KDLLTAVATR---FP-TLDSSIKLKLLFSFLSL---
RKKTY-L----------------------------ELQTT--ITNIISAGVTD-----DDEWVRVISPLLAE
LDSD-----------------------------------------------NIDTEILE------TIEGEGI
KDSVHRLSDNLKKE------H--APTFYPL-ECQFLN---TSLFSYTQP-----------------------
----------------QNTHFKLKKT-DN-PSV-MTS-----------------------------------
---------------SSSSLRRSS--------------LVPTSLNSSSGISPL----KTDPMSLRA------
------------------------------SLSSPI------------------------------------
-------------------SPRGSSSSIF------------SPKPQ--------------------------
------------------------------------------------------------------------
------------------------------------------------------------------------
------------------------------------------------------------------------
------------------------------------------------------------------------
------------------------------------------------------------------------
------------------------------------------------------------------------
------------------------------------------------------------------------
------------------------------------------------------------------------
------------------------------------------------------------------------
------------------------------------------------------------------------
------------------------------------------------------------------------
------------------------------------------------------------------------
------------------------------------------------------------------------
------------------------------------------------------------------------
------------------------------------------------------------------------
------------------------------------------------------------------------
------------------------------------------------------------------------
------------------------------------------------------------------------
------------------------------------------------------------------------
------------------------------------------------------------------------
------------------------------------------------------------------------
------------------------------------------------------------------------
--------------------
>EP01113_Clastostelium_recurvatum_P043875_TRINITY_DN7330_c0_g1_i3.p1_TRINITY_DN7330_c0_g1_TRINITY_DN7330_c0_g1_i3.p1_ORF_type_5prime_partial_len_252_score_34.37_TRINITY_DN7330_c0_g1_i3_3-758/43-251
RD-----IELWLGAKL---EDAWSS--EKISSYIT-KDLLQAVIAR---FP-TMESSIKLKVLFSFVSL---
RRKTL-L----------------------------ELQQE--IDEIIRLANID-----EDEWVRMISPILSS
LPHHD----------------------------------------------RIACNMDTF----LNSNIQGI
RDAVGKLQASLATQ-----TA--PPHFLPL-ECQYLN---PDLLPASHQT----------------------
-PPT------------HTTHFKLKKP-VI-DAT-LPT-----------------------------------
---------------QAGNMRRSS--------------IAVGIAHSHISAS---------------------
------------------------------TLESPTSPKHPHRQV---------------------------
------------------------------------------------------------------------
------------------------------------------------------------------------
------------------------------------------------------------------------
------------------------------------------------------------------------
------------------------------------------------------------------------
------------------------------------------------------------------------
------------------------------------------------------------------------
------------------------------------------------------------------------
------------------------------------------------------------------------
------------------------------------------------------------------------
------------------------------------------------------------------------
------------------------------------------------------------------------
------------------------------------------------------------------------
------------------------------------------------------------------------
------------------------------------------------------------------------
------------------------------------------------------------------------
------------------------------------------------------------------------
------------------------------------------------------------------------
------------------------------------------------------------------------
------------------------------------------------------------------------
------------------------------------------------------------------------
------------------------------------------------------------------------
------------------------------------------------------------------------
--------------------
>EP01113_Clastostelium_recurvatum_P043876_TRINITY_DN7330_c0_g1_i4.p1_TRINITY_DN7330_c0_g1_TRINITY_DN7330_c0_g1_i4.p1_ORF_type_internal_len_794_score_203.25_TRINITY_DN7330_c0_g1_i4_3-2381/43-789
RD-----IELWLGAKL---EDAWSS--EKISSYIT-KDLLQAVIAR---FP-TMESSIKLKVLFSFVSL---
RRKTL-L----------------------------ELQQE--IDEIIRLANID-----EDEWVRMISPILSS
LPHHD----------------------------------------------RIACNMDTF----LNSNIQGI
RDAVGKLQASLATQ-----TA--PPHFLPL-ECQYLN---PDLLPASHQT----------------------
-PPT------------HTTHFKLKKP-VI-DAT-LPT-----------------------------------
---------------QAGNMRRSS--------------IAVGIAHSHISAS---------------------
------------------------------TLESPTSPKHPSRQADGTSTTSSDEPQRNPKVAPVSMRSSLG
-------------SIASPMSPRAAPVSIF------------SPKQPHHGLGS--------------------
----------------------------------------------------------SLG------SSGER
R-------------------G-----------YQKPSRMQVIDFEEVKSIKEH-----------ADEMRKRR
------------------------------------------------------SSQTPTPLLPPS---TPG
LAPPGG--------FSIDGEGQEGEDKKAG------------------------------------------
------------------------------------------------------------------------
------------------------------------------------------------------ALGGFK
DQFRETKQ------------------------------------KERQDKK---------RKKEEEI-----
---------------------------------------ESKRKVAEDKK----------------------
------------------------------------------------VEKEAKKEAKKVEKDKIAQEKASK
KKRV--------------TVTTITNPNAIGAGA-----------------GHPGMHTTDPQTSSATPHYMAS
PALGSTYPGPPP----------------------NAVYVTPQPNRP-------------LIPVQHSLSSAPT
LQPTPTPSMPP---------------------------------------------PSRPADVVSLLSQALQ
PPNQ----A----------------------------------------------------SMMPPTLAQTQ
PTLPHMNPLQHVNPYHPS------------------------------------------------------
------------MTAPPS---------------TQPPAMPAKPPASQILQPN--------------------
--VPLSYPQQ----------------------------------------VPSMMPPIGTQPAPMSFPTT--
-------------------------------------------I-----------SPPSIPPHASVSAPSTA
PQASPAPQ-------------------------------------------ISPAPVPIP-----------A
PVHTPAPLP-----------------------------------------------------------ASAT
APAPAPPPPTPAST----------------------------------------------------------
DAIP-----------AASNPATVMAGLIESG--------------ANMLSPENK-------LLIEAFLN---
GDN-----------------------ANPTPE-QG-PIKQIQ------LNVDQKTGD--------NGGIVVE
MSVFENNYEQGNGRKLKRMR
>EP01113_Clastostelium_recurvatum_P043878_TRINITY_DN7330_c0_g1_i6.p1_TRINITY_DN7330_c0_g1_TRINITY_DN7330_c0_g1_i6.p1_ORF_type_internal_len_242_score_39.15_TRINITY_DN7330_c0_g1_i6_3-725/43-241
RD-----IELWLGAKL---EDAWSS--EKISSYIT-KDLLQAVIAR---FP-TMESSIKLKVLFSFVSL---
RRKTL-L----------------------------ELQQE--IDEIIRLANID-----EDEWVRMISPILSS
LPHHD----------------------------------------------RIACNMDTF----LNSNIQGI
RDAVGKLQASLATQ-----TA--PPHFLPL-ECQYLN---PDLLPPSHQT----------------------
-PPT------------HTTHFKLKKP-VI-DAT-LPT-----------------------------------
---------------QAGNMRRSS--------------IAVGIAHSHISAS---------------------
------------------------------TLESP-------------------------------------
------------------------------------------------------------------------
------------------------------------------------------------------------
------------------------------------------------------------------------
------------------------------------------------------------------------
------------------------------------------------------------------------
------------------------------------------------------------------------
------------------------------------------------------------------------
------------------------------------------------------------------------
------------------------------------------------------------------------
------------------------------------------------------------------------
------------------------------------------------------------------------
------------------------------------------------------------------------
------------------------------------------------------------------------
------------------------------------------------------------------------
------------------------------------------------------------------------
------------------------------------------------------------------------
------------------------------------------------------------------------
------------------------------------------------------------------------
------------------------------------------------------------------------
------------------------------------------------------------------------
------------------------------------------------------------------------
------------------------------------------------------------------------
------------------------------------------------------------------------
--------------------
>EP01114_Cavostelium_apophysatum_P013113_TRINITY_DN3106_c0_g2_i1.p1_TRINITY_DN3106_c0_g2_TRINITY_DN3106_c0_g2_i1.p1_ORF_type_internal_len_639_score_182.23_TRINITY_DN3106_c0_g2_i1_3-1916/10-565
RD-----PVLWLRNKL---EDPWSS--EKISPLLN-LEFLQTIKAK---YN-SLEIAVKIRFLFSFLCL---
KKNQI-A----------------------------EMKED--LEQILDMAKED-----EDEWVKVTAIMVRP
VTLD-----------------------------------------------LPTLPN--------IHESELF
RQTYADLQQKLASL-----NR--PVQIVPL-DYPYLS---GHLVQEIPDVLK--------------------
----------------TNPHFKLKEK-SQ-NLS-GREA----------------------------------
------------LT-SSQRLKRPFSTSG--------FYDSFAAAKKEETPAPEP------------------
------------------------------PKAQPIPSQ------FG------------------SLQSHNS
----------------FNASRLNTSTDSLTAL----SGSLSRSASSDAMSKSGTF-----------------
----------------------------------------------------------SVP------LSTER
K------------------------------GLQKQARMKLIDVFEVNQLQQQ-----------QQKKNVKA
------------------------------------------------------TNPEILAE----------
--------------------RERKKK----------------------------------------------
------------------------------------------------------------------------
------------------------------------------------------------------------
--EEEQKK------------------------------------IDREEKK---------RKKAEDA-----
---------------------------------------EIKKAEKEIKK----------------------
------------------------------------------------KEKEDGKSPKKAKKDKEGDSKEGK
EKK------------------------------------------------KDKKERKKKEKKPDAPTTPMD
TSA---------------------------------------PAA-----------------YSVHQAAQNF
NSNNIASADASHMAL---------------------------------------------------------
-------------------------------------------------------------LSAALLTSPQR
PAAP--------------------------------------------------------------------
---------------------------------AGPSSPPAKAAPFI-------------------------
-------------------------------------------------------------PLAA-------
------------------------------------------------------------------------
------------------------------------------------------------------------
--------------------------------------------------------------------SPSL
TTAPKPQSATGPIP----------------------------------------------------------
-QAP----------QVVPAQGVVPESLFEQ---------------ANVLGPDDK-------KLIERFLT---
GDQ-----------------------TNPNPE-GN-PIRQIT------LNFEQKLAP--------NGVLFAE
QLVFEINYETRTWRKLRRKR
>EP01114_Cavostelium_apophysatum_P013114_TRINITY_DN3106_c0_g2_i2.p1_TRINITY_DN3106_c0_g2_TRINITY_DN3106_c0_g2_i2.p1_ORF_type_5prime_partial_len_456_score_128.20_TRINITY_DN3106_c0_g2_i2_442-1809/10-445
RD-----PVLWLRNKL---EDPWSS--EKISPLLN-LEFLQTIKAK---YN-SLEIAVKIRFLFSFLCL---
KKNQI-A----------------------------EMKED--LEQILDMAKED-----EDEWVKVTAIMVRP
VTLD-----------------------------------------------LPTLPN--------IHESELF
RQTYADLQQKLASL-----NR--PVQIVPL-DYPYLS---GHLVQEIPDVLK--------------------
----------------TNPHFKLKEK-SQ-NLS-GREA----------------------------------
------------LT-SSQRLKRPFSTSG--------FYDSFAAAKKEETPAPEP------------------
------------------------------PKAQPIPSQ------FG------------------SLQSHNS
----------------FNASRLNTSTDSLTAL----SGSLSRSASSDAMSKSGTF-----------------
----------------------------------------------------------SVP------LSTER
K------------------------------GLQKQARMKLIDVFEVNQLQQQ-----------QQKKNVKA
------------------------------------------------------TNPEILAE----------
--------------------RERKKK----------------------------------------------
------------------------------------------------------------------------
------------------------------------------------------------------------
--EEEQKK------------------------------------IDREEKK---------RKKAEDA-----
---------------------------------------EIKKAEKEIKK----------------------
------------------------------------------------KEKEDGKSPKKAKKDKEGDSKEGK
EKK------------------------------------------------KDKKERKKKEKKPDAPTTPMD
TSA---------------------------------------PAA-----------------YPVHQAAQ--
-------TSIPTTSL---------------------------------------------------------
-------------------------------------------------------------LQTRLTWPSCR
PLCS--------------------------------------------------------------------
---------------------------------LRRRDPPHQ------------------------------
------------------------------------------------------------------------
------------------------------------------------------------------------
------------------------------------------------------------------------
------------------------------------------------------------------------
------------------------------------------------------------------------
--------------------------------------------------PD--------------------
------------------------------------------------------------------------
QVV-----------------
>EP01116_Phalansterium_solitarium_P008990_TRINITY_DN22970_c0_g1_i3.p1_TRINITY_DN22970_c0_g1_TRINITY_DN22970_c0_g1_i3.p1_ORF_type_3prime_partial_len_692_score_258.39_TRINITY_DN22970_c0_g1_i3_2-2074/11-690
RD-----AIAWLSGKL---EEPWTA--DGIVSFLS-PDLLQTVKTR---FS-SLDTPVKLRLLCSFVLL---
RKRTL-T----------------------------ELQQE--INDILQLGRED-----EDDWVRVISELLTP
ITSA-----------------------------------------------KPHLNL--------NCDNDRF
RQCRDDIMQLVSQSS----TP--PPPLCPM-ECAYVS---ASLAPKGLAT----------------------
----------------GNTHFKLKKS-LP----------------AVLTKH---------------------
---------------TFAPNKRPPPSSA----------AAPEAAPKRVDAA---------------------
------------------------------AAEKPSEAA-------G---------------------SSGG
G------------GSSVPVSVPAVAAAPF------------KPSGQRHSSLT--------------------
-------------------------------------------------------------------TFAQR
Y-------------------G------EKKTVHRSTTGISVIDIEELQAIKIKQ----------EDATKKRK
------------------------------------------------------RKAEPEAD----------
--------------------GVDERAAKLD------------------------------------------
------------------------------------------------------------------------
------------------------------------------------------------------------
--AKAKKQ------------------------------------QEKEEKL---------RQKEQEK-----
---------------------------------------AQAAIDKAEAK----------------------
------------------------------------------------EAKLRAKQDEKQRKRVERDA----
-------------------------------------------------------MPQQATAGGTTPKVPRA
S-----------------------------------------PARK------------------HAEAADAI
SEAAVAAGLAAQTASAATIMASL------------HDLSAFAAAATPNPI-----VPLGAAAATTDLSTM--
-------------------------------------------------------------LSQALGTAGQV
PMTPSAGSFG--------------------------------------------------------------
------------AAVPAV---------------QPPPQLPTAQLVQQRLLMN--------------------
--QRLQQQQQQQAAL---------------------------AALQAGLPRPLDSAPLSAHPSMPPST----
---------------------------------------------------------PFASAAFASGTPSSA
MPAPFGQAL-------GAF--------------------------------MPQTPS----AAAAGLAPLAA
AAQQDAASR------------------------------QRMLMQQQYDRISGA--------------APAP
LPQAAPMSAAAAAA----------------------------------------------------------
GSAP-------GAAVSQQQSDAAIDQILEA---------------ATSLSPTDR-------AVIVRFLK---
GNK-----------------------ENPTPA-AG-PIKQLV------LSVQMKPHG--------NGQLMME
QLVFEINYA-----------
>EP01117_Protostelium_nocturnum_P007346_TRINITY_DN2629_c0_g1_i2.p1_TRINITY_DN2629_c0_g1_TRINITY_DN2629_c0_g1_i2.p1_ORF_type_complete_len_514_score_254.02_TRINITY_DN2629_c0_g1_i2_505-2046/1-410
------------------------------------------------------------------------
------------------------------------------------------------------------
------------------------------------------------------------------------
------------------------------------------------------------------------
------------------------------------------------------------------------
------------------------------------------------------------------------
------------------------------------------------------------------------
----------------------------------MIPSSHFTPNSNNDDSKSGVG-----------------
----------------------------------------------------------A--------LRMSR
G------------------------------YTQEKKKMVVLDFSEVKELANK-------------KTVNTK
------------------------------------------------------KIQEEAER----------
---------------------ERKKKEKIE------------------------------------------
------------------------------------------------------------------------
------------------------------------------------------------------------
--ESEKKK------------------------------------QERESLK--KEKEILKAKKEEEK-----
---------------------------------------KAKQEEKEEKKKKRDK-----------------
-----------PEEGAL--------------------------NNNSEGEKKEGEGEPKTKKPKKEKKPKVP
GE-------------EGSTEGEEK---------------------------KEKKNKEKKEKEPKTPKIP--
---------------------------------------GEKP-P----------------------KKKKE
KDPNAEPKEPS-------------------------------------------------------------
--------------------------------------------------------------AKKSKTSSLP
PLNSPLSTSNPFPS----------------------------------------------------------
------------PLFPPGESK------------SPFPSKPILAPR---------------------------
--------------------------------------------------------PTQMIPVKASV-----
-----------------------------------------------------------------GAIPVKS
ASAMASVRNALTA------------------NLQNKIN-----NGGTLPIKTSLVP----------------
--------------------------------------------------------------------VKAA
PFVPIPVQSQINNALPT-------------------------------------------------------
VTRP-----------NGPPQPTTMDELFGGS--------------TNQLTPENR-------KLIQDFLN---
GNR-----------------------DNPSPS-TG-PLRQIL------INFDKRTDE-------EPGYITEQ
SIIFEINYENGTWRKLRRKK
>EP01117_Protostelium_nocturnum_P007347_TRINITY_DN2629_c0_g1_i3.p1_TRINITY_DN2629_c0_g1_TRINITY_DN2629_c0_g1_i3.p1_ORF_type_complete_len_788_score_365.51_TRINITY_DN2629_c0_g1_i3_108-2471/9-684
RD-----VVSWLHHRG---EEEFAS--DRISSFLS-SEVFSQLESK---FE-ALDTNVRLKLVYSFLSL---
RKKQL-S----------------------------DFSEAGFISNILQQAHSN----NEDEWLKIISEILQE
ILPENAGKMRKKSEENNEKGENNEGKKEENGKSENENENEKNSNANSSSAGEIEGNKL-------VIKDKTF
EETVKAVNECVSSL-----NH--SISFLPL-ESKYLS---KNLYQSNQQS----------------------
-DPL------------FNSHFKLKSK-DF-NLS-FKPP--------IIQKKFHRE-----------------
---DSKGRFNED---VTSPIST--------------------------------------------------
------------------------------VSHTP-------------------------------------
-------------PAPISRQSSRQE----IQTSPMIPSSHFTPNSNNDDSKSGVG-----------------
----------------------------------------------------------A--------LRMSR
G------------------------------YTQEKKKMVVLDFSEVKELANK-------------KTVNTK
------------------------------------------------------KIQEEAER----------
---------------------ERKKKEKIE------------------------------------------
------------------------------------------------------------------------
------------------------------------------------------------------------
--ESEKKK------------------------------------QERESLK--KEKEILKAKKEEEK-----
---------------------------------------KAKQEEKEEKKKKRDK-----------------
-----------PEEGAL--------------------------NNNSEGEKKEGEGEPKTKKPKKEKKPKVP
GE-------------EGSTEGEEK---------------------------KEKKNKEKKEKEPKTPKIP--
---------------------------------------GEKP-P----------------------KKKKE
KDPNAEPKEPS-------------------------------------------------------------
--------------------------------------------------------------AKKSKTSSLP
PLNSPLSTSNPFPS----------------------------------------------------------
------------PLFPPGESK------------SPFPSKPILAPR---------------------------
--------------------------------------------------------PTQMIPVKASV-----
-----------------------------------------------------------------GAIPVKS
ASAMASVRNALTA------------------NLQNKIN-----NGGTLPIKTSLVP----------------
--------------------------------------------------------------------VKAA
PFVPIPVQSQINNALPT-------------------------------------------------------
VTRP-----------NGPPQPTTMDELFGGS--------------TNQLTPENR-------KLIQDFLN---
GNR-----------------------DNPSPS-TG-PLRQIL------INFDKRTDE-------EPGYITEQ
SIIFEINYENGTWRKLRRKK
>EP01117_Protostelium_nocturnum_P007350_TRINITY_DN2629_c0_g1_i6.p1_TRINITY_DN2629_c0_g1_TRINITY_DN2629_c0_g1_i6.p1_ORF_type_complete_len_808_score_360.23_TRINITY_DN2629_c0_g1_i6_108-2531/9-704
RD-----VVSWLHHRG---EEEFAS--DRISSFLS-SEVFSQLESK---FE-ALDTNVRLKLVYSFLSL---
RKKQL-S----------------------------DFSEAGFISNILQQAHSN----NEDEWLKIISEILQE
ILPENAGKMRKKSEENNEKGENNEGKKEENGKSENENENEKNSNANSSSAGEIEGNKL-------VIKDKTF
EETVKAVNECVSSL-----NH--SISFLPL-ESKYLS---KNLYQSNQQS----------------------
-DPL------------FNSHFKLKSK-DF-NLS-FKPP--------IIQKKFHREGLRDFYLFFFIFSFFQS
FFLDSKGRFNED---VTSPIST--------------------------------------------------
------------------------------VSHTP-------------------------------------
-------------PAPISRQSSRQE----IQTSPMIPSSHFTPNSNNDDSKSGVG-----------------
----------------------------------------------------------A--------LRMSR
G------------------------------YTQEKKKMVVLDFSEVKELANK-------------KTVNTK
------------------------------------------------------KIQEEAER----------
---------------------ERKKKEKIE------------------------------------------
------------------------------------------------------------------------
------------------------------------------------------------------------
--ESEKKK------------------------------------QERESLK--KEKEILKAKKEEEK-----
---------------------------------------KAKQEEKEEKKKKRDK-----------------
-----------PEEGAL--------------------------NNNSEGEKKEGEGEPKTKKPKKEKKPKVP
GE-------------EGSTEGEEK---------------------------KEKKNKEKKEKEPKTPKIP--
---------------------------------------GEKP-P----------------------KKKKE
KDPNAEPKEPS-------------------------------------------------------------
--------------------------------------------------------------AKKSKTSSLP
PLNSPLSTSNPFPS----------------------------------------------------------
------------PLFPPGESK------------SPFPSKPILAPR---------------------------
--------------------------------------------------------PTQMIPVKASV-----
-----------------------------------------------------------------GAIPVKS
ASAMASVRNALTA------------------NLQNKIN-----NGGTLPIKTSLVP----------------
--------------------------------------------------------------------VKAA
PFVPIPVQSQINNALPT-------------------------------------------------------
VTRP-----------NGPPQPTTMDELFGGS--------------TNQLTPENR-------KLIQDFLN---
GNR-----------------------DNPSPS-TG-PLRQIL------INFDKRTDE-------EPGYITEQ
SIIFEINYENGTWRKLRRKK
>EP01119_Soliformovum_irregulare_P013342_TRINITY_DN3532_c0_g2_i1.p1_TRINITY_DN3532_c0_g2_TRINITY_DN3532_c0_g2_i1.p1_ORF_type_complete_len_604_score_221.75_TRINITY_DN3532_c0_g2_i1_37-1848/10-581
QD-----AVIWLSSKL---EEPWSS--EKIAGYLD-APMLKSIQTR---FS-GLETAIKLKVLFSFLYI---
RKKSL-E----------------------------EVKEI--IDEIYEIGKSD-----DDEWVRVVSQLLSC
NATGT---------------------------------------ENDHK--SLEQSF--------AEVNETF
RNTTSELHRNLEEI------G--ATQLVPM-EYSYLS---PSIIPPRAYGQT--------------------
----------------NHMHFKLKDN-IP-TLHFTKTE--------SKKRA-S-------------------
---------------EIVPMEEDHRMIIEDSR--SNDELALPLTTSSMTRLD--SLKRERSD----------
----------------------------DKSSTSPLI-----------------------------------
---------------------------------------RNRPHRDGASSLTS-------------------
------------------------------------------------------------------------
-----------------SAGNLA----IDKKKFEKKNRMQTIDIKEVVEIEKK---------------KPRK
---------------------------G--------------------------LTAEQELE----------
--------------------REKKKKEKED------------------------------------------
------------------------------------------------------------------------
------------------------------------------------------------------------
--SAEIKK------------------------------------IQKEANK---------RKKDEEN-----
---------------------------------------AQKKLASEIKR----------------------
------------------------------------------------AERDAKK-----------------
-------------------------------------------------------VPQTPMMPTSPPMMPPQ
LKINPMS-----------------------------------PMSP--------------------------
------------------------------------------------------------------------
-------------------------------------------------------------MSPMSPMSPIN
PMNPMGM-----------------------------------------------------------------
------------MAFPPGSMGLS------QMGAKNPYGIPGEGTLSSLL-----------------------
---------------------------------------------------TRAIGNPGRLPMSPTGF----
--------------------------------------------------------------------PTGN
MTPLNLNST--------------------------------------TPMGLNMNPPM--------------
------------------------------------------RSIP----------------------THVP
KTTTAPTAPTHVPT----------------------------------------------------------
--TP-----MSKESIAQQQGALTTESLFEQ---------------SNQLTPENK-------QIILQFLA---
GNK-----------------------TNPNPG-NG-PVSQIM------LHFEQKMNA-------ETNTSYFE
YLIFEINYETGTWRKIRRRR
>EP01124_Arcella_intermedia_P036102_TRINITY_DN9384_c0_g1_i1.p1_TRINITY_DN9384_c0_g1_TRINITY_DN9384_c0_g1_i1.p1_ORF_type_3prime_partial_len_202_score_51.48_TRINITY_DN9384_c0_g1_i1_53-655/7-201
RD-----FKLWLSSKL---EESWAS--SKIS--LT-REILDKILEK-DLFT-TLDTPLKLKLLFALLNL---
KRTDL-T----------------------------SLSPS--IHSLLALSHTD-----PGDWVKVVGTLLAD
IETG-----------------------------------------------TLSLTA--------IQANPVS
NSVYLHMRGLVHEK---------PLAFHPL-ESPYLS---TSQFPPSLLK----------------------
-SFS------------ETPHFTVTKK-TP-RFT---------------------------------------
---------------RTVPTQNPLQKLL--------------------------------------------
------------------------------QGSTP-------------------------------------
------------------------------------------------------------------------
------------------------------------------------------------------------
------------------------------------------------------------------------
------------------------------------------------------------------------
------------------------------------------------------------------------
------------------------------------------------------------------------
------------------------------------------------------------------------
------------------------------------------------------------------------
------------------------------------------------------------------------
------------------------------------------------------------------------
------------------------------------------------------------------------
------------------------------------------PTP---------------------------
------------------------------------------------------------------------
------------------------------------------------------------------------
------------------------------------------------------------------------
------------------------------------------------------------------------
------------------------------------------------------------------------
------------------------------------------------------------------------
------------------------------------------------------------------------
------------------------------------------------------------------------
-PAPSP------------------------------------------------------------------
---P--------------------------------------------------------------------
--------------------------QTPPPG----------------------------------------
--------------------
>EP01125_Pyxidicula_operculata_P006449_TRINITY_DN2232_c0_g2_i1.p1_TRINITY_DN2232_c0_g2_TRINITY_DN2232_c0_g2_i1.p1_ORF_type_5prime_partial_len_626_score_201.81_TRINITY_DN2232_c0_g2_i1_313-2190/9-625
RD-----LRLWLSSKL---EEPWSS--SNISASFT-KEVIQKVISH---FP-TLDASIKLKLLFSLIAL---
RKNIQ-I----------------------------ELKHD--IQELLQLANQD-----STEWVRVVSSLLVT
FMEG-----------------------------------------------RLCSEE--------LKNNPIY
MGVYSNIKNIIATE---------PPTFHPL-ENAYLT---MNLFDKSLLDSM--------------------
----------------GNTHFQVKKT-TK-QTS-------------IIQNK-T-------------------
----------REILPPSTPKPTP----------------RPITKSTP-------------------------
------------------------------GTTTPLKTS-------G-------------------------
----------------SSAPKGKGSEGLF------------APKSRNAMQ----------------------
-------------------------------------------------------------------SNVKR
T--------------------------QIVNPVRSSTTTTIIE--------------------PESNSDSRQ
------------------------------------------------------KRMEEENA----------
------------------------------------------------------------------------
------------------------------------------------------------------------
------------------------------------------------------------------------
-KLKSIQE------------------------------------SEKESKK---------RKRTPSQ-----
---------------------------------------TVAGTPEKKSA----------------------
--------------------------------------------------KKFTKEKAQTKIKDIVTDKEGK
DS---------------------------------------------------SKSESNKESSTASPMPTPT
PIATPIPTPVLT-----------------------PSTPTPIPTP----------------------GTPGL
TSPANAIPASAALLAMTHPS--------------------MIRQQFPIKV-QTP------------------
-------G-----------------------------------------------------GTISTIPAVSI
PVTPGGTPG---------------------------------------------------------------
------------APNPAVFA-------------PNAVGYPSAQQQQILLQMHYK------------------
--QQLEKKQAES---------------------------------------AANGTATNTTPTSVPSV----
-----------------------------------------------------------------PSIPNAA
AAAKALQANLMSVNAS------------YFQYFQKTM--------------LAANPNG--------------
---QPAATI-----------------------------------NPST--------------------MTNT
TPSTTPTLQGYAPA----------------------------------------------------------
TIVP--------STSFLNPSSVSAATLL-----------------AQTLGNPSQAP-----RSITTTLPTI-
GLPQP----VNP---------MSATPNTATPSTAG--------AAPTTTSTSATTSQST-------------
--------------------
>EP01126_Amoeba_proteus_P014858_TRINITY_DN16593_c0_g1_i1.p1_TRINITY_DN16593_c0_g1_TRINITY_DN16593_c0_g1_i1.p1_ORF_type_3prime_partial_len_243_score_39.14_TRINITY_DN16593_c0_g1_i1_1-726/18-242
RD-----LRLWLSTKL---EDSWSS--CKISSFIT-KELLQVAQQT---FN-TLDTPVKLKLLFACVLV---
AKKEV-N----------------------------EMQKE--LQGLFTVAQTD-----ESEWVRVVASMLSS
HSDG-----------------------------------------------TVCYNA--------VDQNPTA
SRMFHRLSESVASV------K--DHVFFSP-ESPYLS---TRVRNLQESN----------------------
-HSS------------PKHYFTVKKK-TP-RLI-ISQF--------LPKRS---------------------
---------------PATSVRSQ----------------VLQTQQDAT------------------------
------------------------------RRNKP-------------------------------------
----------------TGVASKNSSVGLF------------TPKRGANPT----------------------
-------------------------------------------------------------------MGTKR
R--------------------------------------------------------------------DRE
------------------------------------------------------------------------
------------------------------------------------------------------------
------------------------------------------------------------------------
------------------------------------------------------------------------
------------------------------------------------------------------------
------------------------------------------------------------------------
------------------------------------------------------------------------
------------------------------------------------------------------------
------------------------------------------------------------------------
------------------------------------------------------------------------
------------------------------------------------------------------------
------------------------------------------------------------------------
------------------------------------------------------------------------
------------------------------------------------------------------------
------------------------------------------------------------------------
------------------------------------------------------------------------
------------------------------------------------------------------------
------------------------------------------------------------------------
------------------------------------------------------------------------
------------------------------------------------------------------------
--------------------
>EP01127_Copromyxa_protea_P002945_TRINITY_DN12857_c0_g1_i1.p1_TRINITY_DN12857_c0_g1_TRINITY_DN12857_c0_g1_i1.p1_ORF_type_internal_len_391_score_79.99_TRINITY_DN12857_c0_g1_i1_1-1170/16-390
RD-----LRLWLVTKL---EGPWSS--SKLSA-LS-KETLVGIHQI---FQ-TLETPLKLKLLFSCTFI---
KKD---M----------------------------GLQQE--VQSLFDMAKAD-----ESEWVRVVASLLAT
YDVG-----------------------------------------------SLDLDC--------LLANPTS
GQVINHLKELGSSK------G--APAFFAP-ECPYLS---PRVLESQDTK----------------------
-APT------------GQNHFVIKKK-ST-RVI---------NMLPVQQSR-K-------------------
-----------P---QTQPIRSS----------------HEQAKSSPSS--------LNRGNTLR-------
------------------------------TSVAP-------------------------------------
----------------GGARPQGQS-ALF------------APKRGKKAEP---------------------
-------------------------------------------------------------------APTKR
K--------------ERDSIGE-------------GAMTSIIDHDET-----------------RTESRKRK
------------------------------------------------------------------------
------------------------------------------------------------------------
------------------------------------------------------------------------
------------------------------------------------------------------------
-RLNDSKR------------------------------------PDENFPKM------PPQQQQQQA-----
---------------------------------------GLLMSMQMMAA----------------------
------------------------------------------------------------------------
------------------------------------------------------------KGGMGAPFLQQG
TDLSNQALL-------------------------QARTNMGLP---------------------------SM
YNPA--------------------------------------------------------------------
--------------------------------------------------------------MFANLMGGKF
PGVP--------------------------------------------------------------------
---------------------------------GMPGAAPNMANPAL-------------------------
------------------------------------------------------------------------
------------------------------------------------------------------------
------------------------------------------------------------------------
------------------------------------------------------------------------
------------------------------------------------------------------------
------------------------------------------------------------------------
GAQ-----------------------AQMSNT-GG-SAAELLKA----------------------------
--------------------
>EP01128_Nolandella_sp_AFSM9_P010556_TRINITY_DN731_c0_g1_i1.p1_TRINITY_DN731_c0_g1_TRINITY_DN731_c0_g1_i1.p1_ORF_type_5prime_partial_len_737_score_172.84_TRINITY_DN731_c0_g1_i1_211-2421/59-732
GD-----VKLWLTSNL---ADPWSS--SNLSTFLT-PAILSSATAN---FE-ALAVHVKLRLLFSLLTV---
PADSL-P----------------------------SLSSE--VEGLLEVALND-----EEEWVRVVASILKP
FQSK-----------------------------------------------VLACDA--------SSASESF
KKTYSKLLEVVEST---------QLHFHPL-EYAYLS---EKLLLSKSFF----------------------
VPPASS---------STSAHFQITKK-IP-ELKLLKPK-TMTKNPSLYHVS-T-------------------
---------------PSTPRVSS----------------VLSTPTSRGAGMFT-PSSVRRSSALFT------
------------------------------PRKTPAHLQ---------------------------------
----------------TPMRRTPGSSTMI--LG--GPPSTPTPYNTSSTADGGLF--------ATP------
----------------------------------------------------------ARPSNSLYPPSTPK
DSDTEA----------------------TPATPRTRDALQLLDHASETMEEAQ-----------KRVLEREK
TQAGK----IGTRFPNSTPHKY--------------------------------RGARNGPR----------
-----------------RYVKVKKKKEAAEV---------------------DP------------------
------------------------------------------------------------------------
------------------------------------------------------------------------
--EADTEEAQDDTRV--DMD--------G---------------SETPIKK---------KRRLPVA-----
---------------------------------------TTPAAGASEKP----------------------
------------------------------------------------------------------------
-------------------------------------------------------PIKKRKVSTTKPDLLPG
STLPPLAAQ-----------------------------THTQPAAV---------------------VQSEV
NAPSIANESTT-------------------------------------------------------------
--------------------------------------------------------------KTKKKSKTKL
PKTYSFSDSESLAGSDDEF-----------------------------------------------------
--TSG----AKLPLDPASLKNRA----------RTRSSMPEQNGTTGAAPAN--------------------
---------------------------------------------------PAQSSSTIADPYAVSN-----
--------------------------------------------------------------NSAASLPSLA
AAAAAASAEAN------------------LNHTQQYHG-----------LNTYNRPA-----GAGATAQSVG
YYHQPSLTN------------------------------HLAFGNPLAGGVPQGF----------NT-AGLA
PSGYAPPGSHAYSS----------------------------------------------------------
--LP--------NSLAQMQQQQMASAQLQHM------------DQLRQLQQQQQ-----QQKALFGYPA---
--------------------------YNPPPQ----------------------------------------
--------------------
>EP01129_Flabellula_baltica_P002051_TRINITY_DN11910_c0_g1_i1.p1_TRINITY_DN11910_c0_g1_TRINITY_DN11910_c0_g1_i1.p1_ORF_type_internal_len_417_score_111.82_TRINITY_DN11910_c0_g1_i1_1-1248/8-416
----QTKGISWLSKTV---HEPWSS--SKISPFIT-QSALSTVITI---YD-TLEKDDKLKLLFSFLSL---
SKHNY-E----------------------------LFRED--IVRILDIAQAD-----DDEWVKIVAGMLRN
VMDG-----------------------------------------------YVYLDF--------LKDNEDF
LDVCQSVKGEVEKN------G--GLKFYPL-ENAFLS---EDIFDEEEIE----------------------
-AVR------------GEKHFQSVRE-VK-RLK-YGAS--------------S-------------------
---------------QKKPKKKQR------------------------------------------------
------------------------------KTSRPL------------------------------------
-----------------------------------------KPKRSHSPTGLFIK---------K-------
-------------------------------------------------------------------KSITK
RPRLSN-------------SG------GSQPSRQHEIKLIHADIQTVDDKIKA--------------EEERK
------------------------------------------------------RAIA--------------
------------------------------------------------------------------------
------------------------------------------------------------------------
------------------------------------------------------------------------
-------------------------------------------MKEIEEKK---------KLEDSAP-----
---------------------------------------RLSTTAPVPPQ------Y---------------
------------------------------------------------------------------------
------------------------------------------------------------MVPNSTPLISG-
---------------------------------------MSLPQG------------------RISINNGTV
SSTTGKLGGSL-------------------------------------------D-----------------
-------G--------------------------------------------------------------QI
PFSY--------------------------------------------------------------------
---------------PPRF--------------NMPVVSPVQVPGT--------------------------
------------------------------------------------------------------------
------------------------------------------------------------------------
------------------------------------------------------VPS---------------
--------------------------------------------------------------------NIQV
SGTPKPKEQTQGGS----------------------------------------------------------
---------------SSAHHLAQAMQSFQT---------------GTFPSTQGS-------GYVPYFNT---
--------------------------TQAYPT----------------------------------------
----QLNSNTGTATKSSS--
>EP01130_Rhizamoeba_saxonica_P018974_TRINITY_DN9697_c0_g1_i1.p1_TRINITY_DN9697_c0_g1_TRINITY_DN9697_c0_g1_i1.p1_ORF_type_5prime_partial_len_468_score_98.21_TRINITY_DN9697_c0_g1_i1_44-1447/17-460
RD-----TRLWLFNKL---DDAWSS--SKVSPFLT-DENLKVIAEQ---FP-SYETHVKLRLLFSFVSL---
SKALQ-K----------------------------RYSTL--IETIIIMAIQD-----DTEWVSVVATLLRD
ATTEY----------------------------------------------HINFDQ--------VVDNEIY
QESYKALDTSYHEN-----KS--TLAFYPW-ASPYLH---ETLVGKYKEAVS--------------------
----------------ENNHFSVKQK-TP----------------RMERSR-K-------------------
---------------AAIPVIMQSK-----------------------------------------------
------------------------------AGRSP-------------------------------------
-----------------KRKRDNSSSQLF--------RRSKKPRNRGSSGS---------------------
------------------------------------------------------------------------
-------------------------------LFQPSRRKRTMNVHENDDEERG-----------EDALRASR
------------------------------------------------------------------------
------------------------------------------------------------------------
------------------------------------------------------------------------
------------------------------------------------------------------------
--DSERRNS--------------------------------MIIAGKPDNY---------RRRKSGG-----
---------------------------------------KSENAGEDEKE----------------------
------------------------------------------------DDVEQETE----------------
-------------------------------------------------------PIIQTKVEASVPTIPYN
NFANKPGGN-----------------------------TASNPTND--------------------------
------------------------------------------------------------------------
-------------------------------------------------------------LQNILLSRTIS
PTMNLNS-----------------------------------------------------------------
------------MSSPPI---------------NNRMMSPQFMSRSQ-------------------------
---------------------------------------------------------SAGVPNTGMTS----
------------------------------------------------------------------------
-------------------------------------------------------PSF--------------
---------------------------------------------------------------MLQNVGRSS
SPGMVPMSRTTVNPILT-------------------------------------------------------
---------------------------------------------PNFVSPRNT-------SNLISTLP---
--------PIN----------------------MG-----------------------------TGASTSAA
DLLNQMTTAGNTAKPVKNSS
>EP00861_Lobosporangium_transversale_P007429_XP_021882417.1_hypothetical_protein_BCR41DRAFT_385857_Lobosporangium_transversale/6-613
----GEGVQDWLSQHL---TAPWQG-HQTVASELG-NDIIANIKER---WS-QLDSVVRLGVLFSLISL---
KKAQQ-L----------------------------QLKDK--CQELIDHACSD-----PDDWVRLISQMFKD
YPTEG----------------------------------------------ILRFNVEQ------FADQAQL
GSLMDELTNHISHD---------GIKFHPK-EFAYLN---DSVCKAAQGK----------------------
-DPKTKTYPPITG-PSLQQHFNLRES----HLT-IHTE----RAKKLKKMA-E-------------------
---------------QASSAAGNLSISIGGTGVVGSAGGPLSATSPVGPGLGSAGLTGTGGNVAAGGSAATA
G--------------------------LSSTQTVP-----------G-------------------------
---------------GPPRPTKNASTGLF----------VRKPTGSFLRNNP--------------------
----------------------------------------------------------PRP------MPIPR
NPSTGQLPL-----RSPRLDGST-----TPRLNQKSSRIQILDIQQGNEIMQN-----------MNDEKRRK
------------------------------------------------------EEAEQREK----------
---------------------ELKKEQRAL------------------------------------------
------------------------------------------------------------------------
------------------------------------------------------------------------
--ELEAKRQQDAEKKA-------------------------QVQKEREEKK---------REREEAK-----
---------------------------------------RLKEKQKQDRD----------------------
------------------------------------------------EQLRQQRQHKEQ------------
-------------------------------------------------------DQQQDQDRPRGPDEDEE
EEDDE--------G-----------------------TLSSLPVR----------------------KRTRI
ASISSSRRGSK-------------------------------------------------------------
-----DDGD------------------------------------------------DEDNYEQMDRSSGVE
PPSP--------------------------------------------------------------------
------------ITTPSR---------------NQQNEQPT-------------------------------
------------------------------------------------------------------------
------------------------------------------------------------------------
-------------------------------------------------------PEGHL------------
------------------------------------------------------------------NSEQSI
SNSHTPPQSSHQPQ----------------------------------------------------------
---------------QSSNVLADHPTIFQN---------------INLLTPEDR-------VYIEAFLQ---
GHP-----------------------MKRPHE-NE-SLYQIV------MNQEQVTDA--------SGRPMYE
TILIEMNFDTGEWKKIKRRR
>EP00160_Parvularia_atlantis_P008359_Unigene17602_Nuclearia_a_m.51384_Unigene17602_Nuclearia_a_g.51384_ORF_Unigene17602_Nuclearia_a_g.51384_Unigene17602_Nuclearia_a_m.51384_type_internal_len_323_Unigene17602_Nuclearia_a_2-967/2-322
-------SFLALASRL--AEDPWTL--SSLPAQLTSKQTLADILTS---YP-LLETPVKLKLLTSCLFL---
RSPELVQ----------------------------RLQPE--LGQLLGLALED-----DDEWVRVQARLLAP
VLQQR----------------------------------------------PMDLRCL-------DDQSLSY
APALGDLTEHVAKL------P--TAEFMPR-HVAYLN---RDATAALADAAT--------------------
----------------RNLHFALAPA-AVATAA-ARAALI-DG---IVQRG-R-------------------
---------------DAQTVKAKQ------------------------------------------------
------------------------------LEQHP-------------------------------------
----------------------------------------RAPPPPA-------------------------
----------------------------------------------------------ALA------LPINR
RASSSASLL------VRTASG--------PSRAAPADGMIIMDIDQSKEILQQ-----------QVQAKRRA
------------------------------------------------------KELEE-------------
------------------------------------------------------------------------
------------------------------------------------------------------------
------------------------------------------------------------------------
--------------------------------------------EDVERKR---------RARELAK-----
---------------------------------------LSKRQAFPADR----------------------
------------------------------------------------------------------------
------------------------------L-----------------------------RRDPLVPVMAP-
------------------------------------------PA----------------------------
------------------------------------------------------------------------
----------------------------------------------------------------DHVAIAVT
PVQPAGAA----------------------------------------------------------------
------------------------------------------------------------------------
--------------------------------------------------------------AAAAA-----
------------------------------------------------------------------------
------------------------------------------------------------------------
------------------------------------------------------------------------
------------------------------------------------------------------------
------------------------------------------------------------------------
------------------------------------------------------------------------
--------------------
>EP00035_Acanthoeca_spectabilis_P032152_m.17422_g.17422_ORF_g.17422_m.17422_type_complete_len_565_comp5186_c0_seq1_176-1870/4-557
EES-VLGCTAWVKRRL---AGAWSA--ATVGTQLT-PATLDNLAEC---FR-NLESTVKTRVLLGLLSL---
RYRDV-E----------------------------RLSAH--ILPVLERADED-----ADEWVKTICHLARQ
YVTTG----------------------------------------------VIDPTD--------SLGSSVL
AAAIRSIESVAPE----------QSHYLPV-SVRYLN---PSVLPTLSSVASA-------------------
VDPVDS----------QQHHFTLKKQ-PA----------------RTPRVA-A-------------------
---------------DAGPSTGSH-----------LRLNSLNVDAKHGTG----------------------
------------------------------FGLTP-------------------------------------
---------------------------------------HRRISTDKSGSHSR-------------------
----------------------------------------------------------SQA------KATTR
REFLVS-------------RGLV---------APKPPPSSIPEADE------------------DEDTRKRK
------------------------------------------------------NPDHDAEP----------
------------------------------------------------------------------------
------------------------------------------------------------------------
------------------------------------------------------------------------
-------------------------------------------DLEHGSKR---------LDDGSAA-----
---------------------------------------AVTASASEPAY----------------------
------------------------------------------------------------------------
------------------------------------------------GAYGDAAMYSGVSTDSSTPTYTAE
VT----------------------------------------PNP----------------EHQHGASEGGA
GSGGGLEYPGL-------------------------------------------------------------
-------G-----------------------------------------------------ASEGDYGERAH
PTTGAGAVDGDGYSSTAA------------------------------------------------------
------------PTDP-----------------GYLPSAPMELEADPREASE--------------------
-----------------------------------------------ADHAVSSMGSTAANPYSTSTN----
-----------------------------------------------------------------PYAPSSD
PSSDP----------------------------------------------YPPAPAV--------------
---------------------GG-------------D-----DYAPGG--------------------DGTV
ATEGQPTSADQPPP----------------------------A-----------------------------
ENQPP----------ADPALSDVRSTVFQQ---------------ANRLQPADR-------ARIEAFLD---
------------------------KTAVLAPG-GR-DVQQVV------LHEEKTPQP--------DGTTLVE
QVVFEMTFSSMQWRRLRRKR
>EP00038_Savillea_parva_P021750_m.35963_g.35963_ORF_g.35963_m.35963_type_complete_len_480_comp5346_c0_seq1_243-1682/4-475
EDS-VLGCTAWVKRRL---NGPWSA--ATVGHQLT-PATLDNLAEC---FS-GLDSAIKTRVMLGILSL---
RRRDI-D----------------------------RLAPH--IHPLLARANED-----TDDWVKTICALAHQ
YVSDG----------------------------------------------VISPAL--------ARESSTF
KKWVESIEAGAQ-----------QSNVLPM-SVRYLN---DPIRQTLSAVQSA-------------------
KDMD------------DKTHFKLKRQ-PT----------------RIPRVA-E-------------------
---------------DVAPGTTA------------LKLNSLAVDSRHGSGLGL-------------------
------------------------------ATSQP-------------------------------------
----------------------------------------RRATSTADKSKP--------------------
-------------------------------------------------------------------QAKSR
RAFLES-------------RGF--------------------EVGPIPQANAGGETD-GGPAEGDHIDRKRK
------------------------------------------------------ATGDDEEV----------
------------------------------------------------------------------------
------------------------------------------------------------------------
------------------------------------------------------------------------
------------------------------------------ADHDHDDKR---------MVAEPDA-----
---------------------------------------SATVQPSDDYAA---------------------
------------------------------------------------------------------------
------------------------------------------------------------------------
------------------------------------------PSG----------------EHLYTAGTDHV
NSAATEMYSAL-------------------------------------------------------------
------------------------------------------------------------------------
PDTA--------------------------------------------------------------------
-------------TSP-----------------GYQAEAPSETTDAS-------------------------
--------------------------------------------------------AASGGPTATDGST---
----------------------------------------------------------------QDGAPSAT
PST---------------------------------------------------------------------
--------------------------------------------------------------------GGTT
TTQGQPSSEPPTAG----------------------------------------------------------
--APST--D------APALTEQLSASVFAQ---------------TNRLQPSDR-------ARIEAFMA---
------------------------KTAVLGPN-EK-DVQQIV------LHEERTPGS--------GGNVLVE
QLVFEMTFSTMEWRRLRRRR
>EP00040_Diaphanoeca_grandis_P024571_m.135229_g.135229_ORF_g.135229_m.135229_type_complete_len_517_comp29783_c1_seq4_156-1706/7-506
NDG----NLAWLKKRL---RGQWSA--AGMGSALT-QDTLESVTQS---FH-LLDSQIRVRMLLSILSL---
RPKEL-V----------------------------TLKPQ--LAALLEIAKLD-----VDEWVKSVYCLVRQ
YVDTS----------------------------------------------SLHELVEQGS-DLSQKQVAAF
NTAMTTIQDADWNN---------ANPYYPL-ETGLLN---PSISGLGDHT----------------------
-KPQ-----------HKHNHFVLKKM-PA-RAV-TSTQR---DEDKIAVGG-GGGGSRSW------------
-----VGG-------KSSNLKSTNTTG---------------------------------------------
------------------------------ASSRSV----------G-------------------------
------------AGFGLGRATVRRS-QLL--------PPDRRPSQPISPNP---------------------
-----------------------------------------------------------IS------TTGSR
RDFLKN---------------------MSHTKSTKRDGVQLLDTDDLPPMLQA-----------------RK
------------------------------------------------------RSRIDVAA----------
------------------------------------------------------------------------
------------------------------------------------------------------------
------------------------------------------------------------------------
--------------------------------------------TDKSGKQ---------------------
------------------------------------------------------------------------
------------------------------------------------------------------------
-------------------------------------------------------------AVPPPPATSQV
PPQA--------------------------------------PFSG------------LADGYSHMGATPDI
STPVESGMPASY------------------------------------------------------------
-------G-----------------------------------------------------LTPTPALYGAQ
PI----------------------------------------------------------------------
---------------------------------PTTGTAPTEYSNADAV-----------------------
---------------------------------------------------KVQTTDSDAKPVGSPI-----
------------------------------------------------------------------------
---------------------------------------------------KKVDP----------------
--------------------------------------------------------------------VPQK
AVVPSPQKQPVAPP----------------------------------------------------------
---------------APVVSEQTLNDIFSQ---------------SNRLSKEDR-------DIIERFLQ---
--------------------------RKPVPT-GGKDVAQIV------LHEERSPGP-------TPQSVIIE
QFVFEMTFATKDWRRLKRKR
>EP00041_Stephanoeca_diplocostata_P020560_m.462912_g.462912_ORF_g.462912_m.462912_type_complete_len_569_comp21605_c0_seq3_290-1996/8-564
AQ-----TIHWLKGRL---RAPWAA--SSIGTQLS-LNRLKNINNC---FA-RLDATTKTKILLGFLSI---
RVRELYT---SVDTSVHEDYGNTDET--HSNAG-SALQTA--ALRVVEQGGDD-----ADDWVRCMAGVARH
YLTKG----------------------------------------------CIDVRGHGEKMTGAAYTDTIF
TSAVRSITDAMSTSQSASMAD-FDPAYLPL-EMPYLG---HEALAAAMGGRGN-------------------
-IPR-----------VGTRHFVLKKQ-PT-KAV--------HHLTETTQRA-D-------------------
---------------GHDPGAHPSGALG--------------------------------------------
------------------------------GRSIP-------------------------------------
----------------AGSLKSGKSSAGFTSHG--STTFHRRPSSQALGTS---------------------
-------------------------------------------------------------------GTGNR
TSVTGSL-----------DAGAA-----GVGPRAKRSRLDFLKQKTTTGNQRKNVIVIEDAPPPPTAGRKRK
------------------------------------------------------ATGDDPTA----------
------------------------------------------------------------------------
------------------------------------------------------------------------
------------------------------------------------------------------------
-----DQSG---------------------------------VPAGRDTNT---------------------
------------------------------------------------------------------------
------------------------------------------------------------------------
-----------------------------------------------------ATPQASASAVVDTPAYTPP
AQQTS-------------------------------------PVA---------------------------
------------------------------------------------------------------------
-------------------------------------------------------------YAASPNAEYAA
PRTPTATSPGGVAL----------------------------------------------------------
------------AMSPSY---------------APYAASPSQVPSGT--------------------P----
-------------------------------------------------------TDPAVSPSAAGVR----
--------------------------------------------------------------------PQTS
RASDPA--------------------------------------------TRKMSPE---------------
--------------------------------------------------------------------AATV
HRTPEPDATAPPPA----------------------------------------------------------
--------ESEADAEARAQLQQQRATVFNQ---------------ANRLTAENR-------ARIEAFMD---
------------------------NPDALRDG-DK-DIEQII------IHETRTADQ-------------VE
RVVFEMNFNTSSWRRIKRKK
>EP00042_Codosiga_hollandica_P037057_m.288340_g.288340_ORF_g.288340_m.288340_type_5prime_partial_len_583_comp55042_c0_seq1_325-2073/24-550
RDA--RSCAEWLANKLA-GEDAWNA--SSISSFLT-MDTLRNIPLC---FN-LLDSQVKVKVLLSVLSM---
RPAAL-A----------------------------RSLSE--IDSIMHVARQD-----SDEWVRVISDIMRD
FPQLG----------------------------------------------VLHDSF--------ETSITPF
TEALAEITAAVQSK---------PSILLAK-EAPYLN---KPEQSQQGED----------------------
---------------TVNPHFVLTKK-LA-SSA-LQFI------------------AD--------------
---------------SSAQPKKAGVFGM-------------------------------SSSGMASS-----
------------------------------ISSGP-------------------------------------
-----------------------------------------RPPSHPSVKP--------------PL-----
----------------------------------------------------------SSP------AAISR
PKTF---------------FGLS-----TPSVAPSPMKAKALDLSEMAMVQPK-----------KRKAGTQV
------------------------------------------------------------------------
-----------------------------------------------------PLS----------LLF---
PVLSILTTI---------------------------------------------------------------
------------------------------------------------------------------------
------------------------------------------------IGR--------CRRKGKAC-----
---------------------------------------GERKSTTQRQT----------------------
------------------------------------------------------------------------
--------------------------------------------------------VADGCSAVGSRTVSVS
LTAATTACSCNS-------------------------NRLRIPTL----------------------LSAPI
TTAGQSVFSFG-------------------------------------------------------------
---------------------------------------------------------------CPAVHSRAT
PQSSSADIGH--------------------------------------------------------------
---------------------------------AATAATDTTATANT-------------------------
---------------------------------------------------TASSTTITDRPATAAY-----
-----------------------------------------------------------------QSVPAAI
SATSPPT-------------------------------------------------------ATATTAAATT
AVVTPTTD----------------------------------------------------------------
SPISPPISLSSTAT----------------------------------------------------------
-------------AVLLRPAACCRLSFCAC---------------GPPATPDVA-------ECTVSNVS---
------------------------CAAISSFS-QH-ATKHCIG----STSFDCTVAG-------FPATD-SQ
TAAFEYSSTTN----FRANR
>EP00042_Codosiga_hollandica_P037059_m.288366_g.288366_ORF_g.288366_m.288366_type_5prime_partial_len_621_comp55042_c0_seq4_77-1939/24-613
RDA--RSCAEWLANKLA-GEDAWNA--SSISSFLT-MDTLRNIPLC---FN-LLDSQVKVKVLLSVLSM---
RPAAL-A----------------------------RSLSE--IDSIMHVARQD-----SDEWVRVISDIMRD
FPQLG----------------------------------------------VLHDSF--------ETSITPF
TEALAEITAAVQSK---------PSILLAK-EAPYLN---KPEQSQQGED----------------------
---------------TVNPHFVLTKK-LA-SSA-LQFI------------------AD--------------
---------------SSAQPKKAGVFGM-------------------------------SSSGMASS-----
------------------------------ISSGP-------------------------------------
-----------------------------------------RPPSHPSVKP--------------PL-----
----------------------------------------------------------SSP------AAISR
PKTF---------------FGLS-----TPSVAPSPMKAKALDLSEMAMVQPK-----------KRKADEKE
------------------------------------------------------KPAEKEKV----------
--------------------QPKGKRSQTDVR---------------------PLAAGPSLSPLPQLQL---
PALATATDSAF-----PPSY-----------------------------LPPSQLL----------------
---------------------------------------------------------------------ANQ
FSASAAQQF-----------------------------------IPEQLRN--------PRQQILVM-----
---------------------------------------QQQQQPTQQQQ----------------------
------------------------------------------------------------------------
--------------------------------------------------------PTQQQAPQPSPIVQQQ
PLINPFRPQYPQ-------------------------QVLQRPPQ----------------------QQQPL
PQQLSLPPQIP-------------------------------------------------------------
---------------------------------------------------------------PSHLQSHFL
PQQLPSSFDR--------------------------------------------------------------
---------------------------------QPAAGYPFAPVDRQ-------------------------
---------------------------------------------------QLQMSQSAQFPMSHAQ-----
-----------------------------------------------------------------QFLPSAS
MPQNTAL-------------------------------------------------------AQLASIALSL
DSQQP---------------------------------------------------------------TPKL
QPSSIPLQPTSAPT----------------------------------------------------------
-------------DAPKPETEAVLESIFSA---------------ANVLTPANR-------ELIVKFIE---
------------------------RTAQLQPG-QK-DVQAIV------LNEDTRAGD-------EPGTTVVE
QVVFEMTFSTNQWRRIRRKR
>EP00045_Choanoeca_perplexa_P005178_m.43932_g.43932_ORF_g.43932_m.43932_type_5prime_partial_len_462_comp12976_c0_seq1_3-1388/18-450
QDP--GVLAAELTRKLG-RASGFLK--IRSTSALN-HNFYTKACKC---FD-ILDTGVKQKVLFSLSFL---
TPTQL-K----------------------------QVQEP--ALQLLQQASED----ASNAWLKTTVSLLHS
LFDNY----------------------------------------------SLNPEL--------ETSFPDL
NSHLDKIAAKIGPA---------ASRQLPL-HAKSRGTDAPDLA----------------------------
----------------EHQHFRTTHK-PR-VLE-LYSS---ED-----------------------------
---------------IAKPARRQTSS-------------SRNASTRRMPTISS-------------------
----------------------------RARLTMP-------------------------------------
----------------------------------------RKPKPA--ART---------------------
-------------------------------------------------------------------STATR
TAPVTE---------------------SVAGQPKFMSRRQMLAQRDAPGVVKG-------------------
----------------------------------------------------KVKSSDDMLA----------
------------------------------M-----------------------------------------
------------------------------------------------------------------------
------------------------------------------------------------------------
-HQADLRQK-----------------------------------TERKEYK---------KRGPKPK-----
---------------------------------------ARPKAARSKTVTEG-------------------
------------------------------------------------------------------------
---------------------------------------------------------ARPVTTTMTPSTAS-
--------------------------------------R---PTVV---------------SYASNLFETDG
TEPSLSTGLT--------------------------------------------------------------
----------------------------------------------------------------TSASIQSV
PIQPVAK-----------------------------------------------------------------
---------------------------------APKMADPTTAAAQHQL-----------------------
-----------------------------------------------------------AFPANPTL-----
------------------------------------------------------------------------
------------------------------------------------------------------------
------------------------------------------------------------------------
------------------------------------------------------------------------
------------------------------M--------------APTMAANNM---------------MFA
GNP-----------------------YNAHPF-AT-QFNQAM------FGQMQ----G----GLNPFNTMLN
MQASSMANQGGQMG------
>EP00047_Mylnosiga_fluctuans_P023074_m.131573_g.131573_ORF_g.131573_m.131573_type_5prime_partial_len_542_comp9474_c0_seq3_1747-3372/3-530
RDP--NACAEWLHNKLG-SEDPWNA--PAISSLLT-ADTLANIRKI---FAVRLDSNLKIKVLLSLLSM---
KRKDI-D----------------------------ALQSE--IKAILELAAKD-----TDDWVQAVYEIVKD
FPTAN----------------------------------------------TLYSNITDGT----THVTALF
REHLQRIERELHTD-----GP--VSRALPQ-EALYLN---TSIVADMRAD----------------------
-AP-------------RPEHFRLRRR-LK-PAP-LTPL-----QDSIKRPS-A-------------------
---------------TSVPVGLWS------------------------------------------------
------------------------------SRPAP----------TG-------------------------
--------------------------SGF-------GQSSARPSAPVHKVEPTAP--------AAPP-----
----------------------------------------------------------ASK------QALSR
RAFLVS----------------------VTAKADASSGTRMLGMDEINDAMKE-------------RLNKRR
------------------------------------------------------RTESAQAN----------
------------------------------------------------------------------------
------------------------------------------------------------------------
------------------------------------------------------------------------
--------------------------------------------EEVPATP---------------------
------------------------------------------------------------------------
------------------------------------------------------------------------
---------------------------------------------------------TATASGQAAPAAAAA
AAAG--------------------------------------PVS----------------------TAAAT
PAPAIAKPSLD---------------------------------------------------SSLGIAYRLT
QSL----G----------------------------------------------------QSAQAPREPGSA
PTSAPSSA----------------------------------------------------------------
------------PSGPPILT-------------GPAPTAPSS------------------------------
-------------------------------------------------------APTAAAPLAAALL----
----------------------------------------------------------SSIPSVAAQLPAAP
LAAAPAS--------------------------------------------VSATPT---------------
------------------------------------------FAVPAAGA------------------ATAA
PVAPAPAAPAAAAP----------------------------------------------------------
-------------LQTVPEDIEAIAERIHA---------------APDVSANDK-------AIFSLFYS---
--------------------------NQPPPM-AGKDAYQIV------YREDKRRQD---------DGILVE
QVVLDITFSTHQWRWIRRKR
>EP00048_Salpingoeca_helianthica_P007360_m.109516_g.109516_ORF_g.109516_m.109516_type_3prime_partial_len_486_comp14310_c0_seq1_1-1458/66-482
KDP--IACAEWLQNKLG-SNDGWSA--SSISSFLT-PETLGNIYLV---YS-QLDSSIRIKVILSLLSL---
SRREL-E----------------------------AVQGE--VRPILELAAND-----EDEWVQAVYEIVKD
FPMTG----------------------------------------------ALHTNLMGE-----KYAATLF
ASVVEKIETAAPSE------R--VARVLPL-DSYYLN---TSIVSEQLP-----------------------
-TAP------------PTPAFRVRRR-PK-PAP-LASA---PALDPTRRQS-S-------------------
--------------VSSLPTPRP-------------------------------------------------
------------------------------APPAPLPLP-----------------------------PRP-
----------------HPAAPKESLPSPH------------TPSSTAPTVSVA-------------------
----------------------------------------------------------PAK------DFTSR
RAFANS----------------------LATTVSRPGGTRTLGLDELGDLMRP----------------QRR
------------------------------------------------------GKKEPAAE----------
------------------------------------------------------------------------
------------------------------------------------------------------------
------------------------------------------------------------------------
------------------------------------------------------------------------
------------------------------------------------------------------------
------------------------------------------------------------------------
------------------------------------------------------------TAHTPAPATSSD
SGL------------------------------------------------------------LALRLSQSI
NAMAGQTPLFG-------------------------------------------------------------
-----------------------------------------------------------------PHNPAAA
PSVHASTAGAGASG----------------------------------------------------------
---------------------------------IAATAAPTLTT----------------------------
--------------------------------------------------LPAMGLAAASAPAAAGV-----
------------------------------------------------------------------------
------------------------------------------------------------------------
------------------------------------------------------------------------
-SVPVPASATA-------------------------------------------------------------
---------------VGAAPAYATGGAMGA---------------GRPLTDTAV-------AALLGMAA---
GAS-----------------------TQPAAA----------------------------------------
--------------------
>EP00050_Salpingoeca_kvevrii_P008767_m.305000_g.305000_ORF_g.305000_m.305000_type_complete_len_602_comp17434_c0_seq1_73-1878/10-597
----AETCAEWLRNKLG-ADDGWSA--HHIVPQLN-AETISRIREA---FP-LLTDNIKRKVLLALLALLAV
PRSAA-D----------------------------PLCRS--MEALIETASND-----ADDWVKNISQILRD
FPNDN----------------------------------------------QLQTDI--------SSTSAIF
NDAVQLIQNAMHDH-----DP--SDEPLPLREALYLN---TELLD---------------------------
-HPA-----------PANPHFKLRKP-LH-PAH-ISMA------TPAARRT---------------------
---------------SALPISRKSGAAAASG-----------------------------------------
------------------------------GGMQPLRTS---------------------------------
------------------------------------LSGARRPSSSTHSGGPGRA-----------------
----------------------------------------------------------AQPS---LARAKSR
RELLER----------------------GIQVEASGSRLKTLNLGDMKQMQ---------------------
------------------------------------------------------------------------
------------------------------------------------------------------------
------------------------------------------------------------------------
------------------------------------------------------------------------
--------------------------------------------LDREAKR---------RKKDPSS-----
---------------------------------------AEAVSAAIAAT----------------------
------------------------------------------------------------SSLGTGGTPQAT
GAA--------------------------------------------------MPPAGSATAAPPAPSLDTA
PPQQ--------------------------------------PAAA---------------AAAVPQYSEDA
PMPPASTSSVLSAA----------------------------------------------------------
---------------------------------------------------------AAALAAARAVTTSAE
PAIPASAA----------------------------------------------------------------
---------------PPQHA-------------GYPAQMPAASSAHPNA-----------------IP----
---------------------------------------------------PSVMPSYASAPYGAGMVRGPD
SG--------ASMN--------------------------DMM------------SQVFGGGASQGGAPAAA
SSASAPMHTPMAT------------------------------SSMPNPYSMSSMPGR--------------
-------------------------------------------SMP----------------------ASMP
AASSAPSASAAASG---------------------------P------------------------------
ATVPV----------AATISAAELKEVFAN---------------TNKLSMRDR-------KFIVDFMN---
------------------------KEITRGPE-DS-AKKIIV------MNEETRDGE-------APNQKIVE
QIVLELHWDGYQMKRKRRQK
>EP00052_Salpingoeca_macrocollata_P008500_m.67320_g.67320_ORF_g.67320_m.67320_type_internal_len_359_comp16621_c1_seq4_2-1078/28-359
ADA--DHCREWLENKLS-GDDAWAA--GTISSMLT-GDTLRNIEQC---FP-SLGSNVKLKVLLSFLSI---
RPHEL-A----------------------------SHADR--LNAILQRACED-----DEDWVCAVAQIIRW
YPDRQ----------------------------------------------LLSADL--------THSIKSF
ASALNKIAAALAEA------R--APGFKPA-ESIFLN---RSLVEE--------------------------
-DPE------------PVLHFSIRKR-PR-QAS-LRAA-----MGEISKAD-V-------------------
---------------QSGSAATASSASRLTA-----------------------GGGSGGSSGFSAGG----
---------------------------HSGFSSGP-------------------------------------
---------------------ARKS-----------SVHVRRPSTQPSVLS---------------------
----------------------------------------------------------AQA------AGGSR
RAMLTN---------------------ALKQQTTSANATKTLDLEEFREVVRD-----------KDRNKHRP
------------------------------------------------------------------------
------------------------------------------------------------------------
------------------------------------------------------------------------
------------------------------------------------------------------------
--LKEKKEK-----------------------------------LPKDPRK---------RKQAHEA-----
---------------------------------------GDTKDGDEEDD----------------------
------------------------------------------------------------------------
------------------------------------------------------------------------
---------------------------------------GTQP-----------------------------
------------------------------------------------------------------------
------------------------------------------------------------------------
------------------------------------------------------------------------
------------------------------------------------------------------------
------------------------------------------------------------------------
------------------------------------------------------------------------
------------------------------------------------------------------------
------------------------------------------------------------------------
------------------------------------------------------------------------
------------------------------------------------------------------------
--------------------------FQISPD----------------------------------------
-------------KQQQQQQ
>EP00053_Salpingoeca_punica_P007338_m.67234_g.67234_ORF_g.67234_m.67234_type_3prime_partial_len_365_comp14100_c6_seq1_210-1307/6-365
RDHAAERCKEWLDNKL--AADGWAA--GSIASQLN-ADTLHNIAKC---FH-MLQANVKIKVLLSLLSI---
SGSDM-Q----------------------------RLSAE--VQDVLRVAKEEIDSGQADEWVVAVWHTIKD
LPTKG----------------------------------------------VLCADL--------SKVQSSF
QHAVDSIRASLAEH------G--APRFQPL-EVMCLN---PSLTTRWTQQ----------------------
AHAT------------PKEHFTLRRK-PK-QAA-VRAV--------LGDDS-A-------------------
-----------K---TAGEMERR-------------------------------------------------
----------------------------------P-------------------------------------
--------------SALRQTLSSGSHSGF------GTSSTKRPSVLAQRKPPGT------------------
----------------------------------------------------------QMP------TPVSR
AAMLSN----------------------IVRSQQPSARMKTVDLDEMHELTKD-------------------
------------------------------------------------------------------------
------------------------------------------------------------------------
------------------------------------------------------------------------
------------------------------------------------------------------------
--------------------------------------------KTAEAKK---------RKREEEA-----
---------------------------------------AAAAAASAASS----------------------
------------------------------------------------------------------------
------------------------------------------------------------STQGGLPPLGDG
MDTDSHDAL-----------------------------AYTKPSV---------------------------
------------------------------------------------------------------------
-------------------------------------------------------------YSDISDANHAA
PTTA--------------------------------------------------------------------
------------------------------------------------------------------------
------------------------------------------------------------------------
------------------------------------------------------------------------
-------------------------------------------------------PR---------------
------------------------------------------------------------------------
------------------------------------------------------------------------
-------------------------------------------------------------SELEHMLS---
---------------------------------QA-------------LATEQQQQQQM-------------
--------------------
>EP00054_Salpingoeca_dolichothecata_P014915_m.84897_g.84897_ORF_g.84897_m.84897_type_internal_len_473_comp21227_c0_seq1_2-1423/17-472
RDP--QSCAAWLQTKLN-SSGTWDA--GVIGPLLS-SKSLLHSASC---FH-LLDPLVKQKLLLSFFAI---
PKSRL-P----------------------------DLQEE--IAHVIEVAEND-----RDEWVQVLCSIIRD
YPGGQ----------------------------------------------ILHLDL---------QHIPCF
QQALETIQAEVKQS----QNE--NSSFLPR-EIIYLN---RNLAPL--------------------------
-PPA------------TNTHFKLKRK-LL----------------PLPRPK----------L----------
---------------QAQPVGRAG------------------------------------------------
---------------------------------VP-----------GF------------------------
------------RRKSVSRNSEGGAGAGF----------GRRTSSAQSSAQQ--------------------
----------------------------------------------------------PVPT-----HKGSR
RDLLKT----------------------LVQQQSQSSRVPTLSLNDLDQMQKD--------------KETRK
------------------------------------------------------KKQEEEEE----------
--------------------LARKRKEKAA------------------------------------------
------------------------------------------------------------------------
------------------------------------------------------------------------
--EEEKKAPKPKRA------------------------------RKSDSKK----KTGLKKKKEPSKK----
------D--------------------------------GRKKTGKKKGKQGDDDDD---------------
------------------------------------------------EEDDDTDQVGNEQ-----------
--------------------------------------------------LSYQQIFLQQQQQQGAPSYA--
------------------------------------------PIS---------------------------
------------------------------------------------------------------------
-------------------------------------------------------------LSNSSSFAAYA
PITAYGSMFTGGST----------------------------------------------------------
------------AMLP-----------------GQTPQSPSTVS----------------------------
--------------------------------------------------------SYATFPSAGSFQ----
------------------------------------------------------------------------
------------------------------------------------------------------------
--------------------------------------------------------------------LLSP
SLPPHPAQRQQQQA----------------------------------------------------------
------------------------------------------------------------------------
------------------------------------------------LQQQQ-------------------
--LQAMQLQSTETAQQRQQQ
>EP00120_Capsaspora_owczarzaki_P004093_XP_004348328.1_hypothetical_protein_CAOG_04500_Capsaspora_owczarzaki_ATCC_30864/25-765
AD-----IALWLQKRLP-ADDPWCA--SVIVQSFT-PDVLRSICEA---WH-GLDASVKVKVLLSFLSI---
RKRDM-R----------------------------EFRTQ--LEELLAVAGRD-----EDEWVRLVWDLLKR
YPADS----------------------------------------------TLMPSW--------DNDASLI
TQAHGELREKLLSE------T--PMKLLPL-DYLFLN---SQVRVQLMQEQFAT------------------
FHPQSNPQQFLDSLADTKHHFKLKRP-PK-SAS-LRED--------LRKM----------------------
---------------ETATVKRQTFNS---------------------------------------------
------------------------------PANMP-------------------------------------
------------------------------------SMHQSRPINRQSLPL---------------------
------------------------------------------------------LH--DQP------LAAPR
K----------------------------------VLAMLAVDSEESRALAER--------------TDKIK
------------------------------------------------------HTPEELHR----------
------------------LRMEKHQQKEAD------------------------------------------
------------------------------------------------------------------------
-----------------------------------------------------------------------L
QLKKLQRT------------------------------------EEKEAAK---------AAKKAAI-----
---------------------------------------EDKRQEAKDAK----------------------
------------------------------------------------DARAAIAESKLQAKATAADGPQGN
RKALGEI--------EFHIQEFNLDKVGTAAD------------------DSHAPQQGSFAGQPSAPAAEAE
QGPRAWTFF------------------------------EYAPGADADEF-----------------SNDSA
PQPPRSAGPRPPTSFVD--------------------------------------FHSHEEHDSHDESQAMD
------T--------------------------------------------------REENPSSSATQQQQH
PAAPQQPAPEPRWGGDDLTQASTQEQQRVH--------------------------------NEPASVE--R
AGEHG----PAATHAPPPEPGHF--------PFLPPGPGPMQVGPDGVQRPMVF---MIPPGFPRGAP----
----------------------------------------MPAGFPGFPPHPPVMPGGSGAPAPSGNT----
---------------------------------------------------------------TPGPFPGGA
VPPFPPLPALAGLPPP-------------------------------PPPGHPGFPMQIPLSFFQAMQQQHH
QQHQP-------------------------------------GSNPHG--------------------MPPL
PPPPMPPMPPMPPG----------------------------------------------------------
FAFP------MYHPMQGPPPAFAPHQPYPG---------------SSTDAHANS---------------SVP
GQPP----------------------YHPFPV--------------PPLPQQPPPQQQ-----YQQQQPYQQ
QPYQQQPYQQQPYQQQQQPQ
>EP00123_Amoebidium_parasiticum_P011595_comp20804_c0_seq1_m.27390_comp20804_c0_seq1_g.27390_ORF_comp20804_c0_seq1_g.27390_comp20804_c0_seq1_m.27390_type_3prime_partial_len_357_comp20804_c0_seq1_3-1070/14-356
RD-----TDEWLKGKL---ADPWGG--ENISSQLK-DTQLRDIAQK---FY-YYDTDIKVKVLIAILNM---
KKKKL-I----------------------------ELQRE--LEAVMSVASTD-----SDEWVRVMVWIMQG
YTTKR----------------------------------------------TLSINF--------NNCDNKL
VETYKELARKLDMG---------PPRFAPH-EHIYLN---KSIMDEPLNP----------------------
----------------PTQHFKIRNP-PV-RPEQLKTK--------LQEIA-A-------------------
---------------SADDTAQSATN----------------------------PLGRRPSTGLKPPG----
----------------------------TGDVTRP-----------G-------------------------
------------------------------------NLLDRRPSAALTRPMG--------------------
-------------------------------------------------------------------MGLNR
RNSMGL-----------GPGGLGGAA-AGKKYLQTKKSVVMLGQEESIDLAKK--------------NEKRK
------------------------------------------------------KTEEELLQ----------
------------------------------------------------------------------------
------------------------------------------------------------------------
------------------------------------------------------------------------
--EEEERI------------------------------------KKREEKK---------KREAEEK-----
---------------------------------------ERRRIERESQK----------------------
------------------------------------------------AAKMMERRLSK-------------
------------------------------------------------------------------------
------------------------------------------------------------------------
------------------------------------------------------------------------
-------G----------------------------------------------------------------
------------------------------------------------------------------------
------------------------------------------------------------------------
------------------------------------------------------------------------
------------------------------------------------------------------------
------------------------------------------------------------------------
------------------------------------------------------------------------
------------------------------------------------------------------------
---------------------------------------------DGLVAEEDR------------------
------------------------------------------------EDDEDSNDED------QQ------
--------------------
>EP00124_Ichthyophonus_hoferi_P006020_Ihof_evm1s1125_gene_Ihof_evmTU1s1125/14-304
LN-----TEEWLKGKL---ADPWGG--ENISGQIK-DVQLREIASQ---FS-TYDTDIKSKILIAVLNM---
KKRRL-M----------------------------ELQKD--LEAVMQAAETD-----TDEWVRVLRWLMQG
YITKR----------------------------------------------TLAIHL--------SACDNKL
GDAYKAMCQKLEDG---------PPKFAPF-EHIYLN---KSIMEEPYNP----------------------
----------------LSQHFKVKNP-PV-RPDQLKTK--------LQEIA-A-------------------
---------------MADDVPTPPPTGG--------------------------TLARRGSHGIKPL-----
----------------------------QPELTRP-----------G-------------------------
------------------------------------TALDRRPSSLPRSS----------------------
-------------------------------------------------------------------LGINR
HPSLGA-----------GGGG--------KKYLQSKKHVVVLNQEESITLAKT--------------TEKRK
------------------------------------------------------KTEDELMQ----------
------------------------------------------------------------------------
------------------------------------------------------------------------
------------------------------------------------------------------------
--EELERQ------------------------------------KKREDKK---------KKEADEK-----
------------------------------------------------------------------------
------------------------------------------------------------------------
------------------------------------------------------------------------
------------------------------------------------------------------------
------------------------------------------------------------------------
------------------------------------------------------------------------
------------------------------------------------------------------------
------------------------------------------------------------------------
------------------------------------------------------------------------
------------------------------------------------------------------------
------------------------------------------------------------------------
------------------------------------------------------------------------
------------------------------------------------------------------------
------------------------------------------------------------------------
------------------------------------------------------------------------
--------------------
>EP00126_Sphaerothecum_destruens_P008470_Sdes_comp20228_c0_seq1m13609/1-476
-----------------------GG--EGISSLLN-VDILLRISER---FS-VLEPSIKMKVLLSFLSV---
RKNTL-P----------------------------TLADT--MVNILDIATQD-----SDEWVRLIAHFLKR
YPHEK----------------------------------------------IISSDL--------ESHSPIF
LSTLNDLKTKSKLF---------DSNIFPS-HYAYLS---PHIINSSLNG----------------------
-PPV------------SKPHFQLRKL-PPSQLEDFKKQ----IVENFPRKP---------------------
---------------SSSTLASSSQAGINAA-----------------------------------------
------------------------------KKGIP-------------------------------------
--------------PSQSRMISERRGPLFC-------------SKERSLMG---------------------
-------------------------------------------------------------------STAPR
RTPLGA--------------GLT----GSSSKYQKKTRMVVLDLNESLTVAKEQEK------FKIHDKLKRK
------------------------------------------------------KTDLDHNE----------
------------------------------------------------------------------------
------------------------------------------------------------------------
------------------------------------------------------------------------
--------------------------------------------SQEDSKK--------LKKK---------
------------------------------------------------------------------------
------------------------------------------------------------------------
--------------------------------------------------------VMSSILPTEIPAESSN
CTDTDAESN------------------------------LSIPTY---------------------------
------------------------------------------------------------------------
-----------------------------------------------------------------SETTQSL
PQTSSGSSPPSEVA----------------------------------------------------------
------------QIDPP----------------KEASKEPVPTSDYSVL-----------------------
--------------------------------------------------HRFQTHSNNSAEAASST-----
------------------------------------------------------------------------
------------------------------------------------------------------------
--------------------------------------------------------------------AASD
SNSAHPSSQPPKPD------------------------------------------------------Y---
---------------ASSVFSFSNSQIFQD---------------ANLLTDPDK-------ALILDFFS---
SKS-----------------------KTLSSE-NGENIKQVV------LSQEKRVDS-------ATGETCIE
QTVFEMNYQSKSWRKLKKKR
>EP01134_Creolimax_fragrantissima_P001865_CFRG1865T1/7-1026
RD-----LEEWLQAKL---DDPWGG--ESISNLLS-AEQLSEIATR---FT-TFETQIKVKILLAILHM---
RKKNL-S----------------------------ELNPQ--LSLVMEAARDD-----DDEWVVVISSIMKN
YIVER----------------------------------------------SISFDF--------PKENNGL
SVAYHELCSALSHS---------KASFLPL-ERQYLDA-FSDSFNTPEEK----------------------
----------------KNNHFIVKGP-TK-ADK-LRTD-----LDNAVQKA-S-------------------
-----------Q---NLLNRRRPS------------------------------------------------
------------------------------MNIAP-----------G-----------------RERKPGGG
--------------VSIPRN------AMFSQLA--GTSSLTRPSVTGSIG----------------------
-------------------------------------------------------------------MQGTR
RPSSASM---------LKPHG--------KKYMSDKKSAVMLDKSESLSLVAS--------------AVKRK
------------------------------------------------------KTEEELVA----------
----------------EEKERVRKRKDKQKQ-----------------------------------------
------------------------------------------------------------------------
-----------------------------------------------------------------------V
EEEKERKK------------------------------------QDREQKKL--ERQNLERQKSIER-----
---------------------------------------KAEEALVEEKR----------------------
----------------------------------------------VAEEERLAKEKATEFEKRIREVANAN
ANCVNE-----------------DSAQNTNV--------------------EGNVGMSVNTSDSTAPGADMD
TPTAKKRRRSSGGGVGVSVAEDGQATTASGRTKKEKLSRAEKPAKDEKKQRKQSA---NKPNVTVAANVDSS
AAPKKATTRKAVGAKKEKDP---KKATVKDVVA---------EQDVPTLP-QTQGGGPEDASVTSQTSASVA
NMDL--MGNVDLGLAMGMGVPVGMGLGNMNMNVNERQGGQMNGFDPSAMGSVDVPDASDKSGRYKDWPPPAP
PVVSAAQEQQPQVGKPQA------------------------------------------------------
--TAG----LMYAHTPPPTHALQH-----QLSQTRQPQQPQQQQANPQQNQSQHSQKMLQE--VRGGMHAAY
SNEQMKHTQHSQNQLREQQIMHERQALQAKEAELSNDLAITSQHLQEAQRVLQSGAGTKADKVTAENAFQYY
SR---------NMQFLSGELQQVQTILGQLTSGVVNIGPEDRF-------------AYSRQQVPHPPQPVYA
QQQQQQQQQQQQQ----------------QQQQQQQRSNSSNNNSSKQQQQQQQQQQQ---QQQQQQQQQQQ
QQQQQQQQQQV-------Q------------------RAQQISHMPQQQIPQGQLGQVQGKQHISQQYVYPP
PPPPPPQTYQQQHPQQY----------------------------------------------------QLQ
QQQP---------MQLQQQQQQHEQNLLQQERANQQSQLQQILLCSNLLKPEDR-------EKISRFVT---
GDR-----------------------RNPNPE-LG-PKASIV------MNEEEVMYN---------NQMFLE
QIVFEMDYESEAWKRLKRKR
>EP01135_Chromosphaera_perkinsii_P006764_Nk52_evm12s578_gene_Nk52_evmTU12s578/2-650
--------------KL--------------------------------------------------------
------Q----------------------------ELIPS--MREIIAQAAAD-----HDEWVRLIARFVEK
YPDDR----------------------------------------------SVSLDL--------LEESTTM
KEAVKSLCEKLKGN-----ST--TSSLIPL-NYCYLN---ESVVTELCKG----------------------
-PLE------------PPKHFSMRVP----RKSELEKE-----MTRISNAG-QQHLSR--------------
-----------K---PSSALSRSGSLAGGG------------------------------------------
------------------------------GTGSP-----------G-------------------------
-------------------------------------GGNPTPPSRASVLQ---------------------
--------------------------------------------------------RRSTLL----ANAKGR
SSLAGGGAM------GGGSHGMG-----GGGKYQQRKKMVVLDMNESMEAAKE-----------QERLKEQE
------------------------------------------------------RLMKEQEK----------
------------------------------------------------------------------------
------------------------------------------------------------------------
------------------------------------------------------------------------
QMKEHERQ------------------------------------MKIEAMK---------RKKTEAE-----
---------------------------------------LQLNNSNSNNNDSQSAE----------------
-----------PAPKR-----------------------------VRGGDAIQQDNKPSTAASQGKKTPEKP
SA-------------RASVSSMEKAKRS-----------------------LSSVAMSAAAAAPSAPATTQA
ATLLSEAIK------------------------------GSTPA-----------------------ASSVI
GAPAAPYGGEQQRQQQQQGG-------------V---------------------YSAYNGQNPQNVSTA--
---------------------------------------------------------DVKPQFIPQQQFQSQ
PMMNQQFVYGHRPQGTG-------------------------------------------------------
------------PTGPPQ---------------QPMYGIPQQYSNRQILAGQ--------------------
--------------------------------------------------------GATGMSLQAQVAMQQQ
Q---------------------------------------------------------LLQQQYQGAMMARM
QEAQNMQRRQHQI----------------------------------LERQQQQTPER-------QQQQKAE
QKQQQALENQ--------------------------------------KK-------------LEQEMEQLL
PYQLEPLLPHQQPQEVQNII-----------------------------------------------RMQQ-
---------QQMEQQQMEQQQQQFFSIFQN---------------ANKVTRREQ-------SKIIRFLQ---
GDR-----------------------SNPDPG-TG-NLRQYV------LNEEQGIDP-------ASKRAFLE
QIVFEVNYENGQWRKLRRKK
>EP01137_Pigoraptor_chileana_P012977_Opistho-2@65919/9-466
-----GTHVEWMNQSF--AGDAWGG--ERLGAALS-AAAIEEVRQV---FR-MLRPSLKMKVLLSFLSV---
RKSDA-P----------------------------LFKDA--MEDILQQAARD-----DDEWVRMVHEVIRS
FARTG----------------------------------------------EIGLSDGA------EVQSQGL
RSALEEASKALDAG---------APSFAPL-EWVYLA---DDVVAAIGGTPSQ-------------------
KAASSL----------ESIHFRTKEGHVPAAAA-LRAR--------ITSQK-P-------------------
---------------VSVKDRRASVAG---------------------------------------------
------------------------------GSHAP-------------------------------------
--------------GDVKKPPSRVAGTMP----------SLRPDQERSPIV---------------------
-----------------------------------------------------------------------R
RPSVQT-----------------------PGSALQKSKAKVIDIAEMPNIDAHG--------KRRDTAADRK
------------------------------------------------------RPAEST------------
------------------------------------------------------------------------
------------------------------------------------------------------------
------------------------------------------------------------------------
--------------------------------------------ADHSAKR---------------------
------------------------------------------------------------------------
------------------------------------------------------------------------
------------------------------------------------------------QRTSALPDAPT-
------------------------------------------P-----------------------------
------------------------------------------------------------------------
-------------------------------------------------------------------DVHSA
PAEP--------------------------------------------------------------------
---------------------------------GDDGDAPSHAAADVEG-----------------------
----------------------------------------------KDDHVPPPVVPSIEAPPSSGD-----
---------------------------------------------------------------HHDATTTAT
TVTSM-------------------------------------------------------------------
-------------------------------------------------------------------ADAAV
AGTVVETEEKEDER----------------------------------------------------------
---------------LARQALEAALALVTD---------------SQLLSVSDK-------EEALAFLR---
------------------------SVLKERNE-KG-GVKTLA------VKEETTVD--------ESGVSIFD
QTCIQLDYSTGTWRRFKRRK
>EP01137_Pigoraptor_chileana_P012978_Opistho-2@65922/9-466
-----GTHVEWMNQSF--AGDAWGG--ERLGAALS-AAAIEEVRQV---FR-MLRPSLKMKVLLSFLSV---
RKSDA-P----------------------------LFKDA--MEDILQQAARD-----DDEWVRMVHEVIRS
FARTG----------------------------------------------EIGLSDGA------EVQSQGL
RSALEEASKALDAG---------APSFAPL-EWVYLA---DDVVAAIGGTPSQ-------------------
KAASSL----------ESIHFRTKEGHVPAAAA-LRAR--------ITSQK-P-------------------
---------------VSVKDRRASVAG---------------------------------------------
------------------------------GSHAP-------------------------------------
--------------GDVKKPPSRVAGTMP----------SLRPDQERSPIV---------------------
-----------------------------------------------------------------------R
RPSVQT-----------------------PGSALQKSKAKVIDIAEMPNIDAHG--------KRRDTAADRK
------------------------------------------------------RPAEST------------
------------------------------------------------------------------------
------------------------------------------------------------------------
------------------------------------------------------------------------
--------------------------------------------ADHSAKR---------------------
------------------------------------------------------------------------
------------------------------------------------------------------------
------------------------------------------------------------QRTSALPDAPT-
------------------------------------------P-----------------------------
------------------------------------------------------------------------
-------------------------------------------------------------------DVHSA
PAEP--------------------------------------------------------------------
---------------------------------GDDGDAPSHAAADVEG-----------------------
----------------------------------------------KDDHVPPPVVPSIEAPPSSGD-----
---------------------------------------------------------------HHDATTTAT
TVTSM-------------------------------------------------------------------
-------------------------------------------------------------------ADAAV
AGTVVETEEKEDER----------------------------------------------------------
---------------LARQALEAALALVTD---------------SQLLSVSDK-------EEALAFLR---
------------------------SVLKERNE-KG-GVKTLA------VKEETTVD--------ESGVSIFD
QTCIQLDYSTGTWRRFKRRK
>EP00057_Strongylocentrotus_purpuratus_P016084_XP_011670558.1_PREDICTED_negative_elongation_factor_A_Strongylocentrotus_purpuratus/1-108
------------------------------------------------------------------------
------------------------------------------------------------------------
------------------------------------------------------------------------
------------------------------------------------------------------------
------------------------------------------------------------------------
------------------------------------------------------------------------
--------------------------------MQP-------------------------------------
------------------------------------------------------------------------
------------------------------------------------------------------------
------------------------------------------------------------------------
------------------------------------------------------------------------
------------------------------------------------------------------------
------------------------------------------------------------------------
------------------------------------------------------------------------
------------------------------------------------------------------------
------------------------------------------------------------------------
------------------------------------------------------------------------
------------------------------------------------------------------------
------------------------------------------------------------------------
------------------------------------------------------------------------
------------------------------------------------------------------------
------------------------------------------------------------------------
------------------------------------------------------------------------
------------------------------------------------------------------------
------------------------------------------------------------------------
------------------------------------------------------------------------
------------------------------------------------------------------------
-PVPAQPPTGQ-------------------------------------------------------------
----------KKNLSLTKEQMRAAQEMFRQ---------------SNKVTRPEK-------ALILGFMA---
GAR-----------------------ENPCPQ-QG-SIVTIR------LSEDVEVVRSNET---KEETTMSV
DTFFEMNYTTGEWWRYKKYK
>EP00057_Strongylocentrotus_purpuratus_P034118_XP_793990.3_PREDICTED_negative_elongation_factor_A_partial_Strongylocentrotus_purpuratus/7-277
SD-----TSLWLHNKLGDNDDLWSG-ITSISTQLH-QDVLRNTHDC---FQ-TLNPTVKLKLLMAILHM---
PLRKV-E----------------------------ECKEE--LSGILHQALAD-----TDEWVVTVADILRS
YPDSG----------------------------------------------QLNLEL--------EESHPFL
AEALHELRKTLATT------D--TNSLLPM-ECMYLN---KNALNQLVGM----------------------
-QAP------------PVKHFTLKRK-PK-SAA-LRAE--------LLQKS-L-------------------
-----------E---AQQQQKKPM-------------TPTHSSKIR--------GGFRGIDD----------
---------------------------------IPLK---------S-------------------------
----------------TPKAS-----PSF------------RASQS--------------------------
-------------------------------------------------------------------PAFNR
SLPLNRQ--------------------HGRLSLNREGGTKLLDIKEQPIGGSS------------REAKRRK
------------------------------------------------------KQA---------------
------------------------------------------------------------------------
------------------------------------------------------------------------
------------------------------------------------------------------------
------------------------------------------------------------------------
------------------------------------------------------------------------
------------------------------------------------------------------------
------------------------------------------------------------------------
------------------------------------------------------------------------
------------------------------------------------------------------------
------------------------------------------------------------------------
------------------------------------------------------------------------
------------------------------------------------------------------------
------------------------------------------------------------------------
------------------------------------------------------------------------
------------------------------------------------------------------------
------------------------------------------------------------------------
------------------------------------------------------------------------
------------------------------------------------------------------------
------------------------------------------------------------------------
--------------------
>EP00058_Branchiostoma_floridae_P011552_XP_002597040.1_hypothetical_protein_BRAFLDRAFT_231272_Branchiostoma_floridae/6-456
RD-----TALWLHNKLGATDDLWAP--SSVTGLLT-PDTLYNTRQC---FL-ELQVPVKLKLLLALVHL---
PRRQL-Q----------------------------ECSAS--VEHVISQALQD-----DDAWVRMIADVVRS
YPKSG----------------------------------------------ALNTHL--------EDTQSVY
GDTVENLRGPVSEV------D--TSSLLPL-ECKYLN---RNALNAMLGQ----------------------
-QPP------------PVKHFALKRK-PK-SAT-LRAE--------LLQKS-S-------------------
-----------E---AALQQKKGV------------PSTPIPGKARTL------SVGRRIDT----------
--------------------------------TTPLK---------G-------------------------
----------------IPKSFTASSHSGF------------HGSSATGGRSVA-------------------
-------------------------------------------------------------------RLAAM
T-----------------------------ASRKGERGAKFLEIEEQPLGGQA---------------KRRK
------------------------------------------------------RMQDET------------
------------------------------------------------------------------------
------------------------------------------------------------------------
------------------------------------------------------------------------
--------------------------------------------QEKQKQK---------EEKEKEE-----
---------------------------------------AATATPDYAAGL---------------------
------------------------------------------------------------------------
------------------------------------------------------------LAAAATAQKSAV
------------------------------------------PVTTIE-----------------------V
TAPSYAPST---------------------------------------------------------------
------------------------------------------------------------------------
------------------------------------------------------------------------
---------------------------------AMRTNTPGN------------------------------
------------------------------------------------------------------------
------------------------------------------------------------------------
------------------------------------------------------APA---------------
--TQ--------------------------------------------------------------------
TTTSAASQSQQ-------------------------------------------------------------
----------KKGLSLTREQMLAAQEMFRT---------------SNKVTRPEK-------ALILGFMA---
GSR-----------------------ENPCPQ-QG-DSVTIK------LSEHTETVPKPDG---TGEANMVV
DTLFEMNYKTGEWKRLKKYR
>EP00059_Ciona_intestinalis_P004514_XP_002127529.1_negative_elongation_factor_A-like_Ciona_intestinalis/7-711
SD-----TALWLHNKLGSAEELWIP--SSISGIIK-TSTIDNIFRC---FP-VLTTTVKLKLLLGILHL---
PRRNL-E----------------------------EMKHM--IEGIIEVALED-----TDLWVKLVANIVNT
YPMTC----------------------------------------------TLNLDL---------LSSPIA
QNVLDQLSEKVNET------D--AFSSLPL-ECQLVN---KSSLQSLVGN----------------------
-LPP------------LSRHFALKRK-PK-SAA-LRAD--------LLHKS-S-------------------
-----------E---AVTQMKKGGSG---------GAVKMAPVKHR--------DMNRRLSD----------
--------------------------------VSPMR---------G-------------------------
----------------IQVKATMNRSESL------------RVTSTPVTPGVN-------------------
-------------------------------------------------------------------RSFSR
I------------------------------SRQQAGGTKLLDISEQPIGGSGI---------GARDSKRRK
------------------------------------------------------KQMMLEQS----------
------------------AQSQAQEDEEEE------------------------------------------
------------------------------------------------------------------------
------------------------------------------------------------------------
--EPQEKAPDYAA---------------GLVQPVMDVQT----QPENEDKH--EEDLS--RSASLDA-----
---------------------------------------SHHRTTSDSAEQSSDNEEQ--------------
------------------------------------------------METQEVEETGKSSTFDSSKTTSSE
SDVN---------------SPHRSTASSS-------------------------GKEEFKSPQYSSPHLPPP
HKPPT------------------------------SLEKNLQPVYSEQ--------------QQSSAQSNLL
HSPPVAPNVYQ-------------------------------------------------------------
-------------------------------------------------------------LNNPLYNPPSR
PPLAPNQAPQPQIST---------------------------------------------------------
----------RLPAQPQLHA-------------NARMVLPAGYTLAQHHQPQ--------------------
-------------ML--------------------------IQQLP---RTVLDPTQLGQQPVRQSFY----
-----------------------------------------------------------QPQLLHQQAPRQV
IRQQIPQQQ-----------------------QQQQ---------------VRLVPSNL--HRQQMQQQQQQ
QQQQQAIMT----------------------------------QQPTVFM----------------------
--KSAPFQPQQQLT----------------------------------------------------------
PPPP------KRGLTLTKEQMVEAQEMFRT---------------ANRLSRPEK-------AIILGFMA---
GSR-----------------------ENPSPE-HG-DVLQIV------LSEARQNIQNPNG---GGILPVIV
ETLFEMDYKTGKSTKKQRFK
>EP00067_Danio_rerio_P008897_NP_001166972.1_negative_elongation_factor_A_Danio_rerio/7-536
SD-----TGLWLHNKLGSTDELWTP--SSIASLLT-VSVIDNIRLC---FS-SLSPPVKLKLLLGMLHL---
PRRTV-D----------------------------EMKEA--LSEIIQLATVD-----SEPWVLMVADILKS
FPETG----------------------------------------------SLNLDL--------EEQNPNV
QDILGELREKVNEC------E--ASTMLPL-ECQYLN---KSALTTLVGP----------------------
-LTP------------PIKHFQLKRK-PK-SAT-LRAE--------LLQKS-T-------------------
-----------E---TAQQLKKT-------------AGVPFHSKGR--------GLVKKIDT----------
--------------------------------TTPLK---------G-------------------------
----------------IPK-------APF------------RSPTTPSMFSPPSN-----------------
----------------------------------------------------------RTP------IAPAR
T------------------------------PLRKERGVKLLDISELDMVGAG------------REAKRRR
------------------------------------------------------KTLDTEAG----------
------------------------------------------------------------------------
------------------------------------------------------------------------
------------------------------------------------------------------------
-------------------------------------------------EK---------AAKEEAV-----
---------------------------------------VENATPDYAAGLVSTQK----------------
------------------------------------------------------------------------
--------------------------------------------------------LGALNNESALPSTSYL
------------------------------------------PATPSM-----------------------V
PSSSYIPSSETQPANA-------------------------------------------------GGSGRET
--------------------------------------------------------------TNRQSEESAA
PS----------------------------------------------------------------------
---------------------------------AAAASLPGQFKQRPP------------------------
------------------------------------------------------MYNASTASP---------
------------------------------------------------------------------TAPTSP
TTPTSTP-------------------------------T--------NNGPPPAATA---------------
--AQPDM----------------------------------PTQPPTT--------------------AAQP
APTPAPPQTQP-------------------------------------------------------------
----------KKNLSLTREQMYAAQEMFKT---------------ANKVTRPEK-------ALILGFMA---
GSR-----------------------ENPCPE-QG-DIIQIK------LSEHTEVLPKADG---TGSTTMLV
DTVFEMNYSTGQWTRLKKYK
>EP00074_Homo_sapiens_P035196_NP_005654.3_negative_elongation_factor_A_Homo_sapiens/18-533
SD-----TGLWLHNKLGATDELWAP--PSIASLLT-AAVIDNIRLC---FH-GLSSAVKLKLLLGTLHL---
PRRTV-D----------------------------EMKGA--LMEIIQLASLD-----SDPWVLMVADILKS
FPDTG----------------------------------------------SLNLEL--------EEQNPNV
QDILGELREKVGEC------E--ASAMLPL-ECQYLN---KNALTTLAGP----------------------
-LTP------------PVKHFQLKRK-PK-SAT-LRAE--------LLQKS-T-------------------
-----------E---TAQQLKRS-------------AGVPFHAKGR--------GLLRKMDT----------
--------------------------------TTPLK---------G-------------------------
----------------IPKQ------APF------------RSPTAPSVFSPTGN-----------------
----------------------------------------------------------RTP------IPPSR
T------------------------------LLRKERGVKLLDISELDMVGAG------------REAKRRR
------------------------------------------------------KTLDAEVV----------
------------------------------------------------------------------------
------------------------------------------------------------------------
------------------------------------------------------------------------
-------------------------------------------------EK---------PAKEETV-----
---------------------------------------VENATPDYAAGLVSTQK----------------
------------------------------------------------------------------------
--------------------------------------------------------LGSLNNEPALPSTSYL
------------------------------------------PSTPSV-----------------------V
PASSYIPSSETPPA----------------------------------------------------PSSREA
---------------------------------------------------------------SRPPEEPSA
P-----------------------------------------------------------------------
-----------------------------------SPTLPAQFKQRAP------------------------
------------------------------------------------------MYNSGLSPATPTP-----
------------------------------------------------------------------AAPTSP
LTPTT---------------------------------------------PPAVAPT---------------
--TQ----------------------------------------TPPV--------------------AMVA
PQTQAPAQQQP-------------------------------------------------------------
----------KKNLSLTREQMFAAQEMFKT---------------ANKVTRPEK-------ALILGFMA---
GSR-----------------------ENPCQE-QG-DVIQIK------LSEHTEDLPKADG---QGSTTMLV
DTVFEMNYATGQWTRFKKYK
>EP00074_Homo_sapiens_P088177_XP_016864078.1_negative_elongation_factor_A_isoform_X1_Homo_sapiens/18-561
SD-----TGLWLHNKLGATDELWAP--PSIASLLT-AAVIDNIRLC---FH-GLSSAVKLKLLLGTLHL---
PRRTV-DETPAVRSALCPFYSFLHAVLRHSNKWVCEMKGA--LMEIIQLASLD-----SDPWVLMVADILKS
FPDTG----------------------------------------------SLNLEL--------EEQNPNV
QDILGELREKVGEC------E--ASAMLPL-ECQYLN---KNALTTLAGP----------------------
-LTP------------PVKHFQLKRK-PK-SAT-LRAE--------LLQKS-T-------------------
-----------E---TAQQLKRS-------------AGVPFHAKGR--------GLLRKMDT----------
--------------------------------TTPLK---------G-------------------------
----------------IPKQ------APF------------RSPTAPSVFSPTGN-----------------
----------------------------------------------------------RTP------IPPSR
T------------------------------LLRKERGVKLLDISELDMVGAG------------REAKRRR
------------------------------------------------------KTLDAEVV----------
------------------------------------------------------------------------
------------------------------------------------------------------------
------------------------------------------------------------------------
-------------------------------------------------EK---------PAKEETV-----
---------------------------------------VENATPDYAAGLVSTQK----------------
------------------------------------------------------------------------
--------------------------------------------------------LGSLNNEPALPSTSYL
------------------------------------------PSTPSV-----------------------V
PASSYIPSSETPPA----------------------------------------------------PSSREA
---------------------------------------------------------------SRPPEEPSA
P-----------------------------------------------------------------------
-----------------------------------SPTLPAQFKQRAP------------------------
------------------------------------------------------MYNSGLSPATPTP-----
------------------------------------------------------------------AAPTSP
LTPTT---------------------------------------------PPAVAPT---------------
--TQ----------------------------------------TPPV--------------------AMVA
PQTQAPAQQQP-------------------------------------------------------------
----------KKNLSLTREQMFAAQEMFKT---------------ANKVTRPEK-------ALILGFMA---
GSR-----------------------ENPCQE-QG-DVIQIK------LSEHTEDLPKADG---QGSTTMLV
DTVFEMNYATGQWTRFKKYK
>EP00076_Gallus_gallus_P001743_NP_001026338.1_negative_elongation_factor_A_Gallus_gallus/21-533
SD-----TGLWLHNKLGSTDELWAP--PRIASLLT-ASVIDNIRLC---FH-GLSSAVKLKLLLGMLHL---
PRRAV-D----------------------------EMKGA--LTEIVQLATLD-----SDPWVLMVADILKS
FPDTG----------------------------------------------SLNLDL--------EEQNPNV
QDILGELREKVSEG------E--TSARLPL-ECQYLN---KNALTTLAGP----------------------
-LTP------------PVKHFQLKRK-PK-SAT-LRAE--------LLLKS-T-------------------
-----------E---TAQQLKKT-------------AGVPFHAKGR--------GLVKKIDT----------
--------------------------------TTPLK---------G-------------------------
----------------IPKQ------APF------------RSTSAPSVFNPSGN-----------------
----------------------------------------------------------RNP------IPPSR
T------------------------------PLRKERGVKLLEFSELDMVGAG------------REAKRRR
------------------------------------------------------KTLDTEVV----------
------------------------------------------------------------------------
------------------------------------------------------------------------
------------------------------------------------------------------------
-------------------------------------------------EK---------QAKEETV-----
---------------------------------------VENATPDYAAGLVSTQK----------------
------------------------------------------------------------------------
--------------------------------------------------------LGSLNNEPALPSTSYL
------------------------------------------PATPSV-----------------------V
PSSSYIPSSETQPA----------------------------------------------------GSAREA
L------------------------------------------------------------QTNRQTEEPAA
P-----------------------------------------------------------------------
---------------------------------NATTTLPAQFKQRTP------------------------
------------------------------------------------------MYNSNSNPPA--------
------------------------------------------------------------------NKPTYP
LTPTT---------------------------------------------PPAISPA---------------
--AQ----------------------------------------AP-----------------------QVA
PQTQ--QQPPP-------------------------------------------------------------
----------KKSLSLTREQMYAAQEMFKT---------------ANKVTRPEK-------ALILGFMA---
GSR-----------------------ENPCQE-QG-DIIQIK------LSEHTEDLPKADG---TGSTTMLV
DTVFEMNYATGEWTRFKKYK
>EP00076_Gallus_gallus_P039943_XP_025005481.1_negative_elongation_factor_A_isoform_X1_Gallus_gallus/51-563
SD-----TGLWLHNKLGSTDELWAP--PSIASLLT-ASVIDNIRLC---FH-GLSSAVKLKLLLGMLHL---
PRRAV-D----------------------------EMKGA--LTEIVQLATLD-----SDPWVLMVADILKS
FPDTG----------------------------------------------SLNLDL--------EEQNPNV
QDILGELREKVSEG------E--TSAMLPL-ECQYLN---KNALTTLAGP----------------------
-LTP------------PVKHFQLKRK-PK-SAT-LRAE--------LLLKS-T-------------------
-----------E---TAQQLKKT-------------AGVPFHAKGR--------GLVKKIDT----------
--------------------------------TTPLK---------G-------------------------
----------------IPKQ------APF------------RSTSAPSVFNPSGN-----------------
----------------------------------------------------------RNP------IPPSR
T------------------------------PLRKERGVKLLEFSELDMVGAG------------REAKRRR
------------------------------------------------------KTLDTEVV----------
------------------------------------------------------------------------
------------------------------------------------------------------------
------------------------------------------------------------------------
-------------------------------------------------EK---------QAKEETV-----
---------------------------------------VENATPDYAAGLVSTQK----------------
------------------------------------------------------------------------
--------------------------------------------------------LGSLNNEPALPSTSYL
------------------------------------------PATPSV-----------------------V
PSSSYIPSSETQPA----------------------------------------------------GSAREA
L------------------------------------------------------------QTNRQTEEPAA
P-----------------------------------------------------------------------
---------------------------------NATTTLPAQFKQRTP------------------------
------------------------------------------------------MYNSNSNPPA--------
------------------------------------------------------------------TTPTSP
LTPTT---------------------------------------------PPAISPA---------------
--AQ----------------------------------------AP-----------------------QVA
PQTQ--QQPPP-------------------------------------------------------------
----------KKSLSLTREQMYAAQEMFKT---------------ANKVTRPEK-------ALILGFMA---
GSR-----------------------ENPCQE-QG-DIIQIK------LSEHTEDLPKADG---TGSTTMLV
DTVFEMNYATGEWTRFKKYK
>EP00076_Gallus_gallus_P039944_XP_025005482.1_negative_elongation_factor_A_isoform_X2_Gallus_gallus/51-533
SD-----TGLWLHNKLGSTDELWAP--PSIASLLT-ASVIDNIRLC---FH-GLSSAVKLKLLLGMLHL---
PRRAV-D----------------------------EMKGA--LTEIVQLATLD-----SDPWVLMVADILKS
FPDTG----------------------------------------------SLNLDL--------EEQNPNV
QDILGELREKVSEG------E--TSAMLPL-ECQYLN---KNALTTLAGP----------------------
-LTP------------PVKHFQLKRK-PK-SAT-LRAE--------LLLKS---------------------
------------------------------------------------------------------------
----------------------------------PLK---------G-------------------------
----------------IPKQ------APF------------RSTSAPSVFNPSGN-----------------
----------------------------------------------------------RNP------IPPSR
T------------------------------PLRKERGVKLLEFSELDMVGAG------------REAKRRR
------------------------------------------------------KTLDTEVV----------
------------------------------------------------------------------------
------------------------------------------------------------------------
------------------------------------------------------------------------
-------------------------------------------------EK---------QAKEETV-----
---------------------------------------VENATPDYAAGLVSTQK----------------
------------------------------------------------------------------------
--------------------------------------------------------LGSLNNEPALPSTSYL
------------------------------------------PATPSV-----------------------V
PSSSYIPSSETQPA----------------------------------------------------GSAREA
L------------------------------------------------------------QTNRQTEEPAA
P-----------------------------------------------------------------------
---------------------------------NATTTLPAQFKQRTP------------------------
------------------------------------------------------MYNSNSNPPA--------
------------------------------------------------------------------TTPTSP
LTPTT---------------------------------------------PPAISPA---------------
--AQ----------------------------------------AP-----------------------QVA
PQTQ--QQPPP-------------------------------------------------------------
----------KKSLSLTREQMYAAQEMFKT---------------ANKVTRPEK-------ALILGFMA---
GSR-----------------------ENPCQE-QG-DIIQIK------LSEHTEDLPKADG---TGSTTMLV
DTVFEMNYATGEWTRFKKYK
>EP00076_Gallus_gallus_P039945_XP_025005483.1_negative_elongation_factor_A_isoform_X3_Gallus_gallus/51-479
SD-----TGLWLHNKLGSTDELWAP--PSIASLLT-ASVIDNIRLC---FH-GLSSAVKLKLLLGMLHL---
PRRAV-D----------------------------EMKGA--LTEIVQLATLD-----SDPWVLMVADILKS
FPDTG----------------------------------------------SLNLDL--------EEQNPNV
QDILGELREK--------------------------------------------------------------
------------------------------------------------------------------------
------------------------------------------------------------------------
---------------------------------APLK---------G-------------------------
----------------IPKQ------APF------------RSTSAPSVFNPSGN-----------------
----------------------------------------------------------RNP------IPPSR
T------------------------------PLRKERGVKLLEFSELDMVGAG------------REAKRRR
------------------------------------------------------KTLDTEVV----------
------------------------------------------------------------------------
------------------------------------------------------------------------
------------------------------------------------------------------------
-------------------------------------------------EK---------QAKEETV-----
---------------------------------------VENATPDYAAGLVSTQK----------------
------------------------------------------------------------------------
--------------------------------------------------------LGSLNNEPALPSTSYL
------------------------------------------PATPSV-----------------------V
PSSSYIPSSETQPA----------------------------------------------------GSAREA
L------------------------------------------------------------QTNRQTEEPAA
P-----------------------------------------------------------------------
---------------------------------NATTTLPAQFKQRTP------------------------
------------------------------------------------------MYNSNSNPPA--------
------------------------------------------------------------------TTPTSP
LTPTT---------------------------------------------PPAISPA---------------
--AQ----------------------------------------AP-----------------------QVA
PQTQ--QQPPP-------------------------------------------------------------
----------KKSLSLTREQMYAAQEMFKT---------------ANKVTRPEK-------ALILGFMA---
GSR-----------------------ENPCQE-QG-DIIQIK------LSEHTEDLPKADG---TGSTTMLV
DTVFEMNYATGEWTRFKKYK
>EP00090_Calanus_glacialis_P001717_TRINITY_DN11246_c0_g1_i1.p1_TRINITY_DN11246_c0_g1_TRINITY_DN11246_c0_g1_i1.p1_ORF_type_complete_len_579_score_199.17_TRINITY_DN11246_c0_g1_i1_124-1860/7-571
SD-----TSLWLHNKLGTSNDSWTG--GSIVSQLN-PDILKKIRNC---FQ-DLQPQVKLKLLLSFLHI---
GRRNL-E----------------------------QWRSG--LEAILEVGLHD-----SEPWVSMLADLMRT
FPSTG----------------------------------------------QLNTEVSA-----PDTNRKIY
MDLLSELRKTLKKH----GDQ--TDSVLPL-ECHFLN---KNAFISVVGH----------------------
-QPQ------------PSKHFSLKRK-PK-AAA-LKAD--------LMQRS-Q-------------------
-----------E---AANKVKSQ--------------TNSFPTRIR--------TMPKKMSD----------
--------------------------------TTPLK---------G-------------------------
----------------LPSRPLAN--SGF------------RSPR---------------------------
-------------------------------------------------------------------VSLPN
R-----------------------------PPGKKEGGVKMLDITEQPMGYAA--------------AKKRK
------------------------------------------------------RQQEMEEA----------
------------------------KRVAE-------------------------------------------
------------------------------------------------------------------------
------------------------------------------------------------------------
--------------------------------------------EAAAAAT---------IKQEPGN-----
---------------------------------------GTVVTPDYAANLSST------------------
------------------------------------------------------------------------
------------------------------------------------------------LTTSAVPPPAYV
------------------------------------------PPTPAA----------------------PA
PAPVYAPAPPSVSV----------------------------------------------------------
------------------------------------------------------------------------
PLATPQASLPGA------------------------------------------------------------
---------------------------------TVTVPLPTQPLPQAG------------------------
-----------------------------------------------------GVTRLVQLPTQPLPQV---
-----------------------------------------------------------QARLAALSHPTSL
VPAGLAPSLLTTTVGRPLAAHQAGQQPQHLVQLQQQGGG--------QPVRQGQIVG---------------
--QQP--------------------------------------QQPQILR---QP-------------AVQT
IPTPVAAQPGQ-------------------------------------------------------------
----------RRNLSLTKDQMLEAQEMFRT---------------ANKVTRPEK-------ALILGFMA---
GSR-----------------------DNPCPH-LG-NIVTIK------LSENQENVPQTDN----TYLTMIV
ETHFQMNYNTGEWKRIKKYR
>EP00096_Caligus_rogercresseyi_P013750_TRINITY_DN6356_c0_g1_i1.p1_TRINITY_DN6356_c0_g1_TRINITY_DN6356_c0_g1_i1.p1_ORF_type_5prime_partial_len_692_score_228.97_TRINITY_DN6356_c0_g1_i1_2-2077/41-687
GD-----TSLWLHNKLGTSNDSWTG--GSIVSQLS-PETFLKIHQC---FQ-DLQPQVKLKLLLSLFHI---
PKRNL-E----------------------------AWKFE--LGKILDVGKED-----SEPWVCMLAEIMQT
YPTTG----------------------------------------------QLNSDISV-----PESNKRIF
LDLLTDIRKALKKT----CEN--SDSVLPL-ECHYLN---KNAFISVVGH----------------------
-QPV------------THRHFTLKRK-PK-AAA-LRAE--------LLNKS-A-------------------
-----------D---AANKVKSL-------------SSGGFPIRKS--------TMPRKMES----------
--------------------------------SASLK---------S-------------------------
----------------LGGGRA----GGF------------RGSSRLGGP----------------------
-------------------------------------------------------------------SSLST
P---------------------------PSSRMKKEGGVKLLDINEQPMGHSL--------------SKKRK
------------------------------------------------------RLSEIEEA----------
------------------------GNTKAP------------------------------------------
------------------------------------------------------------------------
------------------------------------------------------------------------
-------------------PPTLPPIGGG-------SSSNP---QAPNQQT---------SPKEPPK-----
-------P--------LLPNSSPSLGPPSP---------SSGTTPPISAISSTISS----------------
------------------------------------------------------------------------
-----------------------------------------------------SPSLARTILPTTVPPPEYA
ASLP--------------------------------------PPTQAV-------------VTTPSGVLPPA
PQPSSSLTPPAATLVSPSVS----------------------------------------------------
-------G-----------------------------------------------------STIGPPSYAPP
PVYAPLKATGSL------------------------------------------------------------
---------------------------------TIVSSSPSQSLSQQPRTLL--------------------
--------------------------------------------------TLPGTSRLVQLPTHPLP-----
-----------------------------------------------------------QSRIVIPSAPQNI
LGSLQSNSLAAAT-------------------QQQQIGG--------SPAQQMVVPS---------------
--NQPPRLLT---------PV-----------------TVRPVLQPHIVT-NATP-TTQ---------KSVL
IPTSAAASSAQ-------------------------------------------------------------
---P-----ARRSLTLTKEQMHEAQEMFRT---------------ANKVTRPEK-------ALILGFMA---
GSR-----------------------DNPCPH-LG-NLVTIK------LSEDEESVPQKDG----SSLSTVI
ETHFQMNYSTGQWKCIKKYR
>EP00099_Drosophila_melanogaster_P010046_NP_001262804.1_negative_elongation_factor_A_isoform_B_Drosophila_melanogaster/7-1243
SD-----TSLWLHNKLGTSNDSWIN--GSICSQLN-KEVLRNIKEC---FP-DLQTQVKLKLLLSFLHI---
PRRLV-E----------------------------EWKAE--LEEVIEVAGLD-----SELWVSMLAETMKT
FPATS----------------------------------------------SLNTEISD-----YEDTRPIF
IDMVNDLRKLVTKH------S--DLGMLPL-ECQYLN---KNALISVVGQ----------------------
-QPA------------PVKHFTLKRK-PK-SAQ-LRTE--------LLHKS-A-------------------
-----------D---AQSSLKKAS-------------APTIPLRSR--------GMPRKMTD----------
--------------------------------TTPLK---------G-------------------------
----------------IPSRMPT---TGF------------RSATVPGNAAQR-------------------
-------------------------------------------------------------------PNLSR
T-----------------------------PAGRKDGGIKLIEFTEQPLGYAA--------------AKKRK
------------------------------------------------------REQQLEEQ----------
------------------QKKQEQKQQQAA------------------------------------------
------------------------------------------------------------------------
------------------------------------------------------------------------
--AAAAAAATAAASNAGDSSPTDAATASGGETPVTPTSANNSFEIKMEPQQLNQSAGSLEEPQDDEMSGKAN
MECDIETPEYATATLDFAQATSTSVADGQPGKPAVETKLKTPRTPKSAAKLNNNNNNNNNNSFNHTPKRIKQ
EIEIKSEEIIVPASIKLEKIETSPSTQRVSIQQQPPSLVQRTPHLLIRSSPQKRQNNGATTSAGTTTTTVGN
TTIKMEKLDIKPMIRATGVSPSTSAGTTTTLLTPQQLRQAANPLANLPNNISVKITSAKAKAAAAAAATSSG
SQTQSQQPQ--------------------------TLQVQQAPQQSHPPLLINSSTPVILASSPSAQRAKAL
ALPSSSTSATTTTTIPSQAIKTMPLSQLK-----------TATNSGPVIISQTIIQPAKRAQQQAGTSSAAA
ASQQ-----------------------------QQQQQSQQQ--------------LLHQQIQQQTQQQAQL
PQQPQQQQTQYILATPQQQPQQIQQQQQQQQPILPTLTSFSHSRPMPQTTTLYQATTPSGSGQTPTKILLKT
SGSSSVVMTPLRQAQPQQATAVVSSNPPPLVATSAAVVSPGQTTLNIQNVQLPNRPVTIQPA----------
--SQAAQQQHMQAQL--------------------------QQQQPHPQHTIVANTTATQQPKLSQVLMQPT
AAVGTSGVSALNVSPTSGKNKTI--ILTQKGVILRNIGG-DMYQQIPISNVGNMQGLGGTTLMTTTAGPPSL
VKTTPSSGVQL---------------------QQQQ-------------SGKQILPTLIP-TSSLGGQHVIV
QQQQPTNVIGNSQQQTIIRPVMTNVGGGLTTLPQGLTLIQRPGQQPQLVQVQAAPGSTQ-RTIITQSNTAAA
ASQQQPRQQQQQILVQHKPAPTLQQRLVTSTTSGGQGQQGNPNAGLPRTVQVQVQAQQQQQPQQQQATQQQS
QQAP-----QRRGLSLSNEHVHKAHEMFRK---------------ANRVSRPDK-------ALILGFMA---
GLR-----------------------ENPRPN-NE-NVLVIK------LGETEEKVQQDNG----HTALCLV
ESHIRLDYNTGEWKTFQNYR
>EP00099_Drosophila_melanogaster_P013110_NP_001287438.1_negative_elongation_factor_A_isoform_C_Drosophila_melanogaster/7-1242
SD-----TSLWLHNKLGTSNDSWIN--GSICSQLN-KEVLRNIKEC---FP-DLQTQVKLKLLLSFLHI---
PRRLV-E----------------------------EWKAE--LEEVIEVAGLD-----SELWVSMLAETMKT
FPATS----------------------------------------------SLNTEISD-----YEDTRPIF
IDMVNDLRKLVTKH------S--DLGMLPL-ECQYLN---KNALISVVGQ----------------------
-QPA------------PVKHFTLKRK-PK-SAQ-LRTE--------LLHKS-A-------------------
-----------D---AQSSLKKAS-------------APTIPLRSR--------GMPRKMTD----------
--------------------------------TTPLK---------G-------------------------
----------------IPSRMPT---TGF------------RSATVPGNAAQR-------------------
-------------------------------------------------------------------PNLSR
T-----------------------------PAGRKDGGIKLIEFTEQPLGYAA--------------AKKRK
------------------------------------------------------REQQLEEQ----------
------------------QKKQEQKQQQAA------------------------------------------
------------------------------------------------------------------------
------------------------------------------------------------------------
--AAAAAAATAAASNAGDSSPTDAATASGGETPVTPTSANNSFEIKMEPQQLNQSAGSLEEPQDDEMSGKAN
MECDIETPEYATATLDFAQATSTSVADGQPGKPAVETKLKTPRTPKSAAKLNNNNNNNNNNSFNHTPKRIKQ
EIEIKSEEIIVPASIKLEKIETSPSTQRVSIQQQPPSLVQRTPHLLIRSSPQKRQNNGATTSAGTTTTTVGN
TTIKMEKLDIKPMIRATGVSPSTSAGTTTTLLTPQQLRQAANPLANLPNNISVKITSAKAKAAAAAAATSSG
SQTQSQQPQ--------------------------TLQVQQAPQQSHPPLLINSSTPVILASSPSAQRA-AL
ALPSSSTSATTTTTIPSQAIKTMPLSQLK-----------TATNSGPVIISQTIIQPAKRAQQQAGTSSAAA
ASQQ-----------------------------QQQQQSQQQ--------------LLHQQIQQQTQQQAQL
PQQPQQQQTQYILATPQQQPQQIQQQQQQQQPILPTLTSFSHSRPMPQTTTLYQATTPSGSGQTPTKILLKT
SGSSSVVMTPLRQAQPQQATAVVSSNPPPLVATSAAVVSPGQTTLNIQNVQLPNRPVTIQPA----------
--SQAAQQQHMQAQL--------------------------QQQQPHPQHTIVANTTATQQPKLSQVLMQPT
AAVGTSGVSALNVSPTSGKNKTI--ILTQKGVILRNIGG-DMYQQIPISNVGNMQGLGGTTLMTTTAGPPSL
VKTTPSSGVQL---------------------QQQQ-------------SGKQILPTLIP-TSSLGGQHVIV
QQQQPTNVIGNSQQQTIIRPVMTNVGGGLTTLPQGLTLIQRPGQQPQLVQVQAAPGSTQ-RTIITQSNTAAA
ASQQQPRQQQQQILVQHKPAPTLQQRLVTSTTSGGQGQQGNPNAGLPRTVQVQVQAQQQQQPQQQQATQQQS
QQAP-----QRRGLSLSNEHVHKAHEMFRK---------------ANRVSRPDK-------ALILGFMA---
GLR-----------------------ENPRPN-NE-NVLVIK------LGETEEKVQQDNG----HTALCLV
ESHIRLDYNTGEWKTFQNYR
>EP00099_Drosophila_melanogaster_P023245_NP_650958.2_negative_elongation_factor_A_isoform_A_Drosophila_melanogaster/7-1243
SD-----TSLWLHNKLGTSNDSWIN--GSICSQLN-KEVLRNIKEC---FP-DLQTQVKLKLLLSFLHI---
PRRLV-E----------------------------EWKAE--LEEVIEVAGLD-----SELWVSMLAETMKT
FPATS----------------------------------------------SLNTEISD-----YEDTRPIF
IDMVNDLRKLVTKH------S--DLGMLPL-ECQYLN---KNALISVVGQ----------------------
-QPA------------PVKHFTLKRK-PK-SAQ-LRTE--------LLHKS-A-------------------
-----------D---AQSSLKKAS-------------APTIPLRSR--------GMPRKMTD----------
--------------------------------TTPLK---------G-------------------------
----------------IPSRMPT---TGF------------RSATVPGNAAQR-------------------
-------------------------------------------------------------------PNLSR
T-----------------------------PAGRKDGGIKLIEFTEQPLGYAA--------------AKKRK
------------------------------------------------------REQQLEEQ----------
------------------QKKQEQKQQQAA------------------------------------------
------------------------------------------------------------------------
------------------------------------------------------------------------
--AAAAAAATAAASNAGDSSPTDAATASGGETPVTPTSANNSFEIKMEPQQLNQSAGSLEEPQDDEMSGKAN
MECDIETPEYATATLDFAQATSTSVADGQPGKPAVETKLKTPRTPKSAAKLNNNNNNNNNNSFNHTPKRIKQ
EIEIKSEEIIVPASIKLEKIETSPSTQRVSIQQQPPSLVQRTPHLLIRSSPQKRQNNGATTSAGTTTTTVGN
TTIKMEKLDIKPMIRATGVSPSTSAGTTTTLLTPQQLRQAANPLANLPNNISVKITSAKAKAAAAAAATSSG
SQTQSQQPQ--------------------------TLQVQQAPQQSHPPLLINSSTPVILASSPSAQRAKAL
ALPSSSTSATTTTTIPSQAIKTMPLSQLK-----------TATNSGPVIISQTIIQPAKRAQQQAGTSSAAA
ASQQ-----------------------------QQQQQSQQQ--------------LLHQQIQQQTQQQAQL
PQQPQQQQTQYILATPQQQPQQIQQQQQQQQPILPTLTSFSHSRPMPQTTTLYQATTPSGSGQTPTKILLKT
SGSSSVVMTPLRQAQPQQATAVVSSNPPPLVATSAAVVSPGQTTLNIQNVQLPNRPVTIQPA----------
--SQAAQQQHMQAQL--------------------------QQQQPHPQHTIVANTTATQQPKLSQVLMQPT
AAVGTSGVSALNVSPTSGKNKTI--ILTQKGVILRNIGG-DMYQQIPISNVGNMQGLGGTTLMTTTAGPPSL
VKTTPSSGVQL---------------------QQQQ-------------SGKQILPTLIP-TSSLGGQHVIV
QQQQPTNVIGNSQQQTIIRPVMTNVGGGLTTLPQGLTLIQRPGQQPQLVQVQAAPGSTQ-RTIITQSNTAAA
ASQQQPRQQQQQILVQHKPAPTLQQRLVTSTTSGGQGQQGNPNAGLPRTVQVQVQAQQQQQPQQQQATQQQS
QQAP-----QRRGLSLSNEHVHKAHEMFRK---------------ANRVSRPDK-------ALILGFMA---
GLR-----------------------ENPRPN-NE-NVLVIK------LGETEEKVQQDNG----HTALCLV
ESHIRLDYNTGEWKTFQNYR
>EP00103_Capitella_teleta_P012203_ELT99166.1_hypothetical_protein_CAPTEDRAFT_164816_Capitella_teleta/7-414
GD-----VALWLHNKLGSTDDLWSG--GSVCSQLT-REKLLAIQDC---FH-TLHSHVKVKFMLSFLHL---
HKRNV-E----------------------------EWQTE--LEEILSAGRED-----PDQWVAMVADMLQP
FPVNG----------------------------------------------AINLAI--------HTQHAIF
QHILQELKKIVKKC------S--DTSMMPL-ECSCLS---RSAMVSTSGH----------------------
-QPM------------AIKHFALKRK-PK-SAA-LRAE--------ILQKS-N-------------------
-----------E---AACSLKRNG-------------GHTIPVKIR--------SFAKNMND----------
--------------------------------DTPLK---------G-------------------------
----------------LSSGRYQSSSSSSL------GFIRSQPSATGSRFGGS-------------------
-------------------------------------------------------------------NPSSR
P-----------------------------GAVRREGGVKLLDISEQPVGSKE--------------AKRRK
------------------------------------------------------KAAGWHCA----------
------------------------------------------------------------------------
------------------------------------------------------------------------
------------------------------------------------------------------------
-------------------------------------------------KP---------RENFPEA-----
------------------------------------------------------------------------
------------------------------------------------------------------------
-------------------------------------------------------------PSSSAPSLT--
------------------------------------------PSV---------------------------
------------------------------------------------------------------------
------------------------------------------------------------------------
------------------------------------------------------------------------
------------------------------------------------------------------------
------------------------------------------------------------------------
------------------------------------------------------------------------
------------------------------------------------------------------------
--------------------------------------------------------------------PPAV
APNADPQ-----------------------------------------------------------------
----------MKTLTLNKDQMLEAKKLFTN---------------CN-LSVPEK-------SLILGFIA---
GST-----------------------VNPCPD-RG-DVFNIR------LSQTEESIKQADG----CFKPMVV
DTFFQMNFKTKEYKQVKKYR
>EP00110_Nematostella_vectensis_P005210_XP_001622611.1_predicted_protein_partial_Nematostella_vectensis/3-173
AD-----TALWLHNKL-SSDDPWSG--SSLRSLLT-PDVLRNIPEC---FH-RLEPQVKVKLLMAFLHL---
PRRVV-E----------------------------ETIAE--LNEILEIGAAD-----EDEWVRVLCEVLKD
YPTTG----------------------------------------------MLNVHL--------EHACPVF
AEVTQQLESI---------HN--SSNLMPL-ECPYLN---KGALLSVVGE----------------------
-QPT------------LPKHFTLRRK-PK-SAA-LRAE--------LLKK----------------------
------------------------------------------------------------------------
------------------------------------------------------------------------
------------------------------------------------------------------------
------------------------------------------------------------------------
------------------------------------------------------------------------
------------------------------------------------------------------------
------------------------------------------------------------------------
------------------------------------------------------------------------
------------------------------------------------------------------------
------------------------------------------------------------------------
------------------------------------------------------------------------
------------------------------------------------------------------------
------------------------------------------------------------------------
------------------------------------------------------------------------
------------------------------------------------------------------------
------------------------------------------------------------------------
------------------------------------------------------------------------
------------------------------------------------------------------------
------------------------------------------------------------------------
------------------------------------------------------------------------
------------------------------------------------------------------------
------------------------------------------------------------------------
------------------------------------------------------------------------
------------------------------------------------------------------------
------------------------------------------------------------------------
--------------------
>EP00110_Nematostella_vectensis_P005211_XP_001622612.1_predicted_protein_Nematostella_vectensis/7-189
AD-----TALWLHNKL-SSDDPWSG--SSLRSLLT-PDVLRNIPEC---FH-RLEPQVKVKLLMAFLHL---
PRRVV-E----------------------------ETIAE--LNEILEIGAAD-----EDEWVRVLCEVLKD
YPTTG----------------------------------------------MLNVHL--------EHACPVF
AEVTQQLESI---------HN--SSNLMPL-ECPYLN---KGALLSVVGE----------------------
-QPT------------LPKHFTLQRK-PK-SAA-LRAE--------LLQKG---------------------
------------------------------------------------------------------------
----------------------------------------------GY------------------------
------------------------------------------------------------------------
------------------------------------------------------------------------
------------------------------------------------------------------------
------------------------------------------------------------------------
------------------------------------------------------------------------
------------------------------------------------------------------------
------------------------------------------------------------------------
------------------------------------------------------------------------
------------------------------------------------------------------------
------------------------------------------------------------------------
------------------------------------------------------------------------
------------------------------------------------------------------------
------------------------------------------------------------------------
------------------------------------------------------------------------
------------------------------------------------------------------------
------------------------------------------------------------------------
------------------------------------------------------------------------
------------------------------------------------------------------------
------------------------------------------------------------------------
------------------------------------------------------------------------
------------------------------------------------------------------------
---------------------------------------------SNKT---------------YAFLR---
------------------------------------------------------------------------
--------------------
>EP00110_Nematostella_vectensis_P005833_XP_001623234.1_predicted_protein_partial_Nematostella_vectensis/1-65
------------------------------------------------------------------------
------------------------------------------------------------------------
------------------------------------------------------------------------
------------------------------------------------------------------------
------------------------------------------------------------------------
------------------------------------------------------------------------
------------------------------------------------------------------------
------------------------------------------------------------------------
------------------------------------------------------------------------
------------------------------------------------------------------------
------------------------------------------------------------------------
------------------------------------------------------------------------
------------------------------------------------------------------------
------------------------------------------------------------------------
------------------------------------------------------------------------
------------------------------------------------------------------------
------------------------------------------------------------------------
------------------------------------------------------------------------
------------------------------------------------------------------------
------------------------------------------------------------------------
------------------------------------------------------------------------
------------------------------------------------------------------------
------------------------------------------------------------------------
------------------------------------------------------------------------
------------------------------------------------------------------------
------------------------------------------------------------------------
------------------------------------------------------------------------
------------------------------------------------------------------------
----------------------------------------------------EK-------ALILGFMA---
GAR-----------------------DKPFAH-EG-PIITIK------LSENNETVPTEDG----SQQTLLV
EMLFEMNYDTGHWRRLKR--
>EP00110_Nematostella_vectensis_P019957_XP_001637358.1_predicted_protein_Nematostella_vectensis/4-157
------------------------------------------------------------------------
-----------------------------------------------------------------LSNVAAA
PPSSN-------------------------------------------------------------------
------------------------------------------------------------------------
---------------------------PS-SGL---------------------------------------
------------------------------------------------------------------------
--------------------------------ATP-------------------------------------
------------------------------------------------------------------------
------------------------------------------------------------------------
----------------------------------------TINLNTLPTGARQ-------------------
------------------------------------------------------------------------
------------------------------------------------------------------------
------------------------------------------------------------------------
------------------------------------------------------------------------
------------------------------------------------------------------------
------------------------------------------------------------------------
------------------------------------------------------------------------
------------------------------------------------------------------------
------------------------------------------P-----------------------------
------------------------------------------------------------------------
------------------------------------------------------------------------
------------------------------------------------------------------------
------------------------------------------------------------------------
------------------------------------------------------------------------
------------------------------------------------------------------------
-------------------------------------------------VPGGGVPGQLS------------
--------------------------------------------------------------------QQSQ
SQQPQMMPPQQ-------------------------------------------------------------
----------KRELTLSREQMVAAHEMFRN---------------ANRVTRAEK-------ALILGFMA---
GAR-----------------------DKPFAH-EG-PIITIK------LSENNETVPTEDG----SQQTLLV
EMLFEMNYDTGHWRRLKRTR
>EP00114_Trichoplax_sp_H2_P009715_RDD45478.1_Negative_elongation_factor_A_Trichoplax_sp._H2/4-604
----YQSSLMWLQNRLS-GSDNWCS--KSAAMMLD-REVLANIKDA---FH-TMEAQVKLRLILSLFHL---
SHAQI-E----------------------------EFSQE--LSEILQQAVVD-----RDQWTSTIARIMVT
LYSPD----------------------------------------------YLDS---------LKNANQYL
ADFFTSVTEAAKKASD-TMSP--SLEQMPL-EASYIN---STVLNNLYGK----------------------
-LPN------------VTKHFTLKRK-PK-SAE-LRAM--------LIEKS-I-------------------
-------------T-QSGQAKQERFNKI--------------------------------------------
------------------------------EPSTPLPTI-------G-------------------------
---------------------------------------NRRPSAASSSANAGF------------------
------------------------------------------------------IARNSTP------TIAGR
NLPTYN-------------RGLR--------TPTNVRSTKLLEIEDQPRSASR-------------EAKRKK
------------------------------------------------------KQTEDN------------
------------------------------------------------------------------------
------------------------------------------------------------------------
------------------------------------------------------------------------
--------------------------------------------KDNPPAK---------VKKTEQP-----
---------------------------------------KSPTTPSNILNYASSI--KL-------------
-----------P---------------------------------V--DEATGTSESTLYAKSRSAKKGTEL
DD----------------------------------------------------TKDSAMTTNVASPTVTSP
LTK---------------------------------------PNEDEHKT------------EKHSVDKGDK
TSTGKSSSKQS-------------------------------------------------------------
---------------------------------------------------------------STKKQSDKT
PSNTKSSKGQNRSTKAQR------------------------------------------------------
----------KRDATSAVTT-------------ATSIKEPKALSPVT-------------------------
-------------------------------------------------------TAVTAAPTGSTT-----
--------------------------------------------------------------------PTLS
SVTSKIIATKDKV-----------------------------------------------------------
--------------------------------------------------------------------DNEE
SNDKTPTKASSESN----------------------------------------------------------
-----------KQFCMSRAQLVEFNNMFRQY--------------GNRVSFEEK-------AQILQFIV---
GMRSEKVLRLNPAILTLRIYLMPFLIDNPNPS-KG-AIVEIL----LGIHDDKVVDEN------GKEEVVPC
KSVFVMNYDTGEWRRETHRL
>EP00115_Mnemiopsis_leidyi_P005666_ML05923a-PA_pep_supercontig_MneLei_Aug2011_ML0592_7539_8768_1_gene_ML05923a_transcript_ML05923a-RA_gene_biotype_protein_coding_transcript_biotype_protein_coding/2-403
-D-----TCRLLHNKL-HSADQWSG--ENIASSLT-PELCSNIKVC---YS-SLEPQVKNKLLLATLNM---
PHKMV-E----------------------------NASSE--LQQIFSKAEND-----TDEWSRVLSGMLKN
FPKDG----------------------------------------------KICTEL----------NDENW
QDAIKSITSLLIEP------A--SANLRPL-ERLYMN---TGSSGKIV------------------------
----------------PTQHFKFSSK-HK-SAT-ARAE--------LLAKG-R-------------------
-----------E---LQESKKREQE-----------------IRSRDGV-----SIPQYRGQTTAV------
--------------------------------PTP-------------------------------------
----------------AARKPVSNL--------------EYKPSF---------------------------
------------------------------------------------------------------------
-------------------------------KPKEEYGIKILDMNEAP----------------RPEPRKRR
------------------------------------------------------KVSDRLKS----------
------------------------------------------------------------------------
------------------------------------------------------------------------
------------------------------------------------------------------------
-------------------------------------------------------------QDSEEP-----
---------------------------------------DTPAGDQDASF----------------------
------------------------------------------------QDYLNKYNSS--------------
--F--PY---------F-----------------------------------------GLDQAPPTPKLDDS
YQVNS-------------------------------------------------------------------
------------------------------------------------------------------------
-------------------------------------------------------------------FAPSQ
PLFSPSVDYQGSF-----------------------------------------------------------
------------------------------------------------------------------------
------------------------------------------------------------------------
------------------------------------------------------------------------
------------------------------------------------------------------------
------------------------------------------------------------------------
------------------------------------------------------------------------
---------------LDPDTLRSLTSVLEK---------------SNRLIETDQ-------AVIVNFLK---
GNR-----------------------VNPNPE-KG-STVTIL------LNSEVESD--------SEGRNCLV
EILFEMNYDTGRWRRLKRQS
>EP00118_Oscarella_pearsei_P000223_m.4466_g.4466_ORF_g.4466_m.4466_type_5prime_partial_len_507_comp10782_c0_seq1_1-1521/12-495
SD-----TLLWLYNKLG-ADDSWST--GNIASLLN-AEVLRNVRFL---LP-ELENKVKLKLLVSLVEV---
QPRAM-E----------------------------GMKLE--AIRLIEEMANE-----EEPWIQLIAEILRP
LPEEK----------------------------------------------RLDS----------TPNFPHF
DEVIASLRETLASG------N--VSKLLPL-ESPYLS---AKALKALVGE----------------------
-VEP------------PKEHFQFRKR-PK-SES-LKAE--------LLQKS-L-------------------
-----------E---LSHSRRHGG------------SSGAFPVKSR--------------------------
------------------------------FARQPSES--------GK------------------------
------------KSMSVPVAPVRR--STF-------------------------------------------
-------------------------------------------------------------------TSLSN
R-----------------------------APAKKESKIQLIDVSEAPVG-----------------GKKRR
------------------------------------------------------RPLDSSSK----------
------------------------KMDTF-------------------------------------------
------------------------------------------------------------------------
------------------------------------------------------------------------
--------------------------------------------AKTQRSK---------GKEAEDQ-----
---------------------------------------KPPQTPHYAAALGLAS-----------------
------------------------------------------------------------------------
------------------------------------------------------------AGSPSSPSQPPT
NRPLVVA----------------------------------TPTYAFI-------------------STPAI
EAPAYVPQGGK-------------------------------------------------------------
------------------------------------------------------------------------
------------------------------------------------------------------------
--------------------------------------LPGGVVM---------------------------
---------------------------------------------------VTSTATAQGTPVISIAT----
------------------------------------------------------------------------
------------------------------------------------SAGQPLLPKVV-------------
------------------------------------------AEQPKVIL----P-------------AVQP
KPVSQPSQ----------------------------------------------------------------
----------KKELRLTREQLTMAQDMFKN---------------ANKVTREEK-------AMILEFMA---
GSR-----------------------QIPSGN-QG-DVVTVL------LNQNEERAKTE-----TAEQRIII
EILFEMNYKTGQWRRLQRKR
>EP00119_Amphimedon_queenslandica_P014958_XP_019855377.1_PREDICTED_negative_elongation_factor_A-like_Amphimedon_queenslandica/7-518
DE-----ALQYLLSKLQ-SDDGWSC--ANLA--WN-KDRLTVIADQ---FS-NFDGGVKSKLLLSFLAM---
SPRVI-A----------------------------SCRDE--MFKLLRLARRD-----SDEWVRLLASVLGS
FPSDQ----------------------------------------------LITLD-----------DDSTA
SDILTELSDTISSV------N--GSYSCPQ-ELSYLS---STVLNEYINY----------------------
-SPT------------NSNHFNLRQR-PK-TSSQLRTD--------VLHRA-E---IDY-------------
----------A----QAGSLIRDR------------------------------MLQRQPSTGSKS------
------------------------------FVSLP-------------------------------------
------------------------------------------------------------------------
-------------------------------------------------------------------QRLSS
SVPIKT--------------GLM-------QRRHRQKGTKLLEIDEVPLAGRR----------------KRK
SSVLD-------------------------------------------------------------------
------------------------------------------------------------------------
------------------------------------------------------------------------
------------------------------------------------------------------------
--------------------------------------------VDTPTNK---------KLATPTG-----
---------------------------------------ASP------------------------------
------------------------------------------------------------------------
------------------------------------------------------------LVAMATPPLAEA
TPTEGGA-----------------------------------PTPD---------------YAAALTNDDSS
IQPHLSSYSGG-------------------------------------------------------------
-------------------------------------------------------------------FFPST
PLSAKSLSSP--------------------------------------------------------------
---------------------------------LKSPDKPKIKPV---------------------------
---------------------------------------------------SVSMATVAKTPASAES-----
-----------------------------------SF----------------------SAEVIQSILTNTS
IQTTPTEPH----------------------------------------------P------STTTQQQSLL
EERQRL-----------------------------------------------------------------L
QQMTTPTQTTNPIAQPV-------------------------------------------------------
AKQP------TNRLKLSRQQLAVAQEIFRE---------------APHLNKQQK-------ALILAFMA---
GSR-----------------------DNPLPG-H--DVISLK------LNQRQQQEFTTSSEGEKTLRTVQL
ETIFEMNYNTGQWRKLQVKR
