# Supplementary material for: Evolution of promoter-proximal pausing enabled a new layer of transcription control
Source: bioRxiv. 2024 Oct 12:2023.02.19.529146. Preprint. [Version 2] doi: 10.1101/2023.02.19.529146 (PMC11482795; doi:10.1101/2023.02.19.529146)
Supplement: Supplement 1 [file media-1.zip › Other Supplemental Materials/NELFB/FinalNELFBcandidates_renamed.fasta]

>Opisthokonta_Metazoa_EP00060_Petromyzon_marinus_P041086
MATSGLEKLGVAGGEDLRETLTNCTDPLKAIEQFQLENGVLLPSLQSALPFLDLHAIPRLDFHQSVFDELRDKLLERVAVIATEGPPLSRNTKLEELLEKSFALVRMPSVQPVVMCLLKHIPKVPERYLKQVTSDPALYAACATEVKRQIWQENQALFGDEASPLFKQYLAERETALLGPELSAVHTFYSSSPKARRHGQVVQKLTGMIGRNVKLYDMVLQFLRTLFLRTRNPHYCTLRAELLMALHDLEATDICSVDPCHKFTWCLDACIRERFVDVKRARELQGFLDGIKRGQEQVLGDLSMILCDPFAINTLAMSTMKTLQELVSHESLPRDSPDLQLLLRMLALGLGAWDMIDSQAFREPKLDVEVATRFLPALMTLLVDDLTFGVDARLPAEGGTPPMYPSGLPPAFTKWVQEHPVACEMGLYYVLHVTRQRNKNAIARVLPALAEFHRDAGYSDWFLHLFLSQLTLLADEPRREPGSIARSHLCLPVRTCGRENVHRHTLRLVLHVHSKLLPARLATLRTALEPNKQSGDVVKELHTAFLAKGDSRLPASPPLLPAPSPALPSAPSPALSPAPSPAPSPA
>Opisthokonta_Metazoa_EP00072_Mus_musculus_P018357
MEAAGERGLGGPRGTVERASGAPSGSATAPAERGGDGVHSRASAGASAMFAGLQDLGVANGEDLKETLTNCTEPLKAIEQFQTENGVLLPSLQSALPFLDLHGTPRLEFHQSVFDELRDKLLERVSAIASEGKAEERYKKLEDLLEKSFSLVKMPSLQPVVMCVMKHLPKVPEKKLKLVMADKELYRACAVEVKRQIWQDNQALFGDEVSPLLKQYILEKESALFSTELSVLHNFFSPSPKTRRQGEVVQKLTQMVGKNVKLYDMVLQFLRTLFLRTRNVHYCTLRAELLMSLHDLDVSDICTVDPCHKFTWCLDACIRERFVDSKRARELQGFLDGVKKGQEQVLGDLSMILCDPFAINTLSLSTIRHLQELVSQETLPRDSPDLLLLLRLLALGQGAWDLIDSQVFKEPKMEAELITKFLPMLMSLVVDDFTFNVDQKLPAEEKASVTYPNTLPESFTKFLQEQRMACEVGLYYVLHITKQRNKNALLRLLPGLVETFGDLAFSDIFLHLLTGSLVLLADEFALEDFCSSLFDGFFLTASPRKENVHRHVLRLLLHLHARVAPSKLEALQKALEPTGQSGEAVKELYSQLGEKLEQLDHRKPSPTQAAETPALDLPLPSVPAPATL
>Opisthokonta_Metazoa_EP00085_Daphnia_pulex_P028933
MSRNPSSSAVPNAAGQPAGVTTSTSTPSASGLEVLGIPGGTFLREALTSCSDPLQAIEEFQVENGILLPSLRPMMPLLDLHGVKRLDFHISVMEALRDKLLAQIADLGQKEGKEKDKKLKELLNKSFLVVKTKALRPVVMAVMKHLSHVDEKYLKVLVKDKELYDDCDTVVKRQMWKDNQSLFGDEVSPLLSQYIKEKEQLLFDQNNLTNLFFLPSPKVRRQGEVVQKLAHMIGNNVRLYDMVLQFLRTLFLRTRNVHYCTLRAELLMALHETEVQEITNVDPCHKFTWCVDACIRERNVDTKRSREIQAFLDGIKSGQEQVLGDLSMMLCDPYAVHFLATSSLKILHNLVASESLPREHHILLLLLRMLALGLSAWQMIDSQEFREPRLDSQVVTKFLPALMSLMVDDQVRSLNSKLPSDERESALTIIEHSGPPPDAFQAYISESSVPCVLAMYYTLQVARSRDKVALTRVLGTLAVGHGERSFEDPFLHTLVAHLIPMQDEFVNEMFCTVVFDEFFFTSIGKENVVRHLTKLVWYVHHKLPAARLDTLMKALQPNPQSPEIMHQVYKQLEQRIESYQLNPSSMTQGVHNDDSVLMMNVPTPMSI
>Collodictyonidae_Collodictyonidae_EP00001_Collodictyon_triciliatum_P090437
KLCPRTAAPFATKEGDRGDSAQKRPNSSLSASDGVLELQGLDFNQQYGHLLGFLRQEMLN
RIPSMSPEAIVQLLEQTFPYISIEELQDVPITLLKHVPEIPRAYLQYILSHPKIYEVCPL
EVKRPIWLLDEKLLANDIMPLIQQYMADPTQVYTENYILHNPQIRPLVRREKISALKEIV
KVISPKPSIYNIFVAS
>Collodictyonidae_Collodictyonidae_EP00002_Diphylleia_rotans_P001368
MTEEKRDFRMTANVGAVGATYVREQLVRMAPKKAIEEIQRRNSLKVSHCRPVMEFLELQG
LDFNQQYMSLLVTLKQEMVAKIPTMAVDVMTKLLEQTFPYVLMDEIQEIPITILKNLPEI
PRPYAQFIASHQRLYEVCPVEVKRSVWLLDEKLFSSEVYPLIQSYLSEATQTFTENYMLH
NATMRPQARREKIPILKELAKRIGSRITIYQMFVNYLKTLYSTNPAQGICSLRKDVLMTF
HDLGFVDVCNQDRTFLLAWRLDACSVDNLIDERRIKELNSYFDSLGSNSALEPKLWGDIA
MILNHPSVMHLLQLSIYSTLLATVEKRILPRADDNLQFLTILAGIGLNSHSIVVSGTYTP
SRVDKGLLSIFYPYLASVILDRMMNNELSADPVFEQFKSYLSGNKLARKELLYFVVSRFV
EKDYPFVEYFLPTILEWGLQMDAETYFTYTVVQIILQEKDFTPKLRKSVIVDFLIPLCGI
SEKHVSNLAQLFQGLQSRIHLKELRKMLTKCQELGIHNHDDFAAIFHSMQTKFPSRTKHN
PETSDQASNLQNVDSKMSEKDTNMTDNRDSGAVHPESMDHSSDPSAEHSADGGQSSDGSY
SGSSSYRYDDDMREGESFM
>Mantamonas_Mantamonas_EP00003_Mantamonas_plastica_P013958
MSHLNIGESGGKAIRDALSQSGNPKKVITAFQKGNGINESTEATSLRPVLELIDLHGVSR
SSLYQGILSHNVNHLMQMIPDLSFAQRVALLEMSFPYIGFKQLQAIPIAVMTALSKVPQS
FLVQLSENPDILSSCPLQVKQQVWSIDNDLFIAQITPHVQSYIIDQSIESQSLFEYGKED
SIAPSARRARSDALKQLSSLIGTSVDLYKSTCNSIRKWFAESNDPIYAALRNDLIMYIHD
IGVTEILQQDSTHDCAWCLDAIVRDQSINSKRMTDMQDYYGKLKKDDATALTDLALIVAN
PASINSLSKTILSIFNELLQTQEVPRSHKILKYATLLLTLGLNSASMAASQEYIEPKLEK
KVVHFIYPTLVNIQLDVLLVDDELVDVDEFGEFSESNPDDEDDGIGCSSTQFSDTFKQQL
KESQTAQTVVFAFLYDRIKDVDVATIKRILPAILDTLDDSQLAQHVFFAQSIASLLTTEQ
MIGQMADESFTELIIDGLMFPLARTSPFMTIQALRCLKAVFPFWRQLVDDGEEDVPDASK
YYSVMEQITEQVIQMSPPTITPLSESSSSSSSSSSSSSKSKSKSKKSKTKTSKESTNDIG
FTQQIANLKHESLLAKIV
>Amoebozoa_Centramoebia_EP00005_Dracoamoeba_jomungandri_P000959
MQSYFDDINGGEAVLGDLGMIINDPYATHTLLRNIFSLLSQAILHEELPMNMPNLCYISQ
LLSLGLSAGEMIEHQKFTVPNGDKEVVRLFYPMLLAKMVDDMLREEDEEPELNPALLKLF
ENNLLARKVTLFYVLKRVEEKDVEVVKQFLEHVSDHMVTEEPAFIQSLVTLLINNKNVGI
KTVVENFLWSKLEVSVVVHKQLIRYLMETHTKLTTRELQAALEKTTSTKYHEKLQGAYEL
FLHRVSPRINQNNAGFLYEYLGLVSSEEEGKSDSDEAPPASYSSPYSP
>Amoebozoa_Flabellinia_EP00013_Stygamoeba_regulata_P014231
YLKEVNTFLDQYITDFREHCGRLLRLSDTERHKLPRLNTPAVASLVEVVGPSVQLYNALL
RLLRTQFVTTGEFAYCALRADLLMALHNSNVSQITEKDLCHDYTVALDACIRDEKVSLRR
LVELGHMVDQVRSGDAAIGDIAMVIRDPTVFSRLRASACACLLDVVETESIPKNDQRLQV
LSRLLEIGASAHTLLATESFKPPRVDKGVLTAFYPAVASRILDDLIRGEDDPPPPVDATI
AEYVESNAVAREIIFAYLIKRIESGATDAVAVFGALLAEALPHVLQDDCVYLGLLPHVIS
LPEVVKAVWPGKKKSTLLHRTLLAVLARSWRAFPPLPDGASATAVLLRTLMKHTRLSHVE
VQLALYRKIA
>Amoebozoa_Flabellinia_EP00013_Stygamoeba_regulata_P021890
ADAKQGEPTPAESIEESTNSSGVMSNEQVDVAVEEEEEEGEEEEEQKVKEEEAGEKDSEP
AQVSKRRTCDDDNTDQTATEPPKSYAQVMIGLLGAEFLRSALSKGAPLQVISEFQKQNRL
NGNTITDTSLLSFKLLDLHDQSRSTVHRSILGRLRIELLTAIRQLAQDQTAARRVGSQRT
HTVTSTSATDTAEPVGTAKQEKKKKKSVVHLGDRLPKATEEVLALLTASFPYIAFEELQQ
IPITIMELFNVPATYLLQLATNNDLSHTCPLSINQRIWEVHDDHFRRAVFPLLEEYLSSS
EVSAFSPLWHETQAKSQPKARRRSSQTIQRLVEMVGQSSLLYGKIVHYLRTLYVSTKNPI
FCALRSDILMAFHDIGLDAIYSTDTCHNIAWCLDACIRDDKVDVRQIAELRTYALSLEAG
DRVTGDLAMIVANPLAMNVLTKALYSSLEACIEEKALPSTNADVDILSRLIRLGLESSMM
LERESFKLPPSNLGGMMTRSLAALTSFLVDVHLHELVAQRPEAFELIGELPPLQLSKTLC
LRLSNDLVARKVFLYYLLSCIAESKTFVIEVCTTYLQSSLNLVLGDLPFVQSLIEMVRGI
QNHRLQSIVRHDLLSYYGANPLILERMIKCGLVDENTISRDDDEIEDQDEEAMATDDEGV
HMHDAVNVVG
>Amoebozoa_Eumycetozoa_EP00021_Heterostelium_album_P003466
MSKLSVNIYDLTKSINRVSKNTNISRPTEIATFSYDDDNNLFPPAINKYKRPKNLPLDIG
AGFSMENAKPMNMPSPLTPILTTLEKEKIDVTAVDFITYRNNLNKIFGVYCNKDSWTIDI
ERLDDTIHLGIKHITSQPENEDQAKSMYSGFKFEELSTSQDTPLKYCSIIQTTLSNKSSI
INVNKLTIYFYNMKRIIMAAEIDCYEDVILKESGTKDKKRTIDQVEDNIENLTGDVKTMK
RYIELKTSKVILNERNQNSFERFKLFKFWLQSYLAGVELVVCAFRDDDYKVVDIQEFYTH
DIPMMSNGKWSTNECLLRGNSILDLIKDNTKSNKSYQLQYIYPMLYLNETSPDNNNNNNN
NNNNNNNNNNNNYENILTDQYRTYFNTCKVNFRTEEKYFVGDTVSVIGVVSIGKRKKRDS
EQMWYSDIVAILEKTILIRWFELDYENEYIYIYGEFEHINHNQINEKARKVYQHNNNRVS
THKEKEILDRLTKIEETVQSILKLSSTNIFRINEASIVKKCKNKQKYSENLVVSDKFIRS
TIRDECNFSTTIDITSKIEEDQNILLGELRQLLVDLKDCEFQVDSDVECIKIIEEKQKRA
EKEVNKSFINKHTYITSTIKDYLYLYTNIINRFIFTLASVDPVLKLLDLHQITRSSLYHS
LLVCLRDDMLVKIQSMNSTDLEMLLDKSFPYIGFEELKAVPMNDDENIKYITFLMTLAMR
ALVMLREQDYKSPHIKKPVMASFYPMLASQILDDLSRDSAATLESGEVEEVDSNLTALFT
KNMVCQLIMCTYIVKRVNEKDVSTVEKYLNPAELQQLQQSKYMDEINNLSKSLLEKTGAR
LNEKSMPILVDFINRSMNVTPTPPTVSTATTTTTTPPLQSSQQQSSSSSNNNNNNNNNEL
NYDMDDFENQFPDGDGEFQMEHQHHQLQDDVQSTEQKKNGDEQNGGSTTSGVPMATTTSP
DVNIMDDDKTTPPQPQTNNTPPTTTSNDQPMTELEEGEHDFTDN
>Amoebozoa_Eumycetozoa_EP00022_Cavenderia_fasciculata_P000371
MEEYLIGDSGSDKILNSLSRTTQPIQFLDDFQKQYVQPALKLLDLHQIGRSNLYSQLLSF
LSDDLLVRVKSMHPNEMEALLDQSFPYISFDELKGIPMNVMKLMPEVPYRFLKKLSETPE
LYEQCPIEVKRQIWLINETLFREKLLPLIMQYVDDPYLFHELNEMIVETHVLPSKRRENN
TILKEIASLIGKSLKLYNGAISFIRQLFTELENVAALCTLRADLLMLFHDNGVSEIYDHD
RAHSIAWCVDACMRENIVDLRRVKEIQGYFQEIGNHGGVVLADIAMVFANPFALHCLLRN
VLMQLTEVVRRKQVPKEDENIKYITFLMTLATRSHEMVREQKYKIPHVKKQVFNNFYPIV
AAQLVDDYNREREAIRQASIPPPTAADAPQASVSAIPASTGSSIILTTTSTVTTPQQKSD
KIELDEVDDVDLNLPSLFLNNSLCKKILFTYIIKKVSDRDTLVVYKYLRFISQNDHDEEG
LSVLIGETSFIQSLVTQVLTAKDPKISFIVVEEFLLKYKHIPFILKQILRYLLESYSRLN
QREFSIIVQRLFTIDSQQQTLSNYTTKMVDELTSMTKTFLDKAGTRLNDRNVPLLLDFIK
MLAAQKPSSLTIVIPPPSHDNEEDADDDNDFESSMDVDVGGSLTNSSSNVALVSSPTNKN
IQNSPTNVTTPIRGPSFLDTNTNTNTNTNTSTTNTTPPATSTTTTTSTTTTNTSATSSTP
PVSSSSSSSSSSSSSSSTSNTIINNNSPTEDILNLID
>Amoebozoa_Eumycetozoa_EP00023_Dictyostelium_discoideum_P005053
MEEFLIGNLGSEKILTSLSTTTYPLQFISQFQQENGISKKSLPTVSPVLNLLDLHQIPRG
DLYLNLLSSLKKDLLLKINTLNKHELEKLLEQTFPYIGFEELQEIPMNVMKRLTPEVPVA
FLLKLAEAEELYEQCPIEVKRQIWIVNEELFKEKIKPLINQYIEDPIFIQDMNEQLLLSS
STTVDPLFAVSHLPAKRRENNSVLQEMVELFGTKSPDLYQMFINQIKRSFADSGNYLLCN
LRAEILMAIHDKSIPEIYDTDASHNIAWCLDACIRDNTLDARRIKEIQTNLSSSVHHQNS
STLGDTAMVFANPIAVNCIVRNILIQLKEVVKRKQIPKDDESIKFLTYLLVLALKSHEMI
KESKFKIPHVKKHILQTFYPLLATQILDDITREQTSTISLSSSSTSNTSSTNPANTISSN
LNSSSSTVIKDISSGGGSSVNSGGNSGNNSGGGTGNNTIGTNINKSSNNLLSMSSSTSPV
LESTSLMSVSEFQDLENCYLKYEVCKKITLSYIINRALDKDLISVDRYLKFIYKLILQDN
NITESTPNPTIQSPTVSSVDTTTTTTTTNQSDTSNTTPTPTTTTTTATTTTTTQSTEDST
YEQLSNVDIYKYFGNDFIQSMVSQVLQVKEQRFNSIIIDSFLFKFRFLPFIQKQLIRYLL
ENHTRMNQREFIHFIQKLYNSVLSTYKKQQQQQQQQQTIEGNNNVNKKLLDDIVHSTRLL
IDKTSQRYNEKIALSLYEFYKLNQKQFLSPTLTNQQQQHQHLLQQHSQLSQPIDKMVSPT
LSSSELISAPSSTSSVSNNTGSNITSAPPSSTESPMETSSNNINNNSNNNNNNNSSSSSS
SNAPMDTTSDSNWD
>Amoebozoa_Eumycetozoa_EP00024_Dictyostelium_purpureum_P000861
MDEFLIGNSGAEKILTSLSNTTYPLQFINQFQQENGISKKSLPTVTPVLNLLDLHQVPRG
ELYLNLLTSLKKDLLNKINTLNKSELEKLLETSFAYISFEELQEIPMNVMRRLTPEVPTA
FLLKLSESEELYEQCPIEVKRQIWLVSPQLFKDKVVPLIHQYIEDSNLIQDMNEQLSVSS
SSDPVLFAVSHTLPAKRRENNITLQEIADLFGKIPELYQMFLEHLKKIFADTGNYLLCNL
RAEVLMAIHDRSINEIYDTDGSHNVAWCLDACIRDNNLDSRRVKEIQTSLNAVSNQNSSV
LGDVAMVFGNPVAINCIVKNILIQLKEVVKRKQIPKDDESIKFLTYLLVLGLKAHKMIKQ
NKFNTPHIKKHILQTFYPVFASQILEDVTRESSKSTLTASTSATSPILDSSTLLETSEIQ
DLENCFLKYEVCKKITLAYIIKRVVDRDLQTVDRYLKLIYRLICKDNNINLIENVQSPTI
LSASTTSAPNSSSNTDITDSSGNININASTSGTTATTTTTTPTSTLADDNAFESLMNNVD
IYKYIGNDFIQSLVSQVLHIKEHRLNIIVIDQFLFKFRFFPFVQKQLVRYLLENFTRMGQ
RDFITFIQKLYNTILVVIKKQQQQQNQSRVDNKQLDDIIHLTRILMDKASQRINEKNAAP
MFEFFKANQKSSQFLSPVSSSTNQQQQTPQQTPQQTPQHSSIVSPTLSSSELGGETPQHN
TIISAPSSTSSNIESVDNNNNNNNSNAMDTTSDSGWD
>Amoebozoa_Eumycetozoa_EP00025_Tieghemostelium_lacteum_P006643
MEDHEHFLIGHLGGEQILTGLSQTTLPLQYIDQFQQNNGIDKSNLPTVTPVLKLLDLHQI
SRGSLYFNLFSLLKENLLTKVSQMNSKELEVLLEQTFPYIGFDELKAIPMTVMKRLTPNV
PHVYLLRLAETLDLYEQCPIEVKRQIWLINEDLFRQRIEPLITHYLEDPHLLQDLNELLG
LGEHLPSKRRESNTVLQELLQIIGKSPQLYNQLVDYIKKLYQETNTPALCTLRSEILMIT
HDHDIQEIYQTDLAHNFAWCMDACTKDQSMDVRRVKEIQMNFNSLSNNSPTLVDISMVFA
NPLASNALVTNIIHQLRDVVKRKQTPKDDDNIKYLTFLLTLATKSTEMIRQSKYKIPHAK
KPIFQQFYPILVAQIQDDVVRDQQRLSSMNVAATVQDPNVPPPPGGGQSLGQSTSSTNLM
SSSSGGTTGGGTTQQQHHHHPTAQELEVDSALDGLYQKYDIVRMVMLTYIVKRISEKDTL
SVDKYLKFLSGLVQKYLNVTLNSNNQATNPDIDYSAEIYNYFSDDFIQSIVTQLINVKDQ
RMNTVVIDGFLLKYRSAPYVHKQLLRYLLEFMHKMNQRDLVHFVTKLYTLPSTSSILLSS
RDKKIYEEIVTMSKILLDKSNARLSEKNVPLLFEFLKSKSQQQQQQQQVQSQQQSLPQPQ
ETPLSSESPSSNVNAMDVDQQPSSSSSPSTSAPTTTTTVSSTSPSQSPSSSSSTTNTTVS
MSPPSSNSTNVTTSES
>Amoebozoa_Variosea_EP00027_Filamoeba_sp_ATCC50430_P007801
XPITEHDIGYKLAWCLDACVRDNKIDSRRVQELKTFFDSIPENXPCLGDIAMIIANPYTT
NTFIRNIVDTLIEVVEKEGIPKDSDELWYLTELLSFGMSCHEMLTTENYRFPKIEKDVLQ
TFYPLLAAMIVEDLTRDDVSKEREIPEDFLQYLSDPQHTIARKIILYYTVTQLHQKDHLF
VAQLLKTITNIGIEVEKDYSFIQSLVSALIAAKHPPLLPIVYEDFLLNFKHSSVFIHKQL
IRFLIEAHLRIPSKDLITYIQKLIPDASKINESIKA
>Amoebozoa_Tubulinea_EP00029_Vermamoeba_vermiformis_P006008
QTTATEQTTQHMEEYLIGKQGADQIFTELTRSHPKEVIAKFQSENGMRKENAGKCQPALK
LLDLHNMPRPDIYKTILSSLRQQLLDKVAGLEQDKLKTLLDETFPYISFEELKAVPYAIM
KRLRSIPLPFLMELAHNPELYHDSPVEVRRQIWRVNDELFKNELTPFMKQHSEEMSNNSH
TLIASQSGASSGTIISSVWELLDAPVLDSRKRRQQNSALQELLRLVGEHVTQLDLYKHAC
TLLKQGCLAALTLGDTADGTCQALSYCTLRGELLMALHDMSSELTARDSSYKLAWGLDAC
LREGAIDTRRVRELDSFLLDMLSTDGRLTATPVTGDMLTLDTRLRDASMIARDPWVLSTV
TRSIWQQLQALISAEELPKNDETLRFLNGLLNLALNAPTLIKLEIEGDQHAGKKTKKEKK
DHVTAEGTTLHITRSKAKNRAEESRDSSEEYSHEEEVKMPRATKFKSINYLPGDETVMRK
FYPKLLSAMVDNMLEVTPSFMNDQLFVKLFKDNRIARKMTLFYYLTRLRERDIDTLTALT
AVLGTISDDLLREVEFIHSAVSELILLKDERISKLVLDHLSKYRHGSLWLHRQLSRYLLS
QTHLHTREIVTYISDWIQRPDTAHNGKDYHVTLAESTELQVVYQSLLDKFGNRLNDRNAK
HVIDAVYVHRLPHASDEPNMEVQTSQTDLTAE
>Apusomonadida_Apusomonadida_EP00031_Thecamonas_trahens_P002585
MGPKDMIQELQAEHGIDVPLAAPVLHLTDTLAVPRAMVLAPLADKLAETLLARVNAAPIE
NLRGLLAESFRYTAHPVLGAVPVAIMARLPSLPQSFIKLLAASPPLLAASPLHVRQQTWA
AYPSLFRDHLSALLAPYLAPFEAMTAAAPQPAPANKVCGIRLRLPAGTSLSPWTSPRAET
VARLGPLADTSRRHEVGPAAAGTAIPSCAVLGELAWTLGSILPLYNVVLEEARSRFVGAA
SLGVLAAYASLRADVLVALTASGNPTIVRADPLSPFVDLFHGRFAHAASFDELVGDAPLL
ASLLELYARIPEASPLLGDLGMVLAQPAVYEWLVHAALRKVHAVMEAQALPRDSTELTAL
TQLAMLAVQARVMMLRRQFTFDASLDLASPDDHLRGFFPALISLLLDFSMESVPPSLDDI
DPMLLGFAARSPFALHLLIALLGEGLASGTLSGSSAIFLAGVIGYGIDAAVAIRARAQAA
LAKVRADPATRHAPADDGENEFDDMDEDELSLALCEQVDPDSLAPCILRLAARVGEVAAR
SALRGYAVRILKALADANVTELSDHAKAVYSGILDALSLAAPADATTVGGLLAALQPRLA
>Breviatea_Breviatea_EP00033_Pygsuia_biforma_P003222
MSSSKKRVIKLKQKVKEPFFQEDLGIEGGETLKQHLIEEHPKDAIDLFQKKYTFSLECQA
MFGLLDVHNIKRSETHQVLLQLLVDSLKQKIGNFGKEDLRQIDQLLELTFPFIEFPELSE
LPLALLDLHTEIPEAYLAKLAADETLYQQCSLQVKRQVWLRHENLFQEYLFPIIHLYISE
SMVEDSGCELLRKESRGIPPVKRRKQNTALRQIMDAVGAQVDLYENVAQLLCRMYGNTGR
LEFCQLRVDIVMCAHDCQNDAIFSQDRIHKLCWCLDACGRDDVIEERRIHELQQVFDGMG
EEDAVIGELGMAVIAPHTATTLVRNVYRFLSEVVDKECQPKDHNSLRYITQLFSLGLKSR
DMIRMKQGYVPKLNRDTVLVFYPMMAGMILDQITRGFVAEEEEKAVGDIPAEPLPAGLAD
RISSDPLARRVTMYHALLRADVGDATALEPLLQLFSTLPVSILAHEMPFVKALAAVLINM
ADKAALSRIWVCVFDDFIIKFCSKDINFHIQAVRVLAQMKMPLPQPLLLKYLAKTVSNGH
VGEVDDSEAEPLRQALILLYSSTIDTFELTFADARFLYEYIGRPSEGELIDI
>Ancyromonadida_Ancyromonadida_EP00163_Fabomonas_tropica_P013056
MKKYDRNPEVYADLSMVLADPITFHMLIRNICKLLRIIVEKEGIPREDHKLMLVTKLALL
GTRSVAIIEGEQKPGLKTDDSIVNEFYPLMSEVILDDGMPLPSPLC
>Ancoracysta_Ancoracysta_EP00164_Ancoracysta_twista_P011516
MLTKITAFPDDSAELSEMLEKTFPYVSFPELREIPLTVLSKLKSIPVVYLDKLSSSEDIY
EALPMEVRRQIWETNEDRFRDEVYKLFTQYADEKKLQTAANELMEKIRTEPRLRRMNNPI
LQNLVKTIGNSERLYNTTLKFLRSLYVKTANPIFCTLRAEILMALHDHGISTVCETDPCH
KFAWCLDACIRDDNIEERRIREMQSYFDKLGSPEVYGDLSMIINDHYACNTMVRNILCSL
QGVVKVQGEPKKNDELKYITQLLTLGLCGHGMLESETWTLPKLDKSVVPQFYYVIAALLV
DDMIREPNDAAEPLHGEFVALVNKTELAKKVTLYYVLTKVQQMDVHALEQLLPALLNVES
IENEDAFFQSLTSVIIGLPKLSEDFRRVVFEEFLLIAMTVSEFIFQQVARLYLHCYSKIP
RRELLASLKKCCVEGFKDTTGTVVECFTTLLAKLRRGQIKEEALHFLAAYVRDESVAKDA
EDDDMKSPEPALPAGVRTGGGQESASASGTPPESPSVSIDDDGDSASTSGKRRGSGDDGP
APADSAGTVRIGSTRPREGNEGSEAAKGGGDGEGDGERPSKRMKTEPQKQQSPDVAPIDV
SRSRSGGDSSPSKAGVDPGSQYATDNDHHIPPMQPPSSLSSNPYARDDDGPSTNPALALD
YDDDDDEEAAAKAMME
>Rhodophyta_Proteorhodophytina_EP00181_Compsopogon_caeruleus_P006755
MSEEPARKRLRMMLQGSKEGDGALELGELLKSFQREHGFPVKDIEPALGLLQELHITRSE
AFRSVIAPALSDALVQELKHADEAVVHQLLDKSSPYFFSERTELFPVPIAAMERVDIPAS
LMTKLCQSAPRNKPYVDLPLQVKRKIWEADKTTFFSEINDDVTNYVFSRHHLSYFANQFI
FDKLREPQEDVEEKRRKRNSCLQHMVQMIGANIKLYRYCCIYIHDQVSKGYEPGYSNLRC
DLIYGIAEGPSYPSGVEALEKHYKAYVIIRDSFKVGSIGHEEVEELFDIVSSLFVQKTSP
LVFKDISLLLSSGPALVTLTSYLIQALWVHEGTKLTTNKDLERIVYLIWVGLDLGNIFKH
GAFDTSATQLLAMNQTHLQSVLAIHREDLNRADQDDSELVKPLQRMLAMVQDHRFFRRLI
MSHIFQVYIERGNPIWIYRLRPIITMVLKTADPIYERRELILSEFFHKVLNLEMRQWYAE
EAVVDQVERLLXLKGLCHDPHFTFALPPPRIQAHDLPASXAGKLCRRSKDRVLPILITYA
SPARMVSWLPRFVKPSNVERTFTNVLVRRLAQKSKGKSAATEDPLLTLCRPVVPPRRPHE
ECIEDMKLHAEYNRFMQKTHRAHQKMLMDFLYSKWEAVLALPTNRLTEALKEDESDIPNE
RYIMTVRFAFHEGVRLWFEPSAESELVR
>Chloroplastida_Chlorophyta_EP00192_Tetraselmis_astigmatica_P009767
XPPTKPAGGPAILVPNATAPARGPLPARMDIASAQRANETLDIAYEISRILDTGLDRETL
SILIGLLEQGVNPEALASVVKELRREAAVLREAERTEEGATRPATHQAVAGRAAFSEGMD
DIGNENCDDAMPQQEASAADAALVLVGAPGQEFVSTMLSTKDPQTAIGEVKAKASLPARC
TPLLELLDQLGATRSESHRYLLQAARALLLESIARMPPDKLLHLLESSFAFIGIPDLRAI
PLAVLSRLEPVPATFLKQLSIDRELFNELPNGVQRQVWELDRKLLQQHALPKVMEYAQEP
AIIKQALDMSECLRVQRHRKLMSPNTGSPGGDAAPAATGFGLPRTKLRSQSKALQELVQM
VGVSRLVYRGIVELCRVKFRDSEYPYVSVQDTGLCILRSQLLMALHDKKAVELCRTEQSH
KLAWIIDACLRDHLLDEKRLRELHGFFQLYDGVGKQDGKRKGKSARRGDHEYGGGDAESA
GGLSHAPSDEPGRVLGEAGLVLRDPATLHLLLSFVLQQLERGVKTLKLPADNNDLVFVTR
LLQLAMSARTQLHERRYTFPDASNLILRSLYPLINCYMADTLIAKLKGRQRELPANLQEL
LNADLVEILAAEELARAITMMFTLDRLIDGDGYTAAVMLACLGALLVDSNHKSHSTWSSF
GFSLVAQLRRMVSKGALKPDNLLWETAVDGIAMRLLDAEAQIQEQVVALLVLAAPSLSDD
ALIAYIKRVVKETKKSRRRFKKARARAEDADPAEGAAAVVAPVAGAAAAASEPLCQAAYH
KLCKKLEGRVNEENCPXAVPAAELVNLRAWHCTTSSHADAAAQEGCMGRHAAGEGSTGAS
RWPPSPRRRAFVSMERESRRGLERKL
>Chloroplastida_Chlorophyta_EP00193_Tetraselmis_chui_P021226
MDIASVQRANETLDIAFEISKILDTGLDRETLSILIGLLENGVNPEALAAVVKELRREAA
ALREAERALXVGCAEILVNGGGGGSVAGLSSYGRSDGHTGDGVYNDAGPMEGQDAGGGLG
LLVGAPGQEFVASMLSTKDPQSAVNEVQKAASLPERCMPLLQLLDQLGVARAESHQYILQ
YARRILLSRIDKMSPDKLNLLLESSFAFIGIPDLRVIPLTVLSRLQPVPTTFLKQLSQDA
ELFQELPSTVQRQVWELDKNLLQQHALPKVLEFIQESPNIMRAFDMAECLLAHYQRKKVG
SAGAAVPVAATAVAAFWHVHLAESSGAAASPYXALVKMVGESLQVYKGIVQLCIAKFRDS
EASNISMQEASLCTLRSQLLMALHDNAAVELCRMEPCHKLAWTLDACLRDHLLDERRLKE
LITFFQLYDNTSKNDSKRRKIGNGRAMGGDGGDAESAGGLAHSSEEPERLLAEAGMVLRD
PSTLHLLLTAALWQLEHCVEIFKLPADSKDLLFVTRLAELALSARPQLREKRYSFPEPSS
LLVRTFYPIICEYIADAKIAKLQRVGPRDVPPNPVNDDLVDIVKNDEVARSITMVYTLDR
MMADDTHTAGVFLASLGAALADISHKSHSEWSAFAYSLCKRLRVMFDEGKVPVKAQLWTL
AFEGVLQRLVDTDHQVHEQVLSLLLLAAPEMTEEVVVNCVKRAVKETRRNRRRWKKAKGR
AEEGGDQPATAAPPPGLEDSYLSIYTALANKLEGRLTEENCPDLFALIKPQA
>Chloroplastida_Chlorophyta_EP00204_Picochlorum_oklahomense_P000162
GDSGDTLTRIAIVGAEKCKPKKCRQECKKSCPVVKIGKLCIEVAPSSKIAWISEELCIGC
GICVKKCPFEAIMIINLPKNLEKETTHRYGPNSFKLHRLPMPRPGQVLGLVGSNGTGKST
ALKILAGKLKPNLGRFDKNQPDWAEILAYFRGSELQNYFTKILEDDLKAIIKPQYVDHIP
KAVRGNVLDVIKEKDERGVKQELMTDLDLLQVTDRNVENLSGGELQRFAICIVAAQDATV
YMIDEPSSYLDVRQRMKAAEVIRDLLTPDKYVIVVEHDLSVLDYLSDFVCCLYGKPGAYG
VVTMPFSVREGINIFLAGFVPTENLRFREESLSFKVSDTGIEADEDEKRFLNYKYPAMKK
TQGNFTLSIEAGEFNDSEIIVLLGENGTGKTTFIRMLAGMLEPDEIDGDKLDEFAVSMKP
QKISPKFPGTVRELLHKRIRDTYLHPQFQADVIKPLNIEALYDNSVQTLSGGELQRVAIT
MCLGQPANVYLIDEPSAYLDSEQRIMAAKVIKRYIMHTKKTAFIVEHDFIMAAYLADRVI
VYEGQPSKDAVAKTPETLLSGMNRFLKNLEITFRRDPTNYRPRINKKDSLKDREQKSMGS
YYYLDDDXSQCVIRLTMYDXGTTPYALISHISIRTIRMSPGQSPIDGWGQNTCHTEIEXK
NSNPKKERSKGLSNTSAIXLLMISIILIFEHDDIGGRPVKVFFEFRIVDSRAAVVLWSSS
VTAPDVSVTIREAIYHQDGIQMDRRHRFLQYWSVDHTSTKIMLRKRTGLHICDEAIIMDR
MLGDFVSVEGQNRVVRIRGEVVLSTTLDDVESMESPQLSVVDVEWDDDYHTHCYDKGEEN
EERNTKREKPPGNAFSVLMGAQKAIHRNRSLAEKTALPDKREEKHGKDQLHNALIEYCLV
HKIYLNGALKRNQRNAFWRLLLNLLWKFNELGMAESAWKVKPPEDLNLFLGYSWCDTSNR
SKRKRPELSQDLLDEMMKLITELQAGQWLAPGRGNEMDGFVDGIQRTLKAEMDDRMIAAK
CHRVSESLVIIIMVHGGRETXVAHAEVAGDAEGDGAGSQEASGAGESGDSTHHTDSVRYI
DVDLENSRLYMTQNGTKRLGSSNRTEKKDLRYSLMDRIRFTWIFKSREDSDXQFVFGCLV
FLYDTCMNECGLEHPHYTCLFTGPIIRGNLPDQEATWSHSAVVIKKICKQWYYESIHGAQ
IKENGPEEHQLEVAFEINKLLNCGLDKETLSICMGILETGVNPEALADVIKQLRKEKQKL
LDSESKLALVRQAQLNRGQLNHFILSCINIYQDVDIDGPVSASTDDPPLVGNVGQEFVQS
MLTKNPKDAIDTIQHKASFRNPRCQPLLGLLDQLGLERRESHQYVVKMAMAALLEKIPHL
SADKMVGLLEETFPFIGIPELRAVPLAVLDKLYPIPVNFVKQLAMDNEVFWALPARVQRQ
IWGLDKKLLQMHALSLINAYKYEMATWMQTLNMDVGMEEPSHPQLSRKMLRKGSASLASL
TSMVGSDPRLYKCITDIFTMRFDDRDSSIYVGMKESALCACKTQLLMSLQEKGEAAVCAT
DRMLSLVWALESCIRDKHINENKIKEIDGFLKQAERVLCVPLTGCCHLSXALESCIRDKH
INEDKIKEIDGFLKQAERAEVHRIARLEKSKSIKGPKAMHGVHVEDDAESAGLPGPATQK
SINRELGEASMCLRDPPAFHLIVHEIIQSIEACVVEERLPRDNERLCRLTKILCVAAESK
FMFRSDDFQYLNPDPQLLETLYPYLVGFVLDAKLMEMNEHDLLIRQSEAMAEAHKEVVFI
MIRSEVARKVIQVFSLEKLATKDLWMAESLLELVASCIDKVATPAIPEFAPFAYTLARRI
STMISNNIIEVQDGIWNLAVGKILLNLVDSETEAHEEILRLLMVAAPKLDTQVLGSYLDT
CLEQSSKSRQKHSERALEEESLPPRHLMGNSSSNRFNHDQDDDYRLGNGDGVHGTYTHIV
SKYPALQDASIAPVLHAYLSK
>Chloroplastida_Chlorophyta_EP00205_Picochlorum_sp_RCC944_P001111
XEGQNQLAVAFEISKLLNCGLDKETLSLCMGLLEQGVNPEALADVIIEIREREIGTGTGN
ENANEDGEADNNQSSTWKDXEAVADSSLYQQIDGTMHRGRDNDSDMSNQDNDDIDGPVSA
ATDCPNLVGNIGKEFVHDSLEKGDPMEALMSIQEKAAFKNPHCRPLLGFLDQLGVRRKES
HEYVLNRALELLLNKIPALPSEKLVGLLEDTFPFIGIHQLRAVPLAVLDRLHPIPDYFIK
QLANDNEVFWDLPSLVQRQVWAMDKNLLRRHALSLIAEYKYEEGTWRQGLSMELDARVPY
RKTMRQRSEALRQLVAMVGSNAGIFKGVSEILTESYGDIESSIYVGMKEAAVCACKTQLI
MSLYDAEEAKLCANDPAYSLAWMLDSCIKDREISEKKLVEIDRFFLSAIKAEEKKLRGHR
ARGASAHGEPSSSAAKASSKAASGIGSKKKILLASTANPDAESAGIPLGERNARNDDKIG
KTLGEASMCLRDPSAFHLIVHEIINTIKHCVEHEQLPRENVRLQLLTKLLNMAAWSKDMF
RTNSFYYPEPSAELMGTLYPLLCGLVLDGKLDELDEQRILLSQTQAMNDAHTEVVRSMIR
HELARKVIQVFALERLANDDEWMAESLLDLVAACLAKIATPAIPEFAPFAYSLARRVGMM
LKKGTMRVDSELWKLAVEKILLNLADSETESHEEIVKMLQDAQALEENGLDVSRLGAYLD
LCLEKSAKSRQLYSERALEQEAFSFLESLRSTSRRESSYGEQQSIVYEDKYNDGVYPAYA
RLAAACPAVLAHAPIVSAYLQXVSRKTKLTDEIVICKRTIHVSIFXTGSPPSLASSPSSL
HLSNKTALRRSGKPCRPIPQASMSSPNPGFIMTATPRHSTMCLKISWESCSATERLASVD
MLSANASASDSSVKRTIPSTRELQRIFLFSFFFFFDPGNSSELSSFSTAVDGAASADXNT
LAAGGVPSSSRPSSISSPFARPPPMPSVHTFLGTTHGQLAWTSNVPRTVLFSSSSRRVYS
SDVTYRKNASGEDKSSSDTSSDCPVTASSTEASSASRLDDTVCSVSSSPAHSSSARPVEG
YRIRRSFPSGYLNTRSGGQKSFARNRFGGLCALPANAPRRTHPDSARVHANLSPSYYTID
IQRKAAESVRGFKVDPEISGPNQRQVERRVARCFTSQGPAILSLACTIRGTRHDTIKPNE
KIRKNFIDQLVQLNGANESLTISGVYAAPSRSSADIVVDTPITRMPARRAASIPAMASSI
TTQWAGGGHAKRLPCRQKNVWIRLQLANKLIRADDGIEQPDVNPPRCEIPLDFDESAALA
TATLRPAFLHALTSSTAPGNEMFSDPSQYLARYVSKKAALXPVNVNLHPVRLGDPCEEDA
FAHPSIGQEHLRIDIDGVESFSTSLAANLEILSDETSTPSMSNSTASTGAVVDAAAIFRA
TPCRHRPETPPRLAQSFRVGAANRTRMAIRQPIHSFGLQTXVVFKMDVSISARVKRRRRC
QGNGTSVNVEARETERAGEGVIFCKLIRDGIL
>Chloroplastida_Chlorophyta_EP00206_Coccomyxa_subellipsoidea_P006332
MDQTSVAQANAALDIVHEIATVLDTGLDKEEVAILIALVENGVNPEVPLVGAVGQEYVHN
VLSSTDPQSALKEIQRRGAFKNRRCEPLLRLLDHLGAKRSDTTQRVLDAAKRRLLEAVPK
LSPEQLTSLLEASFAYIGLPQLREVPLAVLGRLKPVPAAFLKQLATDKELFHDLPQNVQQ
EVWELDRKLLQQHALPLVERYTWETGTVLKALEMDEFVPPAPGSGPGPRVARRIQRSGSP
TLKKLVAMVGRSHAIYRGIMDLCCVRLRDSESAYCGVKEAAYCSLRSQLLMAAHDANIVE
LTSKEPVHKLAWTLDACLKDRVIDGRRLRELTHFLSTFDRQQAALAAAARKAAPRKRGRE
GVADAESMGAPGRSTNAGAEPLRALADAGMVLRDPSVMHLIIHHVLRRLERLVEEQAVPS
EDPDLAFLTRLLQLAGGCRAMLRQRKYSFPAADADLLGTFYPELIGCMLEMQDVDDDYVD
DGRTEALPNLIGMLARSEVMRQVTQVLCLERVAVGDTLTARSLLATIIQALDKLSEAALV
EFAPFAATLAQRLARLVSGGRLAPGQPLWALAIDGFLLRACDTEGQVHEEVLRLLLAALP
KLDTAQLAHYLQETLKHSRKSRKRTKRRHAEADGLDEAVAMAGYETAGYSGYHSSATDYY
PGFSDARGRDRPRNAGGDNVKFLYKEFVRHKPGLNAANAPHLFEYLSPAADTAAAE
>Chloroplastida_Chlorophyta_EP00211_Chloroparvula_japonica_P001238
RLLQRIPQLSQDELLHLLELSFPYVGIEQLHDVPRAAMARLAAIPPLFLKQLSQDPGLFA
GLSPGVQRQVFEADLSFLLRRAMPLIEQYAEGGPGTRAAAGLADLSATRAAKASASGRGS
TLAGMDLSLGHPRKQLRQSDPALQALSKIVGTSPKVYRGITGAVVGLFRDEEGSGRSSGS
ARLGLCTLRSQLLMALHDTGRKEVCTKAXXXXXKEVCTKDPAHMLAWCLDACIRDRHAPQ
GALTDARLRELHQYFAHFEPARQRKGAADAGKALPAWGGSYSSTPDSEPGSCLGEVGMIL
LAPEVLHLLAQEAMRFLARAVARYELPRKCKRLTFVTRLLQLATECSVVLRKGLTTLRPP
EKGLMEELYGTLAHHITDAQLAQEERRARQQAKGPGQEEEALGEAVRFAPEPVLVEWATR
SQVALLLLQMHTLERLCAGDLPASGTSLASLYQALQATTDASQPQWAPFGVSLARQAARL
VVRGSAMKPGGNLWAVLVDCLLMKLLDFDTAVHLEILGLLRVGAPFMDDSKLASSLQLCL
KRSRRSRRRSRKRAREEEEQPEPPAPGQVADPQDGVYSTYKALAADLGIRLTEESAPE
>Chloroplastida_Chlorophyta_EP00211_Chloroparvula_japonica_P001914
XGDLPTLDNTKGDTELGRQELMTQTERAARIVKLSLPFLVVDELRSVASDILLRYPNITI
PPEILEHMAAVPHVYEACPLHIKQRMWAVSEELVKREVANMALAYSQELAARGDAYMLQF
RGRCPQKGSVIREKREKSSALAAVFDIIGSDIDIYWMVVKVIREMFLASQELYLCSLRSD
FVLALSHRIIGDKLQTQAADGCHRFAWCLEECQREDDAGDRHVQHLQSCIAELGKGAHGL
SLGSQYRSTETSSAGSGRVHSGFEKLLDIWMVVRDPFHFNALCRIVYFHIRDYVPSKKLL
PGKSATLKCFSSLLEYASDRSFLVSNKLAPPSTQDRFVRRYLTAITCHLFAEDVIQKQRS
LQNDACDEAINGYLAARKMDSFLQPYSTNFVTHLGKSVALQRIFLHHIMSCAFQRKVDEL
RLARDALQAVLAAPTGRNCDSFMQANEDVIRHMDVTLQRLKSHEX
>Chloroplastida_Chlorophyta_EP00212_Chloropicon_laureae_P008467
XALDAALKDRSCGDKRLSELMQIFHPYDKKQGRKKRRFDEDGGGSTSQPDENTVLGEMGM
ILRDPPVYFFLAREALKRLQRVVEHQALPKQDAPLIFLSRLLQIATDCRSMLREKSFKFY
KVDEGLVRDFYPKLAASFVDKKMQKLGKEVDTKAVDPYYLGEWLYSHNVTHTVGQVVYQV
FVIDCLAKNELDIGQQALMTIASVLPKITSKAIVEWSPFMYSLAERLQSMVKAKAIRVTD
DLWKLAVDSILVKAVHCEVEVHRHVLQLVDVSSGQLAPHQLVAYLETMLEVSEKSRKRYR
KKQAKLAQEQQSAAADTATATSAAGDGNGTSPHKVVGSPHRYVNDGVHEAYSKLVGSALK
GKLNEENAPKLLEYVKQRGVS
>Chloroplastida_Chlorophyta_EP00213_Chloropicon_mariensis_P006713
HCARERRRRETKRDEERRRETDGNFGFVIRNSGWAIQERGQEYREETMDTMDMKATPSGQ
EKEREREKKEDEENDKHKQQQQQQQQQQQPLQNKSKDVPAPGPGPAPGPAPADESSTLLD
GEEKELSGHSDQNAGGGGEKDGSENATIPLVGGLGCDYVSRVLSTFAPQEAVREIQEKTQ
VHDARYNPVFGLLQQMGLERAEVSKILLSSIIQALLRNIQTLTQEENMLDLLEASFIYIR
IPELRSIPIAVLERLKSVPNNFLKQLSADRAVFNDLPQSVQRQVWELDKSLLQQHVSPYI
HCYVLERATTLSCLNMNEENPNKQFLGMSVPSVYRQTYRNGSASLKKVTSIIDKSNKIYK
YIVNLCLTLYRESEKPFMSKDEQAYCSFRSQLLMALHDSVNELRTVDPCHRLAWTLDAAI
KERSCEQKRLHELMQIFNPYDRKNRKKMRFSRSIEDGGGSTSQPDESTVLGEMGMILRDP
PVYFFLARQALKRLEHVVEAQTMPRDDSALTFLSRLLQIASNCRFMLREKSFKFLKVDEG
LMRDFYPRLGASLVDRKLLKAGKQLDVKALDQYALGEWLVSHHVNHNVAQVVYQVFVIDC
LAKSNFEVAQQALMTIASVLPKITSKAMVEWSPFMYSLAERLQSLVQSKAIDTKGDVWEL
AVDRILIKAINSEVEVHKHVLLLIQVASSQLSTDDVIRYLETMLDLSEKSRKRFKKKQIK
LLQNEEENGYNVGSPPGQTFIGPDRNLLAKRRSNQDVNDGVYESYRQLVNKSKTEPFHVL
TEENAPKLFEYLKPTVES
>Chloroplastida_Chlorophyta_EP00215_Chloropicon_roscoffensis_P006577
XGIALVGGVGSDFVSRALSTFAPQEAVHDIQQKTRVTDERCEPVFGLLRQVGRSRAEVNR
SLLASLTQLLLRRVKQLDPSRQEEAALDLLEKSFIYIRIPEVRCIPIAVLEHLRAIPNNF
LKQLSADPIVFETLPASVKRQVWELDKSLLQQRVSPLVAEYGGEAESAEALLDLGVCGKY
KLRQQHRARSQALKQVSAILDRSTKIYKYVVNLVLTLYRESERSYLSREELSLCAFRSQL
LMQLHDAQNELRQQDPCHRLAWVLDQALRDGECGDRRVNELVQVMRPYDKQQHQGGRGRK
RGRGDHHHHADPHGGGSTSQPDESTALGEMGMVLRDPPIFAFLAGTCYDRLRQVVKLERV
PKQDFNLVFLTRLLQLACESRQMLREKRYKFHKAEDGLLRDFYPRLCSSVVDRALVAKGR
QVDARQTDPTLVSWLANSGVAQAVYQQFVLDCLSGLEHGQESSIAEQALMTCAVALSQIS
TKALSEWSPFAHTLCGRVTEMLGAGKLEPASTLWDLAVDRVLVKACGQEVEVHLRVVGLL
GLAARAKKLDGPALCSYLERTLESSEKARRRRRKRAAKEGKRGNESDGVYPAYQELRGDL
GDLEHHPKLX
>Chloroplastida_Chlorophyta_EP00218_Dolichomastix_sp_CCMP3274_P013305
XRGAFNQAETAPLLGLLDHLGISRGEAYRHVMDSALTRLMERIPHMSQGALLQLLESSFH
YLRIEELQKVPKKVLEHLSPVPGAFLKQLASNMELFKMLETKVQRQVWEVDLPLFRRHTL
PAIIVYSEETARVNDSNMDIVLNPLEDEGGAQPRARGLGRKELRAASGSIRRVLMQVGES
RVLYMAACALCRDTYATDEGSLKVSACSLRSQLLMRLHDMGTQKVGGTTPPLCAEDKCYK
LALLCDNVVKERCLKPRSIKELQAILDDFPTPNAAPGKASKKRKKAQQVAGDSDGGESIN
RREEAQGVVLCEAGMMLRDPPVLHLLLHEMVRRLEMALEEDRLPSKDKDVEVLVRLLALA
LGAKRMLQKRDFSFPTVPTTLLTIHIPNLSAAMVDSLLLRAELEEGGDAVAEDETGLEML
EEGEEGEVAEDDTEREAADPKLVELFEHDIARKVALTYVLQRLAAGDLANAKPVLLAAAE
YLPRQHFAYAEQASGRSTGGPRQRESKLLDESAFALTLARRLSELFSRSRVAPGGIFWRI
AVDDLLVHAVCTSHHVHEEMLQLLLDTGAKLSPHALAATVEATLVHSKESRKHYARTRVQ
APVVYEYDQQGPPSKRLAGSGGSAPASLGGYTSAGGYRSAGGGGYASMGGFSSGGGVRGR
AAASRKTADGVHAFYRKLADKHKSALAEPHAPELHKYLAAAEKAAARTNNXTLDNNNGKQ
FSLNEYWVLLKMRHRNSLYAAPPEYESSWTTAVGSLGASRAMGAASRVMGAASAGAGAWV
CVMAALPSPAALASASASAAVAGVVPPGRSAAAFSASVAVGSSLVHHREAVRSREAFEEV
LDPLLHLLELGVHVAKVHVHRGAEALDFVLELFLLIDEGFAAALISLESGAATAAASAEG
LAAERCCCGAEQARRSNGRCITIGCATAALAPAPPSAASSTSSLSRKVYFATQALKTFGP
VKSGSPVSASPLPSALTTAGTXLQQRVVRRPLHRAVDSLEEVRPVYGRLLGHSVVHDREQ
HESEMTLRRVALPEQLPDRHLDVVRTLEGPVPIQLAGHAEATAEAGDSTTPRCFSDDSFR
EXVGLENRLHVHERHENVPRLQILQQKISLCRRRLEPDGRHAGSELYGRVSCGARGLRSR
EARGWSRRALISKLRLVISRQPPRSGCAHVVLIMRGTSSP
>Chloroplastida_Chlorophyta_EP00224_Ostreococcus_tauri_P001545
MASLPNDPRPATPDTEDVRPAPAVVDREGAPRYLIGGEGGDFIAATLSRATDVQASMERV
RALGALSDRDAEPVLGLLSALGIRRGEAYREMLERATKELIRRVETLPQGTLLSLLDASF
PYIGIEELKAVPLAVFAHMSPVPSSYLKQVSRDLVIFRQLPVEVQRQCWALDWQLLRRHA
SPSMMAYGEETATIEAMINQNIELTPLRADEDWSPREEGAKKKGDVSGTMNRQKIRKESE
SVQRLMRIIGKTPRLYIEIVRLCRAHFANSGDDAACSLRSQLLMAFHDAGEMEMCSMDKC
HRLAWLMDTCIRDRYLDGRRLKEMGTILETAVEKANKMGGRKPPKPQGPTRFRLVGLGVA
PKKDGNESDDGGSISRVHDAHEKDEKFEQVPGDMGMILADPPVLHLLLHETVRTLEGVIE
AERVPAKERRLDDLTKFICLALTSQACLMEKVNYIPATPKEICVKFFPLLSDLMLSVMLR
ESDDGIESEEGPTNDMNAEMREKFKALMIWSPCVRKIMLTYALICLQRKNIRTATEVLEL
AVEVLTDETIAYEGAFATTLAESIAKLFSSKEITTKDAIWKHAVDGLLIRAASTSLEAHS
EVLRLLLQASDDLSAESLAHALETTLKNSKASRKRRRKRAKKIVYEYDPIDEKAKTTYGS
SHNFAEVELTQPPRDTSTLQPFTANVDGIRAAYQLFAAKGKLNEGNAPVLFDYINKRNKR
DGKDVGNTGTIDGETYFDDDGEDGGSLLEFGLSRDVKSPSVIRDSPLMSPR
>Chloroplastida_Chlorophyta_EP00227_Mantoniella_beaufortii_P001711
XRTYNMFIRFQLLQLARRPFTTPLVGEAIKKVQEAGALTDAGAAEPLLGLLGQLDMTRSG
RAGHSSAFHLNLSTLFFLVVLSPTETPPSSSHKRCEGAAEKWTSVKALVGEVYHSVLDGR
ETLTLVHFSAASLWVEFHGMSRGWFYDKTPHNXVSEVELKSGIVDSCKALPDDALTELKD
RIQDMPQGTLLHLLDAAFPYIGIEELKAVPLAVLTHLKPVPSSYLKQISRDMDLFRQLPV
EVQRQCWELKRVLLLRHTQPSLLAYSEETATVMRNLDSDLTLAPLNAAEEWGMYAPGQAP
PVPPGGARAMPPGLPRKSLRGASASVQRLKRLLGTSKVLYLGIVGHCRQYYMEHAYVAVC
SLRSQLLMALHDEEQTELCAADRCHRLAWLVDACIRDRCLDGRRMAEIEAIVDRMAFDAG
AGSRAAAEAAKELAKTAAKTAKIEAAKTAKKAAGGGKAGTRAHAPAPAPAPGPPPALKIT
FGKKPXXXXXXXXXXXXXFGKKPVVAVAAAPSAGPSAGMEGGNNLDGGGGGGGSDSDSDG
PAGSISRVADLSSASECLIGDLGMVLRDPPVLHLILHETVRTLEAVVESERVPKEEPRLH
QLTGFLAVALGARKLLRDHSPVLPEAPIQTMTEFYPLLGEMMLESMLRDSDDEDDDEPEE
QEAEEEEEGEVGQIGGKGTAAAAATDDSEEGEVRVGEDGEVLEVSEVAPKGSCKKPNSNQ
AMDDGEGQLVMAFTRLMASCDVIRKVALTYALRRLQAGDVRSARPIIAAAGAGGLPDNAL
IDESSFLVTLARRLAAMNSGRDQVAAAAPGSRLWRAAMDGVLLRACTVGMEVHEEVLRLI
MAAAGAMKDKALAGLVEATLHVTRKSRX
>Chloroplastida_Chlorophyta_EP00229_Micromonas_commoda_P002853
MTADVPAAEAMDVDKPEPSGKSSGEGEARTEPAASDGQNLVDALRQLEDDPSSEEDEDLA
AGGGKKKVLVGGEGADFVAAELGRNPDVADAIKRIQDQGALKTVGIDRESDAEPLLGLLG
QLGMTRAEVYRHTLDDALKELRDRIEAMPQGTLLSLLDASFPYIGIEELKAIPLAALEHL
KPVPSSYLKQISRNVELFRQLPVEVQRQCWELRGELLRRHTAPALTAYAEETATTMRNLD
QDLALAPLDVNEGFAVYIPGTAPSSTEGGQKGHAPKPHVPGLPRASLRRASASVQRLKRV
VGDSKKLYLGVVINCRVHFAEHGDVGACSLRSQLLMSLHDDEKTGLCGVDRCHRLAWLAD
ACVRDRCLDGRRCAEIVQIIEKIDFDSKAGERAARAKTAGSKKKATPPAPSRKMATRSAP
PKLPTLKFTFGKKKDEEKKDEEKKEEDAKEPAATAPAAEPPAAVPAEPSVGGGNTDVGAP
GPTASDADDGVSDAPAGSVVADLSNASGENLLGDAAMCLRDPPVLHLLLHETLRTLDAAL
EKNKNAKKIEPLSKNARLEELTRLVTLALAARRILRDRAPSFPEVPAELMDRFYPLLGDV
IASGGFLGDTIDDEGKAGDAGGTPSDEEGEVPEDMELAEVEETNEDGEIVLVKKWRPRSK
PAFRIKINVKSAKKASVKQQIAELSEMMKTSDVARKIALTHALRRLREGDVAGANPILAA
AAAGGLPDARVGDEQPFAVTLARRLAAMNSGMGAVEAAAPGGALWRNAVDGCLLRCCVAG
LEVHEETLRLVLAASARMTGEDLCSIVESTLHVTRKSRKVNKRRAKPIVYEYEPIKPVKG
VIAGRRGLGGGVGGGGSFGGPGLGGSSGDLGGYASASSVGGLGGYTSGGTDAGSDGAPGN
NSGADGVQATYQLLVRRESARLTEAAAPKLHEYLARKDRRDMKRSGRAVGGVGDEDDAGR
PFSP
>Chloroplastida_Chlorophyta_EP00230_Micromonas_polaris_P001643
MTQGALLSLLDASFRYVTIEELRAVPLAALTRLNPVPSSYLKNISRDPELFRRLPVETQR
QCWSLKPTLLRRHATPIVVNFADETATVVRNLEADVFLAPLNRAEGWAVFPPGGAPIGAE
EKSAGTPGGLPRKSLRAASASTARLRKIVGTSTGLYLTVLGVIRAHYAEYGLPATCALRS
QLLMSLHDDDLVDLCAADKCHRLAWLCDACVRDRCLDGRRCFEMAAVVAQLDFDSRAGER
EAQVKKENEQRRVKKEHAGKKEHAATNATRSKGLPALKVTFGMKKKPDVVTDAVPSHAMD
VDGKQSNDVPVGNESGKNESTPLVAQTQPKLTLKINPPAAPAVSTGVGGNDSPNFAVLRD
GDAEGAVSEDAGAGSISRAEAGFTAGAHENXEPARGRGDDPSRPAHRNPLAVRAFPNHHI
SPTDCPYKTDIYFXFNQGVGMILRDPPMLHLLLHETCRTLEATVWNEMVPKKEERLKHLT
SLLAVACGARVSTRADRPVLPQPPPAVISEFYPILAEMILEAMLRAGRGDEEETEEEEVV
VIDSKQKQTATDTMDEDGEVHTQDPGTQEPGPDSPATTSARTGTSPRIETLTRLMKSSDV
IRKVALTHALRVLRNGDAAGSVAILTSASGGGVDDWTDEAPFLVTLARKVASMYGGAGGG
AYGGGGGTTYGGSGGAKKGTTKHKPRKVGDKFWRAAVQGVLIPACVAGGEAHEEVLRLLL
LVASSLDDAALCELVEQTLSVTKKSRKLFKKRTKHAGYEHEPPTGARGVVGRGGSFASRG
SYGSQTFSNLHKKSFGSVGSLNSMGERQLDLRQLGHAGLSDNGTGADTDGYGTARDGQGG
GVDGVRATYQLLAQRCASRLTPATAPRLHEYLARRDRKESKRNTHNDLDDVSGDFRTDSP
>Chloroplastida_Chlorophyta_EP00230_Micromonas_polaris_P005268
AGAIEVVGDAPVGGGGSVHPGNTDATDDDGDVEPVGESPQMRDRILVGGEGGDYVARCLS
TAQDVQEAIRLVQVEGGWGGGSSSNTTASDHEPLLGLLGQLGLTRAETYRAVLDDSVETL
LRKVASATMTQGALLSLLDASFKYVTIEELRAVPLAALTRLNPVPSSYLKNISRDPELFR
RLPVETQRQCWSLKPTLLRRHATPIVVNFADETATVVRNLEADVFLAPLNRAEGWAVFPP
GGAPIGAEEKSAGTPGGLPRKSLRAASASTARLRKIVGTSTGLYLTVLGVIRAHYAEYGL
PATCALRSQLLMSLHDDDLVDLCAADKCHRLAWLCDACVRDRCLDGRRCFEMAAVVAQLD
FDSRAGEREAQVKKENEQRRVKKEHAGKKEHAATNATRSKGLPALKVTFGMKKKPDVVTD
AVPSHAMDVDGKQSNDVPVGNESGKNESTPLVAQTQPKLTLKINPPAAPAVSTGVGGNDS
PNFAVFRDGDAEGAVSEDAGAGSISRAEAGFTAGAHENRNPLAGVGMILRDPPMLHLLLH
ETCRTLEATVWNEMVPKKEERLKHLTSLLAVACGARVSTRADRPVLPQPPPAVMSEFYPI
LAEMILEAMLRAGREDEEETEEEEVVVIDSKQKQTATDTMDEDGEVHTQDPGTQEPGPDS
PATTSARTGTSPRIETLTRLMKSSDVIRKVALTHALRVLRNGDAAGSVAILTSASGGGVD
DWTDEAPFLVTLARKVASMYGGAGGGAYGRGGGTTYGGSGSAKKGTTKHKPRKVGDKFWR
AAVQGVLIPACVAGGEAHEEVLRLLLLVASSLDDAALCELVEQTLSVTKKSRKLFKKRTK
HAGYEHEPPTGARGVVGRGGSFASRGSYGSQTFSNLHKKSFGSVGSLNSMGERQLDLRQH
GHAGLSDNGTGADTDGYGTARDGQGGGVDGVRATYQLLAQRCASRLTPATAPRLHEYLAR
RDRKESKRNTHNDLDDVSGDFRTDSPALTG
>Chloroplastida_Chlorophyta_EP00231_Micromonas_pusilla_P004470
MNSHFFVWNDPQTLYLGIVSLCRAQYAEHGSPAACSLRSQFLMALHDEEQTDLCASDRCH
RLAWLADACARDRCVDGRRLTEILQLVETAVFDASAGERAAATERKKKAAAAKKAEAAAK
KAAAAAAAAVERKERAAAARVKPKMKVQFTFGKKPPAAAVADGDEPAVEEDGEREKPATV
ADADADAASKPPDDAPVPAAMDVADGEEDAPTPTPTPGPALAAVSVGGNNTAVGDDDDDG
NGGGESDAPAGSISRVNDIGGASDENLLGDLGMVLRDPPVLNLLLHEIVRTLETLARGVG
TKGKASGNRLGGLTRLVAIALGARRVLRESKPRREPTMPAAPKEATEEFYPLLRSMLEES
IARAAAGEGDEDDAVARAREEKEDGEAEEGELNRSDYVEEKIEHVGEDGEITIETRLVPK
AKGLTFKMMSPAAARHARLVSLISEGDLMRKVALTYALRRLHHGDVRAARPVLRAIANGG
ASDASVLDEAAAAVTLARRLAALNSGVRAVAAAAPGTSCWKHAVDGFLLRACVASMETHE
EVLRLILAVTDRPTMTDDVLAGLVETTLHATRKSRRTHKRRAKQIVYEYEPLQPLQRGVV
AGRLGLGLGGGLLHGGGAGGAFHGGSGTDTGYASAGVGGGTSAADSDTDRPGSPGFGGGV
DGVRATYQLLAQQASGRLTEERAPKLHEYLARRDRRDMRRAGGADRPFSPDGTDSRPFSP
>Chloroplastida_Chlorophyta_EP00232_Nephroselmis_pyriformis_P014177
HHPPPARMGDARPADGEGDQHELLIGAAGSEFVARTLSTSQPQDAIALIHQKGSLPNARA
VPLLGLLDHLRLSRSESHQAICEVAQRTLLERIKSLKPDKLLALLEASFPYLGIPELRAV
PLAVLAELQPVPAAFLKQLSADKELFHDLPLGVKRQVWELDTSLLRRHAMPLLHAHANET
ATTVTAFDMDPRPVAPEPAKPPAPDGKRAKMMPPKSMPRLPRHKIRLGSNALKNMYSIVG
QSPRLYRSLVSLCRMHFADHGRDTVCSLRSQLLMGLHDRRENDLCQQDPTHKLAWTLDAG
VRDRHLDER
>Chloroplastida_Chlorophyta_EP00232_Nephroselmis_pyriformis_P015472
XGMILRDPPVLHLLLQQMVDTLDRVVESEGVPGKDEDLCFLSQLVQLALGTRRMLHERTF
YLPGVDKEHMRVYFPLLAAVMLESKLRDSDDETEAEAG
>Chloroplastida_Palmophyllophyceae_EP00235_Prasinoderma_singulare_P004748
XAIRARTSLPASHAPTLALLEHLGVPRAEVYATLLRTAREKLLARINAADVGGGSSALLG
PDRLLDLLAASFQYLGIPELRPVAVAILERLRPVPTQYLKQLAADEQMVESLPVGVRRQV
WELDNALLRRRVQPLLKQFARERSSASA
>Chloroplastida_Palmophyllophyceae_EP00235_Prasinoderma_singulare_P012520
PMLEPRDRAAERASSPALRQLVEVVGASRRIYDSIMALCRTSYAESGRSGECALRFQLLM
ALRDAGASX
>Chloroplastida_Chlorophyta_EP00240_Pyramimonas_obovata_P015850
MEHPEGGEGALEAGAHLIGSPGSNYIANALSTHKSLEAAIADVHGRGALGKYSSCEPMLG
LLDHHGVHRAETYRSVLEGATAALIDRIQNKTSPMPHNKLLQLLEVSFQFIKLPELRAIP
LAVLGELNPVPAARLKQISDDAELFESLPSTVQHQVWEVNSQLLRRHAMPSLRAFTQETA
TTMHALDMDLILAPLPNSNLKQQTKPLPTLPRSKLRSGSPSLQTLMNMVIKSRKLYVEMC
KFVRQYYGEKGDPAICALRSQLLMALHDSGQAAELCAHDPTHKLAWCLDACWRDKRM
>Chloroplastida_Chlorophyta_EP00241_Pyramimonas_parkeae_P017203
XTHNSLEAAIADVHQRGALGNLESCEPMLGLLDHHGVPRAEAYRSVQEGAVATLLDSLRS
DNMPMNKLLQLLEASFPYIKLPELRAIPLEVLGKLNPVPAAILKQISDDAELFDTLPTSV
QHQVWEVNSGLLRRHAMPAMRAFTHETATTMHAHDMDVVLAPLPSSTGKQGAGRGPLPTL
PRQKLRAGSRSLQTLVGMVSKSRKLYQNIVKFIRLHFIEKGDTAMCTLRSQLLMALHDGG
SSAELCQADTCHKLAWCLDACLRDKRIEARRLKELQAFMDSIPTMPTKQXTSAKKRTSRH
KPAPDGDDSDGGGESSCNLNDALADVLGDAGMILRDPPVLHLLLAETVRCLEGVIERKAM
PKXEPMLVLLAQLLTLALSAQQIIKDRSHFLPTTSADLMKVFFPLLAXAIIEREFRDSDD
EEDGDSTPLNPKLTELMQQDAVIRKIALAYVLGRLAANDVVSAQPFLAVKGEALLDEAAF
TISLARRLTSMVAANKVQHGTPLWDVGVESILLRATQISTSAHEEVLXLLMAAGKNLPRD
VLSRCVNRVLEXTRRQRRHEKKRKRTKXGMGXGCSESEAGYSSGGMGSGWDXDGPSGSGG
GXGSGGGGYGSGSGKETYISXSAAXGLRGMYQXFAQQHALKLDNNNXKALFEYLKDT
>Glaucophyta_Glaucophyta_EP00276_Gloeochaete_wittrockiana_P006928
XLFERQRSMDEAPTYLFGLNGQVYIQSALSDRDPRQVIDEIQTQYGLADASSASQFQPVL
KLLDLFGQSRAETYRFVLQKLLDELRQKIKTMKQDQLNSFLEMTFPYVSVEELSAVPLSL
MERHENIPVHFLRSLAANPDVYKVLSLQVRRQVWQVDANLFKEHVFPLLNRYVKEAETTR
STVDLFGTPVHPKKRREQNAVLQEIVQDLGRSVTLFKTVLELVRSLFVSTENKAFCTLRS
ELVMSLHDLGVSLLYEADICHKFAWCIDACVRDDAMEQRQIVEMQSFFDSVQSDPSVLGD
LAMIVNDPYVQNLLVRNILRTLQGTIERAEIPKDNEVLVYMTQMMALGLKARRMLVDKEF
SFPKKEKDVLGTFYPLLGLTLLDIHTLIQSKATNLQLELPPTLSGVIKKSTISKKVFFVL
LLTHLHSGNFVVAQQLLSVLKELPDQQILEEMSYVQSMIFELFQFKERSDQWRGPFIEDF
LLNIALSSMDFHTEVLRLVVGIASLIPPKLLATYVQRLLLSFKNDGLSNKLDAEGPAASL
YRSLLATGRLDAEVSRDVRALLPS
>Cryptophyceae_Cryptomonadales_EP00279_Guillardia_theta_P015370
MQGKDLRPVGVQGGNALRECLATAKDPRTAIKNFVSENSLQTPSCSPAQEWLDLMGISRA
EQHKEILTRLKDRLLSKVESMSTEKKLALLEKCFPYISIPELRDIPLTLFSNLNKVPVSY
LVTLAQSPDLVKELPLSVRRQVWANEPDKALFRKEFNGLLNSYRMQSKTLGVVNGLSNVS
TNQKKARAASKVLQEMVAILGDFQELYTQALKIIEVEYRTNPLTSYLSTLRLHLPLAVHE
SGVRHVAETDPLLASMLLRRVAEEEGIPKDDKVDKECQKILNEFYPSLLVSLVDDIIREE
GDPEDFEEIFVKTVGECNPARLMVLEYMLNTIATDQADTKKFDQLLSLYVPPSSLILQLE
EGRRLTVIARRLHGHISKHTNESNTTGDASKLQSLRTSSCALVVKTSSIAKVCCGVLVSF
LQLLDVATKDQVEEEKEEKEVLHEELRQVLKELLASDPDVDTETLLKCGKIGFHTPLADA
MKRLASSAKMESSDMSTTMVKLMGSDHASSNAAMKADE
>Cryptophyceae_Cryptomonadales_EP00283_Hemiselmis_rufescens_P000529
PRAAIRRFVAENSLKTPSVAPAQEMLDLMHHSRADQHKLIVGKLKARMMSRITSLAVEKQ
LDLLNKCFRYISIPELRDLPLMLFSLLPKIPSSYLVTLAQSPDLFAQLPLSVKRQVWSLD
ANSSLFAGHVASAATSYASQTRVRAVCSGLGSLPGNMRRARANNKPLQELVASIGDSAPL
YAKAAGALTALYEDSPHKIALCSLRLQLPLAVLEAGHKASSDSDPALRLAQAVSAGLRGG
EKEAPVWLNRAREAVEPLQGAGAVLSMLLRSPEAQGLVAAXXXXXXXXXXXRXLVAATAL
AACRRVAEAEGIPKDDEVLRTATKLLCLAADESLSGKEHVAVPDPTRKGVKASEEDAACR
DIMVEFYPAVACSLVDDMIREGSGPPEPLEEQLSSQAASHVPARRVLLQYACGAAGVGLG
GSNLSVDAERALQLVEAYGDXLPGGHRERRRREVLDAPVAQGGDGAQGPHRGQPRE
>Cryptophyceae_Cryptomonadales_EP00286_Rhodomonas_abbreviata_P021257
MSEEMQGIKAVGVQGGNALRERLATAKDPRSEIKRFVAENSLQTPSCMPAHELLDLMGFS
RAEQHKEILEQVKKRLLARMDTTPQDKLLPLLEKCFPYISIPELREIPLAIFSHLPRIPP
SYLATLAHNEGLFAQLPLVVRRQVWALDANEPMFKSQLRLLTQHYQLHHKVLGLRTGMAS
VPTNMRSMRKNNEALQEIVSTLGDSPVLYGKAISALTAHYEEDLGDTSLCSLRLHLPLAV
MESGSKHVQDTDPAFKLAQCLSNAVKEREKEGAGAMAAAEALLTCVPPIDLAMLLRGAEV
ASTVSHTIMAACRRVVQQEAIPKDDKVLKLASKLLCLSVDVSLQDWEVVAVPNSHRKAER
QSQADRAYVELLHSFYPALVGSLVDDMIREGSGQPEDLEPTFAEVVGRSPSARRLLLHYA
LDALSNSEAVDVDKAKQLLSLFAPSASASSASASSSASLLSEEARGIASLARRLSSLIHK
AAEDAGLLEGRHKLALSLIKQAKPLLGASPALPIALLSLLDAVASTLPPDSPPPLSQKYV
DAVCAAGEANERWGLQQAALKMPAHALQEAVGX
>Cryptophyceae_Cryptomonadales_EP00288_Rhodomonas_lens_P015353
XGIKLVGVQGGNALRERLATAKDPRKEIKHFVDENSLATKCVPAHELLDLMGFSRAEQHK
GILEQVKSRLLSRLESLPPDRLLPLLEKCFPYISVPELRDIPLAIFSHLPRIPPSYLATL
AQNPDLFQQLPLPVRRQVWALDVNEPMFKAQLWALAAQYQLHPKVMGLRTGLTGVSTNQR
AVRKNNDVLQELVSMLGDSAVLYNKAITGIAALYEEDMDDTALCSLRLHLPLAVMEA
>Haptophyta_Pavlovales_EP00302_Diacronema_sp_CCMP2436_P004196
XPGEEPGEEPMGDEPMGEEILGEEPLAAEGEANADAPPLPSAAGLLIGEPGRKYVSDALT
TRDPKAVIDDMHAALGLAAFVPDVAPLLELLDLLGTTRTDVHASVMDSLRARLLSEVERL
PQKSIQMLLQRVVPYMGVPEVTPVCTQLLARCGSIPAELLQILSEDDNYAHAPLEVRQQI
WHVREDLFREAVFPGFSNYIADARNVAAAHDVLRLTPAGRMAPKRRRETDAVVVEILRLI
GHHRALYLTVCSFLRTLFVNTGHSLFCNLRTTVLMAVHDSATSSSEEHISQWDPCHRFAW
TLDAAIRAGHASTRGVREMAIFLPPHGRDAPRSSIELGDLAMVARDPHAVHVLCSTAIYR
LTQLLLAAATPDESGGGAEQGDTGLRINLSTTARAKSARGAGSGRGGGSGGGGRGGRTGL
LAGTERAEAVAAGADRAAPCEEEIAAVDVDDLEASLAEDEVLRFVARALNIAHAASPLLK
GEASVPMNDRSLGPLLGVCFPWLLRIRHEDSLRQLRAAQSNGWLEDLSGSSRIFAPEHSV
DAPAHVNKRAKRKGAGAKGRSLATAQAAEAAELSDGEAADMDADANDAEIESENEDSDAG
AAAVTEDERAALFARSPSARRLILHYALLRARAKDVPRCTQLFKLAGSALSECVGEHLDF
VYSLVELLSGAPSDAEEGESDTQNFGGGGGNASFGGKSQGAERKFEVGWLDVPPRGADAT
VGQLFEAALHTVFLPLSVSSAPCHEQLVRLLCIHANRAGEDAARELARWAAANGAFDESG
LVDSAYRELMRQVPSLQGQLQLPSARAAVLKKTPSSAASDVVSDGTHIEGLGLQSWGDGD
GSGGGGHEGEGTPFAEPVAVASEGASEGKGKGKGARGKQPEPYEPAGSKGGSAAGGGGQP
QPYEWGADDFEDS
>Haptophyta_Prymnesiophyceae_EP00323_Chrysochromulina_tobinii_P005832
MPMSRFMDATASFTGVSLEMPKKATALFLSLPSTPLDGAAQIHRELVRSICGLLLDQVEQ
VAQSARQALARLRLSIGEGEFAACLRALPSALRTAYEQPDGTEVGASSDIDNPNHPGALE
FGFVNARLMSALREVGNWQVRAQAIAELQTLFATLSADMFPRIEPHLAAFTDLLTTFLED
ANFKISLTSLQMLSDLLDRFAEQIRSGPDSERVFLAIVPRLMDKFGDNKIVIRQANFRLT
KKLMGIVPPDRALRSLLGYAQHQSSHIREQAISVLIQTLLGAPRQPPELCRTALIALSAP
IADTKPKVRQAALEAAAVLHEMTGAAVFEGILLELQLGDDKTTRIMERVRQGRAALPTLS
ADGLVEFTMQPGIGTATANAAPPLARPPSAGRDRGSGTALGGGVGGGSACSSCCGSMNGD
SATGGGGIAAGGGGGGALPPTAEEPSPPQTQPIPRAIVQQTAGSDYSDLLEFTAGGRRIA
TSKGRLPWETTGRDGVASRGKPGPRAAPPPLLEVAHEGEGSSEHEMPPTSLSARDTRAIR
IEVPAAHCASGPLSAPSYLHAHGGGGAHWGEDGDGLPLRVTPSPSMAGLSDVSPMDREQK
IQLWLPERIGADGAPSMSAPRPTASRRAQAGGASGGGDSLSSSFDSVGGDVGPRDSLKLI
KRRQQSFASAPAATSGSALDGAPMSAAPSAASAGGPRAVSATGRAPQVRLPFEERQRSSS
APHKRNDGAGPSLPDPNERLEEGMRAIEEAHAQGSTGVAGTGVAGTGVAGTGVAGVGLSG
AGIAGRIATLGVVAEGGGLRLGAASLVKMLEELRTEDLKGLPALPPESTMRTVLELLRSD
DWGAHFDSINLLRRLVAWADESGNDGGLLSHLHSINLLLIQYADSLRSSLAKNAVVCFRE
LFCYLGTKIEADLDLIVPVLIKKAGESNGFICDEANKALTMMVHNVSESRAITALLTSWS
HRNPSARAKAATHLAKALEVMGYDRVLQSRELDRVLPILPTMLGEGLSETRAAAKHIIAG
LTREARHSPADSERLERLLRRNLSEPAYRKLRDSATHALIIALQEEGAQQLARVALREAA
EIPPKRRRAESGPLQELVALVGSRPLYVALTQLCADIFRNNSDPTVAGLRTDLTMALHEA
ADADRPVARWDLLHTFICCVDAALRERRLESRAAHILLSHLTAAGLPVLPESGAAGPSSA
TAPLPAVFEAFVGNAATPHAVLLELAMILSQSPVQQLLAESTLARLEAVVDQGTLPGTDA
QLRGLIPLLTLAHKAPAFSRAGHVPPAEKWRALLTLMLHKVLPVVAELIADDRIAEESSK
LEEGPSRKRLGKVTAAIDGLSKSGGSGGGGVQSILEMPEGPGGSAASAPLLHEIRRRRHA
APALPASLEVMLEKGHGRALVLLYVLRRVEAADEERVEQLLPLITRKVGLDLQHHDDFAG
GLVSALIADPARRLTPRIARAAISGCLVPLSSQLAQLHTQLLRLLQSQWRLLMRIPALDV
ADQPASTASMADAVASDGEAPLTLLQMAARQARASGALVDTEECREANKNLYSRLERSVP
ELFAATPLVAPLPRPAAPGRDHVGDTLK
>Alveolata_Apicomplexa_EP00369_Babesia_microti_P001213
MSSAVKRHVSIDNQTSSASESDGWSISHTSNVKIPRGLHCGPGGRKALVKWLEDNYRTSD
SENPAVEACKVWQETQGFRDEVCKGFVGLLKLLGLPRNVTYKTLFSEYLSKQFLDKIERG
VSQKVLLSLARRMIGMFQVRQVQPLFAAVLCRLEDIPQDIMIQIVDDTPWANDFYNNCDF
TLQQKIWKYRPERFHEMVSPLLRKIALLLASETTALGRLFDHNRLQELSDVTISKLIQTP
ITMQLSQLAEIIGKPNAEAQIRYDLLIKSIRFEFLNCCKSDSTISSIYCGYYSSIRLIFF
EYYQSLHPNENSKIYEPKSGFIGFILLILNLGPNNPKILNLLRNKIFLTTQINHSNNTSG
RYRILDENDLFEVSMLFSSPHILLSLTRAFGQSLSNILDTTASGHTWLGFVLLGIASPRI
GYAVRKLGNKLSRDCGGFYLGRIIEYITGGPTNVTELDSSTITLNSLQKFIVETVPILDV
NKLAKVIKFIHEYFECEIYTISQLRDRYKTLLSGKIDQDCRSIVLMAISKEIFKILVGTQ
DTVYAMMSHLLLLRIISVGWLRKSTYLVDVLLSNYVNLIPNDLQTLVNSYLVSAITVSLE
SKLYQPNESIYCVLVDRLIDISQGNISTAMATATALKVLAKIPEISAKLNSLNTESIADI
ARRESLEEEWTKLITL
>Rhizaria_eorhiza_EP00455_Lapot_gusevi_P040827
MEEDKTEKYNIGPKGAAELRKLLASKFAPQISIPKWQKENGLTCLELPQDNTDRNGTEQP
ADSSRSPAASVDSILQMVDCMQVPRHHVYSSIHELLSRRLIDKIQTCDNQQKLHELLQQA
FKFLNVEKLRPIIVELLQRLRPIPEAYLQRLAEAPDALPKFPLDIRRQVWESNAVAFHHS
IRPLVVQYTQSIKQHPSSLIAIQSTRKRRDELVPVQGMLEIIGEHVGLYQQLVMMILRSY
LDTEDPVYSMLRFDLLMAFHDKNIPAILQRDGSHNFAWLLDACVREQHFQPRYIQKLREC
VREVGEGQPLIGELALMTSNPAVQYVILQSISLATQEIVEKQIDPSDHEHIHFYCDLLCL
SLSAQKILAESLFRFPKASRELFGVFFPRLIELITAPTSQPIHPELSQSFLTELFSREVI
LHYWVWRLNQADSDRVLQLIALVLQLPLEILIQPSVHFYIQIFYSTLIHNKEKLNEEQRS
LIFEQFFVQLAKLTTPQTPLRHEICTMITALKSIISKPAWRHALNLLHEAGISIESAHQW
FPFHSSLLLTSTHQFCLTNFVSSIFVSSIFVSSIFVSSIFVSSIFVSSIFVSSIFVSPTS
FCLPTSFYLRIVIDTLLAFQNHIGAMLIVNVF
>Rhizaria_Cercozoa_EP00457_Paulinella_chromatophora_P004307
MAEPLKKKAKVELVKTDAKNPALHQPTSTTAIGVSVSPASSAIMGDKAHTAAPCIGDKGV
SELKKLLAKSNPQNAVPAFQKRNGLQINGAEAALLFLSLMGVKRFQACSMALDVLLDTLL
AKLQSPSMSVPSLLELLDRSFGFLSNTKLKRIPEAVLLKLGDDLPQSYIKRLNQDQEVLE
TLPLSLQRRCWEIFPKPCFERVQQLIQKYVSDKTRVQAANQYFPASVLLSKMNRKQDADL
NGMIDLLGTSWELYKGALVLIRKTYVDTGDVLCAALRLDLMLAMQDRGVSWLKEKDACFQ
FAQDLSVAVLEGQISSVRQNSLQAFLAQIPTSHPVSGEVALLCLHSSVRNLLFAELFSAL
AQVQQNNGLPRENEKIQLTVQLLELSGEARAMWSAKKFGIGPASSVMLRYVLPRIIGLMV
WSELGDLTQVFPVESLLPFFSPSASLSPAAASSASAAKPIQDQKDNTQVSSSSFFSSLST
PSLFYFLLLQLRDHNNVIVGVLINIFTNPTPDLQDLLATLPSCQPVFWQSLLTQLPKTTS
PKHPEIWRLAVEGWLLPLAQKSPSVGLSLRKCVSELMVSNSRHRTTWQRLYKALELLVAT
SPVINTSTETARSEARGTDNGEGQELLRNDDS
>Rhizaria_Cercozoa_EP00465_Bigelowiella_longifila_P008712
MLEFLDSMGVGRGSVYSRILERLMEKILSRIPSLSADEREGLLANSLPYAHVYELRPIVH
KALFFMKQQRMPNQLVSQFPRKFKDQDLYLPDWAKYQVWEHNRDYGLRQLREVVVRYIRS
FERGDHGVKTGKNGDATGAGKSKSSSSSVPSLSKSEEGEGGDPLTELVEAGQYSGRLYHA
ILGITRGGFKQMDNYNYCRLRLDLLLGCAYKLRGKGNVNKDSCQRLAMVLKDCRSQRQIS
CANAERMLRMISEVPSKHPVLGDMAMILAHPEIRMLLRRGIVRLLGAEVSNRRLPNECKE
ITALSKLLLLSHNARTLMTSEDFPKPKMQGAALNVFYTAIAQMMAAKLLGETMTIKIGML
KVLSRAIKTSGVAQELTMAFLARAARMLDDNMIRNLLPIVAKLKLTPDEAVWQFISALNT
WKKRLPSKLKSIEDVVRKWGSRCGVAEKIIPLFGDEGLSS
>Rhizaria_Cercozoa_EP00466_Bigelowiella_natans_P006215
MSLQMLEFLDSMGVGRGSVYSHILDRVLMEKILKRIPSLSADEREKLLANSLPYAHVYEL
RPIVHKALSLMKQQRMPDQLVSQFPRKFKGQDLYLPDWAKYQVWEQNRDYGLRQLREVVV
RYTRSFERELRRGIKTKTRTSKNIAGGISGAGKSHSSSSSSSSAPSLAKSEEEDERGDPL
TVLQHRKTTKELVEAGQYSGNLYHAILGITRGGFKQMDNYNYCRLRLDLLLGCAYKMRGK
GNVNKDSCQRLAMVLKECKSQRQISHANAEVLGDMAMILAHPEIRTLLRRDIVRLLEAEV
SNRRLPNECKEITALSKLLLLSHNARTLMVSEDFPKPKMQGAALNVFYTAIAQMMAAKML
GETMTIKIGMLKVLSGAIKASGVAQEVIMAFLARAARMLDDNMIRNLLPIVAKLRLTPDE
AVWQFISALLTWKKRLPSKLKSIEDVIRKWGSRCGVAEKIIPLFGEKS
>Rhizaria_Cercozoa_EP00467_Chlorarachnion_reptans_P001995
MIIRKRRRGKSSLGDQVGIGGQKRIAQSLAKLGPLEAVPKIQRENGVQVGDFEPMLGFLD
HLGMRRGLIYKKLLEHLRQHLLQQIQFYTQDQKEALLQMCLPYVETQELKIVVEKVLKSI
GPKFPRELIQGFSKEYFDLDLFLPDAYMHEIWEENTECGHRQLSNLLLXYKQSQEMEAKL
CLSSRSKGASSGSGETASEKVSLSNRRDASSKRAGHKHNKKNTSAENSRPFAQLVSAAGY
SSKLYDTLLGMIRGSLIKFESPIFCKLRLELVHGLAFKSYNLSDIRRTDPCYDIAMSLHA
CLQKNRITEANAKEIVSMIKNEEKEIGDFGMMLAHPDIKTLLQREIVKVLGSLVVRRILP
RSESLSQLSQLSYLLLLAYRARDMVSHLANESKRFRKPKLETKPLYVFYTIVALMMTQRL
LGEETKNDRAGQATQNTMQKTMNASAKASPVAREMIYPFLARAARSGDFRSMSSLLVAAT
KAGLQTTSNXRFMQEFFETLARLRRKHTEKVKELELIMDKW
>Rhizaria_Cercozoa_EP00468_Gymnochlora_sp_CCMP2014_P000258
XSKRKQSSCMIGRLDAKKTQDLASLGPAVIPRIQSENSLSVGNFEPMLQFLDILGLRRGG
LYNRMMEGVRKSLMDKLENLPNLEAIDEENAEKMKLRERVEKIFRQSLSFSHAYELRPVM
LESLKKLGGDVPEGMIPQFSTKYKQMERHLPLSLRRKIWEANEECAIRELGIMIANYTQH
SKSDGVASSSGDVKTGRPQDTLMTMAQTVSGSWKIYQTLLKLFRGGYVASKNDKYCQIRL
DLLLALPFHPKGQEVYKKDPCVKLASVLQQCLKRKQVSIGDAKAILKVIASVPQNHPVLG
DMSMMLNHPEISRLVQREIVKIMGSVVEKKLLPRLAMTQFGSLSKVLLVAKSGLDMMEKK
NFSKPKLATVAVNIFYTAVASLIASKILSEEIDKVNKIAKLLRIAVKESLIARHLLLPFA
SRAARMIDKQSVQILLSVMPKGTRMDTAAVDHFLECLYRWKRRMPRELEKLAPVLSKWGK
RFGLLPRVEKLFAX
>Rhizaria_Cercozoa_EP00469_Lotharella_globosa_P008637
AKKLKKDLLINGPAVVCARVQKEQGLQIGDFEPMLDFLDVLGASRAAIFEQMMTKVREKL
IREIKTADEEQAKKIFKSALPYVSCYELKPVVHEALKRMGGTVPAEVIAKFTEKYRDLEH
HLPPQARRQIWEENDECGVRRLNLLITRYVQQHATSHDGKKSKKGPSSAADPLIEISETI
GGSFKLYKKALELMRSGYAHTFDPVFCRLRLDLMISLTYQAQGDKVYKKDPCSQLATIVE
ASFKNNQISATSVKSIAKLIASVPANHPALGDVAMCLSHPDLKLLLEKEVVKLLGSLVEK
KAIPRTFQRIKDLDKVLVVLYKAKHTMQNQDFAKPKVEETALQVFYTAVASMIASKLLGE
SPEIVQKHSKQLKNALKQSIIAREMTLPFIARAARQGDVNGIRLLLTALGRHEVSTIHFA
NHFVDTLSRWRKRAPEKLDLVKKEVLKWASRCGFDGFDEKVAQLFR
>Rhizaria_Cercozoa_EP00471_Norrisiella_sphaerica_P012426
XADANTQTAEYDIGSTGATKIARDLAQHGPQKMVPIIQERNGLKVGEYDPMLAFLDVFGV
RRGGVYKSMMEKLRERLLQYLPHMDDEQKRKLFTKALGYADVQELRPIIHKILPYFNNVI
PEELLPKLSKKLKDKDMYLPDNAKHQIWESNSQLGIRQLSVLCDKYLQHHAKRNSMHGKL
KDSSRENIATENASDMGRNPLTEIVKAGQASWKLYQLILQITRGGFVSKELQGYCRLRLD
LVHQSAHLSKSVNDVYLKDPVRKLAEILRDSRTEKRISSEQAKAMVKEINSVPANHPVLG
DMAMILSHPDIRLLLHRGITKLVGIQVTKKEMLKVSSFL
>Rhizaria_Endomyxa_EP00473_Plasmodiophora_brassicae_P009227
MAGAPSSAASHVDDAVIGVDGRASDVVAIDDGDDEYQLGEKGSLTIHKMLSQHNPVNVIH
EFQERNGLHVPNSGAFLKFLDLLGISRASVYSSLCDKLKARLMQRSSKLAPGQREILLQE
SFRFMRIDELREIPIELLCGMDKIPKKYIDSLSTQAALLETLPLSILRQVWVEHPNLLFM
KLIPLYNEFVTDPERLRAYGPFRVPVQVPSDRRAADPVLQQLVQWIGSSFQVYSFCLRIL
RDRFSTSRHFGYCVLRMELLMALHDCGQQDVVSQDPIRMIAWCLDAAVREACIEGRLLDE
LRTQYALTREVSDLPSDSNEDPGTISQMQDLSMVLAHPLVANTLLRSIEVHLGRIVSAAD
DEHLPKDDEPVRLLSHAMFIGTNVRKLLRARRSFKLPKCPNVILRSWYPLLGIVMLEGEP
ADTTTTSLVNLLSADKAGMGTSLLVSYAMSCLLKNDVARATVLLAVLGNAPLAGAVPPLS
VIDRFGLALVSLLTSDNRIRAQLATNADFRAACFDKCLVRLAAKQEVFRLRLFESLEALT
DVIPVADIARYVRDSRPSPSAENASADGAVATLLPSIEEHRASLVDKLPELSALIDSADA
HAMDVEQVAGEGPRPPVETGDPPESPDTEPGDAAPPDDEEAMSVD
>Rhizaria_Endomyxa_EP00474_Spongospora_subterranea_P010463
KALLTGRARERRSVEAREDPTALATMSGLASAPGDGEAGERHPDMIPPPDAEPVSGDSSA
DLVIDDGDDRYQLGTKGAVMIRKMLSQHNPVNVIHEFQERNSLQANNTDAIVKFLDLLGI
SRSSVYSSLCDKLKAHLLQKCQKLSPEQKMVLLRRSFRYIRIEGLRDIPLWLLSSMETVP
KEFLDQLAMQPALLDTLPLLILQQVWCAHPSIFFAKLAPLFTEFVNDQARLQIYSSFIDS
TSLSPDRRSSNPILQQLINWIGTSFTLYALCLRTLRDRFASTHHYGYCVLRLELLMALHD
CGRGVVTSHDPVHQITWCLDAACREKCIDGRLMIELRTQYMLVKEAVDVTPNQGPESESG
IAAQLQDLSMIIAHPFVTNSLLRSALASIEKIVKAADDSVLPKDDENLRTLTYILYIGCN
ARKLVRARRQFKLPKCPNAIFRAWYPTLGLMMLKHADTDRGRADTISSLISADKAQIGCS
LLMKYLISCLSAYDYGRATLLLSALGSMQISSEQIPPLSIMDRFLTSTLSCLSGDIRHRQ
QLVSDSSFREACFSSCLIPLTSKYQEQRYRLFDCITSLSSSLSIEVVSGFISNMAMLCDV
DDERYQEFIAAIPGLATALANRSPVPDNVKTSESRSQFEADSGINDESNLDSNINYV
>Rhizaria_Endomyxa_EP00475_Leptophrys_vorax_P007786
MSGSDTDSFEEPENGGANNNNKSMNLKVKLPSKPPTKPGAARRVNNNNSVAAAAPPPPAG
EDDVDYVDDFDDADEEEEAIARARLMSRRASAGSASSAKSSGSSVVAAPKVVLQIDQQPP
AKSNSSVIVVDPNAPGKNVNVKLLNTTDSNATDGAVDDETYALGAKVHNQIRQQLSKAAQ
VVVAIQQLQKQFSLKSQAVEPILPFFDQLAVSRFEVNHNLLLGLREVLLENIEKYSPNKL
QALLEKSFRYIAVEEIRPIPVALLLRLPKIPEAYLEQLALNPNLVGELPLKIKQQVWEVN
SKVFRDYIKSVCENYATDPQRWSLYGKVFAKASDITEYFENIANSSTVETSSNVAVASKF
RNRREGDQTLKTLVECIGNSEQLYQATAATLRDLFGQTQNFGYAILRLEVMMSLHDEAKR
EIIERDVCYKYAWCLDACINDNRMEQRRIDELKSLYNKIKEGFRDQDHAVISDFAMITSH
PLMINLLLVEILKEMNCIIEREELPKDSEHLKFLCSLLTLACSAYRVVRDAKARIPKAST
NILRVFFPLLAEVMLLVKIGSDFSGEELASKMEETFLQDKSNVCQTILSYYILECIKSHD
VASVTHLITLLPKVEIAQPIKPRPLSWLHRFLHSLVDELSNPEVRDHVISNSLPSPILEI
CVKRCFLPLARKSCLAHQEFLRLIVHLSFAVTSLASDSSKFAITFLNGQTIPLAQVLSNS
SAFVSMSLPKLKLLLTKAAQEVVAELGRSGARLEEGSSDSTSPFGKYVTSEIKTLTGFLT
P
>Rhizaria_Foraminifera_EP00484_Ammonia_sp_Unknown_P005095
LSGQQIQSILDKLDLDASVLFGKIYDKLLSQFVSNTLNSLNSADSDETNREKLLNILKHS
LRFIRIGQFKQLNIELLCRIQQIPKPVLRILSDSKNQDLVHELPINIKRQIWSHKLNLFD
REFHGIFQQYVDSTCNDDNSLYFDFIYKFSTLQNDYYIELAKIKRANNDALKHIVNNIGS
SSVLFKRCSELIEKQYLHFLRRLDQSVQFPGGYQLQLFDHAHQHLINENDEMWKVMHMLF
YFNRSERHNLMKQESHILNTTEIDLLYKSLFAKQTTVETSLLLNIPYIKSVLFNTYIHLL
ADIASKQILPRDSKSISLLTSMLQIASQPLDWFRSHRLHSSQCQLATIKQTDNMLKIPKP
HRIVLFEFAAMLTNCIFIDSLHIDLDAIDSYLDAANGDSDIDENEEEREQRVIAKQLQQI
ASFDHDDRVVQWCKDSCLALYVLLYYFLYLLHKQRVKRCMQIIQVVLGEQHERENKKQKQ
KKKKKKKEEEKRASPLTACCARLSMSGLTEINLICNAILELAGTRNKHKQQQQQQQQQQQ
AQDDAVVTAAETQHTSELCGNIHSNAVKLSMAQKLKFVQFLVCIAGFDGTDNHRNNKHVS
DASDAQQRASIAQTIEDLIEQLDFRKADKHRFMQLLRAMR
>Rhizaria_Foraminifera_EP00485_Elphidium_margaritaceum_P003846
XRMTTTTNTVTDDNKQKPKLKLKLRQKNPYGKIIEGRWPPREDVEVALKRGPTAIAQWQT
AQIEELIVPHLTGTQIHSIITKLKLNPSVLFERIYDKLLAEFLGNTLNALNAATTTNDSD
RSSSNRDKLLNILKHSLRFIRVAQFKQLNIEILSRINPIPKAVLRILSDAKNVDLVHEFP
INIKRQIWEFKLSLFDKEFDAIFERYVASKCNDDDSTYFDSVYKLESMRDNVHVELTKIK
RANNDILKEIANNIGSTAALLHRCFGNLEKRYCALLSSSSSSSSHALINVCNFRVDLSCS
LYDHAHQHLIAENDPIWSLIHMLYYENAKLESHRYATNDAVTDCNILSPPQIDLMHKSLS
DPQRIIQTSMLLNIPFIRSVLFRSFIALLEHLANKQILPRDSKPFSLLTSILQITSQPFK
WYQTQQSNHASSSSSLTSRVAVALKLPKPDARVLFQLAPILTNCIYIDSLNLDALYDELH
NAGNGDDDGDDDADEYDARLRLIVTQHTNFNVVQWCHDCSVCVYIVLYYVLHLLYLKRVR
RCVELMNAAIGQDGGGRAAKPCKYVLDNAHLLSTNGLTEINLICHAMLDIMQQNIADTKQ
KRTFLQFLLCLVQKISGDPQVMEPIANVVQNSNLSYEEINNFMQQLRQ
>Stramenopiles_Sagenista_EP00512_Aurantiochytrium_limacinum_P012493
XVRPAPAMGEDVDMSEATCNAEGLQDHEDGGHGDEDNDDNNSLEDLENDAERGLLLSQDF
VRRGLSISKDPLAFIDSLQREHGSALVGCEPVFWLLEVLGMRRNELMRGLFQNLKAKLLT
QVKSATPAQLRALLEETLPLLAHPTLEEIPLKILAATTEPSAAVLEQLSQLDSAALEKLP
QHTRQVLWEEYPQTYMAHVEPIIDRFVHDSAATTWCDEMFPDVNFPQPHKRRQKSTPLQE
LIRSIGSSAKLYRFITDRVRELFAESGNLRLCALRADLLMGLHDINAQQTVLATEPCHDF
AWHLDAYVKKICIHVARASLDINVATLQRTVVNELTKILNGKHKPGLASAFASTSDIYSS
ANQVFANGPINTKAGGGGANPNQPRAPEKIVDLTTVLHEAWKKIRNLDRDRSFHHPVVVT
YPQLKRAYEAVIKKPMDLQTIEDKIHQREYDSVDEMRADLHLIADNAIAFNGMNHKIAKS
ARSIMKNKSERYLNAAAQKLQNATLHQRAIEEAQRKEEERKAKEEEEARKEKAKEEAAVA
AAAAANGKSMSAEEIERKRAREEDERREKIKQELQAKFAFVESSGRNRRTISDAAMILAS
GFTVNALTNILWFLIGEDVVRREQLPRDSDMTKNIAWLLQVGSRAHQLVREASQHELTVE
PLKPDAERRTLPALALIMSEAVEFRLKASPAGGGDSSSIDAHRLKDLIDPCISDSLKTDW
FTRNAVLHFYCQRICHRDVAVLPLIQDLIKKQGAIVAEHPAFLHSLVTSFFIQSQRQNTT
SGPAYQSFASRPGPNARVVTHHVSGTGQQAPLPASSLTYAIESLFLPEVLRVAPRDTDPT
KTAWAHVHLTRLLSLEYALHTLSQSEVLKFARAALISLSGSANDMEPTTIMASPELKDII
YERYCSPTFERARRQYEKIFRRMPTMRTQCGLPPLIGSQDNQIGPSPSPSPSPFVSPSPS
PYAPSPFVANSPAAEPMSGAASTGGASPLASRKRPLDQAMEGVEETLKRSKTGPL
>Stramenopiles_Sagenista_EP00513_Hondaea_fermentalgiana_P006705
MAAASSGRTASVGPGAGDTNETLGAPALTNNNSDAAAAAVGAEMAEGVEVGETSQEDGLL
LSQDFIRHGLSKTADPLQFVDELQTRHGSGLQGCEPVLWLLESLGMRRNELLRGLFQNLK
AKLLTHVRTSSKTQLAALLSETLPLLSHPTLEEVPLRILSAISEPSPDILEQLSQLDTAA
LEKLPKDARQSLWEEYPDTFLAHVDPIIERFVHDSAATTWCDEMFPDINFPPPHKRRQKS
TPLQELIGAIGTSAKLYRFLADRIRELFADSGNLRLCALRADLLMGLHDISAQSVLATEP
CHEFAWHLDAYVKGICSKAAHAALDMNTARLQKTVVAEIMKLISGHLKPGLASAFASTAD
IDSSANALFANGKGGLGPRPVKPSSATAHARASPVGAADPTGGSNAPAPQAAPAPASASP
EKTIDLNTVLLEAWKKIRNVDRHRLFHYPVVETYPALKLAYEAKITRPMDLQTIEDKIRR
KEYQSVDDMRADLNLIADNALTFNGPKHKVAIAARSIMKTKAKPFLNAAAQKYQNALMRQ
RALEQARLAEKGKAEAENAKGQTSQEGQKEEDSSPLANGQANGVSAREPEEDAERKRERR
EMERKARERAETQGLLAKVETSGRLRRTISDAAMILASGFTVNALTSLLWFLMGEDVVKR
EQLPRDSETTRNIVWLLQTGSFARELVLEADRREVVVKALDVDTERKTLPALAMLMSEAV
EMNIKASPAAAGGTAGTGAAAPAASGGSSSAGVENSASSASKSPVDPCLRVSIKSDWITR
NALLYFYCQRICHRDVALLPAISDLIQNQGAVVTEHPAFLHSLVTAFFIQSQRQNTATGP
SWQKGPPHSRPGFPARAVTHHVSGSGLQAPLPASFLNQAIETLFLPEVLRVAPTTTDSSK
TAWAHVHLTRLLTLEYTLHTLSQAEVLRFARAALISLSGKAHDVEPNTIMASPELKDVIY
ERYCAPDFERARRQYEKLFRRMPTLRTQCGLPPIVGAHEGGTGPSPSPSPSPLVSPSPSP
YAPSPFAAGSPEDSAAGSSPPPRKRLLDQAVEGGLESVKRSKTSPM
>Stramenopiles_Sagenista_EP00514_Thraustochytrium_sp_LLF1b_P004138
XQGDGILLSQEFLRRKLRAAENPFQVIEEIQAAHAPKLKSCDPALGFLEVLGFKRLELYR
DLCSHLKTELFKSLRVASRESLTALLLKTLPFLSFGPPLGDVPISVLGSLSSIPDNVLEL
LSTMDQKTFEKLPNHIRQQVWERFPETFQTVMDGLIERYLSDPSALTWADEMHPDAKYPA
PHKRRTRNGSLQLIVRAIKPSAKLYRYFVDEVRERFVQTRNTRYCALRADILMALHDVSP
ALLETEPCHTFAWHLDAFVKQVVQAVGQGNLDMKTAQNQKSVVSELVKVMSNQFTASPAF
PVPHSAKGRLGGLGQFNLDMKNKAKSRSAGSLTSRLGPKKPVDLNSVLLEVALKLRKEDR
NKWFHNPVVEAFPQLEQSYLAVIKNPMDLSTIEGKIRQREYKSIDEMRADLHLIADNARL
FNGEKAKIATNAYQLMKIRSESLLNKASTKLEDALREAKLLEEEKALKVKSVPSSGTGND
GAADAGASPKSNGGLTPEHSQASATQPPVIDPKEEERLRKEEALEETKRLAQLEANSRLS
HAISDAAMILASGYTVNALTNVLWFSIDQDVVKHERLPRDGALTHNISWLLQTAGLAHDL
VCVAQGGDQVGLPELSFQFERQVVPAFAFMLLDSAGFRVSKSSSDSDDDVDPLVPGLEKW
CKRDKMVQNAVLHFFCDRVNHRDRAMVQPLLELVKNLKSAATDHSAFMHSLVTSIYMSSH
ESSRDDLSKKGGYSLLAKRPPVEVAGSGGRPNLPSEIIVDIVTGIYLPAVLRTSALTTSP
VKTAQQHGHFTRLLNLQFTQSCLGKSEISNYVRAAILSLSGYKGDDPFQILTSQELKDNI
NKRYGDPSFERAHRQYEKLFRIYPSLRAQCGLSPVVGGRSGALPLPSPSPSPFITPSPSP
SPQLPSPFHSSVGGATSSPTRKRLLDPSLPPIPEGEEKRAKTEGDSPX
>Stramenopiles_Sagenista_EP00516_Mucochytrium_quahogii_P007062
XDREEGDDEGVAEGLLLSSEYIRARLVGADDPLRVVDELQSKHGPGIKKCQPVLGMLKVF
GFRRFELYRDLFEQLKQVLWKEIPKSPKETLARLLGEAISLIGFTPLEDVVIKILAALPN
PPDDILEQLSLLDRSVFNKLPRHTRQLVWEQFPKTFQRHVTPLIDRYISDHSSITWGEEM
HPDTNYPPPHKRRQKVVPLQELIGAIGSSARLYRHVVDEVRRRFAESGNMRFCALRSDLL
MGLHDISASTILATEPCHDFAWYLDAYVKQIFFNAARESLEMKTALLEKSVVNELQKIIS
GTFKPGLGSAFASPDDIFQLGAGRPKTGGRPQSGAAAIRARHSKVVDLTSVLLDAWKKIK
VADRNRMFLNPVVETYPQLENAYLAVVKRPMDLQTIEDKIRKRQYTCVDDMRVDLHLIAH
NSRLFNGPKHKITQTAQNLMQIKAENYLNIATNRLEQAKAEQRLHEQQNNPQRTDKPAVE
EKVEGREQTAEEIQRKKAKETEKKRLQDKKAENERLSKIEKATRHPRAISDAAMILASGS
TVNALTTIFWFLIGEEVIKKEILPREADTTRAIAWMLEISSTAWNLVLDAEANRITRITP
LSKSVKTSALPIFACMMLDSSKFRTAKPTFDGVVEIDKLDESLLQQCKDSWVVRNGVLNF
FCQCICDRDRSLLVPLLAVIKEMGASATDQSSFLHSLVTSFYMSSSSHAVAKTSPSSWSN
RPSSSQKSKEPPLPPEFLIDTIKAVFLPAVLRASPLTTPKEKTARQHVQLSRLLTLESTI
QNLPQNEVLKFCRAGILSLAGIQKDKDPNATLVSPELKDIINQRYTDPSFDRAKRQYEKL
FRRFPTFRDQCGLPPCHDVGVDSSGRRFPSPSPSPFITPSPSPSPYAPSPFTANSPNILT
GAPPAGPPAYGGALLAKITKRPLDERDQSLAKKQK
>Stramenopiles_Ochrophyta_EP00612_Vaucheria_litorea_P004102
MKTVPQNFLRSLASLDTNLFASLELPIRVRRLVWQESPKSFEEAISQHIDSYMKHKDIGI
LEEASAAMHIHRAFPTQSRRKKMKDSLEMIRSCIGTNVELLSHLSEIIHEKFATEVDETK
GSLWLTLLTDVLVSVRESVQQKVNFGKFDRILALATFLDTLVQHAAEVDVAKLKELGRLV
REALGATRPIASVYTTSVSQSKVKEDSKRLKLVLKGALKDLQNLDKEKVFAKPVSDSIAP
GYNKLIKKKMDLSRIKSNIDSENYGNLEDMSKDVVLMLGNCKLYNGAGSIYFSKAEEIER
IWFRSIVPKQKAKLVGISSNKRKIEQLEEKLPGLLPCVVPLIEFSDESLNGKNLLLTSSL
LREPFVYKILGNVLSDLLNQSEEGGVSPWSVPHFAALLQLMELANELRDMIRSRKPFMPQ
ESIVRLSLEDFPKIVQLIRMVKVQSNKAEEFEEIVEGSKHEWGAHFKKAAFSSASSFQKS
SVFARVILNAMINMLHKGKGSAASFLKPFVKLALKGKNSQHFTEDSSFWISLASTIKASK
DSQCLDIAWNVFSKGISQGSASCAANYRLISLIYALKKKETSAERNEKLKLILEGAAKKL
VKESNSDDIESEEFRRFYCGPSMERVRNAYTKVYEVWPEQRGCIAFAKSCDLKQX
>Stramenopiles_other_Gyrista_EP00645_Phytophthora_infestans_P016931
MSEAASDAMKLRLKLKLPRSMSVSSVAEEAQKKLLIGARGGAAVKELLSTAPNIEVAIRD
FQAAHGVAEAHAQLFVRKKETKRQEKPTTFEPVVQLLDLLQVPRSNMYHSLLEQMKKEML
LRIADLPQSELPRVLEQTFPYIEFRELRAIPIAVLARQEDTPELYLRELTENRRILAELP
VHVRRKILLVDRRELQLLVEECTREYVTEQLEWYLNHPTPGSTTTHRSLSRRNSNTNMRT
SNQNRKRSLEKSAGGSLWNVSSHVPSSADAVGSSSSASGFSGERRPLYAPDERRRDNPAL
IKLVEMLGDSESLYLSTLEIWRSYVVAANIPGSATNNHPKEYVDYVALLGAMRSDLANLQ
RDKTTPLLRTDPLHKFIWFLDRALKNQTLESALLHELLGFIGRLRTSDLPANKKFRKKSG
AEEEEESFEVVLGPPPVDELLAVLDKIAKIDARLIFAEPVPDDVPKYRDIIKDPMDLSMM
RRKAKRGKYKTLDAFVADFNLMIRNCMTFNPDTTIFYKEGKRIGKRGNELIERSAAALLG
EPQRIRTKKRRKAGSGPTSEAISMLTSTGVVTIKDFGDVDQSGMIPEGLCNELLADVALV
LSDPLVKQLICDALMKNLVVCWQKKELPTDNLICRALVQLLQIGNSSSVRRMIRKQDFVL
RAPQVVTMRVVLPLLLRTMVDSRVYYAFSAGLQREVKTKAKDDALSTMLWDNVLRASSAI
RTMVKSFAVQCLVDHQIDAGSQLLHHLLLAEEESLLRDRVLLHAVAEVVLEQVKIAAAST
SSSNGNDGGSSSAENGEVTMTLSEQLQALPIWKQIFDGFFVDVLGKRIQAAKESTGSVVH
FADGVVEAVEEEQDSAVSGETASKKRKREHEVKNFITPVLHEKTVAVLSSLFAMIEKRGS
AAGGDAIVTSYLKKTLGVLRMNCPSLEVFEALWRSTVFSGCRQLYEPMLLKCKTVQKELF
AVLSSDVKDEPVSVQKRKNDPANVEFKAQDDASNVTSSDTITDAKPVDVGIKSEGGKGAA
TEHGKSSAVGAEAAAGVETNGVVETKATAAVTDRNAEDLSKGVKVEEVQTPTEADNDDTK
ADTANNSSAIQVDTSAVNSTEEENNAAAVKAESVETDAESVTTAGENNRDDADVKMEDAE
EAAEGEPLTAKNSTGGADGGVSGESLPDVLATPTATAEHNESTEQRGEPSWLTPLLRLLP
PVSIRSEGDVGNSDTQKEVPAAVTTAGENNRDDADVKMEDAEEAAEGELLTAKNSTGGAD
GGVSGESLPDVLATPTATAEHNESTEQRGELSWLIPLLRLLPPVSIRSEGDVGNSDTQKK
VPAAVTTAGENNRDDADVKMEDAEEAAEGELLTAKNSAGGADGGVSGEGLSDVLATPTAT
AEHNESTEQRGEPSWLTSLLCLLPTASIKSEGDAGNSDTQKEVPAAVLPVKDQKDGNVET
ETVAEEEKEAVETQ
>Stramenopiles_other_Gyrista_EP00652_Aphanomyces_astaci_P013367
MAADDPTMLGSSGGAMLQDILRTASQPEEAIVSFQKQYGLKEETTSASLQLLDLLGCRRS
ETHSKLLEAMVAALLKRIHSKKMDDAQLQKLLELTFPYLEMRELRAIPIAVLATQSSTPA
SFLQELCDHDNRALLEHLPLLVKRRIWAIAPHELRVEVDKIVAAYIQHKRVLLLHASDDP
TPFDLHVSTGGHHPPPSPEDRRKHDPVLATFTDMIGDSAELYIQCIDMLRTIAASGAVPG
TDPSTTNAKDYVYLASFIGTLRNDVANLQRDHATPLGRTDPLHKFIWILDHAVKRRGMER
SHVTELLLVVRKLRLRDLPRKDDDGNMALPPPVPKETLLKLVDQLAKADSRRIFADPVPD
DVEGYHDVITHPMDISTLRLHVQNLKYRTFDAFAADMRLIFTNCMTYNQDTTIYHKEAKR
LDKLSTVWLDKAIAAAAQTEASPTCMLGTSGALSATDANDTETSGMVFEGECDPLLADVV
LVLSDPIVKSVLFGVLWRTLNQLARGSFPTDDPMVRGVVQLLHMGNVGALRRMVRRHEFV
LRSPPVLSLRVALPLYCRYRLLKHQVSTPTQRSSNNDDDDRGGWDVLRTNGGSHLRSIVR
HMFLIAIQDHWPVAYVLKMVASMADDEAFVKDLVFLHALGQSLVASKHKYVLVSAVMDQI
WLPAAAAASSSQGDDDSPGWFVWVEPMHVVAATLLASWTASDDVHRVAVYATALLTSLAT
LGRVDTVWDATWFQPTLRPLYDQIQAMCPSVGPTSTSTSSRSPHHNNNRLLNHPHDSTSN
TPPPTSTTTTTTTTSSSSSTGAGGQS
>Stramenopiles_other_Gyrista_EP00653_Aphanomyces_invadans_P004466
MAAEDLTMLGSNGGAMLQDILRTATQPEEVIVSFQKQYGLKENTTSASLQLLDLLGCRRS
ETHSKLLDTMVATLLKRIHSKQMTETQLQKLLELTFPYLEMRELRAIPIAVLSTQTSTPA
SFLHELCDHDNRSLLEHLPVHVKRRIWAIAPHELRLEVDKIVGAYIKHKLDALMLTSADD
PSPYSLYVSSSSHGHHHHHLPSPEDRRKQDPVLATFVSMIGDSSELYLQCVDILRTIAAA
GSIPGHDAPSSSANSKDYVYLASLIGSLRNDIANVQRDLATPLVRTDPLHKFIWILDHAV
KRRDAMDRNNVTELLMTVRRLRLRDLPRKDLAANDPPPMIPKETLLKLVDQLAKADSRRI
FADPVPTDVEGYHDVIKYPMDISTLRHNVHQLKYRTLAAFAADMRLIFTNCTTYNPDTTI
YHKEAKRLDKLSAGWIDKAAAAAAQAESAPTCLLGSSGAMPATDANDTEKSGMVFEGECD
PLLADIVLVLSDPIVKALLFDVLWQTLHRTPSGSFPTDDPMVRGVVQLLQLGNVGSLRRM
VRKQEYVLRSPPVLSLRVALPLYCRYRLLHQHPTLLSTNASSIDDGGWKVLWANGGSHLK
SVVRQIIVVAIHDHWPLAFVKAIVTSMGDHVDDAFVKDPVFLHTLTHAILHSKHKSMLIP
LVLDSIWLPAALRGARVVAADDVVSDETVSAGLFPLEPMHVAAARLLAHWTTDLDRVTQT
ATKLLSSLTSESMDLAAVWYNAAWFQRRLRPLYEQVQAACPSIGPQAASSTCPNPTKTAS
PTSHPHESSPALVDPGVDDKASPTHNGALLPVVKN
>Stramenopiles_other_Gyrista_EP00655_Saprolegnia_parasitica_P000229
MTPSTKRDGEATPSNSASRSYMIGSAGGAQLQDILRTAAQPEEAIVSFQKQHGLKEDTAA
SLQLLDLLGCRRSETHRSLLDALLQTLLARIQHKHTSEAQLLKLLEATFPYLEYKELRCI
PIAIMAAQSSTPSLYLKEMCDPDHRHLLEHLPMHVKRRLWSIAPHELRLEMDKVVGQYLD
HKRALLLEASCPFDLHAHSSLSPEDRRKQDPVLATLVNMIGDSAELYLQCVDILRSIVAS
GVLPGHASSLESPKEYTYLASLLGTLRSDMANVQRDHATTLVRTDPLHKFLWFLDHAVKT
NHMDAAQLLEMLLVLRKLRLRDAKPSATAIASAPPPPKETLLKLIDQMTKSDSRRIFAEP
VPDDVPNYHTIIASPMDLSTLRQNVHAALYSSLASFAKDVNLMWTNCMTFNEEGTIYHKE
AKRLEKLSAGWMEKARVALEAEKAPPCLLATTGALSAKDANDTERSGMVFEGECDPLLAD
VAIVLSDPIVKRLLHHVLWLQLRSVAARHIFPTDDLVCRGLVQLLHVGNVGSVRRMVRKQ
DYLLRSPPVLVLRLCLPLLLRAQLSSAHMPERTIAIFDESWATVWANGTCLKALGRQFFL
TLIHDGALGAAHALLKTTEAAAEKDDAWTRDSVFLSSVVHALLLHKHHLKHKEGPWKTLV
HALFETIWLPAVRLEQGKAYVDVEDIAVLPLVHLHGQMARLMVALVDDKESILSFASSAL
HGLTSETVPLAVVAASTAFAPLRPFYRKLQLKHPELAKDVTFEDDL
>Telonemia_Telonemia_EP00656_Telonema_subtile_P000606
AALVRDVLSEYGPMQAITAVQRANQLEVAAGEPAVELLQFLGGRRSDVQRTLYEFMHAHV
LSMMKDKPVAELEMLLADSFQYITVEGLREIPLMILEKMGDIRPEFVEHLSQPAIYPLLP
RSVKRQIWHAKPDNFTMEVAPIVTECAQLLREQCLDLTDAQHSRIVLSEHLQELCRMVAD
SETLYSWTVKHICELYIASADPVYCWIRAALIGTIQHTGQPVALASDPHKKVGLAVWSAV
EHPKRVLGLEDASSLLEAWEGVVSTSKSCKGFPSAPANDILNDTSLLSTPPFMCILVGSI
VMALKNVIQREADPKTDPTVKALVGLLELGSGSSTRLQGVVATAGRQARRRLTALNGRPS
KPTMMFVSALCGCMVDDMVHELLPAGEANWTLPQEMEEGFKSNLSATRLGAHYILSVIQK
GGTQAFGCLASLVVGSVLEDSDSDAEAASQLCLRPDELGPLLYSVGSTLIGVAENQSSRA
QAVHAAMRNGVMEELLLPLSPDHLEAHTSAVRILGSTAVVEAMGDTAFRGCLHTLLTTGC
RSGKDRDRLCKAYQTVCEMHNDRLQVDPGLLHELDSTIEAFKGAEE
>Telonemia_Telonemia_EP00658_Telonema_sp_P-2_P061304
MSAWEAHWDEQQAAYFYYNSSTQVTTWDKPEDVGSEPKRQRVEEPSTEQGRWEAHLDESS
GNYYYHNPTTGETTWDKPEGEIVEQQLAGDGAVAAAEDGGEVEALEPVEGWETHLDPEAK
KYFYYNPTTEETRWERPETKAAAGEPMEAEPQEERTREEEQQLSPEQQGVVAEEPGEDPV
EMTGVVKELLETMKQAQMVGGEGGTQLREALSEHGPRVAIAAVQQANRLELGSTQPAVEL
LQFLGAKQNQVYQDLHRCMHQRTMEMLGAKPPAELEMLLASCFKFITVEGLREIPLAILA
KMPAIRKEFVQSLSLPAIYPLLPHSVKRQIWHHIPGNFISEVGPVIQACAAKLHTAALDL
TRFLHLRSFVQDQLEDLCTMIDASDQLYSWTVAHLCEQFVESKDPVYAWLRVGLIGTIQH
SGQPEAMAADPLRKVSLAIWSAIDNSENPSGRLSTEDTAAILEGWEAAVSASKSCRGFPS
APSNDILNDTTPFATPPFAVSYTHLTLPTKRIV
>Euglenozoa_Euglenida_EP00668_Euglena_longa_P032897
ERVAKRPRPDLWLGRYGRAQLCTHLCEAQDVAAAVEEVQREHGVPCDPPCQLAFSMLRLM
GMERGEVANQLRVFLQRRLLNVIATLGRPKLLALLPEVLPYARQPFACEILAAICTSRHL
AAVPPAYLRALGADAVVFAQLPLSLKRRVWEADALRWKMDVMRILKTYTAAAAAQAPLSL
VTLVTTGATPWMCAGEAVTELAQGIGTSGALLAEAVRMLRELWLKHHHVEAGQLLHQLLL
EIGAPRWEA
>Hemimastigophora_Hemimastigophora_EP00697_Spironema_sp_BW2_P004351
STQSTWGQILVEVPPGPRKVSPGRMSHPPLVAAEGGKYILQALVEGEPRKVIQEIQLKNG
LNSEKCRPALEFLDLLGATRSWAYSSILTQLSNTLLDQIPSLPPQMLDDLLARSLPFIAV
PELSAIPMSVLKHHPTISPPLLDELAALPNYLTLPDEAKRQIWLHNTDKYREEVFVLLNA
YVNNPDFSSFEINDGLVETPRRRREHNTAVRKLVSLVGSSWGLYKSLTEFYRTLLVKTTI
PGVWPAFGTLRAETLMMLHDQGNSAIYSEDCCHRVAWAVDACIRENSVDSRRIRELQSYF
KELPEASAADVAAGVAPCTGDIAMLFADRFAMHMLARQVFAALVAVVDRQDIPKNDDALK
FLTQLLTLGLHAREVVQAGVFALPAVDNEVLQGFYPILAQKILDDLLRSDDWAQPVEALD
ATAAASFFATPLCRKITAVYILSRIRVRDYSSVDQMLSLALGLETLDSEDFDLVYSLVSL
LCVSPDWWGTPLRPVVLDRFLINISRISVPLHDQILRLWSGLVGRVPPNELFAYVQTTQL
QGFEQHSINAASMYPSLVERLTTDAAFITSTFDPTPSSSSSSSSST
>Malawimonadida_Malawimonadida_EP00698_Gefionella_okellyi_P004067
MSTPQTYLVGAAGTEFLQHALTTASDIKKTITEFQKDNTLKGGSVEPLLQLLDLHGSSRA
VVFNHVLTALRSKLVERVRELSEEQLTALLEKIFPYIAQPALSDAVMAVLQVHPALPSTY
LRALRSAPHVLAHCPLSVRQQVWRIERSLFEEFAEQLIQQHVANLVDDMMDNAPPSARRT
TSAPLNELVTAIGDHQDLARDALQVTRRLFLNNENVLLCTARSDLVMMIHETGSLSAATA
DPAYRFAWVLDACVRSETISTRHVSELGTLLEKARAQLLGDMAMTAGDPHVMRMLARYTV
QRLTKIADSETLPGEDDSLLLATGVMGLGEVAHALVKAQGRAVIPARDGTVSRVLCPILS
TFLLDPAEPISVAIVESIVRSGVSRMLTESLILRRLQNHEFDGLEPLCESFAHLGTMIPS
EKSFLRGLVTVMSNGPELCSARVRAAILDLLLLPYCTDEGVHHELLRLLINNHTKIPARD
VVAYSRHLAEHASPGLGDVYAHLTEIAGVRCNLASIPAVVQRAEQFQQQRREDEQRRQQE
EDEHEQDQQDEQQQEQQEQDGDEEGRRSETDKSDEQQDNGDDTMDTS
>Amoebozoa_Archamoebea_EP00727_Mastigamoeba_balamuthi_P013052
MSAADQAFAQRLQRIGDLGAEYIRENLRSTTKPKDFIDQFQRDNSLSPDIVPDCGHVLKL
LELQGVTRRDVHLGVLDSLRAQLLEVIPQLPRQRLDWLLESSFPFIRMPEMGDIPMAVLE
RHPEIPVKFLRNIAANPDIYKTCSMRIKRQLWTSDPDSLKAEVEGTVGPCIEQPSLAPDH
LEWFPERQPPAPSKRREASAVVKSLAAIVGDSAALYASVSRVLRELYVRTSSAVVCALRA
DLLMSLHEGGVVAVRSDPTHKFVWCLDACVRDNSIDQRHIKELSHHGGPDTIADVAMALT
SPYAVSTVLASLLQVCFSIGAARLAASAPTKHSRSSSSASASAQSALQMHTEAGKFLLQL
AAVSCMSHEAVAASSSNIWAQAGESAAAIAPSLLPALGSAVIADRRPDQPHPSPESLAAL
ARKNPVCRRAFLYYVVSRAHSRDASSLPALLEAAASLGPAVIEEEPSYAQSLASIALRAN
ADQRVVQAITDHLTSLALGREPGALHAQAVRCVCALAQKPTATPDDVVSRVEQLLRDAHP
LAPGPCCVRFAYEMLLDKAQGKVTQENAPFVMAFLAGSSECVEQSPAAPALAAESDSETG
KGSSSPVK
>Rhodelphidia_Rhodelphidia_EP00736_Rhodelphis_marinus_P003578
FFFFFYFFFFSFFLSLVRQKPMGKRKREDHGEYLVGNRGKEYIRESLSRTNPKTAIADFQ
KKQCVKVPHCDALVSLLELMGLRRTEVFSHVVEVLRTKTLEKVSNTDDKQTLLSLLDECF
PCIDVPELRPIPLAVLEKLPKVPKRFLRRFCEEPALMEPSIPLCVRRQLLEVDDQRFEEG
FRPLLHSYAKTPGIRASMLDMLGTRMQHSAAAGTAADASLKRRQENTALQEIISLIGGDA
SLFKKLLRFLRKEYGRSGEKSLCVLRSDVVLAAREATCEAMCMEDPWYRLCWCVEACVRE
GLVSRKHLQEMQVIMDSMEKRGDVEVTWADAGMIVAHPVFVHAMLKTAYTLIKEVVENER
VPKDDQDLCFLIRLLYLGSEAVSMIREHRNEFFVVPATILSSFVPLLAAMVLDDILREDD
FASENPEPYNASLSTFWATSTVARMLLQYYTLLRVRLGDLLALQGLLPMVMAGGTHTMSK
PFVHSFVDVLISKKDALTGQFWSATITHFLTPLALKWGYVLQETLRLLSAVTAARVPRGT
PSTGGVVVGKPKAGDLAGLQSVVATLRKVLPVTEPRGDTSAKVEDSKTTVESAPDTDAAA
VKTAEAAAVKTVEAAATPSSEAAATGEASSLTQDTTARALASTAAPSTHKKISTSSRLHV
EAIYQRLRSLFASEGADPASTIAVKRFITDADLAYLQKYVG
>Chloroplastida_Chlorophyta_EP00738_Chloropicon_primus_P004997
MGPVGGEGREEAPGPREEERGGGRPGGVGSDGEKGKGGGGELGGEGGVVVGGKVREAKDE
TDLVLGNGDGLGDGDAAAVDGDDEKDGITEQNKANDPTSTPEEGAIALVGGVGCDFVSRV
LSTFAPQEAVRDIQEKTKVRDTRYNSVFGLLQQMGKSRAEVNKSLLGSLTQILLRRIHMM
KASEEDAMLDLLESSFIYIRIPEVRSIPIAVLERLKAVPNNFLKQLSADKAVFDNLPQSV
QRQVWELDKSLLQQHVSPLIYQYSSEKHTTLSCLNMNEENPNKKFSSMSVPSVHRQTYRS
ASGALKKITSIIDKSNKIYKYIVNLCLTLYRESEKNFMSKEELAYCSFRSQLLMTLHDGM
NEIRTADPCHRLAWVLDVSVKERKCGEKRVNELMQIFRRYDKQNRKKRAGRGQDLDPHGG
GSTSQPDESTVLGEMGMILRDPPVYFFLAREVFKRLQAVVTGHGMPKQDDSLIFLSRLLQ
IAAECRSMLREKSFKFYKVDNGLVRDFYPRVCASLIDRALAIKGKQVDPRAVDPKMTTWL
VTNGVAQAVYQAFALDCLGKKPPELAEQSLMTVFMALSQLPSKAMVEWSPFMYSLCEKLV
SLVTQKAIKTDASLWELAVDQILLKAVNYEVEVHSKLLQLLEAAFSSGELGADKVVRYLE
QALENSEKSRKRFRKKQMKLLHAMEDSGNAGNSSDGVNDGIHPSYKRLASKLGDDAIPAQ
TKLYDYLNQHQQKV
>Chloroplastida_Chlorophyta_EP00740_Mantoniella_antarctica_P013281
TEPLLGLLGQLGLSHAEVYRCILDDALTELRGRVGTMPQGTLLSLLDASFPYIGIEELKA
VPLAVLEHLTPVPSSYLKQISRDTELFRQLPLEVQRQCWALKAVLLRRHTQPSLLAYSEE
TATVMRNLNCDLVLAPLNREEDWAVYPPGHAPAEPAGGPRAVPGLPRKSLRRVSASIIRL
KRVVGASKVLYLGVVAHCRLHYAQTAATAVCSLRSQLLMALHDDEQTELYETDQCHKLAW
LADACIRDRCLDGRRLADILAIVDKMDFDSQAGQRAKGAAAKAAAKTTAAKPAVKASGGS
GGGGGKKGGGKVGTRGHAAAVAAEPKPAQPX
>Chloroplastida_Chlorophyta_EP00740_Mantoniella_antarctica_P017111
XGSTAAAHANASEDNILGSLSMVLRDPPVLNLLLHEIVRTLEGVVESERVPKSEPRLHNL
TKLLAIALGGRKILRDRDPAIPLAPPQMMTEFYPLLSEMILESMLRDSDDEDDDEEEQEE
QEEEEEGQVGELVQQVVQFIGEDGEIREEVRMVPKPVVPKGQLSPAQQHVVTLARLMESS
EEICKVALTYALRRLHVGDVRSARPILAAAAAGGVPDTALLDESAVAVTLARRLAAMNSG
KDANVAAAPGSPLWRAAVDGLLLRACTAGMEVHEEVLRLILAAAGKMSGEALAGTIETTL
HVTRKSRKMHKRRAKQIVYEFPKILSTP
>Glaucophyta_Glaucophyta_EP00741_Cyanophora_paradoxa_P007838
MDIDPELASREHLFGQDVHITLARALGETSKPPELISFIQRKFGLQEPASDPVLPLLDLL
GASRAESYSYVLHHLLEKLRERLSKMSSSEQLEPFLQLTFPYIGVEELKSVPIAILERIP
RVPEALLRTLSSPDYRAVYRELPIAVKRQVWESSEGTALFREHVLPLIDRYASEAAAARA
HLELLNSPGPPRKRRGESGALRELCEAVGASGPLYERVVGLLRQRYAEAPSGALCTLRSD
LVMAAHEAGASALYERDACHKLAWCLDACLGLKDGLLDARQVREIEGFLAGCGREAVADA
ALVLHDPHAQHALVRNVLAGLHECARRAALPRFSARLVHVTRLLALAARAVPGFKAPERG
DKEPTRAAPDPALLRELYPALVGVLVDSAVARAGKARGDGTLNPAELRQIDLGPPPAALA
PLVAASGHARKAPPPAPSPSPSAVLALRGGLAQIVGALALAGLRRGDVPLFLHLAPLLAP
PPGEPRGWASEEALVFGYSLASELVAPGPVPQRRRRGGGRRGGAARGLGAAPPRPGPGRP
GARLLGDARLRAAALPAFLLPLSRACALGHEAALRVLLVAATLPARAGGYVVKDPELLSL
LREATERGRLTDPVGSAARTWASGAGATTARTALAAYRALLERAPDRLHDNSAQFIMSYI
KAHASLAAP
>Alveolata_colponemids_EP00743_Colponemidia_sp_Colp-15_P007111
MEDELPKHLVAEYGGEFILKSLANSDPRRAIKEFQEQNGLMDPVSASAMSLLDVLGVSRA
ETYKGLMQTLREKLLASIPTLGQTQLDSLLSETFPYIAIPELQSIPLALLERHPKVPEPF
LQKLADARDTSLYKDLPLSVKIQIWEVVQDLFQSEVFILFTQYINEATAVTTGYQMVLTG
SAQNPKRRRESNPILQQLAKYVGSSVVLYHQTLHFIRTLFVNTANAAFCTLRSELLMALH
DLGVAEIRDADPSHRFTWCLDACIRDECVEERRLKEMQSYFESLPANDATYGDIAMVLHD
PNACNMLLRNILSVVTELMETNRSPKKHGKLKYLSQLVTLGCKAHDVVRTQTEFALPKLD
KSIMNEFYPLFIQLLAADRSETESEVKLGESILPFITAFELSRKVIFLYTVSRIRERDVS
SLRRLLQTLSKLEPSALEDLSFLVSFVTEVALLGERFDPTLRHVLLDQFLLELVPNSVLL
HENMIKIVADHSDRISTRELLQYLSKTWPIAKAIQEEPGPDADRLRIVYSHLFDKNAFIR
QHLDVPLEVDTTTAPMDVS
>Alveolata_colponemids_EP00744_Colponema_vietnamica_P040751
AEYMGIMTAHDENLDNICKLDSSHKIAWALDTCVKNDSLDSKRADEGQRALKQPPYHSAE
SLCEVALLMADPYAQGCILRNLLHSISASKGVQFSDPEWVKALLSFLLMGLDCTSFFE
>Heterolobosea_Heterolobosea_EP00761_Pharyngomonas_kirbyi_P004890
MSSPESTEEVAMDIDTQNDSSTTQKSNEQQNDRSKDNQQSCSSTSTSDDNSKTYMIGSEG
AQRITDLLSTTDPRTSIPDFQKEAALKVGDCGEVLELTDLLDVKRQNIYLSLMQKLKNTM
LSYIKELPENKLDEMLKDVFPYVGTHELRPVAFELLKRHRNIPSRYLKQLKSAKEIYEES
PMEVKRQIWASDIELFRKEIFPLIDDFRNDPVITTPVDILSDSIDDPRKRRKRSKPLKQI
VHMIGSSIQLYDSVLHFLRTLFINTENSSFCSLRSNLLMMLHDNGLSQVYKQDPCHYIAW
CLDAWQRVGYIDSRRLADLKSYSDSLKSGEPAWGDAAMIMKDPFLVNVLIRNIFHSVHRL
AKHGGTPQSDEILVMTSKVLTVAFRAKDMITNQSYSVKRLNKDWKSLDKDLKKFYALIIQ
FLQDQNFSQEIIPIMSRNMIAFHLVLVCTLAILKEQNYDSFLSLLEIICTEIDVSLMKCQ
TSFIHSLVSQIAKTKDDSNAEPVYSKVLDEFLEPLAVEWEFAHKEAVRLIIHLITRNSVN
SQKLKEILQRLNSNGKCEDDEGVKRQYTLLCKKIHSSPRIENKSEWQWLFDSVGFNPNDV
YQSHHHPSHYHGGSVPSSSNK
>Chloroplastida_Chlorophyta_EP00775_Hariotina_reticulata_P013351
MLASNVLPSVHRGQVPTLTQLGLEAHGGAVLIGAQGSEVVASLLRRKGPNAAVQELQAKY
GLQQQLCKPLLQMLDLLDMSRRDAHLYILNKARKLLLDWVAASRSAAQPCSSEGGLGPES
PEDIELQEKLERLLNASFKYMGLPELKQVPIEVMDSMSHVPAPYLKQLAEDREIFNALPA
AVKQQVYEYDRNLLQQDAVQYIAAYKYELGTLLATLNIASSRHKDDLYSLSICQKYGTAD
PLPSLLATGRGAGASASSGAPAAASALLPSRKTVRSGSETIKQLRDMVGNSGKIYSHLVE
LCEVRLKESSSLYLGCKELSYCALRTQLLMSLHDVREALPHEGRSYDLVWLLDAALLQRR
LSVQHMRKLGELFADHVKAPAWFLEEEDDQWPAAGGQVGKPGLQAAAGRKRHGGSLDGGS
AEQSGSGKRRRSGAGSAWQSTPSGGSIRARGQLLLDDTDEAADADDMSNFIEKDELDAED
VCGANVHTQDRWLAEAGMVLRDPPVLHLLSAQVLDVLYRCMQQGRLPGDAPQLPWLLQLM
QLAVVARTSLREAQYSMPPPPTRQLHTVWPELLVMLVAGEMDAQPHDQDRQRCPGSTTGQ
QQSQALQDGSSEGWRLLVAEYDKEEVFRKVLQMSILDRLSNGDLMTAHHLLLLLSSSRHF
SSAAAIPEYAPFAYSLASSLQDLVKARQLRAGSSFWSTAVDQVLLAMVDADSQVHIEVLR
LLLSVCKDIDSAHLAASLGDMLLATKGSRARAATQKKKIASMTAQHISQMGLGSEGVPGY
ISMGGAASEWSDGFRTVRSLKYSGSSDGFSELYRKIVVVGGIQDKQHHWPQELRSFMQEL
DERRLVEEQERRAMRQAAMDEAEQLAAAEGQDEAERNEVLYFRHYEDQKRAMVSRLLQRA
CVMQALGEPWDQIVIKRTKGKKPFYAGHIARDHAPNFNYNVSHEGDFTVLASESHCLCGV
DVAAPHQLRRKGSSRPLLEQLSLMRSQLCSSEWTLLQSLAADEGAMEAAFQAMWSCKEAF
IKARGDGVGFEPLSRIQVQLPVNFAQPTGISSREPAAAAPAAEQQGQHLGPGWQVFKSTM
HQPSIEDEELQVLLDAPTPAFSLLTVEDLLPTQLQDAYIAAGQ
>Chloroplastida_Palmophyllophyceae_EP00793_Prasinoderma_coloniale_P002506
MELVQNALSSHRPKDALKIIHERTSLPACHAPALGLLEHLGVGRPETHAALLGAARLLLL
ERVKTLSSDKLLDLLGSSFKYLGIPDLRPIALAVLERLRPVPTQYLKQLASDAEMFESLP
VSVRQQVWELDKALLRRHVQPLLKQFAKERRMDASAVEPAPLEPAATAKAAAEGGGADGG
ACGICGGDTAAMLAPRDRKAERASSAALQGLVEIIGSSRSIYDAVMSQCRSSYAEKGGSA
DCSLRSQLLMSLHDAGGEDLCAHDRVHKLAWLLDACAKKGHIDTKSITDLSEFFQEVRPR
GGPNAQRNLDDRASNTNDQSAAILGDAGMVIREPYTYNLLLSALARYIHMCASSMKMPKS
SETVKFLLHSISLAGSCRKMLRNNKFDDKPVVEATSDALHKTLPKLVEVLADGMAAEAEG
RARAVKEGCGGGEAGVQGVAAPGGDAEACEAVAAVFSDDMEEKLCAAGEALARHCSKDSL
SRRIVFHMGAHSLAASARSPAHVRLTRCVWRATATLDYSAMAHEAAAAEAVVRAARVLLE
QGVLSPAGGAWADLIAFGKQAAGAGASAHVELIKVLTVAGQKGLAPDALSDLLQETVATE
RAPAAHHAAVLEAYRAACAELPSVTRDRAPVLWAWLDDAAADADADT
>Chloroplastida_Chlorophyta_EP00798_Chlamydomonas_sp_ICE-L_P029129
MGSHAEGGHEKELPKIGADGIAYISATLSSLHPQTAIKQIQTKCTLQSPLCTPLMGMVDQ
LGISRADAHRGVLQAAKQALMTQVVSSLDKVRLERLLNASFAFLGMQELRDIPLAVMDKL
EKVPPVFLKQLTADKEIFKDLPAKVQRQVWEFDKNLLQKDALAPVGQYKYETATIMRALA
MDEFLPSSAPLPASTTASSGGAASVAGGRGPGGQQNGGPGRGPPRRPLPAPGDRATATAG
VPGGGGITRKILRKGSRVLLILKGMVGSSHKIFNQVVELCVVKYRNSEGLYCGFSDLSYC
TLRCQLLVALHDDNNITVVELCVVKYRDSEGLYCGFSDLSYCTLRCQLLMALHDDNNITV
SSRDRCHELAWTVDAGIMNGQLSDRHLAKLKKFFTDVDAAEQYNSAAVSTQVSKKQKTRH
GHPPEAESAGDALGSTMTEPYKVG
>Chloroplastida_Chlorophyta_EP00799_Chlamydomonas_eustigma_P000312
MAQYNVSSESMSEPLVGANGMTFVSETLSSEHPQVAVRKIQAKAGLNGLCIPLLGLVDSL
GITRADAHRAVLASSKSVLQAQIVKQGARLSSGSTREEDKQQLKTKLERLLNASFHYLGL
QELREVPISVMNTLEQVPPIFLKQLTADKQIFKELPGKVQRQVWEFDKNLLQQDALPPVG
QYKYEVATVMRAMAMDEFIPALLQNPSNVVDEQGGEQQHQQSGQTSDAGSRSNTKPTAVT
GASASGVRSGVKRPAVQQGWASGRPMGITRKILRKGSRVLQVLKGMVGGSAKIYGQIVEL
CIVKYRDSETLYIGAKELSYCTLRSQLLMALHDDNSSVAAKDRCHELAWTLDAGIMNGRL
TDKHLNKLEKYFKDVDSVEQRSAEALRGARSGALDEAESAGNNASGRLAEPYKVLGEAGV
ILRDPSAMHLLIATALQLSLHPALTEGILPSNNPRLLFVLRLLQLAVESRNMLRDRKYRL
PDPDPYVLHDMLPMLCTLAMDVEVDDINVLLKKKQRKDGNPESSLESLPSAEIGVEYSFG
DEQVSLKGMKAITKSEVARKLAQVFVLERLMREDYLSATRVLRMLAQATTHKAAYEMFDF
AGTLAQKLAELVKAKRLQPSSSLWLYAVDNILIKAVDSQTQVHEEVLRLLLVSAPVLAPE
QLGMYLKMTLDNSKKSRKRLKKHLSDPMVDFTMSLMGEVGSDVGSDGWPGIMALKSKSSD
AVRSIYTKFKSVKGINIQTAPALFEYLEEDGSHPRDDCQGSSLRPVEARLQDSAADHDAL
>Cryptophyceae_Cryptomonadales_EP00802_Teleaulax_amphioxeia_P014490
MAAPAREVGVIVGGGALKEHLTKTTDAKAAIHSWVAQNSLETPSCQPAHELLDSMGFSRA
EQHKGVMNHLKDRLLARIDTMPQDKRLALLEKCFPYVTIPELRAVPIEILSKLPRVPVAY
FAEIAKDAKLMAELPLAVRRQVWVQKVNPELFKSYILSLIRQYSLQPQMLGLVTGTKGAS
AKFKKARAANKALQDIVAACADIAPLYRETLDIIGQAYLDDPGDLALCSLRLQLPLAALE
AGTKHVADTDACYKLAKSLCDAARDKDMKEAQVLKSLTEAHDLANNLRPLQAVMLLRAPE
TTEFVTSALLAACRRVAENESLPKQDAALKVGSKLLSWSAMEKLHRKMSFPREDSVGVML
EEFYPALLVCMVDDLLREGQGDCEDLEPALHSVASSHSEARTLVLQYMQESISADSIDGA
RFLKLIPLYKSAAAEAAAAAADLTPDNADDTPGCLYLSEETRRLGAISRCLLE
>Rhizaria_Cercozoa_EP00808_Paulinella_micropora_P030976
MSEPPKKKQRPDQGKGSQDEKSTGGPSDATAAASASNRPEAAYCIGQKGVLELKRLLAKS
NPEIAVPAFQKRNGLQIPGAEACLLFLSQLGVQRFQACTMALDMLLDKLLAKIHGIPVVS
GLPAAPGIPATANTPAKPGGAAAGVLSQDALLQLLERSFSFLGNPKLRRVPEAVLTRLGS
DLPVDYLRKLNSNLEYLASLPIALQRRCWELSPQPCFDKLQALIHNYLVDSTRMELAGQF
FPATKLLSRLRRRQDTNLLGMVELVGESWELYTGALSLIRQRFVQSGNPLCAALRLDLLM
AFHDQGVSLVKKKDSVYQFAQEISAAITQGQLKPQKLAVLKTFLAHIPAQHPVTGEVALI
CLHSSVRNLLLAECAAALGELVAAQTLPRHSQKIQLACQLLTLSGRAREMWADKKFPALP
SSQELLQDCLPKLAEFLVWSELRDMTHVCPDLSDYLTLPALPAAPPAAPPAAPLAAAAPS
SSASSSSVASSSAAPEAAAAADSSSSEESQLPLATSFVLYFFLTCLRKKDVLLVGRLIDA
FTSIPPESSELFTAFHLRAAVCWRSLLHMLPDVAGHQELCRLVVEDWLAPLPLVASKLRE
QTSAMMATRPNQRAAWSKIRALLDAQAATTSSGSTEPAAAPVSTASTSSAATSTAATAAP
AAGDQHAPA
>Stramenopiles_other_Gyrista_EP00813_Pythium_oligandrum_P012731
MSAHGGEHTFKLKLKLTAPLVQRAATQNVQEEHVAITQTPDHPVLIGARGGAALKELLST
APNPEEAIRSFQSAHGLHFATKTTIKQRGGANGGNANGSVPTRTTSTTTKFAPAEKLLDL
LQVGRSGVYGSLLDKLMQEMLLRINELSQEELQRVLEATFPYIEFRELRKIPIAILARQE
ETPEMYLRELTENRRILNELPVHVRRKIMHVDKQELHYFVEQCTQEYIQEKLEWYHKHPG
QPVKTRRTAELATGSATPASTSDLWNVSSHMPSPSSRQAENPWFVSPEERRRQSSALAAL
TEMIGDSESLYLSTLDILQEYIVAANIPGSANTNPKDYVEYVPFLGSLRCDLANLQRDKT
TSLLRTDPLHKFIWFLDRAVKNQNTLDVTQLHELLTTIKKLRVGDLPLNKRFKKSGEIQE
EEENFEIVLGPPPVEQLLSVLDKIAKADARMVFAEPVPDDVPNYRDMIKDPMDLSTMRKK
VKKGKYKTLEMFTDDFNLMINNCLTFNPDTTIFYKEAKRVNKRGHEIIDKNAVTLRGEPQ
RIRAKKRKKSGPAETMTMLTSTGVVTIKDFGDVDQTGMVPEGMCEETLADVAMILSDPHV
KQMICDTLLKTLVACWQKRELPTDNLVCRGLVQLLQIGNPASVRRMLRKKDFVLRAPQVV
TMRVVLPLLIRSMTSFRIGMTSSVAGGIRDPKVKDDLGDASLWENMLRASSVIRSLSRAF
ILQCFRDHHADIGAQLLRHVVAVEDELVFRDCVFLHALGELVLVHVKAQAASHSFENSEN
ANATIEALKSSSLWKHLVDHFFVATVESRTQDASQSGSAVVFEGADEGVEMNGAADNSDS
KERRTIKSFCVSILHEKTAMLLGSAMELLVKSGHSVEEAVVAPYVRRTLGALRQACATLE
DFQALWDSEVFATCRESYEPLLSKCPRLQKQLFSAEMTEESDETETMDHDAAARTDDLAM
AEPSLDEGSDKEAGEVEEGN
>Alveolata_Ciliophora_EP00824_Muranothrix_gubernata_P022533
MESSTSKRLVANDGSQYIRTALSHSEPRSVIEEMQTEHGLHGDCWPALAFLDLLGASRSE
VYANVLDDIKNRLLERLPSLSYAQRTSLLEKAFPFVSVPELRIIPLTVLEMHGELPSSIL
RQLASDRTVYKDLPLDVRRQVWQIDTELYRQEVFPVLNEYLNDITVMEPSYELDPPEEWH
AEPRRRRTENTHLQSIRHLVGSSFKLYSILLSFFRDLFVTTSKPVFCTLRAEMLMVMHDE
GVSEIYDMDLCHKFAWCLDACVRDDRVDERRIREMQSYFDAVPEEGTCLGDLAMILADPF
VLH
>Chloroplastida_Chlorophyta_EP00851_Chlamydomonas_incerta_P001404
MAAASPTRGGTDGSPNGNGGGGQGAGGGGGGGGRELPPLAIGGEGKDMVHEILAAAGPGG
IAQVQEACLLPHPLVRHLLGMCEVLEVSRGEAHKAVLQRAKERLLGRVAALDGKSSGGGG
GGGGGAASDKARLERLLAASFTYLGMAEMREVPLAVMERLERVPAQHLKQLAADTEVFKI
LPPGVQRQVWEYDKNLLQADALPLVGAYKYETATYMRGLAQDEFLPAVTAAGRRLAAQLL
TQGPAAPAGAGGGAGGKGGKGGAAPKARGAGAAAAAAAAGVGGAHMLGPSALGGGGGGGP
VGGGGITRKILRKGSRITQALKGMVGSSPKIYNQIVELCCVKFRDAEGLYVGPRETSYAA
LRSQLLMALHDDNNPVAGRDRCHELAWTLDAGIRAGGLSDKHLEKLGRFFADILAAEEEA
AEERGGGGGGKRRRGATGALPGGAGAGGRRAPLDEAESAGAGGHGGGAGGVVEPLRVLGD
AGVILRDPSALHLLAAQALALMQSEAIACERLPRDVPELCLVLRLMGLAVECRSMMRDRS
YRFPEPDRVVLHDLLPLLAGIAVDFHTAAAEAAAAEAAGGAGGGAAAGARPGGAAAAAAA
GGGAAAAAGGGGAGGVPAAVGPEPNAIVSPEAAAMEWPDEGTHSRVVTALKSNEVARRLM
QTFALERLARGDYLGATKVLLLLARALVDGCLAVEGADFGASLAIRLAELVKARRLGPGS
ALWLAGVDNIAVRCVDAHTQTHEEVLRLLLAAALPAPVPGGGSGPDRPPPAPPLLTAAEV
DRYLATTLERSKKSRKRYKKFSGGDGGGHAASLNRFPMCLLASDIGSDIGSDGWPGILQL
KLKGADGVRSVYEMFRRVPGISPDNAPALFAYLAEAAKQ
>Chloroplastida_Chlorophyta_EP00852_Chlamydomonas_schloesseri_P003606
MAAASPTRGGTDGSPNGNGGGGGGGPGAGGGGRELPPLAIGGEGKDMVHEILAAAGPGGI
AQVQEACLMPYPLVRHLLGMCEVLEVSRCEAHKAVLQRAKERLLGRVAALDGKSSGGGGG
GGGGERGGERGERGGGGGSSSDKARLERLLAASFTYLGMAEMREVPLAVMERLERVPAQH
LKQLAADTEVFKILPPGVQRQVWEYDKNLLQADALPLVGAYKYETATYMRCLALDEFLPA
VVAAGRRLATQLLTQGPAGAAGGSGAGARDGDPDSLTGIGGKKGGAGGGGAAARPRGAGA
AAAAAAAGVGGAHMLGAGALGPGGGGGGGGPAGGGGITRKILRKGSRITQALKGMVGSSP
KIYNQIVELCCVKFRDAEGLYVGPRETSYAALRSQLLMALHDDNNPVAGRDRCHELAWTL
DAGIRAGGLSDKHLEKLGRFFADILAAEEEAAEERGGGGTKRRRGAAGVLPGGGGAGTGG
RRAPLDEAESAGAGGHGGGAGGVVEPLRVLGDAGVILRDPSALHLLAAQALALVQSEAIA
HERLPRDVPELCLVLRLMGLAVECRSMMRDRSYRFPDPDKVVLHDLLPFMAAVAVDFHIA
AAEAAAAAEASAASAPGGGAAAAGGAAGKAGAAGAGGGGAAAGSGGAWAVPASVGPEPNA
IISPESAALSWPDEGTHARVVAALKSNEVARRLMQTFALERLGRGDYLGATKVLLLLARA
LVDGCLAVEGADFGASLAIRLSELVKSRRLGPGSALWLAGVDNICVRCVDAHTQTHEEVL
RLLLAAALPAPVPGGGSGPDRPPPAPPLLTPAEVDRYLAITLERSKKSRKRYKKFSGGDG
GGAASGLNRFPMCLLASDIGSDIGSDGWPGILQLKLKGADGVRSVYEMFRRVPGISPDNA
PSLFAYLADAAKQQ
>Chloroplastida_Chlorophyta_EP00853_Edaphochlamys_debaryana_P009236
MATSPGGGGAGTDGSPGGGRGLPIGGEGKDMVHEMLAAAGPGGIAQVQEACLMPYPLVRH
LLGMLEIMDISRVEAHRAVLQRAKERLLSRVAALSGRDPGDKARLERLLAGSFTYLGMAD
MREVPLAVMERLERVPAQHLKQLAADTEVFKILPPGVQRQVWEYDKNLLQSDALPLVGAY
KYEIATYMRALAADEFLPGVAAAAARAAVSIMAPDRGPPGGGGGGERGGAADADSLAGLG
GAAKAGAGAGRGIRRGGGAGAAAAAAAAGVGGAHMLGGGGPGGGPGSGTVPGGPPPGITR
KILRKGSRITQALKGMVGSSPKIYNQIVELCCVKFRDAEGLYVGVRECSYAALRAQLLMA
LHDDNNPVAARDRCHELAWTLDAGIRAGGLSDKHLEKLGRFFEDIMEAAEESEGLAAGGG
KRRRGAAGPLPGGRASSRAPLDEAESAGAGGHGGGAGGVVEPLRVLGDAGLVLRDPSALH
LLAAQVLALLHTEVVAAERLPRDVPDMALLLRLMQLAVEARSMMRDRVYRYPDPDKAVLH
DLLPLLAAALVDSHAAAVKAAGAGGGGGAAGAGPAASAAPFGPNLLTSPVGPEPAALQEE
AEVEFPDAGTKTRVCGALRGNEVARRLMQTFALERLARGDYMTAVKFLSLLARLLVPACL
AVEAADFASTLAARLAELVKARRLGPGSRLWVVAVDNLLVGAVDAHTQTHEEVLRLLLAA
ALPTPDGRPPLLTPGELDAYLRLTLENSRRSRKRYKKFSGGDALARFPMCLLASDIGSDI
GSDGWPGILALKLKGADGVRSVYEMFRRVPGINPDVAPALFEYLAETKQ
>Chloroplastida_Chlorophyta_EP00854_Cymbomonas_tetramitiformis_P028644
MSQLLMALHDNQEQGHQELCAVDACHKLAWCLDACLKDRRCDDRRLRELQAFLDNMPALQ
PPSHKIPKKKNASRPIRRDGDGYDSDGQPGESSSRADEGLTQYTVLGDCAMILRDPPVLN
LLLHEVTLAYILARLALGDVPSAQIFLQAAAAALKGDVMLDEAPFAASLARRLAGTPQLL
PHDPFLPWSLLYDLRPGLVTKRVLTHNNPIWEVAVERFLLKAAHISPAVHEEVLRLLLAA
GANLPAETLARCMEKVVHATRRQRSKVEKKRKRDKHKSDGRDHGGGGYGSGSGGYTSTGG
YTSSGGYTSSGGHTSAGGSHYGSGNETALGDVC
>Chloroplastida_Chlorophyta_EP00854_Cymbomonas_tetramitiformis_P028972
MDSPDVEESKGVSLKFQEDLLIAGKGTEYIAQALSTQSKTIDAAIADVQQRGALPETYIS
RTHLRFLKDDLCRPMLGILEHHGVTRSEAYRSVLEHAVTSLLARIPGLPASGDKLLRLLE
LTIPFIKLAELRAVPIAILEQLHNVPTAFLTQLSEDAELFDMLPDKVQHQVWEVNSSLLR
RHTMPAVRAFTGETATNVHALDMDPNLAPLEEALGDNTAPAALGSRPFPALPRRALRTRS
QSLRRLVAM
>Chloroplastida_Chlorophyta_EP00873_Tetraselmis_striata_P026805
MDPEAGGYAEAAAAEGGEPEAGLGLLVGAPGQEFVASMLSTKDPQSAITEVQKRASLPER
CKPLLQLLDQLGAARLESHQYILHQARKILLSRIGSLPADKLSQLLESSFAFIGIPELRV
IPLTVLSRLKPVPTTFLKQLAQDPELFAELPSAVQRQVWELDKNLLQLHALPKVSEFLQE
APSVMRAYDMAECLTVHHQRKRTRAGGAAAPSADDHELAFPPRSKLRRSSGALQVLVTMV
GESRQVYKGIMQLCLAKFRDSEASNISMQEAALCTLRSQLLMALHDSGAVELCRGEPCHK
LAWTLDACLRDHLLDERRLKELTTFFQLYDNHSGKGDKRKRESGGRLGDGGDAESAGGVL
HSSEEPGRLLAEAGMVLRDPSTLHLLLTAALWQLEHCVAAFKLPSSNKELLFLTRLVQLA
LSARPQLREKRYSFPEPSSLLVRTFYPILCEIIADAKIAKLQKTSQREVPPNPVHEELVD
IVKNDEVARSIAMVYTLDCLTTGDLRTASIFLASLSAALADISHKAHSEWSAFAFSLCRL
LQRMFEEGKAPAKGRLWALAFDGVLQRLVDTDHQVHKQVLSLLLAAAPDMAQESLVNSVK
RAAKETRRNRRRWKKARGRAEEGGDAGASAVAPAGLEESYLKTYTTLAGMFEGRLTEENC
PELFALIKPT
>Chloroplastida_Chlorophyta_EP00875_Gonium_pectorale_P011038
MATSPSRGGPPGADGAGGEARALPIGGEGKDMVHEILAASGPHGIAKVQEACLMPYPLVR
HLLGMLESMEVTRVEAHRAVLARAKERLLSRVAALEPRADRSRLERLLAASFTYLGMAEM
REVPLAAMERLERVPPPHLKQLAADTEIFKSLPPGVQRQVWEYDKNLLQNDAIPLVGAYK
YETATYMRALAADEFLPALLADAARLAPAFAAPPSAAFIGPAGAKGGASGAGAYGGGNDP
DSLAGLAGRGVGSATVPGRGAGAGGAGRRGGAGAAAAAAAAKVGGSHLLGGLGEGGGPGG
GGVVGITRKILRKGSRITQALKGMVGSSPKIYLQIVELCAVRFVASDRLYLGVRECSYAT
LRGQLLMALHDDNNPLAAKDRCHELAWTLDAGIRNGCLSDKHLEKLGRFFEDILEAAEEA
ENLGSKRRRGASGALPGGSGRGRREPLDESESAGAGGHGGGAGGAAEPLRVLGDAALVLR
DPSALHLLAAQVLSLMQSEVLLPERLPRDVPPLVLVLRLMQLAAECRNMLRERAYRFPDA
DRTILQDLLPVLAATSMDHHIAGVRAGMAAAKAAAAAGAGGGAGVSGGAAGGTGGGAVGG
AAAGAPPAGPEPNAIVEEVELEFPDAATKARVYQALRSNEVARRLLQTYALERLAKEDYL
AAAKVLSLLARLLAPGCLAVECADFASTLAARLAERVAARRLGPGCTLWTVAVDNLLVAA
VDAHTQTHEEVLRLLLAAALPTADGRPPLLLPAEVDAYLRITLENSRDSRRKYKKFTGGD
ALARFPMASLLASDIGSDIGSDGWPGIMQLKLKGADGVRSVYEMFRRVPGISPENAPALF
DYLNNTKL
>Chloroplastida_Chlorophyta_EP00876_Tetrabaena_socialis_P002120
MATSHGGGSGGSPPTGREPLIGGVGKDLVQEILAAKGPREGIPAVQEACLMPYPLVRHLL
GMLEVMDVTRFEAHRAVLQRAKERLLSRVAALDCRADKARLERLLAASFPYLGMSDMREV
PLAVMERLERVPAPHLKQLAADTEVFKILPPGVQRQVWEYDKNLLQNDALPLVGAYKYET
ATYMRALAADEFLPAVLAAAQRLAAAMATASSAATNPSAAGTAADRDSLAGVGGRGPGGL
GVGGRQRGGAGVAAAAAAARVAGSHLLDAAGSGGPGSGGVVGITRKILRKGSRITQALKG
MVGSSPKIYTQVAAGGGVLGLGAARRVEGVIVELCCVKFRDAEGLYVGVRECSYAALRSQ
LLMALHDDNNPVAPKDRRVGPGALWCHELAWTLDAGIRNGGLSDKHLEKLGRFFEDIVEA
ADEAERLGGSKRRRGAAGPLPAAGGRPSRAPLDEADAAGAGGHGGGAGGVVEPLRVLGDA
GLVLRDPSAMHLLAAQVLSLLQSEVVAAERLPRDVPDLVLVVRLMQLAVECRSMLRDRSY
RCVQLGGALRRANRWEWNAKTRGHNSRTS
>Chloroplastida_Chlorophyta_EP00877_Chromochloris_zofingiensis_P002275
MAAAQQGAVNATAGRGLPNSMPLIGSVGQDYVQNSFAKQSPAAAISALQQNYGLNHPLCP
PLLGMLDHLGVSRREAHLYVLSKASSMLLHWIKSLPIRAESKDLKDKLTPEENPAASRLE
ELLKDSFSYLGIPELKQIPIEIMNQMAEVPVYFLKQLAEDKEVFVELPPKVKQQVWEYDK
NLLQQDAIPYIAAYKYEFATILSVLNMRQFVKQRGVSSTATPGVTAPADASSSTPLPPKP
SPVAASMRPGSAAGSRSGGKKAGFNINQLVMKFESDRNKARAETADNDQPKQSSGVGVKF
NVKPGMRGSPGSESPLRGPAARQQALSLGLDRKRLRGGSDAIKKLKEMVGNSAKIYTNIR
ELCVLKFRDSMTPYITLKELSYCALRTQLLMSLHDAKSDVRGRDKCYELAWTLDAVIQNR
SMTEQHYQKLYGLFEPYITAVRRETVVQRQAPVDSKVKKQGLGRHGGTAPRASKAARRDY
TAEEVEDMELDDDDDDGDDASQSSGGVSGADTATDKLLAEWGMVLMDPPALHLLAAEVVD
TLHKCVEDSKMPAQQSRLRFLLQLMQLAVSARDMLRKGQYHLPEVVPDSLHNLWPVVVEA
ILDGEMDRHPEDPEKQRQASDKEAWALLVRSYAKDGVLRRVLQVLVLDRLVSGDLVTARF
LLTAMKASKHLGVSQALPEYAPFAYSLAGVLQDLVKAKQLSSLSSFWFVAVEDVLIPLVD
ADGQVHSEILRLLLCVAKEIPGDKLAAHLQSMLHSTKGSRARAKSQKRKFDTITAQYERG
GEDLPGYISTGGAASEWSDGFRAVRNLKYGTSESFTALYRKLIFVGELHKKGLVPRNVED
FLKESDQEVKRRQKQEAKECRERQDEEMQMMST
>Chloroplastida_Chlorophyta_EP00878_Enallax_costatus_P009997
MNTSQRGQAGPTLTQLGVGRPVGNLLIGADGSEFVASLLRSKGPSAAVQELQANYGLQHP
LCKHLLQMLDYLDITRREAHLFVLMRARKLLLDWIAAAKAASGLRSSEAGDGAESQEEIQ
LQEKLERLLNASFKYMGVPELQQVPLEVMNTMTHVPAPYLKQLAEDREIFNQLPAAVKQQ
VYEYDRNLLQQDAVQYIAAYKYELGTILAALNMCQFVRPRPRLLDKTASRRKPSSDLAYG
GGAGSAGGAAPLIPKPGSGRGRSLVGRSPQHRGMGGGGGFSMSAVLTAVGKESDKGAADS
THSSAGGSSSGGPPQRPAATGPLLPSRRTVRSGSDAIKQLREMVGNSGKVYGHLLELCEV
RLKESPSPYLGSKELSYCALRTQLLMSLHDSSLKGPSGKAAPGIRKEKDFLSRVREQLPR
EGRSYDLVWLLDAALIQRRLTLPHLRKLAELFTDYLKAPAKFVEEEDEPTSAAGSKPAAA
AAAGAATTKVNSRSPAAVAAMLTAR
>Chloroplastida_Chlorophyta_EP00878_Enallax_costatus_P013842
VEEEDEPTSAAGSKPAAAAAAGAATTKVNSRSPAAVAAMLTARQPAVGKKRAVAAAAAGQ
NGSGGGSVRHRHKKQRLTGPSRSNRGLGGVGSGAENDTLEDWQDESEDSQEMSDFIVPDA
PSKPKAQLAPDAEDACGANTANTQDRWLAEAGMVLRDPPTMHMLAAEVVEILYRCMGSYR
LPADVPQLPWLLRLMHLAVNARTALREKQYVMPPAPAQDLHTVWPELLVLLCEGEADAQP
WDQDRQRQPGHATGVHQDAAAQQQAAAGWQLLVKEYSRQEVLRKVVQMLCLDRLVNGDLM
TARQLLELMLASRHLTTPAAIPEYAPFAYSLASVLQDLVKAKQLSASSSFWQVAVGKVLL
ELVDSDSQVHIEVLRLLLSVAKEVGPDSLAAALGHMLTATAASRARASSQKKKFASITAQ
YGAAGSAGPDHHGVPGYISLGGAASEWSDGFRTVRSLKYGGSSDGFSELYCKVVVVGGLS
DKREKWPEVLVKYMHDVEERRQQDEAARRAEREAAWEAERQAAGEL
>Chloroplastida_Chlorophyta_EP00879_Flechtneria_rotunda_P023663
ALSNVGKGIQDNEAAAADGSQQQQQQQQQTPSRGLPRSPLGSPEALVVGPGAGSNMLSVN
TSLLPSRKIVRSGSEAIKQLRDLVGNSGKIYGYLVELCEVRLKESPTPYLGTKELSYCAL
RTQLLMTLHDSSQKAVGSSGKGKALGSRKDKDFLSRVWEQLPREGQSYDLVWLLDAALTQ
RRLTVPHMRKLAELFENYLKAPTKFLEEEEQQQQAANEAAALTKAHAARAAAGRRTSAGQ
KLAVAAATAAAAGGPAGRGLRKRRGAAAAGATAGSKKKQKTVAAGSEGAGSGRGRGKGRQ
LQQQQQHGGFEEVVYDDDIMMQDSEDDRDLDDFIERDDLDAEDACGASNARTQDRWLAEA
GMVLRDPPAMHMLAAEVVDTLYRCVVGAKLPRDVPQLSWLLRLMQLGVDARGSLREKQYS
MPPAPTLDLHTVWAELLVLLAEGQMDASPRDQDRERPPGGMKAMYDAAAASADGTAGADA
AQATPADVSGWRLLCSEYSRQEV
>Chloroplastida_Chlorophyta_EP00879_Flechtneria_rotunda_P026351
GCQAFSLQWTLRQSGSSGLYREGVAQRSSSVKGSSRQCTARAVAMAMYGESLPAKAQTGA
SMLTQLGVGASLGVVMIGAEGSEFVANLLRTKGPNQAVQELHANYGLHHPLCKPLLLMLD
YLEISRREAHVHVLNKARTLLLDWISSIRAQQRTSEHGTEDAESPEEIELQEKLERLLNA
SFKYMGVPELKQVPMEVMNSMSHIPAAYLKQLAEDREIFNELPQGVKQQVYEYDKSLLQQ
DAVQYIAAYKYELGTILAALNMCQFVRQRPRICEQKKAAADGRSYNPSSSAALGSSAVRT
AVCNPLLPKPGQAGRVSKPGLLAGSRAAQAAKGPAAGGFSIMNALSNVGKGIQDNEAAAA
DGSQQQQQQQQQTPSRGQPRSTLGSPE
>Chloroplastida_Chlorophyta_EP00880_Monoraphidium_neglectum_P012455
MAQQNGTPGAPQLLSGGAAAAQPQAPPAAAPQPPQPPQPPAADQANGAGSGAPRGPLIGR
AGFLHISESLKKDGPDRTIADMQRLHGLSHPLCRPLLELTDHLQLAARQRSAVGAAAAAS
AANDARQAALAAREEEEVQGRLEALLGASFAYLGMPELKQIPLEVLNSMERVPAPFLKLL
AEDREVFNSLPQRVKQQVWEYDKGLLQSVAIETIATYKYEAATLLSCLDMRQFAAAPAAA
RPCRRGRAGAA
>Chloroplastida_Chlorophyta_EP00881_Raphidocelis_subcapitata_P001103
MAAMAQQEQQQQQLGAGAGDAPAPAAPPPAANGAGAAPAPRQQPPPPAQEPPDDQPAVGV
LRPLIGRAGFTYISESLKRNGPDKTTADMQSLHGLAHPLCRPLLELTDHLGLSRRDCHVH
VLNRARQLLLEFVRQLAARQRAAAAAAAAAAAANDARGAAVAAREEEEVQGRLETLLGAS
FPYLGIPELKQIPLEVLNSMERVPAPFLKLLAEDREVFNSLPQRVKQQVWEYDKGLLQSV
AIETIATYKYEAATLLSCLDMRQFVGQRPLWEDDEREEGGGGGGGGASGSRAGGSGGGGA
GAPLPPRPGARGGPGGRGGGGGSSFQLSSLLSRIGADGKPPGGPQRHPPGAGAGSRTTPP
RRPPGGGSPGRGAGPGGAGGPQPVAHGWDRRRLRAGSDAVKRLRAMVGASGKIYSHLLEL
CEIRLHTADAPYLSLKELSYCALRTQLLMALHDAGADALLRSQDSCYELVWTLDAAAGQR
RVGVAHLRKLQEMFRAYQPDAPAVPVPRALPPPQQRQQQRQQPQQQQQQQQQQQQQQQPQ
ALKRPRPPGLPEKGLLNSAPAVARTGLPQRAARRNRRPVALIEGEDWGEEEDDEDWNGGA
AAEADSSSGGELDEGEGSDEEPSRARKKKPAAAPPAALVAPLAAPPAAAGGRGMRVPLRW
PAGGAAAAPAPAAAPAAARAFAPHGDDDSGDEDFELSGEDSSADQDELDERPAKKRAKKG
GAPAPQRRKAAAPPAAALAPAPAGPPAPPPPPAAEAAQLLRPVAGSFVAPRGGTPGGTAA
AAAAAAAAAAAAARAPRDEEGDEDAIGRGGGAGGGVRDRWLAQAGMVLRDPPSQHLLAAA
VVGRLHRCVDERALPRADLALGLLLQLLQLGVEARRQLRDRRYWMPPPPERALGSVWPQL
VDALAEGALEPRAGDEERERQHGSEEGWQELLAAYRAEEVVRRVVQMLALDRLAARDLVT
ARLLLRLMAQSGHWAFRSAVPEYAPFAYSLAGELQELVRAGALRPGSSFWRLAFESVLLE
LLDAHSQVHSECLRLLLLVAKELPPAALAAHLELMLGATRESRATARHRKHKYHEREARA
RKEAEEFEALAGDYLFSAGGGGLQSEWSDGFRAVRSLKYGTDENFSDLYKKVIFVGGLPE
AALPAAVKAFLAEGRAEQQARAARRGGGGGGGGGGGGGGGGGGGGGSDDGGGGGGGGGQS
DGGGSTDGDDDDDDA
>Chloroplastida_Chlorophyta_EP00882_Tetradesmus_deserticola_P034524
GWGLGGDESSDDGSGDDGGGGAAAGAAAEYDGLDAEDACGASAAQSPDKWLAEAGMVLRD
PPAMHMLAAEVADTLHRCMVLQQLPFDVPQLSWLLRLMQLGVAARSSFREGRYTTPPHPA
KDLRKVWAELLVLLAEGEME
>Chloroplastida_Chlorophyta_EP00883_Tetradesmus_obliquus_P002781
MMHTTDPSGPRAAAAPTLAQLGVGKPQGTALIGAEGSEFVAGLLRTKGPNQAVQELHANY
GLQHPLCRPLLHMLDYLDISRRDAHVYLLNRARKLLLDWVSSTHASTQQQRGAEQQQGDA
PESREEIELQEKLERLLNASFKYMGVRELQQVPIEVMSCMSHVPAPYLKQLAEDREVFNE
LPAAVKQQVYEYDRNLLQQDAVQYIAAYKYELGTILAALNMSQFVRLRPRLCDKQPHSSA
QQQQQQARSGGLARGAAALLPKPGKPGAHSSSRGARDSSSGVPAATGGFRIGSVLSAVSR
DAQGTPPDREQQRQQQQQQQQRASPSSLPRVGGGFGDAPAAAAAASLLPSRRTVRSGSEA
IKQLREMVGSSSKVYSHLVELCEVRLKESPSPYLGSKELSYCALRTQLLMALHDCSQRAG
VGGAKAAAGGSRAERDFFSRVRESLPREGRCYDLVWLLDAALAQRRLSLSHMRKLAELLQ
EHIKPPARFLEEDEEHGSARQQHSDNSSGVLLPAKRPGAAAAAAAARGHASSALYRTVSG
SVKRQRTSGSLGPQQGRNRAAVYDSDSDDAEEAAAAAGEQRDYDGLDAEDACGANAAHSQ
DKWLAEAGMVLRDPPAMHMLAAEVADTLHRCMLQRQLPCNVPQLSWLLRLMQLGVAARNS
LRESRFVTPPHPARDLHGVWAELLVLLAEGEMEAQPWEQERQRPHRAAALGTDGQQQQQQ
RGWQLLVNEYRRQEVVRRVVQALLLDRLANADLLTARSLLQLLLDSKHLASPAAVPEYAP
FAYSLASLLQELVKSRGLSARSAFWGAAVGEVLLALVDADSQVHIEVLRLLLGVCKELPP
ATLARYLGHMLAATAASRARASSQKKKFASISSAAASHAAFAHHGVPGYIAGGAASEWSD
GFRTVRSLKYGGSSDGYSELYRKLVVVGGLSDKQELWPAELKQYMQELEERRQQEEAARH
AQQQAARDDEQQAGDGDLF
>Chloroplastida_Chlorophyta_EP00885_Auxenochlorella_protothecoides_P004503
MATLGVEASVASGAQSGADCSEPPPPLVGQAGQEFVQNTLSTHDPLEAIAEIQRRGGLPD
PRCAPLLGLLDQLGVSRSEACRHVLQSAMRDLLARVESMGPDALLGLLELSFPFVGLAEL
RAVPLAVLDRLHPVPASFLKQLTADGALFRELPLGVQRQVWDLDRKLLQAHALPLVLGYA
HETATVLRALDMREAAAAAGKGGRAGAPGPRTGNPPAAPPALPRRILRRGSAALQRLTRM
VGGGRQIYRGLAELCAARFRDGDALYVGVPEAALCTLRSQLLMALHDLGQAELCSRDPCH
KLAWTLDACLMDKRLDSRRLQEIGNFFVRFEDHAPFAARAGSSRRGHRGAQQQRSQRSGS
RAWEDDAESSGAPGASAALDPFQELGDAGMVLRDPSTLHLIVHNILQHVSAAVEEERQPK
DDAELVLLTRLLQLAVGCRAGLRQGRVVYAEASPEIMTTLYPTLANLMLEAALQTEAAAL
ETLTPLLSRSEAVRKVAQMFLLERLEERDLLTATLLLQTMASASVVERLRAGAMETMTDK
SIPEFAPFGFSLARQLTILLTGTGMEGAVKVEDGIWQLAVDRVLIKLVDSETAVHEEVLR
LLLAASSQIPLLPLANYLHHTLSNSRKSRKRFKKRKLVSLELEPWSEYAGAASEPAYSDG
YASAGYTSAGYASQGDDTEMGSRGADGIRATYVLFAQRVPGLNATTAPTLHAYLEAG
>Chloroplastida_Chlorophyta_EP00886_Chlorella_sorokiniana_P009356
MEDAPTEEQGPAPAKARRTRRVLQAERCQVTACTSPLLLPYHRKYHVCAEHFKVESLQME
AGGELVRFCQKCGRFQPLTDFDGTRKTCRVALEMHNARRRKRERNNAAAGRGRGSGGGGG
RQRPRASGAHAAGSPACDPPSGGSGGEEATPSAASGSSSEAALPGLTPMNHLQPAQQQQQ
QQGGRPPPPPLAPDDLSQLWAKLQQAVPGAPQQAQQQATVQIAAGSSRQPAASAGLPHGV
GSASPSVQALQALLGLQPQQSQQNAAMTPMGTLLTEAREALETASELSKLLDCGLDKEAL
SICIALLEQGVNPEALAEVVTRLRKQAAEGAQQHGAAGGGSGGGGDSGAPPAPVLVGNVG
QEYVQNTLTTMDPLSAIQDIQNRGALQDPRCGPLIGLMDQLGLTRAESHRHVLQGASREL
LARINNMQPDKLLQLLEVSFPYIGIADLRAIPLAVLDRLQPVPATFLKQLATDRELFWDL
PVGVQRQVWELDKKLLQAHALPLVARYTYEVATAMRALDMDESLPPDLQPAPAGRPLPKV
QTPGRKMLRSGSAALQRLTQMVGRSRQIYKGVVELIVTRYRDSDSLYVGMQEAALCALRS
QLLMALHDLGETELCTKEACHKLAWTLDACLKDRKLDQRRLRELANFFQPYEAAARRSGG
SGGARAAHRGGTRITIRLPSRGGIDDDAESAGAPGASHAEEPNQELADAGMVLRDPSTFH
LILHHVIRRLEQATEQVIRRLEQATEQELLPKDDRELVFATRLLQLAVGCRAMLRDRVFH
FEEASHEMLATFYPTLSAIMLDALLRQAEVAEAGPGAPQPEPDYGDQYVQQLAGLLPKDE
LMRKVTQVYLLERLATGDLVTGKLLLHAMAKAMEVMSDKSIPEFAPFGFTLALRVAQLLK
SGACEVKDTLWQLAVDQVLVKLVDSETQAHEEVLRLLLAAAPRLDAMELSNYLTRTLNNS
KKSRKRFKKRKLFESFEPEALPGYSSAGGYASAEPDYASAGYGGPRGGWGAARGAAQDTS
ADGVRATYALFAKAKTDLNPSIAPKLAGEAANPQLAAMGAGSGSSGPAGPSWSPGDVPCD
AQEARVADTGAEKRKRRRFLTDGCQVEGCIVPLSLSYHRKYHICGDHFKAPCVSIDGQNL
RFCQKCGRFQPLSEFQGIKRTCQRALDSHNARRRKREEAKRTASPSGGEGGSPPAQQQQR
PQRDERQQRSGSGGSPGSASGRGGSPREAGGSSARARSGTTGGASLSHDTEQGAAAAGRA
QQGAPSSAAAAAPAPAATPSVPSSLSQPQLLPAAPHLQPAQQQAQQAFAAWQQAAAEQAQ
AGWQQQSLGGMEHEPSSHQGQHDDSSMMVQHGSGSMLSGGAQTQPSSSMHPTGSGQTHPG
SSPYTASMQLSGVAQHSSGFYPANAGLPATSNGFPQMQAAHQLPGWPAVTAAPALQPQAW
GASQDAQLPMSLPMMHLGSNGAVAMPSLAMPQALPMAQPVPCTAGTASCVPMLANYAPAG
VAAPMDELMGLPDRKPELKAEGLPPMSPLLGCLLEGADVGKWDPHSASGSGHFGGSPPQP
QLGRMPAAPHSSPAAAVLAAAGMPLQTAAAVAAVAGEVYISPARLHRMSLKIFGCSPDQL
GPGIRAELEAVLRESAGLIEASIRPGCTHITANLHMGHDGGNAPAATPAAEVLERLLTPK
ALGAAAGNPVLLQWQGQLAGTQGGGVPVGTMALPEPRLQVRPACVLAPLLGQPWPLVQLQ
LRSGSGGGSGAPGSVLEGGLAACLQQSSVLCRQAGRHLPVEVWGTTAAAAAAALSWVPSL
REARSDGSGSGSEAGGSGTGSDSEPASTTSSRSVLLRDASIKSSDSEEEAADPAALPELA
PAVAAAAAGSAEASPPAALRLWVRPVGLRPGCCEMEMQVQLPCGLPGAAPVEGPRAVLLS
RPAPLLVMHDAAAAREIQALVRASGRTGAECFDDLLRDVGTAVAFLEQQQQPADEVESPI
PPGFAAAAAHAAAECAHRRGMPALAALLQRALAAARAAVAAAAVDSQAAEEAVEEAGCSK
AKLLAAEEEKPVKPRQSVVASKAGKAASDREGRALSLLGPSARFGTRSSAAVKAEAMLAE
RASGIGQPTSLPCEALLRLCALLAAIFAGVMAHRLALQGAAA
>Chloroplastida_Chlorophyta_EP00887_Chlorella_sp_A99_P003873
MDQPAAALECAHELSKLLDCGLDKETLSVCLALLENGVNPEATLSTNDPVSAIHEIQSRG
ALQDPRCAPLLGLLDQLGLSRAEAHHHAATAELLARIERLPPERLLQLLEESFPFVGISD
LRAVPLAILDRLHPVPASFLKQLATDRELFWELPLGVQRQVYELDKKLLQAHALPLVSGY
TYEVATAMRALDMDECIPQELLPGGRQLPQLARRNLRSGSAALRRLAEMGIVELCAFRFR
DSDTPYVGMQEAALCALRGQLLMALHDGGEGDLCNKDPCHKLAWTLDASLKACGGAGGGA
RLGAERAGAPGDRRLSEGQLRQLQNYFLPYDAEERRRSLRAHQAASRAARTARRAAAPPL
DDDAESAGAPGSSHAEEPSRELGDAGMVVRRLEAVVEDQRVPKEDTELLFLTRLLQLATG
CRAQMRERSFRFPEASPVLLQQFYPLLATWVLEAALREEGDAAEAPDPADPSLVQLVDLL
VRDEIVRKVTQVYLLERLAAGDLATGGALLLATAEALAQMPEKAVPEYAAFGCTLARRVA
ALTAAPPGGGAPAVEVGGPLWTLAVDRILVRVVDSETQVHEEVLRLLLAAAPRIPVLTLR
SRKRYKKRKLGEVVPRLGGAGGAGGAASADGVRPTYAQAVCQAAQPDTHDRAAALRVPGR
GRVMRRGRLVFTSAALRNAEAAAAESGPLPEPETVGWGSTTVGEVLRAKAEDSGAWLWCS
KDDWVIDAVRKMTHANVGSLLVFDPSKIDLSTKDAKVAGDAVMGIVTERADYLTKVVVKG
KNSSTTKVAEIMTPAAVLVTVTPKHSVLDVMTLMVDKNFRHVPVIGESGSMTGMVSIRDV
VHVMLKEHRSLAFISPCSSRVPPNLPSGCAASNSERTLPSFARPALAHGPPPAMANEPAP
PSFDQLLSGTVAVPADRDATKLLAFISHEMQLFFAHCQKASAQYAASGELPNSVFKGKYL
KVLGRGAARVAKSKGGKRKPSAFNLFVKHTMAEFKEKGVTAPKTEEGPRNPLFTLAVAEW
QKLTQEEKDVFTAKLKAEQAEAGSADVSQAAEEEEEEGGEEAEGGEEEDEEDEEDDESD
>Chloroplastida_Chlorophyta_EP00888_Micractinium_conductrix_P001504
MASQALSGAAPGGAASGMQGADSGAPAPPVLVGNVGQEYVQSTLTTMDPLSAIQDIQAQS
SLQDPRCRPLIGLLDQLGITRAESHRHVLQAATRELLARIDGMQPDRLLQLLEASFPYIG
IADLRAVPLAVLSRLHPVPASFLKQLATDKELFWDLPVGVQRQVWELDKKLLQAHVLPLV
VGYTWEVATAMRGLDMDESLPQDLLQVAAPGGRPLPRMAQPGRKMLRSGSSALQRLTRMV
GRSRQIYKGIVELCMLRYRDSESLYVGMPEAALCALRSQLLMALHDLGETELCTKESCHK
LAWTLDACLKDRKLDARRLRELANFFQPYEVAEARHAARASHRGGTRITIRVHSRGAVDD
DAESAGAPGASAHGEEPHRELVDAGMVLRDPSTFHLLIHHVIRRLEAATEAEALPKDDQE
LVLTTRLLQLAVGCRAMMRERRYRFAEASPELLTTFYPTLSAIMLDAMLRQAESEEAAAE
GGEAEAAEPDFEDANVEQLSQLLPKDELTRKITQVYLLERLAAKDLVTGKLLLHAMALAM
ERMSDKSIPEFAPFGYTLAVRLAILLKSRAMEVKDSLWQLAVDRVLVKLVDSETQTHEEI
LRLLLAAAPRLDAMELSNYLTRTLNQSKKSRKRFKKRKLFEAFEGTEGGGGGYSSAGGYA
SAGGDWGGGYSSAGGYGSARGAAAADTSADGVRATYALFAKSKLELTPALAPKLFEYLGE
TAEG
>Chloroplastida_Chlorophyta_EP00889_Picochlorum_renovo_P004143
MVGLLEETFPFIGIPELRAVPLAVLDKLYPIPVNFVKQLAMDNEVFWALPARVQRQIWGL
DKKLLQMHALSLINAYKYEMATWMQTLNMDVGMEEPSHPQLSRKMLRKGSASLASLTSMV
GSDPRLYKCITEIFTMRFDDRDSSIYVGMKESALCACKTQLLMSLQEKGEAAVCATDRML
SLVWALESCIRDKHINEDKIKEIDGFLKQAERAEEHRIARLEKSKSIKGPKAMHGVHVED
DAESAGLPGPAAQKSINRELGEASMCLRDPPAFHLIVHEIIRSIEACVVEEQLPRDNERL
CRLTKILCVAAESKFMFRTDDFQYLNPDPQFLETLYPYLVGFVLDAKLMEMNEHDLLIRQ
SEAMAEAHKEVVFIMIRSEVARKVIQVFSLEKLATKDLWMAESLLELVASCIDKVATPAI
PEFAPFAYTLARRISTMISNNTIEVQDGIWNLAVEKILLNLVDAETEAHEEILRLLMVAA
PKLDTQVLGSYLDTCLEQSSKSRQKHSERALEEESLPPRHLMGNSSSNRFNHDQDDDYRL
GNGDGVHGTYTHIVSKYPALQDASVAPVLHAYLSK
>Chloroplastida_Chlorophyta_EP00890_Picochlorum_soloecismus_P006701
MASVGAMSEGPASASTEVPPPLVGNVGQEFVQNTLSGNDPRKAVEIIQQKASFRDSRCQP
LLGLLDQLGLERAESHKYVVNKASAALLEKIPKLSSDTLMSLLEETFPFIGIVELRAVPL
AVLERLYPIPPNFVKQLAMDNEVFWDLPGRVQRQVWEMDKKLLQLHALSLIAAYKYETAT
WMQGLDMEIGVRDVGDAPPQLGRKMLRLGSAALPRLTEMVGNSTKIYRGISDVCTVRYSD
PESMYVGMKEAAICACRTQLLMSLHENGQATVCATDSCFSLVWALDTCIREKEITDARLS
EIEHFLKSAHKSADLKRTGAKKTQTVNLISLKQHEREEDAESAGIPGTHQTGRVCRDLGD
AGMCLRDPLAFHIIVHEIIRRIENCVELDMLPWEDDKLRSLTRLLTLATQSRYMLYNDKY
YYPDPDRDIIKNLYPCIAGFILDAKLMDMGEVELLLKDSDAMADAHREVVFTMVRNEIAR
KVVQSFSLERLKAEDLWIAESLLELIASCLEKIASAAIPEFAPFAFTLARRISTMVQQEK
IKIGSNLWHVAVEKILLHLVDSETEAHKEIIFMLMAAAPKLESSRLGEYLDTCIELSSRS
RQLHADRALEESALPPREYLGLDSSFKNSAHRHDDDDEGYTVGDSQSGDGVRGTYRRIFL
KHPDLGNPGIAPMLKAYLKID
>Chloroplastida_Chlorophyta_EP00891_Asterochloris_glomerata_P009209
MTSSQPAATQSAGLSNMLSPAGSSQYAAPGEPLIGATGKSFVQQLLANSKPAEALRDIQQ
RGGMANPRCKPLLGMLDYLHVSRLDAHKHVLESATAVLLKRIQSMQTEGLLKLLADTFIY
VSLPMLLGLSELRGIPMAVLDRLEKVPAEYLTTLAESKDLFDELSPKVQRQVHEQDKRVL
QSHSAPLMVNYIYKSTVVQGSLNMDEFCEPIKGVTAFGRAGPGRAQLRNTNDSLQRLWTL
MAGSPKIYRGIIDLTVTKFRDSDSLYIGIKETGYCILRSQLLMACHDKPQFRHLAMQDPC
HQLAWTLDSAIMQSHTALDAAVKQAGPAEKVDLTMWPEYADPLGVKPQHLQKLSKFFKDA
EEATFVEMQRRSRGGLKRKAPPATASPERPAGSREDQQQEPGRVLGEAGMIVRDPSALHL
LVFQVLRRLKHASEAGKLPCDDADLTFIVRMLQLSAECRQMLRGHSFSFPEAPDGVMHDL
FPQLMILMLEEDDSGPSCPVDDDEDGDPDLRIVSFLKREEVARRVVQAYTLQRVQRRDWP
TVLKLLACIGQVFDSKDSRPLAEWAAFASTLARHAAQLLTARKMQLDDPIWKATIDRVLL
RAVDIDSQVHEDVVRILIAGAEMHVKTQAAAHVAAAAGRAPPSGHFPLDRLIDYLQACIR
NSKHSRKRHAKRLREEAAFIEDDAEGAGYDAAEAYSSRRVADDADGGGPSSQWDNLDGVK
GIYSRFLPDIREVNAMFERRGSERIVRPSPPSLGMQLGITPHNAPELIAYMTGGDATVWE
EMTGLDQHGQKLKRQAEREQEHARKLAQQELLNGEGSRRESTDLASDEPSPGVAQEISEA
VSMETG
>Chloroplastida_Chlorophyta_EP00892_Ulva_mutabilis_P010407
MDSQGSDEATEGVSFDPEESPPLVGNVGRSFIREKLADHSKKPQQWLEEIRERGSLKNPA
CAPLMALLSHQGIAASTAHKAILDQASAMLLEMTASVDSDKLRPLLDRVFPFVGIPELRP
IAVAVLSHLQPIPKRNLHMLAEDNDVFWDLPLGVQQQVWEVSAAQLHKHCIPLLQSYYME
LDAQHFALDMLYYIPRTNKNTKQPESPGLLHSLNPLTARKRSPVIDRLVTMVGASRQIYK
GTVELLRARWTAAVQQNGPRLGLAEDLLCGLRRHVLMALHSRNGGEDVSRWDTVYKVVCA
LDACVRARTVSEKHLSELQQACQPFTTAPAHAPGRLGAAAGASGGRSGTRSAATSAAHLR
AAARDSGSGAGSTGVPLKRPRQALLDDSDDEAEGEVLALGAAVKRVRQVLDDDDDDEEEE
EEEGETGGAIGAKDDESIQRSAAESSDVRKLLFDTSAALRDPCVQHLLAFEVVRRLYTNV
AAAAVLPRADATTASLLQLLELGSQAPGIAAGHPDAPRALPPPPPHALHTLLPILAGVMA
DVRLARVAPSQAKDIEKTLTPAALERATVAIALSPVCRTICEAFILERVNKLPLSPCIKL
MHVLRDAAHRAALGLDTDPTAPPVDTRAPPFAVPVPSDPRSLNSSPVRTIPSGSVGQPVS
PLRHHAACVSASMLSEWSDGGGSGSGGCAPPQHALAASLASRLCAAATAPPPTAARGRPG
VAAGAGRGGAPAAAAAARRRPQVLLDDDLWVAAEELLFAGACESAIAHQEVIRAIDTVAK
ATLQFEQAGGAPRKVAAALVDPPAAAVTAPAAAVPAATAARSRMTEAVAQKLNTLFERSK
AGRAAFAQQISHLLAIAGTQGVPAGAEPWQQQRPDGVRHTYATMALQWPGLEAHLSDEVN
AYMRQDAADPPADDPPPADPDPQPA
>Chloroplastida_Chlorophyta_EP00893_Bathycoccus_prasinos_P005905
MKRILSSISDKTAAHYFKSVRRAFMCVCVCDAFFSLKRARRIPYFFRPLGDRHIIMTNKN
KNKNKNENNMNNSKEETEGRDTPLSLYSAIVGGEGQDFVATTLSTSAQVEAAVQKVQSSC
ALKNASGCEQYLGLLDQLEISRPLAYKNILDDASEELLTRIKIAPQGNLLSLLQASFPFI
GIEELKRIPLTILERLSPVPANYLKLISRDLSIFRQCSLKVQRQVWAMDKGTLRKNLSSV
LDSYGEEKEVLRRHSSIEDVQLAPLVPEEDWSAPRKESEEDLGGTGRQSRGKQVATAVGA
SKIANSKKSSKANAMQARKEASKKATTTAGAKTTSAAAAAVADVVDNKDVQPRRILRGKS
PAIHRLRKVVGDNITLYNAVVREIRTRYANTGDPSTCALRSQFLMAFHDDEVQELCEIDP
SHRLAWLMDACVRDRYLDNRRLLEMGNILDSAELASRNDVKNKGKGQPPKKKLKVKFTFG
AAAKPTVSESDGGASAVSRVQKIEDVVEPAETILGDMGMILRDPPVFHLLLHETMRTLQF
VVKDERQPKTDTRLKKLAKFVCLALNSRELLQKGDMAVVSAVPPEILGTFFPMLADLMIE
KMLSEDSDDEDESDDEEAKEVDDADDNGSDEASDEASDDEDDDEDLEEKIEKLAEMITES
PAIRKFALMYGIICLKAPDKISCKAARLMFESVAKASKDIDVVDDKDTYLMLATRVRGMC
SVNLPQYKTKGKRKKKKKETNGSQNPMIPFSSSNQVWRACVGIALTKASIGSYDIHEKIL
DILAEASKKSRRNKMSAEELGKAVDKVLIATKKTRRVQRKKREASKNYTWECEPLPPGAT
EEKPAESKETIALALRKPGAGSQSPFTMDDLRTKYSEFMTNFGITEKEAPALFAYLSKKE
KMKRSRSGLGMTKTGDDDDKKNDNPDSEDEEEDEEEKNREEDGDTMDEVTGDDFDNETGG
VEVKDDGAGLKSPVMDY
>Chloroplastida_Streptophyta_EP00899_Mesostigma_viride_P024733
MEYSNTVGEGTLNRRRSSVLWHRQGTETEDGTAPKERRLVGAEGSFFVESTLCGPHEPKE
AIELVQKACGFTDPRIPPLVLMLEHMGMSRTQVYQETVQLAMAAVLRCIPKLSPERLLTM
LHETFAYIGIPELRAVPIAVMERLRIIPSDFLRQLSADEEFFNGLPIEVQRQVWEQDLPS
LQCRLKPLIRAFANEATSTEQMIYMSHVLPPLPPAVTGGGATPSPSPTHAFASTPGDRPG
STDRGSSGAGLSGAGAGPGGDGSQHRQAYRAQSKALRELVEMIGQSRRLYKQILFALRRT
FADSGDWVICMLRSQLVMALHDTGAVDLCEYDACHKLAWCLDACLREGRCDAKHLREIQL
FLTSVQGGGGPAPLTTAATGVPLAGFAKPTGKAGRGTATGTETPTTRGQKRAGGPGAVPS
AGVAGGGGATAGRAGDNAGAELALSDSKGGVSTNLPAHPVLADAAMILRDPPVLHLLLHE
VLASLIAVVEREGIPKDDERLLFLTQVLGLSLGARKMLKDGVYLLPPPDKSLLQSFFPDI
AQLMLDDLLREPDEGVEMEEEEGEDVVVDAAVDDDKLKVIKRLIPVTRDDVLARKVSLMY
LLQRLARGDSVTSKTLLLAVTEGLNGQKTNEEPEFARSLLDRLRTLLRLKPVATIKGLFE
PLAKSMTKLLSRLCPPPLDQLGAVVEVAQAASSQMPPGWLLGTLEASLAYAAKTRKKSSK
RKRQAMDPDKGGAGDDGGGGGGEKEVSSHHEDPAYVTAYSTGAGAADSVDWETQAVRIIC
EKLALSHWAGLDENQHPLLNALFKRGGALGIVAVDRPAL
>Haptophyta_Prymnesiophyceae_EP00900_Chrysochromulina_parva_P016800
LRMLRARLASVVLETVDTVRELVGTPTQRRAAQWVGAAAAVAASATKAIVTMRVAGMARG
AAYKSTVVAAAMAPVPSLNEAAVADAASTEATRTGKASRQALVPEVEQVVAQEMETVTAV
TLGTYKEEEADVAVAAAWAIGPTCTCVGSVPSPTMPMSRFMDATASFTGVSLEMPKKATA
LFLSLPSTPLDGAAQIHRELVRSICGLLLDQVEQVAQSARQALARLRLSIGEGEFAACLR
ALPSALRTAYEQPDGTEVGASSDIDNPNHPGALEFGFVNARLMSALREVGNWQVRAQAIA
ELQTLFATLSADMFPRIEPHLAAFTDLLTTFLEDANFKISLTSLQMLSDLLDRFAEQIRS
GPDSERVFLAIVPRLMDKFGDNKIVIRQANFRLTKKLMGIVPPDRALRSLLGYAQHQSSH
IREQAISVLIQTLLGAPRQPPELCRTALIALSAPIADTKPKVRQAALEAAAVLHEMTGAA
VFEGILLELQLGDDKTTRIMERVRQGRAALPTLSADGLVEFTMQPGIGTATANAAPPLAR
PPSAGRDRGSGTALGGGVGGGSACSSCCGSMNGDSATGGGGIAAGGGGGGALPPTAEEPS
PPQTQPIPRAIVQQTAGSDYSDLLEFTAGGRRIATSKGRLPWETTGRDGVASRGKPGPRA
APPPLLEVAHEGEGSSEHEMPPTSLSARDTRAIRIEVPAAHCASGPLSAPSYLHAHGGGG
AHWGEDGDGLPLRVTPSPSMAGLSDVSPMDREQKIQLWLPERIGADGAPSMSAPRPTASR
RAQAGGASGGGDSLSSSFDSVGGDVGPRDSLKLIKRRQQSFASAPAATSGSALDGAPMSA
APSAASAGGPRAVSATGRAPQVRLPFEERQRSSSAPHKRNDGAGPSLPDPNERLEEGMRA
IEEAHAQGSTGVAGTGVAGTGVAGTGVAGVGLSGAGIAGRIATLGVVAEGGGLRLGAAMS
GRVASAAPVSEPPLLTGADGNAVKMLEELRTEDLKGLPALPPESTMRTVLELLRSDDWGA
HFDSINLLRRLVAWADESGNDGGLLSHLHSINLLLIQYADSLRSSLAKNAVVCFRELFCY
LGTKIEADLDLIVPVLIKKAGESNGFICDEANKALTMMVHNVSESRAITALLTSWSHRNP
SARAKAATHLAKALEVMGYDRVLQSRELDRVLPILPTMLGEGLSETRAAAKHIIAGLTRE
ARHSPADSERLERLLRRNLSEPAYRKLRDSATHALIIALQEEGAQQLARVALREAAEIPP
KRRRAESGPLQELVALVGSRPLYVALTQLCADIFRNNSDPTVAGLRTDLTMALHEAADAD
RPVARWDLLHTFICCVDAALRERRLESRAAHILLSHLTAAGLPVLPESGAAGPSSATAPL
PAVFEAFVGNAATPHAVLLELAMILSQSPVQQLLAESTLARLEAVVDQGTLPGTDAQLRG
LIPLLTLAHKAPAFSRAGHVPPAEKWRALLTLMLHKVLPVVAELIADDRIAEESSKLEEG
PSRKRLGKVTAAIDGLSKSGGSGGGGVQSILEMPEGPGGSVASAPLLHEIRRRRHAAPAL
PASLEVMLEKGHGRALVLLYVLRRVEAADEERVEQLLPLITRKVGLDLQHHDDFAGGLVS
ALIADPARRLTPRIARAAISGCLVPLSSQLAQLHTQLLRLLQSQWRLLMRIPALDVADQP
ASTASMADAVASDGEAPLTLLQMAARQARASGALVDTEECREANKNLYSRLERSVPELFA
ATPLVAPLPRPAAPGRDHVGDTLK
>Haptophyta_Prymnesiophyceae_EP00908_Phaeocystis_cordata_P020699
RRVREPAVAPCSRHSTARQLRCVQRMALPHRLVPAAGLLGTLGMSQDEYSASLADCTRER
ILQLIPKLPPNKLRELLDASFEHIQTPEYEPIVIAVLQHTTDLSPAVVNTICERGLLPKV
PLQCRHRVWTEKPELFVGETHNHILDYQLKANRPDVLGLADQQQSRQHLSTAAASTGVQE
LLRLVGSRPLYIALISFLRDIYMNTGDGLIAALRCDVAMGLHELQEEARPAHKWDATHKA
IWCLDACQREGGVEARMLKELGARLAAAGVPPYTPPAALAPAAPAAPAAAAAGALPELAF
VLSAPPHLQLIARAALDRTEAVARTEQLPSADATLPALVTLLVVGSHATPLLKGTAVTPE
QWQQAVGALLHRVLPLLCTMLVEDRLAQLPGGPSELPAPLPSLPKLLKAHVLVAPRLMLL
YALRRLQQGHEGRLCQLLPLLAPLGEQLEPQLDFVASLVDLLVRTPALLSLRLCDAALHA
FLLPLALLLHPFHLELLRLLEEAREPLHRLKVGPSKGSVLAAVLHAASEKGLGAESDEEV
RWTNLGLALSHA
>Alveolata_Apicomplexa_EP00922_Rhytidocystis_sp_ex-Travisia-forbesii_P006095
MASWSPSFSAAPSSELSSSPSSSSRPFVPPPGLHCGPAGRQALKDWFEQNYLQSADKMNE
NPAPRSCTGWRETQGLQDPMARHAVDFLRVLGLRRNRTLKELFELLLEQFTLKVEAQKEG
SQCMSLAVSILPMIQIPQLRPVIAALMAKVGPLPLVVLQTVCAPTPSAAAFYRLAPLSVK
RQMWQRRKSLFLDYVDPIFVAILQALKFNYQTIQWAFGSSNVSSAETTHSYSINTREDIL
TLLDKLVDLIGDCRHTYILCMKAIRHRFIQSCLCMTTSSSSSSSASSSSSTSSSSSSCSS
SCSSSCSSS
>Alveolata_Apicomplexa_EP00922_Rhytidocystis_sp_ex-Travisia-forbesii_P031052
MASWSPSFSAAPAEPPSSSSTRRPPAHLLPPPGLHCGPAGREALKEWFELNYLQSTDKMN
ENPAPRSCTVWRDTQGLQDPIARHAIDFLRVLGLRRNRAVKELLELLIEQFILKVERNVQ
GAQWLPLVQSMLPMIQIPQLLPAIASLMARVGTLPPVLLQTICSDTPSAAAFYRVAPLTV
KRQMWLRRKSLFLDYVDPIFTEFLQAIQFNYHTIQWAFGSSSSKPSCRLTMVSTAPRQRQ
QSSYSSSYSSSLLSNQQTTTTRGSSRNSSGASSREDFLTPLDKLVDLIGDCSDTYLLCLK
AIRHRFIQSCFFTPTPSSSSNPTCRSSTSSSAYYSSSSTISVSTAAAGDCPDITAPTTST
NASSCSSAAVISLATNTQVPSTLPSPFLQSPSDAGESSSVHGVQTTLGLPASYSPSYSLR
SSYSTSSPPNPSTACSPSSSASFRVA
>Stramenopiles_Sagenista_EP00924_Labyrinthula_sp_SR-Ha-C_P002972
MEALTKPEAEMLKKISSLSNEDLKKIPNRYKTLVWELNQERFLQELRPLITTFLYDYKLR
NQCLEWLFTDRTQIPRQRRKMNSALKQIKNLIGASSVLYMYTVQEIHLQYSKTKDSMLCC
LRSDLIMLYQDNNVSSITSKDSSFKLAWYLDSLYKKLSANLSSGETMVEAVEKNPRNFIN
EIVSISKNEEEKDLSSDEEGKKVVKLTTFPVEVEKLINQMKKEDVHKLFHKPVVEAYPHL
AEEYLSIVQKPMDLQTMMKKAKKNKYVDLDQVQSDFFQIHTNSLAFNGPKHQITEIAAKL
MRVRAKIHYDKAVSRLKESTKLRSKIARRDYSKREDIALLSRQERIRDAIMIVDARFNKV
ALIHLLTVLIYEYLLFNKVFLRKNEMIRNLFQILHLFGSIKSTDGIPNSELFEDGVILNW
KSYKAEFTRVLPTFVLLCKYSIETRCPWVFFKSTLNAEEILEKTNSAAATEKVKSLLEKL
CSFKRSGGFLIEILGTHILSRLKVRDLSFIVAFFSILREKGLLVESGTSSSGVKSLHGRL
IIKNGFLHSLATSVFYANINDKAIPGNNFLKLAVKKRIITVKEQIPQLINRQPKLLPSFY
TDALEIFYLPNIFATLYARHLRLILDKKENDAVCGFVLQDLIEKIEMEGVQGKNHPEELD
YKFALAHADFGRFMTLPGTVHALSAEQRFTYVKIAILSLVNVFFQPDKANKNLFYSEEYS
LLIKRGRFQAAFLNTYEKLKSAASLESLQILDELSCLGENRLNLNLQSSFSKAEFEKARI
YYNSMFNRDPALREHCFISPMAQEGKISSAVPLHGFLTPATTPGSPGFGSPFPLTPSVEA
PIATPKPGGISVMEAEEDSESE
>Stramenopiles_other_Gyrista_EP00937_MAST-01D_sp_MAST-1D-sp2_P004475
MAKRVLEIGEVGRAKIKRQLTNSQKPGVTIASFRKEHQLSSVMTVVNPSPAFALLDQMGL
RAADINKSVVEHLMGALVDRIRSADRAALHELLRAVQRSMSSGEVPGSVAELRPVTAEVI
GRFQALKMRVPLDFLQQLTPELRAELPLHAKRQLWEEKPESLAVELTPLVHGYVRDGRRR
AALREPGHGLAGGSADADRRRRRESRPLQQILQMVGGSAKLYRAACRQIRDLFLRKPASV
RGAGRDQRDEFVALCPRDPLLCSLRLDLCMALHEHADAAVRAALAPVEPLLKLARQLDAA
LRGGGVGVLRARVVEVARQLALLLGQEQSLDAGTEAGDGDDGGGVDALPDGAAGAASAFS
ASSASAAAPVTGKALVRSLTGLLGKLANLDKDDVFGKPVIEANPQIEAAYLAAIAPNQPM
DLSTMILHARSGKYGSFAALRVHFELMVENCLKFNPEPDNFFHKAGRRFRKEGRKRIDAW
ETKAKSGGARGGGGDNEDGEGGGGAKAEGKAAGRGRGKGRGKGAAEPALPKYEHPADAVM
LVAEPRVALMVVRQCLELIAEATHRRALPKQDSALRACLRVLWVGLWCSSLREIAPTPLA
EPWEAESLGGHFLDVVMLSVLCPLLAAAHAHRELPAQAEKPADKAWGMLTQHPLALQLVL
AFVVGAVERVDESAVRQLLPLLRAGRRPEAAGASAGGGGDGGGGAGPTRPLLLPSPRARF
TAMAGVFYRGLCEALAAAGRRAAAAGGEKLAAFLRMRRAVVDDLFGADFGAGPQANQLFF
RWFGLLLKEWQQAGAAKCGVSAEEVAAYGRALRESAFAGEHTSLRQAAKASAKAAWQAWR
AVHACGRSVDEMDELIAVYRRGYRTPWSVPQWRDGVRYSERDYLQDTTDGLNAEAGVYER
GIAERQHGLEKAREACERKLMAAAKSEKVTVRAARERQARRELELSETELQAQIDAFQVA
LAPVAAQRAGGAHCGDNAVADAARVGRVPQLRRLLRERASRGGGLPTRAEAEIGVRGGCP
LALDVLLAHGARADEADRHGSTLLHCACHRGQAEMAALLLEHGASVRARNALGRTPLHLA
CASFAHYRAGKLAAARLLLEAGADIDARDVREVMA
>Stramenopiles_Sagenista_EP00947_MAST-08B_sp_MAST-8B-sp1_P005493
MSDPGRLFTGKIAQRKIQQELSQNDPRAFIDKLQLRTGFAPNNPCRPGLDLLLLLDMPRA
AAGAEILEGLCSGLIRTLPALSQDQLMELLKSTFPYVYVEELQAIPIAIMRRLGQNVPRG
CLRSLGHKPIPETIPIEIQRRVWITHRNALKMKVGPLLDRFCREGDEVSWLYRGNTKTRR
ESNEVLQSILQVIGDMADLYWRVVHYIHEHFASTGDRRLCSLRAELLMAMHDRQNKDITD
TDPCHRLAWTLDASLARVNAAADDADDDSGMIEVRHLVEIRKLLADKLNLGAIGWASHGT
ASSSSSSSSSSSSSSSSSSSSSSSSSSSSSSSGHARKQPQKKATSKLALAMPAGPRLNPR
LKSAFTRTLDRLKKKDRDMGAKSSQPPVFLDPVLDLFPNQPDKDYYMSVVHNPMDHKTMS
AKIQAEHYRSFDDLLADHQLVCNNCLLFNQNPTDPIRKYTNDFLEAGNKIVTNAREKWQE
SKPDLQRDLGACLDALIKVDRKGWFLRPVVDALAADPAAQQRYLQLIPQPMCLDDMRLKV
AADGTGAYKDFDGLRNDLLLVCDNCVTFNGPASLFSKEAERLRKQG
>Chloroplastida_Chlorophyta_EP00951_Prasinocladus_malaysianus_P010132
SPSQRQPHLSISDSPKWRLLYQRHVHDDDNTSFSFIGIPDLRSVPLAALNRLDPVPASFL
KQLANDRELFKELPGSVQRQLWKKVFALPSFDARTCTARGMGARQKSAAATHFAKA
>Chloroplastida_Chlorophyta_EP00951_Prasinocladus_malaysianus_P027162
KVQPESGKGEQANFGTPPVRLRRSSPALQELVQMVGVSKLVYRGITDLCLVKFRDSDSPV
VTVQLSMLLNLWSRRVQEAALCTLRSQLLMALHDAKAVDLCRTEQCHKLAWTLDACL
>Chloroplastida_Chlorophyta_EP00959_Pyramimonas_sp_CCMP1952_P360753
MVIKSRKLYVEMCKFVRQYYGEKGDPAICTMRSQLLMALHDSGQAAELCAHDPTHKLAWW
VVDSLLREVDSLSGG
>Chloroplastida_Chlorophyta_EP01023_Acetabularia_acetabulum_P039653
MPHLRKQAITQIQRLLIVILSANIMNNTSPARISLGGASEGTSGGPLVGQIGVDYVVTQL
TQKKPNEAINEIQRSCAVKNKQCKPLLTLLDQMSVSRAAAYQHMVESAKKVLLQRIQKMT
QEQLLQLLEASFSYIGLVALREVPVCVLGKLECVPTTYLKQLSTDHEVFQDLPPKIQSQV
WELDKNLIQLHSLPVLQHFVNDPTAVKYAIGMESYINESVFKSGPLRGFKRERAGERKNF
RQENNNLQTLVNMVGQSRSIYRSILELLHVQVRDGEGQGVGKVEQGMLCSMRSQLLMALH
DESITDICQQDAVHKLAWILDACLREGKIDGKRMQELRGFFNAYEYLSDYQSSNWRNRAY
DVMDCESLGGGFSHSGGDEPWRPLLDAAIVLRDPPVFYLLLFQIVSCLEECVVGFYLPSA
NEDLQYLLRLVQLGESVKWMMKQTKFFFPGDDTETVSHLCPVLCEILVDSELSQNQTTMG
QFDERLLNQIKYSQGSRFLCQAGTRNGRRPRHKFCRRGVC
>Chloroplastida_Chlorophyta_EP01025_Chloroclados_australasicus_P041756
QTLVGMVGSSRSIYRSILELLMVQVRDGEGQGIGKVESGMLCSLRSQLLMALHDESITDI
CQQDPVHKLAWVLDACLREGKIDSKRMNELRSFFHTYEYPSDHHIPSWRGRGSDVMDNES
LGGFSHSAGDEPWRPLLDAALVLRDPPVFYLILFQIVACLEDCVANFVLPSRNEDLQYLL
RLAQLAVSVKWMMRQTKYYFPGEDVETISQLCPVLCEILVDSQLSQRRTALGGYDERLRS
RH
>Heterolobosea_Heterolobosea_EP01027_Heterolobosea_sp_BB2_P017877
MKRHPNIPVRFLKRLRKNKDIYADLPIEIKRQLWEADSELFRQEVFPLLNQYINDPIFSQ
PVDLLDDSVDEPNRRRENNQVLQSLVHLIGKSLKLYNSMLHFCRTLFVNTSNITFCTLRS
DLLMTLHDKGLSEIYKNDPSHYIAWYLDAWIRVGHADIRRIRDIQTYLRTLRKNEPVWGD
IAIIIANPVVFNTLVINVFNQLVDIMLRRDGASPKEDEVLRKTTDLLTIGSLAQRMLSEQ
DFSLVNEDTATILLDDRQYASQLAAARHPKSKRARLAHMQQQQQQQGSPPTNDLLGWFYP
ALLAMMKGDTSDADVDANFIAGISENVIARKVALYFILRVFQQYQPAAPASKQRRTPASV
GAGSSSPLIASGVVSSPTAASSAAVAATTASSAIPASLAFVCNGLLGAIADNIDSAMWDQ
ERDFVYTLVPHAILVKDQLDSAMRNTIIDRFLIKLASNPDSDLAWFAHEQALHLINNLII
PSSAHRTASASAAATHHPISPVSPSPHSPAAAAVAIMPTTGASSAITEELQQETAANEYG
NLILELQQYVLTLVNDGIVDEPAEEAPPQQPQTQQQQQQQTAASPTTTTAAA
>Stramenopiles_Opalozoa_EP01029_Cantina_marsupialis_P001490
MSDEIMCEKGRNMIRNVISECEDIQGCLNIVSALQSNLDLNQHVNELTFVDILGVSRPKV
HRTLFLKMKEACLARIPKLSQEKLLQLLDETWKYADFEKLRPVTLSILEHIESLPSQYIE
PLQEQPWFNELDIRVKRTVWEVSSQALMLAIKQPFKDYGEDKAELELSLEFCPLRENRET
PEVRRRKSKALQALVNVVGDSNIIYNEICELVRESFESFTRTGALRPELLLACNPNLPQK
DPLAMLTTLLDKVATDCIITHDNHAVLDKILEEFPTQLNFQGSLANRVEHFNKFLSEVLR
RIEKKDERDVFQNPVEKIVPTYRDIIKKPMDFYTMKKKIRENEYANMKLFEMDLKLIWDN
CIQYNTLTHTAAFIKLAKDMEIVANEETQRARQHLMKNTELKVFLQQKPVSDEDVSGDGT
DMNPLLTDAVIMVGYPGVINALLRSIVVYLDQCKGKKSKDDFLRKLICVLIVGLDSDTIV
KTGVFRLMDMESNVQQAHYFAEFYHEIKQPHIQKGLLEGIIQHFHNKQRLLVLLSKVAFM
NELVHQRTEKRKDYAIQSLLKVLKMSNLFARDSTIMDGIYISLIRLLRRSSQACTFHTKR
FVLIDCLLNDDIQEAEEENKLRCYMRILLTASKERLLPEPEISMFTHLSLLCRQGCISTR
NFAEYEDFNQFAAVVDGSISQSSRQLLLSDDMVQSLYGMYDVIFKLHPNIYNTCGQDMKP
SAQGKRPLGFSIATNSDVPPTKRKRYTSLV
>Heterolobosea_Heterolobosea_EP01080_Neovahlkampfia_damariscottae_P004741
MSNFLENKNKIKKQLNETTNLKTTIESLQNDLGNFNQSEMESLDSSIFQFTDLVGCERPQ
LCSKIFSNMQEKLLNSIETLDSKTLENLLFASFPYLEFEDLKIVPLTILNKIEKIPDSIL
NKIANSPQVLKNLPIEIKRKVWEYDVEIFRKTIFPLFSKYLQLQNGNFSLTTQPTKKKTS
IIIDLINLIGNSLKLYDLVLHFCRTLYVNTNNPSFCTFRSEILIYLHEIKLNELYDYDPC
HYFCWWLEAYILKLEVNKFENRRIQDLRQFLLSLEINTPIWGDIAMILGSPIPSISMVRN
IFYVLESSEYKFIVKSKKKPNGFYIVDEITEENLKLLSQLYLAGRNSQQMIKEKKYVFPI
VDRDFIDLFYPIMIKCIFKDVPIDEEITFKLHYFIKMNPLAEKLILLSILYLMEKKIIQR
EKIEKILQIIALQDIGSSVFSKNDQFITDLFQYISNEEQANLIISELVKFSNISAYLHLK
IISTLSDIVNVTHLGIIKEMVEIGITNQNTVTQVKKKYEVIYEKLKQNIDESQLAFLKEY
LNKN
>Rhizaria_Foraminifera_EP01083_Nonionella_stella_P094489
MSSSQKRATSTKSSTKNNKRHRSKTKLKLRIPSKNPYGKIIEDAERWPPRDDLYDALRAG
PTAIKNWQTGQIEELIVPHLNGQQINQIVQKLGFEPSKIFAKIHEKLLFEFLNNTLNSMN
SIHDTSDSETSRKKLLNILRHSLRFIRIHHFKQLNIEILSRIDVIPKAVLRILCDHKNQD
LLCSFPINIKRQIWSHKLQLFDREFDSTFKKYIVSICADDASSYFEHIYKFDALNEYYLE
LIKIKRANNETLKEMVNDIGSCSVLFKRFSGNIEKYFNTTLNANESDLYSWKDLIHLSTF
RVDVSCSLFDHAHKLLVTELDPIWNLIQMIYYQKQHKHQTEFVLNKNEIDAIYKIHETKS
CIMFLCIPYIKSLLFKSYISLLDDIAHKQILPRDSKSLSLLTQIVSVAVAPRHQNAAVVD
HRVLFQFNPLLSANIYVDSLDMDVDALTGDNGMNVIEEYPLNPDLVKWSKESALCGYFLI
YYFLWLMQKKRMHRIMQFVDIAIANEFDASYLFAMNGLTEIHLICNAITKLNQDKEMKWT
AIHKCKFVQFLICFVSQTKHDRQISEPIKNIIQNIGLFKADQDRLSRQLSF
>Rhizaria_Foraminifera_EP01083_Nonionella_stella_P184255
ESVLKIMRKAATKAKALIGGKRSREIEILLSDETKNAEDTIPEIQKQDELKFPNILPLLP
FLDVVGISRSEAYSAVMNSLKDDLIKQIPTLKHAQITQLLNSAFPFIGVEQLRPIVVAAL
LRLEEIPQSYLSTLSQDEDMLKNLPLELKRPVWELNLTAFEETVFPMVKKCVEERQLLES
TRMLFYTRHTAPKSRRKVNKPIQNLLEKVGNSQILYNHLVKHIVGSFDESENPGFAALRI
DMCMGLFERGVTMVSDDQYFTLVKLLDTCVRENEFSQHNIGELRRLWAATSYDPVAVSHW
AMLCAHPFVMGALTRTVLKRVHACVTQESLPKTDVSLVFISNVLLLGHNSSEIRASQTNM
FPEADRRLHSVFHSILAYMMAEDRARDMRMINPELLNVVQSQPLPRWITFYYLVALVRRC
EYVRACQLCSLFLRASDFTFLDCAPFVRSFAQALKEMKTQDLTE
>Rhizaria_Foraminifera_EP01083_Nonionella_stella_P273201
LSEKVGNSQILYNHLVKHIVGSFDESENPGFAALRIDMCMGLFERGVTMVSDDQYFTLVK
LLDTCVRENEFSQHNIGELRRLWAATSYDPVAVSHWAMLCAHPFVMGALTRTVLKRVHAC
VTQESLPKTDVSLVFISNVLLLGHNSSEIRASQTNMFPEADRRLHSVFQSILAYMMAEDR
ARDMRMINPELLNVVQSQPLPRWITFYYLVALVRRCEYVRACQLCSLFLRASDFTFLDCA
PFVRSFAQALKEMKTQDLTEERRAKLLSLMFTIPSVSSEAHLLSLILLRKYDEESVMDLK
TLTAHLADLAQTGQTEGFLDSIEGEYSHFRGKYPDVFD
>Amoebozoa_Centramoebia_EP01087_Luapelamoeba_hula_P007988
ERLLLTHEVVMEQQQQEKGGGVAVLPPTPTPAPPPVVSGSTHHQRYPLLGKGGAEYIRHA
LSTKQPRQVFEDIQTLYGLHLPTDEEQPSRLPVLDLLDLHKVPRAKVYMQLLMHLRDRLV
QRIETLPQEELDSILETTFPFIAYEELQDVQMAILRRHTSIPHAFLQQISATPDLYAICP
LQVQRQIWQINEDLFRDKVFPLLNQYINSAEFDSCMNEMHVDDIPDPTKRREQNVALQKL
VNMIGTSVTLYNMMLHFFRTLFVNTKNLHFCTMRAEILMALHDAGVTAIYEVDPCHKFAW
CLDACVRDNTVEPRRIKEMQTYFDAIGGGDPVLGDLAMIVNDPFAAHTLVRNIFNLLCEL
VDQEGMPRTNTALAYISQLLNLGLHAPAMIEHQNFAVPADDGTLVSVFFPMLAIRILEDM
VREDEELPSPLDPDLVAFCEKSPLANKVTLYYVLTRVQAKDVPGVKDLLTAMATPTILQD
VSFIQSLITLLIPIKDAQIRTVVIDEYLLPHAHSSLVVHKQLLRFIITVHARLSTREVLH
YLQVLTSVSTDSDKLRSIYEMLLERLSTRISEHNAPFLFVYLGLLGQPSQELPTTTAEAS
ESESTGGEVQQQAEETLSAPTTTNISAGDADTSPQPPPIDHPHS
>Amoebozoa_Centramoebia_EP01088_Endostelium_zonatum_P015223
MGRKVKLYNLLLHFCRSHFLIYQDPHLCTLRSELLMSLHDVNFTDLLIHDPCHQLAWCLD
TCVRDHGINDRRIEELKNYFGGLKVSLEQQAVWGDIAMILNDPYIEGMIQREILELLKTC
MEREVLPGDDDRLRYITKLWIVGSKSESMIREQDFDVGLDLTTGVWTEEEKKNVFGEETG
AGGEIQKDLIGVFYPLLISKML
>Amoebozoa_Centramoebia_EP01089_Gocevia_fonbrunei_P004043
FKTISVTVAFILEMIGKVGSEYVRKALSTTGPQQVFEQFHQEYGLKLLEVDNATSPLPVL
ELLDLHKIPRPEVYLDLLIHMRGRLIQCIQNLPIEKLEPLLTQIFPFITTPELRDVHMTI
LKKMPNIPTTFLHQLASNLELYHACPLEVQRQIWQIDEDLFRNKVFPLFNEYINDFNSEA
VPLNEMLHEDITEPRKRREQNPVIQELVSMVGKSVSLYNMILHFCRTLYVNTQNSHFCAI
RSELLMALHDAGVSELYSIDPCHQFAWCLDACVRDNHIADRRIEEIKTYFEKIGPGEPVL
GDIAMILNDPFLMHTIIRNIYRLLNEIIDAEALPKSNEKLIYLLNLANMGLNSANMISKQ
RFKMPEIKPEVISEALPLLCGRILDDMVREDPEIEKPNPIELELVDSVHTHLITKQIFEM
YTIQRMSNADTDSLKLCLEVFGVEDIVGEGGQPGFVQSIVTELIGFCQTKNEGNLRVILD
EFFIRILKESTSLLTLLGESTSTSTGDTNSSVVAKRHEKAVIFVVKQVMRYLSAMHSRLS
LRDLLNYLQVIVTCAKEMKNEKEKAKVILDTFLERVGLRITERNAPFLFDWF
>Amoebozoa_Centramoebia_EP01090_Pellita_catalonica_P009808
ADFDEMLRLDSKYVIEPSKRRENNAIVQELVTIVGKSIPLYNRMLHFFRTLFVTSSDSNF
CVLRAELLMALHDAGVEELYNVDPCHKFAWCLDACVRDDHITSRRITEMKLYFNQIK
>Amoebozoa_Centramoebia_EP01091_Cochliopodium_minus_P020018
MDSKYLIGEIGKEYIKDQLASETPHKFISAFQKNNALKEEYSKESIPVMNFVDLLEIKRS
ELYSSLMQTMKKNLLNMINHSSKEKLTELLTATFPYLGYDELKEIPFAAMKKLGVVPPNI
LKSLQKDTKLQNFCPLEVKRQIWQVDDGLFRQQVFPIISSFLRNDKVDSFFYEIELQTTE
PKEIRNNTESIQKLAEFVGDSILLYNNLLHLLRTLFNDTGDPHFCALRSGVLMSMHDKDN
PIVDKDPCHEFAWIMDAYIRDNELSTRQIKEIQNYFEEVKNKNEDGILGDLAMIIANPSC
IQTIVRNIHTVLMHVVQNMKIPSKNEILVHLTELLEFALSARAMISNKKYIFPRAQKEII
QEFYPLMASEILSCEELIEEEEEEEEEVKEEKRKKLEEEEEKELPENFQKFFLNSPTARK
VVLFFVVNKVREGKLKGLKKFFKMIHLIRKKLSTDEYPFSQSLVTAMLSTKIENVHANKL
REITFEQFFLNSAASQHERLHAQALRYIIQSHAKLNIHKVLDYLKFLTSLHHDKNKMLPH
YSEILETFASRINEENARFLFDYYCSQDSQNQEPKQEILIYKDDPPASFHEDSPFNFASS
VKLKLKVKDSPPRKTSSPKKITKKLEQKDNKKVLVKKPRSTFIDDDEDEEEDEMEEEDSD
FEPTSNKKQKVSEKKKVVPVKLPPTKKVKPTKGSAKEKDLPQRKSKRKAKTILNKTLNHF
RDDESDEGLEPRSVDDDYEDN
>Amoebozoa_Flabellinia_EP01095_Lingulamoeba_sp_RSL-Kostka_P001413
MDFGSFLIGEIGGTFIQEALSEEEASPLQVITSFQENNGLKFLETSKESTDYIPVLNLID
LHSIRRSEIYKQVLGKLLTQLLKKIENLDDEKLEELLHITFPYVGFKELQKLPFSILKKL
DHISHAYLRQLSNSIELYQSCPIEVKRQIWIMDESIFRREFTPLLEKYTRNLDHLAQSHT
LVLDVVPVPTRKRKENKPLQDIITLIGKNVHLYDMLLQFCRALYIGTKNTSFCTLRAELL
MNFHDNGISEIYE
>Amoebozoa_Flabellinia_EP01095_Lingulamoeba_sp_RSL-Kostka_P002512
HDSCHKFAWLLDACIRDNKIESRRIVDMKQILSQLTPSDPIIGDLSMIVADPFATNMLIR
NAYQQLKIVIKTETLPKKNDTLVFISDLLVFGSESHSMIAKKKYKVPQVNKSFLNCFYPV
MAGRILDDAITDITISTKKANEEQITTEQLEEMETIILDDVLLQFIINGSIERKIFLSFT
LMCLQNEKTVILKQLLIIIKKEILSETFCYENISFIHSIVHAQPVATNPEIRNIIINVFL
FHYLNVSATIQIELLEFIKINHSRLSFKELLSYFNKLTEYQPNEYEKQVLLSVYEQLIHR
IGYNRLNPNNAGFLFQYINDLNNISPDNESIAMNDEDDSNENNLNETMDEDDIDDDNISD
NSQIMEEEDENEEDEEDLDNSNDNMIHININITNNNDEDEEEEEDEDNTPNRIIIT
>Amoebozoa_Flabellinia_EP01096_Ripella_sp_DP13-Kostka_P001302
RQRSKMAQEGKTVSAFDPFKTFLIGQQGGETIYSALSSAEESPVEVITRFQRANRMKDAF
GVQALVDEANHGAPPGTEAPSETDFEAILELIDLHGLRRSTISRKILENLVERMIERSSS
LPTSRLDELLKETFPYIDLEEMRPLAFSVMSRIDNIPHSYLRQLTSQQRYEGCPLKVKRQ
IWLMDETILRREFSQILPLYEAELYNSGSSSRLVSDIALDTHKRREKNPYLQTMVQWVLS
SVKLYSILLQYCRTLFVSTRKTCYCTLRTDLLLSLKDADATDIIEKDPCYKFAWCIDNCI
NSN
>Amoebozoa_Flabellinia_EP01101_Sappina_pedata_P006133
MMVHFFRTLFVSIGDIKFCTLRAEILMCLHDQGVTEIYEKDPCHRFAWSVDACIRENSVD
IKRANQLKNIMDSVTKKAEPSESAEDSPGNENGAESSAKDKDRAPSPQPQIQNVILGDLA
MILSEPFAQHTLLSSLFKSLVRVVDEEKLPRDDDLVVAQTMLLTSGLYAHRTMQEQRLDA
SRQRHIEKHALEVFYPLFASLIVDDVIRADLDPNHVYDDQQSLDAINVLSSSLSMGSLAG
SLSMSHDTPHSPSVSSSPLEKSASSPQSSPVHSSPSVSQSPSVASLESTPSSS
>Amoebozoa_Flabellinia_EP01101_Sappina_pedata_P010771
MIGALGGENIMRTLSVAENPKAAMIAFQAANKLQPPYDSEEKTFGLFELQGLSRSHVTKS
ILGNLTSTLLQRISTLPLAKLEQMLEKTFPYIEFEELREIPLTVMKRIPQISPPFLRLIA
SKISLYKECPIDIKRQIWQVDETIFQREVFPFLNNYTTTTEINTVMNQMIE
>Amoebozoa_Flabellinia_EP01102_Stenamoeba_stenopodia_P008294
MEWLEEQQQQKGTTTTTSSSSLVGEEGGVSEVKKRMLGAEATVHIQKELSSKQPNKVISE
FQKYHSLDPLFKKRRISASNPAAAAEESGGVGGASSSSAEEVELWGLLGMLELMGLTKAD
VNLSLLSCLRNSLLFQIENNLSAHKLYELLESTFKWINFGELRPLVLAIMKKLPSLSITY
LKQLSTSPPPPFFSELPIEVKRQIWLLDDSFLTSHFLPLIRQYLTFYSATSIASSAVTSS
TSSLLTSSTYSSSSSLLSPVHHSHNQQSSPSTEVSSSTASPPASPPHSPTVAATSTATMA
VLSSSHAPFTFPPMISLDPLHMPTPQKRREKNVALQEIVKAIGGEVEIYQKFLKLIKSSV
FNDLDNQNRQRYNHRICTLRTDVLMALHDAGISEIYERDECHEFGWVMDACVRDNSVELR
RIKEMQSFFEHISSSSSTLLSDLSMIVADPYATNTLIRNIYSALQQVVRKEIIPKDDEAL
RFMTQLLALSHEAPATEQQTKKQQKTKFFNVSKSQKEILHLFYPLLASRILDHEASDAKP
TPDSNSNNVPPIEQSLRDLFHNNLTARKVVLYYVLVRFQASDFETTELFLSLVFDLKEKI
LEEPAFTQSLLLLLTNLVTTTVTSTTVAAAGTTTTSITNTMATSATTASSTPGSNNPQQQ
QQNIRQTILDNLMPLNGASAELHLQLVQFVAASHIRFSTQQLFSLLQKLVGGAQQLYGNN
DNKPLSDYDRKRLDITYRYLVDRLSSRVNERNASFLFDFLSSQRLASVPMDST
>Amoebozoa_Flabellinia_EP01103_Thecamoeba_quadrilineata_P015702
RSPTEGSSPFMNETFPIGQAGCELIERVLTSASNPAQALIEFQNNNGMRPELVPFSPVLG
LVDLLGMPRSEVYSSILASLRSTLITSLEKLPKEKLELLLETTFPYISFEELRIIPLTIM
KKLTTVPTSFLQQLSTQPHLYSECPIEVKRQIWQVNESLFRNEVFPLLNQYMNNYEVNAL
ANQLYIIENQSLSPQKRREKNPILQEFVRLIGKSIILYNMMLHFFRNLFVKLNDTKFCTL
RAEMIMALHDAGVVEICEKDPCHKFAWCLDACINDNSVELRRIKEMQSYFDAISAGDPVL
GDLSMIIADPFATNTIIRNIYSCLVEVVNKEKIPKDDEKLKYNSLLLTLGLNANKMIKEQ
NFRMPKVSEKEIMQNFYPLMAARILDDELRPDKGSLSTSTASLIDTASPRPEEPVETSSS
SSSSVVHDKTSHSPSSSKMDIDPSPTLGASSSGVLSSSTSNLAPPQVTLSHSPSASSGPS
PSSVNLPPVDPKLRSCFLKNVLARKTTLYYLLHRLKKGDLASVEQLMPLAQELGSSIGEE
PAFTQSYLNLLLAYKNPHLRQLSVDQFLLKHSGHSVDLHVQLIHFVVAISSRLAPKETLS
YATRLVHQLSSATMTDADKTAKLKPAYHLLLDRLGQRLNFRKNLPAIFEFLGVSPQAPPS
IGSEKERDRSSLSSSHSSLHSSSGSVTLSSSSFGLSSMGLSGAGHNSILSAPSSSPKKSP
KTPSQSPSSASLSPSSPMSSSPH
>Amoebozoa_Flabellinia_EP01104_Vermistella_antarctica_P006191
MSEAVKMEVDGMEVDAAGTASPDASNIPEQQTDLEGQTMAVDTEASSPSLSTTTASPQQQ
QQQQQHELQLQYGDDRSEAYMATSPFPSLQHSYVIGGAGGDMIRDALSSSDPRQFISSFH
KTHGFDPNIVPFVNVLELLDMHGIPRSQVYQNVFIRVKDKLIDVIEKGSLSTDQMDRLLN
STFPYLGFPDLRCIPLAILNRHPMVPRAFLIQIASSPSLYCECPIEVKRQIWLCDEAKFR
SEVLPLFNEYLSNHKRNNRFVVEGMNIPTVPYKRRQASAPLRGLVECVGTSLGLYNMTLH
FFRTLFVNSGDMGFSSLRSDLLMALHDAGVADIYAKDPCHTLAWCLDACIRENSISVRQI
SEIRTLFASLSANDPVLGDLAMIVADPLAYSSVLKSTLDALIGGVEANLLPRDLPDVGFL
SRLIFFGSCAFRIMSSGVFEFPTLCEIQQLEGSSRDDDDDEDDESNSSLLREFYPRLAAR
VMDDRTRARVAELDREEAEALLAMKAADDDASTMTSPAIDLIGGISSGTATVGGVKPVGA
GAETAAATGTTVEEQVRKTVAEVEKELKGRHSGAEAAAVEAHECLIEVFLLNEVARKVLL
VYILSLIGAGDVDGARHLFDSISCYCCADAPTRRSWTSDMKKNETLANVAQSVLCKEHAF
VQSLVILVEESMEKGFKTKECRRLIEVVFCGIVLPLARFSVRIHLMAVDLLMHHHATLTL
DQRTLSEWLKFLYSCDGTAATASSQGGATKKEVIGGPTQWGDEEINSVLQVHAQLSEAVS
SRYK
>Amoebozoa_Archamoebea_EP01105_Mastigella_eilhardi_P025345
RTQQQRMAAQQREACVGARGAEALRDALAASDDPVSTVAAFAAANALNPDYAGEGSDAVL
KLLDLHKVPRRQTHLAVLEQLRAALVAAVPTMPVDKLNELLEQSFPYLQFEELRAVPLAV
LAAHPGIPECYLRKIAEHNDIYQACPLQVRQQIWLVEPMLLHDEFIAIVQPLLQNGDQES
NEWFPEHHVPPSKRRETGPVQALLRLVGRNAAAYQQVASLTREQFSACKCLPLCTLRSDL
LMALHDVGAADLCGRDPCHSFAWCLDACVRERTVDLRRARELLQHLSAAPLAALPDLAMI
AANPYAVSTLLACVLDRLVAVVESEAIPKDDELLCAVTQLLQFALGVHEQFAAPRPAARP
SKDVLQVFYPIVAGKIVDDQVRAQDPSAAPEPLDANLKTLLVAHPLCLKVTLYYSVSRAR
AKDPAGVQQLLGLVSGVDLLLQGEPAFVQSLASAAFFAPPPRDAELCAAACAAVARQRHS
AAVHTQLARWLAAGAHVRLAFTDLVRLVTALTADNTSEPPPGVRVAYENLLARSGGRITE
TAVPSLFAYLAPKQPHTPDAAAAVAPPERAS
>Amoebozoa_Archamoebea_EP01106_Pelomyxa_sp_JSP_P002618
KQWYQRRVRGAEIDLKFAQRLQSQVAAVGQGAGGGGGAGAHVVGDLAMLVANPYATSRLL
ACIHACLVSDVEKAAMPKDDEILRVATLLLELGLCAHDIVSTGNYAVPKPNEDILRKFYP
MMAAKILDDQVHEVDKTSPIEPLDPGFKSLVLTIPLCRKVGLFYMLKRVQVKDMATVRQL
LQVVATLGTAAQLEPPFFQSLVTILTTRKEFNVEIFVALAQHLRHVAQVHTQLVRYITLL
LPYLQLAEVTRHMLSLVDDNPLNPESVRAVWEVLLAKVSPRINAANAAAVFQFLQKS
>Amoebozoa_Archamoebea_EP01107_Rhizomastix_libera_P010381
MARNANTLLSHSAVTTSSTNFAGGAVGDVGGDEIKEGLGRDQPLKFIAEFQRRNSLPSEM
APLLIPSYSLLELHGMQPAEVNASVLSALRDDLTERTKTMSIKRLERLLEQSFPFIRFQE
LRSIPLAAMQHLPVVPPRFLAMLAKHTELYSSCPLQVRRQLWATNPELFRLEVMPIFEEY
VEAIQTGLTQQGCDLLSPQVKTQSRRSAYPQIQQIFKLIGTSTTLYTTTTELLAQRFLET
NNKAFATARYDLVMKFHDEEVSEIYNEDGCHPVAWCIDACLLEGGIDQRHLNHLKVCLKS
CAPDTAAFRDSVFVLCSPMATNLLCSSLWNRLKEATAQELLPKNDDNISFLCAACLLSSK
AHEIVSGNSVLPNATELLQSVCPRICSLLIDIQLSTLGHPVESNALMQSATRLSTHPIGI
LLLGCLIVQLTKDKTSETTLSPILRTAALSSGSGPIHQSIVSVLIGLKDWKYSTSLLHIL
APLAIEDSLNNQIVRYIIDSHSLGQQSEINDLLKISFSHHDQLHNQSTYLSLINNLDGKN
IIDVEGIKEWAKGSK
>Amoebozoa_Cutosea_EP01108_Squamamoeba_japonica_P003341
DNDKFNEEIFPLINTLIAERNPAEPLHEWTSADDAPRPSPAERRARTEPLQAILALLGDY
PALYRLVVDASRALFLAVKKGRLCSLRADILMAAHDQQLTRLYEQDPVHAFAWCVDACVR
DERVSEARAKEMSTLIEQVSVPA
>Amoebozoa_Eumycetozoa_EP01109_Acytostelium_subglobosum_P010349
MMSWPKLEALLDKSFPYIGFEELKSIPMKVMQLMQDVPFRFLKKLSETPELYEQCPLEVK
RQIWLINEQLFREKLLPLMHQYVEDPYLLQDLNELLVETLLLPSKRREGNAVLQEIAELV
GKSFQLYTMAVDYIKELYQHSGNPAFCTLRADLLMWLHDANLAIVYDQDCVHSFAWCVDA
CMREDTVDTRRVREIQSYFASLAPGKMLSDVAMVFANPFATHCLVRNVLRHLVNVVQKKQ
IPKDDENIKYITLLITLSYKAHMMLRDEHYVMPHIKKPVMASFYPILASQILDDLSRQGT
DQPTDTEEEVDANLTTLFNKNSVCQKIMCGYIAKRVNERDTTTVDKYLKFISAQAPHVAT
ADHSFIQSLVTQVLCVKDAKMSTVVIEDFLLKYKHLPFVQKQLLRYLQESQARMSQRDLQ
TFTQRLFTFTDGQAFVNDNSKLNEDILMMSKSILEKAGPRLNEKVLPLLLDFINSLQQLQ
HTQQQQQHQNPQMKHKVSTESSPSMQEEHIDIGEAPTSTTPGNTDSPNEDVNILDDSPPR
EPLQSSEQQSQTSIVEDEPMVEE
>Amoebozoa_Eumycetozoa_EP01111_Echinosteliopsis_oligospora_P006893
RGYAELRADILMGMHDRGVSAIYSSDPCHKFAWCLDAISALRPSIPYIRSAHNHNNSHHG
SNSASSGSSEAGGSDGLLDMRRIKEIQASLVGIQQGDEAQVDIAMIAASPQTSISLLRNI
YACLWEVVGKGGLPRDDDRLIFLSWLYTLGLNAEKIVKEEYYEVREGVSKTLSHSFYPLL
GCRLLDDSLRHLVPIPGVGLSPPPPVEDNLIEILKTEPMAMKVMIFYLLTRLAASDLPTV
TQILVSMSNKGVSLSHEPEFIQSLMSLLIAQKDTKTTAVFVDECLFPYKTIPQVHLQIIR
YAMFSGLP
>Amoebozoa_Eumycetozoa_EP01112_Ceratiomyxa_fruticulosa_P015274
MDHINNNNNNNNGGSGSTSSQPLFLIGNIGADHIVRSLSQTTNPFQTIEKFQKEYMFGKE
NALPALSLLDLHNVPRAEVYLRILERLKLNLLKQIETTHDDKNLEALLEQTFPYISFEEL
RAVPFAIMKQMPEVPPRFLRKLIDTKLYEHCPIEVKRQMWLMDESLFRTKVDTLLNDYIK
SVSGEGSGSWMQPNDLFEIISSETTLLPAKRRESSEVLKELIHFVGKSVALYNMILHFFR
TLFVSNKKPALCNLRADFLMALHDANVSEIYELDPCHKFAWTLDACVRDSVVEIRRIREL
QTFFSTVSSTDPIIGDLAMITANPFTSHMLVRTAFATLVTVVQKEAIPKDDETLNYVTWL
LSISLQAHSMIQTQNFSLPKQTKEISQTLYPLLAFKIMDDQSRKPNQPPEELDPELEMMF
RSNNIARKIILYYILTRVAQRDLLAVEQLIHFILNMNDISDDLDFFQSLVTQVINCKDLR
MAALVIDSTLLPIRNTQREHSTFIHRNLVRFLVESHLRLPTKELVNYINKFISGSHDDKV
TQGYRTLLEKASPRLNNKNVPLLFNYLYDNVVENSEVGSSSRSNITQATTPPISSEDDPM
SDEEEEEEEEE
>Amoebozoa_Eumycetozoa_EP01113_Clastostelium_recurvatum_P006043
LILMATSESTNADNPLLIGDVGADHILYSLANTPQPLQFVEEFQQSAGLSPRNASSALPA
LSLLDLHGVPRAQVYTKIMESLKSHLIQTIERKDVDAKSLENLLEQTFPYVSFEELREVP
LSIMRRMREVPPRFLKKLCANKDLYKACPIEIKRQIWLVDESLFREKVFPLLNGYVSGEG
GTPSLSQDILEMMPGEHFLPPNKRRESNTLLQKIVSLVGTSLPLYNMMLHFFRTLFVSTN
NPSFCTLRADLLMALHDGGVSEIYEVDPCHKFAWTLDACVRDSAVELRRIRELQGYFAAL
PEGDPVLGDLAMIAASPFVVHMLVHNAFITLQHVVENQQIPKEDETLKYITWLLTLGVQA
RSMIQEQKFQTPKSGKTVMHAFYPLLAFKIMDDQDRQPNQAPSEELNTNLDTLFKTNEIV
RKMMFYYMLSRVAARDYGCVEQLIALVLSLGPSIADDMDFIQSIVTQLIQCKDLRMSALV
IDNMLLPIKTSIPELSVPVHKQLARYLAESASRLQTKDIVQFATRFVAGSNDEVMLAPLY
RLLIERSGTRLNDKVAPALYNYLYGGSSEPHHPPPAAPSAQPLHTTTSPTQNEQGNTRTK
>Amoebozoa_Variosea_EP01114_Cavostelium_apophysatum_P000935
MEAEGTQANGSSKTYPFLIGQLGGDYLLEQLSSTSQPFKVIEDFRNANDIQNAPTFCLPL
LDILQLSRSDIYLGVVNVLRDSLVKRIAVLDKDKLLPLLEQCFPYIGFDQLRVVPLAILS
KLDEIPPQFLQQLSANRTLYDLCPIEVKRQIWQINKELFAEEFSKVLNDYLKAGESTSSS
ILYTLFYDMTFDEHALPQNPTRRRKQNVPLERIVHLVGKSVKLYNVLVSLIRTLFINTGH
PLFCTLRSDVLMFLHDEGTAFSEITDIDPCHKFAWCLDACIRDNTVDERRIQELRLIFDS
IPTDSPILGDLAMIVASPYTSNTLLRVLFDTLVGVVKSESSPKNNETLCYLTHLYSLGLQ
AQSLVESQKSAPPPVEKDVLLKFYPVMATMIADDATREAGQTAKIDPQFRDLFLSNPLAR
KVALYYILTRVKAKDGPQLSQLIKIVDELGPKVLTEEKAFVQSLVTEFIVTKHSPMRHAI
LDNFLMNWRSTSLFVHQQIVRTLMNLHMRIPVKDTVAYLSKLTENLPQEPPLKYELIGLY
KLLLDRMGDRLNDTNARFLFDYLGIYPPQQRNEREIAHVMSPSNVMSPSNNFSPSPHSYS
PSPASSPASMSVSTPHKLSPVRVSPVRPPPVPVAAQNQQPEDDLDISDFNYSYTSNFGD
>Amoebozoa_Variosea_EP01116_Phalansterium_solitarium_P014672
MFEMAHNADMPPAPPTHRREHSGPLHELLTLMGHSAQLYNVLVHFVRMLYVSSRHPALCS
LRYDLLMRLHDLNVAQIIDIEPCHSFAWLIDACVRDNAVESRRIKELQTSFEGVQSGDAL
LGDLGMIVASPFVEHTLLRSAYQALLQLIEAGGVPRESEELCFVTQLLALATRAHSNLKD
QKFSIPHVQLEVLDEFYPALMAVVVQDLTRQEPAVDGAPPPPERQPPEQAFIELFLKNAV
ARKVTLYYVLTRIQHKDVESVSELLTLVESLDGVLDLEPAFTQSLVTEVLNAKNHNIRKL
AIDMFVLAHRDDSLFIHLQVVRFVSEIQLRVSLKELLDYLQKMLPSKPLDEQEDSVRLRL
TQAYNQLLTRCALCCFVSHYHGWAGLWGVRVLSGCMSALVRARTRARVCDQICRLVSRVT
GQNAPWLFSYLGRTSDENYTHYPVSPGSYQS
>Amoebozoa_Variosea_EP01117_Protostelium_nocturnum_P011491
SASQSQMEQENNDPPKPKFLIGSLGGQYLQDCLSTSTQPFATIQQFRNENGLKWEEASSC
LPLLDLHSISRHSIYSLLVDRLRQTLKEKISKMDQNSLLNLLEMSFPYISFEELSEVPMI
ILNSLDPIPIQYLKLLSEQSSLYQKCPLTLKRKIWQMNDNLFREELYPLFQEYLRICLPH
HEMLSVDPNTPTKRRSEMNCLSEIVEFIGKDRQLYNSVCHNLRQLFVNTKRMGFCSLRGD
ILMALHDSRISEIVELDPSYQFTWLLDACVRDGKIDSRKLNELKGFFDGLLDGDSIIGDV
AMVASNPSVTGMLIKGIFSILEKDSLSEGNESLTYYTQLLSLGLHSHSILDHQSFHLPPL
EKSITDQFYPLLNKILLDESIEITHPKEGETVHSSAADRYKKIDSFTPILQSSGGDLCRK
IVFYWILVKISKKDHSTLSHLIKCLEPLGDLIADEREFLVSLITEVMNAKHFQIRVIAMD
FLFRFKDHSFFIQEQIVRFLMDPHLRMTSKDLMLFLQKCVPSPESMSDENTKARCRALYS
PLLEKFKGRTQDQKPINFLYEFVTGQPKPVESSSPSSNAGSPPAEEKKALPQFALGLPSD
MMEEFEDLPE
>Amoebozoa_Variosea_EP01119_Soliformovum_irregulare_P013568
DRMANQQPHKEFLVGTTGGEYLIEHLSKGGAPLKIVEDFRKRVSLRQQEVNKCIPLMDLH
QVPRHEIYLNITSTLRDRLLAKIPSLSEGQLQSLLEQSYPYIKTEEVRAIPLAILSKLER
IPLRFLKTLSADPQLYEECPLTVKKQIWVADTATFQQHLLPLISAIVWPQDLNHPAFEML
IDVGAVTAAPMKRRQELVELQEIATSIGADVQLYNQTIHYIRSLYVDQPNADLLCALRAD
VLMALHDNGSSPFTDQDPSHAAIWTLDACIRDHQLDNRRIQELKGWFDNTSEGHFVLGDV
AMAISSPYTHHMLIRTIYQSLIRIMQKDLQIKEDQILWFATHLISFGLNAHKMINQQKFT
FGKSENKILDVFYPQLMKVMAQDNLPKVPTEEGVVPPPRSIDLQLEQIARQHPIARKVMM
HYVLNRIHNKDYSLVEQTLALFDDRGILRENSFIQSLISQLILSKSSNLRGMILDRFLMK
FHGNSIFLHRQILRYLGESHMILSMKDLTNYILQILPTEVDAALKEKLTKSWEVLFDRLG
SRINPSIIPQLYQFLGKPVPMEFSYSPAPQAPSSVHSNSDSGSSSHSPRYHETSRVRSRK
DGRSDASSASPTFRDADAMSEFEIGAGYGSFIGGSMASLLKAANNEQPLPEDQAS
>Amoebozoa_Tubulinea_EP01120_Amphizonella_sp_Union-15-10_P016425
QDLVRLIGPSMRLYNYVLQKCKNLFVATNNVGYCTLRAELLLALLDNGVSQIYEKDPCYK
VASCIDSCIRDDSIDDRRMKDIVQALEKSSEKTWIQDLSMLLRDPYF
>Amoebozoa_Tubulinea_EP01121_Diplochlamys_sp_Union-15-3_P022045
SLVGSEMCIRDRSTGGKQGSDVIKINLSSKSDPFQEIKTFQQNNELNEKNAGAIIPSLKL
LDLHGVSRSHLYHSLLTSLRSHLLSRVDELSQENLSSLLTSVFPYIAFEELRPIAIAIMK
RLTDIPKPILAQLASNSSLYSECPIEVKRQGGSISSSQQVLRDV
>Amoebozoa_Tubulinea_EP01122_Echinamoeba_exundans_P011300
MSYGGGASGSVGGSASTAQPQRFLIGKEGRDAVVGALSAEDPRRVLQRFQSEYNLENTLS
QSCQPAFKLLELLDTSRAEVNVGLLAALSGALSERTVQLPPDALSHLIQISYPYVAFDEL
RPTVFEAMRGHESIPPRVLDLLLADPYLKTHRPDILSSLAPIQVRQQLWARDPNGAYASM
LSLICRRFHNELPSLNHQILFEAASSFRQSLIHLMGSGSEDATAADQPSTNPSSASANPN
SATNTAKSTTSSTASKSDLFTSSDTVQGTQLRLGATLDAETQRSSAQRVLSSLPSLLSRR
VILRRKRGAAAACLHELLDNLGTSTSLYSAALAWFRTQPVELADARHDLLMAAHDLDRRS
LCEADPIYRASWVLDACLKDDQFDERRLKELENLLVAAHSSAAVSATRPTLKVAVPKPPP
STTRDEKTYDGMRLRNRHVQASSGTASRPKSTKPDDTDSEEDEDEDFDLGVEWMDVSSDE
GADEELQVRSSKRRKLSEDSVRSEKPPRPATAEDTPSSPNTQTDAAYMMQDRWLNHVFAF
HTARRILDLLRNGSSKNSIARDQPLQRLFHLFSFPSSTSVSTIQELISVLASAFRDPPDT
PESTQVLKNGSILPIIMWTIINCIFEQNVPSLFALTKFLDQSAVASFAKRQPQHYKDWQL
VFFFFLSSIPNDHPLVDPCLNLCKILMGAQLTEDEDIILLFGLASVYQPVSSSNLKELFE
EKQSSLGNLDQTVQAKQAILKYQFSLT
>Amoebozoa_Tubulinea_EP01124_Arcella_intermedia_P036845
MRSVKVVPKPFLQELSSNPLLYADCPIEVRRQIWETDPNLFKTEALPLLKNYSKTHQQNI
PSISISPLLGASKSQYTFEPPRKRRQANTVLRQLMGLIGDNFNLYDNLLGLVKNLYVETK
EIGYCTLRSDLLMSFSDSGMNEVAERDPCKKFTSLLDSSVHDGWIDNARASELAKLMGAR
KMSNPVMGDLGMIARDPFIVGVVLSSLWGRINNYLITNELLPRDDPTLSLFVKLLHAGLN
SRNVLQTKNFKEDEGAISAILHQFLPALITNVLQNLLNQPIHVEHDTFLQLFLEDPTSRK
IALYYGLICCSQRDAQATIVILDLLGEFESEEITAELWFFQGLLRELTYLQTTTPVVPST
QEAVTGIVKQLIEAFSGHVIIHKEILGFILNAIYHIPPNNLLAYVKQLLATDTAKNASLI
PTYLVLKDKLATLKISTKTWAFFFHWITEVVGPISFPTNNDLDMEVV
>Amoebozoa_Tubulinea_EP01125_Pyxidicula_operculata_P006369
FSSMEEFLIGKRGADFIFEELSHGEPKSVITKFQEENGLRPSVAGSCLPILGLLDLHDVM
RSEVYKSLLQQLRTQLLERIDTLQQEQLIQLLEESFAYITFPELRAVPIKVMRTLKSVPK
GFLLELSSNSQLYNECPIEVKRQIWSVNEGMFKSEVLPVLRSYRKQHQQIGVTGLQILSS
TSSDGRKRRQGNTVLKQLVNIIGESEVLYNYVLALIRTIYNETGETAFCTLRNDLLMIFH
DKEMMEVIENDRCKKFIISLDTAIQDYITSNTTQSSNVSAALSVSGSAAGGSGYFDPTKA
YELEKFIRNMSMRGETGVLNDLSMITRDPYALGTILDALWKQITNKVIVHEELPRADEVV
VTLTRLLHLATTSRGSVIKHDDEDIDSADSSLYVLLTQFYPVIVMFILQNQLNQPALIEH
DSFLQIFLDEPAARKVALFYGLMCARQKDPHSTIVILDLIAEFEPEEIVAESWFFQSLIR
ELTQLQLQIAVLPAVQDAINTILTHVIQHFAKHISIHREVQQHIANSFGHCSTTILLGHL
KSLLDTLPSGDTQLNQVKSGYITIRDKLGPKKINNEKAAFFVQWLTQHDLLTSNQTTTTA
QDQIHNIPNQSYPPLSSQVMFSPAHHGSTWDSPMSPRRPDI
>Amoebozoa_Tubulinea_EP01126_Amoeba_proteus_P009053
KVLLHKLSEELLEAVVSTQSTGKGMTNEFLIGKQGSDFILEELTRREPKSVIAQFQQKND
LRKEVLGSSAPAFGLLDVHGVRRYDVYKVLLHKLREELLARVDTLDVVVLEKMLEESFPY
FGVPELRIVPLKIMKSIPAIPKALLEEIAKSPYYRECPIEVQRQIWDVNETLFRAEVFPL
LKSYIEQYAGAKNIYSQFVLHYASKRENNSEGLSTPVLDPGGASGSGGGSVGTVDCGVSG
TGIDGGVGSGGMMGSVGSGGGQVDGSNSSGTVMEDVTHGSLVNYIASKFPLEAPRKRRST
NTVLKQLLYIVGSSRSLYEKLLLQITEFFFTTSNNGFCTLFSEFLFSLLESDVEGVVSNG
DPINSICLQLDELVTNFGDAGILHNIDLAVRRLCSVRTSTIVINASSGGYKTKSIPNKPI
TDFHPKSGTTIATLTGMTAGATNTLIEISPHTSINLAILLRDPYATIAIITALWNRLEFC
LDRDQLPRDDEHLPLLTQLLNISCHARKIISKKKYKEKTKSTVTLVQQFYPLMVLYMLDN
EFNVPIKFSNLGNSFDSIFKKEKVARKITLFYCLQRALTLDGDTTVKILEVVANLKPKQI
EEDMWFFNSFFAILGHMISTLTATDNLEVLDSATHTRSSAEKDRYFSLGKGGVKTSFIWY
W
>Amoebozoa_Tubulinea_EP01126_Amoeba_proteus_P009058
MTAGATNTLIEISPHTSINLAILLRDPYATIAIITALWNRLEFCLDRDQLPRDDEHLPLL
TQLLNISCHARKIISKKKYKEKTKSTVTLVQQFYPLMVLYMLDNEFNVPIKFSNLGNSFD
SIFKKEKVARKITLFYCLQRALTLDGDTTVKILEVVANLKPKQIEEDMWFFNSFFAILGH
MISTLTATDNLEVLDSATHTRSSAEKDRQNFIHMVLVTLASHFYGHLNIHKDFQILLVAS
VTHLSGQFIFNTVKIMLTNLSTITDLQAISQKTRLFLQPNYILLQEKMLLVYRGKEVAFM
TSPEALFFYSWLEPLNTPTNPPSISTPINPPTDQQTS
>Amoebozoa_Tubulinea_EP01127_Copromyxa_protea_P022519
MLGKDGADFILEELTRNPPQSVIPSFQENNGLDTSLVGSGVPAFGLLDLHGVRRSDVYKG
LAHFLRDQLLEKIDTLDKQQLAKLLDESFPYLSIPELRPVPIKIMKVLDNIPISYLEQLL
TNPLYREFPIEIQRQMWEVDEALLRFEVFPLFKAYIEDHGASTKNVYPHFVLQPYAVRRD
SKAGLATEEGEGVVDAVWEGVQGEEGITSLLSFLAAHSSIPSPKYRRAKNSVLKKLLYFV
GSSSSLYDKLQTAITDLYLNTNNPDFCTLYSELLFSLLESDSEVALSSTATSALCLRLNE
MVSSPKDLSALTSLDAAMTRVFSTRTTTIVINPAPAATTPSGYKTRGSTARLEASKATET
VIQSANPAEPNAGMLSGNTSVLVAMLVRDPYVTTALLSRIWSRLEFCVERDQMPRDDEFL
PLLTRLLYISCHSRKIVSKKKYKEKTKATTAMIQQFYPLVILHMLDNEFNVPIDIKAHGG
NFEVMFKREKMARKVSLFYCLHRAVHLDSNTTIKIIDLLASLKLAQIEEEGWFFSSLTRI
LASIASTLSAAVDTSEDLDPVIQNPSKSAFEQECLQFVTQIIGSLSSHFFGHASIHKDIV
QVLLSSSEIHLPSTTVLSFAKGLVEKFELSSDQQTLATSKQFLKPTYLAFKDKLHLNQFA
STDADAAYLLNWIDSL
>Amoebozoa_Tubulinea_EP01129_Flabellula_baltica_P015529
KDLKVMQVGPEGKQKLLDHLNSEGDLLQLIESFVSSHQYNSDYVGTSDSMMEILDAHSVS
RYLTSDGLFTRLKKQLLDEIDRYTDPKLKRLLEKSIDYVCVPQLAAIPIKVLKTISSIPE
EYLGIVSGNKELYEQMPINVKRQIWEISSELFKEEIIPIFEKYLQEAHRSHQNLLNFEVS
TGVPSVRRKKSKNLSKIIDMLGKSLILYNTCVTIIKEQYVKTGLLGYCTLRSDILMSVYE
NG
>Amoebozoa_Tubulinea_EP01129_Flabellula_baltica_P017396
LGDLAMIVRDPHATTLFVKNIVWQLKSIIENQNLPKNDEIVKRSTQLLQVGMQAMELNSS
QIVPESNITSDLLNKFYPILCIFFIKNTMGLPLEIEYDSVSELFSTVTTARKIMLYYCLT
RLVESDGPSVLTIIDLLMSLSPSDLEEESDFLNTFTELLIHLRQSHQPF
>Amoebozoa_Tubulinea_EP01130_Rhizamoeba_saxonica_P007759
LTDPQLQRNGKTNMIGKIGGDFILKELSNCSTPGPVIDAFQKENALDEEYADTSEPIFAL
LDILDVPKSEVYKGILHRLRTQLLARIDSLTDPQLQSLLDECFSCIGFPELAPVPLKVMK
CISAVPSRFLLKLANNEELYMKCPLEVKRQIWEVEETLFSNEIMPLIRQYIKINQLDLRK
VMDLTITIRNPKNRRNSNEILKKLVSMIGNCYKLYMILIETVKEIYYETKDVGLCTLRND
LLMGLYDNEVLEVYSKDPCHKLCILIDSILREGRIASRKLGDIFISLDELSSASNNNDIT
ADIAMIFRNPYIVSQLVRSVWERLSRVLNDDKLPRADKELKRLVHLLHFGFQDDESLKMN
NFGQLAPPDSILKRFYPSLGLNVISHELNQEVYMDQGIIKDVFRNDESSRKVILHYCLTR
LRAKDTRTVELIIDLMEDYPEIDSEYPFFACFFEMLIEYQSSSEKGASECANQAVEHIIN
CPGVSNLSSVHKEMIRYILATYNSLPLETVLEYIQNLISNLRRTGTKLEFLNESKIKKQY
LILMKRFGTSINNEDTNFIRTCLADHTDQ
>Amoebozoa_Eumycetozoa_EP01132_Coremiostelium_polycephalum_P005107
MTVMKKLTPKVPIEFLQKLTESYELYDQCPIEVKRQIWLISDDLFRDKMGPLIRQYIEDS
HLVQEQSELIPGLDTLQLPSKRREGNPVLQDLLKLLGKSSQLYTMLIDLIKKMFVEPGRE
QQSRNFLCNLRSELLMAAHDQGIQDIYDSDQAHSLAWCMDACVKDGTVDNRRIREIQTYF
QGLHQTNNPVLGDIGMVFSNPYVMNLLLRCILNQLKDVVRRKQIPKEDENIKYLTYLVVL
GLKSYEMIKEQKYKVPHVKKPILQTFYPILASQFLDDIIRESQRTAPDALLTTPTPNGEE
VDTNLESLYTKIDVCRRVLQSYIVKRLMDKDLVSVDKYLKFIEKLIVVKEKDKEDTTMTT
DEQEEEKEGSIGLDHDFVQSLVTQVISIKDLKLSAIMNNKMGQRDLTNFIQKLFPTIITT
SSTNSTGTTGNKLNEEIVLMTRQLLDKAGPRLNEKTVPSLFEFLKLNQKQTGTTTSATTT
STTSPSASSTPTSGGDSTTTTTTTTTTAMDESMIGGSSPAPLSSPHTPMDVVESINSAQS
PTSSSASPSQAPLSDSSTNTTTTTTNTTTTTNPPPPSSPTTTSTTTPTTNN
>Amoebozoa_Eumycetozoa_EP01133_Synstelium_polycarpum_P007360
MEEYLIGDLGAEKILTSLSQTTQPIAVIEEFQTANGLSRTNMPSVHPALKLLDLHQVGRS
GLYTSLLQCLRDDLLTRINSQSSHELETLLDKSFPYIGFEELKSVPMSIMKLMVEVPYRF
LKKLSETPDLYEVKRQIWMINDQLLNEKLHPMLTAYVEDPALVAELNELVVETIGLPSKR
REQNAVLQELAVLIGKSTQLYASVVEYIKTLFVATGNLAYCTLRADLLMLLHDHGVAEIY
EHDSAHAFAWCVDACMREDTFDSRRTKEVQTLFSGSSAPHNHSAAIGDVAMVFANPFASN
CLLRNVLRHLAGVVSRKAIPKDDENIKYIAYLLTFALKANPMIKKNRFKIPHVKKQVIQG
FFPILASQMLDDLTRDQQRASAAALIASSTDASPNPPAPSEAIDEEIDPNLTSLFVKHSL
CKKRVSERDSATVSKYLAFVAQNDDKVLQEEPGFAQSLVSQVLQTKDAKMGVVVVDEYLI
KYKHMPNVEKLVLKYLLEAAPEAAPSTPMEIDQPNTTSNITTTTSTTSTTSPPPTTTTSP
PNGDQDVYYRINTSRSTSLKDSYFKIAITEHGSDTKDEEPLINRVNINSMPKKWTLFKAG
SIVASSKFDSITMRTTTMDICEPIPPADIKGIIEKTAQFVAKHGEAFEQKEHKDQIAEQA
AAAAAAAAIAAAEQQTADTPATSDTPATTTSPTTTTTTTTTTSAQPSITSPAPTPTPAPE
PEKPKRVAVEPDNLLYILDIPEDMTALELELLLSPAFFDKNTILDRAINRFEWNQQEQIA
QRKADEEADQERAMIASIDWHDFVVVDTIDFTGDDLSELPCPRTFEQLLKLEDEDTSGSN
DKEEMDVEMETEMDMDMDMEPAEPKLRVVKDYTKATKPAGQAAPRITQQCPMCKLEIPLD
EMAEHMRIELLKKRDNTNNQINRDSNMSTLAMDNEIAKNLQSFAHRRTDIFGDEEVEIGR
TLRQEDNQGEKVIWDGHSGSIPRTQAAILGQEQNKQQSNQMTVQPQPPPNMMGNQQPPMH
QMFMQPPPGMQGYPPGMMPPPPGMQYPPGMMPQGMMPFGGHMAPMPPGFMPPPPPPMIFD
EPEKPTKKQKTEDMLVPEEEFIQQNPGPVVLTIESTNSEGNVQSFTITLQPTDTINIIKE
KIKEQNNIAPNKQKLKAPGLSILKDQNTVGFYNFRSGTIISCGLKERGSRKGKN
>Anaeramoebidae_Anaeramoebidae_EP01155_Anaeramoeba_flamelloides_P021844
PFEIKRQIWEINTLSFHNEVYPLLQSFILDTSQRDLRLDMMSSELRPSKRREANPVLQKL
LTLIGTSLPLYQSTIEVVRLFYSKTGDIGLCTLRSELVMAIHDLQITELINNEECHDLAW
IFDACIKDGLISTKRIKN
>Anaeramoebidae_Anaeramoebidae_EP01155_Anaeramoeba_flamelloides_P032943
KRREANPVLQKLLTLIGTSLPLYQSTIEVVRLFYSKTGDIGLCTLRSELVMAVHDLQITE
LINNEECHDLAWIFDACIKDGIISTKRIKNLENLFHTKSLLNNQSLEDVTMLIRDPFATW
TLTRSVYAQIEYLVENSILPSNDENLKGLTFLLQLGFVAREIVKTKQYHIPPEDSGLLKN
FYPLIVHLILSDQQESEINVSDYSDLIANFTKTNKIARSIAEYYIVLKMSSKIYNMDF
>Anaeramoebidae_Anaeramoebidae_EP01155_Anaeramoeba_flamelloides_P040755
GSKEISEKLRKEEPGKAILNFQKSHSLKEKKSDPALQLLSLHGFSYLETHKSLFNLMKND
LISKIPNLSQEKLDVLLEKTFKYIGIEELQSIPIKTMQSQKKIPKKFLRELESNKELAEK
CPFEIKRQIWEINTLSFHNEVYPLLQSFILDT
>Anaeramoebidae_Anaeramoebidae_EP01156_Anaeramoeba_ignava_P010777
IFKMRKRLIGSLGGKHILEQLSKEQPGKAIKTFQKENELQVPSSKPAIELLSLLGFTMKD
INLSTLNFIKENTISLIKNLSVEQQLIFLEKSFPYIVIEELQEIPISIMKNLQNVPENFL
RQLIPNQDICCKLPLEIQQKIWEMEPNVFLQQIELIVNEFRFDFQEQNRALVLYGTQIHP
SKRRRGSRSLQKLLEIIGRSQKLYNLTLDYLRDLFIKTADLNICTFKSGVVMGIHDAQIT
ELNRNNKSHTFTWIFDACIKDGTCRASRIDELKKFFDSITENDKILGDIAMVLADPFATF
TLVRSIFISLKDLVPKQEIPKESEELRYLTILLQIASECHITIQKPKFI
>Opisthokonta_Fungi_EP00151_Rhizophagus_irregularis_P012169
MSFPYRVPLPDANNLSLGRESMTRIASVLAGSDNLTTGIQDVQYLANIDIPDIENVRPLL
DHSGLSRYEANKALVEELGESFVRMIDKEFWNVEKFNEFINIASQFMFMKEIRKAVLTAC
VKYHDRISSEMYDWLVNDPNIVDEAPMSIKRELFARDKSLFRLYVTPIFEEYLKDQSLYF
LSREMRGTNINEVLDFRMNNKGLQDIIDMIGENNILFDEMLNLIRIWFNDNGWPRICSFR
FDFFMGMQKADRIQMCKRDHSFNFIWYVNSGIRKGFDSNRINELISMYNKAKKTASRDII
ELAMVFQDPLVVSVFSARIIEILRKYVDKSSERIPLRLVTNIMQMITKEKETSTLKWCTS
MLHFGSNAFRMIFSKNYNLPDLDEKEFYEGFYRHLLFMMVDDRQREAKENNRARKDKTQD
VIDTQEIPITPTWISFSEAETHLLGRSDVARKIFCQYIVERTDKGDPVAVHRCLPFIYAS
LPRNDNDFMHLEMYESMYQSIVTIIIKSHRVRVLCSERWRSVITDLINITPWRLSIQELV
VKLFIEFYSDEVANQLTTLGCVERMKLVREWAERMCITGVNMKTGDVKALRHKYLLMIFR
STQVVSGIYSIRPDVCPVLWEIAFQGNKDVNLNAKDARALLEMYL
>Opisthokonta_Fungi_EP00152_Rhizopus_delemar_P004853
MSKKILIGPAEEDIRALLSQSREPSEVIKTIQKEYGLDLLGIEHMYPLLDFCGYSRLDIH
KACLDALNIETVKYIESSSFQLEQFYDLFDKTFPYIHIPLMQPIPMALLKKFERHVGEDV
IEKLKSDMNVFANCPLNIKQRVYKQDEAFFQQSMLPLLNSYHHDETLQKLAINLKPDSYQ
EVIEQSLCSLRIDVLMNYHDLGYEKNGTPLYADFAMVLMDPMISNFLASCIVKWLRSSVD
DNAPDDLEELISYTTKLLNLAEHAPTAVALNTKIPKLNKEIKNVLWTVLCEIFVNEDADM
KIQIKESDFNALQGMLVRSDIARKVFVHYLIDRVQERDVAL
>Opisthokonta_Fungi_EP00153_Phycomyces_blakesleeanus_P002444
MSKTNLIGPAEETIKAHLSQSGDPLEAIRTIQRIYGLDLPGIEAMYPLLDLAGYSRHEVH
LYCLDALNKAILARIESPDFTLNDFRDLYRRTSPYIHIPYMQPVPMALLKKFEKYVDEDI
LSSLKNDEEVFENCPLNIKQRIWKQDEGFFQGQMLNVLNDYHHNERLQALAMNLKPESYQ
GVIEERRSHPIVLKIMDIIGGDPKLYTMFMTMLRLVFEATPYPSLSSLRVDLLMNVHDQD
IEEVYKTDECHKLIWSLDTCIRSQNMDEAIIGKIKECFDKTVNGEPLYAEFAMILMDPII
SNFLSSCIVRWLRNSVDEGAPGNLEDLINYNAKLLNLAEHAPRATGSDLKIPKIDRDIRI
NFWHDISVVIINENTPTNQANSLINITRIESIISKSEVARKIYVHYLIDRASEGDITSLS
RCLPSILNTLPSEEDKDNVDYNIHLYTYQSFFRTFINIIIKRHLVDCVMDIRWRQAVVEE
FLLRAVTWDFSVHEQVVKMLNEYFKEPKHLPKLGEQVAVIADWADKVFLNGTREEKDTPV
VYHLYYSLLRDSAMVLEGQFRIAPPAIVHFCSTIR
>Opisthokonta_Fungi_EP00839_Anaeromyces_robustus_P010928
MILNVIEKLGSTKKEVYSKLSENMIKAILETIETVDKENVKELISRTTPYITQPELCQIP
IALYKNKSHIPDEILQKFMEDDNIYKKCPLEIKRQIWEKWKDPFIGELIPLFKNYESDQD
LRKWEKEMKEYGIHSMDRRKNASFLAITSLIDKSSKLYEKVMSYVKQFYAKTGTLCFCTL
RFDLLMYMHELEIKEIYDNDPCYKLAWCFDASLQYQTLRIKEARIFFDGVRNKDPSFADI
SMIIANPYTCNMLADQIFLKLKELSVSKKPCTEDDDLIWMTNILNLGFKSRTMIQNNNFK
IQRFDKDITDIFYPALINMIAENEKNEKNEKEEKIKSPTESDSSNKKANQSEYLNESVIG
VIQKSDIALKVFIFYIFNRLENVDSIALGNALKVVKNNYERFGEDFLQTFSTILSKIIVE
QNHLFASTSSFKTVIIEKFLTPLVALSSSAHEHVLKIVMELMRAGAIWDNFTAWIDKIFK
SGKMDDESKFQQIYKEIYDFGTLQSKDLDIARFSWHYAPNMLKFLDIPVPPTPPPAPVNP
SPSTLMQPSPNPLSVNMMQWNMRSMDGNGMNPLMKNSMNPMSPMGMNLAGMGPNMNPMMN
GMNPMNPMNPMNPMNSMNPMNNMNGPNGMNNTNKMGGYNRYNNYGNQGYRPRNSGYRPRN
RSYPPPHYQNNYYGNNGGGGPGMGKRSYNDMDPGFNQYNNEQMYKNRNINNNNNNNNNNN
NNNNNDNSNMYYN
>Opisthokonta_Fungi_EP00843_Neocallimastix_californiae_P012851
MDSEDKIFNTPERIKILSIIEKLGCSNGEVYSKLSENLKKAILKAIQTADKNKIEKLINK
AAPYISEPGLCQIPIELYRNQSYVPDNILKKLEENDKIYEKCPLEIKIQIWEKWKDRFVE
ELIPLFKNYESDEDLKKWSKEMKEYGIHSTDRRKNSSFLAITALISKSNKLYEKVMSYVK
QFYAKTGSLSFCTLRFDLLMYMHELEIKEIYDNDPCYKLAWCFDASLQYQTLRIKEARMF
FDGVRSKDPNFADISMIIANPYTCNMLADQIFLKLKELSTTKKQCTDDDDLIWMTNILNL
GFKSRTMIQSNNFKIQKFDKDITDIFYPAMINLIAENNEAKEAKEAKEKEDKIKSPTESD
SSNKKATTQSEYLSEDVVEVIKKSDIALKVFIYYIFNCLENVDYAALGSALKVVKNNHDR
FGEDFLQTFSTILSKIIVEQNYLFASNSQFKIVVVEKFLTPLVALSSSIHEHVLKIIMEL
MRAGAIWEKFTAWVDKIFKTGKMDEDEDMKFQKLYRDIYDFGTSQSKDLVIERFSWHYAP
NMLKFLDIPVPPSPPPAPVTPSPSTMMQPSPNPLTGNMMPWNMRPMDGNMNPMMNNPMNP
GMGMNPGMNPGMNPGMNPGMNPGMNPMMNGMNNMNMNKGYNRYSYNNGYRPPRNQGYRPP
RMNRSYPPHYQNNYYGGGGKRSYNDMDPNFNPYNNEQMYKNRNMNNNNNNNNSNINNNNN
NMYYN
>Opisthokonta_Fungi_EP00844_Piromyces_finnis_P003029
MYMHELEIKEIYNKDPCYKLAWCFDASLQYQTLRIKEARLFFDGVKSKDPSYADISMIIA
NPYNCNMLADQIFLKLKELSVSKKPITDDEDLIWMTNILNLGFTSRTMIQKNNFKVQKFD
KDITEIFYPAIINMIAENEAKENIKEKDDKVKSPTESDSSNKKTAQSEYLTDDVISVIQK
SDIALKVFIFYLFNCLENIDANALGSALKVVKNNHEKFGDDFLQTFSSILSKIIAEQNYL
FASSSQFKTVVIDKFLTTSVDLSSSLHELALKIVMELMRAGAIWDKFTAWIDKIFTTGKI
DDEEKFQRLYKEIYDFGTSQSKDLVIERFSWHYAPNMLKFLDIDVPPTPPPAPITPSPSI
MQPSPNTLTGNMMPWNNMRPPVEAGNMNPMMNNSMNPMNSINPMIQMGMQPGMNSNMNPG
INQIQMNPMNSMNPMINNNMNGPNGMNMMNNMNKMGGYNRYGYNNHNSGYRPRGGKYRNN
RSYTPHYNNNNNYYNNNGPGKRSYNDMDPGFNHYNNDQSYKNRNMNNNMNNNNNNNSENI
YYG
>Opisthokonta_Fungi_EP00846_Dimargaris_cristalligena_P005699
MDSQPPKYLLATDGRDHIKKALSVSDPKRVISDVQQKFGFHKPQVEAAYPILDTSGCSRR
LVHTSCLDALKKAIMAKIEAGLTKEQFDKLLEQTLPYLHIPQLRDIPLRLLKSQPERITP
DATQTIVSLPELFDVCPVEVKRYMWTTEPSLFHAFVTPLLEVYRNDPSLKTLGRELRPTD
VPSIIQQRRNHPSVVTLAGAIHTNISLYNTVLGVLRQGFVQTGDKAYCNLRFDLLMKMHE
NDIREIYDKDPCYLLVWYLDACFRNQVMDERRVNDIKKFFNTVDQNGPVYGEIGMILYSD
CVCQTFSLQLLSILIQDVANFVSPKADQNLIWAATMVKLGTRAKLMIETRDFKVHKIDKE
IIQNFMVNLSQIIGANQARLKEVYQALSNALDHDVTGQFDYWSDEEAEEIMQESYRSQVN
TVALIEEISKLVVTHEIALQIFGQYVLDRLLRLDLHALMQALPVFQVYLNNAVSSTSLSG
SPPSTQAVDAFYQSYVSCIISEIRPLYAEILKHSRLHEVLITGFLIASVPQSRFAFLQVL
RLCQFLQTRLLSAHSNLNDSLSAENRLDAFRLLAGWADAACTAATAAMHTPGAAVYTAEP
DAELFAACQTLIQKSPAAAGAYQIVPRHFPRIKEFMDSVAPKN
>Opisthokonta_Fungi_EP00847_Piptocephalis_cylindrospora_P001963
MSDDPPTPADPPRIRPEDLFSTPPTSTSALPLPPSSASPYLVNHIGTEHIQRALSSEAPD
TFVPTFAKKHCLQEDLHKKLTPIDPLLVLFGVPRSRLLQAAIDRVVVSLGEQAEEMEVDE
ERFLALAHSMLPYIAEPNLQNIPLALFAKHPEWLSDSMLDRLAPPQVYSHCPLPIRRRLW
SHDKKLHARHLAPIIQAYLDDPGIRSLAREMRTVEFTGSLTARLRRDHPSVRTLVTEVGG
DVQLYSEILSTLRSILIKDPEGSPTAAMLRVDLLNSLHDADVRGITENDACHPLAWGLQP
CVREGEMSPRQCISLKGVFEGIDSAAGTGGLYGDVATIMVDPFTTHLFAANALLCLRRYA
MRNRHSEVRACREIRFASSMINLGAHARKILRTQDFRLPRPPKALNAFFEAMVRIMHVDA
RYEATDRPRSSTADADADVDRQSGGRGSSGSIGSTEGSGASSDHKLGGLEEEEEAVKVLR
SSRIAQTVLAQYVLDRLHARDVEALSHLLPTILSTLPRELGGTGVAMIELDTEILRSEAD
LGIWSIYESLAISMSDALARTHLAVLLAPSARTRTICVERFLLPMARVSWPVHEAMLRLV
AKVYDRGDKTAEYGIGWGRVLGEEGRLPPDSPTFPIVPSGDVEKIAMDSALEHVAERKSN
LKQVYQALLDRSKDIHCELTPSMAPRIYEMVYGAMDMTE
>Opisthokonta_Fungi_EP00849_Syncephalis_pseudoplumigaleata_P002731
MALCRKHPEWVPMDAYDELCKGDVYEACPLEMKRRLWLHDHNLFGQYILPTVKEYIEDPA
IRTMAGEMRGTDLAASSKERREHATVKKLTRLIGCNLQLYNVCLGLLRSLFIQDGQPMPC
MLRFDLLMAMHDGDVREICDVDPCHKLVWSLDACIRTQQLDDRRVDEMRRFFESVKHRGV
NEGVYGDLGIVLYDPFASNMIAGQLLQHLHAYAGRLGRVGDMKTDRTIQWASVVLNLGIH
ALHMIRQREFQIPRVPKSVTSGFFGVLVRVMAEDQRHSHRRWNGTDRPAGIGTEMEGIMR
ESVVAQMVFAHYILERVQRGDFLALSHALPSFVAALPATLPPCPLLDQLIQSLVTLVMHQ
HLSTLVAQEAVARLIIEEFLLKCVGRTVIVHDKTIRLIQAILWRVDVTVARTAYNWAVQC
AQQGQKVLATDAQRQDTLRSECYAPIIDRSLSTPWRLTRENAPGIFNIVYGAAMDIES
>Opisthokonta_Fungi_EP00861_Lobosporangium_transversale_P009355
MEQRLLGPRAGEKIRDMLVKQNPGMAIRQIQERNGLNLPDIGAIYPLLDHHGKTRYEVHS
SCMRALKAKLLQRLETAPMDNARFDSVLESMLQYIDVQGLQELPLTLLGRFPDRMTKEII
DKIGENEELFKIAPTEVQRRIWLSNPNKFRDDVIPIVKAYRTDPEIINLAKEMSIEHPTK
VINQRRSHPSIKQLMDIVGGNLKLYNHIGTYLRSLFIQTNEAVYCTLRFDLLMAMHEANL
GSITKVDPCHELVWNLDACNRTLSMDERRVDNIRKFFDKVDRDDPVHGDIAMILNDPFTS
NMITSRLLALLNEATQNGRAPQSDSTLTWTATMLNLGAHARRIIQNQKFRIPKVDSNVSE
KFMTTLSNCILDDTLGMLKQDVDENLEYEEVEFTEDNLVALDDSEVARKILCHYILSKLA
NQDIHALARTLPVIVNSLRRNSPYDYQSVTLDSLHVTYQSFFYSFLGMLLRQTLLTRFLM
VRKWQTVIMNEFLLPAAALDSSVHEQAIGFLSEAFSLVASSGRAGPIGEAFMNLGRWIET
LFVNRPTASIGQEKDMSIREIYAKLVSDAARLSGGRYKLKVEETPNVLAYVQPLWERQDS
HMDTSH
>Opisthokonta_Fungi_EP00862_Endogone_sp_FLAS-F59071_P008674
MTSEKYLIGPLGEGHIREELSQRDPLQVIQQMQRDHGLRLPRVNAIYPLLDHHHRLRREV
HAACLEALKSELVSKIAKDNELGEESRDREKFDRLLAQTLPYIAIPQLQEIPMALMRRNP
NRPSDEVLEKLKQNPAVFQACPVEIRRRVWKNDVALFTGEIVEMLSRYHNDEKLQELEMD
MRPQNVIELIRSRRQHPILRDLLGVIGDDLELYQMFVHVVKVVFETDPHPSLATIRFDIL
MALHETEVKKIIESDQTHMLVWSLDACVRNQTLDDFRITKIRECFDGLKRDMPLYVDFAM
VLMDPTTANLFSSFMLKLIRASVEQSQDMNTDDIDWAARMINLGASAHRIHVSHQYRAPK
LDRALRDEFWSTMAGFVVDEQTDAAGSADLTRDMEEPEIKNVEELCSRSEVARKLFLQYT
LDRALILDVPALTRCLPRILNTLPSPPTPEQPSNGDFVLHDFTYHSFLHSFLAALARSHL
PRLITTPRLKKVVVDEFLIPLVERWDEPAHEIVAKFLCEFFDVRVIGGQVGGVQVAGVGE
AVLIVEEWADRVFIAGKKDEERLGNLHQIYRSLLERSHSYESKKARAAEDENQKSDKGRY
AINPPSVLLFLEQFRVGEEHGIMPGISVFGDAGIEDDPMDEEEQEDVVMAS
>Opisthokonta_Fungi_EP00863_Basidiobolus_meristosporus_P004598
MSDPMETEPKHYLVGVEGGQHVKNSLSLNDPKIVIAEIRAKYGLDVPNIQAIYPLLDHLE
YSRAEMHGAFLDSMKTRMLEKIQKEDLDEERFQKLLKKTLTYIHLKELREVPMKLLSKHP
ERIPKDVLESISQQAEVYAECPVEVKRQLWLNDNTLFSDYVVPKLQRYHYDMDHYGIGRE
LRHKDVVKITKLRREHSTIKDLVHVIGTNITLYDLVLGFLRTLFLSTGYTNYCTLRFDLL
MAMHEADVNEIYEKDPCHQLVWALDACIRTQSMDERRVRDMQKFFDGVVKEDPVYGDIAM
ILLGPFTANMLSLQLLHLLHTAASKQLEPKSERNIIWTSTILNLGYHARIMIQTRSFKIP
KVDKEVTSKFYSAMVGLITDDIHREEHAKKNNAVEDEEVLAEALTESEIAVLGRSEVARK
IFCQYALDRLYESDLVAFNRIAPVLFQVLPTNPSSYEDLFQSILSLLVQSINVILGSRKL
QKILVEDFFIRCTEWSIFAHTQGVKFLTEVQSFGINSQSPEVLKLVNDWAEKMCKIGTKE
LDDEEKCVDLRKAYITLAQSSPPGPFNINERSAPSIIEFISTASE
>Opisthokonta_Fungi_EP00864_Zancudomyces_culisetae_P005389
MSNIRENRFYKRVSEKMMEMIAEKIEKRARTTTTTNEDGFTRPGGVNTAIDAQKQDFVEK
IMENVGEKGKIHNESIRRLIFRVLNTVEDSRLSSKVCEEFFKNEGLYGEANSVLKQKLWN
SDERVLKKYLDKSLEPFLNDRAVDTSMFDMNRIVVSGLYSKKNEHEAIEEIVEIIGEDIE
LYEKVVSYLQTTKNIGRRELGSGERGTIRLELLMALHARDNTVLLERDGMHTAIWTLDAA
IRKNEMELDFKKMELLEQALTEAERRRKRSRESGKHDIHVMEEGWLELICEMPVVLHLFA
INIYADIRKAEIEQQIANNERIEVLCKLMSLVQNKAEKDDGQYTGGYVGSQVFYTELMKM
VDVGDSWGQNTNGDDEEGGVTAFIESHQQGVWGNLGNQMVFYQFLLDQFLKTGVIGPITS
SLDVFKTKVLKRTGENQPQSASSSATTKAREEKEFFAFCYSVLSMIFNAIKTRVLEYNKY
GKNEEQEQEKGVGSATQSLNLSKVIDISRRENGSVEITFLAAMQK
>Opisthokonta_Fungi_EP00865_Coemansia_reversa_P003241
MGSVDEDGSQQPLVGAAGKEQIKRLMSMGKPKQVIENFRNDNSLDMPAADAVYTLLDSLG
HTRREVHQKALESIIIAAQNQIQRETFSYDKHMEFLAKIRHYLEVPQLQHLPLLLLAKQP
QFIPDDIFQSIRSSPELYEKCNFSIKRQLWHQDHELFRQHILPLIKKYASDEGLTVMSRE
ISGNMAGAFTLKRRESGLLMDIVNAIEGDLRLYMQTLGMVREQFIETNDPTMGTLRLDLV
MAMHNKGLSDITGDDICYGLAWPLDACIIKQLMDSRRVLELQKYFDRIDRDSAPYGEIAL
ILCSPYSRHVLAQYILSLLIEIPLGSGFSYRTSEWKWPSLMLTMGLLAHNLTLQDQPEIP
KINSKMTRKFFEGLQKYIEESRARSGPTQDNDGMRKRARLGLQDSPRSDTVVTMELSENK
PSEDMIAFLESKELARQVLYAFLVKCAERLDFGMINTWVSAIGNMVPTILGGADKLVEGV
IGVGVFQDSPVQPKVDLEYQINAFELDAFVQSLVSNINGNNKAIAANLNSICREMDKQQS
DEVDGIDAPLVQLLIQTSKVRHAAHELTIAFLTSSTQLLVADFNTEHNDLGSANSGVIDN
KESAVHLSSYRKKVLVKQH
>Opisthokonta_Rotosphaerida_EP00160_Parvularia_atlantis_P003541
FCTLAKPPFREHVAPAIDAYLFDPELEEACREYRSSVGTGAAAPTRRQHASVRRLREAIG
TSIALYNEVLRLLRLYYVENGHVLLCALRADIVMDLHDADVAEIYEKDPCHKFAWSLDAC
VRYNVMEARREKDIKAFFDTLTIQSAYGDIGMIINDPVSFHMLAHNVVQLLHRIVETPRE
AAEYEERLRWMLTLMSLGMSSRQMIRTQVFVNEQRQALNPDLMGRLLPTLRVLIKDHIVR
AAQTKQLEAAAQAAAEAAAAKNPSAPPPGPVVLADDELPQPMALEPALASLLANDDLARR
LMCEYVITRLTARDHLFVRTALKFLSELVAGDEDFLQSLGSTLSLVPEARITSIVLDQFL
VPLAEKHVSAHRQAVHAVLELAPRAAMGYLNDLVTRLVDRGTRRQLSSLVRLYQALLAKG
SAKLTVRTSTAVQELLKEADTEQPAKPSVERTVADEPAAPAEPAKRRRTSSSSHVIA
>Opisthokonta_Rotosphaerida_EP00160_Parvularia_atlantis_P021186
WRPNPAMQRPLVGADGGAALREALRRGDPRRVIGEFQARHGLDDALLDGDGSTYRSVLPL
LDLHGVRRTEVYVGLLGALKARLLETMPALPEARLHELLEQSFPYIRVTELQPVVLEALR
HTQQVPLLYLEQLAASPDLLALCPVSTKRQVWTLAK
>Opisthokonta_Choanoflagellata_EP00035_Acanthoeca_spectabilis_P022380
MEATGAGAAAPQSPPLLLGTAAQQDLRRNLTKSEPLSFIRQFQNKNGLGPWSNCGPAMPM
VDLQGTARPTVYRGLLISLRTRLLGKLQDLSEDELKTLLAQSFPYIQLPEIRPIVLEVLR
LHKVVPPDFLQALSVNPELMSSCAIEVKRQVWQHRPKLFAAEVQPRLLQYVKKLREKALS
DGLTEFDKFSSRMRRDTPEVKELLKLIGRSVPLYNETLRAVRTHFIETGDPGCCALRTDL
LMALSDAGISSIVKRDPLQQFVECLIVCVTDRGIDAKKAATLSRSLEAVDVGPMIGDIGM
VILDPCIQLTLVKACYAAVKSCVDAAVLPAKSRHLKDLTRILTAVDLGEIRRMMRDQSFE
RLDVADARVLPWFYPTIAAAMVEDKITATMRQRDSSATGVPHSNDFPAEFIEVLKNAPAL
RAVVLYYAQDRLAAKDIASLTWAIPIVADTVTGEWVYVGDEPASFDEQFVRSLTRTLSTT
LRTQFAGAGEIAVRLMGTFFVPRAQRSVAAHVDAVTLAQVLRRESTESNTAAVEALIETL
CAEGLLPAADADDAALVPKLTSLYQGLADALPPNSPAATAVTTRLDALSQF
>Opisthokonta_Choanoflagellata_EP00037_Helgoeca_nana_P020425
TVCGQYRGLPEAGQGGSATEWCTNRNKRQHNQFVEITFPSQYSKGARRGIVMEATGGQGH
VESPPLALGPGAKKDLQRNLTKSEPLAFIRQFQNKNGLGEWSNCSAAMPMVDLQGVARPD
VYRGLLLSLRSRLLGKLQDLSEPNLKALLVQSFPYILLPEIRPIVLEVLRLQKAIPDEFL
QTLSTNPELMASCAIEVKRQVWQHRPKLFSAEVRPRLLTYLARLRKRATVDGLSDYDTFS
PRKRRDTSAVKEILKLIGKSVPLYNETLRALRTQFVETGDIGCCALRTDLLMGLSDSGIT
TIVKRDPLQQFVECLIVCVTDRAIDEKKAATLRWSLEAVEVGPMIGDIGMVILDPCIQVT
LSKACFAAVQDSVHGAMLPSKSVHLQCLTRVLTVVNLEEIRRMMRDQAFEKLDVPDTRVL
PWFYPTLAAAMVEDRITATVRQRESGAAGISHATSLPPEFIEVLKGVPVLRVVVMHYMQD
RLAAKDIASVAWALPLLADTVTGEWVYGDHEEASTDEQFVRTVVQTLTTSLRTQFAGAGE
LALRMMTTFFVPRAHRTVPAHADAIALATVLRREATEANTVAVDAVVAELCEDGALPGVD
IVEGEGASPRERLVSAYESLVGVLPHGSTAAAAVQSRLSSLSQS
>Opisthokonta_Choanoflagellata_EP00038_Savillea_parva_P013598
MEGGEQAGRSGPAAPGPSDLGPSARVAVRKNLTKRAREPLVFIREFQESNGLGTWSNCSP
AMPMVDLHDKARPDVYKGLLDTLRTRLLERLKDLSGDEREALLKKAFPFIQLPEIQPIVL
EVLRTHKDIPPEHLHVLSQRPELLDKCAVEVKRQVWQTRPKLFAAEVQPLLLKYVANLRR
KAIKGAFHDFDKFSPRKRRATPEVKDILKLIGKSVPLYNETLRAIRTHFIATGDPGCCAL
RTDLLMSLSDAGITTIVKRDPLRQFVEWLVICVTDRTIDTNKAATLSMSLDDVQEGAMIG
DIGMVILDPCIQMMLSKACFGAVRASVQASALPSKSKHLEHLTQVFCAVSRDGIRRMMKD
QAFERLEMFDRRILTWFYPTVAAAIVEDKLTATMRQRNRASKGIEHGRVLPAEFDNMLQL
VPGLRAIIMYYVQDRLAAKDVESVAWALPLLADTSTAEWLYGTPDPAGVDEQFARMLARL
LSTSHKTQFAGKAETALGLMETFFVPRARRSTAAQVDAIALVRVLRREVTVQHVDAVETV
IETLCTDRNAPATDHGMAEHDDEVAGDVDLLTPLQSLLDVLPDTSQAHASVAAWMGELRS
D
>Opisthokonta_Choanoflagellata_EP00039_Didymoeca_costata_P025509
MSDSERPKKVARVDSDQEDKNEILLGQNAIDFLRVQLAQKNPIQAIATFQEEQGLDAKTN
VRPALPLLDLLGVQRPELYHTLLMKLKTRLLNKLNSSKEFLDKLLSDSIAYIGLPELRPI
VLEVLRRHPNIPKDYLALIAGEPGLLEMCGIEVKRQVWQHRPQQYMAMVKPLLTKYVERM
EQSLRGHDWDSLSSLDIKARRKSPEIAELVANIGSEIKLYNFVLTKIRTEFVNTGIASYC
SLRADLLQALHDSGLSVFSKFDPCFKFVRSLAGCAIERNVDGPRARELCVAMDKAGKGAV
LGDLGMVITDPPVYQMLLKTCFNAISNCISARVLPAESEILKSVCRLLYTSKVARYRMKK
QRFDDEMDLTSLQQTVFPQLAGFIVKEELRKADPKFVDGDLHMPALIQGIQDNSFVGNIM
LQYASSLLMTQKASLFVMTSPLRLSPSRSKTTEATSKIKGPNLSTVARLLPLLADSVSGS
WHFQTNDGSGECRFQFARSLAKCCSQSIRESNEDCQTILNLLFIPQSFESLEMHSLAIEI
LLSMCRANPKDKTFVQGALSKLCQNAKYPYADDVSQQVAQAFLPRMRENYEGLVQSELGD
DLTASMQEKTKRMSECLSK
>Opisthokonta_Choanoflagellata_EP00040_Diaphanoeca_grandis_P001898
GQLGKKFILQSLAKTDPLSFITKFQGENGLRPKCNCTSILPFVDLLGISRPTVYKDILKL
LNDRLLPRLPSMNQEALDKLLPETFPYVQLPELQPIALEVLRLHKQIPMRYISSLSANTE
LLELCAIEVKRQVWQAHQSMFKRVVEPLIEAYTLDLSQQAATLTFEELARISPRARRDVS
EVKKTLELVGSSLKLYNVVLGIVRTKFVETGNLGYCAFRTDVLMGLIDSGTSSIFKLDPC
HKFVRTLVTCVTERTVDDSQAQQTDIFLNSIQAGTKAGPILGDVGMIILDPSVSYTLATS
CYSVLKMLVTKKVIPAESKYLYRLTRVFAATKDTRQMIDSQDFSPIENNPQLLSHFYPTL
ACFHVEDILSTKNALKSKLSRNQAAVKTLQTYFEEAPCMRHILMQYMIERLKKGDMKTFA
WLVPTLINKTTGNWLHGSSDAADTNEQFVRTVVRIFLGSNKIFLADVDVSVGVLEDLFVL
RSQKSFEAHIQVIKLFHLLRTTSLPPQVGAELDKLVRTVCELGSLLDGELDSESATTLRN
AYEFLAERYREGDDVRDDLDAKIAQLSPTTNADDDVLMTTDDVDDHRGDRYTEDVDGDVN
NNNNDDDEFERMQQEMEMEGDDAGASAGASTNHVDDDDNIDDVDFDDPTAY
>Opisthokonta_Choanoflagellata_EP00041_Stephanoeca_diplocostata_P028291
MDQSDSSASRHVSPSRKRKSPPSEHDAGAGKREAASAVVGTQARNMLFTTLSQARNPITR
IKQFQTELALSSESNCDPALPFVDLLGGSRPELYFGLLKALRERLSQRLKGLDVNQIDGL
LQATFPYIGLPELKPIALEVLRLHPNIPCEFCNTLNSNKNLLNECAISVKRQVWVFHPST
FRNEVRPLLSEYARKLNAQARADDFDAVAKVSPRGRRSATEIQELLTMVGPTLMTLYNVV
LELIRTEFMETGDVAYAAARTDLLMSLHDAGVGMVKKDPCERFVRTLVSCAADRSVDETQ
AATISEIITNVNKNTANPAILGDLMMIVLDPCISFTLARACYDVTKTLVSERKLPADSKH
LQYLMHPFASVTVENTRQMILSQRFEPITKNQAAVWWVCPVLASAMVADLITAEKGSAST
DDTTAKKNSDLTVPREVVECLTAAPTLRMLFMFYARDMLAAKNFTSAMWGLDVLVTNGTW
TYGRTHLHSIDEQFARMFVSRLQGAALRGPFASKMDVAVMFMERFALPRARTSVSAHIHA
VQLLEVLWQEASSVVRPQVERLVAFLCGMDTSATGNIAISDMEALLQQYSALTLALPSAH
HLRDALVVRSGELSRPRAARPTEQPRDDCIVVESSNDEGEGGSDRE
>Opisthokonta_Choanoflagellata_EP00042_Codosiga_hollandica_P040283
HTHTYTHTYTHSVMASAGEEHLIGERGGEYIRDALAHGNPAAVIREMQETRGLHVASCQP
ALPLLDLHNVPRPLVYRTVLTKLSDALIHRIPAMPQDQLARLVDTALPQLHLPELRPVIL
TALKHQHTISADHLSVLAAPQIYQHCPIEVKRQIWLKKTKLFKEMVVPILEQYATDEEPQ
QQTALEGEVAWGSQAQLSLAPLPSPAPSGSSSTGFGFLSSSLPSSASATANPNPLSSASS
FSSLKRRENPSLQSLVTVIGNSLDLYNYLLQHVRLKFVRTHNKAYCSLRNDLVMALHEGS
VADVYNHDPAHRFAWCLSAIVKDRSADLKRLTELHSIITQTEAANPLLGDLSMILAEPVA
TAILIHTAMVALRECATLRTLPRESPLLRLSFFLLQFASSAHAMIESRAFEVRPVSVPLV
TEFAVTLLGLMMDDMPPVSPRPPTLPANVVAVLKEDEIAKRMFALYTLSRAQQGDWTALA
LCLPFFPKCDVYPIYGHFFVKRLFAALVGDKRDSLLQDSVSLSAICNFYILPYAALYADF
HTRAASTLVALQHPLPDASVGLFVRDFCKQGAVPQAADTDLVNSLLNSYQSLCLLYRDTS
SLPHLQQSVSILSTLVQPEQDLTSTTTATTTSYDPDM
>Opisthokonta_Choanoflagellata_EP00043_Microstomoeca_roanoka_P018221
PLLLSVNVKMSEEKKKSSTAASSSSLPPSTSPSIVSGDASTSTGAPSTSSSSLSSSSSTG
RRILLGGDAVEEIRQRLQGKQPKSQIKVLQRDTSIEGTMALLPLVDLMQFTRAQFNQSLM
VCVRDTLLKRIPSMTQEDLGKLLLQTFPYVQFEELRPVTLQILNRYNSIPSKVLRHLRDN
PDLLVECSLDVKRQVWQYDDFAFSAVLQPMLLDYATAYAQQWLEAHTSQSTGLSLGPASN
DPRLLITRLLELVGTSTQLYQRLLEYLRLAYVQSSDPCYCYMRMMLIIAATQQGPGTSAS
NIATTASSQPASTSTGTTGSSSTLGTSSTTVGSAPSSVVGSGSLASSQTAPATGVAATAI
AGLDVSKVETRTILRTTTLLHQAVEAGKLSADDLTAVFENLTSYKANDADLGDLGMMIRS
PSVTALLCKSALNQLVIAVDKCHLPRHQQRLIKLTQILGAGYQVREMVESQSFRWPGLAL
EIMQTTYPLIANMLAEDVLFDDEVRRAREEHLPSSSSTTSQDEATWKAALDERDTRDIPE
EIQEYALDIYYIEVLLALYVSQRTMAGDLTRMVQLVPILVKSTDHVYSVLPGIRDALQAI
LSSHWQEFLRRQDEMITEVLHPLVSAHASLHLLVIDFIDRSPPGLSDKKLESLLTSFACN
GAVCSRGEPAADVVNTALVNHYRRTVDFKHLASSTAIVEALQKRLTTNPQ
>Opisthokonta_Choanoflagellata_EP00044_Salpingoeca_rosetta_P003444
MSGRRSGGGGGGGGASGTGGERKKKKKQQQQQQSGGDDDGDGNEGETRRILLGGDAVAEI
QQRLQGRQPKAQIKQLQKDTAIDGTLPLLPLIDIMGTTRAEFHESIMLHLRETLLKRIPS
LSQEELGKLLLQTFPYVQFEELRPVTLRILNRYHSIPSKVLRHLRDHPKLMDECSLDVKR
QVWQYDDFVFSAVLQPMLHDYAMAYACHWVQVHMPHSTAISATPPSPSSTATPSSATATT
APTTGGAPSTTPSTTAAPAKHQRTTSLSSPSSPVPASPSSSTASYSAFPPSNTSSATSSP
THRHAHRSPAFGFPSPTHRRGRGSDAAVHGSDDGSSNNDDDDDRDGHTRLGVRGTGGTGG
TGGGGNDDDTITSSQQHRLTSAEYTVKLLELVGSSSHLHQRLLEYLRLAYVQSNDPAYCH
LRVALTAAVDMQSVGPSAGTTLLSAGSTTATTATTATTTAMSTAATKKATGSHTSSLAAT
APPPASSSSSVVSSKPLKVTSVAAAMAAGMQSSSPAATGVSAKTAAATTSATSAASVAPS
SAAHGLGGGAGMVGTYVLQDSSPLRKVAGLVDGAVLTGRLSSDALSSLFETITSYKANDA
DLGDAGMMVRAPGVALLLCKSVLNQLVIAVDRLALPRFQQRLIKLTQILGAGYQVREMFE
AQSFRWPGLAIEIIQTAYPLFANMLAEDVLYDEHIRRAKEKRAKQKLQSKGGDSDTAAKP
TPTTPSASTSTSTAAVTATQQHHGGGGGGGGGDNDDDDDDGSWRWDVDEADERFVPQELQ
DYGVDIYYIEVLLAMYMARRAAAGDMTRLLQIVPVLCKSTDPTYSLLPGVKDALHAILTQ
HWREFVRRKEETIAGILEPLAAKHVTLHMQVLDFLDRAPAGLEEKELAHVLAGMAERGAV
SGRGETAGAVMNATLSNLYRHLIDDKHLSPSATATILPTLMARFPKAKPSPKAPKSKR
>Opisthokonta_Choanoflagellata_EP00045_Choanoeca_perplexa_P005639
MAETSNVSGHPKPKRSKKQEIQQIRSKKMIRQFQQSNEFKLTAPIASLFPLMRTARSELH
EALFEDTRARCLQRISNCSPAQLTAMLKRLWPHTIKDDIKPVVLEVLNNHPSIPDAYLSQ
LYRVPRLLDQCSLRVQQQVWKLVPAPFVERVSALIVKLQDELELVWADPHFATTFEDQAH
TATFQHTSASITEILAMVGSHLRLYNHVLALLRKQFKATGNRHLATLRVLLPLALARSSS
EAIFTKDPCYKFACLLSTLATDDDQQVKTVDTLVKHLSVLKPTDPQRGDTCLMLVDPSCQ
QALYRALLQRLKAVVLERLLPRQDATVRGVIELLDCSLNVHDNFEQGVSPYPEPNRTLIQ
DVLPVLTTYIVDDQIMEEQGYIDGAHDTRDLYLAEVKPCLEANPYMRMVLLRYVCQRARA
NDQRRALDCHHQFIASALSIPTALEVPATASFGQSLLSELWHKAMKNANEVQRVVLLPLA
VKSVELHRLAVDVFARAPLPFQENDSEITVYHHLKQLAEAGAVSVDGSMDKSEVTKIESL
VTTYAAAVDMLNKEESDEVMLLLLGRLPKTLADKLQKEAMFD
>Opisthokonta_Choanoflagellata_EP00046_Monosiga_brevicollis_P001835
MEQRRDAAHAASAGPSGRVRLADRSGYQLPFDRRTVKERIAKLRSRREIRDFQQHHTVPL
LEPAWPMLRLLNIPRAEMNRAVLAHAKELFASRIPSMSTKQLTDTLKLCWPFALTEEIQP
LVVQLLNQNAELEPSYLEELQNHPTLLEQCNLNVKQQLWVAKPGAFTAVAGPFLRQAALR
LNQRCLLPVLFDRLFDNPFADLDEEATSEISELLQLVGSKMKLYEALLVELRSQFVKHGE
PAYGCLRLRLSHGLTRAGADAIASKDPCSRFATLLTMVCQDAAISDQMYTDLEAALTSLA
QEPTALLDVGLMLLHPHLAWTFAQIAVSRLESNITACKLPRHDEQLRILLQLLHCSNNLR
AVLSRTKHVVPELTRSIVQDHVAAIANMLAEDAIAHRKEIIDSPADHRGTDNPKALRHAV
DGNFSLQLILQRVACLAMSEGDLTRPLYIYHWFLMHQTQFPVALNYAAAGFMCNTLLQNW
ERTVKRLPEVFDKLLYRQARRHWKLHQLSADVFARLPQLEQIADSLNMILKMAQEGETPR
HEDNPDYAHQCKQLLQTYLVSTESFDEKLQQTILVSLVKRFEGDVQIQLAKEFDVEVNEA
AEQGEAPHNSDEAAHDENMESDADTALENDDQGEEVDEEEEGVQEDVDEEHVESEEAMDD
EVDE
>Opisthokonta_Choanoflagellata_EP00047_Mylnosiga_fluctuans_P006705
MADQQAQRRLLDARAEVREGLAQNDPQKFIDGFQTAHGLREASCLSVLNLLDLHMVPRSK
VYASILEHLSAKLISRIATLNFDQLKAMLPKTYPYVSSPELRAVPFGILQRMCLLGNIPV
DVSKSLAETPRVFELAPIEIKRQVWEANSKLFTQTMLRVLRVYCTETPYAAMNMDDLRRV
LPQARYHDSALVSILDLIGQSKELYNSFLAILRTQFFKGAERVYCTLRADALMALHEAAV
AALYQVDPCHKLTWCTAACMREGTMDLRRAQDLMALVEAHKDTAVIGDAAMVLGDPFATQ
MLTATIVRALGDSVTAYQLPAESELLGIALRLRSLGESAVDILKNTTFSLPPPSPQLVTV
FLPLVAAMMVKDRLTAAAEPRVLLDCPAGLWAWMADPIASRVILHYAFERAEAGELERVA
PLLGGLWASAPDQAVAPTFLVPMCTSLAHWSHRLAHDDLTASLFDRFFVPAAAVHAAVRV
HALQLLVLGRASVQSTLLSRLCRQLLGDPDRPAEVGEDAAMFSMLAEYVPDAATRAVLTQ
RAALLAPPDNGGTPVGSPQMDEAPMED
>Opisthokonta_Choanoflagellata_EP00048_Salpingoeca_helianthica_P000713
REPQSHWPSVMASSQQTAIREGLATTDPNVFIASFQERNALSDPACRAALPLLDLHRVAR
RTVYASILEKLRSSLLERIPALSTAQLEQMLEKTFSFLTVPELSKVPMALLQRHPAIPRD
YLKRLVEQPAVVEACPLEVRRQAWESNHGLFMRALAPHFQEYTAAAQATIDSLTLASIRT
VPTQHRLESPAIKAIVSYLGTSKPLYDIFLEVLRGRFLRTRAGALGAMRADVLMALHAAG
RAELYRDDPCHRFTWTLSACVRAQAFDERHLADLATAVAGSPDQRLGDMALVLADPHAEA
ALAHAVLRALHECVGAGVLPRDRPGIAALLRLAALAAAAPDMFATREFACPPADPRALSS
FAPLLAGLIVHDRLGQDSPAPDLAPLVAFTDHRPSLLVLQFYVLERAEQGDVARAAAVAA
AMQARGMSATGRLFLAGLADTIRTSCDRMTDDVSTELFERVLLPGAEADATLVGSVLLVL
DQFSVALPPASLARWAARLCGVVLDPAHAADQYPLWERLASLAPDPPTKDLLARHAAAIA
AACGPAPSPHDHEHEQGQDQGQGEAQGEGEGEAGMDTGAADPGSEWGAQSTGSVEWAVPS
DAASAPRTDPEEAQADLPDPSAWD
>Opisthokonta_Choanoflagellata_EP00049_Salpingoeca_infusionum_P011020
MSSNPSSTSVEQRQGDSSSKGRAVTMRMPIQKISSSTRKGGKSPAQAQSQAQAQQQTPQQ
SLQAQQAQQQAQQKRLAAKRKPLLGAEAIRTITDRLKRSNPKQQLRLFQEETALSNTSGI
LGLVELMQKPRSELNLTIVRHLRNHLVMRLPTLPKDKLTPLLIQTFPYIQLEELCDIPLA
ILNRHPAIPQKILKHLKDQDAVLAKCSLDVKQQVWQYSPTLFEQRLEVEADAYATQCRQM
WCDKDYSGHGSMVPEGAEVSCTSSSPTGAIHERIMRLCGGKPPLQAVAIKVVTSQYIKDG
QMSRGTQVLQLHLAISAQSGPGQRRTPAHVAASCFERLLANPKSTVEIEKELFQTIMALP
ANSALLGQVGLMVRCPQVTNALCKVAFRYLDTLAKAHHLPRRHLNLSGITQVLGTGFQVR
EMLQRNEFRYPGLAVQILQEPYASIASLLTEDALHQLQQEKPEAAGESRSKPPQSLAAFA
RDVYYVRGILSQYLIAKSTAGDFRRIVQILPVLVDTTPLQDVEFMLVPLASHCLQSLLGN
CWLQVVDAFPEVFKEVLVPLATKHIRLAIAVLDFLERSPEGVSSRSAFEKQLTTLATKCA
HGVAKPLAQQYTPEFTQELKQRLRSLFEQVAHRAGHLKALAVFDKSAAKA
>Opisthokonta_Choanoflagellata_EP00050_Salpingoeca_kvevrii_P006459
AANRRKRCSSEARMSGNEEKRLLEQGSDFIRSALGQTTEPAQFIQKFQQDNGLQNEACMP
ALPLLDLHDLPRAQLYKGLLERLRERLLGKLDELPPETIDELVDETFPYIQFPELCEVTL
AVLRKQQKIPSKYLRKLSANPSLYELCPTEVKRQIWQSDVKLFRRAVHPLLDEYMENAER
QFQQFDDEALRQANPRHRRENPIVKQLLQFVGSSVSMYGKLLVEVRSRYANTQCPHLCTL
RSDLLMALHDADVAEIYSADPCHKFAWCLAACIRDRSVDLKRARDLKGFLDAQAKGSAII
GDIGMIIADPYASNTLARSGFEALSETVAASKLPSTSERLRCILQLLGVATTCHQSIKKQ
KFAAPVLNDDALHVGMPIVAGCIVDTHIREIAPEEVDPMPEGRLASLSNLPELAPVVAMY
LLDWTGTSQDSNSTNLSLCAFVFKTLDPAAWEPCFASLLAQLRNVSGHEFADEGSAEELV
GDALVELAAQSLRFNLFVVQLLTFHAASIPPATLDKAVTALCEQNFDIFEGQAPVMLRAY
EELAIDFPGGKEAADAIAERIAYYTSLCPVEEQPEMDVQDEHMHEGMEPMQDDPMGYDGE
SYAPMEDEPVS
>Opisthokonta_Choanoflagellata_EP00051_Salpingoeca_urceolata_P011784
FKQTTKMATNTRRARKRQRTVLLGDAGRSYLLQALGDRSAQPIDVINQFQRDNALAQPSC
LPALPLLDLQLVPRHKLHLSLTEHLRSSLMEKIQKVAPDKLDALLESTFPYLQIEQLQPV
ALAVLSRHPSIPPQYLNKLSQDATLYELCPVQVRQQIWLCNPKLFRKTVDPLLQAYIESV
SNADLKVFLSGAAAPPPRQRRQLPQLQALVDVVGTKLPLYNKVLEFVRAHFVKSDDERYC
MLRAELLMALHDREVADIYAVDPCHEFAWCLAACMRDNSVDLKRARELEMVLHRHTSGSP
VLGDLGMIVRDPHASSVLFACAFKVLDAVVKRRSLPTDDEHLRCIVHLLEAAEAARTMIS
NQHFVCDFERQDVLNVFLPVLASVMVDDAMLRSKRAAGVTLAADDVPVLPSSLGPQLQGS
TVCLGFAASYLVHLVAEGDSAAVAKFVPAIPVERLPEPILHALSSGIKTSAKAAVPLPGD
VAALVLSRVFQPLCSTPQGHHRYIDTVTQARYILSDETIQECVRFVCEHGAMPDQDHVAT
PFLYGAYRRARVKLGRRLTDDARQLLADCVATLAPEDADPTHVPGSARSGGSSLPGSERS
FPGSPMTGLLTPGSVVSPEHGSSGKEWD
>Opisthokonta_Choanoflagellata_EP00051_Salpingoeca_urceolata_P011785
VCVCVCSGHGLSQLVVCCAEVADIYAVDPCHEFAWCLAACMRDNSVDLKRARELEMVLHR
HTSGSPVLGDLGMIVRDPHASSVLFACAFKVLDAVVKRRSLPTDDEHLRCIVHLLEAAEA
ARTMISNQHFVCDFERQDVLNVFLPVLASVMVDDAMLRSKRAAGVTLAADDVPVLPSSLG
PQLQVGRASLWLAALMRRAGGYTCPYSQPDRLIWWCCR
>Opisthokonta_Choanoflagellata_EP00052_Salpingoeca_macrocollata_P014127
TICSFSCCAGSAISMKRKVGHQAMAAADPAPGPSAAGNSDGGSLDTEEAKAARAKRLQAI
GAEGGNSIKEGLKAGNPQVFIEAFQRQNQLDEATCLPALPLLDLHDFPRHKLFGSVLEHL
KQRLLQRLASLAPSSIDQLLPETFRYIQVDELREVALAVLQRHPTIPKAYLRHLGQSPEL
YALCPIEVKRQIWKRHTHLFEEAVSPLLKQYVQQLSNEYVSTHTSGIIRSSPEKRRQRQV
VVELVSQVGSSIELYNHVLKLIRLGFLDTQNPFYCTLRSDLLMGLHKAEVAKIYKADPCH
MFCWCLTACLRERSVDSKRAEELATFFHSQGAESPVIGELAMILCDPFAHHSLTASLLQH
VDRMLAAQELPTQRPELVTICTMLLLSASAWTMIRNQTFSKHVAVQHFLTRVLPVFAACK
ADDALAARQQTSLTANLASAATPAATDDDPRTAAHPLILATLQDGPHFFRTLMILYIVER
IKAKDFRVAELYLPLFVRAGVHFEGYEPHINSLVAAFEMVKDHLGSGFSLGQICTDFFVP
LSAKSCFIHMRLLYMLTSLHRCLPEAVMDSVLTALCGTGMLPELGRVAEVQGEGGAAAEE
AATAASAAGGESAAAAAT
>Opisthokonta_Choanoflagellata_EP00053_Salpingoeca_punica_P013933
QQQQQQSQSSLQQLMQARVSAIGGAGSNQIREGLKRNPPAFIAKFQQDNGLDEPSCLPAL
PLLDLHSYPRNKLYKGVLEHLRQELLGRLDQLNKDGVEKLLQVTFPFIGFPELRDIPLAV
LQRHPDIPRQFLRELGKSAELYQLCSLEVKRQIWRQTNTLFEGAVLPVLQQYVVELANIH
RQSTMTGMVHADPRKRRDNPVIKQLVDFLGGYVELYNYLLKLVRLGLLQSKNPLYCTLRA
DILMVLHTAEVASIYKLDPCHKFVWCLTACLRERDVDTKRANELDAFLMAQPPDSPIIGD
LAMTVSDPFAFYSLSHSAYQRLRECAVKMVLPSSVPELRVLAVLLSLGSAAAYMIEKQAF
SFDRQALVATTEMMPLIVSLMVDDTIAAHGQLSGAAASSTTTAAPPGATPRVIPAKLEKF
FESNETCRHLLMFYIHERLLAADFATATQLVSWFAKHDIPVAGLEPFVNSCAAAVEAVKE
RFGDGRGVEAFVHELFVQHSRSSVWLHERALSLLLAVCNTLPEPSMHALVSALCSSAAIP
DGDGDGAAAGAGAGGAGGGSGSSGRAERRLFKDYQALRAIFAETKAIRECIDQRLSASFS
RLLEESWEQQSESEASSIRHAGSAQHSNPSSAPGSMRSEDGQPRSVVPSPAYAMSTTPER
SSDANTPMSMSPSHTTSD
>Opisthokonta_Choanoflagellata_EP00054_Salpingoeca_dolichothecata_P011820
NNNNNDDNSTTSTVSKSVIEPTNMVGYEAALHGTTLKNRRNQSSISSLVHLVGSSVQLYN
KILHLIRTLFVKHKDPGYCALRSDLLMALHAADVSSVYALDPCHKFAWCLAACVRDKTMD
TKRLQELQTLLLAHPDNDPVVGDLAMIIADPLSMTTLLENAVGLLRQVVAERVLPSKHTQ
LRILMHLLEVGSSAWKMISEQSFAHSEPSEELLITMCPVLAAMTVDDMIWMQHRQARKRE
QTSNPDPDPDGSWRLQTKGFDKLAKCKHYSFLGPLILQLAVSEASRCDFIGVARSLRVLM
QTCLDPDNQHQLAYFTAVVDTLLSHSRRDTLTSSSVITVFDHFFLPLSKDHVLMHSFSVS
LLSAFFFVLDADQRQRIGRRTCQEGLLPTAVKDQASRQQVQQLLKLYETFHFPEEEVQAM
VRNRQRDLVKLLEA
>Opisthokonta_Choanoflagellata_EP00054_Salpingoeca_dolichothecata_P034594
GERRERESFCFPCIMSRKEKQERRKKVGMVGSVGGDYIRESLSQGDDPRTVITDFQNQNG
LQQPSCRPALPLLDLHHIPRAQVYQGIFNKLKDRLLSKLDKLDQDQIETLLGQTFSFISI
PHLQPIVLGVLQRHPKIPLPYIQKLGSTPDLYRLCPIEVKRQIWHHDRSLFYKEVMPCID
QYVSKSSAQSTSDNNKRGGKGENNTKGGDNSHGTNDVNDSNTKDNENDNDNNKNN
>Opisthokonta_Choanoflagellata_EP00055_Hartaetosiga_balthica_P005726
SSSSSSSSTTTKITTSTPTSSLPAAALKRKKPLLGTEAIGEIRQRLKVKQPLAQIKKFQK
DMAVEETSEILPLVDLMGFKRQEFHMDLMLGLRFVLEEKIDHFSQQKLNTLLFATFPFVQ
FKELRQLTTKILNKLNEIPKRMLRHLGDNPEILEDCSMSVRRQVWSNDKRALTRDLAKYL
DTYEKMYMDDLLNRFLSSGINWNEHTTPSQDSMESSSPLTTTTPANMHPTKTASSFPSSS
SSSLPVASVATSGTSMGTNHFHHHFYHHQHTHPIDFHQSTIIPTKNMTPMQAILHEIIQF
IGPHHVHCIVAMKAVLQKFVETENYCFCQLWLSLLLVYFKRPPLRKKMMDDEGLLFKIIS
AMSQWIERGKASKELTNEIFTNLTSYSLDNRDLGDIGVCVRAPQLTTLLCQSIFNQLTRA
VNGYVLPRTHTRLIHLTHIVGSGYEIKQMLSTNSFRFPGLAAEIVQTTFPWIANLIGYDV
LFDDTMRNAKVAATDALKKSKALPLEDGKEESAPSDSQTADEKNGESNTDDDLKNDGLKP
LDDNWRRELEEADTRTFPESLKADIDDVYYINNILCLYLRSRVLACDFNRLIQVVPYLMD
APMPLLFFMPTLSSIFRDLLTPTIWPTFVRRYEDLLKHFLVPLARHSSLFHLQVIGFVER
FPSSLDACQIAEIILCRLSKRGGLRLGALASTSVTKFKFDEEKILRLLKNAYTSIERSHH
IPLSNSLEPPSILLIARSLASTDEDEEDEGDEKLGEELGEEVSTKPKKGGSEEELKIPKV
TLKVAVKKNPDDTA
>Opisthokonta_Choanoflagellata_EP00056_Hartaetosiga_gracilis_P013448
MSSRRPFVLNQLHKRGKARRSSSKTAATTNTKLTTSKTTTTKAVSSKRTHSQSSSSSTTA
PSTKRPKSKGGASVGVLKKRNNASSSSTTMLSASKSVPQKQRKRPLLGSEAVKDIQQRLK
VKQPLAQIKKFQKEMTVEETADILPLIDLMGFTRKEFHKDLMMSMRQVLEEKIEHFTQQK
LNMLLFETFPFVQFKELRQITTNILDRLNAIPPKVLRHLRDNPEMLEDCSMTVRRQVWTY
DKRALTRDLAHLLDKYESVYADDLVSRCLMSGSHWLDKKGEQDRPQQSVTASVNENNNDD
LPLSSFSSSSVASSATDTTDRPPSMPHTASTSSSATTATTNQQQHRYRRRSSQQQHHHQH
QHLNRHYHQFEGNHFHHLHYHHQHAQPFEFHQSSATVSKNMTPMQDILQKMIHYIGTTQS
HCLVAMKAVLQRFVSTGNLCFCQLYLSLLLVYFKRVPLRKKMMEPDSLLFKITSAMTHWI
ERGKASKEVTNEIFSNLTQYSADNDELGDVGACVRAPQFASLLSQSIFNQLTRAVNGYVL
PRTHTRLIHLTHIVGSGYGIQQMLQSNSFRFPGLAAEIVQTTFPFIAKMMGEDVLFDDAI
RNALLEQSSNKKRVVGDISSSPKNNAKSSDTVDVGNEADVEKNHEKPSSTHNDGIHSRPA
DEVATDLKDVGLKGHKKKSTSASERNGGEQDGRLDKEEGRRAIESKDTRTLPRSLKADID
DVYYINSVMCLYVRSRVLACDFNRVLQVTPSLMDGPTPLLVLFPTLSNMFRDILSPTVWP
TFVRRHSEVIEELITPLVTHSSLFHLQVLDFVEHMTVSDISRDIARKCLSVCVTKGMLEL
GPLELGKACKFKLDNESIKRLIVRVCKSVEEAHHLPNMSALVIERLRGEQHNSELQGKAV
KDKQPDDGKDDDTNMEQMMKSKSNGSGSGSGAVKVKLKVATTTQNDVQDGPSTK
>Opisthokonta_Filasterea_EP00120_Capsaspora_owczarzaki_P005763
MPKTRGQQAAQSQPAAAAVAAPAPQQQQAAQQAQQQAAQQQAAQQQQQQQQQQQARRHIG
QAGGAFIREALSRDLNPVTFITQFQRDNQLNDKLPLCAMVLWPFLLPLLDMNEIPRATVH
YTMLAQLRDTLTQRFKSLSQDKLDALLERTFPFIQVPEIQPVVFAVLGLHSGIPPAYVAR
LAADDTLYKLCSLSVKRQIWMSNNKLFEDELDPIFNDYVEDKRLAVSPRELTAVNRIAQL
VDKSIILYRYALTLIRSRFIKSHNARYCMLRAELLMALHDAGIAELFHIDPCHEFAWCWD
ACIRDAKVDQLQIKKSQSCFSVLVPNSPILGELAMILNDPYATGTILKAIIDCLKTSVET
ETLPRDEPRLVYLLHLLQIGQSAHAILQTQSFVEPPQNNKTITTFLPLLTLIMVEDALRK
VNNDEEFDELPRLVIDLMNSDPLSRRLMLFYVLDRIQARDGTALRRTIPAIEVLDEQNPD
SDSTFFRTFISLVLSHKEDFTDNDIRFTMIEDFLLKFAPSSPAVQQQIIRLLMSLHTKFE
DANLIDTLRVIFETCSLHENLKEENLTLFKAYNRLAERLVDRIGGSADADFFFLALGRGG
HASRTFAGGAHEAAEAPLPSVFTPAQEHDAPPTWY
>Opisthokonta_Ichthyosporea_EP00123_Amoebidium_parasiticum_P010661
MAEAEAYEGEVATEEQLEEGEYMEDMGHGEGGHERGVMIGPGGSDYIRANLLAADPIQFI
EDFQRDYGLDPVTHHTVSTAIPLLDVMNISRVKIYKQLLGDIKTQLMARLDKVPTDMLND
LLSKSFTYIGQAELADVPMELLRRHPDPPPELLEHISSNPQIYQSCPMEVKQKVWLQEHS
QEAQKLFREQVFGLLTKFINDKEILESANILSGSNKDPRSRRKHPAIVRLVEVVGRLPRL
YDMVVRFLHRLFLSTKNRLFCTLRADLLMALFDADVPQIYETDRCHKFVWCLDSCKRART
IDRKRIEEMQGFFSNTVNLDDPIIKDIAMIIIDPFTAHMFIQNTYDYLVALVDKHEMPKG
DDKIRYLTQIVGLGLCSHQLIENESYEIPPCDEELMRQAMPTLVSVMVDDAVRQAETQLG
KNHSKVDALPQTFLAKLETSEILQKLVGLYLVSRSEGRDAAALQRLLGAINGIALDATVF
DTLQALILHMDLDESTDPIRQALLEGFFVPASKQGASQHLRVVHLARQLHKMRPLADLQG
LLRQLTETGMVDSPEGDVMDHRTQLAKAYSELLADVSPKAADSLSFVATYVQQLEGPDEE
EGEGEGDWDSMRAGWLVPKPHTVKRTGSAHSSPNVSH
>Opisthokonta_Ichthyosporea_EP00124_Ichthyophonus_hoferi_P001960
MADIVENVETELMEGLEGERAEEGECVETPLEQEEEENVYNEKDEHGAMIGHKGGDYIRA
NLFSTDPAYFIDQFQSAYGLNEQTHKTILTVLPLLDALGISRAKTYKHCLHILKDKLLAR
IDKMPEDVLDDLLHKTFPYIGQHELSAIPMELLRRHPNPPPSLLENISSNPAIYQMCPME
VKQKVWMQEENAEAQKLFREQVFKLLTGFINDKAIIASANDLSGIHGMVPKARRKHEAIV
QLVEVVGTFPTLYEMVVRFLHRLFITTRNRLFCTLRSELLMALFDADVPQIYETDRCHKF
VWCLDSCKRGKIIDKKRVEEMQNFFSVHVHLDDPIISDIAMIIIDPFTGHMFIQNCFDYL
VALVDKHELPKNEDKIRYLTQIVGLGLYAHKLIEVGSYEIPPCDDELIRSSMPALMAFMV
DDQVRANEIALGQKLSNPGAVPKEFLTKLESSELLQKLVGLYLLSRTQARDVVALQRLLG
VITEIKMDLVVFDSLESLVLQLGADEGFEETRMALVEEFFLPCSSQTASQHLRVVHLIAQ
LNGLRPFISLATVVQSLIDCGVVGRNDTYQRSEAAKAYHSLLGSVGTKGAESLGFVNDYI
NSLDGPVEGKEDEEEIYETDIVGEEGEIDTYEDTHNEGDMEGMEGGEGGAEGMGSDHLQT
MDEATYDGGMAMGEEGGVTYE
>Opisthokonta_Ichthyosporea_EP00125_Sphaeroforma_arctica_P006256
MSGSNLDSEQKVVDRISDSNKDTEMTDAEEAVESTSKDTNKGDASEVSQSEQTESNAEVT
DTEESVKNNSDVLSNKDKAESSEMSSNQEYGESTRDVKATTNSVVSAEEVLEGKADDSVD
ATTEKIAEGTDEVENEAGKPKSTNEDGTANDTKSESELNKDSTDVGSVVAKKTDESSQAD
SKTDKNSSDEPERAQHDETDKKGVDDSIGMSSVAENGNADVGVSDETTGDQPAEKDHTDD
HTREIVAETDTVQPDKDEGGSEMILNDTDKGEGPDGARDRPTADAVNQGDEMEATEYNEP
EEVYLEEGEGEGAELDLMEMEEQEAPEEFAETEEAHDDGFVLLGSACTNYIEHNLAAGDP
IDFIGQFQADSGLKIDHRSLAALPFLDVFGVPRSSLHKSFLESMREKLSERIKKLASSDI
DTLNTLLEKSFIYFTHPELQDIPINIMKRLPVIPESILHHISISDEIYEACPMDVKRKVW
LHANNAEGQARFRKIVYATITNFMDDETILRAQNDFTDLNPIPPKRRRQHAAVKNLVDII
GKSSEVYHMVLKLFETLFKNTQNRLYCTLRSELLMAFHDADVAEVSSVQSPRALPLRWYH
WLVMGASRLRRLGSST
>Opisthokonta_Ichthyosporea_EP00125_Sphaeroforma_arctica_P017541
MNTFLCNVFNYLSEKVDLGAGSKGGLPNEDDRIRYISQLVSLGVSAHSSVVNEHYEIPEP
DAFMLKEFMPALVCRMVDDAIAACEQHAGLPKSKFDPPALPEVLENECAQKLLGLYVLRC
VDKNDVGRIRDLLPALKIPGLQPAVFVSVVIALLNKVDIDTSNDVRLLLLEEMLIPSTQD
SITNHVEVIGLIGHVLDSNTGVGASKVTELLKSTIDQGLKDDAGGDDSARLVKEYQNLVH
KLSALEVSTSQLAFATQYIKMVEELASKSEDESEEEDEEEEELVVE
>Opisthokonta_Ichthyosporea_EP00126_Sphaerothecum_destruens_P001059
AAGSDSIREGLSYNDPAGFIGKFQRENGIGNFIPSCEPLLQLMDVHGINRRSLHIQVLEK
LRDRLISKIQNEMDESLLHNLLEKCFPYVSFSQLRPVIFSILGKFQQIPAVFLASLWSDP
LLYDECTIEIKRQIWVQNLSLFRQVVVEIFSEYIQSERTTSLSHDMSNHNPTPPKRRRMN
PHITKIAGFVGSSIVLYNHVLAFLR
>Opisthokonta_Pluriformea_EP00128_Syssomonas_multiformis_P003633
MAQAPYAFGATGAIKILSELGRSDPKSYIPKFAEENGLRVGSYKPVLELLEIHDISRPVL
YKGIFEALSERLLNRIKTQEPATVEALLAKTFPYIKIDELRPVPMAILQRMEAIPYRYLQ
KLGSDQELFKLCPIEVKRQIWQVNQTLYLDSVRPVIEDYLADPQHRFAKRDIYVHTPAQQ
KKRRQCESLRGLVHLIGTSLVLYNFLLEEIKQQYAKNGESALCTLRADIIMVLHDEGISQ
IYEKDPCHRLAWLVDACMRDNTIEPHQIKEFRSVFDTMTDSRTIRDAAVVLGDPYALFML
GTTLYNCLPALAENHRLPKDDDRVCFLAQLLEFGSSAKDAYGDQPFSFPRTSPELVHRLL
PLLCACLIDDTMLAASPSDVEANSLVDLARLQSIASSSPAGTQLLVLH
>Opisthokonta_Choanoflagellata_EP00729_Bicosta_minor_P004643
MKRTVFSISSTSFNQSFNGLNSTSNVKPVLPLLDLHGVGRPDLYKKLLTMLRQQLMEKLP
TLDEDNLNDLLSQTIPYIRIPELRPVALEVLKLHKDIPQYCLDLVAADQTLLDACGYGVK
RQLWSKDPAQFLGVVSPLIAKYMAMIRTQSQSSDFGTVAKMAIRERRKAPEVAELVKCVG
EEFRLYLALLQELRAGFLRTGDPGYGSLRTDLLLVLNETGVTGISRRDPCLHFARVLSGC
AAGERREVDGPRAKELVRTAQSSVKDLSPSVLGDLGMTLIDPVIHHMLLSNLIRALKESI
ERRRLPKDNERLQALVTLLLIGSKARERIRSQDFSGNTSKEELELLKKVLPQLAGLMVED
AIVEADPTMDKEARGALPETLMRSITEHPFVGGAVMYYILGRLQNQNHNGGGPDVQGVVR
TLPMLIDTVTGHWHHSPDDGSANVLEQFARTLLNRCRTKAVLSAAAKLDSPASPATRLFA
IFLVPRAALSSDCHVQVLLLLKAIVRSHPEAAKKAPLVEIVRTICANGAEPSDLKSREAA
ALREAYEALLQSAMAGGDAEEPLEDRLVALTAPSAGMDLEMDDDVVATDAIET
>Opisthokonta_Choanoflagellata_EP00730_Choanoeca_flexa_P003848
MADRSAASDEQPKEKRSKKQDILRIRSKKAIRRFQQANDFQVTAPIAGLLPLMRHTRSEL
HENLFENVKIKCLARIRACSTEQLTAMLRRLWPHTKRPEIKPLVLEILNHHASIPDAYLT
QLYRLPELLDECELRVKQQVWKLVPTVFVAKITPLLDKLFQELEEVWLDPHFAEEFAATA
HRTSFTLQLPGIAELLSMVGTHLRLYNHVLTILRKRFKETGHRHVATLRLMLPLALARSS
SAVFSKDPCYKFASQLEELANANNSDADKSRQVEVVAALVQQLAELKAEDPQRGDMCLLL
LDPSCQQTLCRSLLERLKAVIELRQLPRQDATVRGLVELLDASVDVRAQFQAGYFNIPAA
NKLLVQEMLPLLTACMVDDAIMEKQDYIDGAHDSRDSYGDEIKACLEANPYMRLVLLRYI
CQRAQRNDQRRALDCHHQFIASCTTIPASLEVPTTAYLCQSLLTTLWWKAVANVNVVQES
ILGPLARKSMALHRLTADVYARAPEPFQEADSEQTAYHHLKQLVQEGVIDAADNDRQRAR
LEALADTYASACEPLSKEESDDVMLHLLSRFPKDLAARLKEELILD
>Opisthokonta_Choanoflagellata_EP00911_Craspedida_sp_UC1_P002612
MSSTREREDVAAAAAAAAAAAAAPQQRQLRRTATHSSASREEPKRLIGKWARIFIRRQIV
TKARAALRDDIPRKLGLDLPSCRAVLPLLDLLKIPRATVHCGVLDKLQAQLLSRIPTLGP
EALQRLLESTFAFVKDKQLWRVPFCVLEHHPNVPEQYFAALIQSEEALRLCPLSVKRRLW
EMNAALFKSEVDPLLDAYAATEAAYWATTTTTASTSSAGQGGGIKTQKKSIIQSSSSGNN
NNSETDAVTGMTTSGGGGGGGGIPTSVSATVVTAATTATATAAADDEATRRATAAGRRSG
PAVKGLLSLIGHSLKLYNAVLAVVRKRFQETNSAWWGTLRGDLVMALHNANAGALYLKDP
AHSFAWGLQGCAAGGAEAFDYRRASHVLDELRRQDTRTHLDLDFGLVLTDPHVSSPLARA
IFGALQDAVRSQLLPVAHSLLPTLVCLLSAAQGLGARLVHPDKEWTSPAQALLGGALAHL
AFCMVDDMKSAAVKEAATAAGTNAAAAAATAAVIQEWYGGGHDSQHDPRTVPLDLYRELA
QPQAFVILCVTMEYILERAKCCDFLRVQQLLPVVAQSLSTGGGQYYCNVSVQQPFLTQLV
PLLLGQNWEAFSAEGVAQTLFDNAFLPMAAHSPAAHAAVADLLYRLPDRLQPLGTERGII
NMLLKHGAIPQTGKTEKSSSSNTSGGGSGDGGDGGGGGGGGGQDPSLAVLVHAYECLASM
KQKSRDLRAKLTARLQAISNGKAKAEPLPDHEEAKEEEESMSLEEDGKEELGEKKVTILD
EDVGEGAMDTRLEPEKDEHASTTTGTFHFTPNGSKRTLRFIPKKSIRTKAKAP
>Opisthokonta_Ichthyosporea_EP01134_Creolimax_fragrantissima_P001544
MNDAPSSTMNENEGVSRDREGGAEKGGESIADETDGVVGGEVGGEVGNGVDGFNKSEVLE
ENVGEPVSSSIPDNEMNGDEDAIASDKVVGEGEFGEQYMESISGEGDEMHCGDNADVDRQ
VHDVAGDMNGHYEENQDQVWLGTMGAHYIEENLAQADNPIDFISGFQAESGLKFDLGSLA
VLPFLDVFGVSRSSLHKSLLESLREKLSARIKELAEDDTQTLNTLLEKSFVYFTHPELQD
IPINIMQRLNTIPSPILHHISISDEIYEACPIEVKRKVWLHANNAEGQARFRKTVYETLV
KFMDDDTILRTSSDFTGLNPFPPKRRRQHLTVKKLVEIIGKSTEIYHMVLKLFETMFKNT
KTRLFCTLRSEMLMAFHDADVSEICDEDRCHKLLWCLDACKNDRHIDEGRIKDMQSFFSN
SVSSNDHIISDIAMIILDPFTMNTFLCNVFDYLLEQVEVHSLPKNDDRIRYISQLISLGL
SAHTIVQNEHYEIPSPDEFMLHNFMPQLVSRMVDDVIRGLEDKMGLEENSKLVSTPLPDL
NGNEYAQKLVGLYVLRCINKNYVARLQDLLPSLPIKPNVDASVFSSVVISLLNKMDVEPG
NDIRPVVLEGFLIPCTAESVNYHIEVVGLLGHMQESGVAQAKILEYLRLTVEMGAKHDVG
ADESQRLIKEYQNLMQKLVAGDIAQSSLAFISQFIKVVEEMASKSDEESESDDGEADEEE
DGDGETEHAPISPVPKQ
>Opisthokonta_Ichthyosporea_EP01135_Chromosphaera_perkinsii_P000170
MEAPTDTKPDSNHPPPPDSTITKKRFLIGPVGADYIREGLSKVAPVDFIEKFQRENGLGA
GRVGEGCEPVLPLLDLHGVSRCSLNKAVMERVRERLIKKIELEENDSQALVKLLERSFPY
VSFPELKRIPFAIMQKLPRIPGHYLATLSATEELYEECSIEIRRQIWESDIPLYTETVIR
PVLEEYIMKQERMRILANDLSGVGVVPPKKRRGASKVVRQLVDSIGRSLVLYRVVMDSLR
TLYANTANDMYCSLRAQLLMAMHDEGLPEIYSEDPCHKFAWCVDACIRDRDIGKRVKEID
TYFEALEVAEMQREQQRMGGGVGGTVEEEEDVDHHVTIVEDGRGDNNVKSEGTCDDTHQG
GKKRKRNTTSDTAIPASDVGMVIEDPFCRNMIIRYCCEQIIKVVLDFSDKESAQKTAKAH
YCLSKHIEYLPLLSRVLLYGSHVRAMILKREHVHDGRGKEPVDDEEPFKLPDRSDEDAIN
LVTVLLPFLHSIAVDTAYAKEGVLKLLPDYRQICIKKQSSGPSGRRKKMATIKATVDADM
KRYEETAKPTIMNEAVEHIISTNVVAQKVMLHFMLLLFFRVYGGSCQLYQAAAEGPLGGK
SESSSSTMRGDEAGLDRGTRVKHNSSVSGIENVSGEDIKRKIGTSAPVECDLVMQNIVFP
SILRFAFDFDNSEEYFVIGFADSVIALLDDNLISPQFVISCVFEHFLKPLSTRYCSAHIQ
SVRIINHMLANLSASEAMTTLAYFCENGKLPTPRENGGVEENLTINEDKTKGEGNGDMDV
DVEGSSKTLSPHGNVMVFEVLRLYRPLCEKLSSRSDASSEATESLKQYVSKLEGTVCK
>Opisthokonta_Filasterea_EP01137_Pigoraptor_chileana_P007890
MDASAPGGSAGPPPPRVLLGADGGRSIVERLSKGKPVPEIAAFQAEHGLNVPTAEPVLPL
LDLHLLSRGDFACGLLGTLSLELIKRVESTGHARLRELLDATFPYVQHGELRPIVFSIMR
RLPSAPVGMLEHLASRRDFWADSPIEVRRQIWELKPSLFHDEVFSILNAYANDPSIVRMG
NEMTGLIVTPPKQRRESAHVQRLVTAIGKSFKLYNITLNVLRSIFARKGVSAYCSLRSEL
LMAFHDAGVQEIYSFDPCHAFTWCLDACVRDRTFDWRQLQKMEQILREYTEDNPIVGDLA
MIICDPFVTNSLTMALFDALQVCVKKERMPAEDNRIMHMILLLSIGETAQAMLRDKQYAL
PSVSDNFVHHFLPALASMLVDDQLRPLGIHPRDTEGAMMQAVAAMRQARTAKLDSRHEWN
KGEFESKYDFREPFMDNKDERKSIIRRGIADDPLARRLMYAYAFERVQHGDLYGLHLVLS
PLRTDYADIANESPFLQTLVSIITQRKDKLPTLKFSETLVTSFFLPLAKQSDVAHREYVR
LIAETHSKISNVDELKKILLHVAKFGKRDDRQGETCDIATAYKELIEERLKERLGDADKT
KIMGLVAPSVADVQGDVEMTDAASTQ
>Opisthokonta_Choanoflagellata_EP01147_Barroeca_monosierra_P005938
MHTRTRQKTREPSRQVLLGGDAVAEIQERLQGSQPKAQIKQLQRDTAIPETLPILPLIDL
MGKSRLQFHAAALSHLRVNLLQRIPNMDQDELGTLLMQTFPYIQFDELQPISLEILKRHH
NIPHKILRHLRDNKPLLEKCTLDVKRQVWQYDDVEFVRELQPLLHDYAGTYAKSWIQQYV
PRLAGWLNDAQSAVTVPPETEASKQHPKRDITPLTDKGTEANDSTDCITRLLDLTGLSQK
LYTRLLDYLRLCFAQTGDACYCHLRMALVVAVTERHASALRVPSSGSVSLSRTSSGSLPL
SSTTTAYVAEASNTSLSSTGILLAPSTLSGMGPILPDLSTNTTTSITDCESASIRSIVSL
LHSALNNNKLGSQQFSQVFEHLTKYKENDSELGDLGMIFRSPEVTLLFCRSVLNQLIAAV
DRYVLPRDAKRLMELTQILGTGYRIRDMIETESFRYPGVALEVIEIIYPLFAIIIGEDVL
YDERIRRAREAARYQQQNQRPGDDNQPFSNGPWRAAVEMSDNRTIPSEVLEYAQDIYYLE
ILLALYVSHRATAGDITRMIQALPGLISGKDTVYTIIPSIRNALHSILSSQWSAFLLRRN
EMLDNFLEPLSSVHASLHLLVLDFLDRAPPGIENDEFRSILARLANHGAVCRRMESASSA
LNGALRELYQQILQEKHISEGQAILKELEHRLPAVHKQENATSDSFKRT
>Opisthokonta_Metazoa_EP00057_Strongylocentrotus_purpuratus_P030231
MAGFEEVGIAGSVHLREALTNCTDPLQAIEDFQSENGILLPTLQPALPLLDLHMIQRFAF
HHSIMEELREKLMSRAQELAKSDTKGRFKTIEDLLSKCFPLIRVKSIQPVVMSVMKCLPK
IPEKYLTVLVEDRSLYDVASIEVKQQIWQRNPSLFGDEVSPLLTDYIKNKESVLFGSEAV
NSQMFFLVSPKMRRQGHVVQKLTGMVGKSVKLFDMVLQFLRTLFLSTRNMHYCTLRAELL
MSLHDLEIHEICTEDPCHKFTWTLDACVRDKQVDDKKAKELQGFLDGVRRGQEQVLGDLS
MILCDPFAVHTLATSVIRHMTSLINQDKLPRDSPDLTSLLRMLSLGLGAWDMLDSQRFRE
PKLENDLILKFLPALLSLLVDDQMRIVNRRLNDTGDDSDLKTLPAFLLKYIRRNKIGATL
ILYYVLHVTSKRNKDALARALPNIVKMEGDLSFNDIFLHPFVAQLSVLIDDFSSDSFCEI
IFDGFLLHGVSRENVARHSLRLMEFVFHKLPAAKLSKLQNALEPKPEHSQAVRDLYSSVM
EKINSHTPSPIKVPEPIDSPLMSVPTPAPL
>Opisthokonta_Metazoa_EP00058_Branchiostoma_floridae_P023795
MAEKKSTETVIQAASTTTGLTDLGIPGGEQLREALSTCTDPIRAIQEFQDENSILLPSLK
PALPLLDLHSVNRFDFHGSMVERLKDRLMQQVSSLVSERDTDAESKAKLEAMLEKCFLTI
KNPTLRPVVMHVMKHINNIPEDYLKKLLEDPNLYKESATEVKRQIWRNNQSLFGDEVSPL
LSQYIKEKDTLLFSLEPANSNNFFTPAPKSRRQGEVVQKLMHMIGRDVKLYDMVLQFLRT
LFLRTRNVHYCTLRAELLMALHDTEVHEICSVDPCHKFTWCLDACIRERFIDAKRARELQ
GFLDGVKRGQEQVLGDLSMILCDPYAVNTVASSSLKVLQHLVAQESLPRDSPELSLLLRM
LSLGLGAWEMIDSQVFKEPKPDNEVITKFLPALMGLMVEDQVRLVAKKLSENHKNSTIPK
TFAKSIRQHGIAAILTLYYLYNVTKHRNKDAIMHIIPKMTDTHNDLSLEDPFVHLLVSLL
ISMAEEFSSEDFCSAVFDNFFLVVASREGVRRHLLRLLWFLHPKLPTSRLAKLQTQLEPT
KEHSEAVHKQFSALADKINSYTPSPAHDSPALESPLMSVPTPAPL
>Opisthokonta_Metazoa_EP00059_Ciona_intestinalis_P006096
MAQALEDMGIAGKSFLQEALTNTTDPLGAIEEFQQENSILLPSLQPALPLLDLHDLKRLD
FHQSVFEVLRDHLLNRITEISKEKDSSEKLNAILEKSFPVIKIDSLVPVSMCLLKHLPKV
PEKYISVLTKDKSLYSACPIQVKRQIWQKNQTIFGDEVLPLLTRYIKEKEVVLLDGECLE
GNNFFTSSPKSRRQGHVVKTLTEMIGKNIRLYDMVLQFLRTLFLKTHNVHYCSLRSEMLM
SLHDLEVTEVCTVDPCYKFTWCLDACIREHYVDVKRARELQGFLDNVRKGHEQVLGDLSM
ILCDPFAVNTMLWSVMKIIHELTVKETLPRESTELMLLIRMLKLGQSAWDIINKQIFKEP
KVDVDISNKFIPCMVCIGVCEQSVLLRNKVKNLRKSVADCDVTTPDDDQSKKKSKPKKAA
DIGDESNDKETSSTTINYIHKHIEKDQLCRIILMWFTLHLVKNKRKTQLIQVLPILGKEC
SMDNVFLHALTTSFTAHPELVADDNLCQALFNKLLVVTKSLKETQHRQILRLVINVCHKL
PAERLKILITKLEPKGKKAAEVLIQLHQKLKTKVSSLQSSAAPSEPADPTSASNILGVAT
IIKHH
>Opisthokonta_Metazoa_EP00067_Danio_rerio_P013027
MFAGLPELGISNGEDLKETLTNCTEPHKAIDQFQTENGILLPTLQSALPFLDLHGTPRLE
FHQSVFDELRDKLMERVATIAEGKEEDRYVKLEELLEKSFPLVKMPSIQPVVMQVLKHLP
KVPEKKLKQVMADKELYKVCAVEVKRQIWQDNQALFGDEVSPLLKQYIVEKEAALFSNDL
SILHNFFSPSPKTRRQGEVVLKLTQMIGKNVKLYDMVLQFLRTLFLRTRNVHYRTLRAEL
LMSLHDLDISEICSVDPCHKFSWCLDACIREKFVDAKRARELQGFLDGVKKGQEQVLGDL
SMILCDPFACNTLVLSTVRNLQELLSQDALPRDSPDLLLLLRMLSLGQGAWDMIDSQVFK
EPRMDLEVVTRFLPAMMSIVVDDYTFTVEQKLPSEEKTSLAYPTTLPETFSRYILDNRVA
CEIGLYYALHIAKLRNKNALQRLLPALVDTYNDMAFGDIFLHLLTGHLTLLSDEFGTEGF
CTAVFDNFLLTSFSSKENVHRHCLRLLNHLHQKVLPTYMETLMKTLEPPKQSSESVKELY
NLLKEKLEASKKSPPQPEEAPSLDLGLHPVTVPPTPSTPTTPV
>Opisthokonta_Metazoa_EP00074_Homo_sapiens_P038475
MAELEGAGERGSGGPRGPAERASGVSAAAPGERAGDGAPSRAVAGASAMFAGLQDLGVAN
GEDLKETLTNCTEPLKAIEQFQTENGVLLPSLQSALPFLDLHGTPRLEFHQSVFDELRDK
LLERVSAIASEGKAEERYKKLEDLLEKSFSLVKMPSLQPVVMCVMKHLPKVPEKKLKLVM
ADKELYRACAVEVKRQIWQDNQALFGDEVSPLLKQYILEKESALFSTELSVLHNFFSPSP
KTRRQGEVVQRLTRMVGKNVKLYDMVLQFLRTLFLRTRNVHYCTLRAELLMSLHDLDVGE
ICTVDPCHKFTWCLDACIRERFVDSKRARELQGFLDGVKKGQEQVLGDLSMILCDPFAIN
TLALSTVRHLQELVGQETLPRDSPDLLLLLRLLALGQGAWDMIDSQVFKEPKMEVELITR
FLPMLMSFLVDDYTFNVDQKLPAEEKAPVSYPNTLPESFTKFLQEQRMACEVGLYYVLHI
TKQRNKNALLRLLPGLVETFGDLAFGDIFLHLLTGNLALLADEFALEDFCSSLFDGFFLT
ASPRKENVHRHALRLLIHLHPRVAPSKLEALQKALEPTGQSGEAVKELYSQLGEKLEQLD
HRKPSPAQAAETPALELPLPSVPAPAPL
>Opisthokonta_Metazoa_EP00090_Calanus_glacialis_P020940
MAGSGGGFGLEEIGIPGREYLREALTSCTDPLKAIEDFQVENGVLLPSLRPMLPLLDLHG
IKRIDFHNSVLEDLRDKLIAQIETCTKMEGKDRDKKLKDLLLKSFPVIKIKQLRPVVMSV
LKNMTYIEDKYLRVLVRDKELYADCDIEIKRHLWRDNQSLFGDEVSPLLSQYIKDKEKVL
FSYETGPGFFTGSPKSRRQAEVIQKLAEMIGTNVKLYDMTLQFLRTLFLRTRNVHYCTLR
SELLMALHDREVQDVISVDPCHKFTWCLDACIRERNVDVKRSRELQGFLDAIRRGQEQVL
GDLSMTLCDPFAINFLSTSAMKLVNHCVTQEGLPRDQPVLLLLLRMLALGLSAWEMIETQ
DFREPKLELPLILQFLPAMMSLIVDDQVRALNVKFPVEERDTASIIIDHSGPPPEMYDAQ
VPQSPIAAAMAMQYTLQTCKAKDKIGLMRVLGILAQNIRGHPFEDAFLHSLVTGLIGMKD
DFEAEDFCTVVFDEFFFTCINVDNVVRHLIRLLWWVHPRLPPARLETLLKVAEPTGGGEA
VVAVYDALKARIQDTSRASTSPVTMATGGETETAQHF
>Opisthokonta_Metazoa_EP00096_Caligus_rogercresseyi_P011921
MSSSGGGSSEGGSGSTGGGGGFGLEEIGVPGREYLREALTSCTDPLKAIEDFQVENGILL
PSLRPMLPLLDLHGIKRLDFHNSVLEDLRERLIAQLEELSSPKSKGCPSEKDSKLKELLL
KSFPVIKIKQLRPVVMAVLKHMSVIEDKYLRVLVKDKELYADCDIVIKRHLWRDNQSLFG
DEVSPYLSQYIKDKETVLYGIESNTGFFGNSPKGRRQAEVIQKLAHMIGSNVKLYDMILQ
FLRTLFLRTRNVHYCTLRAELLMALHELEIQDIISVDPCHKFTWCLDACIREKNVDVKRS
RELQGFLDAIRRGQVQVLGDLSMTLCDPFAINFLAASAMKILNHQVNNDGLPRDNSILHL
LLRMLILGLSAWEMINSQEFAEPKPDPALITKFIPALMSLIVDDQVRALNTKLPADERES
AITIIEHSGPPPDACQVFIEKNLVATTLAMHYTLQVARSKDKTGLMRILGLLSNSVKGHP
FQDSFMHCLVTSLTAMRDDFESEDFCTVVFDEFFFANITTESYVRHLLRLLWAVYTKINS
TRLKNLMKLAEPGNVNVNSGVGSSLGPSPLGDPIIKIYGDLSERIDAHNANLAAMSAEED
KRTDSII
>Opisthokonta_Metazoa_EP00099_Drosophila_melanogaster_P016636
MIMSTPAKNNNGTGLEDVNIPGQAYLREALTSCTDPLKAIESFQLENGVLLPSLRPMLPL
LDLHGVRRLDFHTSLMEELRDKLIAHINEMGQKEPRERDKKLKELLVKSFPVVRVKSLRP
VVMAILRNTQHIDDKYLKILVRDRELYADTDTEVKRQIWRDNQSLFGDEVSPLLSQYIRE
KEHILFDHTNLNNLFFHPTPKVRRQGEVVQKLANMIGTSVKLYDMVLQFLRTLFLRTRNV
HYCTLRAELLMALHDLEVQEIISIDPCHKFTWCLDACIREKNVDIKRSRELQGFLDNIKR
GQEQVLGDLSMTLCDPYAINFLATSAIKILHHLINNEGMPRDNQILILLLRMLALGLSAW
VMIDSQDFKEPKLDCQVVTKFLPALMSLMVDDQCRSLHAKLPPDERESALTTIEHSGPAP
DAVEAYIQESSVASILAMYYTLHTARLKDRVGVLRVLAILSACKDDRAYEDPFLHSLIAL
LIPMSEEFATEDFCTTLFDEFIFAGLTRENVTSRHMLKLLWYVHNKLPAGRLATLMKAMQ
PTTAHNEHIHKLYEILQERIGTGAAETPVIEAPPMEFDSPLKSVPTPGPHYNVQ
>Opisthokonta_Metazoa_EP00103_Capitella_teleta_P004544
MSGLEEVGIPGPNHLREALTNCTDPLTAIEDFQLQNGILLPSLRPSLPFLDLHGIRRLEF
HQAIMEDLRDRLLQRVSELAAKPDKNNLKTLNDLLTKSFPVVNVKSLRPVVLCIMQHLPK
IKQEYLSVIVENKELYKESSVEVKQQIWQDNQALFGDEVSPLLSKYIDDRENLLFNHQTD
QPAFFQSSSKTRRQDKVVQQLTKMVGKNIKLYDMVLQFLRTLFLRTRNVHYCTLRAELLM
ALHDADAHEIVNLDPCHKFAWCLDACIREKNIDSKRLKELQGFLDGLKRGAEQVLGDLSM
ILCDPHAIHTLSMSVTKALQLATSSESLPRYQEDLIIVLRMLRLGLLSWQMVDSQQFKEM
KLEATFITKFLPGIVSLMVDDQVQLLSGRLDETATQLDPVPQCVITANRDNTMANIITIY
YGLNIAKLHDVKGIARILPLLASCDIDTVYSDTILHMLVSHLATMPDCFANTEFCELVFQ
QFFVPMVSRENVVRHFLRLLWWVHPKVPSNIIEPLLKGLEPNKQHSEAVHETYKALNAKI
SNYQPSPVATPEKIDSPLMAVPAPTPAHP
>Opisthokonta_Metazoa_EP00103_Capitella_teleta_P022993
MVLGRESDEIQCSLWFTRKLQLTKLSRVTCYLIGLAKLKASIMTGQLQNGILLPSLRPSL
PFLDLHGIRRLEFHQAIMEDLRDRLLQRVSELAAKPDKNNLKTLNDLLTKSFPVVNVKSL
RPVVLCIMQHLPKIKQEYLSVIVENKELYKESSVEVKQQIWQDNQALFGDEVSPLLSKYI
DD
>Opisthokonta_Metazoa_EP00110_Nematostella_vectensis_P005096
MAGFERAGLPGIEHLRQALSNSSDLAATIESFQHDNGILLPSLQSALPFLDLHGVRRLDF
HSSVMEHLRESVLEKVKDLSTQKLEEILEQSFPFIHVKELRPVVVAVMKHLPKINDECLE
HIANDAKLYEDCPIEVKRQIWSKHHHLFGDAVGPLLNQYIEAKYTLLHSTEAHNSHSFFS
VPSKTRRQHAIVQGLAKMIGKSLSLYNLVLQFLRTLFLRANEVHYCTLRSELLMAVHDLE
VKDIKDVDPCHKFTWCLDACIREKSIEGKRVRELQGFLEMAKNGEERVLGDIAMILCDPF
AINTIAKSIIKLLHRLANTDTLPRTSEDITFLLRLLNLGVSAWDMIEKQAFKEIPVNDEL
ASKFLPFIMSLMVDSSLNTLNGKVPEDDIEEGLVSDGRHLAHHFMHMMVSNKVAFKLAWC
FMLHLLHQKDKAAVFHALPWYVSPCQAHPLDEIELHILVTALVGMQEEFNQSEFCDLIFD
NFLLGLTSQTFAVRHTLRLLWYVYPKMDSHKVIHILTSTQPTSEHPDTIHELHALLVDRI
ANSNPSTPGSSQDQPSSVSSLGSSSHSPLEYIQPSST
>Opisthokonta_Metazoa_EP00114_Trichoplax_sp_H2_P008678
MEPLDGKQGQRYLRIQFANADNPLTIIENFQKENNVKVSEEFRCCVPLLDLLGVPRLELH
RSLIDALRKRLTEEVEKSNPEKLQQLLAVTFPSIHIKSIRPVCIEIMKRLPSLPQNYLTL
LEDNQDLLQILPIEVRRQVWQNNLKLFALEINPLIDTYLRSTEDFMFSLNFDKQQHFFNK
APRKRRQNEVLQKIVELIGRSVKLYNTTLQILRTLYFRNAIEHYCTLRLEILMKLHDNDV
REILSLDPCYKFVWCLDACLRDGLVDSKRCNELIALMEEATKESGKQILGDFAIILADPF
VIHALTGTIFRSIQLLYDQELLPRDVPLLHSLLRLLSLGLNASQMIHRQDFAEIDIDNVI
VLRFIPTIMLLIHSLKNNGVCPPNIDLDFFSSYIHENPIARRIACELILHLCNKHNLSDL
SLLLPKVAPAFRTPDISDNIFLHLFIYQLVISFLEEHGNDEFYQTVFEEFFLQCENVDCT
KHMLRLLWFNYRRMASSNVSIILDYVISKGLDDKFTKDVCRSMMKSLEADKLRAKFSERR
YSHGPTSTLMDDEFE
>Opisthokonta_Metazoa_EP00115_Mnemiopsis_leidyi_P008470
MASSSSSSSSSSIKKNKVSIPDANYIREMFNTCENPIKAINQFQIENGLQIASLEPVLPL
LDLHSISRVKFHHSVIRLLQSKLNKKLEGMPRESLEKMLKQAFSQIQHKELCPVALEIMK
LLNPVPSNYLKKLAALPDVYKQCSIEVKRQVWEKHQGIFGDEVRPILNKYIWEKDVELHK
GSESLNAAAPFFAIAPRKRRESPVVQQLKEMIGLSFPLYQMMLIFVRTLYQRNKTSHFCT
LRSDMLMSFHDCKIQDIYKQDPCHDFAFYIQYAVNEKRIQDKIQPKLKEFYIKIVTEKTE
LLSDTAIILADPYVLNVFCMEVFSCLHNMIEKENLPRNEEKLHFLLKFINLGINAWSIVN
EDSTEEPKLHKTTLKDNVPLLMICLVEDILHHEMGTKYRDNGVSNLVSCTSKDSLVKTLV
MHYVLTLAQNRNIERLTMVLPLIPDSISTLDEVFMHVLVSYLLQYQAEWKQAEFCKAVFN
SFLNKYGSDEVVLRHVLRLLWTAHVHLDPELVTETLENIAPQPNHSSQVRDLFMQLSERT
AVVDT
>Opisthokonta_Metazoa_EP00118_Oscarella_pearsei_P001993
MEEKLVSQLSGLSPEKLLELVDSGFQFARRPENPLRSVVLRFLEALPIIPDRILSELSDD
QDLYEACGVRVKRQIWEKNVGLFGDEVRPLLERYVEEKEKLVWGVEEGFFTAAPRTRRQH
EIVKELTKYVGGSLKLYNMLLQFIRTLFLSTKVVHYCTLRADVLMSLHDLEATIVLSADP
CHEFGWCLDACIREKCVDPKHGQKLEKILDEIKTPNEQMRGDISMLLCDPFAVQAVTNTI
INHLKQSVEKEILPRVNMEFCLLIRLLQFGLNAWDMISNQAFTEDDLSMIALTECLPMLG
EILVEREIFNMNPQPSPDIHLLECCEGLSILMQTDQPAQAFVLEFIIQAAQEKDEFLLRA
VLSPVAQACFKMPEVPSVFFHQFCHSLTLIPEPSAKLLGLVFDEFLLNFVSCEGVLRQMH
QLLWLVSSKMDATTVTTMELLTHLTEACKPGEDHSEETKDFYTHLVEKTASLQKPRALMP
APSPPPEAAHSLLLDILPKSSPTNQMPMQMQIQMQ
>Opisthokonta_Metazoa_EP00119_Amphimedon_queenslandica_P003971
MASSSEALFHPSKYVTRALKDSDDTLEAIETIQSENKVKIPSIHAALSLLDLHGISREET
HRSLFKTLQENLTERLTSLDSKSIKRLLDKAFQYTSVPEICSVVMKMLETLSAQQPIDEK
YLLEIAEKEELYNDCPIIVKRQIWQLNPGVFGEAVSPLLDQYIAEKESQLFNISEQSFFM
QPVKARRQSSILKQLVEMLGTSLPLYNTLTQFLRTLFLRTRVGHYCTLRADIIMMLHEKE
SSHLESLLRLLFIGLKSASYLETKSYSGDPLEIDIIIKFLPELLSFMTESSLRLIHSKLK
QDYPTYTLSSSFIRHLTSTTGAMQLTTSYSLYLIDKKDFKTLSSLLPAIASSYTESETDI
FPDGYMNSVVVGVSSYLGTIREATLLAIIREFFLPCARHSEMCLLYLCRFLWVGSNKIKR
EIVQETLDEMRPATDQVSPMAQDQYQELVDRVNSYTQ
>Opisthokonta_Metazoa_EP00119_Amphimedon_queenslandica_P005242
MASSSEALFHPSKYVTRALKDSDDTLEAIETIQSENKVKIPSIHAALSLLDLHGISREET
HRSLFKTLQENLTERLTSLDSKSIKRLLDKAFQYTSVPEICSVVMKMLETLSAQQPIDEK
YLLEIAEKEELYNDCPIIVKRQIWQLNPGVFGEAVSPLLDQYIAEKESQLFNISEQSFFM
QPVKARRQSSILKQLVEMLGTSLPLYNTLTQFLRTLFLRTRVGHYCTLRADIIMMLHEKD
NVIMDSDRCHKFAWCLDACIRSCTVDEKKLRELYAFLDTIPGGDDVLEDVSMLLRDPFIL
YTISRSVVLSLHKMMNESKLPRESSHLESLLRLLFIGLKSASYLETKSYSGDPLEIDIII
KFLPELLSFMTESSLRLIHSKLKQDYPAYTLSSSFIRHLTSTTGAMQLTTSYSLYLIDKK
DFKTLSSLLPAIASSYTESETDIFPDGYMNSVVVGVSSHLGTIREATLLAIIREFFLPCA
RHSEMCLLYLCRFLWVGSNKIKREIVQETLDEMRPATDQVSPMAQDQYQELVDRVNSYTQ
>Opisthokonta_Metazoa_dryas_iulia_helico3_core_32_85_1__scaffold__EI-a-scaffold-18423
GTGLEDVGVPGQTFLRDALTSCTDPLKAIEEFQLENGILLPSLRPMLPLLDLHGVRRLDFHTSVLEELRDKLITHINDLRKKDKKEHEKKLKELLNKSFSVVKVKALRPVIMSILKNTPHIDDKYLRVLVRDRDLYNDTDTEVKRQIWQDNQSLFGDEVSPLLSQYIREKENILFDQENLSNLFFFPSPKVRRQGAVVQKLAHMIGTSIKLYDMVLQFLRTLFLRTRNVHYCTLRAELLMALHDSEVQDIISVDPCHKFTWCLDACIRERNVDIKRSRELQGFLDSIKKGTEQVLGDLSMTLCDPYAVNFLATSAIKILQHLINTEGLPRDNTILILLLRMLALGLSAWEIIDSQEFKEPKLDSQVVTKYLPALMSLMVDDQVRALHNKLPPDERESAITTIEHSGPPPDACEAYMRESAVCGVIAMYYTLHAAKLRDRGAILRILSILGSCKDGRAYEDPFLHALVALLIQLPDEFQGEDFSTVLFDEFFFAGLSKDNVTRHLLKLLWYIHPKLPETRIQTLMKALQPGTQHNESVHKLYESLLQKMHTQAEPAPSTSEMEYLDSPLMSVPTPAPYH
