# Supplementary material for: Evolution of promoter-proximal pausing enabled a new layer of transcription control
Source: bioRxiv. 2024 Oct 12:2023.02.19.529146. Preprint. [Version 2] doi: 10.1101/2023.02.19.529146 (PMC11482795; doi:10.1101/2023.02.19.529146)
Supplement: Supplement 1 [file media-1.zip › Other Supplemental Materials/NELFB/NELFBNELFqueriesalleval10hmm1allposthmm1_80trimmed.trimhmmalign.fasta]

CLUSTAL 2.1 multiple sequence alignment

EP00060_Petromyzon_marinus_P041086                    KLEELLEKSFALV......RM.PS..VQPVVMCLLK..HI...PK....VPERYLKQVTS
EP00072_Mus_musculus_P018357                          KLEDLLEKSFSLV......KM.PS..LQPVVMCVMK..HL...PK....VPEKKLKLVMA
EP00085_Daphnia_pulex_P028933                         KLKELLNKSFLVV......KT.KA..LRPVVMAVMK..HL...SH....VDEKYLKVLVK
EP00001_Collodictyon_triciliatum_P090437              --VQLLEQTFPYI......SI.EE..LQDVPITLLK..HV...PE....IPRAYLQYILS
EP00002_Diphylleia_rotans_P001368                     -MTKLLEQTFPYV......LM.DE..IQEIPITILK..NL...PE....IPRPYAQFIAS
EP00003_Mantamonas_plastica_P013958                   --VALLEMSFPYI......GF.KQ..LQAIPIAVMT..AL...SK....VPQSFLVQLSE
EP00005_Dracoamoeba_jomungandri_P000959               -------------......--.--..----------..--...--....-----------
EP00013_Stygamoeba_regulata_P014231                   -------------......--.--..----------..--...--....-----------
EP00013_Stygamoeba_regulata_P021890                   -VLALLTASFPYI......AF.EE..LQQIPITIME..-L...FN....VPATYLLQLAT
EP00021_Heterostelium_album_P003466                   -------------......--.--..----------..--...--....-----------
EP00022_Cavenderia_fasciculata_P000371                -MEALLDQSFPYI......SF.DE..LKGIPMNVMK..LM...PE....VPYRFLKKLSE
EP00023_Dictyostelium_discoideum_P005053              ELEKLLEQTFPYI......GF.EE..LQEIPMNVMK..RL..tPE....VPVAFLLKLAE
EP00024_Dictyostelium_purpureum_P000861               ELEKLLETSFAYI......SF.EE..LQEIPMNVMR..RL..tPE....VPTAFLLKLSE
EP00025_Tieghemostelium_lacteum_P006643               -LEVLLEQTFPYI......GF.DE..LKAIPMTVMK..RL..tPN....VPHVYLLRLAE
EP00027_Filamoeba_sp_ATCC50430_P007801                -------------......--.--..----------..--...--....-----------
EP00029_Vermamoeba_vermiformis_P006008                KLKTLLDETFPYI......SF.EE..LKAVPYAIMK..RL...RS....IPLPFLMELAH
EP00031_Thecamonas_trahens_P002585                    -LRGLLAESFRYT......AH.PV..LGAVPVAIMA..RL...PS....LPQSFIKLLAA
EP00033_Pygsuia_biforma_P003222                       QIDQLLELTFPFI......EF.PE..LSELPLALLD..LH...TE....IPEAYLAKLAA
EP00163_Fabomonas_tropica_P013056                     -------------......--.--..----------..--...--....-----------
EP00164_Ancoracysta_twista_P011516                    -LSEMLEKTFPYV......SF.PE..LREIPLTVLS..KL...KS....IPVVYLDKLSS
EP00181_Compsopogon_caeruleus_P006755                 --HQLLDKSSPYFf....sER.TE..LFPVPIAAME..RV...-D....IPASLMTKLCQ
EP00192_Tetraselmis_astigmatica_P009767               KLLHLLESSFAFI......GI.PD..LRAIPLAVLS..RL...EP....VPATFLKQLSI
EP00193_Tetraselmis_chui_P021226                      KLNLLLESSFAFI......GI.PD..LRVIPLTVLS..RL...QP....VPTTFLKQLSQ
EP00204_Picochlorum_oklahomense_P000162               -MVGLLEETFPFI......GI.PE..LRAVPLAVLD..KL...YP....IPVNFVKQLAM
EP00205_Picochlorum_sp_RCC944_P001111                 KLVGLLEDTFPFI......GI.HQ..LRAVPLAVLD..RL...HP....IPDYFIKQLAN
EP00206_Coccomyxa_subellipsoidea_P006332              QLTSLLEASFAYI......GL.PQ..LREVPLAVLG..RL...KP....VPAAFLKQLAT
EP00211_Chloroparvula_japonica_P001238                -LLHLLELSFPYV......GI.EQ..LHDVPRAAMA..RL...AA....IPPLFLKQLSQ
EP00211_Chloroparvula_japonica_P001914                ---RIVKLSLPFL......VV.DE..LRSVASDILL..RY...PNi..tIPPEILEHMAA
EP00212_Chloropicon_laureae_P008467                   -------------......--.--..----------..--...--....-----------
EP00213_Chloropicon_mariensis_P006713                 -MLDLLEASFIYI......RI.PE..LRSIPIAVLE..RL...KS....VPNNFLKQLSA
EP00215_Chloropicon_roscoffensis_P006577              --LDLLEKSFIYI......RI.PE..VRCIPIAVLE..HL...RA....IPNNFLKQLSA
EP00218_Dolichomastix_sp_CCMP3274_P013305             -LLQLLESSFHYL......RI.EE..LQKVPKKVLE..HL...SP....VPGAFLKQLAS
EP00224_Ostreococcus_tauri_P001545                    -LLSLLDASFPYI......GI.EE..LKAVPLAVFA..HM...SP....VPSSYLKQVSR
EP00227_Mantoniella_beaufortii_P001711                -LLHLLDAAFPYI......GI.EE..LKAVPLAVLT..HL...KP....VPSSYLKQISR
EP00229_Micromonas_commoda_P002853                    -LLSLLDASFPYI......GI.EE..LKAIPLAALE..HL...KP....VPSSYLKQISR
EP00230_Micromonas_polaris_P001643                    -LLSLLDASFRYV......TI.EE..LRAVPLAALT..RL...NP....VPSSYLKNISR
EP00230_Micromonas_polaris_P005268                    -LLSLLDASFKYV......TI.EE..LRAVPLAALT..RL...NP....VPSSYLKNISR
EP00231_Micromonas_pusilla_P004470                    -------------......--.--..----------..--...--....-----------
EP00232_Nephroselmis_pyriformis_P014177               KLLALLEASFPYL......GI.PE..LRAVPLAVLA..EL...QP....VPAAFLKQLSA
EP00232_Nephroselmis_pyriformis_P015472               -------------......--.--..----------..--...--....-----------
EP00235_Prasinoderma_singulare_P004748                -LLDLLAASFQYL......GI.PE..LRPVAVAILE..RL...RP....VPTQYLKQLAA
EP00235_Prasinoderma_singulare_P012520                -------------......--.--..----------..--...--....-----------
EP00240_Pyramimonas_obovata_P015850                   KLLQLLEVSFQFI......KL.PE..LRAIPLAVLG..EL...NP....VPAARLKQISD
EP00241_Pyramimonas_parkeae_P017203                   KLLQLLEASFPYI......KL.PE..LRAIPLEVLG..KL...NP....VPAAILKQISD
EP00276_Gloeochaete_wittrockiana_P006928              QLNSFLEMTFPYV......SV.EE..LSAVPLSLME..RH...EN....IPVHFLRSLAA
EP00279_Guillardia_theta_P015370                      --LALLEKCFPYI......SI.PE..LRDIPLTLFS..NL...NK....VPVSYLVTLAQ
EP00283_Hemiselmis_rufescens_P000529                  -QLDLLNKCFRYI......SI.PE..LRDLPLMLFS..LL...PK....IPSSYLVTLAQ
EP00286_Rhodomonas_abbreviata_P021257                 KLLPLLEKCFPYI......SI.PE..LREIPLAIFS..HL...PR....IPPSYLATLAH
EP00288_Rhodomonas_lens_P015353                       -LLPLLEKCFPYI......SV.PE..LRDIPLAIFS..HL...PR....IPPSYLATLAQ
EP00302_Diacronema_sp_CCMP2436_P004196                -IQMLLQRVVPYM......GV.PE..VTPVCTQLLA..RC...GS....IPAELLQILSE
EP00323_Chrysochromulina_tobinii_P005832              -------------......--.--..----------..--...--....-----------
EP00369_Babesia_microti_P001213                       -LLSLARRMIGMF......QV.RQ..VQPLFAAVLC..RL...ED....IPQDIMIQIVD
EP00455_Lapot_gusevi_P040827                          KLHELLQQAFKFL......NV.EK..LRPIIVELLQ..RL...RP....IPEAYLQRLAE
EP00457_Paulinella_chromatophora_P004307              -LLELLDRSFGFL......SN.TK..LKRIPEAVLL..KL..gDD....LPQSYIKRLNQ
EP00465_Bigelowiella_longifila_P008712                --EGLLANSLPYA......HV.YE..LRPIVHKALF..FMk.qQR....MPNQLVSQFPR
EP00466_Bigelowiella_natans_P006215                   -REKLLANSLPYA......HV.YE..LRPIVHKALS..LM...KQq..rMPDQLVSQFPR
EP00467_Chlorarachnion_reptans_P001995                -KEALLQMCLPYV......ET.QE..LKIVVEKVLK..SI..gPK....FPRELIQGFSK
EP00468_Gymnochlora_sp_CCMP2014_P000258               -VEKIFRQSLSFS......HA.YE..LRPVMLESLK..KL..gGD....VPEGMIPQFST
EP00469_Lotharella_globosa_P008637                    -AKKIFKSALPYV......SC.YE..LKPVVHEALK..RM..gGT....VPAEVIAKFTE
EP00471_Norrisiella_sphaerica_P012426                 --RKLFTKALGYA......DV.QE..LRPIIHKILP..YF...NN...vIPEELLPKLSK
EP00473_Plasmodiophora_brassicae_P009227              -REILLQESFRFM......RI.DE..LREIPIELLC..GM...DK....IPKKYIDSLST
EP00474_Spongospora_subterranea_P010463               ---VLLRRSFRYI......RI.EG..LRDIPLWLLS..SM...ET....VPKEFLDQLAM
EP00475_Leptophrys_vorax_P007786                      KLQALLEKSFRYI......AV.EE..IRPIPVALLL..RL...PK....IPEAYLEQLAL
EP00484_Ammonia_sp_Unknown_P005095                    KLLNILKHSLRFI......RI.GQ..FKQLNIELLC..RI...QQ....IPKPVLRILSD
EP00485_Elphidium_margaritaceum_P003846               KLLNILKHSLRFI......RV.AQ..FKQLNIEILS..RI...NP....IPKAVLRILSD
EP00512_Aurantiochytrium_limacinum_P012493            QLRALLEETLPLL......AH.PT..LEEIPLKILA..AT...TE....PSAAVLEQLSQ
EP00513_Hondaea_fermentalgiana_P006705                QLAALLSETLPLL......SH.PT..LEEVPLRILS..AI...SE....PSPDILEQLSQ
EP00514_Thraustochytrium_sp_LLF1b_P004138             -LTALLLKTLPFL......SFgPP..LGDVPISVLG..SL...SS....IPDNVLELLST
EP00516_Mucochytrium_quahogii_P007062                 -LARLLGEAISLI......GF.TP..LEDVVIKILA..AL...PN....PPDDILEQLSL
EP00612_Vaucheria_litorea_P004102                     -------------......--.--..----------..-M...KT....VPQNFLRSLAS
EP00645_Phytophthora_infestans_P016931                --PRVLEQTFPYI......EF.RE..LRAIPIAVLA..RQ...ED....TPELYLRELTE
EP00652_Aphanomyces_astaci_P013367                    QLQKLLELTFPYL......EM.RE..LRAIPIAVLA..TQ...SS....TPASFLQELCD
EP00653_Aphanomyces_invadans_P004466                  QLQKLLELTFPYL......EM.RE..LRAIPIAVLS..TQ...TS....TPASFLHELCD
EP00655_Saprolegnia_parasitica_P000229                QLLKLLEATFPYL......EY.KE..LRCIPIAIMA..AQ...SS....TPSLYLKEMCD
EP00656_Telonema_subtile_P000606                      -LEMLLADSFQYI......TV.EG..LREIPLMILE..KM...GD....IRPEFVEHLSQ
EP00658_Telonema_sp_P-2_P061304                       -LEMLLASCFKFI......TV.EG..LREIPLAILA..KM...PA....IRKEFVQSLSL
EP00668_Euglena_longa_P032897                         KLLALLPEVLPYA......RQ.PF..ACEILAAICTsrHL...AA....VPPAYLRALGA
EP00697_Spironema_sp_BW2_P004351                      -LDDLLARSLPFI......AV.PE..LSAIPMSVLK..HH...PT....ISPPLLDELAA
EP00698_Gefionella_okellyi_P004067                    QLTALLEKIFPYI......AQ.PA..LSDAVMAVLQ..VH...PA....LPSTYLRALRS
EP00727_Mastigamoeba_balamuthi_P013052                -LDWLLESSFPFI......RM.PE..MGDIPMAVLE..RH...PE....IPVKFLRNIAA
EP00736_Rhodelphis_marinus_P003578                    -LLSLLDECFPCI......DV.PE..LRPIPLAVLE..KL...PK....VPKRFLRRFCE
EP00738_Chloropicon_primus_P004997                    -MLDLLESSFIYI......RI.PE..VRSIPIAVLE..RL...KA....VPNNFLKQLSA
EP00740_Mantoniella_antarctica_P013281                -LLSLLDASFPYI......GI.EE..LKAVPLAVLE..HL...TP....VPSSYLKQISR
EP00740_Mantoniella_antarctica_P017111                -------------......--.--..----------..--...--....-----------
EP00741_Cyanophora_paradoxa_P007838                   QLEPFLQLTFPYI......GV.EE..LKSVPIAILE..RI...PR....VPEALLRTLSS
EP00743_Colponemidia_sp_Colp-15_P007111               QLDSLLSETFPYI......AI.PE..LQSIPLALLE..RH...PK....VPEPFLQKLAD
EP00744_Colponema_vietnamica_P040751                  -------------......--.--..----------..--...--....-----------
EP00761_Pharyngomonas_kirbyi_P004890                  KLDEMLKDVFPYV......GT.HE..LRPVAFELLK..RH...RN....IPSRYLKQLKS
EP00775_Hariotina_reticulata_P013351                  KLERLLNASFKYM......GL.PE..LKQVPIEVMD..SM...SH....VPAPYLKQLAE
EP00793_Prasinoderma_coloniale_P002506                KLLDLLGSSFKYL......GI.PD..LRPIALAVLE..RL...RP....VPTQYLKQLAS
EP00798_Chlamydomonas_sp_ICE-L_P029129                RLERLLNASFAFL......GM.QE..LRDIPLAVMD..KL...EK....VPPVFLKQLTA
EP00799_Chlamydomonas_eustigma_P000312                KLERLLNASFHYL......GL.QE..LREVPISVMN..TL...EQ....VPPIFLKQLTA
EP00802_Teleaulax_amphioxeia_P014490                  -RLALLEKCFPYV......TI.PE..LRAVPIEILS..KL...PR....VPVAYFAEIAK
EP00808_Paulinella_micropora_P030976                  -LLQLLERSFSFL......GN.PK..LRRVPEAVLT..RL..gSD....LPVDYLRKLNS
EP00813_Pythium_oligandrum_P012731                    -LQRVLEATFPYI......EF.RE..LRKIPIAILA..RQ...EE....TPEMYLRELTE
EP00824_Muranothrix_gubernata_P022533                 -RTSLLEKAFPFV......SV.PE..LRIIPLTVLE..MH...GE....LPSSILRQLAS
EP00851_Chlamydomonas_incerta_P001404                 RLERLLAASFTYL......GM.AE..MREVPLAVME..RL...ER....VPAQHLKQLAA
EP00852_Chlamydomonas_schloesseri_P003606             RLERLLAASFTYL......GM.AE..MREVPLAVME..RL...ER....VPAQHLKQLAA
EP00853_Edaphochlamys_debaryana_P009236               RLERLLAGSFTYL......GM.AD..MREVPLAVME..RL...ER....VPAQHLKQLAA
EP00854_Cymbomonas_tetramitiformis_P028644            -------------......--.--..----------..--...--....-----------
EP00854_Cymbomonas_tetramitiformis_P028972            KLLRLLELTIPFI......KL.AE..LRAVPIAILE..QL...HN....VPTAFLTQLSE
EP00873_Tetraselmis_striata_P026805                   KLSQLLESSFAFI......GI.PE..LRVIPLTVLS..RL...KP....VPTTFLKQLAQ
EP00875_Gonium_pectorale_P011038                      RLERLLAASFTYL......GM.AE..MREVPLAAME..RL...ER....VPPPHLKQLAA
EP00876_Tetrabaena_socialis_P002120                   RLERLLAASFPYL......GM.SD..MREVPLAVME..RL...ER....VPAPHLKQLAA
EP00877_Chromochloris_zofingiensis_P002275            RLEELLKDSFSYL......GI.PE..LKQIPIEIMN..QM...AE....VPVYFLKQLAE
EP00878_Enallax_costatus_P009997                      KLERLLNASFKYM......GV.PE..LQQVPLEVMN..TM...TH....VPAPYLKQLAE
EP00878_Enallax_costatus_P013842                      -------------......--.--..----------..--...--....-----------
EP00879_Flechtneria_rotunda_P023663                   -------------......--.--..----------..--...--....-----------
EP00879_Flechtneria_rotunda_P026351                   KLERLLNASFKYM......GV.PE..LKQVPMEVMN..SM...SH....IPAAYLKQLAE
EP00880_Monoraphidium_neglectum_P012455               RLEALLGASFAYL......GM.PE..LKQIPLEVLN..SM...ER....VPAPFLKLLAE
EP00881_Raphidocelis_subcapitata_P001103              RLETLLGASFPYL......GI.PE..LKQIPLEVLN..SM...ER....VPAPFLKLLAE
EP00882_Tetradesmus_deserticola_P034524               -------------......--.--..----------..--...--....-----------
EP00883_Tetradesmus_obliquus_P002781                  KLERLLNASFKYM......GV.RE..LQQVPIEVMS..CM...SH....VPAPYLKQLAE
EP00885_Auxenochlorella_protothecoides_P004503        -LLGLLELSFPFV......GL.AE..LRAVPLAVLD..RL...HP....VPASFLKQLTA
EP00886_Chlorella_sorokiniana_P009356                 KLLQLLEVSFPYI......GI.AD..LRAIPLAVLD..RL...QP....VPATFLKQLAT
EP00887_Chlorella_sp_A99_P003873                      -LLQLLEESFPFV......GI.SD..LRAVPLAILD..RL...HP....VPASFLKQLAT
EP00888_Micractinium_conductrix_P001504               -LLQLLEASFPYI......GI.AD..LRAVPLAVLS..RL...HP....VPASFLKQLAT
EP00889_Picochlorum_renovo_P004143                    ----LLEETFPFI......GI.PE..LRAVPLAVLD..KL...YP....IPVNFVKQLAM
EP00890_Picochlorum_soloecismus_P006701               -LMSLLEETFPFI......GI.VE..LRAVPLAVLE..RL...YP....IPPNFVKQLAM
EP00891_Asterochloris_glomerata_P009209               -LLKLLADTFIYVslpmllGL.SE..LRGIPMAVLD..RL...EK....VPAEYLTTLAE
EP00892_Ulva_mutabilis_P010407                        KLRPLLDRVFPFV......GI.PE..LRPIAVAVLS..HL...QP....IPKRNLHMLAE
EP00893_Bathycoccus_prasinos_P005905                  -LLSLLQASFPFI......GI.EE..LKRIPLTILE..RL...SP....VPANYLKLISR
EP00899_Mesostigma_viride_P024733                     -LLTMLHETFAYI......GI.PE..LRAVPIAVME..RL...RI....IPSDFLRQLSA
EP00900_Chrysochromulina_parva_P016800                -------------......--.--..----------..--...--....-----------
EP00908_Phaeocystis_cordata_P020699                   KLRELLDASFEHI......QT.PE..YEPIVIAVLQ..HT...TD....LSPAVVNTICE
EP00922_Rhytidocystis_sp_ex-Travisia-forbesii_P006095 --MSLAVSILPMI......QI.PQ..LRPVIAALMA..KV...GP....LPLVVLQTVCA
EP00922_Rhytidocystis_sp_ex-Travisia-forbesii_P031052 -WLPLVQSMLPMI......QI.PQ..LLPAIASLMA..RV...GT....LPPVLLQTICS
EP00924_Labyrinthula_sp_SR-Ha-C_P002972               -------------......--.--..--------ME..AL...TK....PEAEMLKKISS
EP00937_MAST-01D_sp_MAST-1D-sp2_P004475               -------------......SV.AE..LRPVTAEVIG..RF...QAlkmrVPLDFLQQLTP
EP00947_MAST-08B_sp_MAST-8B-sp1_P005493               QLMELLKSTFPYV......YV.EE..LQAIPIAIMR..RL..gQN....VPRGCLRSLGH
EP00951_Prasinocladus_malaysianus_P010132             -------TSFSFI......GI.PD..LRSVPLAALN..RL...DP....VPASFLKQLAN
EP00951_Prasinocladus_malaysianus_P027162             -------------......--.--..----------..--...--....-----------
EP00959_Pyramimonas_sp_CCMP1952_P360753               -------------......--.--..----------..--...--....-----------
EP01023_Acetabularia_acetabulum_P039653               QLLQLLEASFSYI......GL.VA..LREVPVCVLG..KL...EC....VPTTYLKQLST
EP01025_Chloroclados_australasicus_P041756            -------------......--.--..----------..--...--....-----------
EP01027_Heterolobosea_sp_BB2_P017877                  -------------......--.--..--------MK..RH...PN....IPVRFLKRLRK
EP01029_Cantina_marsupialis_P001490                   KLLQLLDETWKYA......DF.EK..LRPVTLSILE..HI...ES....LPSQYIEPLQE
EP01080_Neovahlkampfia_damariscottae_P004741          -LENLLFASFPYL......EF.ED..LKIVPLTILN..KI...EK....IPDSILNKIAN
EP01083_Nonionella_stella_P094489                     KLLNILRHSLRFI......RI.HH..FKQLNIEILS..RI...DV....IPKAVLRILCD
EP01083_Nonionella_stella_P184255                     QITQLLNSAFPFI......GV.EQ..LRPIVVAALL..RL...EE....IPQSYLSTLSQ
EP01083_Nonionella_stella_P273201                     -------------......--.--..----------..--...--....-----------
EP01087_Luapelamoeba_hula_P007988                     -LDSILETTFPFI......AY.EE..LQDVQMAILR..RH...TS....IPHAFLQQISA
EP01088_Endostelium_zonatum_P015223                   -------------......--.--..----------..--...--....-----------
EP01089_Gocevia_fonbrunei_P004043                     KLEPLLTQIFPFI......TT.PE..LRDVHMTILK..KM...PN....IPTTFLHQLAS
EP01090_Pellita_catalonica_P009808                    -------------......--.--..----------..--...--....-----------
EP01091_Cochliopodium_minus_P020018                   KLTELLTATFPYL......GY.DE..LKEIPFAAMK..KL...GV....VPPNILKSLQK
EP01095_Lingulamoeba_sp_RSL-Kostka_P001413            KLEELLHITFPYV......GF.KE..LQKLPFSILK..KL...DH....ISHAYLRQLSN
EP01095_Lingulamoeba_sp_RSL-Kostka_P002512            -------------......--.--..----------..--...--....-----------
EP01096_Ripella_sp_DP13-Kostka_P001302                RLDELLKETFPYI......DL.EE..MRPLAFSVMS..RI...DN....IPHSYLRQLTS
EP01101_Sappina_pedata_P006133                        -------------......--.--..----------..--...--....-----------
EP01101_Sappina_pedata_P010771                        KLEQMLEKTFPYI......EF.EE..LREIPLTVMK..RI...PQ....ISPPFLRLIAS
EP01102_Stenamoeba_stenopodia_P008294                 KLYELLESTFKWI......NF.GE..LRPLVLAIMK..KL...PS....LSITYLKQLST
EP01103_Thecamoeba_quadrilineata_P015702              KLELLLETTFPYI......SF.EE..LRIIPLTIMK..KL...TT....VPTSFLQQLST
EP01104_Vermistella_antarctica_P006191                QMDRLLNSTFPYL......GF.PD..LRCIPLAILN..RH...PM....VPRAFLIQIAS
EP01105_Mastigella_eilhardi_P025345                   KLNELLEQSFPYL......QF.EE..LRAVPLAVLA..AH...PG....IPECYLRKIAE
EP01106_Pelomyxa_sp_JSP_P002618                       -------------......--.--..----------..--...--....-----------
EP01107_Rhizomastix_libera_P010381                    RLERLLEQSFPFI......RF.QE..LRSIPLAAMQ..HL...PV....VPPRFLAMLAK
EP01108_Squamamoeba_japonica_P003341                  -------------......--.--..----------..--...--....-----------
EP01109_Acytostelium_subglobosum_P010349              KLEALLDKSFPYI......GF.EE..LKSIPMKVMQ..LM...QD....VPFRFLKKLSE
EP01111_Echinosteliopsis_oligospora_P006893           -------------......--.--..----------..--...--....-----------
EP01112_Ceratiomyxa_fruticulosa_P015274               -LEALLEQTFPYI......SF.EE..LRAVPFAIMK..QM...PE....VPPRFLRKLID
EP01113_Clastostelium_recurvatum_P006043              -LENLLEQTFPYV......SF.EE..LREVPLSIMR..RM...RE....VPPRFLKKLCA
EP01114_Cavostelium_apophysatum_P000935               KLLPLLEQCFPYI......GF.DQ..LRVVPLAILS..KL...DE....IPPQFLQQLSA
EP01116_Phalansterium_solitarium_P014672              -------------......--.--..----------..--...--....-----------
EP01117_Protostelium_nocturnum_P011491                -LLNLLEMSFPYI......SF.EE..LSEVPMIILN..SL...DP....IPIQYLKLLSE
EP01119_Soliformovum_irregulare_P013568               QLQSLLEQSYPYI......KT.EE..VRAIPLAILS..KL...ER....IPLRFLKTLSA
EP01120_Amphizonella_sp_Union-15-10_P016425           -------------......--.--..----------..--...--....-----------
EP01121_Diplochlamys_sp_Union-15-3_P022045            -LSSLLTSVFPYI......AF.EE..LRPIAIAIMK..RL...TD....IPKPILAQLAS
EP01122_Echinamoeba_exundans_P011300                  -LSHLIQISYPYV......AF.DE..LRPTVFEAMR..GH...ES....IPPRVLDLLLA
EP01124_Arcella_intermedia_P036845                    -------------......--.--..--------MR..SV...KV....VPKPFLQELSS
EP01125_Pyxidicula_operculata_P006369                 QLIQLLEESFAYI......TF.PE..LRAVPIKVMR..TL...KS....VPKGFLLELSS
EP01126_Amoeba_proteus_P009053                        -LEKMLEESFPYF......GV.PE..LRIVPLKIMK..SI...PA....IPKALLEEIAK
EP01126_Amoeba_proteus_P009058                        -------------......--.--..----------..--...--....-----------
EP01127_Copromyxa_protea_P022519                      QLAKLLDESFPYL......SI.PE..LRPVPIKIMK..VL...DN....IPISYLEQLLT
EP01129_Flabellula_baltica_P015529                    KLKRLLEKSIDYV......CV.PQ..LAAIPIKVLK..TI...SS....IPEEYLGIVSG
EP01129_Flabellula_baltica_P017396                    -------------......--.--..----------..--...--....-----------
EP01130_Rhizamoeba_saxonica_P007759                   QLQSLLDECFSCI......GF.PE..LAPVPLKVMK..CI...SA....VPSRFLLKLAN
EP01132_Coremiostelium_polycephalum_P005107           -------------......--.--..-----MTVMK..KL..tPK....VPIEFLQKLTE
EP01133_Synstelium_polycarpum_P007360                 -LETLLDKSFPYI......GF.EE..LKSVPMSIMK..LM...VE....VPYRFLKKLSE
EP01155_Anaeramoeba_flamelloides_P021844              -------------......--.--..----------..--...--....-----------
EP01155_Anaeramoeba_flamelloides_P032943              -------------......--.--..----------..--...--....-----------
EP01155_Anaeramoeba_flamelloides_P040755              KLDVLLEKTFKYI......GI.EE..LQSIPIKTMQ..SQ...KK....IPKKFLRELES
EP01156_Anaeramoeba_ignava_P010777                    ----FLEKSFPYI......VI.EE..LQEIPISIMK..NL...QN....VPENFLRQLIP
EP00151_Rhizophagus_irregularis_P012169               ---EFINIASQFM......FM.KE..IRKAVLTACV..KY..hDR....ISSEMYDWLVN
EP00152_Rhizopus_delemar_P004853                      -FYDLFDKTFPYI......HI.PL..MQPIPMALLK..KF...ER...hVGEDVIEKLKS
EP00153_Phycomyces_blakesleeanus_P002444              --RDLYRRTSPYI......HI.PY..MQPVPMALLK..KF...EK...yVDEDILSSLKN
EP00839_Anaeromyces_robustus_P010928                  -VKELISRTTPYI......TQ.PE..LCQIPIALYK..NK...SH....IPDEILQKFME
EP00843_Neocallimastix_californiae_P012851            KIEKLINKAAPYI......SE.PG..LCQIPIELYR..NQ...SY....VPDNILKKLEE
EP00844_Piromyces_finnis_P003029                      -------------......--.--..----------..--...--....-----------
EP00846_Dimargaris_cristalligena_P005699              QFDKLLEQTLPYL......HI.PQ..LRDIPLRLLK..SQ...PE...rITPDATQTIVS
EP00847_Piptocephalis_cylindrospora_P001963           --LALAHSMLPYI......AE.PN..LQNIPLALFA..KH...PE...wLSDSMLDRLAP
EP00849_Syncephalis_pseudoplumigaleata_P002731        -------------......--.--..-----MALCR..KH...PE...wVPMDAYDELCK
EP00861_Lobosporangium_transversale_P009355           --DSVLESMLQYI......DV.QG..LQELPLTLLG..RF...PD...rMTKEIIDKIGE
EP00862_Endogone_sp_FLAS-F59071_P008674               KFDRLLAQTLPYI......AI.PQ..LQEIPMALMR..RN...PN...rPSDEVLEKLKQ
EP00863_Basidiobolus_meristosporus_P004598            -FQKLLKKTLTYI......HL.KE..LREVPMKLLS..KH...PE...rIPKDVLESISQ
EP00864_Zancudomyces_culisetae_P005389                ------------I......HN.ES..IRRLIFRVLN..TV...EDs..rLSSKVCEEFFK
EP00865_Coemansia_reversa_P003241                     --MEFLAKIRHYL......EV.PQ..LQHLPLLLLA..KQ...PQ...fIPDDIFQSIRS
EP00160_Parvularia_atlantis_P003541                   -------------......--.--..----------..--...--....-----------
EP00160_Parvularia_atlantis_P021186                   -LHELLEQSFPYI......RV.TE..LQPVVLEALR..HT...QQ....VPLLYLEQLAA
EP00035_Acanthoeca_spectabilis_P022380                -LKTLLAQSFPYI......QL.PE..IRPIVLEVLR..LH...KV....VPPDFLQALSV
EP00037_Helgoeca_nana_P020425                         -LKALLVQSFPYI......LL.PE..IRPIVLEVLR..LQ...KA....IPDEFLQTLST
EP00038_Savillea_parva_P013598                        -REALLKKAFPFI......QL.PE..IQPIVLEVLR..TH...KD....IPPEHLHVLSQ
EP00039_Didymoeca_costata_P025509                     -LDKLLSDSIAYI......GL.PE..LRPIVLEVLR..RH...PN....IPKDYLALIAG
EP00040_Diaphanoeca_grandis_P001898                   -LDKLLPETFPYV......QL.PE..LQPIALEVLR..LH...KQ....IPMRYISSLSA
EP00041_Stephanoeca_diplocostata_P028291              -IDGLLQATFPYI......GL.PE..LKPIALEVLR..LH...PN....IPCEFCNTLNS
EP00042_Codosiga_hollandica_P040283                   QLARLVDTALPQL......HL.PE..LRPVILTALK..HQ...HT....ISADHLSVLAA
EP00043_Microstomoeca_roanoka_P018221                 -LGKLLLQTFPYV......QF.EE..LRPVTLQILN..RY...NS....IPSKVLRHLRD
EP00044_Salpingoeca_rosetta_P003444                   -LGKLLLQTFPYV......QF.EE..LRPVTLRILN..RY...HS....IPSKVLRHLRD
EP00045_Choanoeca_perplexa_P005639                    QLTAMLKRLWPHT......IK.DD..IKPVVLEVLN..NH...PS....IPDAYLSQLYR
EP00046_Monosiga_brevicollis_P001835                  QLTDTLKLCWPFA......LT.EE..IQPLVVQLLN..QN...AE....LEPSYLEELQN
EP00047_Mylnosiga_fluctuans_P006705                   QLKAMLPKTYPYV......SS.PE..LRAVPFGILQ..RMcllGN....IPVDVSKSLAE
EP00048_Salpingoeca_helianthica_P000713               QLEQMLEKTFSFL......TV.PE..LSKVPMALLQ..RH...PA....IPRDYLKRLVE
EP00049_Salpingoeca_infusionum_P011020                KLTPLLIQTFPYI......QL.EE..LCDIPLAILN..RH...PA....IPQKILKHLKD
EP00050_Salpingoeca_kvevrii_P006459                   -IDELVDETFPYI......QF.PE..LCEVTLAVLR..KQ...QK....IPSKYLRKLSA
EP00051_Salpingoeca_urceolata_P011784                 KLDALLESTFPYL......QI.EQ..LQPVALAVLS..RH...PS....IPPQYLNKLSQ
EP00051_Salpingoeca_urceolata_P011785                 -------------......--.--..----------..--...--....-----------
EP00052_Salpingoeca_macrocollata_P014127              -IDQLLPETFRYI......QV.DE..LREVALAVLQ..RH...PT....IPKAYLRHLGQ
EP00053_Salpingoeca_punica_P013933                    -VEKLLQVTFPFI......GF.PE..LRDIPLAVLQ..RH...PD....IPRQFLRELGK
EP00054_Salpingoeca_dolichothecata_P011820            -------------......--.--..----------..--...--....-----------
EP00054_Salpingoeca_dolichothecata_P034594            QIETLLGQTFSFI......SI.PH..LQPIVLGVLQ..RH...PK....IPLPYIQKLGS
EP00055_Hartaetosiga_balthica_P005726                 KLNTLLFATFPFV......QF.KE..LRQLTTKILN..KL...NE....IPKRMLRHLGD
EP00056_Hartaetosiga_gracilis_P013448                 KLNMLLFETFPFV......QF.KE..LRQITTNILD..RL...NA....IPPKVLRHLRD
EP00120_Capsaspora_owczarzaki_P005763                 KLDALLERTFPFI......QV.PE..IQPVVFAVLG..LH...SG....IPPAYVARLAA
EP00123_Amoebidium_parasiticum_P010661                -LNDLLSKSFTYI......GQ.AE..LADVPMELLR..RH...PD....PPPELLEHISS
EP00124_Ichthyophonus_hoferi_P001960                  -LDDLLHKTFPYI......GQ.HE..LSAIPMELLR..RH...PN....PPPSLLENISS
EP00125_Sphaeroforma_arctica_P006256                  -LNTLLEKSFIYF......TH.PE..LQDIPINIMK..RL...PV....IPESILHHISI
EP00125_Sphaeroforma_arctica_P017541                  -------------......--.--..----------..--...--....-----------
EP00126_Sphaerothecum_destruens_P001059               -LHNLLEKCFPYV......SF.SQ..LRPVIFSILG..KF...QQ....IPAVFLASLWS
EP00128_Syssomonas_multiformis_P003633                -VEALLAKTFPYI......KI.DE..LRPVPMAILQ..RM...EA....IPYRYLQKLGS
EP00729_Bicosta_minor_P004643                         -LNDLLSQTIPYI......RI.PE..LRPVALEVLK..LH...KD....IPQYCLDLVAA
EP00730_Choanoeca_flexa_P003848                       QLTAMLRRLWPHT......KR.PE..IKPLVLEILN..HH...AS....IPDAYLTQLYR
EP00911_Craspedida_sp_UC1_P002612                     -LQRLLESTFAFV......KD.KQ..LWRVPFCVLE..HH...PN....VPEQYFAALIQ
EP01134_Creolimax_fragrantissima_P001544              -LNTLLEKSFVYF......TH.PE..LQDIPINIMQ..RL...NT....IPSPILHHISI
EP01135_Chromosphaera_perkinsii_P000170               -LVKLLERSFPYV......SF.PE..LKRIPFAIMQ..KL...PR....IPGHYLATLSA
EP01137_Pigoraptor_chileana_P007890                   -LRELLDATFPYV......QH.GE..LRPIVFSIMR..RL...PS....APVGMLEHLAS
EP01147_Barroeca_monosierra_P005938                   -LGTLLMQTFPYI......QF.DE..LQPISLEILK..RH...HN....IPHKILRHLRD
EP00057_Strongylocentrotus_purpuratus_P030231         -IEDLLSKCFPLI......RV.KS..IQPVVMSVMK..CL...PK....IPEKYLTVLVE
EP00058_Branchiostoma_floridae_P023795                KLEAMLEKCFLTI......KN.PT..LRPVVMHVMK..HI...NN....IPEDYLKKLLE
EP00059_Ciona_intestinalis_P006096                    KLNAILEKSFPVI......KI.DS..LVPVSMCLLK..HL...PK....VPEKYISVLTK
EP00067_Danio_rerio_P013027                           KLEELLEKSFPLV......KM.PS..IQPVVMQVLK..HL...PK....VPEKKLKQVMA
EP00074_Homo_sapiens_P038475                          KLEDLLEKSFSLV......KM.PS..LQPVVMCVMK..HL...PK....VPEKKLKLVMA
EP00090_Calanus_glacialis_P020940                     KLKDLLLKSFPVI......KI.KQ..LRPVVMSVLK..NM...TY....IEDKYLRVLVR
EP00096_Caligus_rogercresseyi_P011921                 KLKELLLKSFPVI......KI.KQ..LRPVVMAVLK..HM...SV....IEDKYLRVLVK
EP00099_Drosophila_melanogaster_P016636               KLKELLVKSFPVV......RV.KS..LRPVVMAILR..NT...QH....IDDKYLKILVR
EP00103_Capitella_teleta_P004544                      -LNDLLTKSFPVV......NV.KS..LRPVVLCIMQ..HL...PK....IKQEYLSVIVE
EP00103_Capitella_teleta_P022993                      -LNDLLTKSFPVV......NV.KS..LRPVVLCIMQ..HL...PK....IKQEYLSVIVE
EP00110_Nematostella_vectensis_P005096                KLEEILEQSFPFI......HV.KE..LRPVVVAVMK..HL...PK....INDECLEHIAN
EP00114_Trichoplax_sp_H2_P008678                      KLQQLLAVTFPSI......HI.KS..IRPVCIEIMK..RL...PS....LPQNYLTLLED
EP00115_Mnemiopsis_leidyi_P008470                     -LEKMLKQAFSQI......QH.KE..LCPVALEIMK..LL...NP....VPSNYLKKLAA
EP00118_Oscarella_pearsei_P001993                     KLLELVDSGFQFA......RR.PEnpLRSVVLRFLE..AL...PI....IPDRILSELSD
EP00119_Amphimedon_queenslandica_P003971              -IKRLLDKAFQYT......SV.PE..ICSVVMKMLE..TLsaqQP....IDEKYLLEIAE
EP00119_Amphimedon_queenslandica_P005242              -IKRLLDKAFQYT......SV.PE..ICSVVMKMLE..TLsaqQP....IDEKYLLEIAE
                                                                                                                  

EP00060_Petromyzon_marinus_P041086                    .D.......PALYA..ACATEVKRQIW..QENQA............LFGDEA.SPLFKQY
EP00072_Mus_musculus_P018357                          .D.......KELYR..ACAVEVKRQIW..QDNQA............LFGDEV.SPLLKQY
EP00085_Daphnia_pulex_P028933                         .D.......KELYD..DCDTVVKRQMW..KDNQS............LFGDEV.SPLLSQY
EP00001_Collodictyon_triciliatum_P090437              .H.......PKIYE..VCPLEVKRPIW..LLDEK............LLANDI.MPLIQQY
EP00002_Diphylleia_rotans_P001368                     .H.......QRLYE..VCPVEVKRSVW..LLDEK............LFSSEV.YPLIQSY
EP00003_Mantamonas_plastica_P013958                   .N.......PDILS..SCPLQVKQQVW..SIDND............LFIAQI.TPHVQSY
EP00005_Dracoamoeba_jomungandri_P000959               .-.......-----..-----------..-----............------.-------
EP00013_Stygamoeba_regulata_P014231                   .-.......-----..-----------..-----............---KEV.NTFLDQY
EP00013_Stygamoeba_regulata_P021890                   .N.......NDLSH..TCPLSINQRIW..EVHDD............HFRRAV.FPLLEEY
EP00021_Heterostelium_album_P003466                   .-.......-----..-----------..-----............------.-------
EP00022_Cavenderia_fasciculata_P000371                .T.......PELYE..QCPIEVKRQIW..LINET............LFREKL.LPLIMQY
EP00023_Dictyostelium_discoideum_P005053              .A.......EELYE..QCPIEVKRQIW..IVNEE............LFKEKI.KPLINQY
EP00024_Dictyostelium_purpureum_P000861               .S.......EELYE..QCPIEVKRQIW..LVSPQ............LFKDKV.VPLIHQY
EP00025_Tieghemostelium_lacteum_P006643               .T.......LDLYE..QCPIEVKRQIW..LINED............LFRQRI.EPLITHY
EP00027_Filamoeba_sp_ATCC50430_P007801                .-.......-----..-----------..-----............------.-------
EP00029_Vermamoeba_vermiformis_P006008                .N.......PELYH..DSPVEVRRQIW..RVNDE............LFKNEL.TPFMKQH
EP00031_Thecamonas_trahens_P002585                    .S.......PPLLA..ASPLHVRQQTW..AAYPS............LFRDHL.SALLAPY
EP00033_Pygsuia_biforma_P003222                       .D.......ETLYQ..QCSLQVKRQVW..LRHEN............LFQEYL.FPIIHLY
EP00163_Fabomonas_tropica_P013056                     .-.......-----..-----------..-----............------.-------
EP00164_Ancoracysta_twista_P011516                    .S.......EDIYE..ALPMEVRRQIW..ETNED............RFRDEV.YKLFTQY
EP00181_Compsopogon_caeruleus_P006755                 .Sa....prNKPYV..DLPLQVKRKIW..EADKT............TFFSEI.NDDVTNY
EP00192_Tetraselmis_astigmatica_P009767               .D.......RELFN..ELPNGVQRQVW..ELDRK............LLQQHA.LPKVMEY
EP00193_Tetraselmis_chui_P021226                      .D.......AELFQ..ELPSTVQRQVW..ELDKN............LLQQHA.LPKVLEF
EP00204_Picochlorum_oklahomense_P000162               .D.......NEVFW..ALPARVQRQIW..GLDKK............LLQMHA.LSLINAY
EP00205_Picochlorum_sp_RCC944_P001111                 .D.......NEVFW..DLPSLVQRQVW..AMDKN............LLRRHA.LSLIAEY
EP00206_Coccomyxa_subellipsoidea_P006332              .D.......KELFH..DLPQNVQQEVW..ELDRK............LLQQHA.LPLVERY
EP00211_Chloroparvula_japonica_P001238                .D.......PGLFA..GLSPGVQRQVF..EADLS............FLLRRA.MPLIEQY
EP00211_Chloroparvula_japonica_P001914                .V.......PHVYE..ACPLHIKQRMW..AVSEE............LVKREV.ANMALAY
EP00212_Chloropicon_laureae_P008467                   .-.......-----..-----------..-----............------.-------
EP00213_Chloropicon_mariensis_P006713                 .D.......RAVFN..DLPQSVQRQVW..ELDKS............LLQQHV.SPYIHCY
EP00215_Chloropicon_roscoffensis_P006577              .D.......PIVFE..TLPASVKRQVW..ELDKS............LLQQRV.SPLVAEY
EP00218_Dolichomastix_sp_CCMP3274_P013305             .N.......MELFK..MLETKVQRQVW..EVDLP............LFRRHT.LPAIIVY
EP00224_Ostreococcus_tauri_P001545                    .D.......LVIFR..QLPVEVQRQCW..ALDWQ............LLRRHA.SPSMMAY
EP00227_Mantoniella_beaufortii_P001711                .D.......MDLFR..QLPVEVQRQCW..ELKRV............LLLRHT.QPSLLAY
EP00229_Micromonas_commoda_P002853                    .N.......VELFR..QLPVEVQRQCW..ELRGE............LLRRHT.APALTAY
EP00230_Micromonas_polaris_P001643                    .D.......PELFR..RLPVETQRQCW..SLKPT............LLRRHA.TPIVVNF
EP00230_Micromonas_polaris_P005268                    .D.......PELFR..RLPVETQRQCW..SLKPT............LLRRHA.TPIVVNF
EP00231_Micromonas_pusilla_P004470                    .-.......-----..-----------..-----............------.-------
EP00232_Nephroselmis_pyriformis_P014177               .D.......KELFH..DLPLGVKRQVW..ELDTS............LLRRHA.MPLLHAH
EP00232_Nephroselmis_pyriformis_P015472               .-.......-----..-----------..-----............------.-------
EP00235_Prasinoderma_singulare_P004748                .D.......EQMVE..SLPVGVRRQVW..ELDNA............LLRRRV.QPLLKQF
EP00235_Prasinoderma_singulare_P012520                .-.......-----..-----------..-----............------.-------
EP00240_Pyramimonas_obovata_P015850                   .D.......AELFE..SLPSTVQHQVW..EVNSQ............LLRRHA.MPSLRAF
EP00241_Pyramimonas_parkeae_P017203                   .D.......AELFD..TLPTSVQHQVW..EVNSG............LLRRHA.MPAMRAF
EP00276_Gloeochaete_wittrockiana_P006928              .N.......PDVYK..VLSLQVRRQVW..QVDAN............LFKEHV.FPLLNRY
EP00279_Guillardia_theta_P015370                      .S.......PDLVK..ELPLSVRRQVWanEPDKA............LFRKEF.NGLLNSY
EP00283_Hemiselmis_rufescens_P000529                  .S.......PDLFA..QLPLSVKRQVWslDANSS............LFAGHV.ASAATSY
EP00286_Rhodomonas_abbreviata_P021257                 .N.......EGLFA..QLPLVVRRQVW..ALDANe..........pMFKSQL.RLLTQHY
EP00288_Rhodomonas_lens_P015353                       .N.......PDLFQ..QLPLPVRRQVWalDVNEP............MFKAQL.WALAAQY
EP00302_Diacronema_sp_CCMP2436_P004196                .D.......-DNYA..HAPLEVRQQIW..HVRED............LFREAV.FPGFSNY
EP00323_Chrysochromulina_tobinii_P005832              .-.......-----..-----------..-----............------.-ALIIAL
EP00369_Babesia_microti_P001213                       .Dtp...waNDFYN..NCDFTLQQKIW..KYRPE............RFHEMV.SPLLRKI
EP00455_Lapot_gusevi_P040827                          .A.......PDALP..KFPLDIRRQVW..ESNAV............AFHHSI.RPLVVQY
EP00457_Paulinella_chromatophora_P004307              .D.......QEVLE..TLPLSLQRRCW..EIFPK............PCFERV.QQLIQKY
EP00465_Bigelowiella_longifila_P008712                .K......fKDQDL..YLPDWAKYQVW..EHNRD............YGLRQL.REVVVRY
EP00466_Bigelowiella_natans_P006215                   .Kf....kgQDLY-..-LPDWAKYQVW..EQNRD............YGLRQL.REVVVRY
EP00467_Chlorarachnion_reptans_P001995                .E......yFDLDL..FLPDAYMHEIW..EENTE............CGHRQL.SNLLLXY
EP00468_Gymnochlora_sp_CCMP2014_P000258               .K......yKQMER..HLPLSLRRKIW..EANEE............CAIREL.GIMIANY
EP00469_Lotharella_globosa_P008637                    .K......yRDLEH..HLPPQARRQIW..EENDE............CGVRRL.NLLITRY
EP00471_Norrisiella_sphaerica_P012426                 .K......lKDKDM..YLPDNAKHQIW..ESNSQ............LGIRQL.SVLCDKY
EP00473_Plasmodiophora_brassicae_P009227              .Q.......AALLE..TLPLSILRQVW..VEHPN............LLFMKL.IPLYNEF
EP00474_Spongospora_subterranea_P010463               .Q.......PALLD..TLPLLILQQVW..CAHPS............IFFAKL.APLFTEF
EP00475_Leptophrys_vorax_P007786                      .N.......PNLVG..ELPLKIKQQVW..EVNSK............VFRDYI.KSVCENY
EP00484_Ammonia_sp_Unknown_P005095                    .Sk.....nQDLVH..ELPINIKRQIW..SHKLN............LFDREF.HGIFQQY
EP00485_Elphidium_margaritaceum_P003846               .Ak.....nVDLVH..EFPINIKRQIW..EFKLS............LFDKEF.DAIFERY
EP00512_Aurantiochytrium_limacinum_P012493            lD.......SAALE..KLPQHTRQVLW..EEYPQ............TYMAHV.EPIIDRF
EP00513_Hondaea_fermentalgiana_P006705                lD.......TAALE..KLPKDARQSLW..EEYPD............TFLAHV.DPIIERF
EP00514_Thraustochytrium_sp_LLF1b_P004138             mD.......QKTFE..KLPNHIRQQVW..ERFPE............TFQTVM.DGLIERY
EP00516_Mucochytrium_quahogii_P007062                 lD.......RSVFN..KLPRHTRQLVW..EQFPK............TFQRHV.TPLIDRY
EP00612_Vaucheria_litorea_P004102                     lD.......TNLFAslELPIRVRRLVW..QESPK............SFEEAI.SQHIDSY
EP00645_Phytophthora_infestans_P016931                .N.......RRILA..ELPVHVRRKIL..LVDRR............ELQLLV.EECTREY
EP00652_Aphanomyces_astaci_P013367                    .Hd.....nRALLE..HLPLLVKRRIW..AIAPH............ELRVEV.DKIVAAY
EP00653_Aphanomyces_invadans_P004466                  .Hd.....nRSLLE..HLPVHVKRRIW..AIAPH............ELRLEV.DKIVGAY
EP00655_Saprolegnia_parasitica_P000229                pD......hRHLLE..HLPMHVKRRLW..SIAPH............ELRLEM.DKVVGQY
EP00656_Telonema_subtile_P000606                      .-.......PAIYP..LLPRSVKRQIW..HAKPD............NFTMEV.APIVTEC
EP00658_Telonema_sp_P-2_P061304                       .-.......PAIYP..LLPHSVKRQIW..HHIPG............NFISEV.GPVIQAC
EP00668_Euglena_longa_P032897                         .D.......AVVFA..QLPLSLKRRVW..EADAL............RWKMDV.MRILKTY
EP00697_Spironema_sp_BW2_P004351                      .L.......PN-YL..TLPDEAKRQIW..LHNTD............KYREEV.FVLLNAY
EP00698_Gefionella_okellyi_P004067                    .A.......PHVLA..HCPLSVRQQVW..RIERS............LFEEFA.EQLIQQH
EP00727_Mastigamoeba_balamuthi_P013052                .N.......PDIYK..TCSMRIKRQLW..TSDPD............SLKAEV.EGTVGPC
EP00736_Rhodelphis_marinus_P003578                    .E.......PALME.pSIPLCVRRQLL..EVDDQ............RFEEGF.RPLLHSY
EP00738_Chloropicon_primus_P004997                    .D.......KAVFD..NLPQSVQRQVW..ELDKS............LLQQHV.SPLIYQY
EP00740_Mantoniella_antarctica_P013281                .D.......TELFR..QLPLEVQRQCW..ALKAV............LLRRHT.QPSLLAY
EP00740_Mantoniella_antarctica_P017111                .-.......-----..-----------..-----............------.-------
EP00741_Cyanophora_paradoxa_P007838                   .Pd.....yRAVYR..ELPIAVKRQVW..ESSEGt..........aLFREHV.LPLIDRY
EP00743_Colponemidia_sp_Colp-15_P007111               .Ar.....dTSLYK..DLPLSVKIQIW..EVVQD............LFQSEV.FILFTQY
EP00744_Colponema_vietnamica_P040751                  .-.......-----..-----------..-----............------.-------
EP00761_Pharyngomonas_kirbyi_P004890                  .A.......KEIYE..ESPMEVKRQIW..ASDIE............LFRKEI.FPLIDDF
EP00775_Hariotina_reticulata_P013351                  .D.......REIFN..ALPAAVKQQVY..EYDRN............LLQQDA.VQYIAAY
EP00793_Prasinoderma_coloniale_P002506                .D.......AEMFE..SLPVSVRQQVW..ELDKA............LLRRHV.QPLLKQF
EP00798_Chlamydomonas_sp_ICE-L_P029129                .D.......KEIFK..DLPAKVQRQVW..EFDKN............LLQKDA.LAPVGQY
EP00799_Chlamydomonas_eustigma_P000312                .D.......KQIFK..ELPGKVQRQVW..EFDKN............LLQQDA.LPPVGQY
EP00802_Teleaulax_amphioxeia_P014490                  .D.......AKLMA..ELPLAVRRQVWvqKVNPE............LFKSYI.LSLIRQY
EP00808_Paulinella_micropora_P030976                  .N.......LEYLA..SLPIALQRRCW..ELSPQ............PCFDKL.QALIHNY
EP00813_Pythium_oligandrum_P012731                    .N.......RRILN..ELPVHVRRKIM..HVDKQ............ELHYFV.EQCTQEY
EP00824_Muranothrix_gubernata_P022533                 .D.......RTVYK..DLPLDVRRQVW..QIDTE............LYRQEV.FPVLNEY
EP00851_Chlamydomonas_incerta_P001404                 .D.......TEVFK..ILPPGVQRQVW..EYDKN............LLQADA.LPLVGAY
EP00852_Chlamydomonas_schloesseri_P003606             .D.......TEVFK..ILPPGVQRQVW..EYDKN............LLQADA.LPLVGAY
EP00853_Edaphochlamys_debaryana_P009236               .D.......TEVFK..ILPPGVQRQVW..EYDKN............LLQSDA.LPLVGAY
EP00854_Cymbomonas_tetramitiformis_P028644            .-.......-----..-----------..-----............------.-------
EP00854_Cymbomonas_tetramitiformis_P028972            .D.......AELFD..MLPDKVQHQVW..EVNSS............LLRRHT.MPAVRAF
EP00873_Tetraselmis_striata_P026805                   .D.......PELFA..ELPSAVQRQVW..ELDKN............LLQLHA.LPKVSEF
EP00875_Gonium_pectorale_P011038                      .D.......TEIFK..SLPPGVQRQVW..EYDKN............LLQNDA.IPLVGAY
EP00876_Tetrabaena_socialis_P002120                   .D.......TEVFK..ILPPGVQRQVW..EYDKN............LLQNDA.LPLVGAY
EP00877_Chromochloris_zofingiensis_P002275            .D.......KEVFV..ELPPKVKQQVW..EYDKN............LLQQDA.IPYIAAY
EP00878_Enallax_costatus_P009997                      .D.......REIFN..QLPAAVKQQVY..EYDRN............LLQQDA.VQYIAAY
EP00878_Enallax_costatus_P013842                      .-.......-----..-----------..-----............------.-------
EP00879_Flechtneria_rotunda_P023663                   .-.......-----..-----------..-----............------.-------
EP00879_Flechtneria_rotunda_P026351                   .D.......REIFN..ELPQGVKQQVY..EYDKS............LLQQDA.VQYIAAY
EP00880_Monoraphidium_neglectum_P012455               .D.......REVFN..SLPQRVKQQVW..EYDKG............LLQSVA.IETIATY
EP00881_Raphidocelis_subcapitata_P001103              .D.......REVFN..SLPQRVKQQVW..EYDKG............LLQSVA.IETIATY
EP00882_Tetradesmus_deserticola_P034524               .-.......-----..-----------..-----............------.-------
EP00883_Tetradesmus_obliquus_P002781                  .D.......REVFN..ELPAAVKQQVY..EYDRN............LLQQDA.VQYIAAY
EP00885_Auxenochlorella_protothecoides_P004503        .D.......GALFR..ELPLGVQRQVW..DLDRK............LLQAHA.LPLVLGY
EP00886_Chlorella_sorokiniana_P009356                 .D.......RELFW..DLPVGVQRQVW..ELDKK............LLQAHA.LPLVARY
EP00887_Chlorella_sp_A99_P003873                      .D.......RELFW..ELPLGVQRQVY..ELDKK............LLQAHA.LPLVSGY
EP00888_Micractinium_conductrix_P001504               .D.......KELFW..DLPVGVQRQVW..ELDKK............LLQAHV.LPLVVGY
EP00889_Picochlorum_renovo_P004143                    .D.......NEVFW..ALPARVQRQIW..GLDKK............LLQMHA.LSLINAY
EP00890_Picochlorum_soloecismus_P006701               .D.......NEVFW..DLPGRVQRQVW..EMDKK............LLQLHA.LSLIAAY
EP00891_Asterochloris_glomerata_P009209               .S.......KDLFD..ELSPKVQRQVH..EQDKR............VLQSHS.APLMVNY
EP00892_Ulva_mutabilis_P010407                        .D.......NDVFW..DLPLGVQQQVW..EVSAA............QLHKHC.IPLLQSY
EP00893_Bathycoccus_prasinos_P005905                  .D.......LSIFR..QCSLKVQRQVW..AMDKG............TLRKNL.SSVLDSY
EP00899_Mesostigma_viride_P024733                     .D.......EEFFN..GLPIEVQRQVW..EQDLP............SLQCRL.KPLIRAF
EP00900_Chrysochromulina_parva_P016800                .-.......-----..-----------..-----............------.-ALIIAL
EP00908_Phaeocystis_cordata_P020699                   .-.......RGLLP..KVPLQCRHRVW..TEKPE............LFVGET.HNHILDY
EP00922_Rhytidocystis_sp_ex-Travisia-forbesii_P006095 .Ptp...saAAFYR..LAPLSVKRQMW..QRRKS............LFLDYV.DPIFVAI
EP00922_Rhytidocystis_sp_ex-Travisia-forbesii_P031052 .Dtp...saAAFYR..VAPLTVKRQMW..LRRKS............LFLDYV.DPIFTEF
EP00924_Labyrinthula_sp_SR-Ha-C_P002972               lS.......NEDLK..KIPNRYKTLVW..ELNQE............RFLQEL.RPLITTF
EP00937_MAST-01D_sp_MAST-1D-sp2_P004475               .-.......-ELRA..ELPLHAKRQLW..EEKPE............SLAVEL.TPLVHGY
EP00947_MAST-08B_sp_MAST-8B-sp1_P005493               .-.......KPIPE..TIPIEIQRRVW..ITHRN............ALKMKV.GPLLDRF
EP00951_Prasinocladus_malaysianus_P010132             .D.......RELFK..ELPGSVQRQLW..KK---............------.-------
EP00951_Prasinocladus_malaysianus_P027162             .-.......-----..-----------..-----............------.-------
EP00959_Pyramimonas_sp_CCMP1952_P360753               .-.......-----..-----------..-----............------.-------
EP01023_Acetabularia_acetabulum_P039653               .D.......HEVFQ..DLPPKIQSQVW..ELDKN............LIQLHS.LPVLQHF
EP01025_Chloroclados_australasicus_P041756            .-.......-----..-----------..-----............------.-------
EP01027_Heterolobosea_sp_BB2_P017877                  .N.......KDIYA..DLPIEIKRQLW..EADSE............LFRQEV.FPLLNQY
EP01029_Cantina_marsupialis_P001490                   .-.......QPWFN..ELDIRVKRTVW..EVSSQ............ALMLAI.KQPFKDY
EP01080_Neovahlkampfia_damariscottae_P004741          .S.......PQVLK..NLPIEIKRKVW..EYDVE............IFRKTI.FPLFSKY
EP01083_Nonionella_stella_P094489                     .Hk.....nQDLLC..SFPINIKRQIW..SHKLQ............LFDREF.DSTFKKY
EP01083_Nonionella_stella_P184255                     .D.......EDMLK..NLPLELKRPVW..ELNLT............AFEETV.FPMVKKC
EP01083_Nonionella_stella_P273201                     .-.......-----..-----------..-----............------.-------
EP01087_Luapelamoeba_hula_P007988                     .T.......PDLYA..ICPLQVQRQIW..QINED............LFRDKV.FPLLNQY
EP01088_Endostelium_zonatum_P015223                   .-.......-----..-----------..-----............------.-------
EP01089_Gocevia_fonbrunei_P004043                     .N.......LELYH..ACPLEVQRQIW..QIDED............LFRNKV.FPLFNEY
EP01090_Pellita_catalonica_P009808                    .-.......-----..-----------..-----............------.-------
EP01091_Cochliopodium_minus_P020018                   .D.......TKLQN..FCPLEVKRQIW..QVDDG............LFRQQV.FPIISSF
EP01095_Lingulamoeba_sp_RSL-Kostka_P001413            .S.......IELYQ..SCPIEVKRQIW..IMDES............IFRREF.TPLLEKY
EP01095_Lingulamoeba_sp_RSL-Kostka_P002512            .-.......-----..-----------..-----............------.-------
EP01096_Ripella_sp_DP13-Kostka_P001302                .-.......QQRYE..GCPLKVKRQIW..LMDET............ILRREF.SQILPLY
EP01101_Sappina_pedata_P006133                        .-.......-----..-----------..-----............------.-------
EP01101_Sappina_pedata_P010771                        .K.......ISLYK..ECPIDIKRQIW..QVDET............IFQREV.FPFLNNY
EP01102_Stenamoeba_stenopodia_P008294                 .Sp.....pPPFFS..ELPIEVKRQIW..LLDDS............FLTSHF.LPLIRQY
EP01103_Thecamoeba_quadrilineata_P015702              .Q.......PHLYS..ECPIEVKRQIW..QVNES............LFRNEV.FPLLNQY
EP01104_Vermistella_antarctica_P006191                .S.......PSLYC..ECPIEVKRQIW..LCDEA............KFRSEV.LPLFNEY
EP01105_Mastigella_eilhardi_P025345                   .H.......NDIYQ..ACPLQVRQQIW..LVEPM............LLHDEF.IAIVQPL
EP01106_Pelomyxa_sp_JSP_P002618                       .-.......-----..-----------..-----............------.-------
EP01107_Rhizomastix_libera_P010381                    .H.......TELYS..SCPLQVRRQLW..ATNPE............LFRLEV.MPIFEEY
EP01108_Squamamoeba_japonica_P003341                  .-.......-----..-----------..--DND............KFNEEI.FPLINTL
EP01109_Acytostelium_subglobosum_P010349              .T.......PELYE..QCPLEVKRQIW..LINEQ............LFREKL.LPLMHQY
EP01111_Echinosteliopsis_oligospora_P006893           .-.......-----..-----------..-----............------.-------
EP01112_Ceratiomyxa_fruticulosa_P015274               .-.......TKLYE..HCPIEVKRQMW..LMDES............LFRTKV.DTLLNDY
EP01113_Clastostelium_recurvatum_P006043              .N.......KDLYK..ACPIEIKRQIW..LVDES............LFREKV.FPLLNGY
EP01114_Cavostelium_apophysatum_P000935               .N.......RTLYD..LCPIEVKRQIW..QINKE............LFAEEF.SKVLNDY
EP01116_Phalansterium_solitarium_P014672              .-.......-----..-----------..-----............------.-------
EP01117_Protostelium_nocturnum_P011491                .Q.......SSLYQ..KCPLTLKRKIW..QMNDN............LFREEL.YPLFQEY
EP01119_Soliformovum_irregulare_P013568               .D.......PQLYE..ECPLTVKKQIW..VADTA............TFQQHL.LPLISAI
EP01120_Amphizonella_sp_Union-15-10_P016425           .-.......-----..-----------..-----............------.-------
EP01121_Diplochlamys_sp_Union-15-3_P022045            .N.......SSLYS..ECPIEVKRQ--..-----............------.-------
EP01122_Echinamoeba_exundans_P011300                  .DpylkthrPDILS.sLAPIQVRQQLW..ARDPNgayasmlslicrRFHNEL.PSLNHQI
EP01124_Arcella_intermedia_P036845                    .N.......PLLYA..DCPIEVRRQIW..ETDPN............LFKTEA.LPLLKNY
EP01125_Pyxidicula_operculata_P006369                 .N.......SQLYN..ECPIEVKRQIW..SVNEG............MFKSEV.LPVLRSY
EP01126_Amoeba_proteus_P009053                        .S.......-PYYR..ECPIEVQRQIW..DVNET............LFRAEV.FPLLKSY
EP01126_Amoeba_proteus_P009058                        .-.......-----..-----------..-----............------.-------
EP01127_Copromyxa_protea_P022519                      .N.......-PLYR..EFPIEIQRQMW..EVDEA............LLRFEV.FPLFKAY
EP01129_Flabellula_baltica_P015529                    .N.......KELYE..QMPINVKRQIW..EISSE............LFKEEI.IPIFEKY
EP01129_Flabellula_baltica_P017396                    .-.......-----..-----------..-----............------.-------
EP01130_Rhizamoeba_saxonica_P007759                   .N.......EELYM..KCPLEVKRQIW..EVEET............LFSNEI.MPLIRQY
EP01132_Coremiostelium_polycephalum_P005107           .S.......YELYD..QCPIEVKRQIW..LISDD............LFRDKM.GPLIRQY
EP01133_Synstelium_polycarpum_P007360                 .T.......PDLYE..-----VKRQIW..MINDQ............LLNEKL.HPMLTAY
EP01155_Anaeramoeba_flamelloides_P021844              .-.......-----..--PFEIKRQIW..EINTL............SFHNEV.YPLLQSF
EP01155_Anaeramoeba_flamelloides_P032943              .-.......-----..-----------..-----............------.-------
EP01155_Anaeramoeba_flamelloides_P040755              .N.......KELAE..KCPFEIKRQIW..EINTL............SFHNEV.YPLLQSF
EP01156_Anaeramoeba_ignava_P010777                    .N.......QDICC..KLPLEIQQKIW..EMEPN............VFLQQI.ELIVNEF
EP00151_Rhizophagus_irregularis_P012169               .D.......PNIVD..EAPMSIKRELF..ARDKS............LFRLYV.TPIFEEY
EP00152_Rhizopus_delemar_P004853                      .D.......MNVFA..NCPLNIKQRVY..KQDEA............FFQQSM.LPLLNSY
EP00153_Phycomyces_blakesleeanus_P002444              .D.......EEVFE..NCPLNIKQRIW..KQDEG............FFQGQM.LNVLNDY
EP00839_Anaeromyces_robustus_P010928                  .D.......DNIYK..KCPLEIKRQIW..EKWKD............PFIGEL.IPLFKNY
EP00843_Neocallimastix_californiae_P012851            .N.......DKIYE..KCPLEIKIQIW..EKWKD............RFVEEL.IPLFKNY
EP00844_Piromyces_finnis_P003029                      .-.......-----..-----------..-----............------.-------
EP00846_Dimargaris_cristalligena_P005699              .L.......PELFD..VCPVEVKRYMW..TTEPS............LFHAFV.TPLLEVY
EP00847_Piptocephalis_cylindrospora_P001963           .-.......PQVYS..HCPLPIRRRLW..SHDKK............LHARHL.APIIQAY
EP00849_Syncephalis_pseudoplumigaleata_P002731        .-.......GDVYE..ACPLEMKRRLW..LHDHN............LFGQYI.LPTVKEY
EP00861_Lobosporangium_transversale_P009355           .N.......EELFK..IAPTEVQRRIW..LSNPN............KFRDDV.IPIVKAY
EP00862_Endogone_sp_FLAS-F59071_P008674               .N.......PAVFQ..ACPVEIRRRVW..KNDVA............LFTGEI.VEMLSRY
EP00863_Basidiobolus_meristosporus_P004598            .Q.......AEVYA..ECPVEVKRQLW..LNDNT............LFSDYV.VPKLQRY
EP00864_Zancudomyces_culisetae_P005389                .N.......EGLYG..EANSVLKQKLW..NSDER............VLKKYL.DKSLEPF
EP00865_Coemansia_reversa_P003241                     .S.......PELYE..KCNFSIKRQLW..HQDHE............LFRQHI.LPLIKKY
EP00160_Parvularia_atlantis_P003541                   .-.......-----..-----------..----P............PFREHV.APAIDAY
EP00160_Parvularia_atlantis_P021186                   .S.......PDLLA..LCPVSTKRQVW..TL---............------.-------
EP00035_Acanthoeca_spectabilis_P022380                .N.......PELMS..SCAIEVKRQVW..QHRPK............LFAAEV.QPRLLQY
EP00037_Helgoeca_nana_P020425                         .N.......PELMA..SCAIEVKRQVW..QHRPK............LFSAEV.RPRLLTY
EP00038_Savillea_parva_P013598                        .R.......PELLD..KCAVEVKRQVW..QTRPK............LFAAEV.QPLLLKY
EP00039_Didymoeca_costata_P025509                     .E.......PGLLE..MCGIEVKRQVW..QHRPQ............QYMAMV.KPLLTKY
EP00040_Diaphanoeca_grandis_P001898                   .N.......TELLE..LCAIEVKRQVW..QAHQS............MFKRVV.EPLIEAY
EP00041_Stephanoeca_diplocostata_P028291              .N.......KNLLN..ECAISVKRQVW..VFHPS............TFRNEV.RPLLSEY
EP00042_Codosiga_hollandica_P040283                   .-.......PQIYQ..HCPIEVKRQIW..LKKTK............LFKEMV.VPILEQY
EP00043_Microstomoeca_roanoka_P018221                 .N.......PDLLV..ECSLDVKRQVW..QYDDF............AFSAVL.QPMLLDY
EP00044_Salpingoeca_rosetta_P003444                   .H.......PKLMD..ECSLDVKRQVW..QYDDF............VFSAVL.QPMLHDY
EP00045_Choanoeca_perplexa_P005639                    .V.......PRLLD..QCSLRVQQQVW..KLVPA............PFVERV.SALIVKL
EP00046_Monosiga_brevicollis_P001835                  .H.......PTLLE..QCNLNVKQQLW..VAKPG............AFTAVA.GPFLRQA
EP00047_Mylnosiga_fluctuans_P006705                   .T.......PRVFE..LAPIEIKRQVW..EANSK............LFTQTM.LRVLRVY
EP00048_Salpingoeca_helianthica_P000713               .Q.......PAVVE..ACPLEVRRQAW..ESNHG............LFMRAL.APHFQEY
EP00049_Salpingoeca_infusionum_P011020                .Q.......DAVLA..KCSLDVKQQVW..QYSPT............LFEQRL.EVEADAY
EP00050_Salpingoeca_kvevrii_P006459                   .N.......PSLYE..LCPTEVKRQIW..QSDVK............LFRRAV.HPLLDEY
EP00051_Salpingoeca_urceolata_P011784                 .D.......ATLYE..LCPVQVRQQIW..LCNPK............LFRKTV.DPLLQAY
EP00051_Salpingoeca_urceolata_P011785                 .-.......-----..-----------..-----............------.-------
EP00052_Salpingoeca_macrocollata_P014127              .S.......PELYA..LCPIEVKRQIW..KRHTH............LFEEAV.SPLLKQY
EP00053_Salpingoeca_punica_P013933                    .S.......AELYQ..LCSLEVKRQIW..RQTNT............LFEGAV.LPVLQQY
EP00054_Salpingoeca_dolichothecata_P011820            .-.......-----..-----------..-----............------.-------
EP00054_Salpingoeca_dolichothecata_P034594            .T.......PDLYR..LCPIEVKRQIW..HHDRS............LFYKEV.MPCIDQY
EP00055_Hartaetosiga_balthica_P005726                 .N.......PEILE..DCSMSVRRQVW..SNDKR............ALTRDL.AKYLDTY
EP00056_Hartaetosiga_gracilis_P013448                 .N.......PEMLE..DCSMTVRRQVW..TYDKR............ALTRDL.AHLLDKY
EP00120_Capsaspora_owczarzaki_P005763                 .D.......DTLYK..LCSLSVKRQIW..MSNNK............LFEDEL.DPIFNDY
EP00123_Amoebidium_parasiticum_P010661                .N.......PQIYQ..SCPMEVKQKVW..LQEHSqe.......aqkLFREQV.FGLLTKF
EP00124_Ichthyophonus_hoferi_P001960                  .N.......PAIYQ..MCPMEVKQKVW..MQEENae.......aqkLFREQV.FKLLTGF
EP00125_Sphaeroforma_arctica_P006256                  .S.......DEIYE..ACPMDVKRKVW..LHANNae.......gqaRFRKIV.YATITNF
EP00125_Sphaeroforma_arctica_P017541                  .-.......-----..-----------..-----............------.-------
EP00126_Sphaerothecum_destruens_P001059               .D.......PLLYD..ECTIEIKRQIW..VQNLS............LFRQVV.VEIFSEY
EP00128_Syssomonas_multiformis_P003633                .D.......QELFK..LCPIEVKRQIW..QVNQT............LYLDSV.RPVIEDY
EP00729_Bicosta_minor_P004643                         .D.......QTLLD..ACGYGVKRQLW..SKDPA............QFLGVV.SPLIAKY
EP00730_Choanoeca_flexa_P003848                       .L.......PELLD..ECELRVKQQVW..KLVPT............VFVAKI.TPLLDKL
EP00911_Craspedida_sp_UC1_P002612                     .S.......EEALR..LCPLSVKRRLW..EMNAA............LFKSEV.DPLLDAY
EP01134_Creolimax_fragrantissima_P001544              .S.......DEIYE..ACPIEVKRKVW..LHANNae.......gqaRFRKTV.YETLVKF
EP01135_Chromosphaera_perkinsii_P000170               .T.......EELYE..ECSIEIRRQIW..ESDIP............LYTETViRPVLEEY
EP01137_Pigoraptor_chileana_P007890                   .R.......RDFWA..DSPIEVRRQIW..ELKPS............LFHDEV.FSILNAY
EP01147_Barroeca_monosierra_P005938                   .N.......KPLLE..KCTLDVKRQVW..QYDDV............EFVREL.QPLLHDY
EP00057_Strongylocentrotus_purpuratus_P030231         .D.......RSLYD..VASIEVKQQIW..QRNPS............LFGDEV.SPLLTDY
EP00058_Branchiostoma_floridae_P023795                .D.......PNLYK..ESATEVKRQIW..RNNQS............LFGDEV.SPLLSQY
EP00059_Ciona_intestinalis_P006096                    .D.......KSLYS..ACPIQVKRQIW..QKNQT............IFGDEV.LPLLTRY
EP00067_Danio_rerio_P013027                           .D.......KELYK..VCAVEVKRQIW..QDNQA............LFGDEV.SPLLKQY
EP00074_Homo_sapiens_P038475                          .D.......KELYR..ACAVEVKRQIW..QDNQA............LFGDEV.SPLLKQY
EP00090_Calanus_glacialis_P020940                     .D.......KELYA..DCDIEIKRHLW..RDNQS............LFGDEV.SPLLSQY
EP00096_Caligus_rogercresseyi_P011921                 .D.......KELYA..DCDIVIKRHLW..RDNQS............LFGDEV.SPYLSQY
EP00099_Drosophila_melanogaster_P016636               .D.......RELYA..DTDTEVKRQIW..RDNQS............LFGDEV.SPLLSQY
EP00103_Capitella_teleta_P004544                      .N.......KELYK..ESSVEVKQQIW..QDNQA............LFGDEV.SPLLSKY
EP00103_Capitella_teleta_P022993                      .N.......KELYK..ESSVEVKQQIW..QDNQA............LFGDEV.SPLLSKY
EP00110_Nematostella_vectensis_P005096                .D.......AKLYE..DCPIEVKRQIW..SKHHH............LFGDAV.GPLLNQY
EP00114_Trichoplax_sp_H2_P008678                      .N.......QDLLQ..ILPIEVRRQVW..QNNLK............LFALEI.NPLIDTY
EP00115_Mnemiopsis_leidyi_P008470                     .L.......PDVYK..QCSIEVKRQVW..EKHQG............IFGDEV.RPILNKY
EP00118_Oscarella_pearsei_P001993                     .D.......QDLYE..ACGVRVKRQIW..EKNVG............LFGDEV.RPLLERY
EP00119_Amphimedon_queenslandica_P003971              .K.......EELYN..DCPIIVKRQIW..QLNPG............VFGEAV.SPLLDQY
EP00119_Amphimedon_queenslandica_P005242              .K.......EELYN..DCPIIVKRQIW..QLNPG............VFGEAV.SPLLDQY
                                                                                                                  

EP00060_Petromyzon_marinus_P041086                    LA....E...................RET.ALL.......GP......E..........L
EP00072_Mus_musculus_P018357                          IL....E...................KES.ALF.......ST......E..........L
EP00085_Daphnia_pulex_P028933                         IK....E...................KEQ.LLF......dQN......N..........L
EP00001_Collodictyon_triciliatum_P090437              MA....D...................PTQ.VYT.......EN......Y.........iL
EP00002_Diphylleia_rotans_P001368                     LS....E...................ATQ.TFT.......EN......Y..........M
EP00003_Mantamonas_plastica_P013958                   II....D...................QSI.ESQ.......SL.....fE..........-
EP00005_Dracoamoeba_jomungandri_P000959               --....-...................---.---.......--......-..........-
EP00013_Stygamoeba_regulata_P014231                   IT....D...................FREhCGR.......LL......R..........L
EP00013_Stygamoeba_regulata_P021890                   LS....S...................SEV.SAF.......SP......L..........W
EP00021_Heterostelium_album_P003466                   --....-...................---.---.......--......-..........-
EP00022_Cavenderia_fasciculata_P000371                VD....D...................PYL.FHE.......LN......E..........M
EP00023_Dictyostelium_discoideum_P005053              IE....D...................PIF.IQD.......MN......Eq.......llL
EP00024_Dictyostelium_purpureum_P000861               IE....D...................SNL.IQD.......MN......Eq.......lsV
EP00025_Tieghemostelium_lacteum_P006643               LE....D...................PHL.LQD.......LN......E..........L
EP00027_Filamoeba_sp_ATCC50430_P007801                --....-...................---.---.......--......-..........-
EP00029_Vermamoeba_vermiformis_P006008                SE....E...................MSN.NSH.......TL......I..........A
EP00031_Thecamonas_trahens_P002585                    LA....P...................FEA.MTA.......AA......P.........qP
EP00033_Pygsuia_biforma_P003222                       IS....E...................SMV.EDS.......GC......E..........L
EP00163_Fabomonas_tropica_P013056                     --....-...................---.---.......--......-..........-
EP00164_Ancoracysta_twista_P011516                    AD....E...................KKL.QTA.......AN......E.........lM
EP00181_Compsopogon_caeruleus_P006755                 VF....S...................RHH.LSY......fAN......Qf........iF
EP00192_Tetraselmis_astigmatica_P009767               AQ....E...................PAI.IKQ.......AL......D..........M
EP00193_Tetraselmis_chui_P021226                      IQ....E...................SPN.IMR.......AF......D..........M
EP00204_Picochlorum_oklahomense_P000162               KY....E...................MAT.WMQ.......TL......N..........M
EP00205_Picochlorum_sp_RCC944_P001111                 KY....E...................EGT.WRQ.......GLs....mE..........L
EP00206_Coccomyxa_subellipsoidea_P006332              TW....E...................TGT.VLK.......AL......E..........M
EP00211_Chloroparvula_japonica_P001238                AE....G...................GPG.TRA.......AA......G..........L
EP00211_Chloroparvula_japonica_P001914                SQ....E...................LAA.RGD.......AY......M..........L
EP00212_Chloropicon_laureae_P008467                   --....-...................---.---.......--......-..........-
EP00213_Chloropicon_mariensis_P006713                 VL....E...................RAT.TLS.......CL......N..........M
EP00215_Chloropicon_roscoffensis_P006577              GG....E...................AES.AEA.......LL......D..........L
EP00218_Dolichomastix_sp_CCMP3274_P013305             SE....E...................TAR.VND.......SN.....mDi........vL
EP00224_Ostreococcus_tauri_P001545                    GE....E...................TAT.IEA.......MI......Nq........nI
EP00227_Mantoniella_beaufortii_P001711                SE....E...................TAT.VMR.......NL......D..........S
EP00229_Micromonas_commoda_P002853                    AE....E...................TAT.TMR.......NL......D..........Q
EP00230_Micromonas_polaris_P001643                    AD....E...................TAT.VVR.......NL......E..........A
EP00230_Micromonas_polaris_P005268                    AD....E...................TAT.VVR.......NL......E..........A
EP00231_Micromonas_pusilla_P004470                    --....-...................---.---.......--......-..........-
EP00232_Nephroselmis_pyriformis_P014177               AN....E...................TAT.TVT.......AF......D..........M
EP00232_Nephroselmis_pyriformis_P015472               --....-...................---.---.......--......-..........-
EP00235_Prasinoderma_singulare_P004748                AR....E...................RSS.---.......--......-..........-
EP00235_Prasinoderma_singulare_P012520                --....-...................---.---.......--......-..........-
EP00240_Pyramimonas_obovata_P015850                   TQ....E...................TAT.TMH.......AL......D..........M
EP00241_Pyramimonas_parkeae_P017203                   TH....E...................TAT.TMH.......AH......D..........M
EP00276_Gloeochaete_wittrockiana_P006928              VK....E...................AET.TRS.......TV......D..........L
EP00279_Guillardia_theta_P015370                      RM....Q...................SKT.LGV.......VN......G..........L
EP00283_Hemiselmis_rufescens_P000529                  AS....Q...................TRV.RAV.......CS......G..........L
EP00286_Rhodomonas_abbreviata_P021257                 QL....H...................HKV.LGL.......RT......G..........M
EP00288_Rhodomonas_lens_P015353                       QL....H...................PKV.MGL.......RT......G..........L
EP00302_Diacronema_sp_CCMP2436_P004196                IA....D...................ARN.VAA.......AH......D..........V
EP00323_Chrysochromulina_tobinii_P005832              QE....E...................GAQ.QLA.......RV......A..........L
EP00369_Babesia_microti_P001213                       AL....L...................LAS.ETT.......AL......GrlfdhnrlqeL
EP00455_Lapot_gusevi_P040827                          TQ....S...................IKQ.HPS.......SL......I..........-
EP00457_Paulinella_chromatophora_P004307              VS....D...................KTR.VQA.......AN......Q..........Y
EP00465_Bigelowiella_longifila_P008712                IR....S...................FER.GDH.......GV......K..........T
EP00466_Bigelowiella_natans_P006215                   TR....S...................FER.ELRr....giKT......-..........-
EP00467_Chlorarachnion_reptans_P001995                KQ....S...................QEM.EAK......lCL......S..........S
EP00468_Gymnochlora_sp_CCMP2014_P000258               TQ....H...................SKS.DGV.......AS......S..........-
EP00469_Lotharella_globosa_P008637                    VQ....Q...................HAT.SHD.......GK......K..........-
EP00471_Norrisiella_sphaerica_P012426                 LQ....H...................HAK.RNS.......MH......G.........kL
EP00473_Plasmodiophora_brassicae_P009227              VT....D...................PER.LRA.......YG......P..........F
EP00474_Spongospora_subterranea_P010463               VN....D...................QAR.LQI.......YS......S..........F
EP00475_Leptophrys_vorax_P007786                      AT....D...................PQR.WSLygkvfakAS......D..........I
EP00484_Ammonia_sp_Unknown_P005095                    VD....S...................TCN.DDN.......SL......Y..........F
EP00485_Elphidium_margaritaceum_P003846               VA....S...................KCN.DDD.......ST......Y..........F
EP00512_Aurantiochytrium_limacinum_P012493            VH....D...................SAA.TTW.......CD......E..........M
EP00513_Hondaea_fermentalgiana_P006705                VH....D...................SAA.TTW.......CD......E..........M
EP00514_Thraustochytrium_sp_LLF1b_P004138             LS....D...................PSA.LTW.......AD......E..........M
EP00516_Mucochytrium_quahogii_P007062                 IS....D...................HSS.ITW.......GE......E..........M
EP00612_Vaucheria_litorea_P004102                     MK....H...................KDI.GILee..asaAM......H..........I
EP00645_Phytophthora_infestans_P016931                VT....EqlewylnhptpgsttthrsL--.---.......--......-..........-
EP00652_Aphanomyces_astaci_P013367                    IQ....H...................KRV.LLL.......HA......Sd........dP
EP00653_Aphanomyces_invadans_P004466                  IK....H...................KLD.ALM.......LT......S..........A
EP00655_Saprolegnia_parasitica_P000229                LD....H...................KRA.LLL.......EA......Scp......fdL
EP00656_Telonema_subtile_P000606                      AQ....L...................LRE.--Q.......CL......D..........L
EP00658_Telonema_sp_P-2_P061304                       AA....K...................LHT.A--.......AL......D..........L
EP00668_Euglena_longa_P032897                         TA....A...................AAA.QAP.......LS......L..........V
EP00697_Spironema_sp_BW2_P004351                      VN....N...................PDF.SSF.......EI......N..........-
EP00698_Gefionella_okellyi_P004067                    VA....N...................LVD.---.......--......D..........M
EP00727_Mastigamoeba_balamuthi_P013052                IE....Q...................PSL.APD.......HL......E..........W
EP00736_Rhodelphis_marinus_P003578                    AK....T...................PGI.RAS.......ML......D..........M
EP00738_Chloropicon_primus_P004997                    SS....E...................KHT.TLS.......CL......N..........M
EP00740_Mantoniella_antarctica_P013281                SE....E...................TAT.VMR.......NL......N..........C
EP00740_Mantoniella_antarctica_P017111                --....-...................---.---.......--......-..........-
EP00741_Cyanophora_paradoxa_P007838                   AS....E...................AAA.ARA.......HL......E..........L
EP00743_Colponemidia_sp_Colp-15_P007111               IN....E...................ATA.VTT.......GY......Qm........vL
EP00744_Colponema_vietnamica_P040751                  --....-...................---.---.......--......-..........-
EP00761_Pharyngomonas_kirbyi_P004890                  RN....D...................PVI.TTP.......VD......I..........L
EP00775_Hariotina_reticulata_P013351                  KY....E...................LGT.LLA.......TL......N..........I
EP00793_Prasinoderma_coloniale_P002506                AK....E...................RRM.DAS.......AV......Ep.......apL
EP00798_Chlamydomonas_sp_ICE-L_P029129                KY....E...................TAT.IMR.......AL......A..........M
EP00799_Chlamydomonas_eustigma_P000312                KY....E...................VAT.VMR.......AM......A..........M
EP00802_Teleaulax_amphioxeia_P014490                  SL....Q...................PQM.LGL.......VT......G..........T
EP00808_Paulinella_micropora_P030976                  LV....D...................STR.MEL.......AG......Q..........F
EP00813_Pythium_oligandrum_P012731                    IQ....Eklewyhk....hpgqpvktR--.---.......--......-..........-
EP00824_Muranothrix_gubernata_P022533                 LN....D...................ITV.MEP.......SY......E..........L
EP00851_Chlamydomonas_incerta_P001404                 KY....E...................TAT.YMR.......GL......A..........Q
EP00852_Chlamydomonas_schloesseri_P003606             KY....E...................TAT.YMR.......CL......A..........L
EP00853_Edaphochlamys_debaryana_P009236               KY....E...................IAT.YMR.......AL......A..........A
EP00854_Cymbomonas_tetramitiformis_P028644            --....-...................---.---.......--......-..........-
EP00854_Cymbomonas_tetramitiformis_P028972            TG....E...................TAT.NVH.......AL......D..........M
EP00873_Tetraselmis_striata_P026805                   LQ....E...................APS.VMR.......AY......D..........M
EP00875_Gonium_pectorale_P011038                      KY....E...................TAT.YMR.......AL......A..........A
EP00876_Tetrabaena_socialis_P002120                   KY....E...................TAT.YMR.......AL......A..........A
EP00877_Chromochloris_zofingiensis_P002275            KY....E...................FAT.ILS.......VL......N..........M
EP00878_Enallax_costatus_P009997                      KY....E...................LGT.ILA.......AL......N..........M
EP00878_Enallax_costatus_P013842                      --....-...................---.---.......--......-..........-
EP00879_Flechtneria_rotunda_P023663                   --....-...................---.---.......--......-..........-
EP00879_Flechtneria_rotunda_P026351                   KY....E...................LGT.ILA.......AL......N..........M
EP00880_Monoraphidium_neglectum_P012455               KY....E...................AAT.LLS.......CL......D..........M
EP00881_Raphidocelis_subcapitata_P001103              KY....E...................AAT.LLS.......CL......D..........M
EP00882_Tetradesmus_deserticola_P034524               --....-...................---.---.......--......-..........-
EP00883_Tetradesmus_obliquus_P002781                  KY....E...................LGT.ILA.......AL......N..........M
EP00885_Auxenochlorella_protothecoides_P004503        AH....E...................TAT.VLR.......AL......D..........M
EP00886_Chlorella_sorokiniana_P009356                 TY....E...................VAT.AMR.......AL......D..........M
EP00887_Chlorella_sp_A99_P003873                      TY....E...................VAT.AMR.......AL......D..........M
EP00888_Micractinium_conductrix_P001504               TW....E...................VAT.AMR.......GL......D..........M
EP00889_Picochlorum_renovo_P004143                    KY....E...................MAT.WMQ.......TL......N..........M
EP00890_Picochlorum_soloecismus_P006701               KY....E...................TAT.WMQ.......GL......D..........M
EP00891_Asterochloris_glomerata_P009209               IY....K...................STV.VQG.......SL......N..........M
EP00892_Ulva_mutabilis_P010407                        YM....E...................LDA.QHF.......AL......D..........M
EP00893_Bathycoccus_prasinos_P005905                  GE....E...................KEV.LRR.......HS......S..........I
EP00899_Mesostigma_viride_P024733                     AN....E...................ATS.TEQ.......MI......Y..........M
EP00900_Chrysochromulina_parva_P016800                QE....E...................GAQ.QLA.......RV......A..........L
EP00908_Phaeocystis_cordata_P020699                   QL....K...................ANR.-PD.......VL......G..........L
EP00922_Rhytidocystis_sp_ex-Travisia-forbesii_P006095 LQalkfN...................YQT.IQW.......AF......G..........S
EP00922_Rhytidocystis_sp_ex-Travisia-forbesii_P031052 LQaiqfN...................YHT.IQW.......AF......G..........S
EP00924_Labyrinthula_sp_SR-Ha-C_P002972               LY....D...................YKL.RNQ.......CL......Ew........lF
EP00937_MAST-01D_sp_MAST-1D-sp2_P004475               VR....D...................GRR.RAA.......LR......Epg......hgL
EP00947_MAST-08B_sp_MAST-8B-sp1_P005493               CR....E...................GDE.VSW.......LY......R..........-
EP00951_Prasinocladus_malaysianus_P010132             --....-...................---.---.......--......-..........-
EP00951_Prasinocladus_malaysianus_P027162             --....-...................---.---.......--......-..........-
EP00959_Pyramimonas_sp_CCMP1952_P360753               --....-...................---.---.......--......-..........-
EP01023_Acetabularia_acetabulum_P039653               VN....D...................PTA.VKY.......AI......G..........M
EP01025_Chloroclados_australasicus_P041756            --....-...................---.---.......--......-..........-
EP01027_Heterolobosea_sp_BB2_P017877                  IN....D...................PIF.SQP.......VD......L..........L
EP01029_Cantina_marsupialis_P001490                   GE....D...................KAE.LEL.......SL......Ef.......cpL
EP01080_Neovahlkampfia_damariscottae_P004741          LQ....L...................QNG.NFS.......--......-..........-
EP01083_Nonionella_stella_P094489                     IV....S...................ICA.DDA.......SS......Y..........F
EP01083_Nonionella_stella_P184255                     VE....E...................RQL.LES.......TR......M..........L
EP01083_Nonionella_stella_P273201                     --....-...................---.---.......--......-..........-
EP01087_Luapelamoeba_hula_P007988                     IN....S...................AEF.DSC.......MN......E..........M
EP01088_Endostelium_zonatum_P015223                   --....-...................---.---.......--......-..........-
EP01089_Gocevia_fonbrunei_P004043                     IN....D...................FNS.EAV.......PL......Ne........mL
EP01090_Pellita_catalonica_P009808                    --....-...................---.---.......--......-..........-
EP01091_Cochliopodium_minus_P020018                   LR....N...................DKV.DSF.......FY......E..........I
EP01095_Lingulamoeba_sp_RSL-Kostka_P001413            TR....N...................LDH.LAQ.......SH......T.........lV
EP01095_Lingulamoeba_sp_RSL-Kostka_P002512            --....-...................---.---.......--......-..........-
EP01096_Ripella_sp_DP13-Kostka_P001302                EA....E...................LYN.SGS.......SS......R.........lV
EP01101_Sappina_pedata_P006133                        --....-...................---.---.......--......-..........-
EP01101_Sappina_pedata_P010771                        TT....T...................TEI.NTV.......MN......Q..........M
EP01102_Stenamoeba_stenopodia_P008294                 LT....F...................YSA.TSI.......AS......S.........aV
EP01103_Thecamoeba_quadrilineata_P015702              MN....N...................YEV.NAL.......AN......Ql.......yiI
EP01104_Vermistella_antarctica_P006191                LS....N...................HKR.NNR......fVV......E..........G
EP01105_Mastigella_eilhardi_P025345                   LQ....N...................GDQ.--E.......SN......E..........W
EP01106_Pelomyxa_sp_JSP_P002618                       --....-...................---.---.......--......-..........-
EP01107_Rhizomastix_libera_P010381                    VE....A...................IQT.GLT.......QQg....cD..........L
EP01108_Squamamoeba_japonica_P003341                  IA....E...................RNP.AEP.......LH......E..........W
EP01109_Acytostelium_subglobosum_P010349              VE....D...................PYL.LQD.......LN......E..........L
EP01111_Echinosteliopsis_oligospora_P006893           --....-...................---.---.......--......-..........-
EP01112_Ceratiomyxa_fruticulosa_P015274               IK....S...................VSG.EGS.......GS......W..........M
EP01113_Clastostelium_recurvatum_P006043              VS...gE...................GGT.PSL.......SQ......D..........I
EP01114_Cavostelium_apophysatum_P000935               LK....A...................GES.TSS.......SIlytlfyD..........-
EP01116_Phalansterium_solitarium_P014672              --....-...................---.---.......--......-..........-
EP01117_Protostelium_nocturnum_P011491                LR....I...................---.CLP.......HH......E..........M
EP01119_Soliformovum_irregulare_P013568               VW....P...................QDL.NHP.......AF......E..........M
EP01120_Amphizonella_sp_Union-15-10_P016425           --....-...................---.---.......--......-..........-
EP01121_Diplochlamys_sp_Union-15-3_P022045            --....-...................---.---.......--......-..........-
EP01122_Echinamoeba_exundans_P011300                  LF....E...................AAS.SFR.......Q-......-..........-
EP01124_Arcella_intermedia_P036845                    SK....T...................HQQ.NIP.......SI......S..........I
EP01125_Pyxidicula_operculata_P006369                 RK....Q...................HQQ.IGV......tGL......Q.........iL
EP01126_Amoeba_proteus_P009053                        IE....Q...................YAG.AKN.......IY......S..........-
EP01126_Amoeba_proteus_P009058                        --....-...................---.---.......--......-..........-
EP01127_Copromyxa_protea_P022519                      IE....D...................HGA.STK.......NV......Yph......fvL
EP01129_Flabellula_baltica_P015529                    LQ....E...................AHR.SHQ.......NL.....lN..........F
EP01129_Flabellula_baltica_P017396                    --....-...................---.---.......--......-..........-
EP01130_Rhizamoeba_saxonica_P007759                   IK....I...................NQL.DLR......kVM......D..........L
EP01132_Coremiostelium_polycephalum_P005107           IE....D...................SHL.VQE.......QS......E..........L
EP01133_Synstelium_polycarpum_P007360                 VE....D...................PAL.VAE.......LN......E..........L
EP01155_Anaeramoeba_flamelloides_P021844              IL....D...................TSQ.RDL.......RL......D..........M
EP01155_Anaeramoeba_flamelloides_P032943              --....-...................---.---.......--......-..........-
EP01155_Anaeramoeba_flamelloides_P040755              IL....D...................---.---.......--......-..........-
EP01156_Anaeramoeba_ignava_P010777                    RF....D...................FQE.QNR.......AL......V..........L
EP00151_Rhizophagus_irregularis_P012169               LK....D...................QSL.YFL.......SR......E..........M
EP00152_Rhizopus_delemar_P004853                      HH....D...................ETL.QKL.......AI......N..........L
EP00153_Phycomyces_blakesleeanus_P002444              HH....N...................ERL.QAL.......AM......N..........L
EP00839_Anaeromyces_robustus_P010928                  ES....D...................QDL.RKW.......EK......E..........M
EP00843_Neocallimastix_californiae_P012851            ES....D...................EDL.KKW.......SK......E..........M
EP00844_Piromyces_finnis_P003029                      --....-...................---.---.......--......-..........-
EP00846_Dimargaris_cristalligena_P005699              RN....D...................PSL.KTL.......GR......E..........L
EP00847_Piptocephalis_cylindrospora_P001963           LD....D...................PGI.RSL.......AR......E..........M
EP00849_Syncephalis_pseudoplumigaleata_P002731        IE....D...................PAI.RTM.......AG......E..........M
EP00861_Lobosporangium_transversale_P009355           RT....D...................PEI.INL.......AK......E..........M
EP00862_Endogone_sp_FLAS-F59071_P008674               HN....D...................EKL.QEL.......EM......D..........M
EP00863_Basidiobolus_meristosporus_P004598            HY....D...................MDH.YGI.......GR......E..........L
EP00864_Zancudomyces_culisetae_P005389                LN....D...................RAV.DTS.......MF......D..........M
EP00865_Coemansia_reversa_P003241                     AS....D...................EGL.TVM.......SR......E..........I
EP00160_Parvularia_atlantis_P003541                   LF....D...................PEL.EEA.......CR......E..........Y
EP00160_Parvularia_atlantis_P021186                   --....-...................---.---.......--......-..........-
EP00035_Acanthoeca_spectabilis_P022380                VK....K...................LRE.KAL.......SD......G..........L
EP00037_Helgoeca_nana_P020425                         LA....R...................LRK.RAT.......VD......G..........L
EP00038_Savillea_parva_P013598                        VA....N...................LRR.KAI.......KG......A..........F
EP00039_Didymoeca_costata_P025509                     VE....R...................MEQ.SLR.......GH......D..........W
EP00040_Diaphanoeca_grandis_P001898                   TL....D...................LSQ.QAA.......TL......T..........F
EP00041_Stephanoeca_diplocostata_P028291              AR....K...................LNA.QAR.......AD......D..........F
EP00042_Codosiga_hollandica_P040283                   AT....D...................EEP.QQQ......tAL......E..........-
EP00043_Microstomoeca_roanoka_P018221                 AT....A...................YAQ.QWL.......EA......H..........T
EP00044_Salpingoeca_rosetta_P003444                   AM....A...................YAC.HWV.......QV......H..........M
EP00045_Choanoeca_perplexa_P005639                    QD....E...................LEL.VWA.......DP......H..........F
EP00046_Monosiga_brevicollis_P001835                  AL....R...................LNQ.RCL.......LP......V..........L
EP00047_Mylnosiga_fluctuans_P006705                   CT....E...................TPY.A--.......AM......N..........M
EP00048_Salpingoeca_helianthica_P000713               TA....A...................AQA.TID.......SL......T..........L
EP00049_Salpingoeca_infusionum_P011020                AT....Q...................CRQ.MWC.......DK......D..........Y
EP00050_Salpingoeca_kvevrii_P006459                   ME....N...................AER.QFQ.......QF......D..........D
EP00051_Salpingoeca_urceolata_P011784                 IE....S...................VSN.ADL.......KV......F..........L
EP00051_Salpingoeca_urceolata_P011785                 --....-...................---.---.......--......-..........-
EP00052_Salpingoeca_macrocollata_P014127              VQ....Q...................LSN.EYV.......ST......H..........T
EP00053_Salpingoeca_punica_P013933                    VV....E...................LAN.IHR.......QS......T..........M
EP00054_Salpingoeca_dolichothecata_P011820            --....-...................---.---.......--......-..........-
EP00054_Salpingoeca_dolichothecata_P034594            VS....K...................SSA.QST.......SD......N..........-
EP00055_Hartaetosiga_balthica_P005726                 EK....Mymddllnr..flssginwnE--.---.......--......-..........-
EP00056_Hartaetosiga_gracilis_P013448                 ES....V...................YAD.DLV.......SR......C.........lM
EP00120_Capsaspora_owczarzaki_P005763                 VE....D...................KRL.AVS.......P-......-..........-
EP00123_Amoebidium_parasiticum_P010661                IN....D...................KEI.LES.......AN......I..........L
EP00124_Ichthyophonus_hoferi_P001960                  IN....D...................KAI.IAS.......AN......D..........L
EP00125_Sphaeroforma_arctica_P006256                  MD....D...................ETI.LRA.......QN......D..........F
EP00125_Sphaeroforma_arctica_P017541                  --....-...................---.---.......--......-..........-
EP00126_Sphaerothecum_destruens_P001059               IQ....S...................ERT.TSL.......SH......D..........M
EP00128_Syssomonas_multiformis_P003633                LA....D...................PQH.RFA.......KR......D..........I
EP00729_Bicosta_minor_P004643                         MA....M...................IRT.QSQ.......SS......D..........F
EP00730_Choanoeca_flexa_P003848                       FQ....E...................LEE.VWL.......DP......H..........F
EP00911_Craspedida_sp_UC1_P002612                     AA....T...................EAA.YWA.......TT......T..........T
EP01134_Creolimax_fragrantissima_P001544              MD....D...................DTI.LRT.......SS......D..........F
EP01135_Chromosphaera_perkinsii_P000170               IM....K...................QER.MRI......lAN......D..........L
EP01137_Pigoraptor_chileana_P007890                   AN....D...................PSI.VRM.......GN......E..........M
EP01147_Barroeca_monosierra_P005938                   AG....T...................YAK.SWI.......QQ......Y..........V
EP00057_Strongylocentrotus_purpuratus_P030231         IK....N...................KES.VLF.......GS......E..........A
EP00058_Branchiostoma_floridae_P023795                IK....E...................KDT.LLF.......SL......E..........P
EP00059_Ciona_intestinalis_P006096                    IK....E...................KEV.VLL.......DG......E..........C
EP00067_Danio_rerio_P013027                           IV....E...................KEA.ALF.......SN......Dl.......siL
EP00074_Homo_sapiens_P038475                          IL....E...................KES.ALF.......ST......E..........L
EP00090_Calanus_glacialis_P020940                     IK....D...................KEK.VLF.......SY......E..........T
EP00096_Caligus_rogercresseyi_P011921                 IK....D...................KET.VLY.......GI......E..........S
EP00099_Drosophila_melanogaster_P016636               IR....E...................KEH.ILF.......DH.....tN..........L
EP00103_Capitella_teleta_P004544                      ID....D...................REN.LLF.......NH......Q..........T
EP00103_Capitella_teleta_P022993                      ID....D...................---.---.......--......-..........-
EP00110_Nematostella_vectensis_P005096                IE....A...................KYT.LLH.......ST......E..........A
EP00114_Trichoplax_sp_H2_P008678                      LR....S...................TED.FMF.......SL......N..........F
EP00115_Mnemiopsis_leidyi_P008470                     IW....E...................KDV.ELH.......KG......Se........sL
EP00118_Oscarella_pearsei_P001993                     VE....E...................KEK.LVW.......GV......E..........-
EP00119_Amphimedon_queenslandica_P003971              IA....E...................KES.QLF.......NI......S..........E
EP00119_Amphimedon_queenslandica_P005242              IA....E...................KES.QLF.......NI......S..........E
                                                                                                                  

EP00060_Petromyzon_marinus_P041086                    SAVh........................................................
EP00072_Mus_musculus_P018357                          SVLh........................................................
EP00085_Daphnia_pulex_P028933                         TNL.........................................................
EP00001_Collodictyon_triciliatum_P090437              HNP.........................................................
EP00002_Diphylleia_rotans_P001368                     LHN.........................................................
EP00003_Mantamonas_plastica_P013958                   --Ygk.......................................................
EP00005_Dracoamoeba_jomungandri_P000959               ---.........................................................
EP00013_Stygamoeba_regulata_P014231                   SDT.........................................................
EP00013_Stygamoeba_regulata_P021890                   HETq........................................................
EP00021_Heterostelium_album_P003466                   ---.........................................................
EP00022_Cavenderia_fasciculata_P000371                IVE.........................................................
EP00023_Dictyostelium_discoideum_P005053              SSSttvd.....................................................
EP00024_Dictyostelium_purpureum_P000861               --Ssssdp....................................................
EP00025_Tieghemostelium_lacteum_P006643               LGL.........................................................
EP00027_Filamoeba_sp_ATCC50430_P007801                ---.........................................................
EP00029_Vermamoeba_vermiformis_P006008                SQSgassgtiis................................................
EP00031_Thecamonas_trahens_P002585                    --Apankvcgirlrlpagt.........................................
EP00033_Pygsuia_biforma_P003222                       LRKe........................................................
EP00163_Fabomonas_tropica_P013056                     ---.........................................................
EP00164_Ancoracysta_twista_P011516                    EKI.........................................................
EP00181_Compsopogon_caeruleus_P006755                 D-Klr.......................................................
EP00192_Tetraselmis_astigmatica_P009767               SEClrvqrhrklmspnt...........................................
EP00193_Tetraselmis_chui_P021226                      AECllahyqrkkvgsag...........................................
EP00204_Picochlorum_oklahomense_P000162               DVGmee......................................................
EP00205_Picochlorum_sp_RCC944_P001111                 DAR.........................................................
EP00206_Coccomyxa_subellipsoidea_P006332              DEFvppap....................................................
EP00211_Chloroparvula_japonica_P001238                ADLsatraakasasg.............................................
EP00211_Chloroparvula_japonica_P001914                Q-Frgr......................................................
EP00212_Chloropicon_laureae_P008467                   ---.........................................................
EP00213_Chloropicon_mariensis_P006713                 NEEnpnkqf...................................................
EP00215_Chloropicon_roscoffensis_P006577              GVCg........................................................
EP00218_Dolichomastix_sp_CCMP3274_P013305             --Npledeg...................................................
EP00224_Ostreococcus_tauri_P001545                    --Eltplradedwsp.............................................
EP00227_Mantoniella_beaufortii_P001711                DLTlaplnaaeewgmyap..........................................
EP00229_Micromonas_commoda_P002853                    DLAlapldvnegfavyipgta.......................................
EP00230_Micromonas_polaris_P001643                    DVFlaplnraegwavfpp..........................................
EP00230_Micromonas_polaris_P005268                    DVFlaplnraegwavfpp..........................................
EP00231_Micromonas_pusilla_P004470                    ---.........................................................
EP00232_Nephroselmis_pyriformis_P014177               DPRpvapepakppapd............................................
EP00232_Nephroselmis_pyriformis_P015472               ---.........................................................
EP00235_Prasinoderma_singulare_P004748                ---.........................................................
EP00235_Prasinoderma_singulare_P012520                ---.........................................................
EP00240_Pyramimonas_obovata_P015850                   DLIlaplpnsn.................................................
EP00241_Pyramimonas_parkeae_P017203                   DVVlaplpsstg................................................
EP00276_Gloeochaete_wittrockiana_P006928              FGT.........................................................
EP00279_Guillardia_theta_P015370                      SNV.........................................................
EP00283_Hemiselmis_rufescens_P000529                  GSL.........................................................
EP00286_Rhodomonas_abbreviata_P021257                 ASV.........................................................
EP00288_Rhodomonas_lens_P015353                       TGV.........................................................
EP00302_Diacronema_sp_CCMP2436_P004196                LRLtp.......................................................
EP00323_Chrysochromulina_tobinii_P005832              REA.........................................................
EP00369_Babesia_microti_P001213                       SDV.........................................................
EP00455_Lapot_gusevi_P040827                          --A.........................................................
EP00457_Paulinella_chromatophora_P004307              FPA.........................................................
EP00465_Bigelowiella_longifila_P008712                GKNgdatgagk.................................................
EP00466_Bigelowiella_natans_P006215                   --Ktrtskniaggisgagksh.......................................
EP00467_Chlorarachnion_reptans_P001995                --Rskgassgsgetasekv.........................................
EP00468_Gymnochlora_sp_CCMP2014_P000258               ---.........................................................
EP00469_Lotharella_globosa_P008637                    ---.........................................................
EP00471_Norrisiella_sphaerica_P012426                 KDSsr.......................................................
EP00473_Plasmodiophora_brassicae_P009227              RVP.........................................................
EP00474_Spongospora_subterranea_P010463               IDS.........................................................
EP00475_Leptophrys_vorax_P007786                      TEYfeniansst................................................
EP00484_Ammonia_sp_Unknown_P005095                    DFIykfst....................................................
EP00485_Elphidium_margaritaceum_P003846               DSVykles....................................................
EP00512_Aurantiochytrium_limacinum_P012493            FPDv........................................................
EP00513_Hondaea_fermentalgiana_P006705                FPDi........................................................
EP00514_Thraustochytrium_sp_LLF1b_P004138             HPDa........................................................
EP00516_Mucochytrium_quahogii_P007062                 HPDt........................................................
EP00612_Vaucheria_litorea_P004102                     HRA.........................................................
EP00645_Phytophthora_infestans_P016931                --Srrnsntnmrtsnqnrkrsleksaggslw.............................
EP00652_Aphanomyces_astaci_P013367                    --Tpfdlhv...................................................
EP00653_Aphanomyces_invadans_P004466                  DDPspyslyvss................................................
EP00655_Saprolegnia_parasitica_P000229                HAH.........................................................
EP00656_Telonema_subtile_P000606                      TDA.........................................................
EP00658_Telonema_sp_P-2_P061304                       TRF.........................................................
EP00668_Euglena_longa_P032897                         TLV.........................................................
EP00697_Spironema_sp_BW2_P004351                      -DG.........................................................
EP00698_Gefionella_okellyi_P004067                    MDN.........................................................
EP00727_Mastigamoeba_balamuthi_P013052                FPEr........................................................
EP00736_Rhodelphis_marinus_P003578                    LGTrmqhs....................................................
EP00738_Chloropicon_primus_P004997                    NEEnpnkkf...................................................
EP00740_Mantoniella_antarctica_P013281                DLVlaplnreedwavypp..........................................
EP00740_Mantoniella_antarctica_P017111                ---.........................................................
EP00741_Cyanophora_paradoxa_P007838                   LNS.........................................................
EP00743_Colponemidia_sp_Colp-15_P007111               TGS.........................................................
EP00744_Colponema_vietnamica_P040751                  ---.........................................................
EP00761_Pharyngomonas_kirbyi_P004890                  SDS.........................................................
EP00775_Hariotina_reticulata_P013351                  ASSrhkddlyslsicqkygtadplps..................................
EP00793_Prasinoderma_coloniale_P002506                --Epaatakaaaegggad..........................................
EP00798_Chlamydomonas_sp_ICE-L_P029129                DEFlpssaplpasttassggaasvaggrgpggq...........................
EP00799_Chlamydomonas_eustigma_P000312                DEFipallqnpsnvvdeqggeqqhqqsgqtsdagsrs.......................
EP00802_Teleaulax_amphioxeia_P014490                  KGA.........................................................
EP00808_Paulinella_micropora_P030976                  FPA.........................................................
EP00813_Pythium_oligandrum_P012731                    --Rtaelatgsatpastsdlw.......................................
EP00824_Muranothrix_gubernata_P022533                 DPPe........................................................
EP00851_Chlamydomonas_incerta_P001404                 DEFlpavtaagrrlaaqlltqgpaapagagggaggkggkggaa.................
EP00852_Chlamydomonas_schloesseri_P003606             DEFlpavvaagrrlatqlltqgpagaaggsgagardgdpdsltgiggkkgga........
EP00853_Edaphochlamys_debaryana_P009236               DEFlpgvaaaaaraavsimapdrgppggggggerggaadadslaglggaakag.......
EP00854_Cymbomonas_tetramitiformis_P028644            ---.........................................................
EP00854_Cymbomonas_tetramitiformis_P028972            DPNlapleealgdn..............................................
EP00873_Tetraselmis_striata_P026805                   AECltvhhqrkrtrag............................................
EP00875_Gonium_pectorale_P011038                      DEFlpalladaarlapafaappsaafigpagakggasgagaygggndpdslaglagr...
EP00876_Tetrabaena_socialis_P002120                   DEFlpavlaaaqrlaaamatassaatnpsaagtaadrdslagvggrg.............
EP00877_Chromochloris_zofingiensis_P002275            RQFvkqrgvsstatpgvtapadassstplppkpspvaasmrpgsaagsrsggkkagfnin
EP00878_Enallax_costatus_P009997                      CQFvrprprlldktasrrkpssdlaygggagsaggaaplipkpgsgrgrslvgrsp....
EP00878_Enallax_costatus_P013842                      ---.........................................................
EP00879_Flechtneria_rotunda_P023663                   --Splgspealvvgp.............................................
EP00879_Flechtneria_rotunda_P026351                   CQFvrq......................................................
EP00880_Monoraphidium_neglectum_P012455               RQF.........................................................
EP00881_Raphidocelis_subcapitata_P001103              RQFvgqrplweddereeggggggggasgsraggsggggagaplpprpgarggpggrgggg
EP00882_Tetradesmus_deserticola_P034524               ---.........................................................
EP00883_Tetradesmus_obliquus_P002781                  SQFvrlrprlcdkqphssaqqqqqqarsgglargaaallpkpgkpgahsssrgardsssg
EP00885_Auxenochlorella_protothecoides_P004503        REAaaaagkggraga.............................................
EP00886_Chlorella_sorokiniana_P009356                 DESlppdlqpap................................................
EP00887_Chlorella_sp_A99_P003873                      DECipqell...................................................
EP00888_Micractinium_conductrix_P001504               DESlpqdllqvaa...............................................
EP00889_Picochlorum_renovo_P004143                    DVGmee......................................................
EP00890_Picochlorum_soloecismus_P006701               EIGvrdv.....................................................
EP00891_Asterochloris_glomerata_P009209               DEFcepikg...................................................
EP00892_Ulva_mutabilis_P010407                        LYYiprtnkntk................................................
EP00893_Bathycoccus_prasinos_P005905                  EDVqlaplvpeedwsaprkeseedlggtgrqsrgkqvatavgaskia.............
EP00899_Mesostigma_viride_P024733                     SHVlpplppavtgggatpspspthafastp..............................
EP00900_Chrysochromulina_parva_P016800                REA.........................................................
EP00908_Phaeocystis_cordata_P020699                   ADQq........................................................
EP00922_Rhytidocystis_sp_ex-Travisia-forbesii_P006095 SNVssa......................................................
EP00922_Rhytidocystis_sp_ex-Travisia-forbesii_P031052 SSSkpscrltmvstaprqrqqssys...................................
EP00924_Labyrinthula_sp_SR-Ha-C_P002972               TDR.........................................................
EP00937_MAST-01D_sp_MAST-1D-sp2_P004475               --Ag........................................................
EP00947_MAST-08B_sp_MAST-8B-sp1_P005493               ---.........................................................
EP00951_Prasinocladus_malaysianus_P010132             ---.........................................................
EP00951_Prasinocladus_malaysianus_P027162             ---.........................................................
EP00959_Pyramimonas_sp_CCMP1952_P360753               ---.........................................................
EP01023_Acetabularia_acetabulum_P039653               ESYinesvfksg................................................
EP01025_Chloroclados_australasicus_P041756            ---.........................................................
EP01027_Heterolobosea_sp_BB2_P017877                  DDS.........................................................
EP01029_Cantina_marsupialis_P001490                   REN.........................................................
EP01080_Neovahlkampfia_damariscottae_P004741          ---.........................................................
EP01083_Nonionella_stella_P094489                     EHIykfda....................................................
EP01083_Nonionella_stella_P184255                     FYT.........................................................
EP01083_Nonionella_stella_P273201                     ---.........................................................
EP01087_Luapelamoeba_hula_P007988                     HVD.........................................................
EP01088_Endostelium_zonatum_P015223                   ---.........................................................
EP01089_Gocevia_fonbrunei_P004043                     HED.........................................................
EP01090_Pellita_catalonica_P009808                    ---.........................................................
EP01091_Cochliopodium_minus_P020018                   ELQ.........................................................
EP01095_Lingulamoeba_sp_RSL-Kostka_P001413            LDV.........................................................
EP01095_Lingulamoeba_sp_RSL-Kostka_P002512            ---.........................................................
EP01096_Ripella_sp_DP13-Kostka_P001302                SDI.........................................................
EP01101_Sappina_pedata_P006133                        ---.........................................................
EP01101_Sappina_pedata_P010771                        ---.........................................................
EP01102_Stenamoeba_stenopodia_P008294                 TSStsslltsstysssssllspvhhshnqqsspstevssstas.................
EP01103_Thecamoeba_quadrilineata_P015702              ENQ.........................................................
EP01104_Vermistella_antarctica_P006191                MNI.........................................................
EP01105_Mastigella_eilhardi_P025345                   FPE.........................................................
EP01106_Pelomyxa_sp_JSP_P002618                       ---.........................................................
EP01107_Rhizomastix_libera_P010381                    LSP.........................................................
EP01108_Squamamoeba_japonica_P003341                  TSAdd.......................................................
EP01109_Acytostelium_subglobosum_P010349              LVE.........................................................
EP01111_Echinosteliopsis_oligospora_P006893           ---.........................................................
EP01112_Ceratiomyxa_fruticulosa_P015274               QPNdlfei....................................................
EP01113_Clastostelium_recurvatum_P006043              LEMmp.......................................................
EP01114_Cavostelium_apophysatum_P000935               --Mtfd......................................................
EP01116_Phalansterium_solitarium_P014672              ---.........................................................
EP01117_Protostelium_nocturnum_P011491                LSV.........................................................
EP01119_Soliformovum_irregulare_P013568               LIDvg.......................................................
EP01120_Amphizonella_sp_Union-15-10_P016425           ---.........................................................
EP01121_Diplochlamys_sp_Union-15-3_P022045            ---.........................................................
EP01122_Echinamoeba_exundans_P011300                  --Slihlmgsgsedataadqpstnpssasanpnsatntaksttsstas............
EP01124_Arcella_intermedia_P036845                    SPLlgas.....................................................
EP01125_Pyxidicula_operculata_P006369                 SST.........................................................
EP01126_Amoeba_proteus_P009053                        --Qfvlhyaskrennseglstpvldpggasgsgggsvgtvdcgvsgtgi...........
EP01126_Amoeba_proteus_P009058                        ---.........................................................
EP01127_Copromyxa_protea_P022519                      QPYavrrdskaglateegegvvdav...................................
EP01129_Flabellula_baltica_P015529                    EVS.........................................................
EP01129_Flabellula_baltica_P017396                    ---.........................................................
EP01130_Rhizamoeba_saxonica_P007759                   TIT.........................................................
EP01132_Coremiostelium_polycephalum_P005107           IPGl........................................................
EP01133_Synstelium_polycarpum_P007360                 VVE.........................................................
EP01155_Anaeramoeba_flamelloides_P021844              MSS.........................................................
EP01155_Anaeramoeba_flamelloides_P032943              ---.........................................................
EP01155_Anaeramoeba_flamelloides_P040755              ---.........................................................
EP01156_Anaeramoeba_ignava_P010777                    YGT.........................................................
EP00151_Rhizophagus_irregularis_P012169               RGT.........................................................
EP00152_Rhizopus_delemar_P004853                      KPD.........................................................
EP00153_Phycomyces_blakesleeanus_P002444              KPE.........................................................
EP00839_Anaeromyces_robustus_P010928                  KEY.........................................................
EP00843_Neocallimastix_californiae_P012851            KEY.........................................................
EP00844_Piromyces_finnis_P003029                      ---.........................................................
EP00846_Dimargaris_cristalligena_P005699              RPT.........................................................
EP00847_Piptocephalis_cylindrospora_P001963           RTVe........................................................
EP00849_Syncephalis_pseudoplumigaleata_P002731        RGT.........................................................
EP00861_Lobosporangium_transversale_P009355           SIE.........................................................
EP00862_Endogone_sp_FLAS-F59071_P008674               RPQ.........................................................
EP00863_Basidiobolus_meristosporus_P004598            RHK.........................................................
EP00864_Zancudomyces_culisetae_P005389                NRI.........................................................
EP00865_Coemansia_reversa_P003241                     SGN.........................................................
EP00160_Parvularia_atlantis_P003541                   RSSv........................................................
EP00160_Parvularia_atlantis_P021186                   ---.........................................................
EP00035_Acanthoeca_spectabilis_P022380                TEF.........................................................
EP00037_Helgoeca_nana_P020425                         SDY.........................................................
EP00038_Savillea_parva_P013598                        HDF.........................................................
EP00039_Didymoeca_costata_P025509                     DSL.........................................................
EP00040_Diaphanoeca_grandis_P001898                   EEL.........................................................
EP00041_Stephanoeca_diplocostata_P028291              DAV.........................................................
EP00042_Codosiga_hollandica_P040283                   -GEvawgsqaqlslaplpspapsgssst................................
EP00043_Microstomoeca_roanoka_P018221                 SQSt........................................................
EP00044_Salpingoeca_rosetta_P003444                   PHStaisatppspsstatpssatattapttggapsttpsttaapakhqrttslsspsspv
EP00045_Choanoeca_perplexa_P005639                    ATTf........................................................
EP00046_Monosiga_brevicollis_P001835                  FDRl........................................................
EP00047_Mylnosiga_fluctuans_P006705                   DDL.........................................................
EP00048_Salpingoeca_helianthica_P000713               ASI.........................................................
EP00049_Salpingoeca_infusionum_P011020                SGHgsmv.....................................................
EP00050_Salpingoeca_kvevrii_P006459                   EAL.........................................................
EP00051_Salpingoeca_urceolata_P011784                 SGA.........................................................
EP00051_Salpingoeca_urceolata_P011785                 ---.........................................................
EP00052_Salpingoeca_macrocollata_P014127              SGI.........................................................
EP00053_Salpingoeca_punica_P013933                    TGM.........................................................
EP00054_Salpingoeca_dolichothecata_P011820            --Tnmvg.....................................................
EP00054_Salpingoeca_dolichothecata_P034594            ---.........................................................
EP00055_Hartaetosiga_balthica_P005726                 --Httpsqdsmesssplttttpanmhptktassfpsssss....................
EP00056_Hartaetosiga_gracilis_P013448                 SGShwldkkgeqdrpqqsvtasvnennnddlplssfs.......................
EP00120_Capsaspora_owczarzaki_P005763                 ---.........................................................
EP00123_Amoebidium_parasiticum_P010661                SGS.........................................................
EP00124_Ichthyophonus_hoferi_P001960                  SGI.........................................................
EP00125_Sphaeroforma_arctica_P006256                  TDL.........................................................
EP00125_Sphaeroforma_arctica_P017541                  ---.........................................................
EP00126_Sphaerothecum_destruens_P001059               SNH.........................................................
EP00128_Syssomonas_multiformis_P003633                YVH.........................................................
EP00729_Bicosta_minor_P004643                         GTV.........................................................
EP00730_Choanoeca_flexa_P003848                       AEEf........................................................
EP00911_Craspedida_sp_UC1_P002612                     TAStssagqgggiktqkksiiqssssgnnnnsetdavtgm....................
EP01134_Creolimax_fragrantissima_P001544              TGL.........................................................
EP01135_Chromosphaera_perkinsii_P000170               SGV.........................................................
EP01137_Pigoraptor_chileana_P007890                   TGL.........................................................
EP01147_Barroeca_monosierra_P005938                   PRLagwlndaqsavtvpp..........................................
EP00057_Strongylocentrotus_purpuratus_P030231         VNSq........................................................
EP00058_Branchiostoma_floridae_P023795                ANSn........................................................
EP00059_Ciona_intestinalis_P006096                    LEGn........................................................
EP00067_Danio_rerio_P013027                           HNF.........................................................
EP00074_Homo_sapiens_P038475                          SVLh........................................................
EP00090_Calanus_glacialis_P020940                     GPG.........................................................
EP00096_Caligus_rogercresseyi_P011921                 NTG.........................................................
EP00099_Drosophila_melanogaster_P016636               NNL.........................................................
EP00103_Capitella_teleta_P004544                      DQPa........................................................
EP00103_Capitella_teleta_P022993                      ---.........................................................
EP00110_Nematostella_vectensis_P005096                HNSh........................................................
EP00114_Trichoplax_sp_H2_P008678                      DKQq........................................................
EP00115_Mnemiopsis_leidyi_P008470                     NAAa........................................................
EP00118_Oscarella_pearsei_P001993                     EGF.........................................................
EP00119_Amphimedon_queenslandica_P003971              QSF.........................................................
EP00119_Amphimedon_queenslandica_P005242              QSF.........................................................
                                                                                                                  

EP00060_Petromyzon_marinus_P041086                    ............................................................
EP00072_Mus_musculus_P018357                          ............................................................
EP00085_Daphnia_pulex_P028933                         ............................................................
EP00001_Collodictyon_triciliatum_P090437              ............................................................
EP00002_Diphylleia_rotans_P001368                     ............................................................
EP00003_Mantamonas_plastica_P013958                   ............................................................
EP00005_Dracoamoeba_jomungandri_P000959               ............................................................
EP00013_Stygamoeba_regulata_P014231                   ............................................................
EP00013_Stygamoeba_regulata_P021890                   ............................................................
EP00021_Heterostelium_album_P003466                   ............................................................
EP00022_Cavenderia_fasciculata_P000371                ............................................................
EP00023_Dictyostelium_discoideum_P005053              ............................................................
EP00024_Dictyostelium_purpureum_P000861               ............................................................
EP00025_Tieghemostelium_lacteum_P006643               ............................................................
EP00027_Filamoeba_sp_ATCC50430_P007801                ............................................................
EP00029_Vermamoeba_vermiformis_P006008                ............................................................
EP00031_Thecamonas_trahens_P002585                    ............................................................
EP00033_Pygsuia_biforma_P003222                       ............................................................
EP00163_Fabomonas_tropica_P013056                     ............................................................
EP00164_Ancoracysta_twista_P011516                    ............................................................
EP00181_Compsopogon_caeruleus_P006755                 ............................................................
EP00192_Tetraselmis_astigmatica_P009767               ............................................................
EP00193_Tetraselmis_chui_P021226                      ............................................................
EP00204_Picochlorum_oklahomense_P000162               ............................................................
EP00205_Picochlorum_sp_RCC944_P001111                 ............................................................
EP00206_Coccomyxa_subellipsoidea_P006332              ............................................................
EP00211_Chloroparvula_japonica_P001238                ............................................................
EP00211_Chloroparvula_japonica_P001914                ............................................................
EP00212_Chloropicon_laureae_P008467                   ............................................................
EP00213_Chloropicon_mariensis_P006713                 ............................................................
EP00215_Chloropicon_roscoffensis_P006577              ............................................................
EP00218_Dolichomastix_sp_CCMP3274_P013305             ............................................................
EP00224_Ostreococcus_tauri_P001545                    ............................................................
EP00227_Mantoniella_beaufortii_P001711                ............................................................
EP00229_Micromonas_commoda_P002853                    ............................................................
EP00230_Micromonas_polaris_P001643                    ............................................................
EP00230_Micromonas_polaris_P005268                    ............................................................
EP00231_Micromonas_pusilla_P004470                    ............................................................
EP00232_Nephroselmis_pyriformis_P014177               ............................................................
EP00232_Nephroselmis_pyriformis_P015472               ............................................................
EP00235_Prasinoderma_singulare_P004748                ............................................................
EP00235_Prasinoderma_singulare_P012520                ............................................................
EP00240_Pyramimonas_obovata_P015850                   ............................................................
EP00241_Pyramimonas_parkeae_P017203                   ............................................................
EP00276_Gloeochaete_wittrockiana_P006928              ............................................................
EP00279_Guillardia_theta_P015370                      ............................................................
EP00283_Hemiselmis_rufescens_P000529                  ............................................................
EP00286_Rhodomonas_abbreviata_P021257                 ............................................................
EP00288_Rhodomonas_lens_P015353                       ............................................................
EP00302_Diacronema_sp_CCMP2436_P004196                ............................................................
EP00323_Chrysochromulina_tobinii_P005832              ............................................................
EP00369_Babesia_microti_P001213                       ............................................................
EP00455_Lapot_gusevi_P040827                          ............................................................
EP00457_Paulinella_chromatophora_P004307              ............................................................
EP00465_Bigelowiella_longifila_P008712                ............................................................
EP00466_Bigelowiella_natans_P006215                   ............................................................
EP00467_Chlorarachnion_reptans_P001995                ............................................................
EP00468_Gymnochlora_sp_CCMP2014_P000258               ............................................................
EP00469_Lotharella_globosa_P008637                    ............................................................
EP00471_Norrisiella_sphaerica_P012426                 ............................................................
EP00473_Plasmodiophora_brassicae_P009227              ............................................................
EP00474_Spongospora_subterranea_P010463               ............................................................
EP00475_Leptophrys_vorax_P007786                      ............................................................
EP00484_Ammonia_sp_Unknown_P005095                    ............................................................
EP00485_Elphidium_margaritaceum_P003846               ............................................................
EP00512_Aurantiochytrium_limacinum_P012493            ............................................................
EP00513_Hondaea_fermentalgiana_P006705                ............................................................
EP00514_Thraustochytrium_sp_LLF1b_P004138             ............................................................
EP00516_Mucochytrium_quahogii_P007062                 ............................................................
EP00612_Vaucheria_litorea_P004102                     ............................................................
EP00645_Phytophthora_infestans_P016931                ............................................................
EP00652_Aphanomyces_astaci_P013367                    ............................................................
EP00653_Aphanomyces_invadans_P004466                  ............................................................
EP00655_Saprolegnia_parasitica_P000229                ............................................................
EP00656_Telonema_subtile_P000606                      ............................................................
EP00658_Telonema_sp_P-2_P061304                       ............................................................
EP00668_Euglena_longa_P032897                         ............................................................
EP00697_Spironema_sp_BW2_P004351                      ............................................................
EP00698_Gefionella_okellyi_P004067                    ............................................................
EP00727_Mastigamoeba_balamuthi_P013052                ............................................................
EP00736_Rhodelphis_marinus_P003578                    ............................................................
EP00738_Chloropicon_primus_P004997                    ............................................................
EP00740_Mantoniella_antarctica_P013281                ............................................................
EP00740_Mantoniella_antarctica_P017111                ............................................................
EP00741_Cyanophora_paradoxa_P007838                   ............................................................
EP00743_Colponemidia_sp_Colp-15_P007111               ............................................................
EP00744_Colponema_vietnamica_P040751                  ............................................................
EP00761_Pharyngomonas_kirbyi_P004890                  ............................................................
EP00775_Hariotina_reticulata_P013351                  ............................................................
EP00793_Prasinoderma_coloniale_P002506                ............................................................
EP00798_Chlamydomonas_sp_ICE-L_P029129                ............................................................
EP00799_Chlamydomonas_eustigma_P000312                ............................................................
EP00802_Teleaulax_amphioxeia_P014490                  ............................................................
EP00808_Paulinella_micropora_P030976                  ............................................................
EP00813_Pythium_oligandrum_P012731                    ............................................................
EP00824_Muranothrix_gubernata_P022533                 ............................................................
EP00851_Chlamydomonas_incerta_P001404                 .........................................................pka
EP00852_Chlamydomonas_schloesseri_P003606             ................................................ggggaaarprga
EP00853_Edaphochlamys_debaryana_P009236               ...............................................agagrgirrggga
EP00854_Cymbomonas_tetramitiformis_P028644            ............................................................
EP00854_Cymbomonas_tetramitiformis_P028972            ............................................................
EP00873_Tetraselmis_striata_P026805                   ............................................................
EP00875_Gonium_pectorale_P011038                      ..........................................gvgsatvpgrgagaggag
EP00876_Tetrabaena_socialis_P002120                   ....................................................pgglgvgg
EP00877_Chromochloris_zofingiensis_P002275            ql....................................vmkfesdrnkaraetadndqpk
EP00878_Enallax_costatus_P009997                      ...........................................qhrgmgggggfsmsavl
EP00878_Enallax_costatus_P013842                      ............................................................
EP00879_Flechtneria_rotunda_P023663                   ............................................................
EP00879_Flechtneria_rotunda_P026351                   ............................................................
EP00880_Monoraphidium_neglectum_P012455               ............................................................
EP00881_Raphidocelis_subcapitata_P001103              gssf................................qlssllsrigadgkppggpqrhpp
EP00882_Tetradesmus_deserticola_P034524               ............................................................
EP00883_Tetradesmus_obliquus_P002781                  vpaa...............................tggfrigsvlsavsrdaqgtppdre
EP00885_Auxenochlorella_protothecoides_P004503        ............................................................
EP00886_Chlorella_sorokiniana_P009356                 ............................................................
EP00887_Chlorella_sp_A99_P003873                      ............................................................
EP00888_Micractinium_conductrix_P001504               ............................................................
EP00889_Picochlorum_renovo_P004143                    ............................................................
EP00890_Picochlorum_soloecismus_P006701               ............................................................
EP00891_Asterochloris_glomerata_P009209               ............................................................
EP00892_Ulva_mutabilis_P010407                        ............................................................
EP00893_Bathycoccus_prasinos_P005905                  ....................................................nskksska
EP00899_Mesostigma_viride_P024733                     ............................................................
EP00900_Chrysochromulina_parva_P016800                ............................................................
EP00908_Phaeocystis_cordata_P020699                   ............................................................
EP00922_Rhytidocystis_sp_ex-Travisia-forbesii_P006095 ............................................................
EP00922_Rhytidocystis_sp_ex-Travisia-forbesii_P031052 ............................................................
EP00924_Labyrinthula_sp_SR-Ha-C_P002972               ............................................................
EP00937_MAST-01D_sp_MAST-1D-sp2_P004475               ............................................................
EP00947_MAST-08B_sp_MAST-8B-sp1_P005493               ............................................................
EP00951_Prasinocladus_malaysianus_P010132             ............................................................
EP00951_Prasinocladus_malaysianus_P027162             ............................................................
EP00959_Pyramimonas_sp_CCMP1952_P360753               ............................................................
EP01023_Acetabularia_acetabulum_P039653               ............................................................
EP01025_Chloroclados_australasicus_P041756            ............................................................
EP01027_Heterolobosea_sp_BB2_P017877                  ............................................................
EP01029_Cantina_marsupialis_P001490                   ............................................................
EP01080_Neovahlkampfia_damariscottae_P004741          ............................................................
EP01083_Nonionella_stella_P094489                     ............................................................
EP01083_Nonionella_stella_P184255                     ............................................................
EP01083_Nonionella_stella_P273201                     ............................................................
EP01087_Luapelamoeba_hula_P007988                     ............................................................
EP01088_Endostelium_zonatum_P015223                   ............................................................
EP01089_Gocevia_fonbrunei_P004043                     ............................................................
EP01090_Pellita_catalonica_P009808                    ............................................................
EP01091_Cochliopodium_minus_P020018                   ............................................................
EP01095_Lingulamoeba_sp_RSL-Kostka_P001413            ............................................................
EP01095_Lingulamoeba_sp_RSL-Kostka_P002512            ............................................................
EP01096_Ripella_sp_DP13-Kostka_P001302                ............................................................
EP01101_Sappina_pedata_P006133                        ............................................................
EP01101_Sappina_pedata_P010771                        ............................................................
EP01102_Stenamoeba_stenopodia_P008294                 ........................................................ppas
EP01103_Thecamoeba_quadrilineata_P015702              ............................................................
EP01104_Vermistella_antarctica_P006191                ............................................................
EP01105_Mastigella_eilhardi_P025345                   ............................................................
EP01106_Pelomyxa_sp_JSP_P002618                       ............................................................
EP01107_Rhizomastix_libera_P010381                    ............................................................
EP01108_Squamamoeba_japonica_P003341                  ............................................................
EP01109_Acytostelium_subglobosum_P010349              ............................................................
EP01111_Echinosteliopsis_oligospora_P006893           ............................................................
EP01112_Ceratiomyxa_fruticulosa_P015274               ............................................................
EP01113_Clastostelium_recurvatum_P006043              ............................................................
EP01114_Cavostelium_apophysatum_P000935               ............................................................
EP01116_Phalansterium_solitarium_P014672              ............................................................
EP01117_Protostelium_nocturnum_P011491                ............................................................
EP01119_Soliformovum_irregulare_P013568               ............................................................
EP01120_Amphizonella_sp_Union-15-10_P016425           ............................................................
EP01121_Diplochlamys_sp_Union-15-3_P022045            ............................................................
EP01122_Echinamoeba_exundans_P011300                  ....................................................ksdlftss
EP01124_Arcella_intermedia_P036845                    ............................................................
EP01125_Pyxidicula_operculata_P006369                 ............................................................
EP01126_Amoeba_proteus_P009053                        ..................................................dggvgsggmm
EP01126_Amoeba_proteus_P009058                        ............................................................
EP01127_Copromyxa_protea_P022519                      ............................................................
EP01129_Flabellula_baltica_P015529                    ............................................................
EP01129_Flabellula_baltica_P017396                    ............................................................
EP01130_Rhizamoeba_saxonica_P007759                   ............................................................
EP01132_Coremiostelium_polycephalum_P005107           ............................................................
EP01133_Synstelium_polycarpum_P007360                 ............................................................
EP01155_Anaeramoeba_flamelloides_P021844              ............................................................
EP01155_Anaeramoeba_flamelloides_P032943              ............................................................
EP01155_Anaeramoeba_flamelloides_P040755              ............................................................
EP01156_Anaeramoeba_ignava_P010777                    ............................................................
EP00151_Rhizophagus_irregularis_P012169               ............................................................
EP00152_Rhizopus_delemar_P004853                      ............................................................
EP00153_Phycomyces_blakesleeanus_P002444              ............................................................
EP00839_Anaeromyces_robustus_P010928                  ............................................................
EP00843_Neocallimastix_californiae_P012851            ............................................................
EP00844_Piromyces_finnis_P003029                      ............................................................
EP00846_Dimargaris_cristalligena_P005699              ............................................................
EP00847_Piptocephalis_cylindrospora_P001963           ............................................................
EP00849_Syncephalis_pseudoplumigaleata_P002731        ............................................................
EP00861_Lobosporangium_transversale_P009355           ............................................................
EP00862_Endogone_sp_FLAS-F59071_P008674               ............................................................
EP00863_Basidiobolus_meristosporus_P004598            ............................................................
EP00864_Zancudomyces_culisetae_P005389                ............................................................
EP00865_Coemansia_reversa_P003241                     ............................................................
EP00160_Parvularia_atlantis_P003541                   ............................................................
EP00160_Parvularia_atlantis_P021186                   ............................................................
EP00035_Acanthoeca_spectabilis_P022380                ............................................................
EP00037_Helgoeca_nana_P020425                         ............................................................
EP00038_Savillea_parva_P013598                        ............................................................
EP00039_Didymoeca_costata_P025509                     ............................................................
EP00040_Diaphanoeca_grandis_P001898                   ............................................................
EP00041_Stephanoeca_diplocostata_P028291              ............................................................
EP00042_Codosiga_hollandica_P040283                   ............................................................
EP00043_Microstomoeca_roanoka_P018221                 ............................................................
EP00044_Salpingoeca_rosetta_P003444                   paspssstasysafppsntssatsspthrhahrspafgfpspthrrgrgsdaavhgsddg
EP00045_Choanoeca_perplexa_P005639                    ............................................................
EP00046_Monosiga_brevicollis_P001835                  ............................................................
EP00047_Mylnosiga_fluctuans_P006705                   ............................................................
EP00048_Salpingoeca_helianthica_P000713               ............................................................
EP00049_Salpingoeca_infusionum_P011020                ............................................................
EP00050_Salpingoeca_kvevrii_P006459                   ............................................................
EP00051_Salpingoeca_urceolata_P011784                 ............................................................
EP00051_Salpingoeca_urceolata_P011785                 ............................................................
EP00052_Salpingoeca_macrocollata_P014127              ............................................................
EP00053_Salpingoeca_punica_P013933                    ............................................................
EP00054_Salpingoeca_dolichothecata_P011820            ............................................................
EP00054_Salpingoeca_dolichothecata_P034594            ............................................................
EP00055_Hartaetosiga_balthica_P005726                 ...........................................................s
EP00056_Hartaetosiga_gracilis_P013448                 ............................................................
EP00120_Capsaspora_owczarzaki_P005763                 ............................................................
EP00123_Amoebidium_parasiticum_P010661                ............................................................
EP00124_Ichthyophonus_hoferi_P001960                  ............................................................
EP00125_Sphaeroforma_arctica_P006256                  ............................................................
EP00125_Sphaeroforma_arctica_P017541                  ............................................................
EP00126_Sphaerothecum_destruens_P001059               ............................................................
EP00128_Syssomonas_multiformis_P003633                ............................................................
EP00729_Bicosta_minor_P004643                         ............................................................
EP00730_Choanoeca_flexa_P003848                       ............................................................
EP00911_Craspedida_sp_UC1_P002612                     ...........................................................t
EP01134_Creolimax_fragrantissima_P001544              ............................................................
EP01135_Chromosphaera_perkinsii_P000170               ............................................................
EP01137_Pigoraptor_chileana_P007890                   ............................................................
EP01147_Barroeca_monosierra_P005938                   ............................................................
EP00057_Strongylocentrotus_purpuratus_P030231         ............................................................
EP00058_Branchiostoma_floridae_P023795                ............................................................
EP00059_Ciona_intestinalis_P006096                    ............................................................
EP00067_Danio_rerio_P013027                           ............................................................
EP00074_Homo_sapiens_P038475                          ............................................................
EP00090_Calanus_glacialis_P020940                     ............................................................
EP00096_Caligus_rogercresseyi_P011921                 ............................................................
EP00099_Drosophila_melanogaster_P016636               ............................................................
EP00103_Capitella_teleta_P004544                      ............................................................
EP00103_Capitella_teleta_P022993                      ............................................................
EP00110_Nematostella_vectensis_P005096                ............................................................
EP00114_Trichoplax_sp_H2_P008678                      ............................................................
EP00115_Mnemiopsis_leidyi_P008470                     ............................................................
EP00118_Oscarella_pearsei_P001993                     ............................................................
EP00119_Amphimedon_queenslandica_P003971              ............................................................
EP00119_Amphimedon_queenslandica_P005242              ............................................................
                                                                                                                  

EP00060_Petromyzon_marinus_P041086                    ...................................tfYSSSPKAR............RHG
EP00072_Mus_musculus_P018357                          ...................................nfFSPSPKTR............RQG
EP00085_Daphnia_pulex_P028933                         ....................................fFLPSPKVR............RQG
EP00001_Collodictyon_triciliatum_P090437              .....................................QIRPLVRR............EKI
EP00002_Diphylleia_rotans_P001368                     ....................................aTMRPQARR............EKI
EP00003_Mantamonas_plastica_P013958                   ...................................edSIAPSARR............ARS
EP00005_Dracoamoeba_jomungandri_P000959               .....................................--------............---
EP00013_Stygamoeba_regulata_P014231                   .....................................-ERHKLPR............LNT
EP00013_Stygamoeba_regulata_P021890                   ....................................aKSQPKARR............RSS
EP00021_Heterostelium_album_P003466                   .....................................--------............---
EP00022_Cavenderia_fasciculata_P000371                ....................................tHVLPSKRR............ENN
EP00023_Dictyostelium_discoideum_P005053              ................................plfavSHLPAKRR............ENN
EP00024_Dictyostelium_purpureum_P000861               ...............................vlfavsHTLPAKRR............ENN
EP00025_Tieghemostelium_lacteum_P006643               ....................................gEHLPSKRR............ESN
EP00027_Filamoeba_sp_ATCC50430_P007801                .....................................--------............---
EP00029_Vermamoeba_vermiformis_P006008                ............................svwelldapVLDSRKRR............QQN
EP00031_Thecamonas_trahens_P002585                    ....................slspwtspraetvarlgPLADTSRRhevgpaaagtaiPSC
EP00033_Pygsuia_biforma_P003222                       ...................................srGIPPVKRR............KQN
EP00163_Fabomonas_tropica_P013056                     .....................................--------............---
EP00164_Ancoracysta_twista_P011516                    .....................................RTEPRLRR............MNN
EP00181_Compsopogon_caeruleus_P006755                 ..................................epqEDVEEKRR............KRN
EP00192_Tetraselmis_astigmatica_P009767               .......................gspggdaapaatgfGLPRTKLR............SQS
EP00193_Tetraselmis_chui_P021226                      ......................aavpvaatavaafwhVHLAESSG............AAA
EP00204_Picochlorum_oklahomense_P000162               .................................pshpQLSRKMLR............KGS
EP00205_Picochlorum_sp_RCC944_P001111                 .....................................VPYRKTMR............QRS
EP00206_Coccomyxa_subellipsoidea_P006332              ...............................gsgpgpRVARRIQR............SGS
EP00211_Chloroparvula_japonica_P001238                .........................rgstlagmdlslGHPRKQLR............QSD
EP00211_Chloroparvula_japonica_P001914                .................................cpqkGSVIREKR............EKS
EP00212_Chloropicon_laureae_P008467                   .....................................--------............---
EP00213_Chloropicon_mariensis_P006713                 ...............................lgmsvpSVYRQTYR............NGS
EP00215_Chloropicon_roscoffensis_P006577              ....................................kYKLRQQHR............ARS
EP00218_Dolichomastix_sp_CCMP3274_P013305             ..............................gaqprarGLGRKELR............AAS
EP00224_Ostreococcus_tauri_P001545                    ........................reegakkkgdvsgTMNRQKIR............KES
EP00227_Mantoniella_beaufortii_P001711                .....................gqappvppggaramppGLPRKSLR............GAS
EP00229_Micromonas_commoda_P002853                    ...................pssteggqkghapkphvpGLPRASLR............RAS
EP00230_Micromonas_polaris_P001643                    .....................ggapigaeeksagtpgGLPRKSLR............AAS
EP00230_Micromonas_polaris_P005268                    .....................ggapigaeeksagtpgGLPRKSLR............AAS
EP00231_Micromonas_pusilla_P004470                    .....................................--------............---
EP00232_Nephroselmis_pyriformis_P014177               ........................gkrakmmppksmpRLPRHKIR............LGS
EP00232_Nephroselmis_pyriformis_P015472               .....................................--------............---
EP00235_Prasinoderma_singulare_P004748                .....................................--------............---
EP00235_Prasinoderma_singulare_P012520                .....................................--DRAAER............ASS
EP00240_Pyramimonas_obovata_P015850                   ............................lkqqtkplpTLPRSKLR............SGS
EP00241_Pyramimonas_parkeae_P017203                   ...........................kqgagrgplpTLPRQKLR............AGS
EP00276_Gloeochaete_wittrockiana_P006928              .....................................PVHPKKRR............EQN
EP00279_Guillardia_theta_P015370                      .....................................STNQKKAR............AAS
EP00283_Hemiselmis_rufescens_P000529                  .....................................PGNMRRAR............ANN
EP00286_Rhodomonas_abbreviata_P021257                 .....................................PTNMRSMR............KNN
EP00288_Rhodomonas_lens_P015353                       .....................................STNQRAVR............KNN
EP00302_Diacronema_sp_CCMP2436_P004196                ...................................agRMAPKRRR............ETD
EP00323_Chrysochromulina_tobinii_P005832              ....................................aEIPPKRRR............AES
EP00369_Babesia_microti_P001213                       .....................................TISKLIQT............PIT
EP00455_Lapot_gusevi_P040827                          .....................................IQSTRKRR............DEL
EP00457_Paulinella_chromatophora_P004307              ....................................sVLLSKMNR............KQD
EP00465_Bigelowiella_longifila_P008712                ............................sksssssvpSLSKSEEG............EGG
EP00466_Bigelowiella_natans_P006215                   ..................ssssssssapslakseeedE------Rgdp.....ltvlQHR
EP00467_Chlorarachnion_reptans_P001995                .....................slsnrrdasskraghkHNKKNTSA............ENS
EP00468_Gymnochlora_sp_CCMP2014_P000258               .....................................-SGDVKTG............RPQ
EP00469_Lotharella_globosa_P008637                    .....................................--SKKGPS............SAA
EP00471_Norrisiella_sphaerica_P012426                 ...................................enIATENASD............MGR
EP00473_Plasmodiophora_brassicae_P009227              .....................................VQVPSDRR............AAD
EP00474_Spongospora_subterranea_P010463               .....................................TSLSPDRR............SSN
EP00475_Leptophrys_vorax_P007786                      ............................vetssnvavASKFRNRR............EGD
EP00484_Ammonia_sp_Unknown_P005095                    ...............................lqndyyIELAKIKR............ANN
EP00485_Elphidium_margaritaceum_P003846               ...............................mrdnvhVELTKIKR............ANN
EP00512_Aurantiochytrium_limacinum_P012493            ....................................nFPQPHKRR............QKS
EP00513_Hondaea_fermentalgiana_P006705                ....................................nFPPPHKRR............QKS
EP00514_Thraustochytrium_sp_LLF1b_P004138             ....................................kYPAPHKRR............TRN
EP00516_Mucochytrium_quahogii_P007062                 ....................................nYPPPHKRR............QKV
EP00612_Vaucheria_litorea_P004102                     .....................................FPTQSRRK............KMK
EP00645_Phytophthora_infestans_P016931                .........nvsshvpssadavgssssasgfsgerrpLYAPDERR............RDN
EP00652_Aphanomyces_astaci_P013367                    ..............................stgghhpPPSPEDRR............KHD
EP00653_Aphanomyces_invadans_P004466                  ............................sshghhhhhLPSPEDRR............KQD
EP00655_Saprolegnia_parasitica_P000229                ....................................sSLSPEDRR............KQD
EP00656_Telonema_subtile_P000606                      .....................................---QHSRI............VLS
EP00658_Telonema_sp_P-2_P061304                       .....................................LHL---RS............FVQ
EP00668_Euglena_longa_P032897                         .....................................TTGATPWM............CAG
EP00697_Spironema_sp_BW2_P004351                      ....................................lVETPRRRR............EHN
EP00698_Gefionella_okellyi_P004067                    .....................................-APPSARR............TTS
EP00727_Mastigamoeba_balamuthi_P013052                ....................................qPPAPSKRR............EAS
EP00736_Rhodelphis_marinus_P003578                    ...............................aaagtaADASLKRR............QEN
EP00738_Chloropicon_primus_P004997                    ...............................ssmsvpSVHRQTYR............SAS
EP00740_Mantoniella_antarctica_P013281                ......................ghapaepaggpravpGLPRKSLR............RVS
EP00740_Mantoniella_antarctica_P017111                .....................................--------............---
EP00741_Cyanophora_paradoxa_P007838                   .....................................PGPPRKRR............GES
EP00743_Colponemidia_sp_Colp-15_P007111               .....................................AQNPKRRR............ESN
EP00744_Colponema_vietnamica_P040751                  .....................................--------............---
EP00761_Pharyngomonas_kirbyi_P004890                  .....................................IDDPRKRR............KRS
EP00775_Hariotina_reticulata_P013351                  ..............llatgrgagasassgapaaasalLPSRKTVR............SGS
EP00793_Prasinoderma_coloniale_P002506                .....................ggacgicggdtaamlaPRDRKAER............ASS
EP00798_Chlamydomonas_sp_ICE-L_P029129                ......qnggpgrgpprrplpapgdratatagvpgggGITRKILR............KGS
EP00799_Chlamydomonas_eustigma_P000312                ...ntkptavtgasasgvrsgvkrpavqqgwasgrpmGITRKILR............KGS
EP00802_Teleaulax_amphioxeia_P014490                  .....................................SAKFKKAR............AAN
EP00808_Paulinella_micropora_P030976                  ....................................tKLLSRLRR............RQD
EP00813_Pythium_oligandrum_P012731                    ...................nvsshmpspssrqaenpwFVSPEERR............RQS
EP00824_Muranothrix_gubernata_P022533                 ...................................ewHAEPRRRR............TEN
EP00851_Chlamydomonas_incerta_P001404                 rgagaaaaaaaagvggahmlgpsalgggggggpvgggGITRKILR............KGS
EP00852_Chlamydomonas_schloesseri_P003606             gaaaaaaaagvggahmlgagalgpggggggggpagggGITRKILR............KGS
EP00853_Edaphochlamys_debaryana_P009236               gaaaaaaaagvggahmlggggpgggpgsgtvpggpppGITRKILR............KGS
EP00854_Cymbomonas_tetramitiformis_P028644            .....................................--------............---
EP00854_Cymbomonas_tetramitiformis_P028972            .........................tapaalgsrpfpALPRRALR............TRS
EP00873_Tetraselmis_striata_P026805                   ........................gaaapsaddhelaFPPRSKLR............RSS
EP00875_Gonium_pectorale_P011038                      rrggagaaaaaaaakvggshllgglgegggpggggvvGITRKILR............KGS
EP00876_Tetrabaena_socialis_P002120                   rqrggagvaaaaaaarvagshlldaagsggpgsggvvGITRKILR............KGS
EP00877_Chromochloris_zofingiensis_P002275            qssgvgvkfnvkpgmrgspgsesplrgpaarqqalslGLDRKRLR............GGS
EP00878_Enallax_costatus_P009997                      tavgkesdkgaadsthssaggsssggppqrpaatgplLPSRRTVR............SGS
EP00878_Enallax_costatus_P013842                      .....................................--------............---
EP00879_Flechtneria_rotunda_P023663                   ........................gagsnmlsvntslLPSRKIVR............SGS
EP00879_Flechtneria_rotunda_P026351                   ..................................rprI-------............---
EP00880_Monoraphidium_neglectum_P012455               .....................................AAAPAAAR............---
EP00881_Raphidocelis_subcapitata_P001103              gagagsrttpprrppgggspgrgagpggaggpqpvahGWDRRRLR............AGS
EP00882_Tetradesmus_deserticola_P034524               .....................................--------............---
EP00883_Tetradesmus_obliquus_P002781                  qqrqqqqqqqqraspsslprvgggfgdapaaaaaaslLPSRRTVR............SGS
EP00885_Auxenochlorella_protothecoides_P004503        ........................pgprtgnppaappALPRRILR............RGS
EP00886_Chlorella_sorokiniana_P009356                 ............................agrplpkvqTPGRKMLR............SGS
EP00887_Chlorella_sp_A99_P003873                      ..............................pggrqlpQLARRNLR............SGS
EP00888_Micractinium_conductrix_P001504               ...........................pggrplprmaQPGRKMLR............SGS
EP00889_Picochlorum_renovo_P004143                    .................................pshpQLSRKMLR............KGS
EP00890_Picochlorum_soloecismus_P006701               ................................gdappQLGRKMLR............LGS
EP00891_Asterochloris_glomerata_P009209               ..............................vtafgraGPGRAQLR............NTN
EP00892_Ulva_mutabilis_P010407                        ............................qpespgllhSLNPLTAR............KRS
EP00893_Bathycoccus_prasinos_P005905                  namqarkeaskkatttagakttsaaaaavadvvdnkdVQPRRILR............GKS
EP00899_Mesostigma_viride_P024733                     ..........gdrpgstdrgssgaglsgagagpggdgSQHRQAYR............AQS
EP00900_Chrysochromulina_parva_P016800                ....................................aEIPPKRRR............AES
EP00908_Phaeocystis_cordata_P020699                   ....................................qSRQHLSTA............AAS
EP00922_Rhytidocystis_sp_ex-Travisia-forbesii_P006095 .................................etthSYSINTRE............DIL
EP00922_Rhytidocystis_sp_ex-Travisia-forbesii_P031052 ...............ssysssllsnqqttttrgssrnSSG-----............---
EP00924_Labyrinthula_sp_SR-Ha-C_P002972               .....................................TQIPRQRR............KMN
EP00937_MAST-01D_sp_MAST-1D-sp2_P004475               ...................................gsADADRRRR............RES
EP00947_MAST-08B_sp_MAST-8B-sp1_P005493               .....................................-GNTKTRR............ESN
EP00951_Prasinocladus_malaysianus_P010132             .....................................--------............---
EP00951_Prasinocladus_malaysianus_P027162             .....................................GTPPVRLR............RSS
EP00959_Pyramimonas_sp_CCMP1952_P360753               .....................................--------............---
EP01023_Acetabularia_acetabulum_P039653               ............................plrgfkrerAGERKNFR............QEN
EP01025_Chloroclados_australasicus_P041756            .....................................--------............---
EP01027_Heterolobosea_sp_BB2_P017877                  .....................................VDEPNRRR............ENN
EP01029_Cantina_marsupialis_P001490                   .....................................RETPEVRR............RKS
EP01080_Neovahlkampfia_damariscottae_P004741          .....................................-LTTQPTK............KKT
EP01083_Nonionella_stella_P094489                     ................................lneyyLELIKIKR............ANN
EP01083_Nonionella_stella_P184255                     ....................................rHTAPKSRR............KVN
EP01083_Nonionella_stella_P273201                     .....................................--------............---
EP01087_Luapelamoeba_hula_P007988                     ....................................dIPDPTKRR............EQN
EP01088_Endostelium_zonatum_P015223                   .....................................--------............---
EP01089_Gocevia_fonbrunei_P004043                     .....................................ITEPRKRR............EQN
EP01090_Pellita_catalonica_P009808                    .....................................VIEPSKRR............ENN
EP01091_Cochliopodium_minus_P020018                   .....................................TTEPKEIR............NNT
EP01095_Lingulamoeba_sp_RSL-Kostka_P001413            .....................................VPVPTRKR............KEN
EP01095_Lingulamoeba_sp_RSL-Kostka_P002512            .....................................--------............---
EP01096_Ripella_sp_DP13-Kostka_P001302                .....................................ALDTHKRR............EKN
EP01101_Sappina_pedata_P006133                        .....................................--------............---
EP01101_Sappina_pedata_P010771                        .....................................--------............---
EP01102_Stenamoeba_stenopodia_P008294                 pphsptvaatstatmavlssshapftfppmisldplhMPTPQKRR............EKN
EP01103_Thecamoeba_quadrilineata_P015702              .....................................SLSPQKRR............EKN
EP01104_Vermistella_antarctica_P006191                .....................................PTVPYKRR............QAS
EP01105_Mastigella_eilhardi_P025345                   .....................................HHVPPSKR............RET
EP01106_Pelomyxa_sp_JSP_P002618                       .....................................--------............---
EP01107_Rhizomastix_libera_P010381                    .....................................QVKTQSRR............SAY
EP01108_Squamamoeba_japonica_P003341                  ...................................apRPSPAERR............ART
EP01109_Acytostelium_subglobosum_P010349              ....................................tLLLPSKRR............EGN
EP01111_Echinosteliopsis_oligospora_P006893           .....................................--------............---
EP01112_Ceratiomyxa_fruticulosa_P015274               ................................issetTLLPAKRR............ESS
EP01113_Clastostelium_recurvatum_P006043              ..................................gehFLPPNKRR............ESN
EP01114_Cavostelium_apophysatum_P000935               .................................ehalPQNPTRRR............KQN
EP01116_Phalansterium_solitarium_P014672              .....................................PAPPTHRR............EHS
EP01117_Protostelium_nocturnum_P011491                ....................................dPNTPTKRR............SEM
EP01119_Soliformovum_irregulare_P013568               ...................................avTAAPMKRR............QEL
EP01120_Amphizonella_sp_Union-15-10_P016425           .....................................--------............---
EP01121_Diplochlamys_sp_Union-15-3_P022045            .....................................--------............---
EP01122_Echinamoeba_exundans_P011300                  dtvqgtqlrlgatldaetqrssaqrvlsslpsllsrrVILRRKRG............AAA
EP01124_Arcella_intermedia_P036845                    ................................ksqytFEPPRKRR............QAN
EP01125_Pyxidicula_operculata_P006369                 .....................................SSDGRKRR............QGN
EP01126_Amoeba_proteus_P009053                        gsvgsgggqvdgsnssgtvmedvthgslvnyiaskfpLEAPRKRR............STN
EP01126_Amoeba_proteus_P009058                        .....................................--------............---
EP01127_Copromyxa_protea_P022519                      ...............wegvqgeegitsllsflaahssIPSPKYRR............AKN
EP01129_Flabellula_baltica_P015529                    .....................................TGVPSVRR............KKS
EP01129_Flabellula_baltica_P017396                    .....................................--------............---
EP01130_Rhizamoeba_saxonica_P007759                   .....................................IRNPKNRR............NSN
EP01132_Coremiostelium_polycephalum_P005107           ...................................dtLQLPSKRR............EGN
EP01133_Synstelium_polycarpum_P007360                 ....................................tIGLPSKRR............EQN
EP01155_Anaeramoeba_flamelloides_P021844              .....................................ELRPSKRR............EAN
EP01155_Anaeramoeba_flamelloides_P032943              .....................................-----KRR............EAN
EP01155_Anaeramoeba_flamelloides_P040755              .....................................--------............---
EP01156_Anaeramoeba_ignava_P010777                    .....................................QIHPSKRR............RGS
EP00151_Rhizophagus_irregularis_P012169               ....................................nINEVLDFR............MNN
EP00152_Rhizopus_delemar_P004853                      .....................................--------............---
EP00153_Phycomyces_blakesleeanus_P002444              ....................................sYQGVIEER............RSH
EP00839_Anaeromyces_robustus_P010928                  .....................................-GIHSMDR............RKN
EP00843_Neocallimastix_californiae_P012851            .....................................-GIHSTDR............RKN
EP00844_Piromyces_finnis_P003029                      .....................................--------............---
EP00846_Dimargaris_cristalligena_P005699              ....................................dVPSIIQQR............RNH
EP00847_Piptocephalis_cylindrospora_P001963           ...................................ftGSLTARLR............RDH
EP00849_Syncephalis_pseudoplumigaleata_P002731        ....................................dLAASSKER............REH
EP00861_Lobosporangium_transversale_P009355           ....................................hPTKVINQR............RSH
EP00862_Endogone_sp_FLAS-F59071_P008674               ....................................nVIELIRSR............RQH
EP00863_Basidiobolus_meristosporus_P004598            ....................................dVVKITKLR............REH
EP00864_Zancudomyces_culisetae_P005389                ....................................vVSGLYSKK............NEH
EP00865_Coemansia_reversa_P003241                     ....................................mAGAFTLKR............RES
EP00160_Parvularia_atlantis_P003541                   ....................................gTGAAAPTR............RQH
EP00160_Parvularia_atlantis_P021186                   .....................................--------............---
EP00035_Acanthoeca_spectabilis_P022380                .....................................DKFSSRMR............RDT
EP00037_Helgoeca_nana_P020425                         .....................................DTFSPRKR............RDT
EP00038_Savillea_parva_P013598                        .....................................DKFSPRKR............RAT
EP00039_Didymoeca_costata_P025509                     .....................................SSLDIKAR............RKS
EP00040_Diaphanoeca_grandis_P001898                   .....................................ARISPRAR............RDV
EP00041_Stephanoeca_diplocostata_P028291              .....................................AKVSPRGR............RSA
EP00042_Codosiga_hollandica_P040283                   ............gfgflssslpssasatanpnplssaSSFSSLKR............REN
EP00043_Microstomoeca_roanoka_P018221                 ....................................gLSLGPASN............DPR
EP00044_Salpingoeca_rosetta_P003444                   ssnndddddrdghtrlgvrgtggtggtggggndddtiTSSQQHRL............TSA
EP00045_Choanoeca_perplexa_P005639                    ...................................edQAHTATFQ............HTS
EP00046_Monosiga_brevicollis_P001835                  ...................................fdNPFADLDE............EAT
EP00047_Mylnosiga_fluctuans_P006705                   .....................................RRVLPQAR............YHD
EP00048_Salpingoeca_helianthica_P000713               .....................................RTVPTQHR............LES
EP00049_Salpingoeca_infusionum_P011020                .................................pegaEVSCTSSS............PTG
EP00050_Salpingoeca_kvevrii_P006459                   .....................................RQANPRHR............REN
EP00051_Salpingoeca_urceolata_P011784                 .....................................AAPPPRQR............RQL
EP00051_Salpingoeca_urceolata_P011785                 .....................................--------............---
EP00052_Salpingoeca_macrocollata_P014127              .....................................IRSSPEKR............RQR
EP00053_Salpingoeca_punica_P013933                    .....................................VHADPRKR............RDN
EP00054_Salpingoeca_dolichothecata_P011820            ................................yeaalHGTTLKNR............RNQ
EP00054_Salpingoeca_dolichothecata_P034594            .....................................--------............---
EP00055_Hartaetosiga_balthica_P005726                 lpvasvatsgtsmgtnhfhhhfyhhqhthpidfhqstIIPTKNMT............PMQ
EP00056_Hartaetosiga_gracilis_P013448                 ...sssvassatdttdrppsmphtastsssattattnQQQHRYRR............RSS
EP00120_Capsaspora_owczarzaki_P005763                 .....................................--------............REL
EP00123_Amoebidium_parasiticum_P010661                .....................................-NKDPRSR............RKH
EP00124_Ichthyophonus_hoferi_P001960                  .....................................HGMVPKAR............RKH
EP00125_Sphaeroforma_arctica_P006256                  .....................................NPIPPKRR............RQH
EP00125_Sphaeroforma_arctica_P017541                  .....................................--------............---
EP00126_Sphaerothecum_destruens_P001059               .....................................NPTPPKRR............RMN
EP00128_Syssomonas_multiformis_P003633                .....................................TPAQQKKR............RQC
EP00729_Bicosta_minor_P004643                         .....................................AKMAIRER............RKA
EP00730_Choanoeca_flexa_P003848                       ...................................aaTAHRTSFT............LQL
EP00911_Craspedida_sp_UC1_P002612                     tsggggggggiptsvsatvvtaattatataaaddeatRRATAAGR............RSG
EP01134_Creolimax_fragrantissima_P001544              .....................................NPFPPKRR............RQH
EP01135_Chromosphaera_perkinsii_P000170               ....................................gVVPPKKRR............GAS
EP01137_Pigoraptor_chileana_P007890                   .....................................IVTPPKQR............RES
EP01147_Barroeca_monosierra_P005938                   .....................eteaskqhpkrditplTDKGTEAN............DST
EP00057_Strongylocentrotus_purpuratus_P030231         ...................................mfFLVSPKMR............RQG
EP00058_Branchiostoma_floridae_P023795                ...................................nfFTPAPKSR............RQG
EP00059_Ciona_intestinalis_P006096                    ...................................nfFTSSPKSR............RQG
EP00067_Danio_rerio_P013027                           .....................................FSPSPKTR............RQG
EP00074_Homo_sapiens_P038475                          ...................................nfFSPSPKTR............RQG
EP00090_Calanus_glacialis_P020940                     ....................................fFTGSPKSR............RQA
EP00096_Caligus_rogercresseyi_P011921                 ....................................fFGNSPKGR............RQA
EP00099_Drosophila_melanogaster_P016636               ....................................fFHPTPKVR............RQG
EP00103_Capitella_teleta_P004544                      ....................................fFQSSSKTR............RQD
EP00103_Capitella_teleta_P022993                      .....................................--------............---
EP00110_Nematostella_vectensis_P005096                ...................................sfFSVPSKTR............RQH
EP00114_Trichoplax_sp_H2_P008678                      ...................................hfFNKAPRKR............RQN
EP00115_Mnemiopsis_leidyi_P008470                     ...................................pfFAIAPRKR............RES
EP00118_Oscarella_pearsei_P001993                     .....................................FTAAPRTR............RQH
EP00119_Amphimedon_queenslandica_P003971              .....................................FMQPVKAR............RQS
EP00119_Amphimedon_queenslandica_P005242              .....................................FMQPVKAR............RQS
                                                                                                                  

EP00060_Petromyzon_marinus_P041086                    QV.....................................................VQKLT
EP00072_Mus_musculus_P018357                          EV.....................................................VQKLT
EP00085_Daphnia_pulex_P028933                         EV.....................................................VQKLA
EP00001_Collodictyon_triciliatum_P090437              SA.....................................................LKEIV
EP00002_Diphylleia_rotans_P001368                     PI.....................................................LKELA
EP00003_Mantamonas_plastica_P013958                   DA.....................................................LKQLS
EP00005_Dracoamoeba_jomungandri_P000959               --.....................................................-----
EP00013_Stygamoeba_regulata_P014231                   PA.....................................................VASLV
EP00013_Stygamoeba_regulata_P021890                   QT.....................................................IQRLV
EP00021_Heterostelium_album_P003466                   --.....................................................-----
EP00022_Cavenderia_fasciculata_P000371                TI.....................................................LKEIA
EP00023_Dictyostelium_discoideum_P005053              SV.....................................................LQEMV
EP00024_Dictyostelium_purpureum_P000861               IT.....................................................LQEIA
EP00025_Tieghemostelium_lacteum_P006643               TV.....................................................LQELL
EP00027_Filamoeba_sp_ATCC50430_P007801                --.....................................................-----
EP00029_Vermamoeba_vermiformis_P006008                SA.....................................................LQELL
EP00031_Thecamonas_trahens_P002585                    AV.....................................................LGELA
EP00033_Pygsuia_biforma_P003222                       TA.....................................................LRQIM
EP00163_Fabomonas_tropica_P013056                     --.....................................................-----
EP00164_Ancoracysta_twista_P011516                    PI.....................................................LQNLV
EP00181_Compsopogon_caeruleus_P006755                 SC.....................................................LQHMV
EP00192_Tetraselmis_astigmatica_P009767               KA.....................................................LQELV
EP00193_Tetraselmis_chui_P021226                      SP.....................................................YXALV
EP00204_Picochlorum_oklahomense_P000162               AS.....................................................LASLT
EP00205_Picochlorum_sp_RCC944_P001111                 EA.....................................................LRQLV
EP00206_Coccomyxa_subellipsoidea_P006332              PT.....................................................LKKLV
EP00211_Chloroparvula_japonica_P001238                PA.....................................................LQALS
EP00211_Chloroparvula_japonica_P001914                SA.....................................................LAAVF
EP00212_Chloropicon_laureae_P008467                   --.....................................................-----
EP00213_Chloropicon_mariensis_P006713                 AS.....................................................LKKVT
EP00215_Chloropicon_roscoffensis_P006577              QA.....................................................LKQVS
EP00218_Dolichomastix_sp_CCMP3274_P013305             GS.....................................................IRRVL
EP00224_Ostreococcus_tauri_P001545                    ES.....................................................VQRLM
EP00227_Mantoniella_beaufortii_P001711                AS.....................................................VQRLK
EP00229_Micromonas_commoda_P002853                    AS.....................................................VQRLK
EP00230_Micromonas_polaris_P001643                    AS.....................................................TARLR
EP00230_Micromonas_polaris_P005268                    AS.....................................................TARLR
EP00231_Micromonas_pusilla_P004470                    --.....................................................-----
EP00232_Nephroselmis_pyriformis_P014177               NA.....................................................LKNMY
EP00232_Nephroselmis_pyriformis_P015472               --.....................................................-----
EP00235_Prasinoderma_singulare_P004748                --.....................................................-----
EP00235_Prasinoderma_singulare_P012520                PA.....................................................LRQLV
EP00240_Pyramimonas_obovata_P015850                   PS.....................................................LQTLM
EP00241_Pyramimonas_parkeae_P017203                   RS.....................................................LQTLV
EP00276_Gloeochaete_wittrockiana_P006928              AV.....................................................LQEIV
EP00279_Guillardia_theta_P015370                      KV.....................................................LQEMV
EP00283_Hemiselmis_rufescens_P000529                  KP.....................................................LQELV
EP00286_Rhodomonas_abbreviata_P021257                 EA.....................................................LQEIV
EP00288_Rhodomonas_lens_P015353                       DV.....................................................LQELV
EP00302_Diacronema_sp_CCMP2436_P004196                AV.....................................................VVEIL
EP00323_Chrysochromulina_tobinii_P005832              GP.....................................................LQELV
EP00369_Babesia_microti_P001213                       MQ.....................................................LSQLA
EP00455_Lapot_gusevi_P040827                          VP.....................................................VQGML
EP00457_Paulinella_chromatophora_P004307              AD.....................................................LNGMI
EP00465_Bigelowiella_longifila_P008712                DP.....................................................LTELV
EP00466_Bigelowiella_natans_P006215                   KT.....................................................TKELV
EP00467_Chlorarachnion_reptans_P001995                RP.....................................................FAQLV
EP00468_Gymnochlora_sp_CCMP2014_P000258               DT.....................................................LMTMA
EP00469_Lotharella_globosa_P008637                    DP.....................................................LIEIS
EP00471_Norrisiella_sphaerica_P012426                 NP.....................................................LTEIV
EP00473_Plasmodiophora_brassicae_P009227              PV.....................................................LQQLV
EP00474_Spongospora_subterranea_P010463               PI.....................................................LQQLI
EP00475_Leptophrys_vorax_P007786                      QT.....................................................LKTLV
EP00484_Ammonia_sp_Unknown_P005095                    DA.....................................................LKHIV
EP00485_Elphidium_margaritaceum_P003846               DI.....................................................LKEIA
EP00512_Aurantiochytrium_limacinum_P012493            TP.....................................................LQELI
EP00513_Hondaea_fermentalgiana_P006705                TP.....................................................LQELI
EP00514_Thraustochytrium_sp_LLF1b_P004138             GS.....................................................LQLIV
EP00516_Mucochytrium_quahogii_P007062                 VP.....................................................LQELI
EP00612_Vaucheria_litorea_P004102                     DS.....................................................LEMIR
EP00645_Phytophthora_infestans_P016931                PA.....................................................LIKLV
EP00652_Aphanomyces_astaci_P013367                    PV.....................................................LATFT
EP00653_Aphanomyces_invadans_P004466                  PV.....................................................LATFV
EP00655_Saprolegnia_parasitica_P000229                PV.....................................................LATLV
EP00656_Telonema_subtile_P000606                      EH.....................................................LQELC
EP00658_Telonema_sp_P-2_P061304                       DQ.....................................................LEDLC
EP00668_Euglena_longa_P032897                         EA.....................................................VTELA
EP00697_Spironema_sp_BW2_P004351                      TA.....................................................VRKLV
EP00698_Gefionella_okellyi_P004067                    AP.....................................................LNELV
EP00727_Mastigamoeba_balamuthi_P013052                AV.....................................................VKSLA
EP00736_Rhodelphis_marinus_P003578                    TA.....................................................LQEII
EP00738_Chloropicon_primus_P004997                    GA.....................................................LKKIT
EP00740_Mantoniella_antarctica_P013281                AS.....................................................IIRLK
EP00740_Mantoniella_antarctica_P017111                --.....................................................-----
EP00741_Cyanophora_paradoxa_P007838                   GA.....................................................LRELC
EP00743_Colponemidia_sp_Colp-15_P007111               PI.....................................................LQQLA
EP00744_Colponema_vietnamica_P040751                  --.....................................................-----
EP00761_Pharyngomonas_kirbyi_P004890                  KP.....................................................LKQIV
EP00775_Hariotina_reticulata_P013351                  ET.....................................................IKQLR
EP00793_Prasinoderma_coloniale_P002506                AA.....................................................LQGLV
EP00798_Chlamydomonas_sp_ICE-L_P029129                RV.....................................................LLILK
EP00799_Chlamydomonas_eustigma_P000312                RV.....................................................LQVLK
EP00802_Teleaulax_amphioxeia_P014490                  KA.....................................................LQDIV
EP00808_Paulinella_micropora_P030976                  TN.....................................................LLGMV
EP00813_Pythium_oligandrum_P012731                    SA.....................................................LAALT
EP00824_Muranothrix_gubernata_P022533                 TH.....................................................LQSIR
EP00851_Chlamydomonas_incerta_P001404                 RI.....................................................TQALK
EP00852_Chlamydomonas_schloesseri_P003606             RI.....................................................TQALK
EP00853_Edaphochlamys_debaryana_P009236               RI.....................................................TQALK
EP00854_Cymbomonas_tetramitiformis_P028644            --.....................................................-----
EP00854_Cymbomonas_tetramitiformis_P028972            QS.....................................................LRRLV
EP00873_Tetraselmis_striata_P026805                   GA.....................................................LQVLV
EP00875_Gonium_pectorale_P011038                      RI.....................................................TQALK
EP00876_Tetrabaena_socialis_P002120                   RI.....................................................TQALK
EP00877_Chromochloris_zofingiensis_P002275            DA.....................................................IKKLK
EP00878_Enallax_costatus_P009997                      DA.....................................................IKQLR
EP00878_Enallax_costatus_P013842                      --.....................................................-----
EP00879_Flechtneria_rotunda_P023663                   EA.....................................................IKQLR
EP00879_Flechtneria_rotunda_P026351                   --.....................................................-----
EP00880_Monoraphidium_neglectum_P012455               --.....................................................-----
EP00881_Raphidocelis_subcapitata_P001103              DA.....................................................VKRLR
EP00882_Tetradesmus_deserticola_P034524               --.....................................................-----
EP00883_Tetradesmus_obliquus_P002781                  EA.....................................................IKQLR
EP00885_Auxenochlorella_protothecoides_P004503        AA.....................................................LQRLT
EP00886_Chlorella_sorokiniana_P009356                 AA.....................................................LQRLT
EP00887_Chlorella_sp_A99_P003873                      AA.....................................................LRRLA
EP00888_Micractinium_conductrix_P001504               SA.....................................................LQRLT
EP00889_Picochlorum_renovo_P004143                    AS.....................................................LASLT
EP00890_Picochlorum_soloecismus_P006701               AA.....................................................LPRLT
EP00891_Asterochloris_glomerata_P009209               DS.....................................................LQRLW
EP00892_Ulva_mutabilis_P010407                        PV.....................................................IDRLV
EP00893_Bathycoccus_prasinos_P005905                  PA.....................................................IHRLR
EP00899_Mesostigma_viride_P024733                     KA.....................................................LRELV
EP00900_Chrysochromulina_parva_P016800                GP.....................................................LQELV
EP00908_Phaeocystis_cordata_P020699                   TG.....................................................VQELL
EP00922_Rhytidocystis_sp_ex-Travisia-forbesii_P006095 TL.....................................................LDKLV
EP00922_Rhytidocystis_sp_ex-Travisia-forbesii_P031052 -Assre............................................dfltpLDKLV
EP00924_Labyrinthula_sp_SR-Ha-C_P002972               SA.....................................................LKQIK
EP00937_MAST-01D_sp_MAST-1D-sp2_P004475               RP.....................................................LQQIL
EP00947_MAST-08B_sp_MAST-8B-sp1_P005493               EV.....................................................LQSIL
EP00951_Prasinocladus_malaysianus_P010132             --.....................................................-----
EP00951_Prasinocladus_malaysianus_P027162             PA.....................................................LQELV
EP00959_Pyramimonas_sp_CCMP1952_P360753               --.....................................................-----
EP01023_Acetabularia_acetabulum_P039653               NN.....................................................LQTLV
EP01025_Chloroclados_australasicus_P041756            --.....................................................-QTLV
EP01027_Heterolobosea_sp_BB2_P017877                  QV.....................................................LQSLV
EP01029_Cantina_marsupialis_P001490                   KA.....................................................LQALV
EP01080_Neovahlkampfia_damariscottae_P004741          SI.....................................................IIDLI
EP01083_Nonionella_stella_P094489                     ET.....................................................LKEMV
EP01083_Nonionella_stella_P184255                     KP.....................................................IQNLL
EP01083_Nonionella_stella_P273201                     --.....................................................----S
EP01087_Luapelamoeba_hula_P007988                     VA.....................................................LQKLV
EP01088_Endostelium_zonatum_P015223                   --.....................................................-----
EP01089_Gocevia_fonbrunei_P004043                     PV.....................................................IQELV
EP01090_Pellita_catalonica_P009808                    AI.....................................................VQELV
EP01091_Cochliopodium_minus_P020018                   ES.....................................................IQKLA
EP01095_Lingulamoeba_sp_RSL-Kostka_P001413            KP.....................................................LQDII
EP01095_Lingulamoeba_sp_RSL-Kostka_P002512            --.....................................................-----
EP01096_Ripella_sp_DP13-Kostka_P001302                PY.....................................................LQTMV
EP01101_Sappina_pedata_P006133                        --.....................................................-----
EP01101_Sappina_pedata_P010771                        --.....................................................-----
EP01102_Stenamoeba_stenopodia_P008294                 VA.....................................................LQEIV
EP01103_Thecamoeba_quadrilineata_P015702              PI.....................................................LQEFV
EP01104_Vermistella_antarctica_P006191                AP.....................................................LRGLV
EP01105_Mastigella_eilhardi_P025345                   GP.....................................................VQALL
EP01106_Pelomyxa_sp_JSP_P002618                       --.....................................................-----
EP01107_Rhizomastix_libera_P010381                    PQ.....................................................IQQIF
EP01108_Squamamoeba_japonica_P003341                  EP.....................................................LQAIL
EP01109_Acytostelium_subglobosum_P010349              AV.....................................................LQEIA
EP01111_Echinosteliopsis_oligospora_P006893           --.....................................................-----
EP01112_Ceratiomyxa_fruticulosa_P015274               EV.....................................................LKELI
EP01113_Clastostelium_recurvatum_P006043              TL.....................................................LQKIV
EP01114_Cavostelium_apophysatum_P000935               VP.....................................................LERIV
EP01116_Phalansterium_solitarium_P014672              GP.....................................................LHELL
EP01117_Protostelium_nocturnum_P011491                NC.....................................................LSEIV
EP01119_Soliformovum_irregulare_P013568               VE.....................................................LQEIA
EP01120_Amphizonella_sp_Union-15-10_P016425           --.....................................................-QDLV
EP01121_Diplochlamys_sp_Union-15-3_P022045            --.....................................................-----
EP01122_Echinamoeba_exundans_P011300                  AC.....................................................LHELL
EP01124_Arcella_intermedia_P036845                    TV.....................................................LRQLM
EP01125_Pyxidicula_operculata_P006369                 TV.....................................................LKQLV
EP01126_Amoeba_proteus_P009053                        TV.....................................................LKQLL
EP01126_Amoeba_proteus_P009058                        --.....................................................-----
EP01127_Copromyxa_protea_P022519                      SV.....................................................LKKLL
EP01129_Flabellula_baltica_P015529                    KN.....................................................LSKII
EP01129_Flabellula_baltica_P017396                    --.....................................................-----
EP01130_Rhizamoeba_saxonica_P007759                   EI.....................................................LKKLV
EP01132_Coremiostelium_polycephalum_P005107           PV.....................................................LQDLL
EP01133_Synstelium_polycarpum_P007360                 AV.....................................................LQELA
EP01155_Anaeramoeba_flamelloides_P021844              PV.....................................................LQKLL
EP01155_Anaeramoeba_flamelloides_P032943              PV.....................................................LQKLL
EP01155_Anaeramoeba_flamelloides_P040755              --.....................................................-----
EP01156_Anaeramoeba_ignava_P010777                    RS.....................................................LQKLL
EP00151_Rhizophagus_irregularis_P012169               KG.....................................................LQDII
EP00152_Rhizopus_delemar_P004853                      --.....................................................-----
EP00153_Phycomyces_blakesleeanus_P002444              PI.....................................................VLKIM
EP00839_Anaeromyces_robustus_P010928                  AS.....................................................FLAIT
EP00843_Neocallimastix_californiae_P012851            SS.....................................................FLAIT
EP00844_Piromyces_finnis_P003029                      --.....................................................-----
EP00846_Dimargaris_cristalligena_P005699              PS.....................................................VVTLA
EP00847_Piptocephalis_cylindrospora_P001963           PS.....................................................VRTLV
EP00849_Syncephalis_pseudoplumigaleata_P002731        AT.....................................................VKKLT
EP00861_Lobosporangium_transversale_P009355           PS.....................................................IKQLM
EP00862_Endogone_sp_FLAS-F59071_P008674               PI.....................................................LRDLL
EP00863_Basidiobolus_meristosporus_P004598            ST.....................................................IKDLV
EP00864_Zancudomyces_culisetae_P005389                EA.....................................................IEEIV
EP00865_Coemansia_reversa_P003241                     GL.....................................................LMDIV
EP00160_Parvularia_atlantis_P003541                   AS.....................................................VRRLR
EP00160_Parvularia_atlantis_P021186                   --.....................................................-----
EP00035_Acanthoeca_spectabilis_P022380                PE.....................................................VKELL
EP00037_Helgoeca_nana_P020425                         SA.....................................................VKEIL
EP00038_Savillea_parva_P013598                        PE.....................................................VKDIL
EP00039_Didymoeca_costata_P025509                     PE.....................................................IAELV
EP00040_Diaphanoeca_grandis_P001898                   SE.....................................................VKKTL
EP00041_Stephanoeca_diplocostata_P028291              TE.....................................................IQELL
EP00042_Codosiga_hollandica_P040283                   PS.....................................................LQSLV
EP00043_Microstomoeca_roanoka_P018221                 LL.....................................................ITRLL
EP00044_Salpingoeca_rosetta_P003444                   EY.....................................................TVKLL
EP00045_Choanoeca_perplexa_P005639                    AS.....................................................ITEIL
EP00046_Monosiga_brevicollis_P001835                  SE.....................................................ISELL
EP00047_Mylnosiga_fluctuans_P006705                   SA.....................................................LVSIL
EP00048_Salpingoeca_helianthica_P000713               PA.....................................................IKAIV
EP00049_Salpingoeca_infusionum_P011020                AI.....................................................HERIM
EP00050_Salpingoeca_kvevrii_P006459                   PI.....................................................VKQLL
EP00051_Salpingoeca_urceolata_P011784                 PQ.....................................................LQALV
EP00051_Salpingoeca_urceolata_P011785                 --.....................................................-----
EP00052_Salpingoeca_macrocollata_P014127              QV.....................................................VVELV
EP00053_Salpingoeca_punica_P013933                    PV.....................................................IKQLV
EP00054_Salpingoeca_dolichothecata_P011820            SS.....................................................ISSLV
EP00054_Salpingoeca_dolichothecata_P034594            --.....................................................-----
EP00055_Hartaetosiga_balthica_P005726                 AI.....................................................LHEII
EP00056_Hartaetosiga_gracilis_P013448                 QQqhhhqhqhlnrhyhqfegnhfhhlhyhhqhaqpfefhqssatvsknmtpmqdiLQKMI
EP00120_Capsaspora_owczarzaki_P005763                 TA.....................................................VNRIA
EP00123_Amoebidium_parasiticum_P010661                PA.....................................................IVRLV
EP00124_Ichthyophonus_hoferi_P001960                  EA.....................................................IVQLV
EP00125_Sphaeroforma_arctica_P006256                  AA.....................................................VKNLV
EP00125_Sphaeroforma_arctica_P017541                  --.....................................................-----
EP00126_Sphaerothecum_destruens_P001059               PH.....................................................ITKIA
EP00128_Syssomonas_multiformis_P003633                ES.....................................................LRGLV
EP00729_Bicosta_minor_P004643                         PE.....................................................VAELV
EP00730_Choanoeca_flexa_P003848                       PG.....................................................IAELL
EP00911_Craspedida_sp_UC1_P002612                     PA.....................................................VKGLL
EP01134_Creolimax_fragrantissima_P001544              LT.....................................................VKKLV
EP01135_Chromosphaera_perkinsii_P000170               KV.....................................................VRQLV
EP01137_Pigoraptor_chileana_P007890                   AH.....................................................VQRLV
EP01147_Barroeca_monosierra_P005938                   DC.....................................................ITRLL
EP00057_Strongylocentrotus_purpuratus_P030231         HV.....................................................VQKLT
EP00058_Branchiostoma_floridae_P023795                EV.....................................................VQKLM
EP00059_Ciona_intestinalis_P006096                    HV.....................................................VKTLT
EP00067_Danio_rerio_P013027                           EV.....................................................VLKLT
EP00074_Homo_sapiens_P038475                          EV.....................................................VQRLT
EP00090_Calanus_glacialis_P020940                     EV.....................................................IQKLA
EP00096_Caligus_rogercresseyi_P011921                 EV.....................................................IQKLA
EP00099_Drosophila_melanogaster_P016636               EV.....................................................VQKLA
EP00103_Capitella_teleta_P004544                      KV.....................................................VQQLT
EP00103_Capitella_teleta_P022993                      --.....................................................-----
EP00110_Nematostella_vectensis_P005096                AI.....................................................VQGLA
EP00114_Trichoplax_sp_H2_P008678                      EV.....................................................LQKIV
EP00115_Mnemiopsis_leidyi_P008470                     PV.....................................................VQQLK
EP00118_Oscarella_pearsei_P001993                     EI.....................................................VKELT
EP00119_Amphimedon_queenslandica_P003971              SI.....................................................LKQLV
EP00119_Amphimedon_queenslandica_P005242              SI.....................................................LKQLV
                                                                                                                  

EP00060_Petromyzon_marinus_P041086                    GMIG.RN....VKLYDM...................VLQFLRTLF......LRT..R...
EP00072_Mus_musculus_P018357                          QMVG.KN....VKLYDM...................VLQFLRTLF......LRT..R...
EP00085_Daphnia_pulex_P028933                         HMIG.NN....VRLYDM...................VLQFLRTLF......LRT..R...
EP00001_Collodictyon_triciliatum_P090437              KVIS.PK....PSIYNI...................FV-------......---..-...
EP00002_Diphylleia_rotans_P001368                     KRIG.SR....ITIYQM...................FVNYLKTLY......STN..P...
EP00003_Mantamonas_plastica_P013958                   SLIG.TS....VDLYKS...................TCNSIRKWF......AES..N...
EP00005_Dracoamoeba_jomungandri_P000959               ----.--....------...................---------......---..-...
EP00013_Stygamoeba_regulata_P014231                   EVVG.PS....VQLYNA...................LLRLLRTQF......VTT..G...
EP00013_Stygamoeba_regulata_P021890                   EMVG.QS....SLLYGK...................IVHYLRTLY......VST..K...
EP00021_Heterostelium_album_P003466                   ----.--....------...................---------......---..-...
EP00022_Cavenderia_fasciculata_P000371                SLIG.KS....LKLYNG...................AISFIRQLF......TEL..E...
EP00023_Dictyostelium_discoideum_P005053              ELFGtKS....PDLYQM...................FINQIKRSF......ADS..G...
EP00024_Dictyostelium_purpureum_P000861               DLFG.KI....PELYQM...................FLEHLKKIF......ADT..G...
EP00025_Tieghemostelium_lacteum_P006643               QIIG.KS....PQLYNQ...................LVDYIKKLY......QET..N...
EP00027_Filamoeba_sp_ATCC50430_P007801                ----.--....------...................---------......---..-...
EP00029_Vermamoeba_vermiformis_P006008                RLVG.EHv.tqLDLYKH...................ACTLLKQGC......LAA..Ltlg
EP00031_Thecamonas_trahens_P002585                    WTLG.SI....LPLYNV...................VLEEARSRF......VGA..A...
EP00033_Pygsuia_biforma_P003222                       DAVG.AQ....VDLYEN...................VAQLLCRMY......GNT..G...
EP00163_Fabomonas_tropica_P013056                     ----.--....------...................---------......---..-...
EP00164_Ancoracysta_twista_P011516                    KTIG.NS....ERLYNT...................TLKFLRSLY......VKT..A...
EP00181_Compsopogon_caeruleus_P006755                 QMIG.AN....IKLYRY...................CCIYIHDQV......SKG..Y...
EP00192_Tetraselmis_astigmatica_P009767               QMVG.VS....RLVYRG...................IVELCRVKF......RDS..Eypy
EP00193_Tetraselmis_chui_P021226                      KMVG.ES....LQVYKG...................IVQLCIAKF......RDS..Easn
EP00204_Picochlorum_oklahomense_P000162               SMVG.SD....PRLYKC...................ITDIFTMRF......DDR..Dssi
EP00205_Picochlorum_sp_RCC944_P001111                 AMVG.SN....AGIFKG...................VSEILTESY......GDI..Essi
EP00206_Coccomyxa_subellipsoidea_P006332              AMVG.RS....HAIYRG...................IMDLCCVRL......RDS..Esay
EP00211_Chloroparvula_japonica_P001238                KIVG.TS....PKVYRG...................ITGAVVGLF......RDE..Egsg
EP00211_Chloroparvula_japonica_P001914                DIIG.SD....IDIYWM...................VVKVIREMF......LAS..Q...
EP00212_Chloropicon_laureae_P008467                   ----.--....------...................---------......---..-...
EP00213_Chloropicon_mariensis_P006713                 SIID.KS....NKIYKY...................IVNLCLTLY......RES..Ekpf
EP00215_Chloropicon_roscoffensis_P006577              AILD.RS....TKIYKY...................VVNLVLTLY......RES..Ersy
EP00218_Dolichomastix_sp_CCMP3274_P013305             MQVG.ES....RVLYMA...................ACALCRDTY......ATD..Eg..
EP00224_Ostreococcus_tauri_P001545                    RIIG.KT....PRLYIE...................IVRLCRAHF......ANS..G...
EP00227_Mantoniella_beaufortii_P001711                RLLG.TS....KVLYLG...................IVGHCRQYY......MEH..A...
EP00229_Micromonas_commoda_P002853                    RVVG.DS....KKLYLG...................VVINCRVHF......AEH..G...
EP00230_Micromonas_polaris_P001643                    KIVG.TS....TGLYLT...................VLGVIRAHY......AEY..G...
EP00230_Micromonas_polaris_P005268                    KIVG.TS....TGLYLT...................VLGVIRAHY......AEY..G...
EP00231_Micromonas_pusilla_P004470                    ----.--....QTLYLG...................IVSLCRAQY......AEH..G...
EP00232_Nephroselmis_pyriformis_P014177               SIVG.QS....PRLYRS...................LVSLCRMHF......ADH..G...
EP00232_Nephroselmis_pyriformis_P015472               ----.--....------...................---------......---..-...
EP00235_Prasinoderma_singulare_P004748                ----.--....------...................---------......---..-...
EP00235_Prasinoderma_singulare_P012520                EVVG.AS....RRIYDS...................IMALCRTSY......AES..G...
EP00240_Pyramimonas_obovata_P015850                   NMVI.KS....RKLYVE...................MCKFVRQYY......GEK..G...
EP00241_Pyramimonas_parkeae_P017203                   GMVS.KS....RKLYQN...................IVKFIRLHF......IEK..G...
EP00276_Gloeochaete_wittrockiana_P006928              QDLG.RS....VTLFKT...................VLELVRSLF......VST..E...
EP00279_Guillardia_theta_P015370                      AILG.DF....QELYTQ...................ALKIIEVEY......RTN..P...
EP00283_Hemiselmis_rufescens_P000529                  ASIG.DS....APLYAK...................AAGALTALY......EDS..P...
EP00286_Rhodomonas_abbreviata_P021257                 STLG.DS....PVLYGK...................AISALTAHY......EED.lG...
EP00288_Rhodomonas_lens_P015353                       SMLG.DS....AVLYNK...................AITGIAALY......EED.mD...
EP00302_Diacronema_sp_CCMP2436_P004196                RLIG.HH....RALYLT...................VCSFLRTLF......VNT..G...
EP00323_Chrysochromulina_tobinii_P005832              ALVG.-S....RPLYVA...................LTQLCADIF......RNN..S...
EP00369_Babesia_microti_P001213                       EIIG.KPnaeaQIRYDL...................LIKSIRFEF......LNC..Cksd
EP00455_Lapot_gusevi_P040827                          EIIG.EH....VGLYQQ...................LVMMILRSY......LDT..E...
EP00457_Paulinella_chromatophora_P004307              DLLG.TS....WELYKG...................ALVLIRKTY......VDT..G...
EP00465_Bigelowiella_longifila_P008712                EAGQ.YS....GRLYHA...................ILGITRGGF......KQM..D...
EP00466_Bigelowiella_natans_P006215                   EAGQ.YS....GNLYHA...................ILGITRGGF......KQM..D...
EP00467_Chlorarachnion_reptans_P001995                SAAG.YS....SKLYDT...................LLGMIRGSL......IKF..E...
EP00468_Gymnochlora_sp_CCMP2014_P000258               QTVS.GS....WKIYQT...................LLKLFRGGY......VAS..K...
EP00469_Lotharella_globosa_P008637                    ETIG.GS....FKLYKK...................ALELMRSGY......AHT..F...
EP00471_Norrisiella_sphaerica_P012426                 KAGQ.AS....WKLYQL...................ILQITRGGF......VSK..E...
EP00473_Plasmodiophora_brassicae_P009227              QWIG.SS....FQVYSF...................CLRILRDRF......STS..R...
EP00474_Spongospora_subterranea_P010463               NWIG.TS....FTLYAL...................CLRTLRDRF......AST..H...
EP00475_Leptophrys_vorax_P007786                      ECIG.NS....EQLYQA...................TAATLRDLF......GQT..Q...
EP00484_Ammonia_sp_Unknown_P005095                    NNIG.SS....SVLFKR...................CSELIEKQY......LHF..Lr..
EP00485_Elphidium_margaritaceum_P003846               NNIG.ST....AALLHR...................CFGNLEKRYcallssS--..Ss..
EP00512_Aurantiochytrium_limacinum_P012493            RSIG.SS....AKLYRF...................ITDRVRELF......AES..G...
EP00513_Hondaea_fermentalgiana_P006705                GAIG.TS....AKLYRF...................LADRIRELF......ADS..G...
EP00514_Thraustochytrium_sp_LLF1b_P004138             RAIK.PS....AKLYRY...................FVDEVRERF......VQT..R...
EP00516_Mucochytrium_quahogii_P007062                 GAIG.SS....ARLYRH...................VVDEVRRRF......AES..G...
EP00612_Vaucheria_litorea_P004102                     SCIG.TN....VELLSH...................LSEIIHEKF......ATE..V...
EP00645_Phytophthora_infestans_P016931                EMLG.DS....ESLYLS...................TLEIWRSYV......VAA..Nipg
EP00652_Aphanomyces_astaci_P013367                    DMIG.DS....AELYIQ...................CIDMLRTIA......ASG..Avpg
EP00653_Aphanomyces_invadans_P004466                  SMIG.DS....SELYLQ...................CVDILRTIA......AAG..Sipg
EP00655_Saprolegnia_parasitica_P000229                NMIG.DS....AELYLQ...................CVDILRSIV......ASG..Vlpg
EP00656_Telonema_subtile_P000606                      RMVA.DS....ETLYSW...................TVKHICELY......IAS..A...
EP00658_Telonema_sp_P-2_P061304                       TMID.AS....DQLYSW...................TVAHLCEQF......VES..K...
EP00668_Euglena_longa_P032897                         QGIG.TS....GALLAE...................AVRMLRELW......LKH..H...
EP00697_Spironema_sp_BW2_P004351                      SLVG.SS....WGLYKS...................LTEFYRTLL......VKT..Tip.
EP00698_Gefionella_okellyi_P004067                    TAIG.DH....QDLARD...................ALQVTRRLF......LNN..E...
EP00727_Mastigamoeba_balamuthi_P013052                AIVG.DS....AALYAS...................VSRVLRELY......VRT..S...
EP00736_Rhodelphis_marinus_P003578                    SLIG.GD....ASLFKK...................LLRFLRKEY......GRS..G...
EP00738_Chloropicon_primus_P004997                    SIID.KS....NKIYKY...................IVNLCLTLY......RES..Eknf
EP00740_Mantoniella_antarctica_P013281                RVVG.AS....KVLYLG...................VVAHCRLHY......AQT..A...
EP00740_Mantoniella_antarctica_P017111                ----.--....------...................---------......---..-...
EP00741_Cyanophora_paradoxa_P007838                   EAVG.AS....GPLYER...................VVGLLRQRY......AEA..P...
EP00743_Colponemidia_sp_Colp-15_P007111               KYVG.SS....VVLYHQ...................TLHFIRTLF......VNT..A...
EP00744_Colponema_vietnamica_P040751                  ----.--....------...................---------......---..-...
EP00761_Pharyngomonas_kirbyi_P004890                  HMIG.SS....IQLYDS...................VLHFLRTLF......INT..E...
EP00775_Hariotina_reticulata_P013351                  DMVG.NS....GKIYSH...................LVELCEVRL......KES..Ssly
EP00793_Prasinoderma_coloniale_P002506                EIIG.SS....RSIYDA...................VMSQCRSSY......AEK..G...
EP00798_Chlamydomonas_sp_ICE-L_P029129                GMVG.SS....HKIFNQ...................VVELCVVKY......RNS..Egly
EP00799_Chlamydomonas_eustigma_P000312                GMVG.GS....AKIYGQ...................IVELCIVKY......RDS..Etly
EP00802_Teleaulax_amphioxeia_P014490                  AACA.DI....APLYRE...................TLDIIGQAY......LDD.pG...
EP00808_Paulinella_micropora_P030976                  ELVG.ES....WELYTG...................ALSLIRQRF......VQS..G...
EP00813_Pythium_oligandrum_P012731                    EMIG.DS....ESLYLS...................TLDILQEYI......VAA..Nipg
EP00824_Muranothrix_gubernata_P022533                 HLVG.SS....FKLYSI...................LLSFFRDLF......VTT..S...
EP00851_Chlamydomonas_incerta_P001404                 GMVG.SS....PKIYNQ...................IVELCCVKF......RDA..Egly
EP00852_Chlamydomonas_schloesseri_P003606             GMVG.SS....PKIYNQ...................IVELCCVKF......RDA..Egly
EP00853_Edaphochlamys_debaryana_P009236               GMVG.SS....PKIYNQ...................IVELCCVKF......RDA..Egly
EP00854_Cymbomonas_tetramitiformis_P028644            ----.--....------...................---------......---..-...
EP00854_Cymbomonas_tetramitiformis_P028972            AM--.--....------...................---------......---..-...
EP00873_Tetraselmis_striata_P026805                   TMVG.ES....RQVYKG...................IMQLCLAKF......RDS..Easn
EP00875_Gonium_pectorale_P011038                      GMVG.SS....PKIYLQ...................IVELCAVRF......VAS..Drly
EP00876_Tetrabaena_socialis_P002120                   GMVG.SS....PKIYTQvaagggvlglgaarrvegvIVELCCVKF......RDA..Egly
EP00877_Chromochloris_zofingiensis_P002275            EMVG.NS....AKIYTN...................IRELCVLKF......RDS..Mtpy
EP00878_Enallax_costatus_P009997                      EMVG.NS....GKVYGH...................LLELCEVRL......KES..Pspy
EP00878_Enallax_costatus_P013842                      ----.--....------...................---------......---..-...
EP00879_Flechtneria_rotunda_P023663                   DLVG.NS....GKIYGY...................LVELCEVRL......KES..Ptpy
EP00879_Flechtneria_rotunda_P026351                   ----.--....------...................---------......---..-...
EP00880_Monoraphidium_neglectum_P012455               ----.--....------...................---------......---..-...
EP00881_Raphidocelis_subcapitata_P001103              AMVG.AS....GKIYSH...................LLELCEIRL......HTA..Dapy
EP00882_Tetradesmus_deserticola_P034524               ----.--....------...................---------......---..-...
EP00883_Tetradesmus_obliquus_P002781                  EMVG.SS....SKVYSH...................LVELCEVRL......KES..Pspy
EP00885_Auxenochlorella_protothecoides_P004503        RMVG.GG....RQIYRG...................LAELCAARF......RDG..Daly
EP00886_Chlorella_sorokiniana_P009356                 QMVG.RS....RQIYKG...................VVELIVTRY......RDS..Dsly
EP00887_Chlorella_sp_A99_P003873                      EM--.--....-----G...................IVELCAFRF......RDS..Dtpy
EP00888_Micractinium_conductrix_P001504               RMVG.RS....RQIYKG...................IVELCMLRY......RDS..Esly
EP00889_Picochlorum_renovo_P004143                    SMVG.SD....PRLYKC...................ITEIFTMRF......DDR..Dssi
EP00890_Picochlorum_soloecismus_P006701               EMVG.NS....TKIYRG...................ISDVCTVRY......SDP..Esmy
EP00891_Asterochloris_glomerata_P009209               TLMA.GS....PKIYRG...................IIDLTVTKF......RDS..Dsly
EP00892_Ulva_mutabilis_P010407                        TMVG.AS....RQIYKG...................TVELLRARW......TAA..Vqqn
EP00893_Bathycoccus_prasinos_P005905                  KVVG.DN....ITLYNA...................VVREIRTRY......ANT..G...
EP00899_Mesostigma_viride_P024733                     EMIG.QS....RRLYKQ...................ILFALRRTF......ADS..G...
EP00900_Chrysochromulina_parva_P016800                ALVG.-S....RPLYVA...................LTQLCADIF......RNN..S...
EP00908_Phaeocystis_cordata_P020699                   RLVG.-S....RPLYIA...................LISFLRDIY......MNT..G...
EP00922_Rhytidocystis_sp_ex-Travisia-forbesii_P006095 DLIG.DC....RHTYIL...................CMKAIRHRF......IQS..C...
EP00922_Rhytidocystis_sp_ex-Travisia-forbesii_P031052 DLIG.DC....SDTYLL...................CLKAIRHRF......IQS..C...
EP00924_Labyrinthula_sp_SR-Ha-C_P002972               NLIG.AS....SVLYMY...................TVQEIHLQY......SKT..K...
EP00937_MAST-01D_sp_MAST-1D-sp2_P004475               QMVG.GS....AKLYRA...................ACRQIRDLF......LRK..Pasv
EP00947_MAST-08B_sp_MAST-8B-sp1_P005493               QVIG.DM....ADLYWR...................VVHYIHEHF......AST..G...
EP00951_Prasinocladus_malaysianus_P010132             ----.--....------...................---------......---..-...
EP00951_Prasinocladus_malaysianus_P027162             QMVG.VS....KLVYRG...................ITDLCLVKF......RDS..Dspv
EP00959_Pyramimonas_sp_CCMP1952_P360753               -MVI.KS....RKLYVE...................MCKFVRQYY......GEK..G...
EP01023_Acetabularia_acetabulum_P039653               NMVG.QS....RSIYRS...................ILELLHVQV......RDG..Egqg
EP01025_Chloroclados_australasicus_P041756            GMVG.SS....RSIYRS...................ILELLMVQV......RDG..Egqg
EP01027_Heterolobosea_sp_BB2_P017877                  HLIG.KS....LKLYNS...................MLHFCRTLF......VNT..S...
EP01029_Cantina_marsupialis_P001490                   NVVG.DS....NIIYNE...................ICELVRESF......ESF..T...
EP01080_Neovahlkampfia_damariscottae_P004741          NLIG.NS....LKLYDL...................VLHFCRTLY......VNT..N...
EP01083_Nonionella_stella_P094489                     NDIG.SC....SVLFKR...................FSGNIEKYF......NTT..L...
EP01083_Nonionella_stella_P184255                     EKVG.NS....QILYNH...................LVKHIVGSF......DES..E...
EP01083_Nonionella_stella_P273201                     EKVG.NS....QILYNH...................LVKHIVGSF......DES..E...
EP01087_Luapelamoeba_hula_P007988                     NMIG.TS....VTLYNM...................MLHFFRTLF......VNT..K...
EP01088_Endostelium_zonatum_P015223                   ---G.RK....VKLYNL...................LLHFCRSHF......LIY..Q...
EP01089_Gocevia_fonbrunei_P004043                     SMVG.KS....VSLYNM...................ILHFCRTLY......VNT..Q...
EP01090_Pellita_catalonica_P009808                    TIVG.KS....IPLYNR...................MLHFFRTLF......VTS..S...
EP01091_Cochliopodium_minus_P020018                   EFVG.DS....ILLYNN...................LLHLLRTLF......NDT..G...
EP01095_Lingulamoeba_sp_RSL-Kostka_P001413            TLIG.KN....VHLYDM...................LLQFCRALY......IGT..K...
EP01095_Lingulamoeba_sp_RSL-Kostka_P002512            ----.--....------...................---------......---..-...
EP01096_Ripella_sp_DP13-Kostka_P001302                QWVL.SS....VKLYSI...................LLQYCRTLF......VST..R...
EP01101_Sappina_pedata_P006133                        ----.--....-----M...................MVHFFRTLF......VSI..G...
EP01101_Sappina_pedata_P010771                        ----.--....------...................---------......---..-...
EP01102_Stenamoeba_stenopodia_P008294                 KAIG.GE....VEIYQK...................FLKLIKSSV......FND..Ldnq
EP01103_Thecamoeba_quadrilineata_P015702              RLIG.KS....IILYNM...................MLHFFRNLF......VKL..N...
EP01104_Vermistella_antarctica_P006191                ECVG.TS....LGLYNM...................TLHFFRTLF......VNS..G...
EP01105_Mastigella_eilhardi_P025345                   RLVG.RN....AAAYQQ...................VASLTREQF......SAC..K...
EP01106_Pelomyxa_sp_JSP_P002618                       ----.--....------...................---------......---..-...
EP01107_Rhizomastix_libera_P010381                    KLIG.TS....TTLYTT...................TTELLAQRF......LET..N...
EP01108_Squamamoeba_japonica_P003341                  ALLG.DY....PALYRL...................VVDASRALF......LAV..K...
EP01109_Acytostelium_subglobosum_P010349              ELVG.KS....FQLYTM...................AVDYIKELY......QHS..G...
EP01111_Echinosteliopsis_oligospora_P006893           ----.--....------...................---------......---..-...
EP01112_Ceratiomyxa_fruticulosa_P015274               HFVG.KS....VALYNM...................ILHFFRTLF......VSN..K...
EP01113_Clastostelium_recurvatum_P006043              SLVG.TS....LPLYNM...................MLHFFRTLF......VST..N...
EP01114_Cavostelium_apophysatum_P000935               HLVG.KS....VKLYNV...................LVSLIRTLF......INT..G...
EP01116_Phalansterium_solitarium_P014672              TLMG.HS....AQLYNV...................LVHFVRMLY......VSS..R...
EP01117_Protostelium_nocturnum_P011491                EFIG.KD....RQLYNS...................VCHNLRQLF......VNT..K...
EP01119_Soliformovum_irregulare_P013568               TSIG.AD....VQLYNQ...................TIHYIRSLY......VDQ..P...
EP01120_Amphizonella_sp_Union-15-10_P016425           RLIG.PS....MRLYNY...................VLQKCKNLF......VAT..N...
EP01121_Diplochlamys_sp_Union-15-3_P022045            ----.--....------...................---------......---..-...
EP01122_Echinamoeba_exundans_P011300                  DNLG.TS....TSLYSA...................ALAWFRTQP......VEL..A...
EP01124_Arcella_intermedia_P036845                    GLIG.DN....FNLYDN...................LLGLVKNLY......VET..K...
EP01125_Pyxidicula_operculata_P006369                 NIIG.ES....EVLYNY...................VLALIRTIY......NET..G...
EP01126_Amoeba_proteus_P009053                        YIVG.SS....RSLYEK...................LLLQITEFF......FTT..S...
EP01126_Amoeba_proteus_P009058                        ----.--....------...................---------......---..-...
EP01127_Copromyxa_protea_P022519                      YFVG.SS....SSLYDK...................LQTAITDLY......LNT..N...
EP01129_Flabellula_baltica_P015529                    DMLG.KS....LILYNT...................CVTIIKEQY......VKT..G...
EP01129_Flabellula_baltica_P017396                    ----.--....------...................---------......---..-...
EP01130_Rhizamoeba_saxonica_P007759                   SMIG.NC....YKLYMI...................LIETVKEIY......YET..K...
EP01132_Coremiostelium_polycephalum_P005107           KLLG.KS....SQLYTM...................LIDLIKKMF......VEP..Gre.
EP01133_Synstelium_polycarpum_P007360                 VLIG.KS....TQLYAS...................VVEYIKTLF......VAT..G...
EP01155_Anaeramoeba_flamelloides_P021844              TLIG.TS....LPLYQS...................TIEVVRLFY......SKT..G...
EP01155_Anaeramoeba_flamelloides_P032943              TLIG.TS....LPLYQS...................TIEVVRLFY......SKT..G...
EP01155_Anaeramoeba_flamelloides_P040755              ----.--....------...................---------......---..-...
EP01156_Anaeramoeba_ignava_P010777                    EIIG.RS....QKLYNL...................TLDYLRDLF......IKT..A...
EP00151_Rhizophagus_irregularis_P012169               DMIG.EN....NILFDE...................MLNLIRIWF......NDN..G...
EP00152_Rhizopus_delemar_P004853                      ----.--....--SYQE...................VI-------......---..-...
EP00153_Phycomyces_blakesleeanus_P002444              DIIG.GD....PKLYTM...................FMTMLRLVF......EAT..P...
EP00839_Anaeromyces_robustus_P010928                  SLID.KS....SKLYEK...................VMSYVKQFY......AKT..G...
EP00843_Neocallimastix_californiae_P012851            ALIS.KS....NKLYEK...................VMSYVKQFY......AKT..G...
EP00844_Piromyces_finnis_P003029                      ----.--....------...................---------......---..-...
EP00846_Dimargaris_cristalligena_P005699              GAIH.TN....ISLYNT...................VLGVLRQGF......VQT..G...
EP00847_Piptocephalis_cylindrospora_P001963           TEVG.GD....VQLYSE...................ILSTLRSIL......IKDpeG...
EP00849_Syncephalis_pseudoplumigaleata_P002731        RLIG.CN....LQLYNV...................CLGLLRSLF......IQD..G...
EP00861_Lobosporangium_transversale_P009355           DIVG.GN....LKLYNH...................IGTYLRSLF......IQT..N...
EP00862_Endogone_sp_FLAS-F59071_P008674               GVIG.DD....LELYQM...................FVHVVKVVF......ETD..P...
EP00863_Basidiobolus_meristosporus_P004598            HVIG.TN....ITLYDL...................VLGFLRTLF......LST..G...
EP00864_Zancudomyces_culisetae_P005389                EIIG.ED....IELYEK...................VVSYLQTTKni..grREL..G...
EP00865_Coemansia_reversa_P003241                     NAIE.GD....LRLYMQ...................TLGMVREQF......IET..N...
EP00160_Parvularia_atlantis_P003541                   EAIG.TS....IALYNE...................VLRLLRLYY......VEN..G...
EP00160_Parvularia_atlantis_P021186                   ----.--....------...................---------......---..-...
EP00035_Acanthoeca_spectabilis_P022380                KLIG.RS....VPLYNE...................TLRAVRTHF......IET..G...
EP00037_Helgoeca_nana_P020425                         KLIG.KS....VPLYNE...................TLRALRTQF......VET..G...
EP00038_Savillea_parva_P013598                        KLIG.KS....VPLYNE...................TLRAIRTHF......IAT..G...
EP00039_Didymoeca_costata_P025509                     ANIG.SE....IKLYNF...................VLTKIRTEF......VNT..G...
EP00040_Diaphanoeca_grandis_P001898                   ELVG.SS....LKLYNV...................VLGIVRTKF......VET..G...
EP00041_Stephanoeca_diplocostata_P028291              TMVG.PT...lMTLYNV...................VLELIRTEF......MET..G...
EP00042_Codosiga_hollandica_P040283                   TVIG.NS....LDLYNY...................LLQHVRLKF......VRT..H...
EP00043_Microstomoeca_roanoka_P018221                 ELVG.TS....TQLYQR...................LLEYLRLAY......VQS..S...
EP00044_Salpingoeca_rosetta_P003444                   ELVG.SS....SHLHQR...................LLEYLRLAY......VQS..N...
EP00045_Choanoeca_perplexa_P005639                    AMVG.SH....LRLYNH...................VLALLRKQF......KAT..G...
EP00046_Monosiga_brevicollis_P001835                  QLVG.SK....MKLYEA...................LLVELRSQF......VKH..G...
EP00047_Mylnosiga_fluctuans_P006705                   DLIG.QS....KELYNS...................FLAILRTQF......FKG..A...
EP00048_Salpingoeca_helianthica_P000713               SYLG.TS....KPLYDI...................FLEVLRGRF......LRT..R...
EP00049_Salpingoeca_infusionum_P011020                RLCG.GK....PPLQAV...................AIKVVTSQY......IKD..G...
EP00050_Salpingoeca_kvevrii_P006459                   QFVG.SS....VSMYGK...................LLVEVRSRY......ANT..Q...
EP00051_Salpingoeca_urceolata_P011784                 DVVG.TK....LPLYNK...................VLEFVRAHF......VKS..D...
EP00051_Salpingoeca_urceolata_P011785                 ----.--....------...................---------......---..-...
EP00052_Salpingoeca_macrocollata_P014127              SQVG.SS....IELYNH...................VLKLIRLGF......LDT..Q...
EP00053_Salpingoeca_punica_P013933                    DFLG.GY....VELYNY...................LLKLVRLGL......LQS..K...
EP00054_Salpingoeca_dolichothecata_P011820            HLVG.SS....VQLYNK...................ILHLIRTLF......VKH..K...
EP00054_Salpingoeca_dolichothecata_P034594            ----.--....------...................---------......---..-...
EP00055_Hartaetosiga_balthica_P005726                 QFIG.PH....HVHCIV...................AMKAVLQKF......VET..E...
EP00056_Hartaetosiga_gracilis_P013448                 HYIG.TT....QSHCLV...................AMKAVLQRF......VST..G...
EP00120_Capsaspora_owczarzaki_P005763                 QLVD.KS....IILYRY...................ALTLIRSRF......IKS..H...
EP00123_Amoebidium_parasiticum_P010661                EVVG.RL....PRLYDM...................VVRFLHRLF......LST..K...
EP00124_Ichthyophonus_hoferi_P001960                  EVVG.TF....PTLYEM...................VVRFLHRLF......ITT..R...
EP00125_Sphaeroforma_arctica_P006256                  DIIG.KS....SEVYHM...................VLKLFETLF......KNT..Q...
EP00125_Sphaeroforma_arctica_P017541                  ----.--....------...................---------......---..-...
EP00126_Sphaerothecum_destruens_P001059               GFVG.SS....IVLYNH...................VLAFLR---......---..-...
EP00128_Syssomonas_multiformis_P003633                HLIG.TS....LVLYNF...................LLEEIKQQY......AKN..G...
EP00729_Bicosta_minor_P004643                         KCVG.EE....FRLYLA...................LLQELRAGF......LRT..G...
EP00730_Choanoeca_flexa_P003848                       SMVG.TH....LRLYNH...................VLTILRKRF......KET..G...
EP00911_Craspedida_sp_UC1_P002612                     SLIG.HS....LKLYNA...................VLAVVRKRF......QET..N...
EP01134_Creolimax_fragrantissima_P001544              EIIG.KS....TEIYHM...................VLKLFETMF......KNT..K...
EP01135_Chromosphaera_perkinsii_P000170               DSIG.RS....LVLYRV...................VMDSLRTLY......ANT..A...
EP01137_Pigoraptor_chileana_P007890                   TAIG.KS....FKLYNI...................TLNVLRSIF......ARK..G...
EP01147_Barroeca_monosierra_P005938                   DLTG.LS....QKLYTR...................LLDYLRLCF......AQT..G...
EP00057_Strongylocentrotus_purpuratus_P030231         GMVG.KS....VKLFDM...................VLQFLRTLF......LST..R...
EP00058_Branchiostoma_floridae_P023795                HMIG.RD....VKLYDM...................VLQFLRTLF......LRT..R...
EP00059_Ciona_intestinalis_P006096                    EMIG.KN....IRLYDM...................VLQFLRTLF......LKT..H...
EP00067_Danio_rerio_P013027                           QMIG.KN....VKLYDM...................VLQFLRTLF......LRT..R...
EP00074_Homo_sapiens_P038475                          RMVG.KN....VKLYDM...................VLQFLRTLF......LRT..R...
EP00090_Calanus_glacialis_P020940                     EMIG.TN....VKLYDM...................TLQFLRTLF......LRT..R...
EP00096_Caligus_rogercresseyi_P011921                 HMIG.SN....VKLYDM...................ILQFLRTLF......LRT..R...
EP00099_Drosophila_melanogaster_P016636               NMIG.TS....VKLYDM...................VLQFLRTLF......LRT..R...
EP00103_Capitella_teleta_P004544                      KMVG.KN....IKLYDM...................VLQFLRTLF......LRT..R...
EP00103_Capitella_teleta_P022993                      ----.--....------...................---------......---..-...
EP00110_Nematostella_vectensis_P005096                KMIG.KS....LSLYNL...................VLQFLRTLF......LRA..N...
EP00114_Trichoplax_sp_H2_P008678                      ELIG.RS....VKLYNT...................TLQILRTLY......FRN..A...
EP00115_Mnemiopsis_leidyi_P008470                     EMIG.LS....FPLYQM...................MLIFVRTLY......QRN..K...
EP00118_Oscarella_pearsei_P001993                     KYVG.GS....LKLYNM...................LLQFIRTLF......LST..K...
EP00119_Amphimedon_queenslandica_P003971              EMLG.TS....LPLYNT...................LTQFLRTLF......LRT..R...
EP00119_Amphimedon_queenslandica_P005242              EMLG.TS....LPLYNT...................LTQFLRTLF......LRT..R...
                                                                                                                  

EP00060_Petromyzon_marinus_P041086                    ..............................................N............P
EP00072_Mus_musculus_P018357                          ..............................................N............V
EP00085_Daphnia_pulex_P028933                         ..............................................N............V
EP00001_Collodictyon_triciliatum_P090437              ..............................................-............-
EP00002_Diphylleia_rotans_P001368                     ..............................................A............Q
EP00003_Mantamonas_plastica_P013958                   ..............................................D............P
EP00005_Dracoamoeba_jomungandri_P000959               ..............................................-............-
EP00013_Stygamoeba_regulata_P014231                   ..............................................E............F
EP00013_Stygamoeba_regulata_P021890                   ..............................................N............P
EP00021_Heterostelium_album_P003466                   ..............................................-............-
EP00022_Cavenderia_fasciculata_P000371                ..............................................N...........vA
EP00023_Dictyostelium_discoideum_P005053              ..............................................N............Y
EP00024_Dictyostelium_purpureum_P000861               ..............................................N............Y
EP00025_Tieghemostelium_lacteum_P006643               ..............................................T............P
EP00027_Filamoeba_sp_ATCC50430_P007801                ..............................................-............-
EP00029_Vermamoeba_vermiformis_P006008                dt......................................adgtcqA............L
EP00031_Thecamonas_trahens_P002585                    ..............................................Slg........vlA
EP00033_Pygsuia_biforma_P003222                       ..............................................R............L
EP00163_Fabomonas_tropica_P013056                     ..............................................-............-
EP00164_Ancoracysta_twista_P011516                    ..............................................N............P
EP00181_Compsopogon_caeruleus_P006755                 ..............................................E............P
EP00192_Tetraselmis_astigmatica_P009767               ..........................................vsvqD............T
EP00193_Tetraselmis_chui_P021226                      ..........................................ismqE............A
EP00204_Picochlorum_oklahomense_P000162               y.........................................vgmkE............S
EP00205_Picochlorum_sp_RCC944_P001111                 y.........................................vgmkE............A
EP00206_Coccomyxa_subellipsoidea_P006332              ..........................................cgvkE............A
EP00211_Chloroparvula_japonica_P001238                r........................................ssgsaR............L
EP00211_Chloroparvula_japonica_P001914                ..............................................E............L
EP00212_Chloropicon_laureae_P008467                   ..............................................-............-
EP00213_Chloropicon_mariensis_P006713                 ..........................................mskdE............Q
EP00215_Chloropicon_roscoffensis_P006577              ..........................................lsreE............L
EP00218_Dolichomastix_sp_CCMP3274_P013305             ............................................slK............V
EP00224_Ostreococcus_tauri_P001545                    ..............................................D............D
EP00227_Mantoniella_beaufortii_P001711                ..............................................Y............V
EP00229_Micromonas_commoda_P002853                    ..............................................D............V
EP00230_Micromonas_polaris_P001643                    ..............................................L............P
EP00230_Micromonas_polaris_P005268                    ..............................................L............P
EP00231_Micromonas_pusilla_P004470                    ..............................................S............P
EP00232_Nephroselmis_pyriformis_P014177               ..............................................R............D
EP00232_Nephroselmis_pyriformis_P015472               ..............................................-............-
EP00235_Prasinoderma_singulare_P004748                ..............................................-............-
EP00235_Prasinoderma_singulare_P012520                ..............................................R............S
EP00240_Pyramimonas_obovata_P015850                   ..............................................D............P
EP00241_Pyramimonas_parkeae_P017203                   ..............................................D............T
EP00276_Gloeochaete_wittrockiana_P006928              ..............................................N............K
EP00279_Guillardia_theta_P015370                      .............................................lT............S
EP00283_Hemiselmis_rufescens_P000529                  .............................................hK............I
EP00286_Rhodomonas_abbreviata_P021257                 ..............................................D............T
EP00288_Rhodomonas_lens_P015353                       ..............................................D............T
EP00302_Diacronema_sp_CCMP2436_P004196                ..............................................H............S
EP00323_Chrysochromulina_tobinii_P005832              ..............................................D............P
EP00369_Babesia_microti_P001213                       ...........................................stiS............S
EP00455_Lapot_gusevi_P040827                          ..............................................D............P
EP00457_Paulinella_chromatophora_P004307              ..............................................D............V
EP00465_Bigelowiella_longifila_P008712                ..............................................N............Y
EP00466_Bigelowiella_natans_P006215                   ..............................................N............Y
EP00467_Chlorarachnion_reptans_P001995                ..............................................S............P
EP00468_Gymnochlora_sp_CCMP2014_P000258               ..............................................N............D
EP00469_Lotharella_globosa_P008637                    ..............................................D............P
EP00471_Norrisiella_sphaerica_P012426                 ..............................................L............Q
EP00473_Plasmodiophora_brassicae_P009227              ..............................................H............F
EP00474_Spongospora_subterranea_P010463               ..............................................H............Y
EP00475_Leptophrys_vorax_P007786                      ..............................................N............F
EP00484_Ammonia_sp_Unknown_P005095                    .............................................rL............D
EP00485_Elphidium_margaritaceum_P003846               .............................................sSsh........alI
EP00512_Aurantiochytrium_limacinum_P012493            ..............................................N............L
EP00513_Hondaea_fermentalgiana_P006705                ..............................................N............L
EP00514_Thraustochytrium_sp_LLF1b_P004138             ..............................................N............T
EP00516_Mucochytrium_quahogii_P007062                 ..............................................N............M
EP00612_Vaucheria_litorea_P004102                     ..............................................Det........kgS
EP00645_Phytophthora_infestans_P016931                satnn.................................hpkeyvdyV............A
EP00652_Aphanomyces_astaci_P013367                    tdpst................................tnakdyvylA............S
EP00653_Aphanomyces_invadans_P004466                  hdapss..............................sanskdyvylA............S
EP00655_Saprolegnia_parasitica_P000229                hassl................................espkeytylA............S
EP00656_Telonema_subtile_P000606                      ..............................................D............P
EP00658_Telonema_sp_P-2_P061304                       ..............................................D............P
EP00668_Euglena_longa_P032897                         ..............................................H............V
EP00697_Spironema_sp_BW2_P004351                      ............................................gvW............P
EP00698_Gefionella_okellyi_P004067                    ..............................................N............V
EP00727_Mastigamoeba_balamuthi_P013052                ..............................................S............A
EP00736_Rhodelphis_marinus_P003578                    ..............................................E............K
EP00738_Chloropicon_primus_P004997                    ..........................................mskeE............L
EP00740_Mantoniella_antarctica_P013281                ..............................................A............T
EP00740_Mantoniella_antarctica_P017111                ..............................................-............-
EP00741_Cyanophora_paradoxa_P007838                   ..............................................S............G
EP00743_Colponemidia_sp_Colp-15_P007111               ..............................................N............A
EP00744_Colponema_vietnamica_P040751                  ..............................................-............-
EP00761_Pharyngomonas_kirbyi_P004890                  ..............................................N............S
EP00775_Hariotina_reticulata_P013351                  ..........................................lgckE............L
EP00793_Prasinoderma_coloniale_P002506                ..............................................G............S
EP00798_Chlamydomonas_sp_ICE-L_P029129                cgfsdlsyctlrcqllvalhddnnitvvelcvvkyrdseglycgfsD............L
EP00799_Chlamydomonas_eustigma_P000312                ..........................................igakE............L
EP00802_Teleaulax_amphioxeia_P014490                  ..............................................D............L
EP00808_Paulinella_micropora_P030976                  ..............................................N............P
EP00813_Pythium_oligandrum_P012731                    sant..................................npkdyveyV............P
EP00824_Muranothrix_gubernata_P022533                 ..............................................K............P
EP00851_Chlamydomonas_incerta_P001404                 ..........................................vgprE............T
EP00852_Chlamydomonas_schloesseri_P003606             ..........................................vgprE............T
EP00853_Edaphochlamys_debaryana_P009236               ..........................................vgvrE............C
EP00854_Cymbomonas_tetramitiformis_P028644            ..............................................-............-
EP00854_Cymbomonas_tetramitiformis_P028972            ..............................................-............-
EP00873_Tetraselmis_striata_P026805                   ..........................................ismqE............A
EP00875_Gonium_pectorale_P011038                      ..........................................lgvrE............C
EP00876_Tetrabaena_socialis_P002120                   ..........................................vgvrE............C
EP00877_Chromochloris_zofingiensis_P002275            ..........................................itlkE............L
EP00878_Enallax_costatus_P009997                      ..........................................lgskE............L
EP00878_Enallax_costatus_P013842                      ..............................................-............-
EP00879_Flechtneria_rotunda_P023663                   ..........................................lgtkE............L
EP00879_Flechtneria_rotunda_P026351                   ..............................................-............-
EP00880_Monoraphidium_neglectum_P012455               ..............................................-............-
EP00881_Raphidocelis_subcapitata_P001103              ..........................................lslkE............L
EP00882_Tetradesmus_deserticola_P034524               ..............................................-............-
EP00883_Tetradesmus_obliquus_P002781                  ..........................................lgskE............L
EP00885_Auxenochlorella_protothecoides_P004503        ..........................................vgvpE............A
EP00886_Chlorella_sorokiniana_P009356                 ..........................................vgmqE............A
EP00887_Chlorella_sp_A99_P003873                      ..........................................vgmqE............A
EP00888_Micractinium_conductrix_P001504               ..........................................vgmpE............A
EP00889_Picochlorum_renovo_P004143                    y.........................................vgmkE............S
EP00890_Picochlorum_soloecismus_P006701               ..........................................vgmkE............A
EP00891_Asterochloris_glomerata_P009209               ..........................................igikE............T
EP00892_Ulva_mutabilis_P010407                        gp.......................................rlglaE............D
EP00893_Bathycoccus_prasinos_P005905                  ..............................................D............P
EP00899_Mesostigma_viride_P024733                     ..............................................D............W
EP00900_Chrysochromulina_parva_P016800                ..............................................D............P
EP00908_Phaeocystis_cordata_P020699                   ..............................................D............G
EP00922_Rhytidocystis_sp_ex-Travisia-forbesii_P006095 ..............................................-............-
EP00922_Rhytidocystis_sp_ex-Travisia-forbesii_P031052 ..............................................-............-
EP00924_Labyrinthula_sp_SR-Ha-C_P002972               ..............................................D............S
EP00937_MAST-01D_sp_MAST-1D-sp2_P004475               rgagrdq.............................rdefvalcprD............P
EP00947_MAST-08B_sp_MAST-8B-sp1_P005493               ..............................................D............R
EP00951_Prasinocladus_malaysianus_P010132             ..............................................-............-
EP00951_Prasinocladus_malaysianus_P027162             vtvqlsm.............................llnlwsrrvqE............A
EP00959_Pyramimonas_sp_CCMP1952_P360753               ..............................................D............P
EP01023_Acetabularia_acetabulum_P039653               v.........................................gkveQ............G
EP01025_Chloroclados_australasicus_P041756            i.........................................gkveS............G
EP01027_Heterolobosea_sp_BB2_P017877                  ..............................................N............I
EP01029_Cantina_marsupialis_P001490                   ..............................................R............-
EP01080_Neovahlkampfia_damariscottae_P004741          ..............................................N............P
EP01083_Nonionella_stella_P094489                     ..............................................NanesdlyswkdlI
EP01083_Nonionella_stella_P184255                     ..............................................N............P
EP01083_Nonionella_stella_P273201                     ..............................................N............P
EP01087_Luapelamoeba_hula_P007988                     ..............................................N............L
EP01088_Endostelium_zonatum_P015223                   ..............................................D............P
EP01089_Gocevia_fonbrunei_P004043                     ..............................................N............S
EP01090_Pellita_catalonica_P009808                    ..............................................D............S
EP01091_Cochliopodium_minus_P020018                   ..............................................D............P
EP01095_Lingulamoeba_sp_RSL-Kostka_P001413            ..............................................N............T
EP01095_Lingulamoeba_sp_RSL-Kostka_P002512            ..............................................-............-
EP01096_Ripella_sp_DP13-Kostka_P001302                ..............................................K............T
EP01101_Sappina_pedata_P006133                        ..............................................D............I
EP01101_Sappina_pedata_P010771                        ..............................................-............-
EP01102_Stenamoeba_stenopodia_P008294                 n.........................................rqryN............H
EP01103_Thecamoeba_quadrilineata_P015702              ..............................................D............T
EP01104_Vermistella_antarctica_P006191                ..............................................D............M
EP01105_Mastigella_eilhardi_P025345                   ..............................................C............L
EP01106_Pelomyxa_sp_JSP_P002618                       ..............................................-............-
EP01107_Rhizomastix_libera_P010381                    ..............................................N............K
EP01108_Squamamoeba_japonica_P003341                  ..............................................K............G
EP01109_Acytostelium_subglobosum_P010349              ..............................................N............P
EP01111_Echinosteliopsis_oligospora_P006893           ..............................................-............-
EP01112_Ceratiomyxa_fruticulosa_P015274               ..............................................K............P
EP01113_Clastostelium_recurvatum_P006043              ..............................................N............P
EP01114_Cavostelium_apophysatum_P000935               ..............................................H............P
EP01116_Phalansterium_solitarium_P014672              ..............................................H............P
EP01117_Protostelium_nocturnum_P011491                ..............................................R............M
EP01119_Soliformovum_irregulare_P013568               ..............................................N............A
EP01120_Amphizonella_sp_Union-15-10_P016425           ..............................................N............V
EP01121_Diplochlamys_sp_Union-15-3_P022045            ..............................................-............-
EP01122_Echinamoeba_exundans_P011300                  ..............................................D............-
EP01124_Arcella_intermedia_P036845                    ..............................................E............I
EP01125_Pyxidicula_operculata_P006369                 ..............................................E............T
EP01126_Amoeba_proteus_P009053                        ..............................................N............N
EP01126_Amoeba_proteus_P009058                        ..............................................-............-
EP01127_Copromyxa_protea_P022519                      ..............................................N............P
EP01129_Flabellula_baltica_P015529                    ..............................................L............L
EP01129_Flabellula_baltica_P017396                    ..............................................-............-
EP01130_Rhizamoeba_saxonica_P007759                   ..............................................D............V
EP01132_Coremiostelium_polycephalum_P005107           ...........................................qqsR............N
EP01133_Synstelium_polycarpum_P007360                 ..............................................N............L
EP01155_Anaeramoeba_flamelloides_P021844              ..............................................D............I
EP01155_Anaeramoeba_flamelloides_P032943              ..............................................D............I
EP01155_Anaeramoeba_flamelloides_P040755              ..............................................-............-
EP01156_Anaeramoeba_ignava_P010777                    ..............................................D............L
EP00151_Rhizophagus_irregularis_P012169               ..............................................W............P
EP00152_Rhizopus_delemar_P004853                      ..............................................E............Q
EP00153_Phycomyces_blakesleeanus_P002444              ..............................................Y............P
EP00839_Anaeromyces_robustus_P010928                  ..............................................T............L
EP00843_Neocallimastix_californiae_P012851            ..............................................S............L
EP00844_Piromyces_finnis_P003029                      ..............................................-............-
EP00846_Dimargaris_cristalligena_P005699              ..............................................D............K
EP00847_Piptocephalis_cylindrospora_P001963           ..............................................S............P
EP00849_Syncephalis_pseudoplumigaleata_P002731        ..............................................Q............P
EP00861_Lobosporangium_transversale_P009355           ..............................................E............A
EP00862_Endogone_sp_FLAS-F59071_P008674               ..............................................H............P
EP00863_Basidiobolus_meristosporus_P004598            ..............................................Y............T
EP00864_Zancudomyces_culisetae_P005389                ..............................................S............G
EP00865_Coemansia_reversa_P003241                     ..............................................D............P
EP00160_Parvularia_atlantis_P003541                   ..............................................H............V
EP00160_Parvularia_atlantis_P021186                   ..............................................-............-
EP00035_Acanthoeca_spectabilis_P022380                ..............................................D............P
EP00037_Helgoeca_nana_P020425                         ..............................................D............I
EP00038_Savillea_parva_P013598                        ..............................................D............P
EP00039_Didymoeca_costata_P025509                     ..............................................I............A
EP00040_Diaphanoeca_grandis_P001898                   ..............................................N............L
EP00041_Stephanoeca_diplocostata_P028291              ..............................................D............V
EP00042_Codosiga_hollandica_P040283                   ..............................................N............K
EP00043_Microstomoeca_roanoka_P018221                 ..............................................D............P
EP00044_Salpingoeca_rosetta_P003444                   ..............................................D............P
EP00045_Choanoeca_perplexa_P005639                    ..............................................N............R
EP00046_Monosiga_brevicollis_P001835                  ..............................................E............P
EP00047_Mylnosiga_fluctuans_P006705                   ..............................................E............R
EP00048_Salpingoeca_helianthica_P000713               ..............................................A............G
EP00049_Salpingoeca_infusionum_P011020                ..............................................Q............M
EP00050_Salpingoeca_kvevrii_P006459                   ..............................................C............P
EP00051_Salpingoeca_urceolata_P011784                 ..............................................D............E
EP00051_Salpingoeca_urceolata_P011785                 ..............................................-............-
EP00052_Salpingoeca_macrocollata_P014127              ..............................................N............P
EP00053_Salpingoeca_punica_P013933                    ..............................................N............P
EP00054_Salpingoeca_dolichothecata_P011820            ..............................................D............P
EP00054_Salpingoeca_dolichothecata_P034594            ..............................................-............-
EP00055_Hartaetosiga_balthica_P005726                 ..............................................N............Y
EP00056_Hartaetosiga_gracilis_P013448                 ..............................................N............L
EP00120_Capsaspora_owczarzaki_P005763                 ..............................................N............A
EP00123_Amoebidium_parasiticum_P010661                ..............................................N............R
EP00124_Ichthyophonus_hoferi_P001960                  ..............................................N............R
EP00125_Sphaeroforma_arctica_P006256                  ..............................................N............R
EP00125_Sphaeroforma_arctica_P017541                  ..............................................-............-
EP00126_Sphaerothecum_destruens_P001059               ..............................................-............-
EP00128_Syssomonas_multiformis_P003633                ..............................................E............S
EP00729_Bicosta_minor_P004643                         ..............................................D............P
EP00730_Choanoeca_flexa_P003848                       ..............................................H............R
EP00911_Craspedida_sp_UC1_P002612                     ..............................................S............A
EP01134_Creolimax_fragrantissima_P001544              ..............................................T............R
EP01135_Chromosphaera_perkinsii_P000170               ..............................................N............D
EP01137_Pigoraptor_chileana_P007890                   ..............................................V............S
EP01147_Barroeca_monosierra_P005938                   ..............................................D............A
EP00057_Strongylocentrotus_purpuratus_P030231         ..............................................N............M
EP00058_Branchiostoma_floridae_P023795                ..............................................N............V
EP00059_Ciona_intestinalis_P006096                    ..............................................N............V
EP00067_Danio_rerio_P013027                           ..............................................N............V
EP00074_Homo_sapiens_P038475                          ..............................................N............V
EP00090_Calanus_glacialis_P020940                     ..............................................N............V
EP00096_Caligus_rogercresseyi_P011921                 ..............................................N............V
EP00099_Drosophila_melanogaster_P016636               ..............................................N............V
EP00103_Capitella_teleta_P004544                      ..............................................N............V
EP00103_Capitella_teleta_P022993                      ..............................................-............-
EP00110_Nematostella_vectensis_P005096                ..............................................E............V
EP00114_Trichoplax_sp_H2_P008678                      ..............................................I............E
EP00115_Mnemiopsis_leidyi_P008470                     ..............................................T............S
EP00118_Oscarella_pearsei_P001993                     ..............................................V............V
EP00119_Amphimedon_queenslandica_P003971              ..............................................V............G
EP00119_Amphimedon_queenslandica_P005242              ..............................................V............G
                                                                                                                  

EP00060_Petromyzon_marinus_P041086                    H.YCTLRAEL.......LMALHDL...EA.........................TD.I..
EP00072_Mus_musculus_P018357                          H.YCTLRAEL.......LMSLHDL...DV.........................SD.I..
EP00085_Daphnia_pulex_P028933                         H.YCTLRAEL.......LMALHET...EV.........................QE.I..
EP00001_Collodictyon_triciliatum_P090437              -.--------.......-------...--.........................--.-..
EP00002_Diphylleia_rotans_P001368                     G.ICSLRKDV.......LMTFHDL...GF.........................VD.V..
EP00003_Mantamonas_plastica_P013958                   I.YAALRNDL.......IMYIHDI...GV.........................TE.I..
EP00005_Dracoamoeba_jomungandri_P000959               -.--------.......-------...--.........................--.-..
EP00013_Stygamoeba_regulata_P014231                   A.YCALRADL.......LMALHNS...NV.........................SQ.I..
EP00013_Stygamoeba_regulata_P021890                   I.FCALRSDI.......LMAFHDI...GL.........................DA.I..
EP00021_Heterostelium_album_P003466                   -.--------.......-------...--.........................--.-..
EP00022_Cavenderia_fasciculata_P000371                A.LCTLRADL.......LMLFHDN...GV.........................SE.I..
EP00023_Dictyostelium_discoideum_P005053              L.LCNLRAEI.......LMAIHDK...SI.........................PE.I..
EP00024_Dictyostelium_purpureum_P000861               L.LCNLRAEV.......LMAIHDR...SI.........................NE.I..
EP00025_Tieghemostelium_lacteum_P006643               A.LCTLRSEI.......LMITHDH...DI.........................QE.I..
EP00027_Filamoeba_sp_ATCC50430_P007801                -.--------.......-------...--.........................--.I..
EP00029_Vermamoeba_vermiformis_P006008                S.YCTLRGEL.......LMALHDM...S-.........................SE.L..
EP00031_Thecamonas_trahens_P002585                    A.YASLRADV.......LVALTAS...GN.........................PT.I..
EP00033_Pygsuia_biforma_P003222                       E.FCQLRVDI.......VMCAHDC...QN.........................DA.I..
EP00163_Fabomonas_tropica_P013056                     -.--------.......-------...--.........................--.-..
EP00164_Ancoracysta_twista_P011516                    I.FCTLRAEI.......LMALHDH...GI.........................ST.V..
EP00181_Compsopogon_caeruleus_P006755                 G.YSNLRCDL.......IYGIAEG...PSy.......................pSG.V..
EP00192_Tetraselmis_astigmatica_P009767               G.LCILRSQL.......LMALHDK...KA.........................VE.L..
EP00193_Tetraselmis_chui_P021226                      S.LCTLRSQL.......LMALHDN...AA.........................VE.L..
EP00204_Picochlorum_oklahomense_P000162               A.LCACKTQL.......LMSLQEK...GE.........................AA.V..
EP00205_Picochlorum_sp_RCC944_P001111                 A.VCACKTQL.......IMSLYDA...EE.........................AK.L..
EP00206_Coccomyxa_subellipsoidea_P006332              A.YCSLRSQL.......LMAAHDA...NI.........................VE.L..
EP00211_Chloroparvula_japonica_P001238                G.LCTLRSQL.......LMALHDT...GRkevctk.............axxxxxKE.V..
EP00211_Chloroparvula_japonica_P001914                Y.LCSLRSDF.......VLALSHRiigDK.........................LQ.T..
EP00212_Chloropicon_laureae_P008467                   -.--------.......-------...--.........................--.-..
EP00213_Chloropicon_mariensis_P006713                 A.YCSFRSQL.......LMALHDS...-V.........................NE.L..
EP00215_Chloropicon_roscoffensis_P006577              S.LCAFRSQL.......LMQLHDA...Q-.........................NE.L..
EP00218_Dolichomastix_sp_CCMP3274_P013305             S.ACSLRSQL.......LMRLHDM...GT.........................QK.Vgg
EP00224_Ostreococcus_tauri_P001545                    A.ACSLRSQL.......LMAFHDA...GE.........................ME.M..
EP00227_Mantoniella_beaufortii_P001711                A.VCSLRSQL.......LMALHDE...EQ.........................TE.L..
EP00229_Micromonas_commoda_P002853                    G.ACSLRSQL.......LMSLHDD...EK.........................TG.L..
EP00230_Micromonas_polaris_P001643                    A.TCALRSQL.......LMSLHDD...DL.........................VD.L..
EP00230_Micromonas_polaris_P005268                    A.TCALRSQL.......LMSLHDD...DL.........................VD.L..
EP00231_Micromonas_pusilla_P004470                    A.ACSLRSQF.......LMALHDE...EQ.........................TD.L..
EP00232_Nephroselmis_pyriformis_P014177               T.VCSLRSQL.......LMGLHDR...RE.........................ND.L..
EP00232_Nephroselmis_pyriformis_P015472               -.--------.......-------...--.........................--.-..
EP00235_Prasinoderma_singulare_P004748                -.--------.......-------...--.........................--.-..
EP00235_Prasinoderma_singulare_P012520                G.ECALRFQL.......LMALRDA...GA.........................S-.-..
EP00240_Pyramimonas_obovata_P015850                   A.ICALRSQL.......LMALHDS...GQ........................aAE.L..
EP00241_Pyramimonas_parkeae_P017203                   A.MCTLRSQL.......LMALHDG...GS........................sAE.L..
EP00276_Gloeochaete_wittrockiana_P006928              A.FCTLRSEL.......VMSLHDL...GV.........................SL.L..
EP00279_Guillardia_theta_P015370                      Y.LSTLRLHL.......PLAVHES...GV.........................RH.V..
EP00283_Hemiselmis_rufescens_P000529                  A.LCSLRLQL.......PLAVLEA...GH.........................KA.S..
EP00286_Rhodomonas_abbreviata_P021257                 S.LCSLRLHL.......PLAVMES...GS.........................KH.V..
EP00288_Rhodomonas_lens_P015353                       A.LCSLRLHL.......PLAVME-...--.........................--.-..
EP00302_Diacronema_sp_CCMP2436_P004196                L.FCNLRTTV.......LMAVHDS...ATss.....................seEH.I..
EP00323_Chrysochromulina_tobinii_P005832              T.VAGLRTDL.......TMALHEAa.dAD.........................RP.V..
EP00369_Babesia_microti_P001213                       I.YCGYYSSIrliffeyYQSLHPN...EN.........................SK.I..
EP00455_Lapot_gusevi_P040827                          V.YSMLRFDL.......LMAFHDK...NI.........................PA.I..
EP00457_Paulinella_chromatophora_P004307              L.CAALRLDL.......MLAMQDR...GV.........................SW.L..
EP00465_Bigelowiella_longifila_P008712                N.YCRLRLDL.......LLGCAYK..lRG.........................KG.N..
EP00466_Bigelowiella_natans_P006215                   N.YCRLRLDL.......LLGCAYK..mRG.........................KG.N..
EP00467_Chlorarachnion_reptans_P001995                I.FCKLRLEL.......VHGLAFKs.yNL.........................SD.I..
EP00468_Gymnochlora_sp_CCMP2014_P000258               K.YCQIRLDL.......LLALPFH..pKG.........................QE.V..
EP00469_Lotharella_globosa_P008637                    V.FCRLRLDL.......MISLTYQ..aQG.........................DK.V..
EP00471_Norrisiella_sphaerica_P012426                 G.YCRLRLDL.......VHQSAHLs.kSV.........................ND.V..
EP00473_Plasmodiophora_brassicae_P009227              G.YCVLRMEL.......LMALHDC...GQ.........................QD.V..
EP00474_Spongospora_subterranea_P010463               G.YCVLRLEL.......LMALHDC...GR.........................GV.V..
EP00475_Leptophrys_vorax_P007786                      G.YAILRLEV.......MMSLHDE...AK.........................RE.I..
EP00484_Ammonia_sp_Unknown_P005095                    Q.SVQFPGGY.......QLQLFDH...AH.........................QHlI..
EP00485_Elphidium_margaritaceum_P003846               N.VCNFRVDL.......SCSLYDH...AH.........................QHlI..
EP00512_Aurantiochytrium_limacinum_P012493            R.LCALRADL.......LMGLHDI...NA........................qQT.V..
EP00513_Hondaea_fermentalgiana_P006705                R.LCALRADL.......LMGLHDI...SA.........................QS.V..
EP00514_Thraustochytrium_sp_LLF1b_P004138             R.YCALRADI.......LMALHDV...S-.........................PA.L..
EP00516_Mucochytrium_quahogii_P007062                 R.FCALRSDL.......LMGLHDI...SA.........................ST.I..
EP00612_Vaucheria_litorea_P004102                     L.WLTLLTDV.......LVSVRES...VQ.........................QK.Vn.
EP00645_Phytophthora_infestans_P016931                L.LGAMRSDL.......ANLQRDK...-T.........................TP.L..
EP00652_Aphanomyces_astaci_P013367                    F.IGTLRNDV.......ANLQRDH...-A.........................TP.L..
EP00653_Aphanomyces_invadans_P004466                  L.IGSLRNDI.......ANVQRDL...A-.........................TP.L..
EP00655_Saprolegnia_parasitica_P000229                L.LGTLRSDM.......ANVQRDH...A-.........................TT.L..
EP00656_Telonema_subtile_P000606                      V.YCWIRAAL.......IGTIQHT...GQ.........................PV.A..
EP00658_Telonema_sp_P-2_P061304                       V.YAWLRVGL.......IGTIQHS...GQ.........................PE.A..
EP00668_Euglena_longa_P032897                         E.AGQLLHQL.......LL-----...--.........................--.-..
EP00697_Spironema_sp_BW2_P004351                      A.FGTLRAET.......LMMLHDQ...GN.........................SA.I..
EP00698_Gefionella_okellyi_P004067                    L.LCTARSDL.......VMMIHET...GS.........................LS.A..
EP00727_Mastigamoeba_balamuthi_P013052                V.VCALRADL.......LMSLHEG...GV.........................VA.V..
EP00736_Rhodelphis_marinus_P003578                    S.LCVLRSDV.......VLAAREA...TC.........................EA.M..
EP00738_Chloropicon_primus_P004997                    A.YCSFRSQL.......LMTLHDG...M-.........................NE.I..
EP00740_Mantoniella_antarctica_P013281                A.VCSLRSQL.......LMALHDD...EQ.........................TE.L..
EP00740_Mantoniella_antarctica_P017111                -.--------.......-------...--.........................--.-..
EP00741_Cyanophora_paradoxa_P007838                   A.LCTLRSDL.......VMAAHEA...GA.........................SA.L..
EP00743_Colponemidia_sp_Colp-15_P007111               A.FCTLRSEL.......LMALHDL...GV.........................AE.I..
EP00744_Colponema_vietnamica_P040751                  -.--------.......IMTAHDE...NL.........................DN.I..
EP00761_Pharyngomonas_kirbyi_P004890                  S.FCSLRSNL.......LMMLHDN...GL.........................SQ.V..
EP00775_Hariotina_reticulata_P013351                  S.YCALRTQL.......LMSLHDV...R-.........................EA.L..
EP00793_Prasinoderma_coloniale_P002506                A.DCSLRSQL.......LMSLHDA...GG.........................ED.L..
EP00798_Chlamydomonas_sp_ICE-L_P029129                S.YCTLRCQL.......LMALHDD...NN.........................IT.V..
EP00799_Chlamydomonas_eustigma_P000312                S.YCTLRSQL.......LMALHDD...N-.........................SS.V..
EP00802_Teleaulax_amphioxeia_P014490                  A.LCSLRLQL.......PLAALEA...GT.........................KH.V..
EP00808_Paulinella_micropora_P030976                  L.CAALRLDL.......LMAFHDQ...GV.........................SL.V..
EP00813_Pythium_oligandrum_P012731                    F.LGSLRCDL.......ANLQRDK...-T.........................TS.L..
EP00824_Muranothrix_gubernata_P022533                 V.FCTLRAEM.......LMVMHDE...GV.........................SE.I..
EP00851_Chlamydomonas_incerta_P001404                 S.YAALRSQL.......LMALHDD...NN.........................-P.V..
EP00852_Chlamydomonas_schloesseri_P003606             S.YAALRSQL.......LMALHDD...NN.........................-P.V..
EP00853_Edaphochlamys_debaryana_P009236               S.YAALRAQL.......LMALHDD...NN.........................-P.V..
EP00854_Cymbomonas_tetramitiformis_P028644            -.-----SQL.......LMALHDNqeqGH.........................QE.L..
EP00854_Cymbomonas_tetramitiformis_P028972            -.--------.......-------...--.........................--.-..
EP00873_Tetraselmis_striata_P026805                   A.LCTLRSQL.......LMALHDS...GA.........................VE.L..
EP00875_Gonium_pectorale_P011038                      S.YATLRGQL.......LMALHDD...NN.........................-P.L..
EP00876_Tetrabaena_socialis_P002120                   S.YAALRSQL.......LMALHDD...NN.........................-P.V..
EP00877_Chromochloris_zofingiensis_P002275            S.YCALRTQL.......LMSLHDA...K-.........................SD.V..
EP00878_Enallax_costatus_P009997                      S.YCALRTQL.......LMSLHDS...SLkgpsgkaapgi...rkekdflsrvrEQ.L..
EP00878_Enallax_costatus_P013842                      -.--------.......-------...--.........................--.-..
EP00879_Flechtneria_rotunda_P023663                   S.YCALRTQL.......LMTLHDS...SQ.........................KA.V..
EP00879_Flechtneria_rotunda_P026351                   -.--------.......-------...--.........................--.-..
EP00880_Monoraphidium_neglectum_P012455               -.--------.......-------...--.........................--.-..
EP00881_Raphidocelis_subcapitata_P001103              S.YCALRTQL.......LMALHDA...GA.........................DA.L..
EP00882_Tetradesmus_deserticola_P034524               -.--------.......-------...--.........................--.-..
EP00883_Tetradesmus_obliquus_P002781                  S.YCALRTQL.......LMALHDC...SQragvggakaaaggsraerdffsrvrES.L..
EP00885_Auxenochlorella_protothecoides_P004503        A.LCTLRSQL.......LMALHDL...GQ.........................AE.L..
EP00886_Chlorella_sorokiniana_P009356                 A.LCALRSQL.......LMALHDL...GE.........................TE.L..
EP00887_Chlorella_sp_A99_P003873                      A.LCALRGQL.......LMALHDG...GE.........................GD.L..
EP00888_Micractinium_conductrix_P001504               A.LCALRSQL.......LMALHDL...GE.........................TE.L..
EP00889_Picochlorum_renovo_P004143                    A.LCACKTQL.......LMSLQEK...GE.........................AA.V..
EP00890_Picochlorum_soloecismus_P006701               A.ICACRTQL.......LMSLHEN...GQ.........................AT.V..
EP00891_Asterochloris_glomerata_P009209               G.YCILRSQL.......LMACHDK..pQF.........................RH.L..
EP00892_Ulva_mutabilis_P010407                        L.LCGLRRHV.......LMALHSR..nGG.........................ED.V..
EP00893_Bathycoccus_prasinos_P005905                  S.TCALRSQF.......LMAFHDD...EV.........................QE.L..
EP00899_Mesostigma_viride_P024733                     V.ICMLRSQL.......VMALHDT...GA.........................VD.L..
EP00900_Chrysochromulina_parva_P016800                T.VAGLRTDL.......TMALHEAa.dAD.........................RP.V..
EP00908_Phaeocystis_cordata_P020699                   L.IAALRCDV.......AMGLHELq.eEA.........................RP.A..
EP00922_Rhytidocystis_sp_ex-Travisia-forbesii_P006095 -.--------.......-------...--.........................--.-..
EP00922_Rhytidocystis_sp_ex-Travisia-forbesii_P031052 -.--------.......-------...--.........................--.-..
EP00924_Labyrinthula_sp_SR-Ha-C_P002972               M.LCCLRSDL.......IMLYQDN...NV.........................SS.I..
EP00937_MAST-01D_sp_MAST-1D-sp2_P004475               L.LCSLRLDL.......CMALHEH...ADaa.....................vrAA.L..
EP00947_MAST-08B_sp_MAST-8B-sp1_P005493               R.LCSLRAEL.......LMAMHDR...QN.........................KD.I..
EP00951_Prasinocladus_malaysianus_P010132             -.--------.......-------...--.........................--.-..
EP00951_Prasinocladus_malaysianus_P027162             A.LCTLRSQL.......LMALHDA...KA.........................VD.L..
EP00959_Pyramimonas_sp_CCMP1952_P360753               A.ICTMRSQL.......LMALHDS...GQ........................aAE.L..
EP01023_Acetabularia_acetabulum_P039653               M.LCSMRSQL.......LMALHDE...SI.........................TD.I..
EP01025_Chloroclados_australasicus_P041756            M.LCSLRSQL.......LMALHDE...SI.........................TD.I..
EP01027_Heterolobosea_sp_BB2_P017877                  T.FCTLRSDL.......LMTLHDK...GL.........................SE.I..
EP01029_Cantina_marsupialis_P001490                   -.TGALRPEL.......LLACNPN...--.........................--.L..
EP01080_Neovahlkampfia_damariscottae_P004741          S.FCTFRSEI.......LIYLHEI...KL.........................NE.L..
EP01083_Nonionella_stella_P094489                     H.LSTFRVDV.......SCSLFDH...AH.........................KL.L..
EP01083_Nonionella_stella_P184255                     G.FAALRIDM.......CMGLFER...GV.........................-T.M..
EP01083_Nonionella_stella_P273201                     G.FAALRIDM.......CMGLFER...GV.........................-T.M..
EP01087_Luapelamoeba_hula_P007988                     H.FCTMRAEI.......LMALHDA...GV.........................TA.I..
EP01088_Endostelium_zonatum_P015223                   H.LCTLRSEL.......LMSLHDV...NF.........................TD.L..
EP01089_Gocevia_fonbrunei_P004043                     H.FCAIRSEL.......LMALHDA...GV.........................SE.L..
EP01090_Pellita_catalonica_P009808                    N.FCVLRAEL.......LMALHDA...GV.........................EE.L..
EP01091_Cochliopodium_minus_P020018                   H.FCALRSGV.......LMSMHDK...DN.........................-P.I..
EP01095_Lingulamoeba_sp_RSL-Kostka_P001413            S.FCTLRAEL.......LMNFHDN...GI.........................SE.I..
EP01095_Lingulamoeba_sp_RSL-Kostka_P002512            -.--------.......-------...--.........................--.-..
EP01096_Ripella_sp_DP13-Kostka_P001302                C.YCTLRTDL.......LLSLKDA...DA.........................TD.I..
EP01101_Sappina_pedata_P006133                        K.FCTLRAEI.......LMCLHDQ...GV.........................TE.I..
EP01101_Sappina_pedata_P010771                        -.--------.......-------...--.........................--.-..
EP01102_Stenamoeba_stenopodia_P008294                 R.ICTLRTDV.......LMALHDA...GI.........................SE.I..
EP01103_Thecamoeba_quadrilineata_P015702              K.FCTLRAEM.......IMALHDA...GV.........................VE.I..
EP01104_Vermistella_antarctica_P006191                G.FSSLRSDL.......LMALHDA...GV.........................AD.I..
EP01105_Mastigella_eilhardi_P025345                   P.LCTLRSDL.......LMALHDV...GA.........................AD.L..
EP01106_Pelomyxa_sp_JSP_P002618                       -.--------.......-------...--.........................--.-..
EP01107_Rhizomastix_libera_P010381                    A.FATARYDL.......VMKFHDE...EV.........................SE.I..
EP01108_Squamamoeba_japonica_P003341                  R.LCSLRADI.......LMAAHDQ...QL.........................TR.L..
EP01109_Acytostelium_subglobosum_P010349              A.FCTLRADL.......LMWLHDA...NL.........................AI.V..
EP01111_Echinosteliopsis_oligospora_P006893           G.YAELRADI.......LMGMHDR...GV.........................SA.I..
EP01112_Ceratiomyxa_fruticulosa_P015274               A.LCNLRADF.......LMALHDA...NV.........................SE.I..
EP01113_Clastostelium_recurvatum_P006043              S.FCTLRADL.......LMALHDG...GV.........................SE.I..
EP01114_Cavostelium_apophysatum_P000935               L.FCTLRSDV.......LMFLHDE...GTa.......................fSE.I..
EP01116_Phalansterium_solitarium_P014672              A.LCSLRYDL.......LMRLHDL...NV.........................AQ.I..
EP01117_Protostelium_nocturnum_P011491                G.FCSLRGDI.......LMALHDS...RI.........................SE.I..
EP01119_Soliformovum_irregulare_P013568               DlLCALRADV.......LMALHDN...GS.........................SP.F..
EP01120_Amphizonella_sp_Union-15-10_P016425           G.YCTLRAEL.......LLALLDN...GV.........................SQ.I..
EP01121_Diplochlamys_sp_Union-15-3_P022045            -.--------.......-------...--.........................--.-..
EP01122_Echinamoeba_exundans_P011300                  -.---ARHDL.......LMAAHDL...DR.........................RS.L..
EP01124_Arcella_intermedia_P036845                    G.YCTLRSDL.......LMSFSDS...GM.........................NE.V..
EP01125_Pyxidicula_operculata_P006369                 A.FCTLRNDL.......LMIFHDK...EM.........................ME.V..
EP01126_Amoeba_proteus_P009053                        G.FCTLFSEF.......LFSLLES...DV.........................EG.V..
EP01126_Amoeba_proteus_P009058                        -.--------.......-------...--.........................--.-..
EP01127_Copromyxa_protea_P022519                      D.FCTLYSEL.......LFSLLES...DS.........................EV.A..
EP01129_Flabellula_baltica_P015529                    G.YCTLRSDI.......LMSVYEN...G-.........................--.-..
EP01129_Flabellula_baltica_P017396                    -.--------.......-------...--.........................--.-..
EP01130_Rhizamoeba_saxonica_P007759                   G.LCTLRNDL.......LMGLYDN...EV.........................LE.V..
EP01132_Coremiostelium_polycephalum_P005107           F.LCNLRSEL.......LMAAHDQ...GI.........................QD.I..
EP01133_Synstelium_polycarpum_P007360                 A.YCTLRADL.......LMLLHDH...GV.........................AE.I..
EP01155_Anaeramoeba_flamelloides_P021844              G.LCTLRSEL.......VMAIHDL...QI.........................TE.L..
EP01155_Anaeramoeba_flamelloides_P032943              G.LCTLRSEL.......VMAVHDL...QI.........................TE.L..
EP01155_Anaeramoeba_flamelloides_P040755              -.--------.......-------...--.........................--.-..
EP01156_Anaeramoeba_ignava_P010777                    N.ICTFKSGV.......VMGIHDA...QI.........................TE.L..
EP00151_Rhizophagus_irregularis_P012169               R.ICSFRFDF.......FMGMQKA...DR.........................IQ.M..
EP00152_Rhizopus_delemar_P004853                      S.LCSLRIDV.......LMNYHDL...GY.........................E-.-..
EP00153_Phycomyces_blakesleeanus_P002444              S.LSSLRVDL.......LMNVHDQ...DI.........................EE.V..
EP00839_Anaeromyces_robustus_P010928                  C.FCTLRFDL.......LMYMHEL...EI.........................KE.I..
EP00843_Neocallimastix_californiae_P012851            S.FCTLRFDL.......LMYMHEL...EI.........................KE.I..
EP00844_Piromyces_finnis_P003029                      -.--------.......-MYMHEL...EI.........................KE.I..
EP00846_Dimargaris_cristalligena_P005699              A.YCNLRFDL.......LMKMHEN...DI.........................RE.I..
EP00847_Piptocephalis_cylindrospora_P001963           T.AAMLRVDL.......LNSLHDA...DV.........................RG.I..
EP00849_Syncephalis_pseudoplumigaleata_P002731        M.PCMLRFDL.......LMAMHDG...DV.........................RE.I..
EP00861_Lobosporangium_transversale_P009355           V.YCTLRFDL.......LMAMHEA...NL.........................GS.I..
EP00862_Endogone_sp_FLAS-F59071_P008674               S.LATIRFDI.......LMALHET...EV.........................KK.I..
EP00863_Basidiobolus_meristosporus_P004598            N.YCTLRFDL.......LMAMHEA...DV.........................NE.I..
EP00864_Zancudomyces_culisetae_P005389                E.RGTIRLEL.......LMALHAR...DN.........................TV.L..
EP00865_Coemansia_reversa_P003241                     T.MGTLRLDL.......VMAMHNK...GL.........................SD.I..
EP00160_Parvularia_atlantis_P003541                   L.LCALRADI.......VMDLHDA...DV.........................AE.I..
EP00160_Parvularia_atlantis_P021186                   -.--------.......-------...--.........................--.-..
EP00035_Acanthoeca_spectabilis_P022380                G.CCALRTDL.......LMALSDA...GI.........................SS.I..
EP00037_Helgoeca_nana_P020425                         G.CCALRTDL.......LMGLSDS...GI.........................TT.I..
EP00038_Savillea_parva_P013598                        G.CCALRTDL.......LMSLSDA...GI.........................TT.I..
EP00039_Didymoeca_costata_P025509                     S.YCSLRADL.......LQALHDS...GL.........................SV.F..
EP00040_Diaphanoeca_grandis_P001898                   G.YCAFRTDV.......LMGLIDS...GT.........................SS.I..
EP00041_Stephanoeca_diplocostata_P028291              A.YAAARTDL.......LMSLHDA...GV.........................-G.M..
EP00042_Codosiga_hollandica_P040283                   A.YCSLRNDL.......VMALHEG...SV.........................AD.V..
EP00043_Microstomoeca_roanoka_P018221                 C.YCYMRMML.......IIAATQQ...GP.........................GT.S..
EP00044_Salpingoeca_rosetta_P003444                   A.YCHLRVAL.......TAAVDMQ...SVgpsa................gttllS-.-..
EP00045_Choanoeca_perplexa_P005639                    H.LATLRVLL.......PLALARS...SS.........................EA.I..
EP00046_Monosiga_brevicollis_P001835                  A.YGCLRLRL.......SHGLTRA...GA.........................DA.I..
EP00047_Mylnosiga_fluctuans_P006705                   V.YCTLRADA.......LMALHEA...AV.........................AA.L..
EP00048_Salpingoeca_helianthica_P000713               A.LGAMRADV.......LMALHAA...GR.........................AE.L..
EP00049_Salpingoeca_infusionum_P011020                S.RGTQVLQL.......HLAISAQ...S-.........................GP.G..
EP00050_Salpingoeca_kvevrii_P006459                   H.LCTLRSDL.......LMALHDA...DV.........................AE.I..
EP00051_Salpingoeca_urceolata_P011784                 R.YCMLRAEL.......LMALHDR...EV.........................AD.I..
EP00051_Salpingoeca_urceolata_P011785                 -.--------.......------A...EV.........................AD.I..
EP00052_Salpingoeca_macrocollata_P014127              F.YCTLRSDL.......LMGLHKA...EV.........................AK.I..
EP00053_Salpingoeca_punica_P013933                    L.YCTLRADI.......LMVLHTA...EV.........................AS.I..
EP00054_Salpingoeca_dolichothecata_P011820            G.YCALRSDL.......LMALHAA...DV.........................SS.V..
EP00054_Salpingoeca_dolichothecata_P034594            -.--------.......-------...--.........................--.-..
EP00055_Hartaetosiga_balthica_P005726                 C.FCQLWLSL.......LLVYFKR..pPL.........................RK.K..
EP00056_Hartaetosiga_gracilis_P013448                 C.FCQLYLSL.......LLVYFKRv.pLR.........................KK.M..
EP00120_Capsaspora_owczarzaki_P005763                 R.YCMLRAEL.......LMALHDA...GI.........................AE.L..
EP00123_Amoebidium_parasiticum_P010661                L.FCTLRADL.......LMALFDA...DV.........................PQ.I..
EP00124_Ichthyophonus_hoferi_P001960                  L.FCTLRSEL.......LMALFDA...DV.........................PQ.I..
EP00125_Sphaeroforma_arctica_P006256                  L.YCTLRSEL.......LMAFHDA...DV.........................AE.V..
EP00125_Sphaeroforma_arctica_P017541                  -.--------.......-------...--.........................--.-..
EP00126_Sphaerothecum_destruens_P001059               -.--------.......-------...--.........................--.-..
EP00128_Syssomonas_multiformis_P003633                A.LCTLRADI.......IMVLHDE...GI.........................SQ.I..
EP00729_Bicosta_minor_P004643                         G.YGSLRTDL.......LLVLNET...GV.........................TG.I..
EP00730_Choanoeca_flexa_P003848                       H.VATLRLML.......PLALARS...S-.........................SA.V..
EP00911_Craspedida_sp_UC1_P002612                     W.WGTLRGDL.......VMALHNA...NA.........................GA.L..
EP01134_Creolimax_fragrantissima_P001544              L.FCTLRSEM.......LMAFHDA...DV.........................SE.I..
EP01135_Chromosphaera_perkinsii_P000170               M.YCSLRAQL.......LMAMHDE...GL.........................PE.I..
EP01137_Pigoraptor_chileana_P007890                   A.YCSLRSEL.......LMAFHDA...GV.........................QE.I..
EP01147_Barroeca_monosierra_P005938                   C.YCHLRMAL.......VVAVTER...HA.........................SA.L..
EP00057_Strongylocentrotus_purpuratus_P030231         H.YCTLRAEL.......LMSLHDL...EI.........................HE.I..
EP00058_Branchiostoma_floridae_P023795                H.YCTLRAEL.......LMALHDT...EV.........................HE.I..
EP00059_Ciona_intestinalis_P006096                    H.YCSLRSEM.......LMSLHDL...EV.........................TE.V..
EP00067_Danio_rerio_P013027                           H.YRTLRAEL.......LMSLHDL...DI.........................SE.I..
EP00074_Homo_sapiens_P038475                          H.YCTLRAEL.......LMSLHDL...DV.........................GE.I..
EP00090_Calanus_glacialis_P020940                     H.YCTLRSEL.......LMALHDR...EV.........................QD.V..
EP00096_Caligus_rogercresseyi_P011921                 H.YCTLRAEL.......LMALHEL...EI.........................QD.I..
EP00099_Drosophila_melanogaster_P016636               H.YCTLRAEL.......LMALHDL...EV.........................QE.I..
EP00103_Capitella_teleta_P004544                      H.YCTLRAEL.......LMALHDA...DA.........................HE.I..
EP00103_Capitella_teleta_P022993                      -.--------.......-------...--.........................--.-..
EP00110_Nematostella_vectensis_P005096                H.YCTLRSEL.......LMAVHDL...EV.........................KD.I..
EP00114_Trichoplax_sp_H2_P008678                      H.YCTLRLEI.......LMKLHDN...DV.........................RE.I..
EP00115_Mnemiopsis_leidyi_P008470                     H.FCTLRSDM.......LMSFHDC...KI.........................QD.I..
EP00118_Oscarella_pearsei_P001993                     H.YCTLRADV.......LMSLHDL...EA.........................TI.V..
EP00119_Amphimedon_queenslandica_P003971              H.YCTLRADI.......IMMLHEK...ES.........................SH.L..
EP00119_Amphimedon_queenslandica_P005242              H.YCTLRADI.......IMMLHEK...DN.........................-V.I..
                                                                                                                  

EP00060_Petromyzon_marinus_P041086                    .....CSV....................................................
EP00072_Mus_musculus_P018357                          .....CTV....................................................
EP00085_Daphnia_pulex_P028933                         .....TNV....................................................
EP00001_Collodictyon_triciliatum_P090437              .....---....................................................
EP00002_Diphylleia_rotans_P001368                     .....CNQ....................................................
EP00003_Mantamonas_plastica_P013958                   .....LQQ....................................................
EP00005_Dracoamoeba_jomungandri_P000959               .....---....................................................
EP00013_Stygamoeba_regulata_P014231                   .....TEK....................................................
EP00013_Stygamoeba_regulata_P021890                   .....YST....................................................
EP00021_Heterostelium_album_P003466                   .....---....................................................
EP00022_Cavenderia_fasciculata_P000371                .....YDH....................................................
EP00023_Dictyostelium_discoideum_P005053              .....YDT....................................................
EP00024_Dictyostelium_purpureum_P000861               .....YDT....................................................
EP00025_Tieghemostelium_lacteum_P006643               .....YQT....................................................
EP00027_Filamoeba_sp_ATCC50430_P007801                .....TEH....................................................
EP00029_Vermamoeba_vermiformis_P006008                .....TAR....................................................
EP00031_Thecamonas_trahens_P002585                    .....VRA....................................................
EP00033_Pygsuia_biforma_P003222                       .....FSQ....................................................
EP00163_Fabomonas_tropica_P013056                     .....---....................................................
EP00164_Ancoracysta_twista_P011516                    .....CET....................................................
EP00181_Compsopogon_caeruleus_P006755                 .....EAL....................................................
EP00192_Tetraselmis_astigmatica_P009767               .....CRT....................................................
EP00193_Tetraselmis_chui_P021226                      .....CRM....................................................
EP00204_Picochlorum_oklahomense_P000162               .....CAT....................................................
EP00205_Picochlorum_sp_RCC944_P001111                 .....CAN....................................................
EP00206_Coccomyxa_subellipsoidea_P006332              .....TSK....................................................
EP00211_Chloroparvula_japonica_P001238                .....CTK....................................................
EP00211_Chloroparvula_japonica_P001914                .....QAA....................................................
EP00212_Chloropicon_laureae_P008467                   .....---....................................................
EP00213_Chloropicon_mariensis_P006713                 .....RTV....................................................
EP00215_Chloropicon_roscoffensis_P006577              .....RQQ....................................................
EP00218_Dolichomastix_sp_CCMP3274_P013305             ttpplCAE....................................................
EP00224_Ostreococcus_tauri_P001545                    .....CSM....................................................
EP00227_Mantoniella_beaufortii_P001711                .....CAA....................................................
EP00229_Micromonas_commoda_P002853                    .....CGV....................................................
EP00230_Micromonas_polaris_P001643                    .....CAA....................................................
EP00230_Micromonas_polaris_P005268                    .....CAA....................................................
EP00231_Micromonas_pusilla_P004470                    .....CAS....................................................
EP00232_Nephroselmis_pyriformis_P014177               .....CQQ....................................................
EP00232_Nephroselmis_pyriformis_P015472               .....---....................................................
EP00235_Prasinoderma_singulare_P004748                .....---....................................................
EP00235_Prasinoderma_singulare_P012520                .....---....................................................
EP00240_Pyramimonas_obovata_P015850                   .....CAH....................................................
EP00241_Pyramimonas_parkeae_P017203                   .....CQA....................................................
EP00276_Gloeochaete_wittrockiana_P006928              .....YEA....................................................
EP00279_Guillardia_theta_P015370                      .....AET....................................................
EP00283_Hemiselmis_rufescens_P000529                  .....SDS....................................................
EP00286_Rhodomonas_abbreviata_P021257                 .....QDT....................................................
EP00288_Rhodomonas_lens_P015353                       .....---....................................................
EP00302_Diacronema_sp_CCMP2436_P004196                .....SQW....................................................
EP00323_Chrysochromulina_tobinii_P005832              .....ARW....................................................
EP00369_Babesia_microti_P001213                       .....YEP....................................................
EP00455_Lapot_gusevi_P040827                          .....LQR....................................................
EP00457_Paulinella_chromatophora_P004307              .....KEK....................................................
EP00465_Bigelowiella_longifila_P008712                .....VNK....................................................
EP00466_Bigelowiella_natans_P006215                   .....VNK....................................................
EP00467_Chlorarachnion_reptans_P001995                .....RRT....................................................
EP00468_Gymnochlora_sp_CCMP2014_P000258               .....YKK....................................................
EP00469_Lotharella_globosa_P008637                    .....YKK....................................................
EP00471_Norrisiella_sphaerica_P012426                 .....YLK....................................................
EP00473_Plasmodiophora_brassicae_P009227              .....VSQ....................................................
EP00474_Spongospora_subterranea_P010463               .....TSH....................................................
EP00475_Leptophrys_vorax_P007786                      .....IER....................................................
EP00484_Ammonia_sp_Unknown_P005095                    .....NEN....................................................
EP00485_Elphidium_margaritaceum_P003846               .....AEN....................................................
EP00512_Aurantiochytrium_limacinum_P012493            .....LAT....................................................
EP00513_Hondaea_fermentalgiana_P006705                .....LAT....................................................
EP00514_Thraustochytrium_sp_LLF1b_P004138             .....LET....................................................
EP00516_Mucochytrium_quahogii_P007062                 .....LAT....................................................
EP00612_Vaucheria_litorea_P004102                     ....fGKF....................................................
EP00645_Phytophthora_infestans_P016931                .....LRT....................................................
EP00652_Aphanomyces_astaci_P013367                    .....GRT....................................................
EP00653_Aphanomyces_invadans_P004466                  .....VRT....................................................
EP00655_Saprolegnia_parasitica_P000229                .....VRT....................................................
EP00656_Telonema_subtile_P000606                      .....LAS....................................................
EP00658_Telonema_sp_P-2_P061304                       .....MAA....................................................
EP00668_Euglena_longa_P032897                         .....---....................................................
EP00697_Spironema_sp_BW2_P004351                      .....YSE....................................................
EP00698_Gefionella_okellyi_P004067                    .....ATA....................................................
EP00727_Mastigamoeba_balamuthi_P013052                .....-RS....................................................
EP00736_Rhodelphis_marinus_P003578                    .....CME....................................................
EP00738_Chloropicon_primus_P004997                    .....RTA....................................................
EP00740_Mantoniella_antarctica_P013281                .....YET....................................................
EP00740_Mantoniella_antarctica_P017111                .....---....................................................
EP00741_Cyanophora_paradoxa_P007838                   .....YER....................................................
EP00743_Colponemidia_sp_Colp-15_P007111               .....RDA....................................................
EP00744_Colponema_vietnamica_P040751                  .....CKL....................................................
EP00761_Pharyngomonas_kirbyi_P004890                  .....YKQ....................................................
EP00775_Hariotina_reticulata_P013351                  .....PHE....................................................
EP00793_Prasinoderma_coloniale_P002506                .....CAH....................................................
EP00798_Chlamydomonas_sp_ICE-L_P029129                .....SSR....................................................
EP00799_Chlamydomonas_eustigma_P000312                .....AAK....................................................
EP00802_Teleaulax_amphioxeia_P014490                  .....ADT....................................................
EP00808_Paulinella_micropora_P030976                  .....KKK....................................................
EP00813_Pythium_oligandrum_P012731                    .....LRT....................................................
EP00824_Muranothrix_gubernata_P022533                 .....YDM....................................................
EP00851_Chlamydomonas_incerta_P001404                 .....AGR....................................................
EP00852_Chlamydomonas_schloesseri_P003606             .....AGR....................................................
EP00853_Edaphochlamys_debaryana_P009236               .....AAR....................................................
EP00854_Cymbomonas_tetramitiformis_P028644            .....CAV....................................................
EP00854_Cymbomonas_tetramitiformis_P028972            .....---....................................................
EP00873_Tetraselmis_striata_P026805                   .....CRG....................................................
EP00875_Gonium_pectorale_P011038                      .....AAK....................................................
EP00876_Tetrabaena_socialis_P002120                   .....APK....................................................
EP00877_Chromochloris_zofingiensis_P002275            .....RGR....................................................
EP00878_Enallax_costatus_P009997                      .....PRE....................................................
EP00878_Enallax_costatus_P013842                      .....---....................................................
EP00879_Flechtneria_rotunda_P023663                   .....GSSgkgkalgsrkdk........................................
EP00879_Flechtneria_rotunda_P026351                   .....---....................................................
EP00880_Monoraphidium_neglectum_P012455               .....---....................................................
EP00881_Raphidocelis_subcapitata_P001103              ....lRSQ....................................................
EP00882_Tetradesmus_deserticola_P034524               .....---....................................................
EP00883_Tetradesmus_obliquus_P002781                  .....PRE....................................................
EP00885_Auxenochlorella_protothecoides_P004503        .....CSR....................................................
EP00886_Chlorella_sorokiniana_P009356                 .....CTK....................................................
EP00887_Chlorella_sp_A99_P003873                      .....CNK....................................................
EP00888_Micractinium_conductrix_P001504               .....CTK....................................................
EP00889_Picochlorum_renovo_P004143                    .....CAT....................................................
EP00890_Picochlorum_soloecismus_P006701               .....CAT....................................................
EP00891_Asterochloris_glomerata_P009209               .....AMQ....................................................
EP00892_Ulva_mutabilis_P010407                        .....SRW....................................................
EP00893_Bathycoccus_prasinos_P005905                  .....CEI....................................................
EP00899_Mesostigma_viride_P024733                     .....CEY....................................................
EP00900_Chrysochromulina_parva_P016800                .....ARW....................................................
EP00908_Phaeocystis_cordata_P020699                   .....HKW....................................................
EP00922_Rhytidocystis_sp_ex-Travisia-forbesii_P006095 .....---....................................................
EP00922_Rhytidocystis_sp_ex-Travisia-forbesii_P031052 .....---....................................................
EP00924_Labyrinthula_sp_SR-Ha-C_P002972               .....TSK....................................................
EP00937_MAST-01D_sp_MAST-1D-sp2_P004475               .....APV....................................................
EP00947_MAST-08B_sp_MAST-8B-sp1_P005493               .....TDT....................................................
EP00951_Prasinocladus_malaysianus_P010132             .....---....................................................
EP00951_Prasinocladus_malaysianus_P027162             .....CRT....................................................
EP00959_Pyramimonas_sp_CCMP1952_P360753               .....CAH....................................................
EP01023_Acetabularia_acetabulum_P039653               .....CQQ....................................................
EP01025_Chloroclados_australasicus_P041756            .....CQQ....................................................
EP01027_Heterolobosea_sp_BB2_P017877                  .....YKN....................................................
EP01029_Cantina_marsupialis_P001490                   .....PQK....................................................
EP01080_Neovahlkampfia_damariscottae_P004741          .....YDY....................................................
EP01083_Nonionella_stella_P094489                     ....vTEL....................................................
EP01083_Nonionella_stella_P184255                     .....VSD....................................................
EP01083_Nonionella_stella_P273201                     .....VSD....................................................
EP01087_Luapelamoeba_hula_P007988                     .....YEV....................................................
EP01088_Endostelium_zonatum_P015223                   .....LIH....................................................
EP01089_Gocevia_fonbrunei_P004043                     .....YSI....................................................
EP01090_Pellita_catalonica_P009808                    .....YNV....................................................
EP01091_Cochliopodium_minus_P020018                   .....VDK....................................................
EP01095_Lingulamoeba_sp_RSL-Kostka_P001413            .....YE-....................................................
EP01095_Lingulamoeba_sp_RSL-Kostka_P002512            .....--H....................................................
EP01096_Ripella_sp_DP13-Kostka_P001302                .....IEK....................................................
EP01101_Sappina_pedata_P006133                        .....YEK....................................................
EP01101_Sappina_pedata_P010771                        .....---....................................................
EP01102_Stenamoeba_stenopodia_P008294                 .....YER....................................................
EP01103_Thecamoeba_quadrilineata_P015702              .....CEK....................................................
EP01104_Vermistella_antarctica_P006191                .....YAK....................................................
EP01105_Mastigella_eilhardi_P025345                   .....CGR....................................................
EP01106_Pelomyxa_sp_JSP_P002618                       .....---....................................................
EP01107_Rhizomastix_libera_P010381                    .....YNE....................................................
EP01108_Squamamoeba_japonica_P003341                  .....YEQ....................................................
EP01109_Acytostelium_subglobosum_P010349              .....YDQ....................................................
EP01111_Echinosteliopsis_oligospora_P006893           .....YSS....................................................
EP01112_Ceratiomyxa_fruticulosa_P015274               .....YEL....................................................
EP01113_Clastostelium_recurvatum_P006043              .....YEV....................................................
EP01114_Cavostelium_apophysatum_P000935               .....TDI....................................................
EP01116_Phalansterium_solitarium_P014672              .....IDI....................................................
EP01117_Protostelium_nocturnum_P011491                .....VEL....................................................
EP01119_Soliformovum_irregulare_P013568               .....TDQ....................................................
EP01120_Amphizonella_sp_Union-15-10_P016425           .....YEK....................................................
EP01121_Diplochlamys_sp_Union-15-3_P022045            .....---....................................................
EP01122_Echinamoeba_exundans_P011300                  .....CEA....................................................
EP01124_Arcella_intermedia_P036845                    .....AER....................................................
EP01125_Pyxidicula_operculata_P006369                 .....IEN....................................................
EP01126_Amoeba_proteus_P009053                        .....VSN....................................................
EP01126_Amoeba_proteus_P009058                        .....---....................................................
EP01127_Copromyxa_protea_P022519                      .....LSS....................................................
EP01129_Flabellula_baltica_P015529                    .....---....................................................
EP01129_Flabellula_baltica_P017396                    .....---....................................................
EP01130_Rhizamoeba_saxonica_P007759                   .....YSK....................................................
EP01132_Coremiostelium_polycephalum_P005107           .....YDS....................................................
EP01133_Synstelium_polycarpum_P007360                 .....YEH....................................................
EP01155_Anaeramoeba_flamelloides_P021844              .....INN....................................................
EP01155_Anaeramoeba_flamelloides_P032943              .....INN....................................................
EP01155_Anaeramoeba_flamelloides_P040755              .....---....................................................
EP01156_Anaeramoeba_ignava_P010777                    .....NRN....................................................
EP00151_Rhizophagus_irregularis_P012169               .....CKR....................................................
EP00152_Rhizopus_delemar_P004853                      .....---....................................................
EP00153_Phycomyces_blakesleeanus_P002444              .....YKT....................................................
EP00839_Anaeromyces_robustus_P010928                  .....YDN....................................................
EP00843_Neocallimastix_californiae_P012851            .....YDN....................................................
EP00844_Piromyces_finnis_P003029                      .....YNK....................................................
EP00846_Dimargaris_cristalligena_P005699              .....YDK....................................................
EP00847_Piptocephalis_cylindrospora_P001963           .....TEN....................................................
EP00849_Syncephalis_pseudoplumigaleata_P002731        .....CDV....................................................
EP00861_Lobosporangium_transversale_P009355           .....TKV....................................................
EP00862_Endogone_sp_FLAS-F59071_P008674               .....IES....................................................
EP00863_Basidiobolus_meristosporus_P004598            .....YEK....................................................
EP00864_Zancudomyces_culisetae_P005389                .....LER....................................................
EP00865_Coemansia_reversa_P003241                     .....TGD....................................................
EP00160_Parvularia_atlantis_P003541                   .....YEK....................................................
EP00160_Parvularia_atlantis_P021186                   .....---....................................................
EP00035_Acanthoeca_spectabilis_P022380                .....VKR....................................................
EP00037_Helgoeca_nana_P020425                         .....VKR....................................................
EP00038_Savillea_parva_P013598                        .....VKR....................................................
EP00039_Didymoeca_costata_P025509                     .....SKF....................................................
EP00040_Diaphanoeca_grandis_P001898                   .....FKL....................................................
EP00041_Stephanoeca_diplocostata_P028291              .....VKK....................................................
EP00042_Codosiga_hollandica_P040283                   .....YNH....................................................
EP00043_Microstomoeca_roanoka_P018221                 .....ASNiattassqpaststgttgssstlgtssttvgsap..................
EP00044_Salpingoeca_rosetta_P003444                   .....--Agsttattattatttamstaatkkatgshtsslaatapppasssssvvsskpl
EP00045_Choanoeca_perplexa_P005639                    .....FTK....................................................
EP00046_Monosiga_brevicollis_P001835                  .....ASK....................................................
EP00047_Mylnosiga_fluctuans_P006705                   .....YQV....................................................
EP00048_Salpingoeca_helianthica_P000713               .....YRD....................................................
EP00049_Salpingoeca_infusionum_P011020                .....QRR....................................................
EP00050_Salpingoeca_kvevrii_P006459                   .....YSA....................................................
EP00051_Salpingoeca_urceolata_P011784                 .....YAV....................................................
EP00051_Salpingoeca_urceolata_P011785                 .....YAV....................................................
EP00052_Salpingoeca_macrocollata_P014127              .....YKA....................................................
EP00053_Salpingoeca_punica_P013933                    .....YKL....................................................
EP00054_Salpingoeca_dolichothecata_P011820            .....YAL....................................................
EP00054_Salpingoeca_dolichothecata_P034594            .....---....................................................
EP00055_Hartaetosiga_balthica_P005726                 .....MMD....................................................
EP00056_Hartaetosiga_gracilis_P013448                 .....MEP....................................................
EP00120_Capsaspora_owczarzaki_P005763                 .....FHI....................................................
EP00123_Amoebidium_parasiticum_P010661                .....YET....................................................
EP00124_Ichthyophonus_hoferi_P001960                  .....YET....................................................
EP00125_Sphaeroforma_arctica_P006256                  .....SS-....................................................
EP00125_Sphaeroforma_arctica_P017541                  .....---....................................................
EP00126_Sphaerothecum_destruens_P001059               .....---....................................................
EP00128_Syssomonas_multiformis_P003633                .....YEK....................................................
EP00729_Bicosta_minor_P004643                         .....SRR....................................................
EP00730_Choanoeca_flexa_P003848                       .....FSK....................................................
EP00911_Craspedida_sp_UC1_P002612                     .....YLK....................................................
EP01134_Creolimax_fragrantissima_P001544              .....CDE....................................................
EP01135_Chromosphaera_perkinsii_P000170               .....YSE....................................................
EP01137_Pigoraptor_chileana_P007890                   .....YSF....................................................
EP01147_Barroeca_monosierra_P005938                   .....RVPssgsvslsrtssgslplsstttayvaeasntsls..................
EP00057_Strongylocentrotus_purpuratus_P030231         .....CTE....................................................
EP00058_Branchiostoma_floridae_P023795                .....CSV....................................................
EP00059_Ciona_intestinalis_P006096                    .....CTV....................................................
EP00067_Danio_rerio_P013027                           .....CSV....................................................
EP00074_Homo_sapiens_P038475                          .....CTV....................................................
EP00090_Calanus_glacialis_P020940                     .....ISV....................................................
EP00096_Caligus_rogercresseyi_P011921                 .....ISV....................................................
EP00099_Drosophila_melanogaster_P016636               .....ISI....................................................
EP00103_Capitella_teleta_P004544                      .....VNL....................................................
EP00103_Capitella_teleta_P022993                      .....---....................................................
EP00110_Nematostella_vectensis_P005096                .....KDV....................................................
EP00114_Trichoplax_sp_H2_P008678                      .....LSL....................................................
EP00115_Mnemiopsis_leidyi_P008470                     .....YKQ....................................................
EP00118_Oscarella_pearsei_P001993                     .....LSA....................................................
EP00119_Amphimedon_queenslandica_P003971              .....---....................................................
EP00119_Amphimedon_queenslandica_P005242              .....MDS....................................................
                                                                                                                  

EP00060_Petromyzon_marinus_P041086                    ............................................................
EP00072_Mus_musculus_P018357                          ............................................................
EP00085_Daphnia_pulex_P028933                         ............................................................
EP00001_Collodictyon_triciliatum_P090437              ............................................................
EP00002_Diphylleia_rotans_P001368                     ............................................................
EP00003_Mantamonas_plastica_P013958                   ............................................................
EP00005_Dracoamoeba_jomungandri_P000959               ............................................................
EP00013_Stygamoeba_regulata_P014231                   ............................................................
EP00013_Stygamoeba_regulata_P021890                   ............................................................
EP00021_Heterostelium_album_P003466                   ............................................................
EP00022_Cavenderia_fasciculata_P000371                ............................................................
EP00023_Dictyostelium_discoideum_P005053              ............................................................
EP00024_Dictyostelium_purpureum_P000861               ............................................................
EP00025_Tieghemostelium_lacteum_P006643               ............................................................
EP00027_Filamoeba_sp_ATCC50430_P007801                ............................................................
EP00029_Vermamoeba_vermiformis_P006008                ............................................................
EP00031_Thecamonas_trahens_P002585                    ............................................................
EP00033_Pygsuia_biforma_P003222                       ............................................................
EP00163_Fabomonas_tropica_P013056                     ............................................................
EP00164_Ancoracysta_twista_P011516                    ............................................................
EP00181_Compsopogon_caeruleus_P006755                 ............................................................
EP00192_Tetraselmis_astigmatica_P009767               ............................................................
EP00193_Tetraselmis_chui_P021226                      ............................................................
EP00204_Picochlorum_oklahomense_P000162               ............................................................
EP00205_Picochlorum_sp_RCC944_P001111                 ............................................................
EP00206_Coccomyxa_subellipsoidea_P006332              ............................................................
EP00211_Chloroparvula_japonica_P001238                ............................................................
EP00211_Chloroparvula_japonica_P001914                ............................................................
EP00212_Chloropicon_laureae_P008467                   ............................................................
EP00213_Chloropicon_mariensis_P006713                 ............................................................
EP00215_Chloropicon_roscoffensis_P006577              ............................................................
EP00218_Dolichomastix_sp_CCMP3274_P013305             ............................................................
EP00224_Ostreococcus_tauri_P001545                    ............................................................
EP00227_Mantoniella_beaufortii_P001711                ............................................................
EP00229_Micromonas_commoda_P002853                    ............................................................
EP00230_Micromonas_polaris_P001643                    ............................................................
EP00230_Micromonas_polaris_P005268                    ............................................................
EP00231_Micromonas_pusilla_P004470                    ............................................................
EP00232_Nephroselmis_pyriformis_P014177               ............................................................
EP00232_Nephroselmis_pyriformis_P015472               ............................................................
EP00235_Prasinoderma_singulare_P004748                ............................................................
EP00235_Prasinoderma_singulare_P012520                ............................................................
EP00240_Pyramimonas_obovata_P015850                   ............................................................
EP00241_Pyramimonas_parkeae_P017203                   ............................................................
EP00276_Gloeochaete_wittrockiana_P006928              ............................................................
EP00279_Guillardia_theta_P015370                      ............................................................
EP00283_Hemiselmis_rufescens_P000529                  ............................................................
EP00286_Rhodomonas_abbreviata_P021257                 ............................................................
EP00288_Rhodomonas_lens_P015353                       ............................................................
EP00302_Diacronema_sp_CCMP2436_P004196                ............................................................
EP00323_Chrysochromulina_tobinii_P005832              ............................................................
EP00369_Babesia_microti_P001213                       ............................................................
EP00455_Lapot_gusevi_P040827                          ............................................................
EP00457_Paulinella_chromatophora_P004307              ............................................................
EP00465_Bigelowiella_longifila_P008712                ............................................................
EP00466_Bigelowiella_natans_P006215                   ............................................................
EP00467_Chlorarachnion_reptans_P001995                ............................................................
EP00468_Gymnochlora_sp_CCMP2014_P000258               ............................................................
EP00469_Lotharella_globosa_P008637                    ............................................................
EP00471_Norrisiella_sphaerica_P012426                 ............................................................
EP00473_Plasmodiophora_brassicae_P009227              ............................................................
EP00474_Spongospora_subterranea_P010463               ............................................................
EP00475_Leptophrys_vorax_P007786                      ............................................................
EP00484_Ammonia_sp_Unknown_P005095                    ............................................................
EP00485_Elphidium_margaritaceum_P003846               ............................................................
EP00512_Aurantiochytrium_limacinum_P012493            ............................................................
EP00513_Hondaea_fermentalgiana_P006705                ............................................................
EP00514_Thraustochytrium_sp_LLF1b_P004138             ............................................................
EP00516_Mucochytrium_quahogii_P007062                 ............................................................
EP00612_Vaucheria_litorea_P004102                     ............................................................
EP00645_Phytophthora_infestans_P016931                ............................................................
EP00652_Aphanomyces_astaci_P013367                    ............................................................
EP00653_Aphanomyces_invadans_P004466                  ............................................................
EP00655_Saprolegnia_parasitica_P000229                ............................................................
EP00656_Telonema_subtile_P000606                      ............................................................
EP00658_Telonema_sp_P-2_P061304                       ............................................................
EP00668_Euglena_longa_P032897                         ............................................................
EP00697_Spironema_sp_BW2_P004351                      ............................................................
EP00698_Gefionella_okellyi_P004067                    ............................................................
EP00727_Mastigamoeba_balamuthi_P013052                ............................................................
EP00736_Rhodelphis_marinus_P003578                    ............................................................
EP00738_Chloropicon_primus_P004997                    ............................................................
EP00740_Mantoniella_antarctica_P013281                ............................................................
EP00740_Mantoniella_antarctica_P017111                ............................................................
EP00741_Cyanophora_paradoxa_P007838                   ............................................................
EP00743_Colponemidia_sp_Colp-15_P007111               ............................................................
EP00744_Colponema_vietnamica_P040751                  ............................................................
EP00761_Pharyngomonas_kirbyi_P004890                  ............................................................
EP00775_Hariotina_reticulata_P013351                  ............................................................
EP00793_Prasinoderma_coloniale_P002506                ............................................................
EP00798_Chlamydomonas_sp_ICE-L_P029129                ............................................................
EP00799_Chlamydomonas_eustigma_P000312                ............................................................
EP00802_Teleaulax_amphioxeia_P014490                  ............................................................
EP00808_Paulinella_micropora_P030976                  ............................................................
EP00813_Pythium_oligandrum_P012731                    ............................................................
EP00824_Muranothrix_gubernata_P022533                 ............................................................
EP00851_Chlamydomonas_incerta_P001404                 ............................................................
EP00852_Chlamydomonas_schloesseri_P003606             ............................................................
EP00853_Edaphochlamys_debaryana_P009236               ............................................................
EP00854_Cymbomonas_tetramitiformis_P028644            ............................................................
EP00854_Cymbomonas_tetramitiformis_P028972            ............................................................
EP00873_Tetraselmis_striata_P026805                   ............................................................
EP00875_Gonium_pectorale_P011038                      ............................................................
EP00876_Tetrabaena_socialis_P002120                   ............................................................
EP00877_Chromochloris_zofingiensis_P002275            ............................................................
EP00878_Enallax_costatus_P009997                      ............................................................
EP00878_Enallax_costatus_P013842                      ............................................................
EP00879_Flechtneria_rotunda_P023663                   ...................................................dflsrvweq
EP00879_Flechtneria_rotunda_P026351                   ............................................................
EP00880_Monoraphidium_neglectum_P012455               ............................................................
EP00881_Raphidocelis_subcapitata_P001103              ............................................................
EP00882_Tetradesmus_deserticola_P034524               ............................................................
EP00883_Tetradesmus_obliquus_P002781                  ............................................................
EP00885_Auxenochlorella_protothecoides_P004503        ............................................................
EP00886_Chlorella_sorokiniana_P009356                 ............................................................
EP00887_Chlorella_sp_A99_P003873                      ............................................................
EP00888_Micractinium_conductrix_P001504               ............................................................
EP00889_Picochlorum_renovo_P004143                    ............................................................
EP00890_Picochlorum_soloecismus_P006701               ............................................................
EP00891_Asterochloris_glomerata_P009209               ............................................................
EP00892_Ulva_mutabilis_P010407                        ............................................................
EP00893_Bathycoccus_prasinos_P005905                  ............................................................
EP00899_Mesostigma_viride_P024733                     ............................................................
EP00900_Chrysochromulina_parva_P016800                ............................................................
EP00908_Phaeocystis_cordata_P020699                   ............................................................
EP00922_Rhytidocystis_sp_ex-Travisia-forbesii_P006095 ............................................................
EP00922_Rhytidocystis_sp_ex-Travisia-forbesii_P031052 ............................................................
EP00924_Labyrinthula_sp_SR-Ha-C_P002972               ............................................................
EP00937_MAST-01D_sp_MAST-1D-sp2_P004475               ............................................................
EP00947_MAST-08B_sp_MAST-8B-sp1_P005493               ............................................................
EP00951_Prasinocladus_malaysianus_P010132             ............................................................
EP00951_Prasinocladus_malaysianus_P027162             ............................................................
EP00959_Pyramimonas_sp_CCMP1952_P360753               ............................................................
EP01023_Acetabularia_acetabulum_P039653               ............................................................
EP01025_Chloroclados_australasicus_P041756            ............................................................
EP01027_Heterolobosea_sp_BB2_P017877                  ............................................................
EP01029_Cantina_marsupialis_P001490                   ............................................................
EP01080_Neovahlkampfia_damariscottae_P004741          ............................................................
EP01083_Nonionella_stella_P094489                     ............................................................
EP01083_Nonionella_stella_P184255                     ............................................................
EP01083_Nonionella_stella_P273201                     ............................................................
EP01087_Luapelamoeba_hula_P007988                     ............................................................
EP01088_Endostelium_zonatum_P015223                   ............................................................
EP01089_Gocevia_fonbrunei_P004043                     ............................................................
EP01090_Pellita_catalonica_P009808                    ............................................................
EP01091_Cochliopodium_minus_P020018                   ............................................................
EP01095_Lingulamoeba_sp_RSL-Kostka_P001413            ............................................................
EP01095_Lingulamoeba_sp_RSL-Kostka_P002512            ............................................................
EP01096_Ripella_sp_DP13-Kostka_P001302                ............................................................
EP01101_Sappina_pedata_P006133                        ............................................................
EP01101_Sappina_pedata_P010771                        ............................................................
EP01102_Stenamoeba_stenopodia_P008294                 ............................................................
EP01103_Thecamoeba_quadrilineata_P015702              ............................................................
EP01104_Vermistella_antarctica_P006191                ............................................................
EP01105_Mastigella_eilhardi_P025345                   ............................................................
EP01106_Pelomyxa_sp_JSP_P002618                       ............................................................
EP01107_Rhizomastix_libera_P010381                    ............................................................
EP01108_Squamamoeba_japonica_P003341                  ............................................................
EP01109_Acytostelium_subglobosum_P010349              ............................................................
EP01111_Echinosteliopsis_oligospora_P006893           ............................................................
EP01112_Ceratiomyxa_fruticulosa_P015274               ............................................................
EP01113_Clastostelium_recurvatum_P006043              ............................................................
EP01114_Cavostelium_apophysatum_P000935               ............................................................
EP01116_Phalansterium_solitarium_P014672              ............................................................
EP01117_Protostelium_nocturnum_P011491                ............................................................
EP01119_Soliformovum_irregulare_P013568               ............................................................
EP01120_Amphizonella_sp_Union-15-10_P016425           ............................................................
EP01121_Diplochlamys_sp_Union-15-3_P022045            ............................................................
EP01122_Echinamoeba_exundans_P011300                  ............................................................
EP01124_Arcella_intermedia_P036845                    ............................................................
EP01125_Pyxidicula_operculata_P006369                 ............................................................
EP01126_Amoeba_proteus_P009053                        ............................................................
EP01126_Amoeba_proteus_P009058                        ............................................................
EP01127_Copromyxa_protea_P022519                      ............................................................
EP01129_Flabellula_baltica_P015529                    ............................................................
EP01129_Flabellula_baltica_P017396                    ............................................................
EP01130_Rhizamoeba_saxonica_P007759                   ............................................................
EP01132_Coremiostelium_polycephalum_P005107           ............................................................
EP01133_Synstelium_polycarpum_P007360                 ............................................................
EP01155_Anaeramoeba_flamelloides_P021844              ............................................................
EP01155_Anaeramoeba_flamelloides_P032943              ............................................................
EP01155_Anaeramoeba_flamelloides_P040755              ............................................................
EP01156_Anaeramoeba_ignava_P010777                    ............................................................
EP00151_Rhizophagus_irregularis_P012169               ............................................................
EP00152_Rhizopus_delemar_P004853                      ............................................................
EP00153_Phycomyces_blakesleeanus_P002444              ............................................................
EP00839_Anaeromyces_robustus_P010928                  ............................................................
EP00843_Neocallimastix_californiae_P012851            ............................................................
EP00844_Piromyces_finnis_P003029                      ............................................................
EP00846_Dimargaris_cristalligena_P005699              ............................................................
EP00847_Piptocephalis_cylindrospora_P001963           ............................................................
EP00849_Syncephalis_pseudoplumigaleata_P002731        ............................................................
EP00861_Lobosporangium_transversale_P009355           ............................................................
EP00862_Endogone_sp_FLAS-F59071_P008674               ............................................................
EP00863_Basidiobolus_meristosporus_P004598            ............................................................
EP00864_Zancudomyces_culisetae_P005389                ............................................................
EP00865_Coemansia_reversa_P003241                     ............................................................
EP00160_Parvularia_atlantis_P003541                   ............................................................
EP00160_Parvularia_atlantis_P021186                   ............................................................
EP00035_Acanthoeca_spectabilis_P022380                ............................................................
EP00037_Helgoeca_nana_P020425                         ............................................................
EP00038_Savillea_parva_P013598                        ............................................................
EP00039_Didymoeca_costata_P025509                     ............................................................
EP00040_Diaphanoeca_grandis_P001898                   ............................................................
EP00041_Stephanoeca_diplocostata_P028291              ............................................................
EP00042_Codosiga_hollandica_P040283                   ............................................................
EP00043_Microstomoeca_roanoka_P018221                 .............................ssvvgsgslassqtapatgvaataiagldvs
EP00044_Salpingoeca_rosetta_P003444                   kvtsvaaamaagmqssspaatgvsaktaaattsatsaasvapssaahglgggagmvgtyv
EP00045_Choanoeca_perplexa_P005639                    ............................................................
EP00046_Monosiga_brevicollis_P001835                  ............................................................
EP00047_Mylnosiga_fluctuans_P006705                   ............................................................
EP00048_Salpingoeca_helianthica_P000713               ............................................................
EP00049_Salpingoeca_infusionum_P011020                ............................................................
EP00050_Salpingoeca_kvevrii_P006459                   ............................................................
EP00051_Salpingoeca_urceolata_P011784                 ............................................................
EP00051_Salpingoeca_urceolata_P011785                 ............................................................
EP00052_Salpingoeca_macrocollata_P014127              ............................................................
EP00053_Salpingoeca_punica_P013933                    ............................................................
EP00054_Salpingoeca_dolichothecata_P011820            ............................................................
EP00054_Salpingoeca_dolichothecata_P034594            ............................................................
EP00055_Hartaetosiga_balthica_P005726                 ............................................................
EP00056_Hartaetosiga_gracilis_P013448                 ............................................................
EP00120_Capsaspora_owczarzaki_P005763                 ............................................................
EP00123_Amoebidium_parasiticum_P010661                ............................................................
EP00124_Ichthyophonus_hoferi_P001960                  ............................................................
EP00125_Sphaeroforma_arctica_P006256                  ............................................................
EP00125_Sphaeroforma_arctica_P017541                  ............................................................
EP00126_Sphaerothecum_destruens_P001059               ............................................................
EP00128_Syssomonas_multiformis_P003633                ............................................................
EP00729_Bicosta_minor_P004643                         ............................................................
EP00730_Choanoeca_flexa_P003848                       ............................................................
EP00911_Craspedida_sp_UC1_P002612                     ............................................................
EP01134_Creolimax_fragrantissima_P001544              ............................................................
EP01135_Chromosphaera_perkinsii_P000170               ............................................................
EP01137_Pigoraptor_chileana_P007890                   ............................................................
EP01147_Barroeca_monosierra_P005938                   ..............................stgillapstlsgmgpilpdlstntttsit
EP00057_Strongylocentrotus_purpuratus_P030231         ............................................................
EP00058_Branchiostoma_floridae_P023795                ............................................................
EP00059_Ciona_intestinalis_P006096                    ............................................................
EP00067_Danio_rerio_P013027                           ............................................................
EP00074_Homo_sapiens_P038475                          ............................................................
EP00090_Calanus_glacialis_P020940                     ............................................................
EP00096_Caligus_rogercresseyi_P011921                 ............................................................
EP00099_Drosophila_melanogaster_P016636               ............................................................
EP00103_Capitella_teleta_P004544                      ............................................................
EP00103_Capitella_teleta_P022993                      ............................................................
EP00110_Nematostella_vectensis_P005096                ............................................................
EP00114_Trichoplax_sp_H2_P008678                      ............................................................
EP00115_Mnemiopsis_leidyi_P008470                     ............................................................
EP00118_Oscarella_pearsei_P001993                     ............................................................
EP00119_Amphimedon_queenslandica_P003971              ............................................................
EP00119_Amphimedon_queenslandica_P005242              ............................................................
                                                                                                                  

EP00060_Petromyzon_marinus_P041086                    ....DP........CHKFT.WCLDACI.................................
EP00072_Mus_musculus_P018357                          ....DP........CHKFT.WCLDACI.................................
EP00085_Daphnia_pulex_P028933                         ....DP........CHKFT.WCVDACI.................................
EP00001_Collodictyon_triciliatum_P090437              ....--........-----.-------.................................
EP00002_Diphylleia_rotans_P001368                     ....DR........TFLLA.WRLDACS.................................
EP00003_Mantamonas_plastica_P013958                   ....DS........THDCA.WCLDAIV.................................
EP00005_Dracoamoeba_jomungandri_P000959               ....--........-----.-------.................................
EP00013_Stygamoeba_regulata_P014231                   ....DL........CHDYT.VALDACI.................................
EP00013_Stygamoeba_regulata_P021890                   ....DT........CHNIA.WCLDACI.................................
EP00021_Heterostelium_album_P003466                   ....--........-----.-------.................................
EP00022_Cavenderia_fasciculata_P000371                ....DR........AHSIA.WCVDACM.................................
EP00023_Dictyostelium_discoideum_P005053              ....DA........SHNIA.WCLDACI.................................
EP00024_Dictyostelium_purpureum_P000861               ....DG........SHNVA.WCLDACI.................................
EP00025_Tieghemostelium_lacteum_P006643               ....DL........AHNFA.WCMDACT.................................
EP00027_Filamoeba_sp_ATCC50430_P007801                ....DI........GYKLA.WCLDACV.................................
EP00029_Vermamoeba_vermiformis_P006008                ....DS........SYKLA.WGLDACL.................................
EP00031_Thecamonas_trahens_P002585                    ....DP........LSPFV.DLFHGRF.................................
EP00033_Pygsuia_biforma_P003222                       ....DR........IHKLC.WCLDACG.................................
EP00163_Fabomonas_tropica_P013056                     ....--........-----.-------.................................
EP00164_Ancoracysta_twista_P011516                    ....DP........CHKFA.WCLDACI.................................
EP00181_Compsopogon_caeruleus_P006755                 ....EK........HYKAY.VIIRDSF.................................
EP00192_Tetraselmis_astigmatica_P009767               ....EQ........SHKLA.WIIDACL.................................
EP00193_Tetraselmis_chui_P021226                      ....EP........CHKLA.WTLDACL.................................
EP00204_Picochlorum_oklahomense_P000162               ....DR........MLSLV.WALESCI.................................
EP00205_Picochlorum_sp_RCC944_P001111                 ....DP........AYSLA.WMLDSCI.................................
EP00206_Coccomyxa_subellipsoidea_P006332              ....EP........VHKLA.WTLDACL.................................
EP00211_Chloroparvula_japonica_P001238                ....DP........AHMLA.WCLDACI.................................
EP00211_Chloroparvula_japonica_P001914                ....DG........CHRFA.WCLEECQ.................................
EP00212_Chloropicon_laureae_P008467                   ....--........-----.-ALDAAL.................................
EP00213_Chloropicon_mariensis_P006713                 ....DP........CHRLA.WTLDAAI.................................
EP00215_Chloropicon_roscoffensis_P006577              ....DP........CHRLA.WVLDQAL.................................
EP00218_Dolichomastix_sp_CCMP3274_P013305             ....DK........CYKLA.LLCDNVV.................................
EP00224_Ostreococcus_tauri_P001545                    ....DK........CHRLA.WLMDTCI.................................
EP00227_Mantoniella_beaufortii_P001711                ....DR........CHRLA.WLVDACI.................................
EP00229_Micromonas_commoda_P002853                    ....DR........CHRLA.WLADACV.................................
EP00230_Micromonas_polaris_P001643                    ....DK........CHRLA.WLCDACV.................................
EP00230_Micromonas_polaris_P005268                    ....DK........CHRLA.WLCDACV.................................
EP00231_Micromonas_pusilla_P004470                    ....DR........CHRLA.WLADACA.................................
EP00232_Nephroselmis_pyriformis_P014177               ....DP........THKLA.WTLDAGV.................................
EP00232_Nephroselmis_pyriformis_P015472               ....--........-----.-------.................................
EP00235_Prasinoderma_singulare_P004748                ....--........-----.-------.................................
EP00235_Prasinoderma_singulare_P012520                ....--........-----.-------.................................
EP00240_Pyramimonas_obovata_P015850                   ....DP........THKLA.WCLDACW.................................
EP00241_Pyramimonas_parkeae_P017203                   ....DT........CHKLA.WCLDACL.................................
EP00276_Gloeochaete_wittrockiana_P006928              ....DI........CHKFA.WCIDACV.................................
EP00279_Guillardia_theta_P015370                      ....DP........L--LA.SMLLRRVaee...........................egi
EP00283_Hemiselmis_rufescens_P000529                  ....DP........ALRLA.QAVSAGL.................................
EP00286_Rhodomonas_abbreviata_P021257                 ....DP........AFKLA.QCLSNAV.................................
EP00288_Rhodomonas_lens_P015353                       ....--........-----.-------.................................
EP00302_Diacronema_sp_CCMP2436_P004196                ....DP........CHRFA.WTLDAAI.................................
EP00323_Chrysochromulina_tobinii_P005832              ....DL........LHTFI.CCVDAAL.................................
EP00369_Babesia_microti_P001213                       ....KS.......gFIGFI.LL---IL.................................
EP00455_Lapot_gusevi_P040827                          ....DG........SHNFA.WLLDACV.................................
EP00457_Paulinella_chromatophora_P004307              ....DA........CFQFA.QDLSVAV.................................
EP00465_Bigelowiella_longifila_P008712                ....DS........CQRLA.MVLKDCR.................................
EP00466_Bigelowiella_natans_P006215                   ....DS........CQRLA.MVLKECK.................................
EP00467_Chlorarachnion_reptans_P001995                ....DP........CYDIA.MSLHACL.................................
EP00468_Gymnochlora_sp_CCMP2014_P000258               ....DP........CVKLA.SVLQQCL.................................
EP00469_Lotharella_globosa_P008637                    ....DP........CSQLA.TIVEASF.................................
EP00471_Norrisiella_sphaerica_P012426                 ....DP........VRKLA.EILRDSR.................................
EP00473_Plasmodiophora_brassicae_P009227              ....DP........IRMIA.WCLDAAV.................................
EP00474_Spongospora_subterranea_P010463               ....DP........VHQIT.WCLDAAC.................................
EP00475_Leptophrys_vorax_P007786                      ....DV........CYKYA.WCLDACI.................................
EP00484_Ammonia_sp_Unknown_P005095                    ....DE........MWKVM.HMLFYFN.................................
EP00485_Elphidium_margaritaceum_P003846               ....DP........IWSLI.HMLYY--.................................
EP00512_Aurantiochytrium_limacinum_P012493            ....EP........CHDFA.WHLDAYV.................................
EP00513_Hondaea_fermentalgiana_P006705                ....EP........CHEFA.WHLDAYVkgicska....................ahaald
EP00514_Thraustochytrium_sp_LLF1b_P004138             ....EP........CHTFA.WHLDAFV.................................
EP00516_Mucochytrium_quahogii_P007062                 ....EP........CHDFA.WYLDAYVkqiffna....................aresle
EP00612_Vaucheria_litorea_P004102                     ....DR........ILALA.TFLDTLV.................................
EP00645_Phytophthora_infestans_P016931                ....DP........LHKFI.WFLDRAL.................................
EP00652_Aphanomyces_astaci_P013367                    ....DP........LHKFI.WILDHAV.................................
EP00653_Aphanomyces_invadans_P004466                  ....DP........LHKFI.WILDHAV.................................
EP00655_Saprolegnia_parasitica_P000229                ....DP........LHKFL.WFLDHAV.................................
EP00656_Telonema_subtile_P000606                      ....DP........HKKVG.LAVWSAV.................................
EP00658_Telonema_sp_P-2_P061304                       ....DP........LRKVS.LAIWSAI.................................
EP00668_Euglena_longa_P032897                         ....--........-----.-------.................................
EP00697_Spironema_sp_BW2_P004351                      ....DC........CHRVA.WAVDACI.................................
EP00698_Gefionella_okellyi_P004067                    ....DP........AYRFA.WVLDACV.................................
EP00727_Mastigamoeba_balamuthi_P013052                ....DP........THKFV.WCLDACV.................................
EP00736_Rhodelphis_marinus_P003578                    ....DP........WYRLC.WCVEACV.................................
EP00738_Chloropicon_primus_P004997                    ....DP........CHRLA.WVLDVSV.................................
EP00740_Mantoniella_antarctica_P013281                ....DQ........CHKLA.WLADACI.................................
EP00740_Mantoniella_antarctica_P017111                ....--........-----.-------.................................
EP00741_Cyanophora_paradoxa_P007838                   ....DA........CHKLA.WCLDACLg................................
EP00743_Colponemidia_sp_Colp-15_P007111               ....DP........SHRFT.WCLDACI.................................
EP00744_Colponema_vietnamica_P040751                  ....DS........SHKIA.WALDTCV.................................
EP00761_Pharyngomonas_kirbyi_P004890                  ....DP........CHYIA.WCLDAWQ.................................
EP00775_Hariotina_reticulata_P013351                  ....GR........SYDLV.WLLDAAL.................................
EP00793_Prasinoderma_coloniale_P002506                ....DR........VHKLA.WLLDACA.................................
EP00798_Chlamydomonas_sp_ICE-L_P029129                ....DR........CHELA.WTVDAGI.................................
EP00799_Chlamydomonas_eustigma_P000312                ....DR........CHELA.WTLDAGI.................................
EP00802_Teleaulax_amphioxeia_P014490                  ....DA........CYKLA.KSLCDAA.................................
EP00808_Paulinella_micropora_P030976                  ....DS........VYQFA.QEISAAI.................................
EP00813_Pythium_oligandrum_P012731                    ....DP........LHKFI.WFLDRAV.................................
EP00824_Muranothrix_gubernata_P022533                 ....DL........CHKFA.WCLDACV.................................
EP00851_Chlamydomonas_incerta_P001404                 ....DR........CHELA.WTLDAGI.................................
EP00852_Chlamydomonas_schloesseri_P003606             ....DR........CHELA.WTLDAGI.................................
EP00853_Edaphochlamys_debaryana_P009236               ....DR........CHELA.WTLDAGI.................................
EP00854_Cymbomonas_tetramitiformis_P028644            ....DA........CHKLA.WCLDACL.................................
EP00854_Cymbomonas_tetramitiformis_P028972            ....--........-----.-------.................................
EP00873_Tetraselmis_striata_P026805                   ....EP........CHKLA.WTLDACL.................................
EP00875_Gonium_pectorale_P011038                      ....DR........CHELA.WTLDAGI.................................
EP00876_Tetrabaena_socialis_P002120                   ....DRrvgpgalwCHELA.WTLDAGI.................................
EP00877_Chromochloris_zofingiensis_P002275            ....DK........CYELA.WTLDAVI.................................
EP00878_Enallax_costatus_P009997                      ....GR........SYDLV.WLLDAAL.................................
EP00878_Enallax_costatus_P013842                      ....--........-----.-------.................................
EP00879_Flechtneria_rotunda_P023663                   lpreGQ........SYDLV.WLLDAAL.................................
EP00879_Flechtneria_rotunda_P026351                   ....--........-----.-------.................................
EP00880_Monoraphidium_neglectum_P012455               ....--........-----.-------.................................
EP00881_Raphidocelis_subcapitata_P001103              ....DS........CYELV.WTLDAAA.................................
EP00882_Tetradesmus_deserticola_P034524               ....--........-----.-------.................................
EP00883_Tetradesmus_obliquus_P002781                  ....GR........CYDLV.WLLDAAL.................................
EP00885_Auxenochlorella_protothecoides_P004503        ....DP........CHKLA.WTLDACL.................................
EP00886_Chlorella_sorokiniana_P009356                 ....EA........CHKLA.WTLDACL.................................
EP00887_Chlorella_sp_A99_P003873                      ....DP........CHKLA.WTLDASLkacggaggga..............rlgaeraga
EP00888_Micractinium_conductrix_P001504               ....ES........CHKLA.WTLDACL.................................
EP00889_Picochlorum_renovo_P004143                    ....DR........MLSLV.WALESCI.................................
EP00890_Picochlorum_soloecismus_P006701               ....DS........CFSLV.WALDTCI.................................
EP00891_Asterochloris_glomerata_P009209               ....DP........CHQLA.WTLDSAImqshtaldaavk.........qagpaekvdltm
EP00892_Ulva_mutabilis_P010407                        ....DT........VYKVV.CALDACV.................................
EP00893_Bathycoccus_prasinos_P005905                  ....DP........SHRLA.WLMDACV.................................
EP00899_Mesostigma_viride_P024733                     ....DA........CHKLA.WCLDACL.................................
EP00900_Chrysochromulina_parva_P016800                ....DL........LHTFI.CCVDAAL.................................
EP00908_Phaeocystis_cordata_P020699                   ....DA........THKAI.WCLDACQ.................................
EP00922_Rhytidocystis_sp_ex-Travisia-forbesii_P006095 ....--........-----.-------.................................
EP00922_Rhytidocystis_sp_ex-Travisia-forbesii_P031052 ....--........-----.-------.................................
EP00924_Labyrinthula_sp_SR-Ha-C_P002972               ....DS........SFKLA.WYLDSLY.................................
EP00937_MAST-01D_sp_MAST-1D-sp2_P004475               ....EP........LLKLA.RQLDAAL.................................
EP00947_MAST-08B_sp_MAST-8B-sp1_P005493               ....DP........CHRLA.WTLDASLarvnaa......................addad
EP00951_Prasinocladus_malaysianus_P010132             ....--........-----.-------.................................
EP00951_Prasinocladus_malaysianus_P027162             ....EQ........CHKLA.WTLDACL.................................
EP00959_Pyramimonas_sp_CCMP1952_P360753               ....DP........THKLAwWVVDSLL.................................
EP01023_Acetabularia_acetabulum_P039653               ....DA........VHKLA.WILDACL.................................
EP01025_Chloroclados_australasicus_P041756            ....DP........VHKLA.WVLDACL.................................
EP01027_Heterolobosea_sp_BB2_P017877                  ....DP........SHYIA.WYLDAWI.................................
EP01029_Cantina_marsupialis_P001490                   ....DP........LAMLT.TLLDKVA.................................
EP01080_Neovahlkampfia_damariscottae_P004741          ....DP........CHYFC.WWLEAYI.................................
EP01083_Nonionella_stella_P094489                     ....DP........IWNLI.QMIYYQK.................................
EP01083_Nonionella_stella_P184255                     ....DQ........YFTLV.KLLDTCV.................................
EP01083_Nonionella_stella_P273201                     ....DQ........YFTLV.KLLDTCV.................................
EP01087_Luapelamoeba_hula_P007988                     ....DP........CHKFA.WCLDACV.................................
EP01088_Endostelium_zonatum_P015223                   ....DP........CHQLA.WCLDTCV.................................
EP01089_Gocevia_fonbrunei_P004043                     ....DP........CHQFA.WCLDACV.................................
EP01090_Pellita_catalonica_P009808                    ....DP........CHKFA.WCLDACV.................................
EP01091_Cochliopodium_minus_P020018                   ....DP........CHEFA.WIMDAYI.................................
EP01095_Lingulamoeba_sp_RSL-Kostka_P001413            ....--........-----.-------.................................
EP01095_Lingulamoeba_sp_RSL-Kostka_P002512            ....DS........CHKFA.WLLDACI.................................
EP01096_Ripella_sp_DP13-Kostka_P001302                ....DP........CYKFA.WCIDNCI.................................
EP01101_Sappina_pedata_P006133                        ....DP........CHRFA.WSVDACI.................................
EP01101_Sappina_pedata_P010771                        ....--........-----.-------.................................
EP01102_Stenamoeba_stenopodia_P008294                 ....DE........CHEFG.WVMDACV.................................
EP01103_Thecamoeba_quadrilineata_P015702              ....DP........CHKFA.WCLDACI.................................
EP01104_Vermistella_antarctica_P006191                ....DP........CHTLA.WCLDACI.................................
EP01105_Mastigella_eilhardi_P025345                   ....DP........CHSFA.WCLDACV.................................
EP01106_Pelomyxa_sp_JSP_P002618                       ....--........-----.------V.................................
EP01107_Rhizomastix_libera_P010381                    ....DG........CHPVA.WCIDACL.................................
EP01108_Squamamoeba_japonica_P003341                  ....DP........VHAFA.WCVDACV.................................
EP01109_Acytostelium_subglobosum_P010349              ....DC........VHSFA.WCVDACM.................................
EP01111_Echinosteliopsis_oligospora_P006893           ....DP........CHKFA.WCLDAISalrpsipyirsahnhnnshhgsnsassgsseag
EP01112_Ceratiomyxa_fruticulosa_P015274               ....DP........CHKFA.WTLDACV.................................
EP01113_Clastostelium_recurvatum_P006043              ....DP........CHKFA.WTLDACV.................................
EP01114_Cavostelium_apophysatum_P000935               ....DP........CHKFA.WCLDACI.................................
EP01116_Phalansterium_solitarium_P014672              ....EP........CHSFA.WLIDACV.................................
EP01117_Protostelium_nocturnum_P011491                ....DP........SYQFT.WLLDACV.................................
EP01119_Soliformovum_irregulare_P013568               ....DP........SHAAI.WTLDACI.................................
EP01120_Amphizonella_sp_Union-15-10_P016425           ....DP........CYKVA.SCIDSCI.................................
EP01121_Diplochlamys_sp_Union-15-3_P022045            ....--........-----.-------.................................
EP01122_Echinamoeba_exundans_P011300                  ....DP........IYRAS.WVLDACL.................................
EP01124_Arcella_intermedia_P036845                    ....DP........CKKFT.SLLDSSV.................................
EP01125_Pyxidicula_operculata_P006369                 ....DR........CKKFI.ISLDTAIqdyitsnttqssn........vsaalsvsgsaa
EP01126_Amoeba_proteus_P009053                        ...gDP........INSIC.LQLDELV.................................
EP01126_Amoeba_proteus_P009058                        ....--........-----.-------.................................
EP01127_Copromyxa_protea_P022519                      ....TA........TSALC.LRLNEMV.................................
EP01129_Flabellula_baltica_P015529                    ....--........-----.-------.................................
EP01129_Flabellula_baltica_P017396                    ....--........-----.-------.................................
EP01130_Rhizamoeba_saxonica_P007759                   ....DP........CHKLC.ILIDSIL.................................
EP01132_Coremiostelium_polycephalum_P005107           ....DQ........AHSLA.WCMDACV.................................
EP01133_Synstelium_polycarpum_P007360                 ....DS........AHAFA.WCVDACM.................................
EP01155_Anaeramoeba_flamelloides_P021844              ....EE........CHDLA.WIFDACI.................................
EP01155_Anaeramoeba_flamelloides_P032943              ....EE........CHDLA.WIFDACI.................................
EP01155_Anaeramoeba_flamelloides_P040755              ....--........-----.-------.................................
EP01156_Anaeramoeba_ignava_P010777                    ....NK........SHTFT.WIFDACI.................................
EP00151_Rhizophagus_irregularis_P012169               ....DH........SFNFI.WYVNSGI.................................
EP00152_Rhizopus_delemar_P004853                      ....--........-----.-------.................................
EP00153_Phycomyces_blakesleeanus_P002444              ....DE........CHKLI.WSLDTCI.................................
EP00839_Anaeromyces_robustus_P010928                  ....DP........CYKLA.WCFDASL.................................
EP00843_Neocallimastix_californiae_P012851            ....DP........CYKLA.WCFDASL.................................
EP00844_Piromyces_finnis_P003029                      ....DP........CYKLA.WCFDASL.................................
EP00846_Dimargaris_cristalligena_P005699              ....DP........CYLLV.WYLDACF.................................
EP00847_Piptocephalis_cylindrospora_P001963           ....DA........CHPLA.WGLQPCV.................................
EP00849_Syncephalis_pseudoplumigaleata_P002731        ....DP........CHKLV.WSLDACI.................................
EP00861_Lobosporangium_transversale_P009355           ....DP........CHELV.WNLDACN.................................
EP00862_Endogone_sp_FLAS-F59071_P008674               ....DQ........THMLV.WSLDACV.................................
EP00863_Basidiobolus_meristosporus_P004598            ....DP........CHQLV.WALDACI.................................
EP00864_Zancudomyces_culisetae_P005389                ....DG........MHTAI.WTLDAAI.................................
EP00865_Coemansia_reversa_P003241                     ....DI........CYGLA.WPLDACI.................................
EP00160_Parvularia_atlantis_P003541                   ....DP........CHKFA.WSLDACV.................................
EP00160_Parvularia_atlantis_P021186                   ....--........-----.-------.................................
EP00035_Acanthoeca_spectabilis_P022380                ....DP........LQQFV.ECLIVCV.................................
EP00037_Helgoeca_nana_P020425                         ....DP........LQQFV.ECLIVCV.................................
EP00038_Savillea_parva_P013598                        ....DP........LRQFV.EWLVICV.................................
EP00039_Didymoeca_costata_P025509                     ....DP........CFKFV.RSLAGCA.................................
EP00040_Diaphanoeca_grandis_P001898                   ....DP........CHKFV.RTLVTCV.................................
EP00041_Stephanoeca_diplocostata_P028291              ....DP........CERFV.RTLVSCA.................................
EP00042_Codosiga_hollandica_P040283                   ....DP........AHRFA.WCLSAIV.................................
EP00043_Microstomoeca_roanoka_P018221                 kvetRT........ILRTT.TLLHQAV.................................
EP00044_Salpingoeca_rosetta_P003444                   lqdsSP........LRKVA.GLVDGAV.................................
EP00045_Choanoeca_perplexa_P005639                    ....DP........CYKFA.CLLSTLA.................................
EP00046_Monosiga_brevicollis_P001835                  ....DP........CSRFA.TLLTMVC.................................
EP00047_Mylnosiga_fluctuans_P006705                   ....DP........CHKLT.WCTAACM.................................
EP00048_Salpingoeca_helianthica_P000713               ....DP........CHRFT.WTLSACV.................................
EP00049_Salpingoeca_infusionum_P011020                ....TP........AHVAA.SCFERLL.................................
EP00050_Salpingoeca_kvevrii_P006459                   ....DP........CHKFA.WCLAACI.................................
EP00051_Salpingoeca_urceolata_P011784                 ....DP........CHEFA.WCLAACM.................................
EP00051_Salpingoeca_urceolata_P011785                 ....DP........CHEFA.WCLAACM.................................
EP00052_Salpingoeca_macrocollata_P014127              ....DP........CHMFC.WCLTACL.................................
EP00053_Salpingoeca_punica_P013933                    ....DP........CHKFV.WCLTACL.................................
EP00054_Salpingoeca_dolichothecata_P011820            ....DP........CHKFA.WCLAACV.................................
EP00054_Salpingoeca_dolichothecata_P034594            ....--........-----.-------.................................
EP00055_Hartaetosiga_balthica_P005726                 ....DEg......lLFKII.SAMSQWI.................................
EP00056_Hartaetosiga_gracilis_P013448                 ....DS.......lLFKIT.SAMTHWI.................................
EP00120_Capsaspora_owczarzaki_P005763                 ....DP........CHEFA.WCWDACI.................................
EP00123_Amoebidium_parasiticum_P010661                ....DR........CHKFV.WCLDSCK.................................
EP00124_Ichthyophonus_hoferi_P001960                  ....DR........CHKFV.WCLDSCK.................................
EP00125_Sphaeroforma_arctica_P006256                  ....--........-----.-------.................................
EP00125_Sphaeroforma_arctica_P017541                  ....--........-----.-------.................................
EP00126_Sphaerothecum_destruens_P001059               ....--........-----.-------.................................
EP00128_Syssomonas_multiformis_P003633                ....DP........CHRLA.WLVDACM.................................
EP00729_Bicosta_minor_P004643                         ....DP........CLHFA.RVLSGCA.................................
EP00730_Choanoeca_flexa_P003848                       ....DP........CYKFA.SQLEELAnan............................ns
EP00911_Craspedida_sp_UC1_P002612                     ....DP........AHSFA.WGLQGCA.................................
EP01134_Creolimax_fragrantissima_P001544              ....DR........CHKLL.WCLDACK.................................
EP01135_Chromosphaera_perkinsii_P000170               ....DP........CHKFA.WCVDACI.................................
EP01137_Pigoraptor_chileana_P007890                   ....DP........CHAFT.WCLDACV.................................
EP01147_Barroeca_monosierra_P005938                   dcesAS........IRSIV.SLLHSAL.................................
EP00057_Strongylocentrotus_purpuratus_P030231         ....DP........CHKFT.WTLDACV.................................
EP00058_Branchiostoma_floridae_P023795                ....DP........CHKFT.WCLDACI.................................
EP00059_Ciona_intestinalis_P006096                    ....DP........CYKFT.WCLDACI.................................
EP00067_Danio_rerio_P013027                           ....DP........CHKFS.WCLDACI.................................
EP00074_Homo_sapiens_P038475                          ....DP........CHKFT.WCLDACI.................................
EP00090_Calanus_glacialis_P020940                     ....DP........CHKFT.WCLDACI.................................
EP00096_Caligus_rogercresseyi_P011921                 ....DP........CHKFT.WCLDACI.................................
EP00099_Drosophila_melanogaster_P016636               ....DP........CHKFT.WCLDACI.................................
EP00103_Capitella_teleta_P004544                      ....DP........CHKFA.WCLDACI.................................
EP00103_Capitella_teleta_P022993                      ....--........-----.-------.................................
EP00110_Nematostella_vectensis_P005096                ....DP........CHKFT.WCLDACI.................................
EP00114_Trichoplax_sp_H2_P008678                      ....DP........CYKFV.WCLDACL.................................
EP00115_Mnemiopsis_leidyi_P008470                     ....DP........CHDFA.FYIQYAV.................................
EP00118_Oscarella_pearsei_P001993                     ....DP........CHEFG.WCLDACI.................................
EP00119_Amphimedon_queenslandica_P003971              ....--........-----.-------.................................
EP00119_Amphimedon_queenslandica_P005242              ....DR........CHKFA.WCLDACI.................................
                                                                                                                  

EP00060_Petromyzon_marinus_P041086                    .RE..............R..F.......VDV..KRA.RELQGFL...D.G..I..K..RG
EP00072_Mus_musculus_P018357                          .RE..............R..F.......VDS..KRA.RELQGFL...D.G..V..K..KG
EP00085_Daphnia_pulex_P028933                         .RE..............R..N.......VDT..KRS.REIQAFL...D.G..I..K..SG
EP00001_Collodictyon_triciliatum_P090437              .--..............-..-.......---..---.-------...-.-..-..-..--
EP00002_Diphylleia_rotans_P001368                     .VD..............N..L.......IDE..RRI.KELNSYF...D.S..L..G..SN
EP00003_Mantamonas_plastica_P013958                   .RD..............Q..S.......INS..KRM.TDMQDYY...G.K..L..K..KD
EP00005_Dracoamoeba_jomungandri_P000959               .--..............-..-.......---..---.--MQSYF...D.D..I..N..GG
EP00013_Stygamoeba_regulata_P014231                   .RD..............E..K.......VSL..RRL.VELGHMV...D.Q..V..R..SG
EP00013_Stygamoeba_regulata_P021890                   .RD..............D..K.......VDV..RQI.AELRTYA...L.S..L..E..AG
EP00021_Heterostelium_album_P003466                   .--..............-..-.......---..---.-------...-.-..-..-..--
EP00022_Cavenderia_fasciculata_P000371                .RE..............N..I.......VDL..RRV.KEIQGYF...Q.E..I..G.nHG
EP00023_Dictyostelium_discoideum_P005053              .RD..............N..T.......LDA..RRI.KEIQTNL...S.S.sV.hH..QN
EP00024_Dictyostelium_purpureum_P000861               .RD..............N..N.......LDS..RRV.KEIQTSL...N.A..V..S.nQN
EP00025_Tieghemostelium_lacteum_P006643               .KD..............Q..S.......MDV..RRV.KEIQMNF...N.S..L..S..NN
EP00027_Filamoeba_sp_ATCC50430_P007801                .RD..............N..K.......IDS..RRV.QELKTFF...D.S..I..P..EN
EP00029_Vermamoeba_vermiformis_P006008                .RE..............G..A.......IDT..RRV.RELDSFL...L.D..M..L..ST
EP00031_Thecamonas_trahens_P002585                    .AH..............A..Asfd.elvGDA..PLL.ASLLELY...A.R..I..P..EA
EP00033_Pygsuia_biforma_P003222                       .RD..............D..V.......IEE..RRI.HELQQVF...D.G..M..G..EE
EP00163_Fabomonas_tropica_P013056                     .--..............-..-.......---..---.-------...K.K..Y..D..RN
EP00164_Ancoracysta_twista_P011516                    .RD..............D..N.......IEE..RRI.REMQSYF...D.K..L..G..-S
EP00181_Compsopogon_caeruleus_P006755                 .KV..............G..S.......IGH..EEV.EELFDIV...S.S..LfvQ..KT
EP00192_Tetraselmis_astigmatica_P009767               .RD..............H..L.......LDE..KRL.RELHGFF...Q.L..Y..D..GV
EP00193_Tetraselmis_chui_P021226                      .RD..............H..L.......LDE..RRL.KELITFF...Q.L..Y..D..NT
EP00204_Picochlorum_oklahomense_P000162               .RD..............K..H.......INE..NKI.KEIDGFL...K.Q..A..E..RV
EP00205_Picochlorum_sp_RCC944_P001111                 .KD..............R..E.......ISE..KKL.VEIDRFF...L.S..A..I..KA
EP00206_Coccomyxa_subellipsoidea_P006332              .KD..............R..V.......IDG..RRL.RELTHFL...S.T..F..D..RQ
EP00211_Chloroparvula_japonica_P001238                .RD..............R..Hap..qgaLTD..ARL.RELHQYF...A.H..F..E..PA
EP00211_Chloroparvula_japonica_P001914                .RE..............D..D.......AGD..RHV.QHLQSCI...A.E..L..G..KG
EP00212_Chloropicon_laureae_P008467                   .KD..............R..S.......CGD..KRL.SELMQIF...H.P..Y..D..KK
EP00213_Chloropicon_mariensis_P006713                 .KE..............R..S.......CEQ..KRL.HELMQIF...N.P..Y..D..RK
EP00215_Chloropicon_roscoffensis_P006577              .RD..............G..E.......CGD..RRV.NELVQVM...R.P..Y..D..KQ
EP00218_Dolichomastix_sp_CCMP3274_P013305             .KE..............R..C.......LKP..RSI.KELQAIL...D.D..F..P..TP
EP00224_Ostreococcus_tauri_P001545                    .RD..............R..Y.......LDG..RRL.KEMGTIL...E.T..A..V..EK
EP00227_Mantoniella_beaufortii_P001711                .RD..............R..C.......LDG..RRM.AEIEAIV...D.R..M..A..FD
EP00229_Micromonas_commoda_P002853                    .RD..............R..C.......LDG..RRC.AEIVQII...E.K..I..D..FD
EP00230_Micromonas_polaris_P001643                    .RD..............R..C.......LDG..RRC.FEMAAVV...A.Q..L..D..FD
EP00230_Micromonas_polaris_P005268                    .RD..............R..C.......LDG..RRC.FEMAAVV...A.Q..L..D..FD
EP00231_Micromonas_pusilla_P004470                    .RD..............R..C.......VDG..RRL.TEILQLV...E.T..A..V..FD
EP00232_Nephroselmis_pyriformis_P014177               .RD..............R..H.......LDE..R--.-------...-.-..-..-..--
EP00232_Nephroselmis_pyriformis_P015472               .--..............-..-.......---..---.-------...-.-..-..-..--
EP00235_Prasinoderma_singulare_P004748                .--..............-..-.......---..---.-------...-.-..-..-..--
EP00235_Prasinoderma_singulare_P012520                .--..............-..-.......---..---.-------...-.-..-..-..--
EP00240_Pyramimonas_obovata_P015850                   .RD..............K..R.......M--..---.-------...-.-..-..-..--
EP00241_Pyramimonas_parkeae_P017203                   .RD..............K..R.......IEA..RRL.KELQAFM...D.S..I..P..TM
EP00276_Gloeochaete_wittrockiana_P006928              .RD..............D..A.......MEQ..RQI.VEMQSFF...D.S..V..Q..SD
EP00279_Guillardia_theta_P015370                      pKD..............D..K.......VD-..---.KECQKIL...N.E..F..Y..PS
EP00283_Hemiselmis_rufescens_P000529                  .RG..............G..E.......KEA.pVWL.NRAREAV...E.P..L..Q..GA
EP00286_Rhodomonas_abbreviata_P021257                 .KE..............R..E.......KEG..AGAmAAAEALL...T.C..V..P..--
EP00288_Rhodomonas_lens_P015353                       .--..............-..-.......---..---.-------...-.-..-..-..--
EP00302_Diacronema_sp_CCMP2436_P004196                .RA..............G..H.......AST..RGV.REMAIFL...P.P..H..G..RD
EP00323_Chrysochromulina_tobinii_P005832              .RE..............R..R.......LES..RAA.HILLSHL...T.A..A..G..LP
EP00369_Babesia_microti_P001213                       .NL..............G..P.......NNP..KIL.NLLRNKIfltT.Q..I..N..HS
EP00455_Lapot_gusevi_P040827                          .RE..............Q..H.......FQP..RYI.QKLRECV...R.E..V..G..EG
EP00457_Paulinella_chromatophora_P004307              .LE..............G..Q.......ISS..VRQ.NSLQAFL...A.Q..I..P..TS
EP00465_Bigelowiella_longifila_P008712                .SQ..............R..Q.......ISC..ANA.ERMLRMI...S.E..V..P..SK
EP00466_Bigelowiella_natans_P006215                   .SQ..............R..Q.......ISH..---.-------...-.-..-..-..AN
EP00467_Chlorarachnion_reptans_P001995                .QK..............N..R.......ITE..ANA.KEIVSMI...K.N..-..-..-E
EP00468_Gymnochlora_sp_CCMP2014_P000258               .KR..............K..Q.......VSI..GDA.KAILKVI...A.S..V..P..QN
EP00469_Lotharella_globosa_P008637                    .KN..............N..Q.......ISA..TSV.KSIAKLI...A.S..V..P..AN
EP00471_Norrisiella_sphaerica_P012426                 .TE..............K..R.......ISS..EQA.KAMVKEI...N.S..V..P..AN
EP00473_Plasmodiophora_brassicae_P009227              .RE..............A..C.......IEG..RLL.DELRTQY...A.L..T..R..EV
EP00474_Spongospora_subterranea_P010463               .RE..............K..C.......IDG..RLM.IELRTQY...M.L..V..K..EA
EP00475_Leptophrys_vorax_P007786                      .ND..............N..R.......MEQ..RRI.DELKSLY...N.K..I..K..EG
EP00484_Ammonia_sp_Unknown_P005095                    .RS..............E..RhnlmkqeSHI..LNT.TEIDLLY...K.S..L..F..-A
EP00485_Elphidium_margaritaceum_P003846               .EN..............A..K.......LES..HRY.ATNDAVT...DcN..I..L..SP
EP00512_Aurantiochytrium_limacinum_P012493            .KKicihvarasldinvA..T.......LQR..TVV.NELTKIL...N.G..K..H..KP
EP00513_Hondaea_fermentalgiana_P006705                mNT..............A..R.......LQK..TVV.AEIMKLI...S.G.hL..K..PG
EP00514_Thraustochytrium_sp_LLF1b_P004138             .KQvvq.......avgqG..N.......LDM..KTA.QNQKSVV...S.E..L..V..KV
EP00516_Mucochytrium_quahogii_P007062                 mKT..............A..L.......LEK..SVV.NELQKII...S.G..T.fK..PG
EP00612_Vaucheria_litorea_P004102                     .QH..............A.aE.......VDV..AKL.KELGRLV...R.E..A..L..GA
EP00645_Phytophthora_infestans_P016931                .KN..............Q..T.......LES..ALL.HELLGFI...G.R..L..R..TS
EP00652_Aphanomyces_astaci_P013367                    .KR..............R..G.......MER..SHV.TELLLVV...R.K..L..R..LR
EP00653_Aphanomyces_invadans_P004466                  .KR..............R.dA.......MDR..NNV.TELLMTV...R.R..L..R..LR
EP00655_Saprolegnia_parasitica_P000229                .KT..............N..H.......MDA..AQL.LEMLLVL...R.K..L..R..LR
EP00656_Telonema_subtile_P000606                      .EHp............kR..V.......LGL..EDA.SSLLEAW...E.G..V..V..ST
EP00658_Telonema_sp_P-2_P061304                       .DN..............-..-.......---..---.-------...-.-..-..-..--
EP00668_Euglena_longa_P032897                         .--..............-..-.......---..---.-------...-.-..-..-..--
EP00697_Spironema_sp_BW2_P004351                      .RE..............N..S.......VDS..RRI.RELQSYF...K.E..L..P..EA
EP00698_Gefionella_okellyi_P004067                    .RS..............E..T.......IST..RHV.SELGTLL...E.K..A..R..--
EP00727_Mastigamoeba_balamuthi_P013052                .RD..............N..S.......IDQ..RHI.KELSHHG...-.-..-..-..-G
EP00736_Rhodelphis_marinus_P003578                    .RE..............G..L.......VSR..KHL.QEMQVIM...D.S..M..E..KR
EP00738_Chloropicon_primus_P004997                    .KE..............R..K.......CGE..KRV.NELMQIF...R.R..Y..D..KQ
EP00740_Mantoniella_antarctica_P013281                .RD..............R..C.......LDG..RRL.ADILAIV...D.K..M..D..FD
EP00740_Mantoniella_antarctica_P017111                .--..............-..-.......---..---.-------...-.-..-..-..SE
EP00741_Cyanophora_paradoxa_P007838                   lKD..............G..L.......LDA..RQV.REIEGFL...A.G..C..G..--
EP00743_Colponemidia_sp_Colp-15_P007111               .RD..............E..C.......VEE..RRL.KEMQSYF...E.S..L..P..AN
EP00744_Colponema_vietnamica_P040751                  .KN..............D..S.......LDS..KRA.DEGQRAL...K.Q..P..P.yHS
EP00761_Pharyngomonas_kirbyi_P004890                  .RV..............G..Y.......IDS..RRL.ADLKSYS...D.S..L..K..SG
EP00775_Hariotina_reticulata_P013351                  .LQ..............R..R.......LSV..QHM.RKLGELF...A.D..H..V..KA
EP00793_Prasinoderma_coloniale_P002506                .KK..............G..H.......IDT..KSI.TDLSEFF...Q.E..V..R..PR
EP00798_Chlamydomonas_sp_ICE-L_P029129                .MN..............G..Q.......LSD..RHL.AKLKKFF...T.D..V..D..AA
EP00799_Chlamydomonas_eustigma_P000312                .MN..............G..R.......LTD..KHL.NKLEKYF...K.D..V..D..SV
EP00802_Teleaulax_amphioxeia_P014490                  .RD..............K..D.......MKE..AQV.LKSLTEA...H.D..L..A..NN
EP00808_Paulinella_micropora_P030976                  .TQ..............G..Q.......LKP..QKL.AVLKTFL...A.H..I..P..AQ
EP00813_Pythium_oligandrum_P012731                    .KN.............qN..T.......LDV..TQL.HELLTTI...K.K..L..R..VG
EP00824_Muranothrix_gubernata_P022533                 .RD..............D..R.......VDE..RRI.REMQSYF...D.A..V..P..EE
EP00851_Chlamydomonas_incerta_P001404                 .RA..............G..G.......LSD..KHL.EKLGRFF...A.D..I..L..AA
EP00852_Chlamydomonas_schloesseri_P003606             .RA..............G..G.......LSD..KHL.EKLGRFF...A.D..I..L..AA
EP00853_Edaphochlamys_debaryana_P009236               .RA..............G..G.......LSD..KHL.EKLGRFF...E.D..I..M..EA
EP00854_Cymbomonas_tetramitiformis_P028644            .KD..............R..R.......CDD..RRL.RELQAFL...D.N..M..P..AL
EP00854_Cymbomonas_tetramitiformis_P028972            .--..............-..-.......---..---.-------...-.-..-..-..--
EP00873_Tetraselmis_striata_P026805                   .RD..............H..L.......LDE..RRL.KELTTFF...Q.L..Y..D..NH
EP00875_Gonium_pectorale_P011038                      .RN..............G..C.......LSD..KHL.EKLGRFF...E.D..I..L..EA
EP00876_Tetrabaena_socialis_P002120                   .RN..............G..G.......LSD..KHL.EKLGRFF...E.D..I..V..EA
EP00877_Chromochloris_zofingiensis_P002275            .QN..............R..S.......MTE..QHY.QKLYGLF...E.P..Y..I..TA
EP00878_Enallax_costatus_P009997                      .IQ..............R..R.......LTL..PHL.RKLAELF...T.D..Y..L..KA
EP00878_Enallax_costatus_P013842                      .--..............-..-.......---..---.-------...-.-..-..-..-A
EP00879_Flechtneria_rotunda_P023663                   .TQ..............R..R.......LTV..PHM.RKLAELF...E.N..Y..L..KA
EP00879_Flechtneria_rotunda_P026351                   .--..............-..-.......---..---.-------...-.-..-..-..--
EP00880_Monoraphidium_neglectum_P012455               .--..............-..-.......---..---.-------...-.-..-..-..--
EP00881_Raphidocelis_subcapitata_P001103              .GQ..............R..R.......VGV..AHL.RKLQEMF...R.A..Y..Q..PD
EP00882_Tetradesmus_deserticola_P034524               .--..............-..-.......---..---.-------...-.-..A..Q..SP
EP00883_Tetradesmus_obliquus_P002781                  .AQ..............R..R.......LSL..SHM.RKLAELL...Q.E..H..I..KP
EP00885_Auxenochlorella_protothecoides_P004503        .MD..............K..R.......LDS..RRL.QEIGNFF...V.R..F..E..DH
EP00886_Chlorella_sorokiniana_P009356                 .KD..............R..K.......LDQ..RRL.RELANFF...Q.P..Y..E..AA
EP00887_Chlorella_sp_A99_P003873                      pGD..............R..R.......LSE..GQL.RQLQNYF...L.P..Y..D..AE
EP00888_Micractinium_conductrix_P001504               .KD..............R..K.......LDA..RRL.RELANFF...Q.P..Y..E..VA
EP00889_Picochlorum_renovo_P004143                    .RD..............K..H.......INE..DKI.KEIDGFL...K.Q..A..E..RA
EP00890_Picochlorum_soloecismus_P006701               .RE..............K..E.......ITD..ARL.SEIEHFL...K.S..A..H..KS
EP00891_Asterochloris_glomerata_P009209               wP-..............-..Eyad.plgVKP..QHL.QKLSKFF...K.D..A..E..EA
EP00892_Ulva_mutabilis_P010407                        .RA..............R..T.......VSE..KHL.SELQQAC...Q.P..F..T..TA
EP00893_Bathycoccus_prasinos_P005905                  .RD..............R..Y.......LDN..RRL.LEMGNIL...D.S..A..E..LA
EP00899_Mesostigma_viride_P024733                     .RE..............G..R.......CDA..KHL.REIQLFL...T.S..V..Q..GG
EP00900_Chrysochromulina_parva_P016800                .RE..............R..R.......LES..RAA.HILLSHL...T.A..A..G..LP
EP00908_Phaeocystis_cordata_P020699                   .RE..............G..G.......VEA..RML.KELGARL...A.A..A..G..VP
EP00922_Rhytidocystis_sp_ex-Travisia-forbesii_P006095 .--..............-..-.......---..---.-------...-.-..-..-..--
EP00922_Rhytidocystis_sp_ex-Travisia-forbesii_P031052 .--..............-..-.......---..---.-------...-.-..-..-..--
EP00924_Labyrinthula_sp_SR-Ha-C_P002972               .KK..............L..S.......ANL..SSG.ETMVEAV...E.K..N..P..RN
EP00937_MAST-01D_sp_MAST-1D-sp2_P004475               .RG..............G..G.......VGVlrARV.VEVARQL...A.L..L.lG..-Q
EP00947_MAST-08B_sp_MAST-8B-sp1_P005493               dDS..............G..M.......IEV..RHL.VEIRKLL...A.D..-..-..--
EP00951_Prasinocladus_malaysianus_P010132             .--..............-..-.......---..---.-------...-.-..-..-..--
EP00951_Prasinocladus_malaysianus_P027162             .--..............-..-.......---..---.-------...-.-..-..-..--
EP00959_Pyramimonas_sp_CCMP1952_P360753               .RE..............-..-.......---..---.-------...-.-..-..-..--
EP01023_Acetabularia_acetabulum_P039653               .RE..............G..K.......IDG..KRM.QELRGFF...N.A..Y..E..YL
EP01025_Chloroclados_australasicus_P041756            .RE..............G..K.......IDS..KRM.NELRSFF...H.T..Y..E..YP
EP01027_Heterolobosea_sp_BB2_P017877                  .RV..............G..H.......ADI..RRI.RDIQTYL...R.T..L..R..KN
EP01029_Cantina_marsupialis_P001490                   .TD..............C..I.......ITH..DNH.AVLDKIL...E.E..F..P..TQ
EP01080_Neovahlkampfia_damariscottae_P004741          .LKl...........evN..K.......FEN..RRI.QDLRQFL...L.S..L..E..IN
EP01083_Nonionella_stella_P094489                     .QH..............K..Hqt..efvLNK..NEI.DAIYKIH...E.T..-..-..--
EP01083_Nonionella_stella_P184255                     .RE..............N..E.......FSQ..HNI.GELRRLW...A.A..T..S..YD
EP01083_Nonionella_stella_P273201                     .RE..............N..E.......FSQ..HNI.GELRRLW...A.A..T..S..YD
EP01087_Luapelamoeba_hula_P007988                     .RD..............N..T.......VEP..RRI.KEMQTYF...D.A..I..G..GG
EP01088_Endostelium_zonatum_P015223                   .RD..............H..G.......IND..RRI.EELKNYF...G.G..L..K..VS
EP01089_Gocevia_fonbrunei_P004043                     .RD..............N..H.......IAD..RRI.EEIKTYF...E.K..I..G..PG
EP01090_Pellita_catalonica_P009808                    .RD..............D..H.......ITS..RRI.TEMKLYF...N.Q..I..-..--
EP01091_Cochliopodium_minus_P020018                   .RD..............N..E.......LST..RQI.KEIQNYF...E.E..V..K..NK
EP01095_Lingulamoeba_sp_RSL-Kostka_P001413            .--..............-..-.......---..---.-------...-.-..-..-..--
EP01095_Lingulamoeba_sp_RSL-Kostka_P002512            .RD..............N..K.......IES..RRI.VDMKQIL...S.Q..L..T..PS
EP01096_Ripella_sp_DP13-Kostka_P001302                .NS..............-..-.......---..---.-------...-.-..-..-..--
EP01101_Sappina_pedata_P006133                        .RE..............N..S.......VDI..KRA.NQLKNIM...D.S..V..T..KK
EP01101_Sappina_pedata_P010771                        .--..............-..-.......---..---.-------...-.-..-..-..--
EP01102_Stenamoeba_stenopodia_P008294                 .RD..............N..S.......VEL..RRI.KEMQSFF...E.H..I..S..SS
EP01103_Thecamoeba_quadrilineata_P015702              .ND..............N..S.......VEL..RRI.KEMQSYF...D.A..I..S..AG
EP01104_Vermistella_antarctica_P006191                .RE..............N..S.......ISV..RQI.SEIRTLF...A.S..L..S..AN
EP01105_Mastigella_eilhardi_P025345                   .RE..............R..T.......VDL..RRA.RELLQHL...S.A..A..P..--
EP01106_Pelomyxa_sp_JSP_P002618                       .RG..............A..E.......IDL..KFA.QRLQSQV...A.A..V..G..QG
EP01107_Rhizomastix_libera_P010381                    .LE..............G..G.......IDQ..RHL.NHLKVCL...K.S..C..A..PD
EP01108_Squamamoeba_japonica_P003341                  .RD..............E..R.......VSE..ARA.KEMSTLI...E.Q..V..S..--
EP01109_Acytostelium_subglobosum_P010349              .RE..............D..T.......VDT..RRV.REIQSYF...A.S..L..A..PG
EP01111_Echinosteliopsis_oligospora_P006893           gSD..............G..L.......LDM..RRI.KEIQASL...V.G..I..Q..QG
EP01112_Ceratiomyxa_fruticulosa_P015274               .RD..............S..V.......VEI..RRI.RELQTFF...S.T..V..S..ST
EP01113_Clastostelium_recurvatum_P006043              .RD..............S..A.......VEL..RRI.RELQGYF...A.A..L..P..EG
EP01114_Cavostelium_apophysatum_P000935               .RD..............N..T.......VDE..RRI.QELRLIF...D.S..I..P..TD
EP01116_Phalansterium_solitarium_P014672              .RD..............N..A.......VES..RRI.KELQTSF...E.G..V..Q..SG
EP01117_Protostelium_nocturnum_P011491                .RD..............G..K.......IDS..RKL.NELKGFF...D.G..L..L..DG
EP01119_Soliformovum_irregulare_P013568               .RD..............H..Q.......LDN..RRI.QELKGWF...D.N..T..S..EG
EP01120_Amphizonella_sp_Union-15-10_P016425           .RD..............D..S.......IDD..RRM.KDIVQAL...E.K..S..-..SE
EP01121_Diplochlamys_sp_Union-15-3_P022045            .--..............-..-.......---..---.-------...-.-..-..-..--
EP01122_Echinamoeba_exundans_P011300                  .KD..............D..Q.......FDE..RRL.KELENLL...V.A..A..H..SS
EP01124_Arcella_intermedia_P036845                    .HD..............G..W.......IDN..ARA.SELAKLM...G.A..R..K..MS
EP01125_Pyxidicula_operculata_P006369                 gGS..............G..Y.......FDP..TKA.YELEKFI...R.N..M..SmrGE
EP01126_Amoeba_proteus_P009053                        .TNfgd.......agilH..Ni.....dLAV..RRL.CSVRTST...I.V..I..N..AS
EP01126_Amoeba_proteus_P009058                        .--..............-..-.......---..---.-------...-.-..-..-..--
EP01127_Copromyxa_protea_P022519                      .SS..............P..K.......-DL..SAL.TSLDAAM...T.R..V..F..ST
EP01129_Flabellula_baltica_P015529                    .--..............-..-.......---..---.-------...-.-..-..-..--
EP01129_Flabellula_baltica_P017396                    .--..............-..-.......---..---.-------...-.-..-..-..--
EP01130_Rhizamoeba_saxonica_P007759                   .RE..............G..R.......IAS..RKL.GDIFISL...D.E..L..S..SA
EP01132_Coremiostelium_polycephalum_P005107           .KD..............G..T.......VDN..RRI.REIQTYF...Q.G..L.hQ..TN
EP01133_Synstelium_polycarpum_P007360                 .RE..............D..T.......FDS..RRT.KEVQTLF...S.GssA..P..HN
EP01155_Anaeramoeba_flamelloides_P021844              .KD..............G..L.......IST..KRI.K------...-.-..-..-..--
EP01155_Anaeramoeba_flamelloides_P032943              .KD..............G..I.......IST..KRI.KNLENLF...H.T..K..S.lLN
EP01155_Anaeramoeba_flamelloides_P040755              .--..............-..-.......---..---.-------...-.-..-..-..--
EP01156_Anaeramoeba_ignava_P010777                    .KD..............G..T.......CRA..SRI.DELKKFF...D.S..I..T..EN
EP00151_Rhizophagus_irregularis_P012169               .RK..............G..-.......FDS..NRI.NELISMY...N.K..A..K.kTA
EP00152_Rhizopus_delemar_P004853                      .--..............-..-.......---..---.-------...-.-..-..K..NG
EP00153_Phycomyces_blakesleeanus_P002444              .RS..............Q..N.......MDE..AII.GKIKECF...D.K..T..V..NG
EP00839_Anaeromyces_robustus_P010928                  .QY..............Q..T.......---..LRI.KEARIFF...D.G..V..R..NK
EP00843_Neocallimastix_californiae_P012851            .QY..............Q..T.......---..LRI.KEARMFF...D.G..V..R..SK
[truncated: 443,410 more chars]
