# Supplementary material for: Evolution of promoter-proximal pausing enabled a new layer of transcription control
Source: bioRxiv. 2024 Oct 12:2023.02.19.529146. Preprint. [Version 2] doi: 10.1101/2023.02.19.529146 (PMC11482795; doi:10.1101/2023.02.19.529146)
Supplement: Supplement 1 [file media-1.zip › Other Supplemental Materials/NELFB/NELFBNELFqueriesalleval10_taxatrimmed.linsi.fasta]

>EP00001_Collodictyon_triciliatum_P090437_15954_4
------------------------------------------------------------
------------------------------------------------------------
------------------------------------------------------------
------------------------------------------------------------
------------------------------------------------------------
------------------------------------------------------------
------------------------------------------------------------
------------------------------------------------------------
------------------------------------------------------------
------------------------------------------------------------
-------------K-------------------L--CPRTAAPFAT-KEG---DRGDSAQ
K-----------RPN-SSL------------------------SASDG------------
--------------V---LE-LQGLD------------------FN--------------
--------------------------------------QQY-------------------
-----------------------------------GH-LL-GFLRQEMLNRI--------
--------------------------------------------P---------------
------S----------M-S----------------------------------------
--------------P---E---------------A-IVQLLEQTFPYI------SI-EE-
-LQDVPITLLK-HV---P-E---I--------PRAYLQYILS-H-------PK--IYE-V
CPLE-----------------VKRPIW--L--LDEK------------------------
-L------LA-NDIM-PLIQQYM-A----D---------------------P-TQ-----
VYT---------------------EN----------------------Y-----------
------------------------------------------------------------
------------------------------------------------------------
------------------------------------------------------------
-----------------ILH-NP-Q------------IRPL-------------------
VRR-----------------------------------------EKIS-A----------
-----------------------------------------LK---------EIVK-VIS
----PK---PSIYNI--------------------------------FV-----------
------------------------------------------------------------
------------------------------------------------------------
------------------------------------------------------------
------------------------------------------------------------
------------------------------------------------------------
------------------------------------------------------------
------------------------------------------------------------
------------------------------------------------------------
------------------------------------------------------------
------------------------------------------------------------
------------------------------------------------------------
------------------------------------------------------------
------------------------------------------------------------
------------------------------------------------------------
------------------------------------------------------------
------------------------------------------------------------
------------------------------------------------------------
------------------------------------------------------------
------------------------------------------------------------
------------------------------------------------------------
------------------------------------------------------------
------------------------------------------------------------
------------------------------------------------------------
------------------------------------------------------------
----------------------------------------AS------------------
------------------------------------------------------------
------------------------------------------------------------
------------------------------------------------------------
------------------------------------------------------------
------------------------------------------------------------
------------------------------------------------------------
------------------------------------------------------------
------------------------------------------------------------
------------------------------------------------------------
------------------------------------------------------------
------------------------------------------------------------
------------------------------------------------------------
------------------------------------------------------------
------------------------------------------------------------
------------------------------------------------------------
------------------------------------------------------------
------------------------------------------------------------
------------------------------------------------------------
------------------------------------------------------------
------------------------------------------------------------
------------------------------------------------------------
------------------------------------------------------------
------------------------------------------------------------
------------------------------------------------------------
------------------------------------------------------------
------------------------------------------------------------
------------------------------------------------------------
------------------------------------------------------------
------------------------------------------------------------
------------------------------------------------------------
------------------------------------------------------------
------------------------------------------------------------
------------------------------------------------------------
------------------------------------------------------------
------------------------------------------------------------
------------------------------------------------------------
------------------------------------------------------------
----------------------------------------------------------
>EP00002_Diphylleia_rotans_P001365_TRINITY_DN10762_c0_g1_i1.p1_TRINITY_DN10762_c0_g1_TRINITY_DN10762_c0_g1_i1.p1_ORF_type_complete_len_568_score_136.99_TRINITY_DN10762_c0_g1_i1_188-1891
------------------------------------------------------------
------------------------------------------------------------
------------------------------------------------------------
------------------------------------------------------------
------------------------------------------------------------
------------------------------------------------------------
------------------------------------------------------------
------------------------------------------------------------
------------------------------------------------------------
------------------------------------------------------------
------------------------------------------------------------
------------------------------------------------------------
---------------MEFLE-LQGLD------------------FN--------------
--------------------------------------QQY-------------------
-----------------------------------MS-LL-VTLKQEMVAKI--------
--------------------------------------------P---------------
------T----------M-A----------------------------------------
--------------V---D---------------V-MTKLLEQTFPYV------LM-DE-
-IQEIPITILK-NL---P-E---I--------PRPYAQFIAS-H-------QR--LYE-V
CPVE-----------------VKRSVW--L--LDEK------------------------
-L------FS-SEVY-PLIQSYL-S----E---------------------A-TQ-----
TFT---------------------EN----------------------Y-----------
------------------------------------------------------------
------------------------------------------------------------
------------------------------------------------------------
-----------------MLH-NA-T------------MRPQ-------------------
ARR-----------------------------------------EKIP-I----------
-----------------------------------------LK---------ELAK-RIG
----SR---ITIYQM--------------------------------FVNYLKTLY----
-----STN---P----------------------A-------QG-----ICSLRKDV---
----LMTFH--DL------------GF---------------------------------
---------VDV-------------------------CNQ--------------------
------------------------------------------------------------
---------------------DR--------TFLLA-WRLDA----CS------------
--------------------------------V-------------------------D-
-----------N-L-------------------------ID------E---RRIKELNSY
F-----D-S------------------------------------------------L--
-----------G-S--------------------------N-------------------
------------------------------------------------------------
------------------------------------------------------------
------------------------------------------------------------
------------------------------------------------------------
------------------------------------------------------------
------------------------------------------------------------
-------------------------SALE-----------------------------PK
L---------WG------------------------------------------------
-------DI--------------------------AMILNHPSVMHLLQLSI--------
---------YSTLL-------A-TVE-----KR----------------------ILPR-
------------------------------------------------------------
------------------------A-DD-------------------NLQFL-TIL----
-----AGIGL-----------NSHS-IV----------------------------VS--
-----GT-------------------------------Y------------T--------
P-SR---------------------VDK--------------------------------
-----------G------LLSI-------------FYPYLASVIL---------------
-------D-R---------MMN---------------NEL-------------SAD----
------------------------------------------------------------
------------------------------------------------------------
-----------------------------------------------------PV-----
---F-E-------------------------------QFKSYLSG---------------
---NK------------------------L-------ARK--------------------
--ELLYFVV-------------------------------------------SRFV----
-EK------------------------------DYPF-----------------------
--VEY----------------------------FLPTILE--------------------
--W------------------------------------------------GLQMDAE--
-----------------------------------------TYFTY--------------
--------------T-V-------VQIIL-------------------------------
--------------QEKDF---------------------------------TP------
------KLRK------------S-VIVDFLIPL---------------------------
-----CG-----------------------ISEKHV---------------SNL-AQLFQ
G-L-------Q-------S---------------R---IH--------------------
---------------LKELRK-MLTKCQ--------------------------------
--------------------------------------ELG-------------------
---I-------------------------------------HNHDDF-----------AA
----------------------------------IF------------HSMQT-------
--------------KF-PSR----------------------------TKHNP-------
-------------ETS---------------------------------------DQA--
-------------------------------------SNLQN------------------
------------------------------------------------------------
------------------------------------------------------------
------------------------------------------------------------
------------------------------------------------------------
------------------------------------------------------------
---VDSKMSEKDTNMTDN------------------------------------------
------------------------------------------------------------
------------------------------------------------------------
------------------------------------------------------------
------------------------------------------------------RDSG--
---------------AVHPESMDH------------------------------------
--------------------------------------SSDPS-----------------
------------------------------------------------------------
------AEHSADGGQSSDGSYSGSSSYRY----------D---------------DDMRE
GESFM-----------------------------------------------------
>EP00002_Diphylleia_rotans_P001366_TRINITY_DN10762_c0_g1_i2.p1_TRINITY_DN10762_c0_g1_TRINITY_DN10762_c0_g1_i2.p1_ORF_type_complete_len_421_score_84.42_TRINITY_DN10762_c0_g1_i2_61-1323
------------------------------------------------------------
------------------------------------------------------------
------------------------------------------------------------
------------------------------------------------------------
------------------------------------------------------------
------------------------------------------------------MTE---
------------------------------------------------------------
EKRDFR-------------------------------------------MTAN-------
---------------------------VG-------------------A-VG--------
AT---YVR----------------------------------------------------
--------EQL-VR-------------------M--APKKAI--------------EEIQ
R-----------RNS-LKV------------------------SHCRP------------
--------------VMEFLE-LQGLD------------------FN--------------
--------------------------------------QQY-------------------
-----------------------------------MS-LL-VTLKQEMVAKI--------
--------------------------------------------P---------------
------T----------M-A----------------------------------------
--------------V---D---------------V-MTKLLEQTFPYV------LM-DE-
-IQEIPITILK-NL---P-E---I--------PRPYAQFIAS-H-------QR--LYE-V
CPVE-----------------VKRSVW--L--LDEK------------------------
-L------FS-SEVY-PLIQSYL-S----E---------------------A-TQ-----
TFT---------------------EN----------------------Y-----------
------------------------------------------------------------
------------------------------------------------------------
------------------------------------------------------------
-----------------MLH-NA-T------------MRPQ-------------------
ARR-----------------------------------------EKIP-I----------
-----------------------------------------LK---------ELAK-RIG
----SR---ITIYQM--------------------------------FVNYLKTLY----
-----STN---P----------------------A-------QG-----ICSLRKDV---
----LMTFH--DL------------GF---------------------------------
---------VDV-------------------------CNQ--------------------
------------------------------------------------------------
---------------------DR--------TFLLA-WRLDA----CS------------
--------------------------------V-------------------------D-
-----------N-L-------------------------ID------E---RRIKELNSY
F-----D-S------------------------------------------------L--
-----------G-S--------------------------N-------------------
------------------------------------------------------------
------------------------------------------------------------
------------------------------------------------------------
------------------------------------------------------------
------------------------------------------------------------
------------------------------------------------------------
-------------------------SALE-----------------------------PK
L---------WG------------------------------------------------
-------DI--------------------------AMILNHPSVMHLLQLSI--------
---------YSTLL-------A-TVE-----KR----------------------ILPR-
------------------------------------------------------------
------------------------A-DD-------------------NLQFL-TIL----
-----AGIGL-----------NSHS-IV----------------------------VS--
-----GT-------------------------------Y------------T--------
P-SR---------------------VDK--------------------------------
-----------G------LLSI-------------FYPYLASVIL---------------
-------D-R---------MMN---------------NEL-------------SAD----
------------------------------------------------------------
------------------------------------------------------------
-----------------------------------------------------PV-----
---F-E-------------------------------QFKSYLSG---------------
---NK------------------------L-------ARK--------------------
------------------------------------------------------------
------------------------------------------------------------
------------------------------------------------------------
------------------------------------------------------------
------------------------------------------------------------
------------------------------------------------------------
------------------------------------------------------------
------------------------------------------------------------
------------------------------------------------------------
------------------------------------------------------------
------------------------------------------------------------
------------------------------------------------------------
------------------------------------------------------------
------------------------------------------------------------
------------------------------------------------------------
------------------------------------------------------------
-------------------------------------VNL--------------------
------------------------------------------------------------
------------------------------------------------------------
------------------------------------------------------------
------------------------------------------------------------
------------------------------------------------------------
------------------------------------------------------------
------------------------------------------------------------
------------------------------------------------------------
------------------------------------------------------------
------------------------------------------------------------
------------------------------------------------------------
------------------------------------------------------------
------------------------------------------------------------
---------SRDGGKDN-------------------------------------------
----------------------------------------------------------
>EP00002_Diphylleia_rotans_P001368_TRINITY_DN10762_c0_g1_i4.p1_TRINITY_DN10762_c0_g1_TRINITY_DN10762_c0_g1_i4.p1_ORF_type_complete_len_620_score_146.31_TRINITY_DN10762_c0_g1_i4_61-1920
------------------------------------------------------------
------------------------------------------------------------
------------------------------------------------------------
------------------------------------------------------------
------------------------------------------------------------
------------------------------------------------------MTE---
------------------------------------------------------------
EKRDFR-------------------------------------------MTAN-------
---------------------------VG-------------------A-VG--------
AT---YVR----------------------------------------------------
--------EQL-VR---------------------MAPKKAI--------------EEIQ
R-----------RNS-LKV------------------------SHCRP------------
--------------VMEFLE-LQGLD------------------FN--------------
--------------------------------------QQY-------------------
-----------------------------------MS-LL-VTLKQEMVAKI--------
--------------------------------------------P---------------
------T----------M-A----------------------------------------
--------------V---D---------------V-MTKLLEQTFPYV------LM-DE-
-IQEIPITILK-NL---P-E---I--------PRPYAQFIAS-H-------QR--LYE-V
CPVE-----------------VKRSVW--L--LDEK------------------------
-L------FS-SEVY-PLIQSYL-S----E---------------------A-TQ-----
TFT---------------------EN----------------------Y-----------
------------------------------------------------------------
------------------------------------------------------------
------------------------------------------------------------
-----------------MLH-NA-T------------MRPQ-------------------
ARR-----------------------------------------EKIP-I----------
-----------------------------------------LK---------ELAK-RIG
----SR---ITIYQM--------------------------------FVNYLKTLY----
-----STN---P----------------------A-------QG-----ICSLRKDV---
----LMTFH--DL------------GF---------------------------------
---------VDV-------------------------CNQ--------------------
------------------------------------------------------------
---------------------DR--------TFLLA-WRLDA----CS------------
--------------------------------V-------------------------D-
-----------N-L-------------------------ID------E---RRIKELNSY
F-----D-S------------------------------------------------L--
-----------G-S--------------------------N-------------------
------------------------------------------------------------
------------------------------------------------------------
------------------------------------------------------------
------------------------------------------------------------
------------------------------------------------------------
------------------------------------------------------------
-------------------------SALE-----------------------------PK
L---------WG------------------------------------------------
-------DI--------------------------AMILNHPSVMHLLQLSI--------
---------YSTLL-------A-TVE-----KR----------------------ILPR-
------------------------------------------------------------
------------------------A-DD-------------------NLQFL-TIL----
-----AGIGL-----------NSHS-IV----------------------------VS--
-----GT-------------------------------Y------------T--------
P-SR---------------------VDK--------------------------------
-----------G------LLSI-------------FYPYLASVIL---------------
-------D-R---------MMN---------------NEL-------------SAD----
------------------------------------------------------------
------------------------------------------------------------
-----------------------------------------------------PV-----
---F-E-------------------------------QFKSYLSG---------------
---NK------------------------L-------ARK--------------------
--ELLYFVV-------------------------------------------SRFV----
-EK------------------------------DYPF-----------------------
--VEY----------------------------FLPTILE--------------------
--W------------------------------------------------GLQMDAE--
-----------------------------------------TYFTY--------------
--------------T-V-------VQIIL-------------------------------
--------------QEKDF---------------------------------TP------
------KLRK------------S-VIVDFLIPL---------------------------
-----CG-----------------------ISEKHV---------------SNL-AQLFQ
G-L-------Q-------S---------------R---IH--------------------
---------------LKELRK-MLTKCQ--------------------------------
--------------------------------------ELG-------------------
---I-------------------------------------HNHDDF-----------AA
----------------------------------IF------------HSMQT-------
--------------KF-PSR----------------------------TKHNP-------
-------------ETS---------------------------------------DQA--
-------------------------------------SNLQN------------------
------------------------------------------------------------
------------------------------------------------------------
------------------------------------------------------------
------------------------------------------------------------
------------------------------------------------------------
---VDSKMSEKDTNMTDN------------------------------------------
------------------------------------------------------------
------------------------------------------------------------
------------------------------------------------------------
------------------------------------------------------RDSG--
---------------AVHPESMDH------------------------------------
--------------------------------------SSDPS-----------------
------------------------------------------------------------
------AEHSADGGQSSDGSYSGSSSYRY----------D---------------DDMRE
GESFM-----------------------------------------------------
>EP00003_Mantamonas_plastica_P013957_TRINITY_DN2422_c0_g1_i3.p1_TRINITY_DN2422_c0_g1_TRINITY_DN2422_c0_g1_i3.p1_ORF_type_3prime_partial_len_326_score_35.49_TRINITY_DN2422_c0_g1_i3_151-1125
------------------------------------------------------------
------------------------------------------------------------
------------------------MSH---------------------------------
------------------------------------------------------------
------------------------------------------------------------
------------------------------------------------------------
------------------------------------------------------------
-------------------------------------------------L----------
--------------------------NIG-------------------E-SG--------
GK---AIR----------------------------------------------------
--------DAL-SQ-------------------S-GNPKKVI--------------TAFQ
K-----------GNG-INE--------------------STEATSLRP------------
--------------VLELID-LHGVS------------------RS--------------
--------------------------------------SLY-------------------
-----------------------------------QG-IL-SHNVNHLMQMI--------
--------------------------------------------P---------------
------D----------L-S----------------------------------------
--------------F---A---------------Q-RVALLEMSFPYI------GF-KQ-
-LQAIPIAVMT-AL---S-K---V--------PQSFLVQLSE-N-------PD--ILS-S
CPLQ-----------------VKQQVW--S--IDND------------------------
-L------FI-AQIT-PHVQSYI-I----D---------------------Q-SI-----
ESQS--------------------LF----------------------E-----------
------------------------------------------------------------
------------------------------------------------------------
------------------------------------------------------------
-----------------YGK-ED-S------------IAPS-------------------
ARR-----------------------------------------ARSD-A----------
-----------------------------------------LK---------QLSS-LIG
----TS---VDLYKS--------------------------------TCNSIRKWF----
-----AES---N----------------------D-------PI-----YAALRNDL---
----IMYIH--DI------------GV---------------------------------
---------TEI-------------------------LQQ--------------------
------------------------------------------------------------
---------------------DC--------TTQYS-YHL--------------------
------------------------------------------------------------
------------------------------------------------------------
------------------------------------------------------------
------------------------------------------------------------
------------------------------------------------------------
------------------------------------------------------------
------------------------------------------------------------
------------------------------------------------------------
------------------------------------------------------------
------------------------------------------------------------
------------------------------------------------------------
------------------------------------------------------------
------------------------------------------------------------
--------------------------------------------------------LPS-
------------------------------------------------------------
------------------------S-------------------------YS-PLL----
------------------------------------------------------------
------------------------------------------------------------
------------------------------------------------------------
--------------------------------------TLTNQQ----------------
------------------------------------------------------------
------------------------------------------------------------
------------------------------------------------------------
------------------------------------------------------------
------------------------------------------------------------
------------------------------------------------------------
------------------------------------------------------------
------------------------------------------------------------
---RN----------------------------HLP------------------------
------------------------------------------------------------
------------------------------------------------------------
------------------------------------------------------------
------------------------------------------------------------
------------------------------------------------------------
-------------------------------SP---------------------------
------------------------------------------------------------
------------------------------------------------------------
------------------------------------------------------------
------------------------------------------------------------
------------------------------------------------------------
------------------------------------------------------------
-------------------------------------------------------SPP--
------------------------------------------------------------
------------------------------------------------------------
------------------------------------------------------------
------------------------------------------------------------
------------------------------------------------------------
------------------------------------------------------------
---SPS-LSPPPPHSLTLTF----------------------------------------
------------------------------------------------------------
------------------------------------------------------------
------------------------------------------------------------
------------------------------------------------------TLTL--
---------------SLTPSPHSLT-----------------------------------
------------------------LTP---------------------------------
------------------------------------------------------------
-------------------SLPSPIPF---------------------------------
----------------------------------------------------------
>EP00003_Mantamonas_plastica_P013958_TRINITY_DN2422_c0_g1_i4.p1_TRINITY_DN2422_c0_g1_TRINITY_DN2422_c0_g1_i4.p1_ORF_type_3prime_partial_len_619_score_159.58_TRINITY_DN2422_c0_g1_i4_151-2004
------------------------------------------------------------
------------------------------------------------------------
------------------------MSH---------------------------------
------------------------------------------------------------
------------------------------------------------------------
------------------------------------------------------------
------------------------------------------------------------
-------------------------------------------------L----------
--------------------------NIG-------------------E-SG--------
GK---AIR----------------------------------------------------
--------DAL-SQ-------------------S-GNPKKVI--------------TAFQ
K-----------GNG-INE--------------------STEATSLRP------------
--------------VLELID-LHGVS------------------RS--------------
--------------------------------------SLY-------------------
-----------------------------------QG-IL-SHNVNHLMQMI--------
--------------------------------------------P---------------
------D----------L-S----------------------------------------
--------------F---A---------------Q-RVALLEMSFPYI------GF-KQ-
-LQAIPIAVMT-AL---S-K---V--------PQSFLVQLSE-N-------PD--ILS-S
CPLQ-----------------VKQQVW--S--IDND------------------------
-L------FI-AQIT-PHVQSYI-I----D---------------------Q-SI-----
ESQS--------------------LF----------------------E-----------
------------------------------------------------------------
------------------------------------------------------------
------------------------------------------------------------
-----------------YGK-ED-S------------IAPS-------------------
ARR-----------------------------------------ARSD-A----------
-----------------------------------------LK---------QLSS-LIG
----TS---VDLYKS--------------------------------TCNSIRKWF----
-----AES---N----------------------D-------PI-----YAALRNDL---
----IMYIH--DI------------GV---------------------------------
---------TEI-------------------------LQQ--------------------
------------------------------------------------------------
---------------------DS--------THDCA-WCLDA----IV------------
--------------------------------R-------------------------D-
-----------Q-S-------------------------IN------S---KRMTDMQDY
Y-----G-K------------------------------------------------L--
-----------K-KD-------------------------D-------------------
------------------------------------------------------------
------------------------------------------------------------
------------------------------------------------------------
------------------------------------------------------------
------------------------------------------------------------
------------------------------------------------------------
-------------------------AT---------------------------------
A---------LT------------------------------------------------
-------DL--------------------------ALIVANPASINSLSKTI--------
---------LSIFN-------E-LLQ-----TQ----------------------EVPR-
------------------------------------------------------------
------------------------S-HK-------------------ILKYA-TLL----
-----LTLGL-----------NSAS-MA----------------------------AS--
-----QE-------------------------------Y------------I--------
E-PK---------------------LEK--------------------------------
-----------K------VVHF-------------IYPTLVNIQLDVLL-----------
------VD-D---------ELV---------------DVD-------------EFGEFSE
SN--------------------------------------------------------PD
DED---------------------------------------------------------
------------------------------DGIGC--SST-------------QF-----
---S-D-------------------------------TFKQQLKE---------------
---SQ------------------------T-------AQT--------------------
--VVFAFLY-------------------------------------------DRIK----
-DV------------------------------DVAT-----------------------
--IKR----------------------------ILPAILD--------------------
--T----------------------------------------------LDDSQLAQH--
-----------------------------------------VFFAQ--------------
--------------S-I-------ASLLT----------TE-------------------
--------------QMIGQM------------------------------A-DE------
------SFTE------------L-IIDGLMFPL---------------------------
-----AR-----------------------TSPFMT---------------IQA-LRCL-
------------------------------------------------------------
----------------KAVFP-FWRQLV--------------------------------
--------------------------------------DDG-------------------
---E-------------------------------------EDVPDA-----------SK
----------------------------------YYSVM---------EQITE-------
--------------QV--------------------------------------------
-------------IQM---------------------------------------SPP--
------------------------------------------------------------
------------------------------------------------------------
------------------------------------------------------------
------------------------------------------------------------
------------------------------------------------------------
------------------------------------------------------------
---TITPLSESSSSSSSSSS----------------------------------------
------------------------------------------------------------
------------------------------------------------------------
------------------------------------------------------------
------------------------------------------------------SSSK--
---------------SKSKSKKSKT-----------------------------------
------------------------KTSKESTND---------------------------
------------------------------------------------------------
------IGFTQQIANLKHESLLAKIV----------------------------------
----------------------------------------------------------
>EP00004_Rigifila_ramosa_P002680_TRINITY_DN12762_c0_g1_i1.p1_TRINITY_DN12762_c0_g1_TRINITY_DN12762_c0_g1_i1.p1_ORF_type_internal_len_570_score_130.16_TRINITY_DN12762_c0_g1_i1_3-1709
------------------------------------------------------------
------------------------------------------------------------
------------------------------------------------------------
------------------------------------------------------------
------------------------------------------------------------
------------------------------------------------------RMA---
------------------------------------------------------------
RQGRQ--------------------------------------------F----------
---------------------------LG-------------------E-EG--------
AE---FIR----------------------------------------------------
--------ASL-SQ-------------------Q--DPRRVI--------------DSFQ
S-----------ENG-ILV------------------------PNIEP------------
--------------PLELLA-LHGLT------------------RY--------------
--------------------------------------EIF-------------------
-----------------------------------HG-LL-DSLRSRLVARI--------
--------------------------------------------P---------------
------S----------L-S----------------------------------------
--------------Q---A---------------T-LGVLLDQTFQYV------AV-PE-
-LQDVTLAILA-HM---N-A---I--------PVHYLRQIAQ-K-------PA--LYA-A
APLN-----------------ARRALW--A--IDST------------------------
-L------FI-RHLL-PIFSEYL-N----D---------------------H-QR-----
ILS---------------------AR----------------------D-----------
------------------------------------------------------------
------------------------------------------------------------
------------------------------------------------------------
----------------LLVS-EG-S------------RYSA-------------------
PRR-----------------------------------------LRTA-P----------
-----------------------------------------LQ---------QIVA-SVG
----NS---LPLYEM--------------------------------VVKQLRTLF----
-----ATT---G----------------------H-------SG-----FLSLRFQL---
----LMALH--DA------------GT---------------------------------
---------SAI-------------------------YDH--------------------
------------------------------------------------------------
---------------------DP--------VHRLA-WSIDA----CL------------
--------------------------------R-------------------------D-
-----------G-S-------------------------LD------L---RRLRDLNAY
A-----T-D------------------------------------------------L--
-----------A----------------------------Q-------------------
------------------------------------------------------------
------------------------------------------------------------
------------------------------------------------------------
------------------------------------------------------------
------------------------------------------------------------
------------------------------------------------------------
-------------------------SD---------------------------------
N---------WS------------------------------------------------
-------DA--------------------------AMLLADSHFQHALAITA--------
---------YVCLG-------N-SVA-----SA----------------------TMPR-
------------------------------------------------------------
------------------------E-EE-------------------PLMLI-ATL----
-----AAYAS-----------DART-AV----------------------------AG--
-----GL--------------------------------------------S--------
Q-PA--------PSTL---------LDK--------------------------------
-----------T------LLQL-------------FLSTVSMMIV---------------
-------E-S---------HLA---------------ALG-------------PEA----
--------------------------------------------------------AAPT
EDAAA------------------------------SQDRQQWI-----------------
-------------------------------FDWQ--HRE-------------PV-----
---S-G-------------------------------AFLAFMCE---------------
---HR------------------------F-------ARL--------------------
--VWYQHVY-------------------------------------------AAVR----
-GG------------------------------DVAA-----------------------
--LDQ----------------------------AVAVLAG--------------------
--I-----------------------------------------------PLELLCCE--
-----------------------------------------IDFWQ--------------
--------------T-L-------VAVVG-------------------------------
--------------EQRTYL------------------------------R-AP------
------GPRM------------L-LVETLFFSA---------------------------
-----AE-----------------------RNSGVL---------------EQL-LRLLA
L-L-------V-------S---------------R---VP--------------------
---------------PRDLAP-LVQRAAD-------------------------------
------------------------------------LVSGL-------------------
---P-------------------------------------NESERL-----------AP
----------------------------------MV------------AHLLQ-------
--------------SL--------------------------------------------
--------------------------------------------------------PI--
------------------------------------------------------------
------------------------------------------------------------
------------------------------------------------------------
------------------------------------------------------------
------------------------------------------------------------
------------------------------------------------------------
---EFPNRGALE------------------------------------------------
------------------------------------------------------------
------------------------------------------------------------
------------------------------------------------------------
------------------------------------------------------------
------------------------------------------------------------
------------------------------------------------------------
------------------------------------------------------------
------------------------------------------------------------
----------------------------------------------------------
>EP00005_Dracoamoeba_jomungandri_P000959_CAMPEP_0174254276_NCGR_PEP_ID_MMETSP0439-20130205_3609_1_TAXON_ID_0_ORGANISM_"Stereomyxa_ramosa_Strain_Chinc5"_LENGTH_288_DNA_ID_CAMNT_0015335767_DNA_START_1046_DNA_END_1912_DNA_ORIENTATION_-
------------------------------------------------------------
------------------------------------------------------------
------------------------------------------------------------
------------------------------------------------------------
------------------------------------------------------------
------------------------------------------------------------
------------------------------------------------------------
------------------------------------------------------------
------------------------------------------------------------
------------------------------------------------------------
------------------------------------------------------------
------------------------------------------------------------
------------------------------------------------------------
------------------------------------------------------------
------------------------------------------------------------
------------------------------------------------------------
------------------------------------------------------------
------------------------------------------------------------
------------------------------------------------------------
------------------------------------------------------------
------------------------------------------------------------
------------------------------------------------------------
------------------------------------------------------------
------------------------------------------------------------
------------------------------------------------------------
------------------------------------------------------------
------------------------------------------------------------
------------------------------------------------------------
------------------------------------------------------------
------------------------------------------------------------
------------------------------------------------------------
------------------------------------------------------------
------------------------------------------------------------
------------------------------------------------------------
------------------------------------------------------------
--------------------------------------------------------MQSY
F-----D-D------------------------------------------------I--
-----------N-GG---------------------------------------------
------------------------------------------------------------
------------------------------------------------------------
------------------------------------------------------------
------------------------------------------------------------
------------------------------------------------------------
------------------------------------------------------------
-------------------------EA---------------------------------
V---------LG------------------------------------------------
-------DL--------------------------GMIINDPYATHTLLRNI--------
---------FSLLS-------Q-AIL-----HE----------------------ELPM-
------------------------------------------------------------
------------------------N-MP-------------------NLCYI-SQL----
-----LSLGL-----------SAGE-MI----------------------------EH--
-----QK-------------------------------F------------T--------
V-PN---------------------GDK--------------------------------
-----------E------VVRL-------------FYPMLLAKMV---------------
-------D-D---------MLR---------------EED--------------------
------------------------------------------------------------
------------------------------------------------------------
-------------------------------------EEP-------------EL-----
---N-P-------------------------------ALLKLFEN---------------
---NL------------------------L-------ARK--------------------
--VTLFYVL-------------------------------------------KRVE----
-EK------------------------------DVEV-----------------------
--VKQ----------------------------FLEHVSD--------------------
----------------------------------------------------HMVTEE--
-----------------------------------------PAFIQ--------------
--------------S-L-------VTLLI----------NNKNV----------------
------------------------------------------------------------
------GIKT--------------VVENFLWSK---------------------------
-----LE-----------------------VSVVVH---------------KQL-IRYLM
E-T-------H-------T---------------K---LT--------------------
---------------TRELQA-ALEKTTST------------------------------
------------------------------------------------------------
-----------------------------------------KYHEKL-----------QG
----------------------------------AY------------ELFLH-------
--------------RV-------------------------------SPRIN--------
-------------QNN---------------------------------------AGF--
---------------------------------------LYEY-----------------
------------------------------------------------------------
-------LGLVSSEE---------------------------------------------
------------------------------------------------------------
------------------------------------------------------------
------------------------------------------------------------
------------------------------------------------------------
------------------------------------------------------------
------------------------------------------------------------
------------------------------------------------------------
----------------------------------------------------EGKSDS--
---------------DEAPPASYSSPYSP-------------------------------
------------------------------------------------------------
------------------------------------------------------------
------------------------------------------------------------
----------------------------------------------------------
>EP00006_Acanthamoeba_castellanii_P007555_ELR18593_pep_supercontig_Acastellanii.strNEFF_v1_scf7180000084722_174284_177333_-1_gene_ACA1_155500_transcript_ELR18593_gene_biotype_protein_coding_transcript_biotype_protein_coding_description_Cofactor_of_BRCA1_(
------------------------------------------------------------
------------------------------------------------------------
------------------------------------------------------------
------------------------------------------------------------
------------------------------------------------------------
------------------------------------------------------------
------------------------------------------------------------
-------------------------------------------------M----------
------------------------------------------------------------
------------------------------------------------------------
------------------------------------------------------------
------------------------------------------------------------
--------------------------------------------KG--------------
--------------------------------------KVY-------------------
-----------------------------------VS-VL-SQLRAKLTDRI--------
--------------------------------------------D---------------
------S----------L-P----------------------------------------
--------------I---D---------------G-LERLLETTFPYI------GL-EE-
-LRDIPLAILK-RH---P-N---I--------PATYLRRIGA-K-------PE--IYA-I
CPIQ-----------------VQRQIW--Q--IDEE------------------------
-L------FK-GRVF-PLLNQYI-N----T-----------------------EL-----
DAP---------------------IN----------------------E-----------
----------------------ML------------------------------------
------------------------------------------------------------
------------------------------------------------------------
-----------------IST-ED-L------------VAPR-------------------
RRR-----------------------------------------EHNY-I----------
-----------------------------------------LQ---------QLVQ-IVG
----KS---VGLYNKVKQQPEAGSTAAEHLALSRIPPDSYVLNLVVAMLHFFRTLF----
-----VTN---R----------------------D-------LH-----FCSLRSEL---
----LMALH--DR------------GV---------------------------------
---------TDI-------------------------YDI--------------------
------------------------------------------------------------
---------------------DP--------CHKFA-WCMDA----CV------------
--------------------------------R-------------------------D-
-----------H-I-------------------------VE------E---RRIKEMQTY
F-----D-A------------------------------------------------I--
-----------P-AG---------------------------------------------
------------------------------------------------------------
------------------------------------------------------------
------------------------------------------------------------
------------------------------------------------------------
------------------------------------------------------------
------------------------------------------------------------
-------------------------DP---------------------------------
V---------LG------------------------------------------------
-------DL--------------------------AMIINDPNCTNTLLTNI--------
---------FNLLN-------E-IVD-----QE----------------------KLPS-
------------------------------------------------------------
------------------------E-NA-------------------NLKYI-AQL----
-----LSLGL-----------LARD-II----------------------------EH--
-----QN-------------------------------F------------E--------
I-PE---------------------ADT--------------------------------
-----------E------VLHT-------------FFPIMARKML---------------
-------E-D---------MVA---------------EED--------------------
---------------------------------------------------------EPA
S-----------------------------------------------------------
-----------------------------------------------------EL-----
---D-P-------------------------------DFEAIFKS---------------
---NA------------------------L-------ARK--------------------
--VALYYVL-------------------------------------------TRVQ----
-AK------------------------------DADS-----------------------
--VKQ----------------------------VLDKIDR--------------------
----------------------------------------------------AILADE--
-----------------------------------------PCFVQ--------------
--------------S-L-------VTQLL-------------------------------
------------------------------------------------------------
------------------------------------------------------------
------------------------------------------------------------
------------------A-----------------------------------------
---------------TNEIIN-YLQQATSD------------------------------
------------------------------------------------------------
----------------------------------------VRDRDKV-----------RP
----------------------------------VY------------EVLLD-------
--------------RV--AD-----------------------------RVH--------
-------------EQN---------------------------------------APF--
---------------------------------------LFEY-----------------
------------------------------------------------------------
-------LGIKLEAHPTDGGYI-----D--------------------------------
------------------------------------------------------------
------------------------------------------------------EDHHYP
PHD--------------------------------------D-------------YHHHQ
QQQQREEHEPEAEPEMRDAREEASG-----------------------------------
------------------------------------------------------------
------------------------------------------------------------
------------------------------------------------------------
GE------------------------------------------------AAAEERDM--
---------------LAEAQDATTSVEEETK-----------------------------
------------------------------------------------------------
-------------------EAMPPPA----------------------------------
-------AAAPSPEGPTQTREEEEEGEQ-----------E-------SGH-HRGKMDVET
SAAPD----------------------------------------DTVA---------
>EP00007_Cunea_sp_BSH-02190019_P000855_CAMPEP_0174249178_NCGR_PEP_ID_MMETSP0417-20130205_43444_1_TAXON_ID_242541_ORGANISM_"Mayorella_sp_Strain_BSH-02190019"_LENGTH_669_DNA_ID_CAMNT_0015329047_DNA_START_1_DNA_END_2008_DNA_ORIENTATION_
------------------------------------------------------------
-------------------------------XAKQGEPTPAESIE---------------
----------------ESTNSSGVMSNEQVD------------------------V----
------------------------------------------------------------
--------------------AVEEEEEEGEEEE--------EQKVKEEEAGEKDSEPAQV
SKRRTCD----DDN------------------------------------TDQTATE---
---------------------------------------------------------PPK
SYAQV--------------------------------------------M----------
---------------------------IG-------------------L-LG--------
AE---FLR----------------------------------------------------
--------SAL-SK---------------------GAPLQVI--------------SEFQ
K-----------QNR-LNG--------------------NTITDTSLL------------
--------------SFKLLD-LHDQS------------------RS--------------
--------------------------------------TVH-------------------
-----------------------------------RS-IL-GRLRIELLTAI--------
--------------------------------------------R---------------
------Q----------L-A-QDQTAARRVGSQRTHTVTSTSATDTAEP-VGTAKQEKKK
KKSVVHLGDRLPKAT---E---------------E-VLALLTASFPYI------AF-EE-
-LQQIPITIME--L---F-N---V--------PATYLLQLAT-N-------ND--LSH-T
CPLS-----------------INQRIW--E--VHDD------------------------
-H------FR-RAVF-PLLEEYL-S----S---------------------S-EV-----
SAF---------------------SP-------------------LWHE-----------
------------------------------------------------------------
T-----------------------------------------------------------
------------------------------------------------------------
---------------------QA-K------------SQPK-------------------
ARR-----------------------------------------RSSQ-T----------
-----------------------------------------IQ---------RLVE-MVG
----QS---SLLYGK--------------------------------IVHYLRTLY----
-----VST---K----------------------N-------PI-----FCALRSDI---
----LMAFH--DI------------GL---------------------------------
---------DAI-------------------------YST--------------------
------------------------------------------------------------
---------------------DT--------CHNIA-WCLDA----CI------------
--------------------------------R-------------------------D-
-----------D-K-------------------------VD------V---RQIAELRTY
A-----L-S------------------------------------------------L--
-----------E-AG---------------------------------------------
------------------------------------------------------------
------------------------------------------------------------
------------------------------------------------------------
------------------------------------------------------------
------------------------------------------------------------
------------------------------------------------------------
-------------------------DR---------------------------------
V---------TG------------------------------------------------
-------DL--------------------------AMIVANPLAMNVLTKAL--------
---------YSSLE-------A-CIE-----EK----------------------ALPS-
------------------------------------------------------------
------------------------T-NA-------------------DVDIL-SRL----
-----IRLGL-----------ESSM-ML----------------------------ER--
-----ES-------------------------------F------------K--------
L-PP---------------------SNL--------------------------------
-----G-----G------MMTR-------------SLAALTSFLV---------------
-------D-V---------HLH---------------ELV-------------AQRPEA-
---------------------------------------------------FELIGELPP
------------------------------------------------------------
----------------------------------------------------LQL-----
---S-K-------------------------------TLCLRLSN---------------
---DL------------------------V-------ARK--------------------
--VFLYYLL-------------------------------------------SCIA----
-ES------------------------------KTFV-----------------------
--IEV----------------------------CTTYLQS--------------------
-SL-------------------------------------------------NLVLGD--
-----------------------------------------LPFVQ--------------
--------------S-L-------IEMVR----------GIQ------------------
------------------------------------------------------------
--NH--RLQS--------------IVRHDLLSY---------------------------
-----YG-----------------------ANPLIL---------------ERM-IKCGL
V--------DE-------N---------------T---IS-------------RD-----
---------------DDEIED-QDEEAM--------------------------------
------------------------------------------------------------
---A-------------------------------------TDDEGVH------------
----------------------------------MH------------------------
------------------------------------------------DAVN--------
------------------------------------------------------------
------------------------------------------------------------
----------------------V-------------------------------------
-------VG---------------------------------------------------
------------------------------------------------------------
------------------------------------------------------------
------------------------------------------------------------
------------------------------------------------------------
------------------------------------------------------------
------------------------------------------------------------
------------------------------------------------------------
------------------------------------------------------------
------------------------------------------------------------
------------------------------------------------------------
------------------------------------------------------------
------------------------------------------------------------
----------------------------------------------------------
>EP00008_Paramoeba_atlantica_P003700_CAMPEP_0201485848_NCGR_PEP_ID_MMETSP0151_2-20130828_9935_1_ASSEMBLY_ACC_CAM_ASM_000257_TAXON_ID_200890_ORGANISM_"Paramoeba_atlantica_Strain_621_1__CCAP_1560_9"_LENGTH_507_DNA_ID_CAMNT_0047870171_DNA_START_1_DNA_END_151
------------------------------------------------------------
------------------------------------------------------------
------------------------------------------------------------
------------------------------------------------------------
------------------------------------------------------------
------------------------------------------------------------
------------------------------------------------------------
------------------------------------------------------------
--------------------------KDG-------------------K-DG--------
----KEVK----------------------------------------------------
--------EEV-KE-------------------GENGKEKDV-----KEE------KEFQ
S-----------DWG---------------------------------------------
--------S-----VLSLLD-LLEVG------------------HS--------------
--------------------------------------QLF-------------------
-----------------------------------LG-VV-DLLKKSVMEKL--------
--------------------------------------------G---------------
------S----------V-D-HESGGE-----------------TGLQTTTGTTTGTTIS
I-----------STQS--EGELNKGKSQPPVLL---AAKALKLSFPYV------PI-EE-
-LRSIPLGTMA-QY---P-N---I------QLQESLTTELAE---------SS--SFA-T
FPID-----------------LKRKIW--E--VHED------------------------
-L------LF-KEVE-GILAAYL-T----D---------------------S-LL-----
YKE---------------------LY----------------------E-----------
-----------------------------------HPSRSS-------------------
--------------R----------------------------F----------------
------------------------------------------------------------
------------------------K------------KKPK-------------------
ERR-----------------------------------------QQCA-A----------
-----------------------------------------LQ---------KMMT-MIG
----NS---HAVYDC--------------------------------FIRMCKALY----
-----GKT---G----------------------D-------VR-----FCTLRTDL---
----VMSLS--AL------------GR---------------------------------
---------AEL-------------------------YED--------------------
------------------------------------------------------------
---------------------DP--------AYRLA-WCLDN----CY------------
--------------------------------T-------------------------D-
-----------G-V-------------------------IE------T---KHLRHLQNC
H-----S-D------------------------------------------------L--
-----------Q-EG---------------------------------------------
------------------------------------------------------------
------------------------------------------------------------
------------------------------------------------------------
------------------------------------------------------------
------------------------------------------------------------
------------------------------------------------------------
-------------------------EE---------------------------------
N---------LL------------------------------------------------
-------DL--------------------------AMILLDPYSMVTLVKHI--------
---------YHSLR-------E-HIQ-----TR----------------------TAPS-
------------------------------------------------------------
------------------------F-DT-------------------GLCTL-VDL----
-----FAFAL-----------DAET-MA----------------------------RE--
-----DV-R------------------------------------------T--------
L-PV---------------------PQE--------------------------------
-----------E------LMKV-------------FLPTLGQHLV---------------
-------A-D---------KIV---------------EET--------------------
-----------------L------------------------------------------
------------------------------------------------------------
-----------------------------------------------------RVQQSG-
---T-SAMKAR-----------------------WNKELAGYWEK---------------
-------------------------------------TQK--------------------
---------------------------------------------------EERKGN---
-KK-----------------------KKK----EEEGPT---------------------
LSIDK-------------------------IXDVVPIIPD--------------------
------------------------------------------------------------
--------------------ACLYI-CGDE-HGCTIVDV--ASYFA--------------
----------------L-------C-----------------------------------
------------------------------------------------------------
---------------------------DLFFFF---------------------------
-------------------------------------------------------FFFFX
------------------------------------------------------------
------------------------------------------------------------
------------------------------------------------------------
------------------------------------------------------------
------------------------------------------------------------
------------------------------------------------------------
------------------------------------------------------------
------------------------------------------------------------
------------------------------------------------------------
------------------------------------------------------------
------------------------------------------------------------
------------------------------------------------------------
------------------------------------------------------------
------------------------------------------------------------
------------------------------------------------------------
------------------------------------------------------------
------------------------------------------------------------
------------------------------------------------------------
------------------------------------------------------------
------------------------------------------------------------
------------------------------------------------------------
------------------------------------------------------------
----------------------------------------------------------
>EP00009_Paramoeba_aestuarina_P010724_CAMPEP_0201541940_NCGR_PEP_ID_MMETSP0161_2-20130828_71751_1_ASSEMBLY_ACC_CAM_ASM_000251_TAXON_ID_180227_ORGANISM_"Neoparamoeba_aestuarina_Strain_SoJaBio_B1-5_56_2"_LENGTH_336_DNA_ID_CAMNT_0047949521_DNA_START_1_DNA_EN
------------------------------------------------------------
------------------------------------------------------------
------------------------------------------------------------
------------------------------------------------------------
------------------------------------------------------------
------------------------------------------------------------
------------------------------------------------------------
------------------------------------------------------------
------------------------------------------------------------
------------------------------------------------------------
------------------------------------------------------------
------------------------------------------------------------
------------------------------------------------------------
------------------------------------------------------------
------------------------------------------------------------
------------------------------------------------------------
------------------------------------------------------------
------------------------------------------------------------
------------------------------------------------------------
------------------------------------------------------------
------------------------------------------------------------
------------------------------------------------------------
------------------------------------------------------------
------------------------------------------------------------
------------------------------------------------------------
------------------------------------------------------------
------------------------------------------------------------
------------------------------------------------------------
------------------------------------------------XQMAKALF----
-----AKT---S----------------------D-------VR-----FCTLRADL---
----VMSLS--DL------------EQ---------------------------------
---------HNL-------------------------YEE--------------------
------------------------------------------------------------
---------------------DP--------CSQFA-WCMDD----CY------------
--------------------------------G-------------------------E-
-----------G-T-------------------------IA------E---KHIRHLIGC
Q-----S-D------------------------------------------------L--
-----------Q-EG---------------------------------------------
------------------------------------------------------------
------------------------------------------------------------
------------------------------------------------------------
------------------------------------------------------------
------------------------------------------------------------
------------------------------------------------------------
-------------------------DE---------------------------------
G---------LI------------------------------------------------
-------DI--------------------------AMVFMDPYATVTLVKHV--------
---------YSLLR-------E-HIT-----SK----------------------TVPS-
------------------------------------------------------------
------------------------K-DH-------------------GLSCL-VEF----
-----LAFGL-----------EAEA-MA----------------------------RE--
-----ST-P------------------------------------------S--------
L-PL---------------------QQD--------------------------------
-----------E------LTRI-------------FLPSLGQHLA---------------
-------T-E---------KIV---------------EEA--------------------
-----------------T------------------------------------------
------------------------------------------------------------
-----------------------------------------------------RINHFA-
---P-QRTKDK-----------------------WNDVLSSWEQSQ-------------K
EEQNKGKKKKRGKGRWQGEEDDDVGEGLSL-------ARV-----SS-------------
--LFVEYPL-HI--------------------------------------C---------
---------------------------------DLVGTN----------------PAAQL
ITLQH----------------------------TIQCVIS--------------------
------------------------------------------------------------
---------------------------------------KYSSELR--------------
----------------L-------IPQLL----------ED------------GV-----
------------------------------------------------------------
------TLIS-------PENDKI-LVGDIFLHM---------------------------
-------------------------------------------------------LQNLL
I---------------------------------R--TTS--------------------
-------------TSSSSLGS---------------------------------------
------------------------------------------------------------
---SST-----------------------------------STQASL-------------
----------------------------------------------SLSQLHN-------
------------------------------------------------------------
------------------------------------------------------------
------------------------------------------------------------
------------------------------------------------------------
------------------------------------------------------------
------------------------------------------------------------
------------------------------------------------------------
------------------------------------------------------------
------------------------------------------------------------
------------------------------------------------------------
------------------------------------------------------------
------------------------------------------------------------
------------------------------------------------------------
------------------------------------------------------------
------------------------------------------------------------
------------------------------------------------------------
------------------------------------------------------------
----------------------------------------------------------
>EP00010_Vexillifera_abyssalis_P001149_CAMPEP_0201563088_NCGR_PEP_ID_MMETSP0173_2-20130828_79692_1_ASSEMBLY_ACC_CAM_ASM_000268_TAXON_ID_218659_ORGANISM_"Vexillifera_sp._Strain_DIVA3_564_2"_LENGTH_487_DNA_ID_CAMNT_0047977729_DNA_START_1_DNA_END_1458_DNA_OR
------------------------------------------------------------
------------------------------------------------------------
------------------------XSSSSSS-----------------------------
------------------------------------------------------------
------------------------------------------------------------
----------------------------------------------------SSSSS---
------------------------------------------------------------
------------------------------------------------------------
------------------------------------------------S-SS--------
SS---TTT----------------------------------------------------
--------TALPA------------------------PNNAA------------------
------------SSS---------------------------------------------
------------------------------------------------------------
------------------------------------------------------------
------------------------------------------------------------
------------------------------------------------------------
------A----------V-S----------------------------------------
--------------S---S---------------S-VDDKLSSTTSSSSA----TL-EE-
---HVPMSAIQ------------V--------PDAFLLKLAQ-N-------KQ--LYD-H
CPLD-----------------IKRRIW--Q--VDRT------------------------
-L------FR-AEVV-PLIENALCAY-RQQ---------------------N-GT-----
LLY---------------------ST----------------------NNK---------
------------------FLRYLSE-IQ-----DQQPLTNT-------------------
------------------------------------------------------------
------------------------------------------------------------
-------------LL------XX-X------------XXXX-------------------
XXD-----------------------------------------NATX-H----------
-----------------------------------------LQ---------QIIE-TIG
----DC---VPLYDA--------------------------------FVDLLNSRY----
-----VKT---A----------------------Q-------RG-----FCTLRNDV---
----LMGLH--ST------------GV---------------------------------
---------AKI-------------------------YEK--------------------
------------------------------------------------------------
---------------------DP--------CHRLA-WLLDT----CV------------
--------------------------------R-------------------------D-
-----------G-L-------------------------MG------Q---HHLRDMKTY
F-----A-S------------------------------------------------Y--
-----------Q-EN---------------------------------------------
------------------------------------------------------------
------------------------------------------------------------
------------------------------------------------------------
------------------------------------------------------------
------------------------------------------------------------
------------------------------------------------------------
-------------------------NN---------------------------------
A---------SG------------------------------------------------
---SKLCAL--------------------------PLIVNDPNASLMLLQTI--------
---------HTAIMH------E-VVP-----KR----------------------ILPR-
------------------------------------------------------------
------------------------E-SD-------------------KLSFI-SKI----
-----LNFGC-----------TARR-MA----------------------------SQ--
-----KE-------------------------------Y------------A--------
P-PS---------------------IDN--------------------------------
-----------D------VLQV-------------FYPVLVATIV---------------
-------D-A---------QLI---------------ASQ-------------KQDYHEN
TKYH----------------------------------------------------QTPP
------------------------------------------------------------
-----------------------------------------------------PI-----
---PAQL----------------------------VVQLQKVLRT---------------
---NP------------------------V-------AIK--------------------
--LLMFHVI-------------------------------------------FQLN----
-KK------------------------------QPTQ-----------------------
-YIEP----------------------------LLSLLSP--------------------
------------------------------------------------------------
-----------------------------------------SNVLN--------------
--------------AKV-------------------------------------------
-------------ARTKKKN----------------------------------------
------------------------------------------------------------
------------------------------KREPAH-------------------FALVL
D---------------------------------E---LD--------------------
---------------YKSWFG-ALGQMV--------------------------------
------------------------------------------------------------
-----------------------------------------ASNPPL-------------
------------------------------------------------------------
------------------------------------------------------------
------------------------------------------------------TTPN--
------------------------------------NKLVLSY-----------------
------------------------------------------------------------
-------LQECSX-----------------------------------------------
------------------------------------------------------------
------------------------------------------------------------
------------------------------------------------------------
------------------------------------------------------------
------------------------------------------------------------
------------------------------------------------------------
------------------------------------------------------------
------------------------------------------------------------
------------------------------------------------------------
------------------------------------------------------------
------------------------------------------------------------
------------------------------------------------------------
----------------------------------------------------------
>EP00011_Vannellida_sp_DIVA3-517-6-12_P004818_CAMPEP_0114614500_NCGR_PEP_ID_MMETSP0168-20121206_5688_1_TAXON_ID_95228_ORGANISM_"Vannella_sp._Strain_DIVA3_517_6_12"_NCGR_SAMPLE_ID_MMETSP0168_ASSEMBLY_ACC_CAM_ASM_000044_LENGTH_796_DNA_ID_CAMNT_0001825555_DN
--X---------------DVDMDDE---------EFFD---EDDDRDEDDDND-------
-----------------------EDFNVEDDDEPDDDELVDAKAEELGTPPKRQE-----
---------------TRKPRLRASMEQLR-------------------------------
-----RPG---------LTVKAKVSTREERTPDKTVG-----------------------
-------------DEIEVESGGEGATAAGE-----------------EVAAAHPQETEEE
KAEK-----------------------ARQEQ--------------------AKRDE---
------------------------------------------------------------
SWRKY--------------------------------------------L----------
---------------------------IG-------------------E-LG--------
RS---RII----------------------------------------------------
--------EAL-SS-------------------S-DSPFRAI--------------EEFK
V-----------DNG-LRT-------------------PLADVKSFYP------------
--------------VMELLD-LHGVT------------------RT--------------
--------------------------------------DLY-------------------
-----------------------------------KQ-LL-SGMVQLVLKXVHXXPAPDA
VATAAAAGAAQSAAAPPAAAAAAAPGGEMATGTAAASAAVASALP---------------
------A----------M-T----------------------------------------
--------------T---K---------------D-RDRMLKETFPYI------GF-EE-
-LQEVPFTLLE-QT---P-V---I--------PKPFLRQLAA-N-------PS--LYA-T
SPVK-----------------VKRQIW--E--TEEA------------------------
-L------FV-REVQ-PLLDQYV-S----T---------------------A-IV-----
NPP---------------------DL----------------------S-----------
------------------------------------------------------------
------------------------------------------------------------
------------------------------------------------------------
---------------------ES-A------------VLPK-------------------
KRR-----------------------------------------DKDP-V----------
-----------------------------------------VK---------QLVQ-WVG
----NS---LQLYTS--------------------------------LVKFCSQLF----
-----LAT---G----------------------H-------TH-----YCNLRAEL---
----LMALH--DN------------GI---------------------------------
---------SAI-------------------------YEK--------------------
------------------------------------------------------------
---------------------DP--------CHQVA-WYLDA----CV------------
--------------------------------G-------------------------D-
-----------A-S-------------------------VEM----RE---RRIAEVMTL
L-----E-A------------------------------------------------V--
-----------P-S--------------------------G-------------------
------------------------------------------------------------
------------------------------------------------------------
------------------------------------------------------------
------------------------------------------------------------
------------------------------------------------------------
------------------------------------------------------------
-------------------------SS---------------------------------
I---------LG------------------------------------------------
-------DM--------------------------AMIVASSHAIDVLARTI--------
---------FHRIV-------D-AVD-----RQ----------------------ALPR-
------------------------------------------------------------
------------------------S-DA-------------------RLKRV-TAL----
-----AALGS-----------QAFT-VL----------------------------SK--
-----QQ-------------------------------F------------R--------
L-PK---------------------VER--------------------------------
-----------E------LLQN-------------GFVFVGQLLV---------------
-------D-D---------RLR---------------EAG--------------------
---------------------------------------------------------DPP
E-----------------------------------------------------------
-------------------------------------EPA-------------KP-----
---G-E-------------------------------KFRKVFFS---------------
---NG------------------------L-------SRQ--------------------
--VCWRYLL-------------------------------------------SRLA----
-AG------------------------------DAES-----------------------
--PKA----------------------------VMKLASE--------------------
--L------------------------------------------------GASINAE--
-----------------------------------------APFLH--------------
--------------S-V-------VTLST-------------------------------
-------------------------------------------------VGRSA------
------PVRE------------A-VIDNWLLEM---------------------------
------N-----------------------GELIVH---------------MEL-LHFLI
S-H-------H-------T---------------V---LS--------------------
---------------AKEFFS-YLERIC--------AYRTQE------------------
------------------------------------------------------------
-----------------------------------------VAAANL----------ALR
----------------------------------LV------------EQLRD-------
--------------RV--GN-----------------------------RIS--------
-------------EHA---------------------------------------TPF--
---------------------------------------FFEY-----------------
------------------------------------------------------------
-------LRCLQD-----------------------------------------------
------------------------------------------------------------
-----------------------------------------------------------P
------------------------------------------------------------
------------------------------------------------------------
------------------------------------------------------------
------------------------------------------------------------
------------------------------------------------------------
------------------------------------------------------SSVK--
---------------TAAPAAPKE------------------------------------
------------------------ASDGKEEED---------------------------
------------------------------------------------------------
-----REEEEEDKEQEGDKEQEEDKESA-----------DV------------DIETEEX
----------------------------------------------------------
>EP00012_Vannella_robusta_P004762_CAMPEP_0206191602_NCGR_PEP_ID_MMETSP0166-20121206_5459_1_ASSEMBLY_ACC_CAM_ASM_000260_TAXON_ID_95228_ORGANISM_"Vannella_robusta_Strain_DIVA3_518_3_11_1_6"_LENGTH_613_DNA_ID_CAMNT_0053607935_DNA_START_1_DNA_END_1834_DNA_ORI
------------------------------------------------------------
------------------------------------------------------------
------------------------------------------------------------
---XSQPAA-------------------------------------------P-------
------------------------------------------------------------
------------------------------------------------------------
------------------------------------------------------VTPSNV
SAKQT--------------------------------------------L----------
-------------------------PMIG-------------------E-MG--------
SS---ELA----------------------------------------------------
--------ATL-TS-------------------S-SNPLQAI--------------MEFR
K-----------QNS-L------------------------HTPKTTV------------
--------------ETFXND-LQGNP------------------RR--------------
--------------------------------------NFY-------------------
-----------------------------------KD-IL-EHFLAKMLAKC--------
--------------------------------------------S---------------
------T----------L-S----------------------------------------
--------------P---E---------------Q-RQALLTECFPYI------GF-KE-
-LQKLPFTLLE-QT---P-K---I--------PVAFLHQLST-K-------QD--LYE-Q
SPLP-----------------VQRQIW--E--VHPN------------------------
-L------FL-KKVQ-PIFDSYA-K----S---------------------R-YS-----
NLT---------------------SF----------------------D-----------
------------------------------------------------------------
------------------------------------------------------------
------------------------------------------------------------
------------------------VF-----------VPLQ-------------------
VRR-----------------------------------------ENTP-E----------
-----------------------------------------LK---------QLAE-LIG
----ES---FLLYQR--------------------------------VIEYCLALY----
-----LRT---G----------------------H-------HH-----YSTLRTDL---
----LQYFR--EI------------NV---------------------------------
---------LSV-------------------------FVA--------------------
------------------------------------------------------------
---------------------DP--------CSKFV-MLLRN----CV------------
--------------------------------E-------------------------A-
-----------N-SI------------------------LN------Y---QKVKEILTA
I-----K-D------------------------------------------------L--
-----------P-SG---------------------------------------------
------------------------------------------------------------
------------------------------------------------------------
------------------------------------------------------------
------------------------------------------------------------
------------------------------------------------------------
------------------------------------------------------------
-------------------------SA---------------------------------
L---------RG------------------------------------------------
-------EY--------------------------AMILADPNISNLFIKNI--------
---------FNCLK-------E-VVENL---EE---------------------FSDFR-
------------------------------------------------------------
------------------------K-HD-------------------KVNQL-TCC----
-----VDLGL-----------NAHA-TI----------------------------RE--
-----NL-------------------------------Y------------K--------
K-HS---------------------PGK--------------------------------
-----------G------IFVT-------------FYSHLIHRIV---------------
-------D-D---------QLR---------------EPT--------------------
--------------------------------------------------------ENPP
D-----------------------------------------------------------
-----------------------------------------------------XI-----
---H-P-------------------------------ELAKYFNS---------------
---EA------------------------I-------ARK--------------------
--ILLYYTV-------------------------------------------QRAA----
-AE------------------------------DINS-----------------------
--VKQ----------------------------LLQLAGG--------------------
--------------------------------------------------LESRLNAE--
-----------------------------------------QAFLH--------------
--------------S-L-------VTLPA----------LVKNV----------------
------------------------------------------------------------
------ELQK------------L-IIDEFLVPRN--------------------------
------------------------------SYLSVH---------------IEI-LEFLM
N-A-------N-------S---------------R---LA--------------------
---------------VTELLK-YLEEVS--------KFRAKEE-----------------
------------------------------------------------------------
-----------------------------------------NEANFV-------------
-----------------L----------------VF-----------ASRFLD-------
--------------RV-------------------------------TSRVN--------
-------------PTN---------------------------------------APF--
---------------------------------------FFVYLE---------------
-------CLKDPKTYDDTWDS---------------------------------------
-VAAAEAISSIADAASTAT-----------------------------------------
------------------------------------------------------------
--------------------------------------------------------MSDP
ALN---------------------------------------------------------
------------------------------------------------------------
------------------------------------------------------------
------------------------------------------------------------
------------------------------------------------------------
--------------------------------------------------QLNDSEMS--
---------------EATPTEGEX------------------------------------
------------------------------------------------------------
------------------------------------------------------------
------------------------------------------------------------
----------------------------------------------------------
>EP00012_Vannella_robusta_P006978_CAMPEP_0206208208_NCGR_PEP_ID_MMETSP0166-20121206_16079_1_ASSEMBLY_ACC_CAM_ASM_000260_TAXON_ID_95228_ORGANISM_"Vannella_robusta_Strain_DIVA3_518_3_11_1_6"_LENGTH_616_DNA_ID_CAMNT_0053629175_DNA_START_1_DNA_END_1846_DNA_OR
------------------------------------------------------------
------------------------------------------------------------
------------------------------------------------------------
----SQPAA-------------------------------------------P-------
------------------------------------------------------------
------------------------------------------------------------
------------------------------------------------------VTPSNV
SAKQT--------------------------------------------L----------
-------------------------PMIG-------------------E-MG--------
SS---ELA----------------------------------------------------
--------ATL-TS-------------------S-SNPLQAI--------------MEFR
K-----------QNS-L------------------------HTPKTTV------------
--------------ETFLND-LQGNP------------------RR--------------
--------------------------------------NFY-------------------
-----------------------------------KD-IL-EHFLAKMLAKC--------
--------------------------------------------S---------------
------T----------L-S----------------------------------------
--------------P---E---------------Q-RQALLTECFPYI------GF-KE-
-LQKLPFTLLE-QT---P-K---I--------PVAFLHQLST-K-------QD--LYE-Q
SPLP-----------------VQRQIW--E--VHPN------------------------
-L------FL-KKVQ-PIFDSYA-K----S---------------------R-YS-----
NLT---------------------SF----------------------D-----------
------------------------------------------------------------
------------------------------------------------------------
------------------------------------------------------------
------------------------VF-----------VPLQ-------------------
VRR-----------------------------------------ENTP-E----------
-----------------------------------------LK---------QLAE-LIG
----ES---FLLYQR--------------------------------VIEYCLALY----
-----LRT---G----------------------H-------HH-----YSTLRTDL---
----LQYFR--EI------------NV---------------------------------
---------LSV-------------------------FVA--------------------
------------------------------------------------------------
---------------------DP--------CSKFV-MLLRN----CV------------
--------------------------------E-------------------------A-
-----------N-SI------------------------LN------Y---QKVKEILTA
I-----K-D------------------------------------------------L--
-----------P-SG---------------------------------------------
------------------------------------------------------------
------------------------------------------------------------
------------------------------------------------------------
------------------------------------------------------------
------------------------------------------------------------
------------------------------------------------------------
-------------------------SA---------------------------------
L---------RG------------------------------------------------
-------EY--------------------------AMILADPNISNLFIKNI--------
---------FNCLK-------E-VVENL---EE---------------------FSDFR-
------------------------------------------------------------
------------------------K-HD-------------------KVNQL-TCC----
-----VDLGL-----------NAHA-TI----------------------------RE--
-----NL-------------------------------Y------------K--------
K-HS---------------------PGK--------------------------------
-----------G------IFVT-------------FYSHLIHRIV---------------
-------D-D---------QLR---------------EPT--------------------
--------------------------------------------------------ENPP
DISVP-------------------------------------------------------
-----------------------------------------------------DI-----
---S-P-------------------------------ELAKYFNS---------------
---EA------------------------I-------ARK--------------------
--ILLYYTV-------------------------------------------QRAA----
-AE------------------------------DINS-----------------------
--VKQ----------------------------LLQLAGG--------------------
--------------------------------------------------LESRLNAE--
-----------------------------------------QAFLH--------------
--------------S-L-------VTLPA----------LVKNV----------------
------------------------------------------------------------
------ELQK------------L-IIDEFLVPRN--------------------------
------------------------------SYLSVH---------------IEI-LEFLM
N-A-------N-------S---------------R---LA--------------------
---------------VTELLK-YLEEVS--------KFRAKEE-----------------
------------------------------------------------------------
-----------------------------------------NEANFV-------------
-----------------L----------------VF-----------ASRFLD-------
--------------RV-------------------------------TSRVN--------
-------------PTN---------------------------------------APF--
---------------------------------------FFVYLE---------------
-------CLKDPKTYDDTWDS---------------------------------------
-VAAAEAISSIADAASTAT-----------------------------------------
------------------------------------------------------------
--------------------------------------------------------MSDP
ALN---------------------------------------------------------
------------------------------------------------------------
------------------------------------------------------------
------------------------------------------------------------
------------------------------------------------------------
--------------------------------------------------QLNDSEMS--
---------------EATPTEGEX------------------------------------
------------------------------------------------------------
------------------------------------------------------------
------------------------------------------------------------
----------------------------------------------------------
>EP00013_Stygamoeba_regulata_P005088_CAMPEP_0177638474_NCGR_PEP_ID_MMETSP0447-20121125_5507_1_TAXON_ID_0_ORGANISM_"Stygamoeba_regulata_Strain_BSH-02190019"_LENGTH_250_DNA_ID_CAMNT_0019140437_DNA_START_1_DNA_END_749_DNA_ORIENTATION_
------------------------------------------------------------
------------------------------------------------------------
------------------------------------------------------------
------------------------------------------------------------
------------------------------------------------------------
------------------------------------------------------------
------------------------------------------------------------
------------------------------------------------------------
------------------------------------------------------------
------------------------------------------------------------
------------------------------------------------------------
X-----------HCG---------------------------------------------
--------------------------------------------RL--------------
------------------------------------------------------------
------------------------------------------------------------
------------------------------------------------------------
-----------------L------------------------------------------
------------------------------------------------------------
------------RL-----S-----------------------D-------TE--RHK--
------------------------------------------------------------
------------------------------------------------------------
------------------------------------------------------------
------------------------------------------------------------
------------------------------------------------------------
------------------------------------------------------------
--------------------------------------LP--------------------
--R-----------------------------------------LNTP-A----------
-----------------------------------------VA---------SLVE-VVG
----PS---VQLYNA--------------------------------LLRLLRTQF----
-----VTT---G----------------------E-------FA-----YCALRADL---
----LMALH--NS------------NV---------------------------------
---------SQI-------------------------TEK--------------------
------------------------------------------------------------
---------------------DL--------CHDYT-VALDA----CI------------
--------------------------------R-------------------------D-
-----------E-K----------------------------------------------
V-----D-Q------------------------------------------------V--
-----------R-SG---------------------------------------------
------------------------------------------------------------
------------------------------------------------------------
------------------------------------------------------------
------------------------------------------------------------
------------------------------------------------------------
------------------------------------------------------------
-------------------------DA---------------------------------
A---------IG------------------------------------------------
-------DI--------------------------AMVIRDPTVFSRLRASA--------
---------CACLL-------D-VVE-----TE----------------------SIPK-
------------------------------------------------------------
------------------------N-DQ-------------------RLQVL-SRL----
-----LEIGA-----------SAHT-LL----------------------------AT--
-----ES-------------------------------F------------K--------
P-PR---------------------VDK--------------------------------
-----------G------VLTA-------------FYPAVASRIL---------------
-------D-D---------LIR---------------GED--------------------
---------------------------------------------------------DPP
P-----------------------------------------------------------
-----------------------------------------------------PV-----
---D-A-------------------------------TIAEYVES---------------
---NA------------------------V-------ARE--------------------
--IIFAYLI-------------------------------------------KRIE----
-SG------------------------------ATDA-----------------------
--VAV----------------------------FGALLAE--------------------
------------------------------------------------------------
------------------------------------------------------------
------------------------------------------------------------
------------------------------------------------------------
------------------------------------------------------------
------------------------------------------------------------
------------------------------------------------------------
------------------------------------------------------------
------------------------------------------------------------
------------------------------------------------------------
------------------------------------------------------------
------------------------------------------------------------
------------------------------------------------------------
------------------------------------------------------------
------------------------------------------------------------
------------------------------------------------------------
------------------------------------------------------------
------------------------------------------------------------
------------------------------------------------------------
------------------------------------------------------------
------------------------------------------------------------
------------------------------------------------------------
------------------------------------------------------------
------------------------------------------------------------
------------------------------------------------------------
------------------------------------------------------------
------------------------------------------------------------
------------------------------------------------------------
----------------------------------------------------------
>EP00013_Stygamoeba_regulata_P014231_CAMPEP_0177678062_NCGR_PEP_ID_MMETSP0447-20121125_28797_1_TAXON_ID_0_ORGANISM_"Stygamoeba_regulata_Strain_BSH-02190019"_LENGTH_370_DNA_ID_CAMNT_0019187017_DNA_START_1_DNA_END_1110_DNA_ORIENTATION_-
------------------------------------------------------------
------------------------------------------------------------
------------------------------------------------------------
------------------------------------------------------------
------------------------------------------------------------
------------------------------------------------------------
------------------------------------------------------------
------------------------------------------------------------
------------------------------------------------------------
-----YLKE---------------------------------------------------
-------VNTF--------------------------LDQYI--------------TDFR
E-----------HCG---------------------------------------------
--------------------------------------------RL--------------
------------------------------------------------------------
------------------------------------------------------------
------------------------------------------------------------
-----------------L------------------------------------------
------------------------------------------------------------
------------RL-----S-----------------------D-------TE--RHK--
------------------------------------------------------------
------------------------------------------------------------
------------------------------------------------------------
------------------------------------------------------------
------------------------------------------------------------
------------------------------------------------------------
--------------------------------------LP--------------------
--R-----------------------------------------LNTP-A----------
-----------------------------------------VA---------SLVE-VVG
----PS---VQLYNA--------------------------------LLRLLRTQF----
-----VTT---G----------------------E-------FA-----YCALRADL---
----LMALH--NS------------NV---------------------------------
---------SQI-------------------------TEK--------------------
------------------------------------------------------------
---------------------DL--------CHDYT-VALDA----CI------------
--------------------------------R-------------------------D-
-----------E-K-------------------------VS------L---RRLVELGHM
V-----D-Q------------------------------------------------V--
-----------R-SG---------------------------------------------
------------------------------------------------------------
------------------------------------------------------------
------------------------------------------------------------
------------------------------------------------------------
------------------------------------------------------------
------------------------------------------------------------
-------------------------DA---------------------------------
A---------IG------------------------------------------------
-------DI--------------------------AMVIRDPTVFSRLRASA--------
---------CACLL-------D-VVE-----TE----------------------SIPK-
------------------------------------------------------------
------------------------N-DQ-------------------RLQVL-SRL----
-----LEIGA-----------SAHT-LL----------------------------AT--
-----ES-------------------------------F------------K--------
P-PR---------------------VDK--------------------------------
-----------G------VLTA-------------FYPAVASRIL---------------
-------D-D---------LIR---------------GED--------------------
---------------------------------------------------------DPP
P-----------------------------------------------------------
-----------------------------------------------------PV-----
---D-A-------------------------------TIAEYVES---------------
---NA------------------------V-------ARE--------------------
--IIFAYLI-------------------------------------------KRIE----
-SG------------------------------ATDA-----------------------
--VAV----------------------------FGALLAE--------------------
-AL------------------------------------------------PHVLQDD--
-----------------------------------------CVYLG--------------
--------------L-L-------------------------------------------
----------------------------------------------------PH------
------VISL------------P-EVVKAVWPG---------------------------
-----KK-----------------------KSTLLH---------------R--------
---------------------------------------T--------------------
---------------LLAVLA-RSWRAF--------PPLPDG------------------
------------------------------------------------------------
-----------------------------------------ASATAV-------LLRTLM
----------------------------------KH------------TRL---------
------------------------------------------------SHVE--------
-------------VQL---------------------------------------A----
---------------------------------------LYRK-----------------
------------------------------------------------------------
-------IA---------------------------------------------------
------------------------------------------------------------
------------------------------------------------------------
------------------------------------------------------------
------------------------------------------------------------
------------------------------------------------------------
------------------------------------------------------------
------------------------------------------------------------
------------------------------------------------------------
------------------------------------------------------------
------------------------------------------------------------
------------------------------------------------------------
------------------------------------------------------------
----------------------------------------------------------
>EP00013_Stygamoeba_regulata_P021890_CAMPEP_0177657722_NCGR_PEP_ID_MMETSP0447-20121125_16368_1_TAXON_ID_0_ORGANISM_"Stygamoeba_regulata_Strain_BSH-02190019"_LENGTH_670_DNA_ID_CAMNT_0019162159_DNA_START_1_DNA_END_2013_DNA_ORIENTATION_
------------------------------------------------------------
------------------------------ADAKQGEPTPAESIE---------------
----------------ESTNSSGVMSNEQVD------------------------V----
------------------------------------------------------------
--------------------AVEEEEEEGEEEE--------EQKVKEEEAGEKDSEPAQV
SKRRTCD----DDN------------------------------------TDQTATE---
---------------------------------------------------------PPK
SYAQV--------------------------------------------M----------
---------------------------IG-------------------L-LG--------
AE---FLR----------------------------------------------------
--------SAL-SK---------------------GAPLQVI--------------SEFQ
K-----------QNR-LNG--------------------NTITDTSLL------------
--------------SFKLLD-LHDQS------------------RS--------------
--------------------------------------TVH-------------------
-----------------------------------RS-IL-GRLRIELLTAI--------
--------------------------------------------R---------------
------Q----------L-A-QDQTAARRVGSQRTHTVTSTSATDTAEP-VGTAKQEKKK
KKSVVHLGDRLPKAT---E---------------E-VLALLTASFPYI------AF-EE-
-LQQIPITIME--L---F-N---V--------PATYLLQLAT-N-------ND--LSH-T
CPLS-----------------INQRIW--E--VHDD------------------------
-H------FR-RAVF-PLLEEYL-S----S---------------------S-EV-----
SAF---------------------SP-------------------LWHE-----------
------------------------------------------------------------
T-----------------------------------------------------------
------------------------------------------------------------
---------------------QA-K------------SQPK-------------------
ARR-----------------------------------------RSSQ-T----------
-----------------------------------------IQ---------RLVE-MVG
----QS---SLLYGK--------------------------------IVHYLRTLY----
-----VST---K----------------------N-------PI-----FCALRSDI---
----LMAFH--DI------------GL---------------------------------
---------DAI-------------------------YST--------------------
------------------------------------------------------------
---------------------DT--------CHNIA-WCLDA----CI------------
--------------------------------R-------------------------D-
-----------D-K-------------------------VD------V---RQIAELRTY
A-----L-S------------------------------------------------L--
-----------E-AG---------------------------------------------
------------------------------------------------------------
------------------------------------------------------------
------------------------------------------------------------
------------------------------------------------------------
------------------------------------------------------------
------------------------------------------------------------
-------------------------DR---------------------------------
V---------TG------------------------------------------------
-------DL--------------------------AMIVANPLAMNVLTKAL--------
---------YSSLE-------A-CIE-----EK----------------------ALPS-
------------------------------------------------------------
------------------------T-NA-------------------DVDIL-SRL----
-----IRLGL-----------ESSM-ML----------------------------ER--
-----ES-------------------------------F------------K--------
L-PP---------------------SNL--------------------------------
-----G-----G------MMTR-------------SLAALTSFLV---------------
-------D-V---------HLH---------------ELV-------------AQRPEA-
---------------------------------------------------FELIGELPP
------------------------------------------------------------
----------------------------------------------------LQL-----
---S-K-------------------------------TLCLRLSN---------------
---DL------------------------V-------ARK--------------------
--VFLYYLL-------------------------------------------SCIA----
-ES------------------------------KTFV-----------------------
--IEV----------------------------CTTYLQS--------------------
-SL-------------------------------------------------NLVLGD--
-----------------------------------------LPFVQ--------------
--------------S-L-------IEMVR----------GIQ------------------
------------------------------------------------------------
--NH--RLQS--------------IVRHDLLSY---------------------------
-----YG-----------------------ANPLIL---------------ERM-IKCGL
V--------DE-------N---------------T---IS-------------RD-----
---------------DDEIED-QDEEAM--------------------------------
------------------------------------------------------------
---A-------------------------------------TDDEGVH------------
----------------------------------MH------------------------
------------------------------------------------DAVN--------
------------------------------------------------------------
------------------------------------------------------------
----------------------V-------------------------------------
-------VG---------------------------------------------------
------------------------------------------------------------
------------------------------------------------------------
------------------------------------------------------------
------------------------------------------------------------
------------------------------------------------------------
------------------------------------------------------------
------------------------------------------------------------
------------------------------------------------------------
------------------------------------------------------------
------------------------------------------------------------
------------------------------------------------------------
------------------------------------------------------------
----------------------------------------------------------
>EP00013_Stygamoeba_regulata_P024967_CAMPEP_0177665478_NCGR_PEP_ID_MMETSP0447-20121125_21074_1_TAXON_ID_0_ORGANISM_"Stygamoeba_regulata_Strain_BSH-02190019"_LENGTH_669_DNA_ID_CAMNT_0019171571_DNA_START_1_DNA_END_2005_DNA_ORIENTATION_
------------------------------------------------------------
------------------------------ADAKQGEPTPAESIE---------------
----------------ESTNSSGVMSNQQVD------------------------V----
------------------------------------------------------------
--------------------AVEEEEEEGEEEE--------EQKVKEEEAGEKDSEPAQV
SKRRTCD----DDN------------------------------------TDQTATE---
---------------------------------------------------------PPK
SYAQV--------------------------------------------M----------
---------------------------IG-------------------L-LG--------
AE---FLR----------------------------------------------------
--------SAL-SK---------------------GAPLQVI--------------SEFQ
K-----------QNR-LNG--------------------NTITDTSLL------------
--------------SFKLLD-LHDQS------------------RS--------------
--------------------------------------TVH-------------------
-----------------------------------RS-IL-GRLRIELLTAI--------
--------------------------------------------R---------------
------Q----------L-A-QDQTAARRVGSQRTHTVTSTSATDTAEP-VGTAKQEKKK
KKSVVHLGDRLPKAT---E---------------E-VLALLTASFPYI------AF-EE-
-LQQIPITIME--L---F-N---V--------PATYLLQLAT-N-------ND--LSH-T
CPLS-----------------INQRIW--E--VHDD------------------------
-H------FR-RAVF-PLLEEYL-S----S---------------------S-EV-----
SAF---------------------SP-------------------LWHE-----------
------------------------------------------------------------
T-----------------------------------------------------------
------------------------------------------------------------
---------------------QA-K------------SQPK-------------------
ARR-----------------------------------------RSSQ-T----------
-----------------------------------------IQ---------RLVE-MVG
----QS---SLLYGK--------------------------------IVHYLRTLY----
-----VST---K----------------------N-------PI-----FCALRSDI---
----LMAFH--DI------------GL---------------------------------
---------DAI-------------------------YST--------------------
------------------------------------------------------------
---------------------DT--------CHNIA-WCLDA----CI------------
--------------------------------R-------------------------D-
-----------D-K-------------------------VD------V---RQIAELRTY
A-----L-S------------------------------------------------L--
-----------E-AG---------------------------------------------
------------------------------------------------------------
------------------------------------------------------------
------------------------------------------------------------
------------------------------------------------------------
------------------------------------------------------------
------------------------------------------------------------
-------------------------DR---------------------------------
V---------TG------------------------------------------------
-------DL--------------------------AMIVANPLAMNVLTKAL--------
---------YSSLE-------A-CIE-----EK----------------------ALPS-
------------------------------------------------------------
------------------------T-NA-------------------DVDIL-SRL----
-----IRLGL-----------ESSM-ML----------------------------ER--
-----ES-------------------------------F------------K--------
L-PP---------------------SNL--------------------------------
-----G-----G------MMTR-------------SLAALTSFLV---------------
-------D-V---------HLH---------------ELV-------------AQRPEA-
---------------------------------------------------FELIGELPP
------------------------------------------------------------
----------------------------------------------------LQL-----
---S-K-------------------------------TLCLRLSN---------------
---DL------------------------V-------ARK--------------------
--VFLYYLL-------------------------------------------SCIA----
-ES------------------------------KTFV-----------------------
--IEV----------------------------CTTYLQS--------------------
-SL-------------------------------------------------NLVLGD--
-----------------------------------------LPFVQ--------------
--------------S-L-------IEMVR----------GIQ------------------
------------------------------------------------------------
--NH--RLQS--------------IVRHDLLSY---------------------------
-----YG-----------------------ANPLIL---------------ERM-IKCGL
V--------DE-------N---------------T---IS-------------RD-----
---------------DDEIED-QDEEAM--------------------------------
------------------------------------------------------------
---A-------------------------------------TDDEGVH------------
----------------------------------MH------------------------
------------------------------------------------DAVN--------
------------------------------------------------------------
------------------------------------------------------------
----------------------VX------------------------------------
------------------------------------------------------------
------------------------------------------------------------
------------------------------------------------------------
------------------------------------------------------------
------------------------------------------------------------
------------------------------------------------------------
------------------------------------------------------------
------------------------------------------------------------
------------------------------------------------------------
------------------------------------------------------------
------------------------------------------------------------
------------------------------------------------------------
------------------------------------------------------------
----------------------------------------------------------
>EP00022_Cavenderia_fasciculata_P000371_XP_004350330.1_hypothetical_protein_DFA_11387_Cavenderia_fasciculata
------------------------------------------------------------
------------------------------------------------------------
------------------------------------------------------------
------------------------------------------------------------
------------------------------------------------------------
------------------------------------------------------------
------------------------------------------------------------
-MEEY--------------------------------------------L----------
---------------------------IG-------------------D-SG--------
SD---KIL----------------------------------------------------
--------NSL-SR-------------------T-TQPIQFL--------------DDFQ
K------------------------------------------QYVQP------------
--------------ALKLLD-LHQIG------------------RS--------------
--------------------------------------NLY-------------------
-----------------------------------SQ-LL-SFLSDDLLVRV--------
--------------------------------------------K---------------
------S----------M-H----------------------------------------
--------------P---N---------------E-MEALLDQSFPYI------SF-DE-
-LKGIPMNVMK-LM---P-E---V--------PYRFLKKLSE-T-------PE--LYE-Q
CPIE-----------------VKRQIW--L--INET------------------------
-L------FR-EKLL-PLIMQYV-D----D---------------------P-YL-----
FHE---------------------LN----------------------E-----------
----------------------MI------------------------------------
------------------------------------------------------------
------------------------------------------------------------
-----------------V---ET-H------------VLPS-------------------
KRR-----------------------------------------ENNT-I----------
-----------------------------------------LK---------EIAS-LIG
----KS---LKLYNG--------------------------------AISFIRQLF----
-----TEL---E----------------------N------VAA-----LCTLRADL---
----LMLFH--DN------------GV---------------------------------
---------SEI-------------------------YDH--------------------
------------------------------------------------------------
---------------------DR--------AHSIA-WCVDA----CM------------
--------------------------------R-------------------------E-
-----------N-I-------------------------VD------L---RRVKEIQGY
F-----Q-E------------------------------------------------I--
-----------G-NH-------------------------G-------------------
------------------------------------------------------------
------------------------------------------------------------
------------------------------------------------------------
------------------------------------------------------------
------------------------------------------------------------
------------------------------------------------------------
-------------------------GV---------------------------------
V---------LA------------------------------------------------
-------DI--------------------------AMVFANPFALHCLLRNV--------
---------LMQLT-------E-VVR-----RK----------------------QVPK-
------------------------------------------------------------
------------------------E-DE-------------------NIKYI-TFL----
-----MTLAT-----------RSHE-MV----------------------------RE--
-----QK-------------------------------Y------------K--------
I-PH---------------------VKK--------------------------------
-----------Q------VFNN-------------FYPIVAAQLV---------------
-------D-D---------YNR---------------ERE-------------AIRQASI
PP--------------------------------------------------PTAADAPQ
ASVSA------------IP-----------------ASTGSSIILTTTSTV---------
TTPQ------------------------QKSDKIELDEVD-------------DV-----
---D-L-------------------------------NLPSLFLN---------------
---NS------------------------L-------CKK--------------------
--ILFTYII-------------------------------------------KKVS----
-DR------------------------------DTLV-----------------------
--VYK----------------------------YLRFISQ--------------------
-------N-------------------------------------DHDEEGLSVLIGE--
-----------------------------------------TSFIQ--------------
--------------S-L-------VTQVL----------TAKDP----------------
------------------------------------------------------------
------KISF------------I-VVEEFLLKY---------------------------
------K-----------------------HIPFIL---------------KQI-LRYLL
E-S-------Y-------S---------------R---LN--------------------
---------------QREFSI-IVQRLF--------TIDSQQQTLSNYTT----------
------------------------------------------------------------
-----------------------------------------KMVDEL-----------TS
----------------------------------MT------------KTFLD-------
--------------KA--GT-----------------------------RLN--------
-------------DRN---------------------------------------VPL--
---------------------------------------LLDF-----------------
------------------------------------------------------------
-------IKMLAAQKPSSLTIV--------------------------------------
------------------------------------------------------------
--------------------------------------------------------IPPP
SHD---NEEDA-----------------------------------------------DD
DNDFESSMDVDVGGSLTNSSS---------------------------------------
------------------------------------------------------------
------------------------------------------------------------
------------------------------------------------------------
--------------------------------------------------NVALVSSPTN
K------------NIQNSPTNVTTPIRGPSFL----------------------------
D-------------------TNTNTNTNTNTST---------------------------
-------------------TNTTPPA----------------------------------
-----TSTTTTTSTTTTNTSATSSTPPV-----------S--------S-SSSSSSSSSS
SSSTS----------------NTIINN----------NSPTEDILNLID---------
>EP00023_Dictyostelium_discoideum_P005053_XP_638637.1_hypothetical_protein_DDB_G0284195_Dictyostelium_discoideum_AX4
------------------------------------------------------------
------------------------------------------------------------
------------------------------------------------------------
------------------------------------------------------------
------------------------------------------------------------
------------------------------------------------------------
------------------------------------------------------------
-MEEF--------------------------------------------L----------
---------------------------IG-------------------N-LG--------
SE---KIL----------------------------------------------------
--------TSL-ST-------------------T-TYPLQFI--------------SQFQ
Q-----------ENG-ISK---------------------KSLPTVSP------------
--------------VLNLLD-LHQIP------------------RG--------------
--------------------------------------DLY-------------------
-----------------------------------LN-LL-SSLKKDLLLKI--------
--------------------------------------------N---------------
------T----------L-N----------------------------------------
--------------K---H---------------E-LEKLLEQTFPYI------GF-EE-
-LQEIPMNVMK-RL--TP-E---V--------PVAFLLKLAE-A-------EE--LYE-Q
CPIE-----------------VKRQIW--I--VNEE------------------------
-L------FK-EKIK-PLINQYI-E----D---------------------P-IF-----
IQD---------------------MN----------------------EQ----------
----------------------LLL-SSST----T-------------------------
------------------------------------------------------------
------------------------------------------------------------
--------------VDPLF--AV-S------------HLPA-------------------
KRR-----------------------------------------ENNS-V----------
-----------------------------------------LQ---------EMVE-LFG
---TKS---PDLYQM--------------------------------FINQIKRSF----
-----ADS---G----------------------N-------YL-----LCNLRAEI---
----LMAIH--DK------------SI---------------------------------
---------PEI-------------------------YDT--------------------
------------------------------------------------------------
---------------------DA--------SHNIA-WCLDA----CI------------
--------------------------------R-------------------------D-
-----------N-T-------------------------LD------A---RRIKEIQTN
L-----S-S-----------------------------------------------SV--
-----------HHQN---------------------------------------------
------------------------------------------------------------
------------------------------------------------------------
------------------------------------------------------------
------------------------------------------------------------
------------------------------------------------------------
------------------------------------------------------------
-------------------------SS---------------------------------
T---------LG------------------------------------------------
-------DT--------------------------AMVFANPIAVNCIVRNI--------
---------LIQLK-------E-VVK-----RK----------------------QIPK-
------------------------------------------------------------
------------------------D-DE-------------------SIKFL-TYL----
-----LVLAL-----------KSHE-MI----------------------------KE--
-----SK-------------------------------F------------K--------
I-PH---------------------VKK--------------------------------
-----------H------ILQT-------------FYPLLATQIL---------------
-------D-D---------ITR---------------EQT-------------STISLSS
SSTS------------------------------------------------NTSSTNPA
NTISSNLNSSSSTVIKDISSGGG--------SSVNSGGNSGNNSGGGTGNNTI-----GT
NINK------------------------SSNNLLSMSSSTS------------PVL----
---E-STSL---------------------MSVSEFQDLENCYLK---------------
---YE------------------------V-------CKK--------------------
--ITLSYII-------------------------------------------NRAL----
-DK------------------------------DLIS-----------------------
--VDR----------------------------YLKFIYK-LILQDNNITESTPNPTIQS
PTVSSVDTTTT------TTTTNQSDTSNTT-------PTPTTTTTTATTTTTTQSTEDST
YEQL---------------------------SNVDIYKYFGNDFIQ--------------
--------------S-M-------VSQVL----------QVKEQ----------------
------------------------------------------------------------
------RFNS------------I-IIDSFLFKF---------------------------
-----R------------------------FLPFIQ---------------KQL-IRYLL
E-N-------H-------T---------------R---MN--------------------
---------------QREFIH-FIQKLYNS----VLSTYKKQQQQQQQQQTIEG------
----------------------------------------------------NNNVNK--
-----------------------------------------KLLDDI-----------VH
----------------------------------ST------------RLLID-------
--------------KT--SQ-----------------------------RYN--------
-------------EKI---------------------------------------ALS--
---------------------------------------LYEF-----------------
------------------------------------------------------------
-------YKLNQKQF------L--------------------------------------
------------------------------------------------------------
----------------------------------------------------------SP
TLT---NQQQQHQ------------------------------------------HLLQQ
HSQLSQPIDKMVSPTLSSSEL---------------------------------------
------------------------------------------------------------
------------------------------------------------------------
------------------------------------------------------------
------------------------------------------------------------
---------------ISAPSSTSSVSNNTG------------------------------
--------------------SNITSAP--------------P------------------
-------------------SSTESPM--E-------------------------------
----TSSNNINNNSNNNNNNNSSSSS---------------------------SSNAPMD
TTSDS----------------NWD----------------------------------
>EP00024_Dictyostelium_purpureum_P000861_XP_003283713.1_hypothetical_protein_DICPUDRAFT_52489_Dictyostelium_purpureum
------------------------------------------------------------
------------------------------------------------------------
------------------------------------------------------------
------------------------------------------------------------
------------------------------------------------------------
------------------------------------------------------------
------------------------------------------------------------
-MDEF--------------------------------------------L----------
---------------------------IG-------------------N-SG--------
AE---KIL----------------------------------------------------
--------TSL-SN-------------------T-TYPLQFI--------------NQFQ
Q-----------ENG-ISK---------------------KSLPTVTP------------
--------------VLNLLD-LHQVP------------------RG--------------
--------------------------------------ELY-------------------
-----------------------------------LN-LL-TSLKKDLLNKI--------
--------------------------------------------N---------------
------T----------L-N----------------------------------------
--------------K---S---------------E-LEKLLETSFAYI------SF-EE-
-LQEIPMNVMR-RL--TP-E---V--------PTAFLLKLSE-S-------EE--LYE-Q
CPIE-----------------VKRQIW--L--VSPQ------------------------
-L------FK-DKVV-PLIHQYI-E----D---------------------S-NL-----
IQD---------------------MN----------------------EQ----------
----------------------LSV-SSSS------------------------------
------------------------------------------------------------
------------------------------------------------------------
---------------DPVLFAVS-H------------TLPA-------------------
KRR-----------------------------------------ENNI-T----------
-----------------------------------------LQ---------EIAD-LFG
----KI---PELYQM--------------------------------FLEHLKKIF----
-----ADT---G----------------------N-------YL-----LCNLRAEV---
----LMAIH--DR------------SI---------------------------------
---------NEI-------------------------YDT--------------------
------------------------------------------------------------
---------------------DG--------SHNVA-WCLDA----CI------------
--------------------------------R-------------------------D-
-----------N-N-------------------------LD------S---RRVKEIQTS
L-----N-A------------------------------------------------V--
-----------SNQN---------------------------------------------
------------------------------------------------------------
------------------------------------------------------------
------------------------------------------------------------
------------------------------------------------------------
------------------------------------------------------------
------------------------------------------------------------
-------------------------SS---------------------------------
V---------LG------------------------------------------------
-------DV--------------------------AMVFGNPVAINCIVKNI--------
---------LIQLK-------E-VVK-----RK----------------------QIPK-
------------------------------------------------------------
------------------------D-DE-------------------SIKFL-TYL----
-----LVLGL-----------KAHK-MI----------------------------KQ--
-----NK-------------------------------F------------N--------
T-PH---------------------IKK--------------------------------
-----------H------ILQT-------------FYPVFASQIL---------------
-------E-D---------VTR---------------ESS-------------KSTL---
-----------------------------------------------------TAST---
------------------------------------------------------------
-------------------------------------SATS------------PIL----
---D-SSTL---------------------LETSEIQDLENCFLK---------------
---YE------------------------V-------CKK--------------------
--ITLAYII-------------------------------------------KRVV----
-DR------------------------------DLQT-----------------------
--VDR----------------------------YLKLIYR-LICKDNNINLIE---NVQS
PTILSASTTSA------PNSSSNTDITDSSGNININASTSGTTATTTTTTPTSTLADDNA
FESLM--------------------------NNVDIYKYIGNDFIQ--------------
--------------S-L-------VSQVL----------HIKEH----------------
------------------------------------------------------------
------RLNI------------I-VIDQFLFKFR--------------------------
------------------------------FFPFVQ---------------KQL-VRYLL
E-N-------F-------T---------------R---MG--------------------
---------------QRDFIT-FIQKLYNT----ILVVIKKQQQQQNQSR----------
-------------------------------------------------------VDN--
-----------------------------------------KQLDDI-----------IH
----------------------------------LT------------RILMD-------
--------------KA--SQ-----------------------------RIN--------
-------------EKN---------------------------------------AAP--
---------------------------------------MFEF-----------------
------------------------------------------------------------
-------FKANQKSSQFLSPV---------------------------------------
------------------------------------------------------------
-----------------------------------------------------------S
SST---NQQQQTP---------------------------------------------QQ
TPQQTPQHSSIVSPTLSSSELGGET-----------------------------------
------------------------------------------------------------
------------------------------------------------------------
------------------------------------------------------------
----------------------------------------PQ-------H--------N-
-------------TIISAPSST--------------------------------------
------------------------------------------------------------
------------------------------------------------------------
------SSNIESVDNNNNNNN----------------------------------SNAMD
TTSDS----------------GWD----------------------------------
>EP00025_Tieghemostelium_lacteum_P006643_KYQ96921.1_hypothetical_protein_DLAC_04241_Tieghemostelium_lacteum
------------------------------------------------------------
------------------------------------------------------------
------------------------ME----------------------------------
------------------------------------------------------------
------------------------------------------------------------
------------------------------------------------------------
------------------------------------------------------------
DHEHF--------------------------------------------L----------
---------------------------IG-------------------H-LG--------
GE---QIL----------------------------------------------------
--------TGL-SQ-------------------T-TLPLQYI--------------DQFQ
Q-----------NNG-IDK---------------------SNLPTVTP------------
--------------VLKLLD-LHQIS------------------RG--------------
--------------------------------------SLY-------------------
-----------------------------------FN-LF-SLLKENLLTKV--------
--------------------------------------------S---------------
------Q----------M-N----------------------------------------
--------------S---K---------------E-LEVLLEQTFPYI------GF-DE-
-LKAIPMTVMK-RL--TP-N---V--------PHVYLLRLAE-T-------LD--LYE-Q
CPIE-----------------VKRQIW--L--INED------------------------
-L------FR-QRIE-PLITHYL-E----D---------------------P-HL-----
LQD---------------------LN----------------------E-----------
----------------------LLG-LG--------------------------------
------------------------------------------------------------
------------------------------------------------------------
------------------------E------------HLPS-------------------
KRR-----------------------------------------ESNT-V----------
-----------------------------------------LQ---------ELLQ-IIG
----KS---PQLYNQ--------------------------------LVDYIKKLY----
-----QET---N----------------------T-------PA-----LCTLRSEI---
----LMITH--DH------------DI---------------------------------
---------QEI-------------------------YQT--------------------
------------------------------------------------------------
---------------------DL--------AHNFA-WCMDA----CT------------
--------------------------------K-------------------------D-
-----------Q-S-------------------------MD------V---RRVKEIQMN
F-----N-S------------------------------------------------L--
-----------S-NN---------------------------------------------
------------------------------------------------------------
------------------------------------------------------------
------------------------------------------------------------
------------------------------------------------------------
------------------------------------------------------------
------------------------------------------------------------
-------------------------SP---------------------------------
T---------LV------------------------------------------------
-------DI--------------------------SMVFANPLASNALVTNI--------
---------IHQLR-------D-VVK-----RK----------------------QTPK-
------------------------------------------------------------
------------------------D-DD-------------------NIKYL-TFL----
-----LTLAT-----------KSTE-MI----------------------------RQ--
-----SK-------------------------------Y------------K--------
I-PH---------------------AKK--------------------------------
-----------P------IFQQ-------------FYPILVAQIQ---------------
-------D-D---------VVR---------------DQQ-------------RLSSMNV
AATV------------------------------------------------QDPNVPPP
PGGGQ---------------------------SLGQSTSSTNLMSSSSGGTTG-----GG
TTQQ------------------------QHH-----HHPTAQ---------ELEV-----
---D-S-------------------------------ALDGLYQK---------------
---YD------------------------I-------VRM--------------------
--VMLTYIV-------------------------------------------KRIS----
-EK------------------------------DTLS-----------------------
--VDK----------------------------YLKFLSG-LVQKY------------LN
VTLNSNN---------------------------------------QATNPDIDYSAE--
-----------------------------------IYNYFSDDFIQ--------------
--------------S-I-------VTQLI----------NVKDQ----------------
------------------------------------------------------------
------RMNT------------V-VIDGFLLKY---------------------------
------R-----------------------SAPYVH---------------KQL-LRYLL
E-F-------M-------H---------------K---MN--------------------
---------------QRDLVH-FVTKLY--------TLPSTSSILLSSRDK---------
------------------------------------------------------------
-----------------------------------------KIYEEI-----------VT
----------------------------------MS------------KILLD-------
--------------KS--NA-----------------------------RLS--------
-------------EKN---------------------------------------VPL--
---------------------------------------LFEF-----------------
------------------------------------------------------------
-------LKSKSQQQQQQQQVQ--------------------------------------
------------------------------------------------------------
------------------------------------------------------------
------SQQQSL------------------------------------------------
-PQPQETPLSSESPSSNVNAM---------------------------------------
------------------------------------------------------------
------------------------------------------------------------
------------------------------------------------------------
--------------------------------------------------DVDQQPSS--
---------------SSSPSTSAPTTTTT-------------------------------
------------------------------------------------------------
-------------------VSSTSP-----------------------------------
------SQSPSSSSSTTNTTVSMSPP---------------------------SSNSTNV
TTSES-----------------------------------------------------
>EP00027_Filamoeba_sp_ATCC50430_P007801_CAMPEP_0168542120_NCGR_PEP_ID_MMETSP0413-20121227_1177_1_TAXON_ID_136452_ORGANISM_"Filamoeba_nolandi_Strain_NC-AS-23-1"_LENGTH_276_DNA_ID_CAMNT_0008571973_DNA_START_1_DNA_END_826_DNA_ORIENTATION_
------------------------------------------------------------
------------------------------------------------------------
------------------------------------------------------------
------------------------------------------------------------
------------------------------------------------------------
------------------------------------------------------------
------------------------------------------------------------
------------------------------------------------------------
------------------------------------------------------------
------------------------------------------------------------
------------------------------------------------------------
------------------------------------------------------------
------------------------------------------------------------
------------------------------------------------------------
------------------------------------------------------------
------------------------------------------------------------
------------------------------------------------------------
------------------------------------------------------------
------------------------------------------------------------
------------------------------------------------------------
------------------------------------------------------------
------------------------------------------------------------
------------------------------------------------------------
------------------------------------------------------------
------------------------------------------------------------
------------------------------------------------------------
------------------------------------------------------------
------------------------------------------------------------
------------------------------------------------------------
------------------------------------------------------------
------------------------------------------------------------
---------XPI-------------------------TEH--------------------
------------------------------------------------------------
---------------------DI--------GYKLA-WCLDA----CV------------
--------------------------------R-------------------------D-
-----------N-K-------------------------ID------S---RRVQELKTF
F-----D-S------------------------------------------------I--
-----------P-EN---------------------------------------------
------------------------------------------------------------
------------------------------------------------------------
------------------------------------------------------------
------------------------------------------------------------
------------------------------------------------------------
------------------------------------------------------------
-------------------------XP---------------------------------
C---------LG------------------------------------------------
-------DI--------------------------AMIIANPYTTNTFIRNI--------
---------VDTLI-------E-VVE-----KE----------------------GIPK-
------------------------------------------------------------
------------------------D-SD-------------------ELWYL-TEL----
-----LSFGM-----------SCHE-ML----------------------------TT--
-----EN-------------------------------Y------------R--------
F-PK---------------------IEK--------------------------------
-----------D------VLQT-------------FYPLLAAMIV---------------
-------E-D---------LTR---------------DDV-------------SKER---
------------------------------------------------------------
------------------------------------------------------------
-----------------------------------------------------EI-----
---P-E-------------------------------DFLQYLSDP--------------
--QHT------------------------I-------ARK--------------------
--IILYYTV-------------------------------------------TQLH----
-QK------------------------------DHLF-----------------------
--VAQ----------------------------LLKTITN--------------------
--------------------------------------------------IGIEVEKD--
-----------------------------------------YSFIQ--------------
--------------S-L-------VSALI----------AAKHP----------------
------------------------------------------------------------
------PLLP------------I-VYEDFLLNF---------------------------
-----KH-----------------------SSVFIH---------------KQL-IRFLI
E-A-------H-------L---------------R---IP--------------------
---------------SKDLIT-YIQKLI--------PDAS--------------------
------------------------------------------------------------
-----------------------------------------KINESI-------------
------------------------------------------------------------
--------------KA--------------------------------------------
------------------------------------------------------------
------------------------------------------------------------
------------------------------------------------------------
------------------------------------------------------------
------------------------------------------------------------
------------------------------------------------------------
------------------------------------------------------------
------------------------------------------------------------
------------------------------------------------------------
------------------------------------------------------------
------------------------------------------------------------
------------------------------------------------------------
------------------------------------------------------------
------------------------------------------------------------
------------------------------------------------------------
------------------------------------------------------------
----------------------------------------------------------
>EP00029_Vermamoeba_vermiformis_P006008_TRINITY_DN2240_c0_g1_i1.p1_TRINITY_DN2240_c0_g1_TRINITY_DN2240_c0_g1_i1.p1_ORF_type_5prime_partial_len_693_score_240.81_TRINITY_DN2240_c0_g1_i1_42-2120
------------------------------------------------------------
------------------------------------------------------------
------------------------------------------------------------
------------------------------------------------------------
------------------------------------------------------------
-----------------------------------------------QTTATEQTTQ---
------------------------------------------------------------
HMEEY--------------------------------------------L----------
---------------------------IG-------------------K-QG--------
AD---QIF----------------------------------------------------
--------TEL-TR---------------------SHPKEVI--------------AKFQ
S-----------ENG-MRK---------------------ENAGKCQP------------
--------------ALKLLD-LHNMP------------------RP--------------
--------------------------------------DIY-------------------
-----------------------------------KT-IL-SSLRQQLLDKV--------
--------------------------------------------A---------------
------G----------L-E----------------------------------------
--------------Q---D---------------K-LKTLLDETFPYI------SF-EE-
-LKAVPYAIMK-RL---R-S---I--------PLPFLMELAH-N-------PE--LYH-D
SPVE-----------------VRRQIW--R--VNDE------------------------
-L------FK-NELT-PFMKQHS-E----E---------------------M-SN-----
NSHTL------------------IAS----------------------Q-SG--------
----------------ASSGTIISS-V---------------------------------
------------------------------------------------------------
------------------------------------------------------------
---------------WELLD-AP-V------------LDSR-------------------
KRR-----------------------------------------QQNS-A----------
-----------------------------------------LQ---------ELLR-LVG
----EHVTQLDLYKH--------------------------------ACTLLKQGC----
-----LAALTLGD-------------------TADGTC--QALS-----YCTLRGEL---
----LMALH--DM--------------S--------------------------------
---------SEL-------------------------TAR--------------------
------------------------------------------------------------
---------------------DS--------SYKLA-WGLDA----CL------------
--------------------------------R-------------------------E-
-----------G-A-------------------------ID------T---RRVRELDSF
LL----D--------------------------------------------------M--
-----------L-ST-------------------------DGR-----------------
------------------------------------------------------------
------------------------------------------------------------
------------------------------------------------------------
------------------------------------------------------------
------------------------------------------------------------
------------------------------------------------------------
----------------------LTATP---------------------------------
V---------TGD------------MLTLD------------------------------
---TRLRDA--------------------------SMIARDPWVLSTVTRSI--------
---------WQQLQ-------A-LIS-----AE----------------------ELPK-
------------------------------------------------------------
------------------------N-DE-------------------TLRFL-NGL----
-----LNLAL-----------NAPT-LIKLEIEG--DQHAGKK-----------TKKE--
-----KKDHVTAEGTTLHITRSKAKNRAEESRDSS-EEYSHE------EEVK--------
M-PRATKFKSI----------NYLPGDE--------------------------------
-----------T------VMRK-------------FYPKLLSAMV---------------
-------D-N---------MLE--------------------------------------
--------------------------------------------------------VTPS
FMN---------------------------------------------------------
------------------------------------------------------------
---D-Q-------------------------------LFVKLFKD---------------
---NR------------------------I-------ARK--------------------
--MTLFYYL-------------------------------------------TRLR----
-ER------------------------------DIDT-----------------------
--LTA----------------------------LTAVLGT-I------------------
---------------------------------------------------SDDLLRE--
-----------------------------------------VEFIH--------------
--------------S-A-------VSELI----------LLKDE----------------
------------------------------------------------------------
------RISK------------L-VLDH-LSKY---------------------------
------R----------------------HGSLWLH---------------RQL-SRYLL
S---------Q-------T---------------H---LH--------------------
---------------TREIVT-YISDWI--------QRPDTAHNGKDYHVT---------
----------------------------------------------------------L-
-----------------------------------------AESTEL-----------QV
----------------------------------VY------------QSLLD-------
--------------KF--GN-----------------------------RLN--------
-------------DRN---------------------------------------AKH--
---------------------------------------VIDAV----------------
------------------------------------------------------------
-Y--VHRLPHASDEP---------------------------------------------
------------------------------------------------------------
------------------------------------------------------------
------------------------------------------------------------
------------------------------------------------------------
------------------------------------------------------------
------------------------------------------------------------
------------------------------------------------------------
------------------------------------------------------NMEV--
---------------QTSQTDLTAE-----------------------------------
------------------------------------------------------------
------------------------------------------------------------
------------------------------------------------------------
----------------------------------------------------------
>EP00031_Thecamonas_trahens_P002585_XP_013755155.1_hypothetical_protein_AMSG_08459_Thecamonas_trahens_ATCC_50062
------------------------------------------------------------
------------------------------------------------------------
------------------------------------------------------------
------------------------------------------------------------
------------------------------------------------------------
------------------------------------------------------------
------------------------------------------------------------
------------------------------------------------------------
---------------------------MG-------------------------------
------------------------------------------------------------
-------------------------------------PKDMI--------------QELQ
A-----------EHG-I------------------------DVPLAAP------------
--------------VLHLTD-TLAVP------------------RA--------------
--------------------------------------MVL-------------------
-----------------------------------AP-LA-DKLAETLLARV--------
--------------------------------------------N---------------
------A----------A-P----------------------------------------
--------------I---E---------------N-LRGLLAESFRYT------AH-PV-
-LGAVPVAIMA-RL---P-S---L--------PQSFIKLLAA-S-------PP--LLA-A
SPLH-----------------VRQQTW--A--AYPS------------------------
-L------FR-DHLS-ALLAPYL-A----P---------------------F-EA-----
MTA---------------------AA---------P------------Q-----------
-------------------PAPANK-VCGIR--LRLPAGTS-------------------
------------------------------------------------------------
--------L---------------------------------------------------
------------------------S----------PWTSPRAET---VARL---GPLADT
SRR-----------------------------------------HEVGPAAAGTA-----
-----------------------------------IPSCAVLG---------ELAW-TLG
----SI---LPLYNV--------------------------------VLEEARSRF----
-----VGA---A----------------------SLGV---LAA-----YASLRADV---
----LVALT--AS------------GN---------------------------------
---------PTI-------------------------VRA--------------------
------------------------------------------------------------
---------------------DP--------LSPFV-DLFHG------------------
--------------------------------RFAH------------------AASFD-
-----------E-LV------------------------GD------A---PLLASLLEL
Y-----A-R------------------------------------------------I--
-----------P-EA---------------------------------------------
------------------------------------------------------------
------------------------------------------------------------
------------------------------------------------------------
------------------------------------------------------------
------------------------------------------------------------
------------------------------------------------------------
-------------------------SP---------------------------------
L---------LG------------------------------------------------
-------DL--------------------------GMVLAQPAVYEWLVHAA--------
---------LRKVH-------A-VME-----AQ----------------------ALPR-
------------------------------------------------------------
------------------------D-ST-------------------ELTAL-TQL----
-----AMLAV-----------QARV-MM----------------------------LR--
-----RQ-------------------------------F------------T--------
F-DASL----------------DLASPD--------------------------------
-----------D------HLRG-------------FFPALISLLL---------------
-------D----------FSME---------------SVP-------------PSLD---
------------------------------------------------------------
------------------------------------------------------------
-----------------------------------------------------DI-----
---D-P-------------------------------MLLGFAAR---------------
---SP------------------------F-------ALH--------------------
--LLIALLG-------------------------------------------EGLA----
-SGTLS---GSSAIFLAGVIGYGI---------DAAVA----------------------
--IRA---------------------------RAQAALAK-VRA----------------
-----------------------------------------------DPATRHAPADDGE
-----------------------------------------NEFDDMD------------
---------E-DELS-L-------------------------------------------
------------------------------------------------------------
------ALCE--------Q-----VDPDSLAPC---------------------------
-I-----------------------------------------------------LRLAA
R-V------------G------------------E---VA--------------------
--------------ARSALRG-YAVRIL--------------------------------
--KALADA----------------------------------------------------
---NVT-----------------------------------ELSDHA-----------KA
----------------------------------VY------------SGILD-------
-------------------------------------------------ALS--------
-----------------------------------------------------LAAPA--
--------------------------------DATTVGGLLAAL----------------
------------------------------------------------------------
----QPRLA---------------------------------------------------
------------------------------------------------------------
------------------------------------------------------------
------------------------------------------------------------
------------------------------------------------------------
------------------------------------------------------------
------------------------------------------------------------
------------------------------------------------------------
------------------------------------------------------------
------------------------------------------------------------
------------------------------------------------------------
------------------------------------------------------------
------------------------------------------------------------
----------------------------------------------------------
>EP00033_Pygsuia_biforma_P003222_GCRY01003534.1.p1_GENE.GCRY01003534.1_GCRY01003534.1.p1_ORF_type_complete_len_593_score_177.56_GCRY01003534.1_238-2016
------------------------------------------------------------
------------------------------------------------------------
------------------------MSSSKKRVIK--------------------------
------------------------------------------------------------
------------------------------------------------------------
------------------------------------------------------------
------------------------------------------------------------
-------------------------------------------------LKQK-------
------VK------------EPFFQEDLG-------------------I-EG--------
GE---TLK----------------------------------------------------
--------QHL-IE---------------------EHPKDAI--------------DLFQ
K-----------KYT-FSL-------------------------ECQA------------
--------------MFGLLD-VHNIK------------------RS--------------
--------------------------------------ETH-------------------
-----------------------------------QV-LL-QLLVDSLKQKI--------
--------------------------------------------G---------------
------N----------F-G----------------------------------------
--------------K---ED------------LRQ-IDQLLELTFPFI------EF-PE-
-LSELPLALLD-LH---T-E---I--------PEAYLAKLAA-D-------ET--LYQ-Q
CSLQ-----------------VKRQVW--L--RHEN------------------------
-L------FQ-EYLF-PIIHLYI-S----E---------------------S-MV-----
EDS---------------------GC----------------------E-----------
----------------------LLR-KE--------------------------------
------------------------------------------------------------
------------------------------------------------------------
------------------------S----------RGIPPV-------------------
KRR-----------------------------------------KQNT-A----------
-----------------------------------------LR---------QIMD-AVG
----AQ---VDLYEN--------------------------------VAQLLCRMY----
-----GNT---G----------------------R-------LE-----FCQLRVDI---
----VMCAH--DC------------QN---------------------------------
---------DAI-------------------------FSQ--------------------
------------------------------------------------------------
---------------------DR--------IHKLC-WCLDA----CG------------
--------------------------------R-------------------------D-
-----------D-V-------------------------IE------E---RRIHELQQV
F-----D-G------------------------------------------------M--
-----------G-EE---------------------------------------------
------------------------------------------------------------
------------------------------------------------------------
------------------------------------------------------------
------------------------------------------------------------
------------------------------------------------------------
------------------------------------------------------------
-------------------------DA---------------------------------
V---------IG------------------------------------------------
-------EL--------------------------GMAVIAPHTATTLVRNV--------
---------YRFLS-------E-VVD-----KE----------------------CQPK-
------------------------------------------------------------
------------------------D-HN-------------------SLRYI-TQL----
-----FSLGL-----------KSRD-MI----------------------------RM--
-----KQ------------------------------GY---------------------
V-PK---------------------LNR--------------------------------
-----------D------TVLV-------------FYPMMAGMIL---------------
-------D-Q---------ITR---------------GFV-------------AEEEEKA
VGDI------------------------------------------------------PA
E-----------------------------------------------------------
-----------------------------------------------------PL-----
---P-A-------------------------------GLADRISS---------------
---DP------------------------L-------ARR--------------------
--VTMYHAL-------------------------------------------LRAD----
-VG------------------------------DATA-----------------------
--LEP----------------------------LLQLFST--------------------
-------------------------------------------------LPVSILAHE--
-----------------------------------------MPFVK--------------
--------------A-L-------AAVLI----------NMADK----------------
--------------------------------------------------AALS------
------RIWV------------C-VFDDFIIKF---------------------------
-----CS-----------------------KDINFH---------------IQA-VRVLA
Q-M-------------------------------KM-PLP--------------------
---------------QPLLLK-YLAKTV--------SNGHVGEVDD--------------
------------------------------------------------------------
-----------------------------------------SEAEPL-----------RQ
------------------------------ALILLY------------SSTID-------
--------------TF---------------------------------ELT--------
------------FADA--------------------------------------------
-------------------------------------RFLYEY-----------------
------------------------------------------------------------
-------IGRPSEGE---------------------------------------------
------------------------------------------------------------
------------------------------------------------------------
------------------------------------------------------------
------------------------------------------------------------
------------------------------------------------------------
------------------------------------------------------------
--------------------------LIDI------------------------------
------------------------------------------------------------
------------------------------------------------------------
------------------------------------------------------------
------------------------------------------------------------
------------------------------------------------------------
----------------------------------------------------------
>EP00162_Nutomonas_longa_P014594_comp22034_c0_seq1_m.50783_comp22034_c0_seq1_g.50783_ORF_comp22034_c0_seq1_g.50783_comp22034_c0_seq1_m.50783_type_3prime_partial_len_413_comp22034_c0_seq1_2-1237
------------------------------------------------------------
------------------------------------------------------------
------------------------------------------------------------
------------------------------------------------------------
------------------------------------------------------------
------------------------------------------------------------
------------------------------------------------------------
------------------------------------------------------------
------------------------------------------------------------
------------------------------------------------------------
------------------------------------------------------------
------------------------------------------------------------
------------------------------------------------------------
------------------------------------------------------------
------------------------------------------------------------
------------------------------------------------------------
------------------------------------------------------------
------------------------------------------------------------
------------------------------------------------------------
------------------------------------------------------------
------------------------------------------------------------
------------------------------------------------------------
----------------------MKN-G---------------------------------
------------------------------------------------------------
--------L---------------------------------------------------
------------------------R------------MEPS-------------------
SIR-----------------------------------------ASNA-A----------
-----------------------------------------LK---------HLVE-LIG
----RS---EILYKE--------------------------------CCELLRVVY----
-----RQT---R----------------------N-------PV-----FCGIRRDL---
----MMALA--ET------------TF---------------------------------
--------HSTM-------------------------QKL--------------------
------------------------------------------------------------
---------------------DP--------LYRIG-FFYDQ----IV------------
--------------------------------R-------------------------E-
-----------Y-F-------------------------FE------E---RQAKELVVH
F-----E-S-----------------------------------------------EFF-
-----------T-EAR-----------------------VG-------------------
------------------------------------------------------------
------------------------------------------------------------
------------------------------------------------------------
------------------------------------------------------------
------------------------------------------------------------
------------------------------------------------------------
-------------------------DG---------------------------------
R---------ME------------------------------------------------
-------DF--------------------------ALITSDPMVVLTLFQSV--------
---------HLLLR-------R-NTM-----HS----------------------ITFNI
------------------------------------------------------------
--------------------------SP-------------------EFKTI-LHL----
-----LFITE-----------HCAD-IL----------------------------EN--
-----NG--------------------------------------------R--------
I-PV--------------------------------------------------------
-----------------VMITS-------------GQPVTQTFKG---------KQ----
------QKHD----GASTTTVHVTM------------SGDGGA----------GADD---
------------------------------------------------------------
------------------------------------------------------------
------------------------------------------------------------
---D---------------------------------DAAGAAEQ---------------
--AGK------------------------T-------SRK----------------RG--
------------------------------------------------------------
-RK-----------------------PKQPQHHDTAG-D---------------------
-GVHQ-------------------------------------------------------
----------------------------------------------HHSESDADPPSEPA
KS---------------------------------------AKKLK--------------
-------------IS-IS------ASKAA----------APAAAA---------------
----------AAAEEAKDEP------------------------------EEDE------
------------EE----------LVDNFHFAY---------------------------
------------------------------RKNQHY---------------YQFCIRKIL
P---------------------------------K---IA--------------------
----------------------LLEGRI--------------------------------
------------------------------------------------------------
------------------------------------------------------------
----------------------------------IF------------PQLFGLP-----
--------------KA-PPRT----------------------------RLGADRRDDPA
ASK----------EEG-------------------------------------EIIPR--
-------------------------------------AQMLEGGDA--------------
-----------GGGGGGGGGG---------------------------------------
---ENATLQ---------------------------------------------------
------------------------------------------------------------
------------------------------------------------------------
------------------------------------------------------------
------------------------------------------------------------
------------------------------------------------------------
------------------------------------------------------------
------------------------------------------------------------
------------------------------------------------------------
------------------------------------------------------------
------------------------------------------------------------
------------------------------------------------------------
------------------------------------------------------------
----------------------------------------------------------
>EP00162_Nutomonas_longa_P014598_comp22034_c0_seq3_m.50789_comp22034_c0_seq3_g.50789_ORF_comp22034_c0_seq3_g.50789_comp22034_c0_seq3_m.50789_type_internal_len_588_comp22034_c0_seq3_2-1762
------------------------------------------------------------
------------------------------------------------------------
------------------------------------------------------------
------------------------------------------------------------
------------------------------------------------------------
------------------------------------------------------------
----------------------------------------------------------QM
DQKHV--------------------------------------------L----------
---------------------------FG-------------------A-SA--------
TE---HIK----------------------------------------------------
--------TML-RH---------------------NPPRKVI--------------PEFQ
K-----------NHGTV------------------------AVPSLAP------------
--------------ITELLS-ILGTP------------------QA--------------
--------------------------------------DVH-------------------
-----------------------------------HS-IV-VRLREHFTSRM--------
--------------------------------------------A---------------
------T----------F-S----------------------------------------
--------------Q---E---------------Q-LALLIEMSFPYV------SV-PA-
-LRAIPLTAIE-HC---T-K---V--------HESYLTKLGA-T-------PA--LYK-V
LPLT-----------------VKRKVW--E--VNLK------------------------
-L------FRDEEVF-PTLSAIV-E----D---------------------N-SR-----
QDL---------------------IQ----------------------E-----------
---------------------IMKN-G---------------------------------
------------------------------------------------------------
--------L---------------------------------------------------
------------------------R------------MEPS-------------------
SIR-----------------------------------------ASNA-A----------
-----------------------------------------LK---------HLVE-LIG
----RS---EILYKE--------------------------------CCELLRVVY----
-----RQT---R----------------------N-------PV-----FCGIRRDL---
----MMALA--ET------------TF---------------------------------
--------HSTM-------------------------QKL--------------------
------------------------------------------------------------
---------------------DP--------LYRIG-FFYDQ----IV------------
--------------------------------R-------------------------E-
-----------Y-F-------------------------FE------E---RQAKELVVH
F-----E-S-----------------------------------------------EFF-
-----------T-EAR-----------------------VG-------------------
------------------------------------------------------------
------------------------------------------------------------
------------------------------------------------------------
------------------------------------------------------------
------------------------------------------------------------
------------------------------------------------------------
-------------------------DG---------------------------------
R---------ME------------------------------------------------
-------DF--------------------------ALITSDPMVVLTLFQSV--------
---------HLLLR-------R-NTM-----HS----------------------ITFNI
------------------------------------------------------------
--------------------------SP-------------------EFKTI-LHL----
-----LFITE-----------HCAD-IL----------------------------EN--
-----NG--------------------------------------------R--------
I-PV--------------------------------------------------------
-----------------VMITS-------------GQPVTQTFKG---------KQ----
------QKHD----GASTTTVHVTM------------SGDGGA----------GADD---
------------------------------------------------------------
------------------------------------------------------------
------------------------------------------------------------
---D---------------------------------DAAGAAEQ---------------
--AGK------------------------T-------SRK----------------RG--
------------------------------------------------------------
-RK-----------------------PKQPQHHDTAG-D---------------------
-GVHQ-------------------------------------------------------
----------------------------------------------HHSESDADPPSEPA
KS---------------------------------------AKKLK--------------
-------------IS-IS------ASKAA----------APAAAA---------------
----------AAAEEAKDEP------------------------------EEDE------
------------EE----------LVDNFHFAY---------------------------
------------------------------RKNQHY---------------YQFCIRKIL
P---------------------------------K---IA--------------------
----------------------LLEGRI--------------------------------
------------------------------------------------------------
------------------------------------------------------------
----------------------------------IF------------PQLFGLP-----
--------------KA-PPRT----------------------------RLGADRRDDPA
ASK----------EEG-------------------------------------EIIPR--
-------------------------------------AQMLEGGDA--------------
-----------GGGGGGGGGG---------------------------------------
---ENATLQ---------------------------------------------------
------------------------------------------------------------
------------------------------------------------------------
------------------------------------------------------------
------------------------------------------------------------
------------------------------------------------------------
------------------------------------------------------------
------------------------------------------------------------
------------------------------------------------------------
------------------------------------------------------------
------------------------------------------------------------
------------------------------------------------------------
------------------------------------------------------------
----------------------------------------------------------
>EP00163_Fabomonas_tropica_P013056_TRINITY_DN24499_c0_g1_i1.p1_TRINITY_DN24499_c0_g1_TRINITY_DN24499_c0_g1_i1.p1_ORF_type_3prime_partial_len_107_score_22.49_TRINITY_DN24499_c0_g1_i1_3-320
------------------------------------------------------------
------------------------------------------------------------
------------------------------------------------------------
------------------------------------------------------------
------------------------------------------------------------
------------------------------------------------------------
------------------------------------------------------------
------------------------------------------------------------
------------------------------------------------------------
------------------------------------------------------------
------------------------------------------------------------
------------------------------------------------------------
------------------------------------------------------------
------------------------------------------------------------
------------------------------------------------------------
------------------------------------------------------------
------------------------------------------------------------
------------------------------------------------------------
------------------------------------------------------------
------------------------------------------------------------
------------------------------------------------------------
------------------------------------------------------------
------------------------------------------------------------
------------------------------------------------------------
------------------------------------------------------------
------------------------------------------------------------
------------------------------------------------------------
------------------------------------------------------------
------------------------------------------------------------
------------------------------------------------------------
------------------------------------------------------------
------------------------------------------------------------
------------------------------------------------------------
------------------------------------------------------------
------------------------------------------------------------
------------------------------------------------------------
M-----K-K------------------------------------------------Y--
-----------D-RN---------------------------------------------
------------------------------------------------------------
------------------------------------------------------------
------------------------------------------------------------
------------------------------------------------------------
------------------------------------------------------------
------------------------------------------------------------
-------------------------PE---------------------------------
V---------YA------------------------------------------------
-------DL--------------------------SMVLADPITFHMLIRNI--------
---------CKLLR-------I-IVE-----KE----------------------GIPR-
------------------------------------------------------------
------------------------E-DH-------------------KLMLV-TKL----
-----ALLGT-----------RSVA-II----------------------------EG--
-----EQ-------------------------------K------------P--------
G-LK---------------------TDD--------------------------------
-----------S------IVNE-------------FYPLMSEVIL---------------
-------D-D---------GMP--------------------------------------
------------------------------------------------------------
------------------------------------------------------------
------------------------------------------------------------
------------------------------------------------------------
------------------------------------------------------------
------------------------------------------------------------
------------------------------------------------------------
------------------------------------------------------------
-------------------------------------------------LPSPLC-----
------------------------------------------------------------
------------------------------------------------------------
------------------------------------------------------------
------------------------------------------------------------
------------------------------------------------------------
------------------------------------------------------------
------------------------------------------------------------
------------------------------------------------------------
------------------------------------------------------------
------------------------------------------------------------
------------------------------------------------------------
------------------------------------------------------------
------------------------------------------------------------
------------------------------------------------------------
------------------------------------------------------------
------------------------------------------------------------
------------------------------------------------------------
------------------------------------------------------------
------------------------------------------------------------
------------------------------------------------------------
------------------------------------------------------------
------------------------------------------------------------
------------------------------------------------------------
------------------------------------------------------------
------------------------------------------------------------
------------------------------------------------------------
------------------------------------------------------------
----------------------------------------------------------
>EP00164_Ancoracysta_twista_P011516_GFYU01017761.1.p1_GENE.GFYU01017761.1_GFYU01017761.1.p1_ORF_type_complete_len_790_score_160.78_GFYU01017761.1_340-2370
------------------------------------------------------------
------------------------------------------------------------
------------------------------------------------------------
------------------------------------------------------------
------------------------------------------------------------
------------------------------------------------------------
------------------------------------------------------------
------------------------------------------------------------
------------------------------------------------------------
------------------------------------------------------------
------------------------------------------------------------
------------------------------------------------------------
------------------------------------------------------------
------------------------------------------------------------
-----------------------------------------------MLTKI--------
--------------------------------------------T---------------
------A----------F-P----------------------------------------
------------DDS---A---------------E-LSEMLEKTFPYV------SF-PE-
-LREIPLTVLS-KL---K-S---I--------PVVYLDKLSS-S-------ED--IYE-A
LPME-----------------VRRQIW--E--TNED------------------------
-R------FR-DEVY-KLFTQYA-D----E---------------------K-KL-----
QTA---------------------AN----------------------E-----------
----------------------LME-----------------------------------
------------------------------------------------------------
------------------------------------------------------------
---------------------KI-R------------TEPR-------------------
LRR-----------------------------------------MNNP-I----------
-----------------------------------------LQ---------NLVK-TIG
----NS---ERLYNT--------------------------------TLKFLRSLY----
-----VKT---A----------------------N-------PI-----FCTLRAEI---
----LMALH--DH------------GI---------------------------------
---------STV-------------------------CET--------------------
------------------------------------------------------------
---------------------DP--------CHKFA-WCLDA----CI------------
--------------------------------R-------------------------D-
-----------D-N-------------------------IE------E---RRIREMQSY
F-----D-K------------------------------------------------L--
-----------G-S----------------------------------------------
------------------------------------------------------------
------------------------------------------------------------
------------------------------------------------------------
------------------------------------------------------------
------------------------------------------------------------
------------------------------------------------------------
-------------------------PE---------------------------------
V---------YG------------------------------------------------
-------DL--------------------------SMIINDHYACNTMVRNI--------
---------LCSLQ-------G-VVK-----VQ----------------------GEPK-
------------------------------------------------------------
------------------------K-ND-------------------ELKYI-TQL----
-----LTLGL-----------CGHG-ML----------------------------ES--
-----ET-------------------------------W------------T--------
L-PK---------------------LDK--------------------------------
-----------S------VVPQ-------------FYYVIAALLV---------------
-------D-D---------MIR---------------EPN-------------DAAE---
------------------------------------------------------------
------------------------------------------------------------
-----------------------------------------------------PL-----
---H-G-------------------------------EFVALVNK---------------
---TE------------------------L-------AKK--------------------
--VTLYYVL-------------------------------------------TKVQ----
-QM------------------------------DVHA-----------------------
--LEQ----------------------------LLPALLN--------------------
---------------------------------------------------VESIENE--
-----------------------------------------DAFFQ--------------
--------------S-L-------TSVII----------GLPKLSE--------------
------------------------------------------------------------
------DFRR------------V-VFEEFLLIA---------------------------
-----MT-----------------------VSEFIF---------------QQV-ARLYL
H-C-------Y-------S---------------K---IP--------------------
---------------RRELLA-SLKKCCVEGFK---------------------------
------------------------------------------------------------
-----------------------------------------DTTGTV-----------VE
----------------------------------CF------------TTLLA-------
--------------KL------------------------------RRGQIK--------
-------------EEA---------------------------------------LHF--
---------------------------------------LAAY-----------------
------------------------------------------------------------
-------VRDESVAKDAEDDDM--------------------------------------
------------------------------------------------------------
-------------------------------------------------------KSPEP
ALPAG------------------------------------V-------------RTGGG
QESASASGTPPESPSVSIDDDGDSASTSGKRRGS--------------------------
------------------------------------------------------------
------------------------------------------------------------
------------------------------------------------------------
GD------------------------------------DGP---------APADSAGTVR
-------------IGSTRPREGNEGSEAAKG-----------------------------
-GGD---------------GEGDGERPSKRMKTE-------PQKQ---------------
------------------QSPDVAPIDVSRSRS---------------------------
GGDSSPSKAGVDPGSQYATDNDHHIPPM-----------QPPSSLSSNPY-ARDDDGPST
NPALA---------------LDYDDDD----------DE--EAAAKAMME--------
>EP00179_Madagascaria_erythrocladioides_P007266_CAMPEP_0198315600_NCGR_PEP_ID_MMETSP1450-20131203_5819_1_TAXON_ID_753684_ORGANISM_"Madagascaria_erythrocladiodes_Strain_CCMP3234"_NCGR_SAMPLE_ID_MMETSP1450_ASSEMBLY_ACC_CAM_ASM_001115_LENGTH_296_DNA_ID_CAMNT
------------------------------------------------------------
------------------------------------------------------------
------------------------------------------------------------
------------------------------------------------------------
------------------------------------------------------------
------------------------------------------------------------
------------------------------------------------------------
------------------------------------------------XLDD--------
------------------------------------------------D-EG--------
DE----------------------------------------------------------
------------DD---------------------HDPATSA--A---------------
----------------VAT-----------------------------------------
--------------VSATVD-LSGAD---------------------GG-----------
------------------------------------------------------------
-----------------------------------SGGVG--------------------
------------------------------------------------------------
---G--S--G---------A----------------------------------------
------------------DG-------------------------------------GE-
------------RR----------------------------------------------
---------------------ARR------------------------------------
------------------------------------------------------------
------------------------------------------------------------
------------------------------------------------------------
------------------------------------------------------------
------------------------------------------------------------
-------------------------------------AALR-------------------
SRR-----------------------------------------QRDH-V----------
-----------------------------------------LQ---------QLVT-MIG
----TN---VALYNT--------------------------------LLHFFRTLF----
-----VNT---R----------------------N-------PL-----FCQLRVDV---
----LMALH--EK------------GV---------------------------------
---------SDI-------------------------YEL--------------------
------------------------------------------------------------
---------------------DP--------CHPFA-WCVDA----CV------------
--------------------------------R-------------------------T-
-----------D-A-------------------------VN------E---RRVDELRNC
L-----E-P------------------------------------------------I--
-----------A-DN---------------------------------------------
------------------------------------------------------------
------------------------------------------------------------
------------------------------------------------------------
------------------------------------------------------------
------------------------------------------------------------
------------------------------------------------------------
-------------------------DA---------------------------------
V---------LG------------------------------------------------
-------DL--------------------------AMIARSPYVYNMLVRAV--------
---------LQRLK-------S-VVE-----NE----------------------LIPK-
------------------------------------------------------------
------------------------E-DV-------------------ALAEL-TAV----
-----CQLAL-----------RARS-MF----------------------------VS--
-----TT-------------------------------F------------V--------
K-PSA--------------------TDD--------------------------------
-----------E------LFST-------------FYPMLAAKLL---------------
-------D-D---------IMR---------------ELE-------------LDDDDE-
------------------------------------------------------------
------------------------------------------------------------
-----------------------------------------------------DLG----
-----EG------------------------------------------GGLDG------
-GGSS-----------------------GV------------------------------
------------------------------------------------------------
-GG------------------------------DSFA-----------------------
--IAT------------------------T------------------------------
------------------------------------------------------------
------------------------------------------------------------
--------------S---------------------------------------------
------------------------------------------------------------
------------------------------------------------------------
-----TT-----------------------------------------------------
--A---------------------------------------------------------
------------------------------------------------------------
------------------------------------------------------------
------------------------------------------------------------
------------------------------------------------------------
------------------------------------------------------------
-------------DGG--------------------------------------------
------------------------------------------------------------
------------------------------------------------------------
------------------------------------------------------------
------------------------------------------------------------
------------------------------------------------------------
------------------------------------------------------------
------------------------------------------------------------
------------------------------------------------------------
------------------------------------------------------------
------------------------------------------------------------
------------------------------------------------------------
------------------------------------------------------------
------------------------------------------------------------
------------------------------------------------------------
------------------------------------------------------------
------------------------------------------DX--------------
>EP00179_Madagascaria_erythrocladioides_P014178_CAMPEP_0198368628_NCGR_PEP_ID_MMETSP1450-20131203_155794_1_TAXON_ID_753684_ORGANISM_"Madagascaria_erythrocladiodes_Strain_CCMP3234"_NCGR_SAMPLE_ID_MMETSP1450_ASSEMBLY_ACC_CAM_ASM_001115_LENGTH_736_DNA_ID_CAM
------------------------------------------------------------
------------------------------------------------------------
------------------------MAAA--------------------------------
------------------------------------------------------------
------------------------------------------------------------
------------------------------------------------------------
------------------------------------------------------------
------------------------------------------------------------
---------------------------LG-------------------------------
------------------------------------------------------------
--------EAL------------------------QEPEGRL--------------AAWR
R-----------EHG-------------------------CEVPQIEP------------
--------------ALQCLE-ALRVP------------------RH--------------
--------------------------------------EVF-------------------
-----------------------------------QSIIL-PTLRNEVIARL--------
--------------------------------------------D---------------
------SGK----------D----------------------------------------
--------------P---D---------------L-AVNVLRETWPMI------LD-DE-
-LRAVPIAAMA-HC---EDK---I--------PAEYLEDLSK-S------APNFRPYK-D
LPLS-----------------VRRRVM--H--AWPK------------------------
-V------LT-DEAT-PYITRLVLA----D-----------------------GH-----
MNY--------------------FSVKIMD------------------D-----------
----------------------LYD-D---------------------------------
------------------------------------------------------------
------------------------------------------------------------
-------------------------------------PKEM-------------------
RRR-----------------------------------------EANP-D----------
-----------------------------------------LK---------YLVD-TIG
----SD---KALYRH--------------------------------CCKLIQEET----
-----ENN---G-------F--------------Q-------IG-----YSNLRYDL---
----LLAIR--EA------------AA---------------------------------
---------AAG------------------------------------------------
------------------------------------------------------------
---------------------KPVV------SDRFA--------PMCEII----------
--------------------------------R-------------------------D-
-----------N-LMQE----------------------LE------E---TQVDTIFQL
V-----NRN------------------------------------------------F--
--------SDHA-EGTAA------------------------------------------
------------------------------------------------------------
------------------------------------------------------------
------------------------------------------------------------
------------------------------------------------------------
------------------------------------------------------------
------------------------------------------------------------
-------------------------DA---------------------------------
----------YGR-----------------------------------------------
-------DI--------------------------CLLLSSAPFVLTLTWTL--------
---------IRGLR-------Q-HKD----SKE---------------------------
--------------YL--------------------------------------------
------------------------E-SN-------------------FLAQL-VYL----
-----IAVGV-----------EAHR-IM----------------------------KN--
-----GP-------------------------------F------------QET-----A
I-----------------------------------------------------------
-----------Q------MLQN-------------YMQMVLMIVE------------LIR
G------DEE-------RALLP---------------DDG--------------------
------------------------------------------------------------
------------------------------------------------------------
-----------------------------------------------------DL-----
---PSD-------------------------------EVERAVGR---------------
---NR------------------------F-------MRR--------------------
--VFTAHAY-------------------------------------------DRLV----
-ER------------------------------DVIG-----------------------
--YTR----------------------------LAKPLRA---------C--------F-
------------------------------------------------------MESDPL
REV----R---------------------------------ERYLS--------------
--------------DYL-------IQRI------------------------------NM
------------------------------------------------------------
------DIVDDDPS----APAPMIQLKRLMLAAKK-----------------X---XXXX
XXXXXXX--------------------XXXXTDLAHG-PLSDG--------SSVVVMTLA
G-AQV-----------------------------R---LSTFLS----------------
G----------SYASSSAWTRGQSRSFAKAA---PAEAGKKKKGGAQ-------------
------------------------------------------------------------
-----------------------------------------KKEDPLMTILRPVETHERS
EEQRTA-DKE---------------------LHDEYNRFMAKKDRELQKRMMD-------
----------FLRSKW-EAVYELP-----------------------AYRIPEALVE---
-------------DKT--------------------------------------PIPN--
------------------------------------ERWIMTVRKA--------------
------------------GSG------------------------------------RNV
ARENSMALKNTGNSTGGR------------------------------------------
------------------------------------------------------------
------------------------------------------------------------
----------------------------------------------------------VP
PASSADEEGPPEALVEDKTPIPNXE-----------------------------------
------------------------------------------------------------
------------------------------------------------------------
------------------------------------------------------------
-------------------------------------------------VDHDGNPTG--
--------------GRVPPASSADEEG---------------------------------
------------------------------------------------------------
---------------------LLTPH----------------------------------
------------------------------------------------------------
--------------------QSW-----------------------------------
>EP00181_Compsopogon_caeruleus_P006755_CAMPEP_0184680260_NCGR_PEP_ID_MMETSP0312-20130426_3130_1_TAXON_ID_31354_ORGANISM_"Compsopogon_coeruleus_Strain_SAG_36.94"_LENGTH_688_DNA_ID_CAMNT_0027130241_DNA_START_381_DNA_END_2445_DNA_ORIENTATION_
------------------------------------------------------------
------------------------------------------------------------
------------------------MSE---------------------------------
------------------------------------------------------------
------------------------------------------------------------
------------------------------------------------------------
----------------------------------------------------------EP
ARKRLRMM-----------------------------------------L----------
---------------------------QG-------------------SKEG--------
------------------------------------------------------------
-------DGAL-------------------------ELGELL--------------KSFQ
R-----------EHG-F------------------------PVKDIEP------------
--------------ALGLLQ-ELHIT------------------RS--------------
--------------------------------------EAF-------------------
-----------------------------------RS-VIAPALSDALVQEL--------
--------------------------------------------K---------------
------H----------A-D----------------------------------------
--------------E---A---------------V-VHQLLDKSSPYF----FSER-TE-
-LFPVPIAAME-RV-----D---I--------PASLMTKLCQ-S------APRNKPYV-D
LPLQ-----------------VKRKIW--E--ADKT------------------------
-T------FF-SEIN-DDVTNYV-F----S---------------------R-HH-----
LSY--------------------FANQFIF------------------D--------K--
----------------------LRE-PQE-------------------------------
------------------------------------------------------------
------------------------------------------------------------
-------------------------------------DVEE-------------------
KRR-----------------------------------------KRNS-C----------
-----------------------------------------LQ---------HMVQ-MIG
----AN---IKLYRY--------------------------------CCIYIHDQV----
-----SKG---Y----------------------E-------PG-----YSNLRCDL---
----IYGIA--EG-------PSYPSGV---------------------------------
---------EAL------------------------------------------------
------------------------------------------------------------
---------------------EK--------HYKAY-VIIRD----SF------------
--------------------------------KV--------------------------
-----------G-S-------------------------IG------H---EEVEELFDI
V-----S-S------------------------------------------------LFV
-----------Q-KT---------------------------------------------
------------------------------------------------------------
------------------------------------------------------------
------------------------------------------------------------
------------------------------------------------------------
------------------------------------------------------------
------------------------------------------------------------
-------------------------SP----------L----------------------
V---------FK------------------------------------------------
-------DI--------------------------SLLLSSGPALVTLTSYL--------
---------IQALW---------VHE-----GT----------------------KLTT-
------------------------------------------------------------
--------------------------NK-------------------DLERI-VYL----
-----IWVGL-----------DLGN-IF----------------------------KH--
-----GA-------------------------------FD-----------T--------
-------------------------SAT--------------------------------
-----------Q------LLAM-------------NQTHLQSVLA---------------
----IHRE-D---------LNRADQ------------DDS--------------------
------------------------------------------------------------
------------------------------------------------------------
-----------------------------------------------------ELVK---
---PLQ-------------------------------RMLAMVQD---------------
---HR------------------------F-------FRR--------------------
--LIMSHIF------------------------------------------QVYIE----
-RG------------------------------NPIW-----------------------
--IYR-------------------------LRPIITMVLK-TADPIYE------------
------------------------------------------------------------
----------------------------RR-------ELILSEFFH--------------
--------------KVL-----------------------------------------NL
------------------------------------------------------------
------EMRQ-----WYAEEAVVDQVERLLXLK-------------------G---LCHD
PHFTFAL---------------------PPPRIQAHDLPASXAGKLCRRSKDRV-LPILI
TYAS-------------PA---------------R--MVS-----------WLP------
-------RFVKPSNVERTFTNVLVRRLAQK------SKGKSA------------------
------------------------------------------------------------
-----------------------------------------ATEDPLLTLCRPVVPPRRP
HEECIE-DMK---------------------LHAEYNRFMQKTHRAHQKMLMD-------
----------FLYSKW-EAVLALP-----------------------TNRLTEALKE---
-------------DES--------------------------------------DIPN--
------------------------------------ERYIMTVRFA--------------
-----------------------------------------------------------F
HEGVRLWFEPSAESELVR------------------------------------------
------------------------------------------------------------
------------------------------------------------------------
------------------------------------------------------------
------------------------------------------------------------
------------------------------------------------------------
------------------------------------------------------------
------------------------------------------------------------
------------------------------------------------------------
------------------------------------------------------------
------------------------------------------------------------
------------------------------------------------------------
------------------------------------------------------------
----------------------------------------------------------
>EP00188_Purpureofilum_apyrenoidigerum_P005107_Plantae.Rhodophyta-Purpureofilum_apyrenoidigerum.ctg63460.p1_GENE.Plantae.Rhodophyta-Purpureofilum_apyrenoidigerum.ctg63460_Plantae.Rhodophyta-Purpureofilum_apyrenoidigerum.ctg63460.p1_ORF_type_internal_len_2
------------------------------------------------------------
------------------------------------------------------------
------------------------------------------------------------
------------------------------------------------------------
------------------------------------------------------------
------------------------------------------------------------
------------------------------------------------------------
------------------------------------------------------------
------------------------------------------------------------
------------------------------------------------------------
------------------------------------------------------------
------------------------------------------------------------
------------------------VQ------------------RD--------------
--------------------------------------QVL-------------------
-----------------------------------KS-LL-NVLRDNLVSET--------
--------------------------------------------A---------------
------S----------K-P----------------------------------------
--------------A---N---------------E-VKQMFEDIFEDL-----IDN-QE-
-LRALPLAVLD-RL---E-V---V--------DQKYLRALAK-G------APSSKAYA-D
LSLS-----------------LKQEIW--S--IEGD------------------------
-L------FK-QELM-PFIARVV-----RD---------------------P-EL-----
AGM---------------------VT--------R-------------S-----------
---------------------TVSD-T---------------------------------
T-----------------------------------------------------------
------------------------------------------------------------
------------------------P------------KKDV-------------------
ARR-----------------------------------------ADNF-D----------
-----------------------------------------LR---------TICY-RVG
----AN---EKLLSS--------------------------------ALKIVRHRY----
-----IET---G----------------------S-------TA-----FCSLSLDM---
----ILRMS--ED------------ETGS-------------------------------
-------DLTKV-------------------------LEESF------------------
------------------------------------------------------------
---------------------ED--------MFKFA------------------------
------------------------------------------------------------
-----------K-R-------------------------LD------N---LEGAKVGDE
I-----S-S------------------------------------------------L--
-----------RDSA-------------------------E-------------------
------------------------------------------------------------
------------------------------------------------------------
------------------------------------------------------------
------------------------------------------------------------
------------------------------------------------------------
------------------------------------------------------------
-----------------------HVATE--------------------------------
R---------ID------------------------------------------------
-------TI--------------------------AVLLGAVAPVHAIST----------
------------------------------------------------------------
------------------------------------------------------------
------------------------------------------------------------
------------------------------------------------------------
------------------------------------------------------------
------------------------------------------------------------
------------------------------------------------------------
------------------------------------------------------------
------------------------------------------------------------
------------------------------------------------------------
------------------------------------------------------------
------------------------------------------------------------
------------------------------------------------------------
------------------------------------------------------------
------------------------------------------------------------
------------------------------------------------------------
------------------------------------------------------------
------------------------------------------------------------
------------------------------------------------------------
------------------------------------------------------------
------------------------------------------------------------
------------------------------------------------------------
------------------------------------------------------------
------------------------------------------------------------
------------------------------------------------------------
------------------------------------------------------------
------------------------------------------------------------
------------------------------------------------------------
------------------------------------------------------------
------------------------------------------------------------
------------------------------------------------------------
------------------------------------------------------------
------------------------------------------------------------
------------------------------------------------------------
------------------------------------------------------------
------------------------------------------------------------
------------------------------------------------------------
------------------------------------------------------------
------------------------------------------------------------
------------------------------------------------------------
------------------------------------------------------------
------------------------------------------------------------
------------------------------------------------------------
------------------------------------------------------------
----------------------------------------------------------
>EP00189_Rhodosorus_marinus_P012632_CAMPEP_0184745492_NCGR_PEP_ID_MMETSP0315-20130426_8151_1_TAXON_ID_101924_ORGANISM_"Rhodosorus_marinus_Strain_UTEX_LB_2760"_LENGTH_391_DNA_ID_CAMNT_0027217659_DNA_START_133_DNA_END_1305_DNA_ORIENTATION_-
------------------------------------------------------------
------------------------------------------------------------
------------------------MA----------------------------------
------------------------------------------------------------
------------------------------------------------------------
------------------------------------------------------------
------------------------------------------------------------
-------------------------------------------------F----------
---------------------------IG-------------------DVEG--------
-----VLN----------------------------------------------------
--------KSIEESE------------------D-HNLISGI--------------RLFQ
K-----------EHG-M------------------------GSDRVSP------------
--------------AIAMLA-DMGVR------------------RE--------------
--------------------------------------DVF-------------------
-----------------------------------KI-LV-GLLREALVSEA--------
--------------------------------------------S---------------
------N----------A-Q----------------------------------------
--------------L---D---------------T-INDIFGDVFDSL-----LEK-PE-
-FSAIPIAVLE-RQ---T-V---I--------SEKQLKILAR-S------APNGKPYT-D
LSFS-----------------LRQRVW--A--SEPD------------------------
-V------YR-RELL-PVLARLS-Q----D---------------------Q-YL-----
SGK---------------------VV----------------------Q-----------
--------------------YTLMD-A---------------------------------
T-----------------------------------------------------------
------------------------------------------------------------
------------------------P------------ELDK-------------------
SRR-----------------------------------------EENA-D----------
-----------------------------------------LG---------TIHN-RLG
----SN---EKLLNT--------------------------------TLKTIRHRF----
-----VET---G----------------------S-------TA-----FCSVMLDV---
----IFMSQ--EG------------GN---------------------------------
---------IEK-------------------------LSA--------------------
------------------------------------------------------------
---------------------DS--------STRFA-KALTE----LK------------
--------------------------------Q-------------------------T-
-----------S--------P------------------IE----------ASIKALKSQ
A-----EKS------------------------------------------------V--
-----------S------------------------------------------------
------------------------------------------------------------
------------------------------------------------------------
------------------------------------------------------------
------------------------------------------------------------
------------------------------------------------------------
------------------------------------------------------------
------------------------------------------------------------
----------LGS-----------------------------------------------
-------DTI-------------------------AILLGSVTAVTELSTLL--------
---------LTHLE-------S-LAR-----SE--------------GD------KFRKS
VV-------------L--------------------------------------------
--------------------------DD-------------------YSRDL-CYL----
-----LYLGL-----------GVRK-MT----------------------------IE--
-----KS-------------------------------F------------T--------
F------------------------EDD--------------------------------
-----------S------VLSA-------------QLTMMACLML---------------
-------D-D--------------------------------------------------
------------------------------------------------------------
------------------------------------------------------------
------------------------------------------------------------
------------------------------------------------------------
-----------------------------M-------HRE----------------Q---
--VSGEHCL---------------------------------------------------
------------------------------------------------------------
------------------------------------------------------------
------------------------------------------------------------
------------------------------------------------------------
----------------V-------------------------------------------
------------------------------------------------------------
------------------------------------------------------------
------------------------------------------------------------
------------------------------------------------------------
------------------------------------------------------------
------------------------------------------------------------
------------------------------------------------------------
----------------------------------SW------------------------
------------------------------------------------------------
------------------------------------------------------------
------------------------------------------------------------
------------------------------------------------------------
------------------------------------------------------------
------------------------------------------------------------
------------------------------------------------------------
------------------------------------------------------------
------------------------------------------------------------
------------------------------------------------------------
------------------------------------------------------------
------------------------------------------------------------
------------------------------------------------------------
------------------------------------------------------------
------------------------------------------------------------
------------------------------------------------------------
------------------------------------------------------------
----------------------------------------------------------
>EP00190_Bangiopsis_sp_CCMP1999_P002692_CAMPEP_0198729446_NCGR_PEP_ID_MMETSP1475-20131203_18300_1_TAXON_ID_ORGANISM_"Unidentified_sp._Strain_CCMP1999"_NCGR_SAMPLE_ID_MMETSP1475_ASSEMBLY_ACC_CAM_ASM_001111_LENGTH_478_DNA_ID_CAMNT_0044492095_DNA_START_46_DN
------------------------------------------------------------
------------------------------------------------------------
------------------------MAF---------------------------------
------------------------------------------------------------
------------------------------------------------------------
------------------------------------------------------------
------------------------------------------------------------
-------------------------------------------------L----------
---------------------------IG-------------------D----------L
EE---DLR----------------------------------------------------
--------RRM-TGF------------------G-GDLKAAI--------------GDFQ
S-----------EYG-L------------------------RSREVSA------------
--------------ATSMLA-KLNVR------------------RD--------------
--------------------------------------EVY-------------------
-----------------------------------RA-LL-NVLRDNLVSET--------
--------------------------------------------A---------------
------N----------K-P----------------------------------------
--------------P---D---------------E-MKQLFEDVFDDL-----IEN-QD-
-LRALPLAILD-RA---D-V---V--------DYKYLRALAK-G------APNSKTYA-D
LSLS-----------------LKQEIW--S--IEGD------------------------
-L------FK-QELM-PYIVRLS-----RD---------------------P-EL-----
AGM---------------------IT--------R-------------H-----------
---------------------TLSD-I---------------------------------
T-----------------------------------------------------------
------------------------------------------------------------
------------------------P------------KRDA-------------------
TRR-----------------------------------------ADNF-D----------
-----------------------------------------LR---------TICY-RIG
----AN---EKLVSS--------------------------------ALKIVRHRF----
-----IET---G----------------------S-------TA-----FCSLSLDV---
----ILRMS--ED------------ETGS-------------------------------
-------DLSKV-------------------------LEDSF------------------
------------------------------------------------------------
---------------------ED--------MFMFA------------------------
------------------------------------------------------------
-----------K-R-------------------------LG------N---LEEATIQNE
I-----S-S------------------------------------------------L--
-----------KDFA-------------------------E-------------------
------------------------------------------------------------
------------------------------------------------------------
------------------------------------------------------------
------------------------------------------------------------
------------------------------------------------------------
------------------------------------------------------------
-----------------------LVAME--------------------------------
R---------IE------------------------------------------------
-------TI--------------------------AVLLGAVTPVHAISSFI--------
---------IKTLV-------D---------KKAAN-----------GLGPL---QAPF-
------------------------------------------------------------
------------------------KADK-------------------AIMDA-SYL----
-----LLMGL-----------EARR-II----------------------------LE--
-----KS-------------------------------F------------S--------
-------------------------MDE--------------------------------
-----------R------AVEI-------------QLAMLYQLIS---------------
-------E-D---------YDR---------------DQL-------------ADDA---
------------------------------------------------------------
------------------------------------------------------------
-----------------------------------------------------DI-----
---P-SY------------------------------EVHRTAKD---------------
---SP------------------------L-------FQR--------------------
--LLTTYAL-------------------------------------------HLFK----
-VK------------------------------DAIG-----------------------
--ICR----------------------------LRRPLE---------------------
------------------------------------------------------------
-----------------------------------------YTFVA--------------
--------------A----------------------------------GP---------
------------------------------------------------------------
------DTRER-------------YYSEFFLHL---------------------------
-------------------------------------------------------INMDT
S---------------------------------E--PVE--------------------
------------------------------------------------------------
------------------------------------------------------------
-----------------------------------------ARMSAMFE-----------
----------------------------------AY------------------------
------------------------------------------------------------
------------------------------------------------------------
------------------------------------------------------------
------------------------------------------------------------
------------------------------------------------------------
------------------------------------------------------------
------------------------------------------------------------
------------------------------------------------------------
------------------------------------------------------------
------------------------------------------------------------
------------------------------------------------------------
------------------------------------------------------------
------------------------------------------------------------
------------------------------------------------------------
------------------------------------------------------------
------------------------------------------------------------
------------------------------------------------------------
----------------------------------------------------------
>EP00192_Tetraselmis_astigmatica_P009767_CAMPEP_0117673360_NCGR_PEP_ID_MMETSP0804-20121206_14428_1_TAXON_ID_1074897_ORGANISM_"Tetraselmis_astigmatica_Strain_CCMP880"_LENGTH_866_DNA_ID_CAMNT_0005482087_DNA_START_1_DNA_END_2600_DNA_ORIENTATION_-
-----------------------------------------------------------X
PPTKPAGGPAILVPNATAPARGPLPARMDIASAQRANETLDIAYE---------------
----------------ISRILDTGLDRETLSIL------------------------IGL
LEQGVNPEA-----------LASVVKELRREA-------AVLREAERT------------
---------EEGATRPATHQAVAGRAAFSEGMDD------------IGNENCDDA-----
------------------------------------------------MPQQEASAA---
------------------------------------------------------------
DAALV--------------------------------------------L----------
---------------------------VG-------------------A-PG--------
QE---FVS----------------------------------------------------
--------TML-ST---------------------KDPQTAI--------------GEVK
A-----------KAS-LP-------------------------ARCTP------------
--------------LLELLD-QLGAT------------------RS--------------
--------------------------------------ESH-------------------
-----------------------------------RY-LL-QAARALLLESI--------
--------------------------------------------A---------------
------R----------M-P----------------------------------------
--------------P---D---------------K-LLHLLESSFAFI------GI-PD-
-LRAIPLAVLS-RL---E-P---V--------PATFLKQLSI-D-------RE--LFN-E
LPNG-----------------VQRQVW--E--LDRK------------------------
-L------LQ-QHAL-PKVMEYA-Q----E---------------------P-AI-----
IKQ---------------------AL----------------------D-----------
----------------------MSE-C--------LRVQRH-RKLMSPNTGSP-------
------------------------------------------------------------
------------------------------------------------------------
GGDAAPAATGF-------------------------GLPRT-------------------
KLR-----------------------------------------SQSK-A----------
-----------------------------------------LQ---------ELVQ-MVG
----VS---RLVYRG--------------------------------IVELCRVKF----
-----RDS---E--YPYVS-------------VQD-------TG-----LCILRSQL---
----LMALH--DK------------KA---------------------------------
---------VEL-------------------------CRT--------------------
------------------------------------------------------------
---------------------EQ--------SHKLA-WIIDA----CL------------
--------------------------------R-------------------------D-
-----------H-L-------------------------LD------E---KRLRELHGF
F-----Q-L------------------------------------------------Y--
-----------D-GV-------------------------GKQ-----------------
------------------------------------------------------------
-----------------------------------------DGKRKGKSARR--------
------------------------------------------------------------
------------------GD----------------------------------------
------------------------------------------------------------
-------HEYGGGDAES----------AGGL-----------------------SHAP--
----SDEP-----------------GR---------------------------------
V---------LG------------------------------------------------
-------EA--------------------------GLVLRDPATLHLLLSFV--------
---------LQQLE-------R-GVK-----TL----------------------KLPA-
------------------------------------------------------------
------------------------D-NN-------------------DLVFV-TRL----
-----LQLAM-----------SART-QL----------------------------HE--
-----RR-------------------------------Y------------T--------
F-PD---------------------ASN--------------------------------
-----------L------ILRS-------------LYPLINCYMA---------------
-------D-T---------LIA---------------KLK--------------GRQREL
PA----------------------------------------------------------
------------------------------------------------------------
------------------------------------NLQE-------------LL-----
---N-A-------------------------------DLVEILAA---------------
---EE------------------------L-------ARA--------------------
--ITMMFTL-------------------------------------------DRLI----
-DG------------------------------DGYT-----------------------
--AAV----------------------------MLACLGA--------------------
-LL--------------------------------------------VDSNHKSHSTW--
-----------------------------------------SSFGF--------------
--------------S-L-------VAQLR----------RM-------------------
-------------VSKGALK-------------------------------PDN------
------LLWE------------T-AVDGIAMRL---------------------------
-----LD-----------------------AEAQIQ---------------EQV-VALLV
L-A-------A-------P---------------S---LS--------------------
---------------DDALIA-YIKRVV--------KETKKSRRRFKKARARAEDA----
--DP------------------------------AEGAAAVVAP----VAGAAA------
-----------------------------------------AASEPL----------CQA
----------------------------------AY------------HKLCK-------
--------------KL-------------------------------EGRVN--------
-------------EEN---------------------------------------CPXAV
--------------------------------PAAELVNLRAW---------H-------
-------CT---------------------------------------------------
-------TSSHADAAAQEG-----------------------------------------
-----------------------------CM-----------------------------
------------------------------------------------------------
------------------------------------------------------------
------------------------------------------------------------
------------------------------------------------------------
------------------------------------------------------------
------------------------------------------------------------
GR------------------------------------------------HAAGEGSTG-
--------------ASRWPPSPRRRAFVSM------------------------------
------------------------------------------------------------
------------------------------------------------------------
-----------------------------------------------------ERESRRG
LERKL-----------------------------------------------------
>EP00192_Tetraselmis_astigmatica_P013727_CAMPEP_0117672212_NCGR_PEP_ID_MMETSP0804-20121206_13774_1_TAXON_ID_1074897_ORGANISM_"Tetraselmis_astigmatica_Strain_CCMP880"_LENGTH_333_DNA_ID_CAMNT_0005480779_DNA_START_1_DNA_END_996_DNA_ORIENTATION_
------------------------------------------------------------
------------------------------------------------------------
------------------------------------------------------------
------------------------------------------------------------
------------------------------------------------------------
------------------------------------------------------------
------------------------------------------------------------
------------------------------------------------------------
------------------------------------------------------------
------------------------------------------------------------
------------------------------------------------------------
------------------------------------------------------------
------------------------------------------------------------
------------------------------------------------------------
------------------------------------------------------------
------------------------------------------------------------
------------------------------------------------------------
------------------------------------------------------------
------------------------------------------------------------
------------------------------------------------------------
------------------------------------------------------------
------------------------------------------------------------
------------------------------------------------------------
------------------------------------------------------------
------------------------------------------------------------
------------------------------------------------------------
------------------------------------------------------------
------------------------------------------------------------
------------------------------------------------------------
-------------------------------------------------------QL---
----LMALH--DK------------KA---------------------------------
---------VXA-------------------------LPH--------------------
------------------------------------------------------------
---------------------GA--------EPQ-------A----CV------------
--------DHR---------------------R-------------------------L-
-----------S-E-------------------------MD------E---KRLRELHGF
F-----Q-L------------------------------------------------Y--
-----------D-GV-------------------------GKQ-----------------
------------------------------------------------------------
-----------------------------------------DGKRKGKSARR--------
------------------------------------------------------------
------------------GD----------------------------------------
------------------------------------------------------------
-------HEYGGGDAES----------AGGL-----------------------SHAP--
----SDEP-----------------GR---------------------------------
V---------LG------------------------------------------------
-------EA--------------------------GLVLRDPATLHLLLSFV--------
---------LQQLE-------R-GVK-----TL----------------------KLPA-
------------------------------------------------------------
------------------------D-NN-------------------DLVFV-TRL----
-----LQLAM-----------SART-QL----------------------------HE--
-----RR-------------------------------Y------------T--------
F-PD---------------------ASN--------------------------------
-----------L------ILRS-------------LYPLINCYMA---------------
-------D-T---------LIA---------------KLK--------------GRQREL
PA----------------------------------------------------------
------------------------------------------------------------
------------------------------------NLQE-------------LL-----
---N-A-------------------------------DLVEILAA---------------
---EE------------------------L-------ARA--------------------
--ITMMFTL-------------------------------------------DRLI----
-DG------------------------------DGYT-----------------------
--AAV----------------------------MLACLGA--------------------
-LL--------------------------------------------VDSNHKSHSTW--
-----------------------------------------SSFGF--------------
--------------S-L-------VAQLR----------RM-------------------
-------------VSKGALK-------------------------------PDN------
------LLWE------------T-AVDGIAMRL---------------------------
-----LD-----------------------AEAQIQ---------------EQV-VALLV
L-A-------A-------P---------------S---LS--------------------
---------------DDALIA-YIKRVV--------KETKX-------------------
------------------------------------------------------------
------------------------------------------------------------
------------------------------------------------------------
------------------------------------------------------------
------------------------------------------------------------
------------------------------------------------------------
------------------------------------------------------------
------------------------------------------------------------
------------------------------------------------------------
------------------------------------------------------------
------------------------------------------------------------
------------------------------------------------------------
------------------------------------------------------------
------------------------------------------------------------
------------------------------------------------------------
------------------------------------------------------------
------------------------------------------------------------
------------------------------------------------------------
------------------------------------------------------------
------------------------------------------------------------
----------------------------------------------------------
>EP00193_Tetraselmis_chui_P018329_CAMPEP_0177791182_NCGR_PEP_ID_MMETSP0491_2-20121128_23788_1_TAXON_ID_63592_ORGANISM_"Tetraselmis_chuii_Strain_PLY429"_LENGTH_316_DNA_ID_CAMNT_0019313379_DNA_START_245_DNA_END_1192_DNA_ORIENTATION_-
------------------------------------------------------------
---------------------------MDIASVQRANETLDIAFE---------------
----------------ISKILDTGLDRETLSIL------------------------IGL
LENGVNPEA-----------LAAVVKELRREA-------AALREAXAFLS----------
---STEVGCAEILVNGGGGGSVAGLSSYGRSDGH------------TGDGVYNDA-----
------------------------------------------------GPMEGQDAG---
------------------------------------------------------------
GGLGL--------------------------------------------L----------
---------------------------VG-------------------A-PG--------
QE---FVA----------------------------------------------------
--------SML-ST---------------------KDPQSAV--------------NEVQ
K-----------AAS-LP-------------------------ERCMP------------
--------------LLQLLD-QLGVA------------------RA--------------
--------------------------------------ESH-------------------
-----------------------------------QY-IL-QYARRILLSRI--------
--------------------------------------------D---------------
------K----------M-S----------------------------------------
--------------P---D---------------K-LNLLLESSFAFI------GI-PD-
-LRVIPLTVLS-RL---Q-P---V--------PTTFLKQLSQ-D-------AE--LFQ-E
LPST-----------------VQRQVW--E--LDKN------------------------
-L------LQ-QHAL-PKVLEFI-Q----E---------------------S-PN-----
IMR---------------------AF----------------------D-----------
----------------------MAE-C--------LLAHYQ-RKKVGS------------
------------------------------------------------------------
------------------------------------------------------------
AGAAVPVAATA----------G--------------------------------------
------------------------------------------------------------
------------------------------------------------------------
------------------------------------------------------------
------------------------------------------------------------
------------------------------------------------------------
------------------------------------------------------------
------------------------------------------------------------
------------------------------------------------------------
------------------------------------------------------------
------------------------------------------------------------
------------------------------------------------------------
------------------------------------------------------------
------------------------------------------------------------
------------------------------------------------------------
------------------------------------------------------------
------------------------------------------------------------
------------------------------------------------------------
------------------------------------------------------------
------------------------------------------------------------
------------------------------------------------------------
------------------------------------------------------------
------------------------------------------------------------
------------------------------------------------------------
------------------------------------------------------------
------------------------------------------------------------
------------------------------------------------------------
------------------------------------------------------------
------------------------------------------------------------
------------------------------------------------------------
------------------------------------------------------------
------------------------------------------------------------
------------------------------------------------------------
------------------------------------------------------------
------------------------------------------------------------
------------------------------------------------------------
------------------------------------------------------------
------------------------------------------------------------
------------------------------------------------------------
------------------------------------------------------------
------------------------------------------------------------
------------------------------------------------------------
------------------------------------------------------------
------------------------------------------------------------
------------------------------------------------------------
------------------------------------------------------------
------------------------------------------------------------
------------------------------------------------------------
------------------------------------------------------------
------------------------------------------------------------
------------------------------------------------------------
------------------------------------------------------------
------------------------------------------------------------
------------------------------------------------------------
------------------------------------------------------------
------------------------------------------------------------
------------------------------------------------------------
------------------------------------------------------------
------------------------------------------------------------
------------------------------------------------------------
------------------------------------------------------------
------------------------------------------------------------
------------------------------------------------------------
------------------------------------------------------------
------------------------------------------------------------
------------------------------------------------------------
----------------------------------------------------------
>EP00193_Tetraselmis_chui_P021226_CAMPEP_0177773602_NCGR_PEP_ID_MMETSP0491_2-20121128_12970_1_TAXON_ID_63592_ORGANISM_"Tetraselmis_chuii_Strain_PLY429"_LENGTH_772_DNA_ID_CAMNT_0019291743_DNA_START_245_DNA_END_2562_DNA_ORIENTATION_
------------------------------------------------------------
---------------------------MDIASVQRANETLDIAFE---------------
----------------ISKILDTGLDRETLSIL------------------------IGL
LENGVNPEA-----------LAAVVKELRREA-------AALREAERAL-----------
-----XVGCAEILVNGGGGGSVAGLSSYGRSDGH------------TGDGVYNDA-----
------------------------------------------------GPMEGQDAG---
------------------------------------------------------------
GGLGL--------------------------------------------L----------
---------------------------VG-------------------A-PG--------
QE---FVA----------------------------------------------------
--------SML-ST---------------------KDPQSAV--------------NEVQ
K-----------AAS-LP-------------------------ERCMP------------
--------------LLQLLD-QLGVA------------------RA--------------
--------------------------------------ESH-------------------
-----------------------------------QY-IL-QYARRILLSRI--------
--------------------------------------------D---------------
------K----------M-S----------------------------------------
--------------P---D---------------K-LNLLLESSFAFI------GI-PD-
-LRVIPLTVLS-RL---Q-P---V--------PTTFLKQLSQ-D-------AE--LFQ-E
LPST-----------------VQRQVW--E--LDKN------------------------
-L------LQ-QHAL-PKVLEFI-Q----E---------------------S-PN-----
IMR---------------------AF----------------------D-----------
----------------------MAE-C--------LLAHYQ-RKKVGS------------
------------------------------------------------------------
------------------------------------------------------------
AGAAVPVAATA----------VAAF-------------WHV-------------------
HLA-----------------------------------------ESSG-AAASP------
-----------------------------------------YX---------ALVK-MVG
----ES---LQVYKG--------------------------------IVQLCIAKF----
-----RDS---E--ASNIS-------------MQE-------AS-----LCTLRSQL---
----LMALH--DN------------AA---------------------------------
---------VEL-------------------------CRM--------------------
------------------------------------------------------------
---------------------EP--------CHKLA-WTLDA----CL------------
--------------------------------R-------------------------D-
-----------H-L-------------------------LD------E---RRLKELITF
F-----Q-L------------------------------------------------Y--
-----------D-NT-------------------------SKN-----------------
------------------------------------------------------------
----------------------------------------DSKRRKIGNGRAM-------
------------------------------------------------------------
------------------------------------------------------------
------------------------------------------------------------
--------GGDGGDAES----------AGGL------------------------AHS--
----SEEP-----------------ER---------------------------------
L---------LA------------------------------------------------
-------EA--------------------------GMVLRDPSTLHLLLTAA--------
---------LWQLE-------H-CVE-----IF----------------------KLPA-
------------------------------------------------------------
------------------------D-SK-------------------DLLFV-TRL----
-----AELAL-----------SARP-QL----------------------------RE--
-----KR-------------------------------Y------------S--------
F-PE---------------------PSS--------------------------------
-----------L------LVRT-------------FYPIICEYIA---------------
-------D-A---------KIA---------------KLQ-------------RVGPRDV
PP----------------------------------------------------------
------------------------------------------------------------
------------------------------------N----------------PV-----
---N-D-------------------------------DLVDIVKN---------------
---DE------------------------V-------ARS--------------------
--ITMVYTL-------------------------------------------DRMM----
-AD------------------------------DTHT-----------------------
--AGV----------------------------FLASLGA--------------------
-AL--------------------------------------------ADISHKSHSEW--
-----------------------------------------SAFAY--------------
--------------S-L-------CKRLR----------VM-------------------
-------------FDEGKVP-------------------------------VKA------
------QLWT------------L-AFEGVLQRL---------------------------
-----VD-----------------------TDHQVH---------------EQV-LSLLL
L-A-------A-------P---------------E---MT--------------------
---------------EEVVVN-CVKRAV--------KETRRNRRRWKKAKGRAE------
-------------------------------EGGDQPATAAPPP----------------
-----------------------------------------GLEDSY-----------LS
----------------------------------IY------------TALAN-------
--------------KL-------------------------------EGRLT--------
-------------EEN---------------------------------------CP---
--------------------------------------DLFAL-----------------
------------------------------------------------------------
-------IKPQA------------------------------------------------
------------------------------------------------------------
------------------------------------------------------------
------------------------------------------------------------
------------------------------------------------------------
------------------------------------------------------------
------------------------------------------------------------
------------------------------------------------------------
------------------------------------------------------------
------------------------------------------------------------
------------------------------------------------------------
------------------------------------------------------------
------------------------------------------------------------
----------------------------------------------------------
>EP00195_Chlamydomonas_chlamydogama_P014869_CAMPEP_0202909070_NCGR_PEP_ID_MMETSP1392-20130828_48159_1_ASSEMBLY_ACC_CAM_ASM_000868_TAXON_ID_225041_ORGANISM_"Chlamydomonas_chlamydogama_Strain_SAG_11-48b"_LENGTH_701_DNA_ID_CAMNT_0049598681_DNA_START_412_DNA_
------------------------------------------------------------
------------------------------------------------------------
------------------------MNT---------------------------------
----VAPGG---------------------------------------------------
------------------------------------------------------------
------------------------------------------------------------
-----------------------------------------------------------A
DNTRP--------------------------------------------L----------
---------------------------IG-------------------G-EG--------
IE---FVT----------------------------------------------------
--------EKL-SS---------------------MKPQLAI--------------REIQ
Q-----------RCS-L------------------------QHPLCPP------------
--------------LLGMVD-QLGIA------------------RV--------------
--------------------------------------DAH-------------------
-----------------------------------RG-VL-NAAKQCLLARI--------
--------------------------------------------T---------------
------D----------L-D----------------------------------------
--------------K---I---------------K-LERLLNVSFAFL------GI-QE-
-LREVPMAVMD-KL---E-K---V--------PPVFLKQLTV-D-------QQ--IFK-D
LPAK-----------------VQRQVW--E--FDKN------------------------
-L------LQ-HHAL-APVGQYK-Y----E---------------------V-AT-----
VMR---------------------AL----------------------A-----------
----------------------MDE-F--------LPAVVW-ST----------------
------------------------GQEGGAKPSA--GQS------------------TAP
GRGQGQRAA---------------------------------------------------
QAKPRPTG-----------------------------ITRK-------------------
ILR-----------------------------------------KGSR-V----------
-----------------------------------------LQ---------ILKE-MVG
----SS---QKIYNQ--------------------------------IVELCVVKY----
-----RDG---D--GIYAG-------------FKE-------LS-----YCTLRVQL---
----LMALH--DD------------NN---------------------------------
----------AV-------------------------SAK--------------------
------------------------------------------------------------
---------------------DR--------CHELA-WTLDA----GI------------
--------------------------------M-------------------------N-
-----------G-Q-------------------------LT------D---KHLAKLEKY
F-----A-D------------------------------------------------V--
-----------D-AA-------------------------E-T-----------------
----QSLK----------------------------------------------------
------------------------------------------ARNLSKGNQ---------
------------------------------------------------------------
------------------GL----------------------------------------
------------------------------------------------------------
------PLGAPQDEAES----------AGN------------------------ASGS--
----VAEP-----------------YK---------------------------------
V---------LG------------------------------------------------
-------DA--------------------------GTILRDPSAMHLLLAHI--------
---------IQLTY-------Q-GAM-----QG----------------------ELPR-
------------------------------------------------------------
------------------------A-SQ-------------------QMQFV-LRM----
-----IQLAV-----------DSRQ-ML----------------------------RD--
-----RK-------------------------------Y------------R--------
L-PE---------------------PDP--------------------------------
-----------R------IVQD-------------LLPFLATLML---------------
-------E-F---------EIR---------------GSP-------------APNDLR-
------------------------------------------------------------
----------------------------------------REAVETC-------------
------------------------------------DMRN-------------GA-----
---V-Q-------------------------------KVLEVLPR---------------
---SE------------------------A-------ARK--------------------
--LTQVFVL-------------------------------------------ERLM----
-RG------------------------------DYLS-----------------------
--ATR----------------------------VLKVLAQ--------------------
-TL-----------------------------------------------APKAVYEV--
-----------------------------------------FDFAA--------------
--------------A-L-------SLRLA----------DM-------------------
-------------VKEGKLA-------------------------------PTS------
------PMWL------------Y-AVDNILVKA---------------------------
-----VD-----------------------SHTQVH---------------EEV-LRLLL
A-A-------A-------K---------------Q---LT--------------------
---------------PMELGQ-FLQLTL--------ENSKKSRKRGKKQVNN--------
--DPLADFPMA-I-------------------TSDVGSDIG-------SDGWPGILA---
-------------------------------------LKV-KNSDGV-----------RS
----------------------------------VY------------SQFKS-------
-----------------------------------------------IAGID--------
-------------EQT---------------------------------------AE---
--------------------------------------HLFAY-----------------
------------------------------------------------------------
-------LAEDNPAA---------------------------------------------
------------------------------------------------------------
------------------------------------------------------------
------------------------------------------------------------
------------------------------------------------------------
------------------------------------------------------------
------------------------------------------------------------
------------------------------------------------------------
------------------------------------------------------------
----------------------------------V-------------------------
------------------------------------------------------------
------------------------------------------------------------
------------------------------------------------------------
----------------------------------------------------------
>EP00197_Chlamydomonas_leiostraca_P016251_CAMPEP_0202863560_NCGR_PEP_ID_MMETSP1391-20130828_4146_1_ASSEMBLY_ACC_CAM_ASM_000867_TAXON_ID_1034604_ORGANISM_"Chlamydomonas_leiostraca_Strain_SAG_11-49"_LENGTH_865_DNA_ID_CAMNT_0049543207_DNA_START_173_DNA_END_2
------------------------------------------------------------
-------------------------MATDMQSAQRATEALNIVSE---------------
----------------ISNILDTGLDRETLSIC------------------------ISL
IEAGVNPEA-----------LAAVVRELRREA----------------------------
-------------------AALKAANQQAA--------------------TGAQHKFGVR
ADSS---------------------------------------------AFAAMAQD---
------------------------------------------------------------
GPAEL--------------------------------------------L----------
---------------------------IG-------------------M-EG--------
RD---FVS----------------------------------------------------
--------NKL-AE---------------------LPPIQAV--------------REIQ
S-----------KAG-L------------------------QHPLCIP------------
--------------LLGMAD-QLGIT------------------RH--------------
--------------------------------------DAH-------------------
-----------------------------------RG-VL-VAAKQALLTKV--------
--------------------------------------------Q---------------
------Q----------M-K----------------------------------------
-----------DTDK---V---------------K-LERLLNASFKYL------GI-QE-
-LRDVPVAVME-KL---E-K---V--------PPVFLKQLTA-D-------KQ--IFR-D
LPPK-----------------VQRQVW--E--FDKN------------------------
-Q------LQ-QDAL-PPVGQYK-Y----E---------------------V-AT-----
IMR---------------------AL----------------------A-----------
----------------------MDE-F--------LPSVLR-ATAAAATAAT-----PSS
SKA-----------------GMDDGDDSSGPAGPGPS--------------------SSG
GGPPLQRSASGRVL----------------------------------------------
--GTAPRA-----------------------------VTRK-------------------
ILR-----------------------------------------KGSH-I----------
-----------------------------------------VQ---------MLKS-MVG
----SS---QKIYNQ--------------------------------VVELCVVKF----
-----RDS---D--ALYVG-------------HKE-------LS-----YCTLRTQL---
----LMALH--DD------------NS---------------------------------
----------TV-------------------------ASK--------------------
------------------------------------------------------------
---------------------DR--------CHELA-WTIDA----GI------------
--------------------------------T-------------------------N-
-----------G-L-------------------------LT------D---KHLQKLEKY
F-----T-D------------------------------------------------V--
-----------M-GA-------------------------E-D-----------------
----RQA-----------------------------------------------------
------------------------------------------SRQMAGGKA---------
------------------------------------------------------------
------------------GK----------------------------------------
------------------------------------------------------------
------GKGHVQDEAES----------AGNV------------------------AGS--
----LVEP-----------------YR---------------------------------
V---------LG------------------------------------------------
-------EA--------------------------SVVLRDPSALHLLASSV--------
---------MQLVY-------T-AAV-----DG----------------------KLPR-
------------------------------------------------------------
------------------------D-TP-------------------QVAFV-TRI----
-----MQLAT-----------DGRQ-ML----------------------------RD--
-----RK-------------------------------Y------------R--------
L-PE---------------------PDA--------------------------------
-----------R------ILHN-------------LLPLLAAWML---------------
-------D-F---------ERD---------------GSP-------------APADMA-
------------------------------------------------------------
---------------------------------------GEELPGGW-------------
------------------------------------GLPK-------------QA-----
---V-D-------------------------------AAMDVVKR---------------
---SE------------------------V-------ARK--------------------
--LAQTFVL-------------------------------------------ERLL----
-RR------------------------------DFLS-----------------------
--VAR----------------------------ACKLLAT--------------------
-AL-----------------------------------------------GSKAVLEG--
-----------------------------------------FDFAG--------------
--------------A-L-------AQRLA----------DL-------------------
-------------VKARQLP-------------------------------VGC------
------ALWR------------L-AVDQILVRA---------------------------
-----VD-----------------------SHTQVH---------------EEV-LRLLL
A-A-------S-------H---------------T---LK--------------------
---------------GKDMGD-YLAQTL--------ENSKKSRKRVSKKQQHSGL-----
--DALAGFPMS-I-------------------ASDIGSDIG-------SDGWPGVLK---
-------------------------------------LKL-SASDGV-----------RS
----------------------------------VY------------NVFAT-------
--------------RV--------------------------------RDIN--------
-------------EST---------------------------------------AP---
--------------------------------------ALFAY-----------------
------------------------------------------------------------
-------LAEGQEQQ---------------------------------------------
------------------------------------------------------------
------------------------------QGQGGQQRADAAAA------------DAAP
------------------------------------------------------------
ATDALQSPGAQAVAA---------------------------------------------
------------------------------------------------------------
------------------------------------------------------------
------------------------------------------------------------
GDA---------------------------------------------------------
--------------GGGAPAEAINTDVEML------------------------------
------------------------------------------------------------
------------------------------------------------------------
------------------------------------------------------------
----------------------------------------------------------
>EP00199_Chlamydomonas_sp_CCMP681_P002375_CAMPEP_0119115596_NCGR_PEP_ID_MMETSP1180-20130426_51507_1_TAXON_ID_3052_ORGANISM_"Chlamydomonas_cf_sp_Strain_CCMP681"_NCGR_SAMPLE_ID_MMETSP1180_ASSEMBLY_ACC_CAM_ASM_000741_LENGTH_428_DNA_ID_CAMNT_0007104649_DNA_ST
------------------------------------------------------------
------------------------------------------------------------
------------------------------------------------------------
------------------------------------------------------------
------------------------------------------------------------
------------------------------------------------------------
------------------------------------------------------------
------------------------------------------------------------
------------------------------------------------------------
------------------------------------------------------------
------------------------------------------------------------
------------------------------------------------------------
------------------------------------------------------------
------------------------------------------------------------
------------------------------------------------------------
------------------------------------------------------------
------------------------------------------------------------
------------------------------------------------------------
------------------------------------------------------------
------------------------------------------------------------
------------------------------------------------------------
------------------------------------------------------------
------------------------------------------------------------
------------------------------------------------------------
------------------------------------------------------------
------------------------------------------------------------
------------------------------------------------------------
------------------------------------------------------------
------------------------------------------------------------
--------------------------------------------------CTLRAAL---
----LMALH--DA------------SS---------------------------------
----------IV-------------------------ATR--------------------
------------------------------------------------------------
---------------------DP--------VHELA-WTIDA----GI------------
--------------------------------T-------------------------N-
-----------G-S-------------------------LT------D---KHLLKLTQF
L-----E-K------------------------------------------------L--
-----------V-QE-------------------------EGK-V---------------
------------------------------------------------------------
------------------------------------------TRDSLSKSK---------
------------------------------------------------------------
------------------GR----------------------------------------
------------------------------------------------------------
-------GRDVNDEGES----------EGNM---------------------RGGGGG--
----AVEP-----------------LR---------------------------------
V---------IG------------------------------------------------
-------DA--------------------------SCVLRDPSAMHLLAGAT--------
---------LQLLL-------P-AAL-----LG----------------------TLPN-
------------------------------------------------------------
------------------------E-VK-------------------GLHPV-LRL----
-----MALAV-----------EGRQ-ML----------------------------RD--
-----KK-------------------------------Y------------R--------
V-PE---------------------VDP--------------------------------
-----------R------IVRD-------------VLPLLAAWFL---------------
-------A-H---------EAK---------------PSL-------------PANELH-
------------------------------------------------------------
--------------------------------------AGQDLPGGW-------------
------------------------------------GVPE-------------AV-----
---I-L-------------------------------KCKEVLPR---------------
---SE------------------------V-------ARR--------------------
--LTQTFAL-------------------------------------------QRVA----
-SR------------------------------DWLG-----------------------
--AAR----------------------------TCRLLST--------------------
-AL-----------------------------------------------KPPALLEG--
-----------------------------------------WDFAG--------------
--------------A-L-------AQQLT----------DA-------------------
-------------VKGNALG-------------------------------PGS------
------ALWE------------I-AVEGLLLKA---------------------------
-----VD-----------------------SQTQVH---------------EEV-LRLLL
A-T-------A-------L---------------Q---LE--------------------
---------------PATLGA-YLAQTL--------DNTRKSRRKLAKRGA---------
--PNFSSFPSM-SLA--------------SDIGSDIGSDIG-------SDGWAGVAQ---
-------------------------------------LKM-SASDGV-----------RS
----------------------------------VY------------SKFHR-------
-----------------------------------------------IKGMS--------
-------------IEV---------------------------------------AP---
--------------------------------------KLYEY-----------------
------------------------------------------------------------
-------LEETGKQ----------------------------------------------
------------------------------------------------------------
------------------------------------------------------------
------------------------------------------------------------
------------------------------------------------------------
------------------------------------------------------------
------------------------------------------------------------
------------------------------------------------------------
------------------------------------------------------------
------------------------------------------------------------
------------------------------------------------------------
------------------------------------------------------------
------------------------------------------------------------
----------------------------------------------------------
>EP00200_Dunaliella_tertiolecta_P019607_CAMPEP_0202407348_NCGR_PEP_ID_MMETSP1128-20130828_11851_1_ASSEMBLY_ACC_CAM_ASM_000463_TAXON_ID_3047_ORGANISM_"Dunaliella_tertiolecta_Strain_CCMP1320"_LENGTH_924_DNA_ID_CAMNT_0049012323_DNA_START_1_DNA_END_2775_DNA_O
----------------------XAA---------QHLH----------------------
-------------------------AKYTHMDAQKAAEALNLVHE---------------
----------------ISSLLDTGLDKETLSIL------------------------IGL
VESGVNPEA-----------LAAVVKELRREA----------------------------
-------------------SALKAATQQAA---------------VAGAQAGARRVRGTR
GVTA-----------------------------------------GLAFPFLACSMT---
----H-------------------------------------------------------
QEWAP--------------------------------------------L----------
---------------------------IG-------------------P-EG--------
SD---FVA----------------------------------------------------
--------ATL-AE---------------------QVPGKAV--------------KTIQ
E-----------RAG-L------------------------QHELCTP------------
--------------LLGMVD-QLGVS------------------RA--------------
--------------------------------------EAH-------------------
-----------------------------------RG-VL-QAARQALMARV--------
--------------------------------------------Q---------------
------S----------L-D----------------------------------------
----------AREHR---V---------------K-LERLLNASFKYL------GM-YE-
-LREVPFAVME-KL---E-N---V--------PPVFLKQLTG-D-------RQ--IFR-D
LPAK-----------------VQRQVW--E--FDKK------------------------
-L------LQ-ADAL-APVGQFK-Y----E---------------------V-AT-----
IMR---------------------AL----------------------A-----------
----------------------MDE-F--------LPAVLA-AAATKGAKDE-----P--
------------------------GSKSAPAPASRAAAG----------------GRGGG
GRAAQPRPS---------------------------------------------------
-----PVTG----------------------------ITRK-------------------
ILR-----------------------------------------KGSR-V----------
-----------------------------------------LQ---------VLKG-MVG
----TS---QKIYNQ--------------------------------IVELCITKY----
-----RDA---E--GLYVG-------------FKE-------LS-----YCTLRAQL---
----LMALH--DD------------NS---------------------------------
----------AV-------------------------ATR--------------------
------------------------------------------------------------
---------------------DA--------CHELA-WTLDA----GI------------
--------------------------------M-------------------------N-
-----------G-Q-------------------------LT------D---KHLQKLMKF
F-----D-D------------------------------------------------V--
-----------S-QA-------------------------E-Q-----------------
----KRESIEER------------------------------------------------
--------------------------------------KRELARERKKKGN---------
------------------------------------------------------------
------------------KR----------------------------------------
------------------------------------------------------------
------TISSMLDEEES----------AGDR----------------------TGGGG--
----MVEP-----------------YR---------------------------------
V---------LG------------------------------------------------
-------EA--------------------------SIILRDPSAMHLLAAAV--------
---------LQMVQ-------E-GAL-----QG----------------------MLPR-
------------------------------------------------------------
------------------------G-CP-------------------HLTFV-LSL----
-----MQLAV-----------EGRS-ML----------------------------KS--
-----RV-------------------------------Y------------K--------
M-PD---------------------APG--------------------------------
-----------P------VVHD-------------VLPLLASYIL---------------
-------L-F---------ETH---------------GSP-------------PAAEIV-
------------------------------------------------------------
------------------------------------EGTEGDLPGGF-------------
------------------------------------GVDK-------------AA-----
---V-K-------------------------------AAMEVLAR---------------
---NE------------------------V-------ARK--------------------
--LTQTFLL-------------------------------------------ERLL----
-RR------------------------------DFLG-----------------------
--ATR----------------------------CCRLLVE--------------------
-AL--------------------------------------------SK-SKGVVTEQ--
-----------------------------------------FDFGG--------------
--------------A-L-------AGRLA----------EL-------------------
-------------VKARVVL-------------------------------PGC------
------LLWK------------Y-AVDKVLVRL---------------------------
-----VD-----------------------SHPQVH---------------EEV-LRLLL
T-A-------G-------P---------------L---LS--------------------
---------------SADLGQ-YLESTL--------ENSKRSRRRVSKKAGGAA---GMF
V-DPLADFPMT-V------------------VGSDLGSDIG-------SDGWPGIMG---
-------------------------------------LKL-KSSDGV-----------RS
----------------------------------VY------------AQFAK-------
------------------------------------------------GRLT--------
-------------QEC---------------------------------------AP---
--------------------------------------ALYAY-----------------
------------------------------------------------------------
-------LAEGEQPP---------------------------------------------
------------------------------------------------------------
--------------------------------PAAP-----------------------P
AA---------------------------------------------------------P
AADEVQGDEVDASQQPKQEQEQQQQEQEQGQQE-----------------YQ--------
------------------------------------------------------------
------------------------------------------------------------
------------------------------------------------------------
GH------------------------------------------------EAEHGDGAEX
A-----------YNGGGDALSPEWHFKAFV------------------------------
------------------------------------------------------------
------------------------------------------------------------
---------------------------------TVEL----------------NLQTQKK
KE--------------------------------------------------------
>EP00205_Picochlorum_sp_RCC944_P001111_CAMPEP_0182606682_NCGR_PEP_ID_MMETSP1330-20130603_1501_1_TAXON_ID_464278_ORGANISM_"Picochlorum_sp._Strain_RCC944"_LENGTH_1532_DNA_ID_CAMNT_0024825083_DNA_START_1_DNA_END_4595_DNA_ORIENTATION_-
------------------------------------------------------------
---------------------------------XEGQNQLAVAFE---------------
----------------ISKLLNCGLDKETLSLC------------------------MGL
LEQGVNPEA-----------LADVIIEIRERE----------------------------
I---------------GTGTGNENANEDGEADNN-------QSSTWKDXEAVADS-----
---------------------------------------------SLYQQIDGTMHRGRD
NDSDM---------SNQDN------------------------------DDIDGPVSAAT
DC-PN--------------------------------------------L----------
---------------------------VG-------------------N-IG--------
KE---FVH----------------------------------------------------
--------DSL-EK---------------------GDPMEAL--------------MSIQ
E-----------KAA-F------------------------KNPHCRP------------
--------------LLGFLD-QLGVR------------------RK--------------
--------------------------------------ESH-------------------
-----------------------------------EY-VL-NRALELLLNKI--------
--------------------------------------------P---------------
------A----------L-P----------------------------------------
--------------S---E---------------K-LVGLLEDTFPFI------GI-HQ-
-LRAVPLAVLD-RL---H-P---I--------PDYFIKQLAN-D-------NE--VFW-D
LPSL-----------------VQRQVW--A--MDKN------------------------
-L------LR-RHAL-SLIAEYK-Y----E---------------------E-GT-----
WRQ---------------------GL----------------------S-----------
----------------------MEL-D--------ARV----------------------
------------------------------------------------------------
------------------------------------------------------------
--P-----------------------------------YRK-------------------
TMR-----------------------------------------QRSE-A----------
-----------------------------------------LR---------QLVA-MVG
----SN---AGIFKG--------------------------------VSEILTESY----
-----GDI---ES-SIYVG-------------MKE-------AA-----VCACKTQL---
----IMSLY--DA------------EE---------------------------------
---------AKL-------------------------CAN--------------------
------------------------------------------------------------
---------------------DP--------AYSLA-WMLDS----CI------------
--------------------------------K-------------------------D-
-----------R-E-------------------------IS------E---KKLVEIDRF
F-----L-S------------------------------------------------A--
-----------I-KA-------------------------E-E-----------------
----KKLRGHRA------------------------------------------------
R----------------------GASAHG-------EPSSSAAKASSKAASGI-------
------------------------------------------------------------
------------------GS----------------------------------------
------------------------------------------------------------
-KKKILLASTANPDAES----------AGIPL-G------------------ERNARN--
----DDKI-----------------GK---------------------------------
T---------LG------------------------------------------------
-------EA--------------------------SMCLRDPSAFHLIVHEI--------
---------INTIK-------H-CVE-----HE----------------------QLPR-
------------------------------------------------------------
------------------------E-NV-------------------RLQLL-TKL----
-----LNMAA-----------WSKD-MF----------------------------RT--
-----NS-------------------------------F------------Y--------
Y-PE---------------------PSA--------------------------------
-----------E------LMGT-------------LYPLLCGLVL---------------
-------D-G---------KLD---------------ELD-------------EQRILLS
QT----------------------------------------------------------
------------------------------------------------------------
------------------------------------QAMN-------------DA-----
---H-T-------------------------------EVVRSMIR---------------
---HE------------------------L-------ARK--------------------
--VIQVFAL-------------------------------------------ERLA----
-ND------------------------------DEWM-----------------------
--AES----------------------------LLDLVAA--------------------
-CL--------------------------------------------AKIATPAIPEF--
-----------------------------------------APFAY--------------
--------------S-L-------ARRVG----------MM-------------------
-------------LKKGTMR-------------------------------VDS------
------ELWK------------L-AVEKILLNL---------------------------
-----AD-----------------------SETESH---------------EEI-VKMLQ
D-A-------Q-------AL-----------EENG---LD--------------------
---------------VSRLGA-YLDLCL--------EKSAKSRQLYSERALEQEA-----
-----------------------------FSFLESLRSTSR-R---ESSYGEQQSIV-YE
DKY----------------------------------------NDGV-----------YP
----------------------------------AY------------ARLAA-------
--------------AC-PAV----------------------------------------
--------------LA--------------------------------------HAP---
--------------------------------------IVSAY-----------------
------------------------------------------------------------
-------LQXVSRKTKLTDEIVICKRTIHVSIFXTGSPPSLASSPSSLHLSNKTALRRSG
KPCRPIPQASMSSPNPGFIMTATPRHSTMCLKISWESCSATERLASVDMLSANASASDSS
VKRTIPSTRELQRIFLFSFFFFFDPGNSSELSSFSTAVDGAASADXNTLAAGGVPSSSRP
SSIS--SPFARPPPMPSVHTFLGTTHGQLAWTSNVPRTVLFSSSSRRVYSSDVTYRKNAS
GEDKSSSDTSSDCPVTASSTEASSASRLDDTVCSVSSSPAHSSSARPVEGYRIRRSFPSG
YLNTRSGGQKSFARNRFGGLCALPANAPRRTHPDSARVHANLSPSYYTIDIQRKAAESVR
GFKVDPEISGPNQRQVERRVARCFTSQGPAILSLACTIRGTRHDTIKPNEKIRKNFIDQL
VQLNGANESLTISGVYAAPSRSSADIVVDTPIT---RMPARRAASIPAMASSITTQWAGG
GHAKRLPCRQKNVWIRLQLANKLIRADDGIE--------QPDVNPPRCEIPLDFDESAAL
ATATLRPAFLHALTSSTAPGNEMFSDPSQYLARYVSKKAALXPVNVNLHPVRLGDPCEE-
-DAFAHPSIGQEHLRIDIDGVESFSTSLAANLEILSDETSTPSMSNSTASTGAVVDAAAI
FRATPCRH-----------RPETPPRLAQSFRVGAANRTRMAIRQPIHSFGLQTXVVFKM
DVSISARVKRRRRCQGNGTSVNVE-----------------------------ARETERA
GEGVI-----------------------FCKL--------IRDGIL------------
>EP00206_Coccomyxa_subellipsoidea_P006332_XP_005648881.1_hypothetical_protein_COCSUDRAFT_47235_Coccomyxa_subellipsoidea_C-169
------------------------------------------------------------
---------------------------MDQTSVAQANAALDIVHE---------------
----------------IATVLDTGLDKEEVAIL------------------------IAL
VENGVNP-----------------------------------------------------
------------------------------------------------------------
------------------------------------------------------------
------------------------------------------------------------
--EVP--------------------------------------------L----------
---------------------------VG-------------------A-VG--------
QE---YVH----------------------------------------------------
--------NVL-SS---------------------TDPQSAL--------------KEIQ
R-----------RGA-F------------------------KNRRCEP------------
--------------LLRLLD-HLGAK------------------RS--------------
--------------------------------------DTT-------------------
-----------------------------------QR-VL-DAAKRRLLEAV--------
--------------------------------------------P---------------
------K----------L-S----------------------------------------
--------------P---E---------------Q-LTSLLEASFAYI------GL-PQ-
-LREVPLAVLG-RL---K-P---V--------PAAFLKQLAT-D-------KE--LFH-D
LPQN-----------------VQQEVW--E--LDRK------------------------
-L------LQ-QHAL-PLVERYT-W----E---------------------T-GT-----
VLK---------------------AL----------------------E-----------
----------------------MDE-F--------VPPAPG-------------------
------------------------------------------------------------
------------------------------------------------------------
-SGPGPR------------------------------VARR-------------------
IQR-----------------------------------------SGSP-T----------
-----------------------------------------LK---------KLVA-MVG
----RS---HAIYRG--------------------------------IMDLCCVRL----
-----RDS---E--SAYCG-------------VKE-------AA-----YCSLRSQL---
----LMAAH--DA------------NI---------------------------------
---------VEL-------------------------TSK--------------------
------------------------------------------------------------
---------------------EP--------VHKLA-WTLDA----CL------------
--------------------------------K-------------------------D-
-----------R-V-------------------------ID------G---RRLRELTHF
L-----S-T------------------------------------------------F--
-----------D-RQ-------------------------QAA-----------------
------------------------------------------------------------
--------------------------------------LAAAARKAAPRKRG--------
------------------------------------------------------------
------------------------------------------------------------
------------------------------------------------------------
--------REGVADAES----------MGAP---------------------GRSTNA--
----GAEP-----------------LR---------------------------------
A---------LA------------------------------------------------
-------DA--------------------------GMVLRDPSVMHLIIHHV--------
---------LRRLE-------R-LVE-----EQ----------------------AVPS-
------------------------------------------------------------
------------------------E-DP-------------------DLAFL-TRL----
-----LQLAG-----------GCRA-ML----------------------------RQ--
-----RK-------------------------------Y------------S--------
F-PA---------------------ADA--------------------------------
-----------D------LLGT-------------FYPELIGCML---------------
-------E-M---------QDV---------------DDD-------------YVDDGRT
------------------------------------------------------------
------------------------------------------------------------
-----------------------------------------------------EAL----
-----P-------------------------------NLIGMLAR---------------
---SE------------------------V-------MRQ--------------------
--VTQVLCL-------------------------------------------ERVA----
-VG------------------------------DTLT-----------------------
--ARS----------------------------LLATIIQ--------------------
-AL--------------------------------------------DKLSEAALVEF--
-----------------------------------------APFAA--------------
--------------T-L-------AQRLA----------RL-------------------
-------------VSGGRLA-------------------------------PGQ------
------PLWA------------L-AIDGFLLRA---------------------------
-----CD-----------------------TEGQVH---------------EEV-LRLLL
A-A-------L-------P---------------K---LD--------------------
---------------TAQLAH-YLQETL--------KHSRKSRKRTKRRHAEADGL----
-----------------------------DEAVAMAGYETAGY------SGYHSSATDYY
PGFSDARG----------------RDRPRN-----------AGGDNV-----------KF
----------------------------------LY------------KEFVR-------
----------------------------------------------HKPGLN--------
-------------AAN---------------------------------------AP---
--------------------------------------HLFEY-----------------
------------------------------------------------------------
-------LSPAADTAAAE------------------------------------------
------------------------------------------------------------
------------------------------------------------------------
------------------------------------------------------------
------------------------------------------------------------
------------------------------------------------------------
------------------------------------------------------------
------------------------------------------------------------
------------------------------------------------------------
------------------------------------------------------------
------------------------------------------------------------
------------------------------------------------------------
------------------------------------------------------------
----------------------------------------------------------
>EP00208_Stichococcus_sp_RCC1054_P008410_CAMPEP_0206151380_NCGR_PEP_ID_MMETSP1473-20131121_38792_1_ASSEMBLY_ACC_CAM_ASM_001109_TAXON_ID_1461547_ORGANISM_"Stichococcus_sp_Strain_RCC1054"_LENGTH_808_DNA_ID_CAMNT_0053548925_DNA_START_1_DNA_END_2421_DNA_ORIEN
XPS-------RIPCT---------------TSTAQYSDCIRARPDRLDRTRRDLINGSML
KPIEAAAXELLLLCTDVQAVRLRQSFQMDVDKAAADGRTLDVLEQ---------------
----------------IAALLDCQLERGALDAL------------------------LQL
VRAGCNPEA-----------LAKVVKDLKQRA----------------------------
-----------------EEDAERLTAEHTASDSDGL-----HQLPRLEEAAVAALPEQQX
DIPITAKP------------------PPSDAVT----VLT----CSSXAEHHGQARSASD
------L-----AAMSQSAM---------------------------------SSDGPRP
GMQEA--------------------------------------------L----------
---------------------------VG-------------------G-VG--------
QE---YVQ----------------------------------------------------
--------SVL-ST---------------------TDPASAV--------------AQIQ
R-----------HAG-L------------------------RDPTARP------------
--------------LLQLLD-QLGRSRAAAHXXXXXXXXXXXXLRA--------------
--------------------------------------AAH-------------------
-----------------------------------QA-VL-ERAKAALLARI--------
--------------------------------------------P---------------
------S----------L-P----------------------------------------
--------------P---A---------------A-LLALLESSFPFV------GI-AD-
-LRAVPLAVLA-RL---T-P---V--------PASYLKQLAT-D-------GE--LFG-E
LPRV-----------------VQRQVW--E--LDRK------------------------
-L------LQ-SHAL-SSVAAYT-G----E---------------------T-AT-----
VLR---------------------AL----------------------D-----------
----------------------MDE-C--------MPPHIA-ALAAAGGRRGQAX-----
-------------------------------------------------------XXXXX
XRGQA---------------------------------------------------GAQK
QRPLPPP------------------------------PPRK-------------------
VLR-----------------------------------------RGSA-A----------
-----------------------------------------LQ---------RLVD-MVG
----RS---LKVYRG--------------------------------VVELCVQRY----
-----QDA---E--GLYVG-------------VPE-------AA-----LASLRAQL---
----LMALH--DS------------GA---------------------------------
---------THL-------------------------CAQ--------------------
------------------------------------------------------------
---------------------DP--------CHKLA-WALDA----CL------------
--------------------------------N-------------------------D-
-----------R-V-------------------------LD------E---RRLRELQNF
F-----A-L------------------------------------------------H--
-----------D-TG-------------------------GPT-----------------
------------------------------------------------------------
------------------------------------------STPASTQNRHHHK-----
------------------------------------------------------------
------------------------------------------------------------
------------------------------------------------------------
-HHHRHRSAAAEGDAES----------AGGP------------------------GAS--
----GEEA-----------------GR---------------------------------
V---------LG------------------------------------------------
-------DA--------------------------GMVLRDPSTAHLLAHQV--------
---------VRRLE-------A-VVA-----AE----------------------GSPS-
------------------------------------------------------------
------------------------D-DA-------------------SLLFM-TRL----
-----MQLGA-----------DAKR-QV----------------------------KD--
-----RH-------------------------------F------------G--------
L-PP---------------------ADH--------------------------------
-----------D------VVHT-------------FYPLLAGAIM---------------
-------E-A---------EMR---------------SDD-------------EGDSPAN
DASA--------------------------------------------------------
------------------------------------------------------------
------------------------------------GEME-------------GA-----
---D-P-------------------------------SLVELLRK---------------
---HE------------------------V-------VRR--------------------
--VTQVYTL-------------------------------------------ERLA----
-AG------------------------------DLDG-----------------------
--AAP----------------------------LLAALAA--------------------
-AL--------------------------------------------ERL-HKGVAEW--
-----------------------------------------APFAA--------------
--------------T-L-------AGRLA----------HL-------------------
-------------LARGQLT-------------------------------VGG------
------PLWQ------------L-ALEQLLLRC---------------------------
-----VD-----------------------------------------------------
--T---------------------------------------------------------
------------------------------------------------------------
------------------------------------------------------------
------------------------------------------------------------
------------------------------------------------------------
------------------------------------------------------------
------------------------------------------------------------
------------------------------------------------------------
------------------------------------------------------------
------------------------------------------------------------
------------------------------------------------------------
------------------------------------------------------------
------------------------------------------------------------
------------------------------------------------------------
------------------------------------------------------------
------------------------------------------------------------
------------------------------------------------------------
------------------------------------------------------------
------------------------------------------------------------
------------------------------------------------------------
------------------------------------------------------------
------------------------------------------------------------
----------------------------------------------------------
>EP00211_Chloroparvula_japonica_P001238_CAMPEP_0119159534_NCGR_PEP_ID_MMETSP1310-20130426_53811_1_TAXON_ID_464262_ORGANISM_"Genus_nov._species_nov._Strain_RCC2339"_LENGTH_598_DNA_ID_CAMNT_0007152163_DNA_START_1_DNA_END_1795_DNA_ORIENTATION_-
------------------------------------------------------------
------------------------------------------------------------
------------------------------------------------------------
------------------------------------------------------------
------------------------------------------------------------
------------------------------------------------------------
------------------------------------------------------------
------------------------------------------------------------
------------------------------------------------------------
------------------------------------------------------------
------------------------------------------------------------
------------------------------------------------------------
------------------------------------------------------------
------------------------------------------------------------
----------------------------------------------RLLQRI--------
--------------------------------------------P---------------
------Q----------L-S----------------------------------------
--------------Q---D---------------E-LLHLLELSFPYV------GI-EQ-
-LHDVPRAAMA-RL---A-A---I--------PPLFLKQLSQ-D-------PG--LFA-G
LSPG-----------------VQRQVF--E--ADLS------------------------
-F------LL-RRAM-PLIEQYA-E----G---------------------G-PG-----
TRA---------------------AA----------------------G-----------
----------------------LAD-L--------SATRAAKASASGRGST---------
------------------------------------------------------------
------------------------------------------------------------
---------------LAGMDLSL-------------GHPRK-------------------
QLR-----------------------------------------QSDP-A----------
-----------------------------------------LQ---------ALSK-IVG
----TS---PKVYRG--------------------------------ITGAVVGLF----
-----RDE---EGSGRSSG-------------SAR-------LG-----LCTLRSQL---
----LMALH--DTGRKEVCTKAXXXXX---------------------------------
---------KEV-------------------------CTK--------------------
------------------------------------------------------------
---------------------DP--------AHMLA-WCLDA----CI------------
--------------------------------R-------------------------D-
RHAPQ------G-A-------------------------LT------D---ARLRELHQY
F-----A-H------------------------------------------------F--
-----------E-PA---------------------------------------------
------------------------------------------------------------
---------------------------------------------RQRKG----------
------------------------------------------------------------
------------------------------------------------------------
------------------------------------------------------------
--------AADAGKALPAW--------GGSY-----------------------SSTP--
----DSEP-----------------GS---------------------------------
C---------LG------------------------------------------------
-------EV--------------------------GMILLAPEVLHLLAQEA--------
---------MRFLA-------R-AVA-----RY----------------------ELPR-
------------------------------------------------------------
------------------------K-CK-------------------RLTFV-TRL----
-----LQLAT-----------ECSV-VL----------------------------RK--
-----GL-------------------------------T------------T--------
L-RP---------------------PEK--------------------------------
-----------G------LMEE-------------LYGTLAHHIT---------------
-------D-A---------QLA---------------QEERRA----------RQQA---
--------------------------------------------------------KGPG
--------------------------------------QEEEALGE--------------
-----------------------------------------------------AV-----
RFAP-EP------------------------------VLVEWATR---------------
---SQ------------------------V-------ALL--------------------
--LLQMHTL-------------------------------------------ERLC----
-AG------------------------------DLPA-----------------------
--SGT----------------------------SLASLYQ--------------------
-AL--------------------------------------------QATTDASQPQW--
-----------------------------------------APFGV--------------
--------------S-L-------ARQAA----------RL-------------------
-------------VVRGSAM------------------------------KPGG------
------NLWA------------V-LVDCLLMKL---------------------------
-----LD-----------------------FDTAVH---------------LEI-LGLLR
VGAP-----FM-----DDS---------------K---LASS------------------
-----------------------LQLCL--------KRSRRSRRRSRKRAREE-------
--EEQPEPPAP-G-----------------------------------------------
---QVA-----------------------------------DPQDGV-----------YS
TYKALAADLG----------------------------------IR--------------
--------------------------------------------------LT--------
-------------EES---------------------------------------APE--
------------------------------------------------------------
------------------------------------------------------------
------------------------------------------------------------
------------------------------------------------------------
------------------------------------------------------------
------------------------------------------------------------
------------------------------------------------------------
------------------------------------------------------------
------------------------------------------------------------
------------------------------------------------------------
------------------------------------------------------------
------------------------------------------------------------
------------------------------------------------------------
------------------------------------------------------------
------------------------------------------------------------
----------------------------------------------------------
>EP00211_Chloroparvula_japonica_P001914_CAMPEP_0119125240_NCGR_PEP_ID_MMETSP1310-20130426_4590_1_TAXON_ID_464262_ORGANISM_"Genus_nov._species_nov._Strain_RCC2339"_LENGTH_465_DNA_ID_CAMNT_0007115291_DNA_START_1_DNA_END_1391_DNA_ORIENTATION_-
------------------------------------------------------------
------------------------------------------------------------
------------------------------------------------------------
------------------------------------------------------------
------------------------------------------------------------
------------------------------------------------------------
------------------------------------------------------------
------------------------------------------------------------
---------------------------XG-------------------------------
------------------------------------------------------------
------------------------------------------------------------
------------------------------------------------------------
--------------DLPTLD------N----------------TKG--------------
------------------------------------------------------------
-----------------------------------DT----ELGRQELMTQT--------
------------------------------------------------------------
------------------------------------------------------------
------------------E---------------R-AARIVKLSLPFL------VV-DE-
-LRSVASDILL-RY---P-NIT-I--------PPEILEHMAA-V-------PH--VYE-A
CPLH-----------------IKQRMW--A--VSEE------------------------
-L------VK-REVA-NMALAYS-Q----E---------------------L-AA-----
RGD---------------------AY--------------------MLQ-----------
----------------------FRG-RCP-------------------------------
------------------------------------------------------------
------------------------------------------------------------
------------------------Q----------KGSVIR-------------------
EKR-----------------------------------------EKSS-A----------
-----------------------------------------LA---------AVFD-IIG
----SD---IDIYWM--------------------------------VVKVIREMF----
-----LAS---Q----------------------E-------LY-----LCSLRSDF---
----VLALS--HR---------IIGDK---------------------------------
---------LQT-------------------------QAA--------------------
------------------------------------------------------------
---------------------DG--------CHRFA-WCLEE----CQ------------
--------------------------------R-------------------------E-
-----------D-D-------------------------AG------D---RHVQHLQSC
I-----A-E------------------------------------------------L--
-----------G-KGAH-------------------------------------------
------------------------------------------------------------
------------------------------------------------------------
------------------------------------------------------------
------------------GL----------------------------------------
------------------------------------------------------------
--------------------------SLGSQY----------------------------
---RSTETS----------------SAGSGR-----------------------------
VH--------SG------------------------------------------------
--FEKLLDI--------------------------WMVVRDPFHFNALCRIV--------
---------YFHIR-------D-YVP----SKK----------------------LLPG-
------------------------------------------------------------
------------------------K-SA-------------------TLKCF-SSL----
-----LEYAS-----------DRSF-LV----------------------------SN--
-----KL--------------------------------------------AP-------
--PS---------------------TQD--------------------------------
-----------R------FVRR-------------YLTAITCHLFA--------------
-------E-D---------VIQ---------------KQR-------------SLQNDAC
DEAI---------------------------NGYLA------------------------
------------------------------------------------------------
---------------------------------------------------ARKMDSFLQ
---PYST------------------------------NFVTHLGK---------------
----------------S------------V------ALQR--------------------
--IFLHHIM-------------------------------------------SCAF----
-QRKV----------------------------DELR-----------------------
--LAR--------------------------DALQAVLAA--------------------
------------------------------------------------------------
-------------------------PTGRNC----------DSFMQ--------------
------------------------------------------------------------
------------------------------------------------------------
------------------------------------------------------------
-----AN-----------------------EDVIRH---------------MDVTLQRLK
S---------H-----------------------EX------------------------
------------------------------------------------------------
------------------------------------------------------------
------------------------------------------------------------
------------------------------------------------------------
------------------------------------------------------------
------------------------------------------------------------
------------------------------------------------------------
------------------------------------------------------------
------------------------------------------------------------
------------------------------------------------------------
------------------------------------------------------------
------------------------------------------------------------
------------------------------------------------------------
------------------------------------------------------------
------------------------------------------------------------
------------------------------------------------------------
------------------------------------------------------------
------------------------------------------------------------
------------------------------------------------------------
------------------------------------------------------------
------------------------------------------------------------
----------------------------------------------------------
>EP00212_Chloropicon_laureae_P006621_CAMPEP_0197498678_NCGR_PEP_ID_MMETSP1311-20131121_59167_1_TAXON_ID_464262_ORGANISM_"Genus_nov._species_nov._Strain_RCC856"_LENGTH_71_DNA_ID_CAMNT_0043044399_DNA_START_1_DNA_END_210_DNA_ORIENTATION_
------------------------------------------------------------
------------------------------------------------------------
------------------------------------------------------------
------------------------------------------------------------
------------------------------------------------------------
------------------------------------------------------------
------------------------------------------------------------
------------------------------------------------------------
------------------------------------------------------------
------------------------------------------------------------
------------------------------------------------------------
------------------------------------------------------------
------------------------------------------------------------
------------------------------------------------------------
------------------------------------------------------------
------------------------------------------------------------
------------------------------------------------------------
------------------------------------------------------------
------------------------------------------------------------
------------------------------------------------------------
------------------------------------------------------------
------------------------------------------------------------
------------------------------------------------------------
------------------------------------------------------------
------------------------------------------------------------
------------------------------------------------------------
--------------------------------------------XGSA-A----------
-----------------------------------------LK---------RVTA-IIC
----KS---NKIYKY--------------------------------IVNLCLTLY----
-----RES---E--KLFMS-------------RDE-------QA-----YCSFRSQL---
----LMSLH--DGV----------------------------------------------
---------NAI-------------------------RLE--------------------
------------------------------------------------------------
---------------------DP--------CX---------------------------
------------------------------------------------------------
------------------------------------------------------------
------------------------------------------------------------
------------------------------------------------------------
------------------------------------------------------------
------------------------------------------------------------
------------------------------------------------------------
------------------------------------------------------------
------------------------------------------------------------
------------------------------------------------------------
------------------------------------------------------------
------------------------------------------------------------
------------------------------------------------------------
------------------------------------------------------------
------------------------------------------------------------
------------------------------------------------------------
------------------------------------------------------------
------------------------------------------------------------
------------------------------------------------------------
------------------------------------------------------------
------------------------------------------------------------
------------------------------------------------------------
------------------------------------------------------------
------------------------------------------------------------
------------------------------------------------------------
------------------------------------------------------------
------------------------------------------------------------
------------------------------------------------------------
------------------------------------------------------------
------------------------------------------------------------
------------------------------------------------------------
------------------------------------------------------------
------------------------------------------------------------
------------------------------------------------------------
------------------------------------------------------------
------------------------------------------------------------
------------------------------------------------------------
------------------------------------------------------------
------------------------------------------------------------
------------------------------------------------------------
------------------------------------------------------------
------------------------------------------------------------
------------------------------------------------------------
------------------------------------------------------------
------------------------------------------------------------
------------------------------------------------------------
------------------------------------------------------------
------------------------------------------------------------
------------------------------------------------------------
------------------------------------------------------------
------------------------------------------------------------
------------------------------------------------------------
------------------------------------------------------------
------------------------------------------------------------
------------------------------------------------------------
------------------------------------------------------------
------------------------------------------------------------
----------------------------------------------------------
>EP00212_Chloropicon_laureae_P008467_CAMPEP_0197500524_NCGR_PEP_ID_MMETSP1311-20131121_61573_1_TAXON_ID_464262_ORGANISM_"Genus_nov._species_nov._Strain_RCC856"_LENGTH_381_DNA_ID_CAMNT_0043046279_DNA_START_1_DNA_END_1144_DNA_ORIENTATION_-
------------------------------------------------------------
------------------------------------------------------------
------------------------------------------------------------
------------------------------------------------------------
------------------------------------------------------------
------------------------------------------------------------
------------------------------------------------------------
------------------------------------------------------------
------------------------------------------------------------
------------------------------------------------------------
------------------------------------------------------------
------------------------------------------------------------
------------------------------------------------------------
------------------------------------------------------------
------------------------------------------------------------
------------------------------------------------------------
------------------------------------------------------------
------------------------------------------------------------
------------------------------------------------------------
------------------------------------------------------------
------------------------------------------------------------
------------------------------------------------------------
------------------------------------------------------------
------------------------------------------------------------
------------------------------------------------------------
------------------------------------------------------------
------------------------------------------------------------
------------------------------------------------------------
------------------------------------------------------------
------------------------------------------------------------
------------------------------------------------------------
------------------------------------------------------------
------------------------------------------------------------
-------------------------------------XALDA----AL------------
--------------------------------K-------------------------D-
-----------R-S-------------------------CG------D---KRLSELMQI
F-----H-P------------------------------------------------Y--
-----------D-KK-------------------------Q-------------------
------------------------------------------------------------
------------------------------------------GRKKRRFDE---------
------------------------------------------------------------
------------------------------------------------------------
------------------------------------------------------------
---------------------------DGG------------------------GSTS--
----QPDE-----------------NT---------------------------------
V---------LG------------------------------------------------
-------EM--------------------------GMILRDPPVYFFLAREA--------
---------LKRLQ-------R-VVE-----HQ----------------------ALPK-
------------------------------------------------------------
------------------------Q-DA-------------------PLIFL-SRL----
-----LQIAT-----------DCRS-ML----------------------------RE--
-----KS-------------------------------F------------K--------
F-YK---------------------VDE--------------------------------
-----------G------LVRD-------------FYPKLAASFV---------------
-------D-K---------KMQ---------------KLG-------------KEVDTK-
------------------------------------------------------------
------------------------------------------------------------
-----------------------------------------------------AV-----
---D-PY------------------------------YLGEWLYSH--------------
NVTHT------------------------V-------GQV--------------------
--VYQVFVI-------------------------------------------DCLA----
-KN------------------------------ELDI-----------------------
--GQQ----------------------------ALMTIAS--------------------
-VL--------------------------------------------PKITSKAIVEW--
-----------------------------------------SPFMY--------------
--------------S-L-------AERLQ----------SM-------------------
-------------VKAKAIR-------------------------------VTD------
------DLWK------------L-AVDSILVKA---------------------------
-----VH-----------------------CEVEVH---------------RHV-LQLVD
V-S-------S-------G---------------Q---LA--------------------
---------------PHQLVA-YLETML--------EVSEKSRKRYRKKQAKLA------
------------------------------QEQQSAAADTATAT---SAAG-------DG
NGTSPHKV----------------VGSPHR-----------YVNDGV-----------HE
----------------------------------AY------------SKLVG-------
-------------SAL-------------------------------KGKLN--------
-------------EEN---------------------------------------AP---
--------------------------------------KLLEY-----------------
------------------------------------------------------------
-------VKQRGVS----------------------------------------------
------------------------------------------------------------
------------------------------------------------------------
------------------------------------------------------------
------------------------------------------------------------
------------------------------------------------------------
------------------------------------------------------------
------------------------------------------------------------
------------------------------------------------------------
------------------------------------------------------------
------------------------------------------------------------
------------------------------------------------------------
------------------------------------------------------------
----------------------------------------------------------
>EP00213_Chloropicon_mariensis_P006713_CAMPEP_0197476452_NCGR_PEP_ID_MMETSP1309-20131121_7725_1_TAXON_ID_464262_ORGANISM_"Genus_nov._species_nov._Strain_RCC998"_LENGTH_798_DNA_ID_CAMNT_0043016705_DNA_START_1_DNA_END_2397_DNA_ORIENTATION_-
----HCARE---------------------------------------------------
--------------------RRRRETKRDEERRRETDGNFGFVIR---------------
--------------NSGWAIQERGQEYREET--------------------------MDT
MDMKATPSGQEK--EREREKKEDEENDKHKQQQQQQQQ----------------------
-----------------QQQPLQNKSKDVPAPGP---------GPAPGPAPADES-----
-----------------------------------------------STLLDGEEKE---
------L-----SGHSDQN------------------------------AGGGGEKDGSE
NATIP--------------------------------------------L----------
---------------------------VG-------------------G-LG--------
CD---YVS----------------------------------------------------
--------RVL-ST---------------------FAPQEAV--------------REIQ
E-----------KTQ-V------------------------HDARYNP------------
--------------VFGLLQ-QMGLE------------------RA--------------
--------------------------------------EVS-------------------
-----------------------------------KI-LL-SSIIQALLRNI--------
--------------------------------------------Q---------------
------T----------L-T----------------------------------------
-------------QE---E---------------N-MLDLLEASFIYI------RI-PE-
-LRSIPIAVLE-RL---K-S---V--------PNNFLKQLSA-D-------RA--VFN-D
LPQS-----------------VQRQVW--E--LDKS------------------------
-L------LQ-QHVS-PYIHCYV-L----E---------------------R-AT-----
TLS---------------------CL----------------------N-----------
----------------------MNE-E--------NPNKQF-------------------
------------------------------------------------------------
------------------------------------------------------------
LGMSVPS------------------------------VYRQ-------------------
TYR-----------------------------------------NGSA-S----------
-----------------------------------------LK---------KVTS-IID
----KS---NKIYKY--------------------------------IVNLCLTLY----
-----RES---E--KPFMS-------------KDE-------QA-----YCSFRSQL---
----LMALH--DSV----------------------------------------------
---------NEL-------------------------RTV--------------------
------------------------------------------------------------
---------------------DP--------CHRLA-WTLDA----AI------------
--------------------------------K-------------------------E-
-----------R-S-------------------------CE------Q---KRLHELMQI
F-----N-P------------------------------------------------Y--
-----------D-RK---------------------------------------------
------------------------------------------------------------
------------------------------------------NRKKMRFSRSIE------
------------------------------------------------------------
------------------------------------------------------------
------------------------------------------------------------
---------------------------DGG------------------------GSTS--
----QPDE-----------------ST---------------------------------
V---------LG------------------------------------------------
-------EM--------------------------GMILRDPPVYFFLARQA--------
---------LKRLE-------H-VVE-----AQ----------------------TMPR-
------------------------------------------------------------
------------------------D-DS-------------------ALTFL-SRL----
-----LQIAS-----------NCRF-ML----------------------------RE--
-----KS-------------------------------F------------K--------
F-LK---------------------VDE--------------------------------
-----------G------LMRD-------------FYPRLGASLV---------------
-------D-R---------KLL---------------KAG-------------KQLDVK-
------------------------------------------------------------
------------------------------------------------------------
-----------------------------------------------------AL-----
---D-QY------------------------------ALGEWLVSH--------------
HVNHN------------------------V-------AQV--------------------
--VYQVFVI-------------------------------------------DCLA----
-KS------------------------------NFEV-----------------------
--AQQ----------------------------ALMTIAS--------------------
-VL--------------------------------------------PKITSKAMVEW--
-----------------------------------------SPFMY--------------
--------------S-L-------AERLQ----------SL-------------------
-------------VQSKAID-------------------------------TKG------
------DVWE------------L-AVDRILIKA---------------------------
-----IN-----------------------SEVEVH---------------KHV-LLLIQ
V-A-------S-------S---------------Q---LS--------------------
---------------TDDVIR-YLETML--------DLSEKSRKRFKKKQIKLL------
------------------------------QNEEENGYNVGSPP-GQTFIGPDRNLL---
-AKRRSNQ---------------------------------DVNDGV-----------YE
----------------------------------SY------------RQLVN-------
--------------KS-KTEP--------------------------FHVLT--------
-------------EEN---------------------------------------AP---
--------------------------------------KLFEY-----------------
------------------------------------------------------------
-------LKPTVES----------------------------------------------
------------------------------------------------------------
------------------------------------------------------------
------------------------------------------------------------
------------------------------------------------------------
------------------------------------------------------------
------------------------------------------------------------
------------------------------------------------------------
------------------------------------------------------------
------------------------------------------------------------
------------------------------------------------------------
------------------------------------------------------------
------------------------------------------------------------
----------------------------------------------------------
>EP00215_Chloropicon_roscoffensis_P006577_CAMPEP_0197504582_NCGR_PEP_ID_MMETSP1312-20131121_3607_1_TAXON_ID_464262_ORGANISM_"Genus_nov._species_nov._Strain_RCC2335"_LENGTH_610_DNA_ID_CAMNT_0043051451_DNA_START_1_DNA_END_1826_DNA_ORIENTATION_
------------------------------------------------------------
------------------------------------------------------------
------------------------------------------------------------
------------------------------------------------------------
------------------------------------------------------------
------------------------------------------------------------
------------------------------------------------------------
XG-IA--------------------------------------------L----------
---------------------------VG-------------------G-VG--------
SD---FVS----------------------------------------------------
--------RAL-ST---------------------FAPQEAV--------------HDIQ
Q-----------KTR-V------------------------TDERCEP------------
--------------VFGLLR-QVGRS------------------RA--------------
--------------------------------------EVN-------------------
-----------------------------------RS-LL-ASLTQLLLRRV--------
--------------------------------------------K---------------
------Q----------L-D----------------------------------------
----------PSRQE---E---------------A-ALDLLEKSFIYI------RI-PE-
-VRCIPIAVLE-HL---R-A---I--------PNNFLKQLSA-D-------PI--VFE-T
LPAS-----------------VKRQVW--E--LDKS------------------------
-L------LQ-QRVS-PLVAEYG-G----E---------------------A-ES-----
AEA---------------------LL----------------------D-----------
----------------------LGV-C--------GKYKL--------------------
------------------------------------------------------------
------------------------------------------------------------
---------------------------------------RQ-------------------
QHR-----------------------------------------ARSQ-A----------
-----------------------------------------LK---------QVSA-ILD
----RS---TKIYKY--------------------------------VVNLVLTLY----
-----RES---E--RSYLS-------------REE-------LS-----LCAFRSQL---
----LMQLH--DAQ----------------------------------------------
---------NEL-------------------------RQQ--------------------
------------------------------------------------------------
---------------------DP--------CHRLA-WVLDQ----AL------------
--------------------------------R-------------------------D-
-----------G-E-------------------------CG------D---RRVNELVQV
M-----R-P------------------------------------------------Y--
-----------D-KQ-------------------------QHQ-----------------
------------------------------------------------------------
-----------------------------------------GGRGR-KRGRG--------
------------------------------------------------------------
------------------------------------------------------------
------------------------------------------------------------
---------DHHHHADP----------HGG------------------------GSTS--
----QPDE-----------------ST---------------------------------
A---------LG------------------------------------------------
-------EM--------------------------GMVLRDPPIFAFLAGTC--------
---------YDRLR-------Q-VVK-----LE----------------------RVPK-
------------------------------------------------------------
------------------------Q-DF-------------------NLVFL-TRL----
-----LQLAC-----------ESRQ-ML----------------------------RE--
-----KR-------------------------------Y------------K--------
F-HK---------------------AED--------------------------------
-----------G------LLRD-------------FYPRLCSSVV---------------
-------D-R---------ALV---------------AKG-------------RQVDA--
------------------------------------------------------------
------------------------------------------------------------
---------------------------------------R-------------QT-----
---D-P-------------------------------TLVSWLAN---------------
---SG------------------------V-------AQA--------------------
--VYQQFVL-------------------------------------------DCLSGL-E
HGQ------------------------------ESSI-----------------------
--AEQ----------------------------ALMTCAV--------------------
-AL--------------------------------------------SQISTKALSEW--
-----------------------------------------SPFAH--------------
--------------T-L-------CGRVT----------EM-------------------
-------------LGAGKLE-------------------------------PAS------
------TLWD------------L-AVDRVLVKA---------------------------
-----CG-----------------------QEVEVH---------------LRV-VGLLG
L-AA-----RA-------K---------------K---LD--------------------
---------------GPALCS-YLERTL--------ESSEKARRRRRKRAAK--------
-----------------------------------EG-----------------------
---KRGNE-----------------------------------SDGV-----------YP
----------------------------------AY------------QELRG-------
--------------DL-GD-----------------------------------------
-------------LEH---------------------------------------HP---
--------------------------------------KLX-------------------
------------------------------------------------------------
------------------------------------------------------------
------------------------------------------------------------
------------------------------------------------------------
------------------------------------------------------------
------------------------------------------------------------
------------------------------------------------------------
------------------------------------------------------------
------------------------------------------------------------
------------------------------------------------------------
------------------------------------------------------------
------------------------------------------------------------
------------------------------------------------------------
------------------------------------------------------------
----------------------------------------------------------
>EP00216_Chloropicon_sp_CCMP2111_P001346_CAMPEP_0198245086_NCGR_PEP_ID_MMETSP1446-20131203_39157_1_TAXON_ID_1461542_ORGANISM_"Unidentified_sp_Strain_CCMP2111"_NCGR_SAMPLE_ID_MMETSP1446_ASSEMBLY_ACC_CAM_ASM_001112_LENGTH_65_DNA_ID_CAMNT_0043929219_DNA_STAR
------------------------------------------------------------
------------------------------------------------------------
------------------------------------------------------------
------------------------------------------------------------
------------------------------------------------------------
------------------------------------------------------------
------------------------------------------------------------
------------------------------------------------------------
------------------------------------------------------------
------------------------------------------------------------
------------------------------------------------------------
------------------------------------------------------------
------------------------------------------------------------
------------------------------------------------------------
------------------------------------------------------------
------------------------------------------------------------
------------------------------------------------------------
------------------------------------------------------------
-------AVLE-NL---K-S---V--------PNNFLKQLSA-D-------RS--TFN-D
LPAY-----------------VQRQVW--E--LDKS------------------------
-L------LQ-QHVS-PLIQYFT-L----E---------------------T-AT-----
VLS---------------------CL----------------------------------
------------------------------------------------------------
------------------------------------------------------------
------------------------------------------------------------
------------------------------------------------------------
------------------------------------------------------------
------------------------------------------------------------
------------------------------------------------------------
------------------------------------------------------------
------------------------------------------------------------
------------------------------------------------------------
------------------------------------------------------------
------------------------------------------------------------
------------------------------------------------------------
------------------------------------------------------------
------------------------------------------------------------
------------------------------------------------------------
------------------------------------------------------------
------------------------------------------------------------
------------------------------------------------------------
------------------------------------------------------------
------------------------------------------------------------
------------------------------------------------------------
------------------------------------------------------------
------------------------------------------------------------
------------------------------------------------------------
------------------------------------------------------------
------------------------------------------------------------
------------------------------------------------------------
------------------------------------------------------------
------------------------------------------------------------
------------------------------------------------------------
------------------------------------------------------------
------------------------------------------------------------
------------------------------------------------------------
------------------------------------------------------------
------------------------------------------------------------
------------------------------------------------------------
------------------------------------------------------------
------------------------------------------------------------
------------------------------------------------------------
------------------------------------------------------------
------------------------------------------------------------
------------------------------------------------------------
------------------------------------------------------------
------------------------------------------------------------
------------------------------------------------------------
------------------------------------------------------------
------------------------------------------------------------
------------------------------------------------------------
------------------------------------------------------------
------------------------------------------------------------
------------------------------------------------------------
------------------------------------------------------------
------------------------------------------------------------
------------------------------------------------------------
------------------------------------------------------------
------------------------------------------------------------
------------------------------------------------------------
------------------------------------------------------------
------------------------------------------------------------
------------------------------------------------------------
------------------------------------------------------------
------------------------------------------------------------
------------------------------------------------------------
------------------------------------------------------------
------------------------------------------------------------
------------------------------------------------------------
------------------------------------------------------------
------------------------------------------------------------
----------------------------------------------------------
>EP00216_Chloropicon_sp_CCMP2111_P004141_CAMPEP_0198247650_NCGR_PEP_ID_MMETSP1446-20131203_46583_1_TAXON_ID_1461542_ORGANISM_"Unidentified_sp_Strain_CCMP2111"_NCGR_SAMPLE_ID_MMETSP1446_ASSEMBLY_ACC_CAM_ASM_001112_LENGTH_489_DNA_ID_CAMNT_0043931977_DNA_STA
------------------------------------------------------------
------------------------------------------------------------
------------------------------------------------------------
------------------------------------------------------------
------------------------------------------------------------
------------------------------------------------------------
------------------------------------------------------------
------------------------------------------------------------
------------------------------------------------------------
------------------------------------------------------------
------------------------------------------------------------
------------------------------------------------------------
------------------------------------------------------------
------------------------------------------------------------
------------------------------------------------------------
------------------------------------------------------------
------------------------------------------------------------
------------------------------------------------------------
------------------------------------------------------------
------------------------------------------------------------
------------------------------------------------------------
------------------------------------------------N-----------
----------------------MNE-E--------NPNKRF-------------------
------------------------------------------------------------
-----------------------------------------------------------L
STSNIPS------------------------------VSRQ-------------------
TYR-----------------------------------------TGSA-S----------
-----------------------------------------MK---------KMTS-IIA
----KS---HKIYKY--------------------------------VVNLCSTLY----
-----RET---E--RPYLS-------------KEE-------LA-----YCSFRSQL---
----LMALH--DHM----------------------------------------------
---------NEI-------------------------GMQ--------------------
------------------------------------------------------------
---------------------DP--------CHRLA-WTLDA----SI------------
--------------------------------K-------------------------E-
-----------R-A-------------------------CG------P---RRLQXXXXX
X-----X-X------------------------------------------------X--
-----------X-XX-------------------------AKP-----------------
------------------------------------------------------------
-----------------------------------------GDEAA-GGGRGL-------
------------------------------------------------------------
------------------------------------------------------------
------------------------------------------------------------
---------PATEETTT----------TAA------------------------GAPA--
----NQTX-----------------SN---------------------------------
I---------LG------------------------------------------------
-------EI--------------------------GMILRDPQVYFLLAREA--------
---------VRRIE-------D-VVE-----RQ----------------------ILPA-
------------------------------------------------------------
------------------------K-DA-------------------TLVFL-SRL----
-----LQLGV-----------ECRS-ML----------------------------RE--
-----KI-------------------------------F------------R--------
F-HK---------------------ADE--------------------------------
-----------A------LLHD-------------FYPRLAALVM---------------
-------D-E---------KL-----------------DG-------------TQAQPVK
S-----------------------------------------------------------
------------------------------------------------------------
------------------------------------SAAT-------------DA-----
---D-PY------------------------------LLKEWLLR---------------
---DS------------------------I-------AQV--------------------
--VFQTYVL-------------------------------------------ECLA----
-RG------------------------------KLTT-----------------------
--ARG----------------------------LLETVSR--------------------
-VL--------------------------------------------DSVSSKSIVEW--
-----------------------------------------SPFLY--------------
--------------S-L-------AERLQ----------SM-------------------
-------------VQGAALK-------------------------------VSS------
------ALWK------------L-AVDKILIQT---------------------------
-----VA-----------------------SDSYVH---------------NST-LQLLE
V-A-------S-------P---------------D---LS--------------------
---------------IEELAH-YLETSL--------QLSEKSRRKHRKKQVRMVV---QA
R----------------------------VQEEHNDGGNGGPHSFFSQASASEGHLDPFP
TGNSKGTH---------------------------------EVNDGV-----------FG
----------------------------------AY------------SKIFS-------
--------------KV-KD-----------------------------------------
------------------------------------------------------------
--------------------------------------KLNEN-----------------
------------------------------------------------------------
-------MAP--------------------------------------------------
------------------------------------------------------------
------------------------------------------------------------
------------------------------------------------------------
------------------------------------------------------------
------------------------------------------------------------
------------------------------------------------------------
------------------------------------------------------------
------------------------------------------------------------
------------------------------------------------------------
------------------------------------------------------------
------------------------------------------------------------
------------------------------------------------------------
----------------------------------------------------------
>EP00217_Crustomastix_stigmatica_P015636_CAMPEP_0183808006_NCGR_PEP_ID_MMETSP0803_2-20130417_42656_1_TAXON_ID_195967_ORGANISM_"Crustomastix_stigmata_Strain_CCMP3273"_LENGTH_182_DNA_ID_CAMNT_0026052791_DNA_START_1_DNA_END_545_DNA_ORIENTATION_
------------------------------------------------------------
------------------------------------------------------------
------------------------------------------------------------
------------------------------------------------------------
------------------------------------------------------------
------------------------------------------------------------
------------------------------------------------------------
------------------------------------------------------------
------------------------------------------------------------
------------------------------------------------------------
------------------------------------------------------------
------------------------------------------------------------
------------------------------------------------------------
------------------------------------------------------------
------------------------------------------------------------
------------------------------------------------------------
------------------------------------------------------------
------------------------------------------------------------
------------------------------------------------------------
---X-----------------VQPQVA--A--PD--------------------------
------------------------------------------------------------
------------------------------------------------------------
------------------------------------------------------------
------------------------------------------------------------
------------------------------------------------------------
------------------------------------------------------------
------------------------------------------------------------
------------------------------------------------------------
------------------------------------------------------------
------------------------------------------------------------
-------------------------GA---------------------------------
---------ARPGGDRAVPGRQVP-PP---------RVAP--------------------
------------------------------------------------------------
---------------------GR--------VRARR-L---R----RA------------
--------------------------------E-------------------------A-
-----------R-R-------------------------GD------P---RAVDKVVEL
A-----S-R------------------------------------------------A--
-----------A-G-A------------------------GKK-P---------------
------------------------------------------------------------
-------------------------------------DRRGKKGGKRKRGKEGD------
------------------------------------------------------------
------------------GG----------------------------------------
------------------------------------------------------------
-----------GDDYDSD---------DGES----TYRP---------------------
----DEAS-----------------AT---------------------------------
V---------LG------------------------------------------------
-------DV--------------------------GMVLRDPPVLQLLLHEA--------
---------VRTLE-------L-VVE-----EE----------------------GVPR-
------------------------------------------------------------
------------------------E-HP-------------------HLRFL-AKA----
-----LTLAC-----------GARA-MI----------------------------QD--
-----KV-------------------------------F------------A--------
M-P---------------------------------------------------------
------------------------------------------------------------
------------------------------------------------------------
------------------------------------------------------------
------------------------------------------------------------
------------------------------------------------------------
------------------------------------------------------------
------------------------------------------------------------
------------------------------------------------------------
------------------------------------------------------------
------------------------------------------------------------
------------------------------------------------------------
------------------------------------------------------------
------------------------------------------------------------
------------------------------------------------------------
------------------------------------------------------------
------------------------------------------------------------
------------------------------------------------------------
--------------------P-TVE-----------------------------------
------------------------------------------------------------
------------------------------------------------------------
------------------------------------------------------------
------------------------------------------------------------
------------------------------------------------------------
------------------------------------------------------------
------------------------------------------------------------
------------------------------------------------------------
------------------------------------------------------------
------------------------------------------------------------
------------------------------------------------------------
------------------------------------------------------------
------------------------------------------------------------
------------------------------------------------------------
------------------------------------------------------------
------------------------------------------------------------
------------------------------------------------------------
------------------------------------------------------------
------------------------------------------------------------
------------------------------------------------------------
----------------------------------------------------------
>EP00218_Dolichomastix_sp_CCMP3274_P013305_CAMPEP_0170149330_NCGR_PEP_ID_MMETSP0033_2-20121228_42563_1_TAXON_ID_195969_ORGANISM_"Dolichomastix_tenuilepis_Strain_CCMP3274"_LENGTH_1180_DNA_ID_CAMNT_0010386275_DNA_START_1_DNA_END_3539_DNA_ORIENTATION_-
----------------------------------------------------------X-
------------------------------------------------------------
------------------------------------------------------------
------------------------------------------------------------
------------------------------------------------------------
------------------------------------------------------------
------------------------------------------------------------
------------------------------------------------------------
--------------------------------------------------RG--------
------------------------------------------------------------
---------------------------------A--------------------------
----------------F------------------------NQAETAP------------
--------------LLGLLD-HLGIS------------------RG--------------
--------------------------------------EAY-------------------
-----------------------------------RH-VM-DSALTRLMERI--------
--------------------------------------------P---------------
------H----------M-S----------------------------------------
--------------Q---G---------------A-LLQLLESSFHYL------RI-EE-
-LQKVPKKVLE-HL---S-P---V--------PGAFLKQLAS-N-------ME--LFK-M
LETK-----------------VQRQVW--E--VDLP------------------------
-L------FR-RHTL-PAIIVYS-E----E---------------------T-AR-----
VND---------------------SN---------------------MD-----------
-----------------IVLNPLED-EGG-------------------------------
------------------------------------------------------------
------------------------------------------------------------
-------------------------------------AQPRARG---LGR---------K
ELR-----------------------------------------AASG-S----------
-----------------------------------------IR---------RVLM-QVG
----ES---RVLYMA--------------------------------ACALCRDTY----
-----ATD--EG--------------------SLK-------VS-----ACSLRSQL---
----LMRLH--DM------------GT---------------------------------
---------QKV--------GGTT-PP---------LCAE--------------------
------------------------------------------------------------
---------------------DK--------CYKLA-LLCDN----VV------------
--------------------------------K-------------------------E-
-----------R-C-------------------------LK------P---RSIKELQAI
L-----D-D------------------------------------------------F--
-----------P-TP-------------------------NAA-P---------------
------------------------------------------------------------
----------------------------------------GKASKKRKKAQQ--------
------------------------------------------------------------
----------------VAGD----------------------------------------
------------------------------------------------------------
-------------------------SDGGESI----NRR---------------------
-------------------------EE-----------------------------AQGV
V---------LC------------------------------------------------
-------EA--------------------------GMMLRDPPVLHLLLHEM--------
---------VRRLE-------M-ALE-----ED----------------------RLPS-
------------------------------------------------------------
------------------------K-DK-------------------DVEVL-VRL----
-----LALAL-----------GAKR-ML----------------------------QK--
-----RD-------------------------------F------------S--------
F-PT---------------------VPT--------------------------------
-----------T------LLTI-------------HIPNLSAAMV---------------
-------D-S---------LLL---------------RAE------------LEEGGDAV
AEDE---------------------------TGLEM------------------------
------------------------------L-----------------------------
------------------------------------EEGE-----------EGEVAEDDT
---EREAADP---------------------------KLVELFEH-------D-------
-----------------------------I-------ARK--------------------
--VALTYVL-------------------------------------------QRLA----
-AG------------------------------DLAN-----------------------
--AKP----------------------------VLLAAAE-YLPRQH-------------
FAYAEQASGRST---------------------------------GGPRQRESKLLDE--
-----------------------------------------SAFAL--------------
--------------T-L-------ARRLS----------ELFSRS---------------
------------------------------------------------RVAPGG------
------IFWR------------I-AVDDLLVHA---------------------------
-----VC-----------------------TSHHVH---------------EEM-LQLLL
D-T--------------GA---------------K---LS--------------------
---------------PHALAA-TVEATL--------VHSKESRKHYARTRVQAPVV----
-----------------------------------------------------------Y
EYDQQGPPSKR---LAGSGG---------------------SAPASLGGYTS--AGGYRS
AGGGGYASMGGFSSGGGVRGRAAASRKTADGVHAFYRKL----ADKHKSALAEPHAPEL-
------HKYLAAAEKA-AARTNNXTL---------------DNNNGKQFSLNEYWVLLKM
RHRNSLYAAPPEYESSWTTAVGSLGASRAMGAASRVMGAASAGAGAWVCVMAALPSPAAL
ASASASAAVAGVVPPGRS---AAA-----FSASVAVGSSLVHHREAVRSREAFEEVLDPL
LHLLELGVHVAKVHVHRGAEALDFV------------------LELFL-------LIDEG
FAAALISLESGAATAAASAEGLAAERC-------------------------------C-
------------------------------------------------------------
----------------------------------------------CGAE-Q----ARRS
NG-----------------------------------------------------RCITI
GCATAALAPAPPSAASSTSSLSRKV------------------------------YF---
------------------------------------------------------------
------------------------------------------------------------
------------------------------------------------------------
-------AT-----Q-----------------------------ALKTFGPVKSGSPV--
---------------SASPLPSALTTAGTXLQQRVVRRP--------LH--RAVDSLEEV
RPVYG-RLLGHSVV----HDREQHESEMTLRRVA--LPEQLPDRHLD--VVRTLEGPVPI
-------QLAGHAEATAEAGDSTTPRC---------FS----------------------
DDSFREXVGLENRLHVHERHENVPRLQ--ILQQKISLCRRR-----------LEPDGRHA
GSELYGRVSCGARGLRSREARGWSRRALISKLRLVISRQPPRSGCAHVVLIMRGTSSP
>EP00223_Ostreococcus_mediterraneus_P006302_CAMPEP_0179697368_NCGR_PEP_ID_MMETSP0936-20121108_7356_1_TAXON_ID_548131_ORGANISM_"Ostreococcus_mediterraneus_Strain_clade-D-RCC2573"_NCGR_SAMPLE_ID_MMETSP0936_ASSEMBLY_ACC_CAM_ASM_000574_LENGTH_752_DNA_ID_CAMNT
------------------------------------------------------------
------------------------------------------------------------
------------------------------------------------------------
------------------------------------------------------------
------------------------------------------------------------
------------------------------------------------------------
------------------------------------------------------------
------------------------------------------------------------
------------------------------------------------------------
------------------------------------------------------------
------------------------------------------------------------
------------------------------------------------------------
------------------------VG------------------RA--------------
--------------------------------------QAY-------------------
-----------------------------------EE-ML-SRALAEVTRRV--------
--------------------------------------------P---------------
------T----------L-P----------------------------------------
--------------Q---G---------------T-LLSLLDASFPYI------GI-EE-
-LKVVPLTVFA-HM---T-P---V--------PSSYLKQLSR-D-------AG--LFR-Q
LPTE-----------------VQRQCW--A--LDAG------------------------
-L------LR-RHAL-PSIVAYG-D----E---------------------K-DT-----
LLR---------------------NV----------------------D-----------
----------------------QDL-E--------LTVLKL-EDDWLAGEGATT------
-------------------------------AASARAKA------------------GAS
VKGAA-------------------------------------------------------
------------------------M------------KSRR-------------------
ALR-----------------------------------------TASA-S----------
-----------------------------------------VN---------RLKK-IIG
----TS---RNAYIE--------------------------------VIRLCRKHF----
-----ESN---G----------------------D-------DA-----SCSLRSQL---
----LMAYH--DA------------GE---------------------------------
---------TEL-------------------------CSA--------------------
------------------------------------------------------------
---------------------DK--------CHRLA-WLMDA----CI------------
--------------------------------R-------------------------D-
-----------R-Y-------------------------LD------S---RRLHEMASI
I-----D-A------------------------------------------------A--
-----------V-AA-------------------------ATK-----------------
--VHKKKAPIKA------------------------------------------------
--P---------------------------------------ARLQSKPG----------
------------------------------------------------------------
-----------------------------------------------DSENVGAMDAVEH
Q----------ALSGGMP------PP--PAPTPPPVSSSALAANEPTATRTTKFRI----
--VGAPKANKDGNESDD----------GGSI-----SRVPDR-------RE---------
----QDDTF----------------EQ---------------------------------
V---------SG------------------------------------------------
-------DM--------------------------GMILRDPPVLHLLLHEV--------
---------IRTLQ-------G-VIE-----AE----------------------KQPK-
------------------------------------------------------------
------------------------D-EQ-------------------RLHEL-TRF----
-----LCLGL-----------TSQA-LL----------------------------RE--
-----NT-------------------------------N------------G--------
I-PK---------------------VPA--------------------------------
-----------E------ITVE-------------FFPILGDLML---------------
-------S-A---------MLR---------------DSD-------------DDMDVED
GEAP--------------------------------------------------------
------------------------------------------------------------
---------------------------------ETSDMSE-------------AV-----
---R-Q-------------------------------KLLRLMTS----------I----
-----------------------------V-------VRK--------------------
--IALTFVL-------------------------------------------VCLQ----
-ND------------------------------NIRT-----------------------
--ATE----------------------------VLEVAAT--------------------
-VM-----------------------------------------------TEKDIADE--
-----------------------------------------SAFAV--------------
--------------T-L-------ARRVA----------SM-------------------
-------------ISKKQTA-------------------------------TDS------
------ALWK------------H-GVEGILLRS---------------------------
-----TS-----------------------ASLEAH---------------DAV-LQLLI
A-S-------A-------S---------------G---LS--------------------
---------------AKSLSS-AVEATL--------VNTKKTRKHRRKGAKKIV---YEY
--EPIVESHSV-------------------------------------RHGSSANLDLKN
TAAS---------------------------ESSDAEQRA-VTVDVI-----------RS
----------------------------------TY------------QMIAS-------
--------------KF-------------------------------SSKLN--------
-------------DTN---------------------------------------AP---
--------------------------------------VLFDY-----------------
------------------------------------------------------------
-------VRKRSKRDA--------------------------------------------
------------------------------------------------------------
----------------------------------GALIDD-----------------EGP
ADY-------------------------------------F-------------------
-------DDEDDGSLMELGLDXKRKIAQRYSRLAFDVSTLETX-----------------
------------------------------------------------------------
------------------------------------------------------------
------------------------------------------------------------
------------------------------------------------------------
------------------------------------------------------------
------------------------------------------------------------
------------------------------------------------------------
------------------------------------------------------------
----------------------------------------------------------
>EP00223_Ostreococcus_mediterraneus_P010364_CAMPEP_0179624540_NCGR_PEP_ID_MMETSP0932-20121108_2825_1_TAXON_ID_548131_ORGANISM_"Ostreococcus_mediterraneus_Strain_clade-D-RCC2596"_NCGR_SAMPLE_ID_MMETSP0932_ASSEMBLY_ACC_CAM_ASM_000582_LENGTH_1052_DNA_ID_CAMN
---------------------------------AQH------------------------
------------------------------------------------------------
------------------------AAAAAAHATHD-------------------------
------------------------------------------------------------
------------------------------------------------------------
---------------------------------------------ARMTALAARRAE---
------------------------------------------------------------
LGTTV--------------------------------------------L----------
---------------------------VG-------------------G-EG--------
GD---FIA----------------------------------------------------
--------SAL-SS-------------------A-SDVAGAI--------------DHVR
A-----------LGA-L------------------------LDSDCDP------------
--------------LLGLLG-SLGVG------------------RA--------------
--------------------------------------QAY-------------------
-----------------------------------EE-ML-SRALAEVTRRV--------
--------------------------------------------P---------------
------T----------L-P----------------------------------------
--------------Q---G---------------T-LLSLLDASFPYI------GI-EE-
-LKVVPLTVFA-HM---T-P---V--------PSSYLKQLSR-D-------AG--LFR-Q
LPTE-----------------VQRQCW--A--LDAG------------------------
-L------LR-RHAL-PSIVAYG-D----E---------------------K-DT-----
LLR---------------------NV----------------------D-----------
----------------------QDL-E--------LTVLKL-EDDWLAGEGATT------
-------------------------------TAAARAKA------------------GAS
VKGAA-------------------------------------------------------
------------------------M------------KSRR-------------------
ALR-----------------------------------------TASA-S----------
-----------------------------------------VN---------RLKK-IIG
----TS---RNAYIE--------------------------------VIRLCRKHF----
-----ESN---G----------------------D-------DA-----SCSLRSQL---
----LMAYH--DA------------GE---------------------------------
---------TEL-------------------------CSA--------------------
------------------------------------------------------------
---------------------DK--------CHRLA-WLMDA----CI------------
--------------------------------R-------------------------D-
-----------R-Y-------------------------LD------S---RRLHEMASI
I-----D-A------------------------------------------------A--
-----------V-AA-------------------------ATK-----------------
--VHKKKAPIKA------------------------------------------------
--P---------------------------------------ARPQSKPAAQQDAA----
-----------------------------------KTTRFRL------------------
-------------VGVGGGKKKDKAA--------------------DDSENVGAMDAVEH
Q----------ALSGGMP------PP--PAPTPPPVSSSALAANEPTATRTTKFRI----
--VGAPKANKDGNESDD----------GGSI-----SRVPDR-------RE---------
----QDDTF----------------EQ---------------------------------
V---------SG------------------------------------------------
-------DM--------------------------GMILRDPPVLHLLLHEV--------
---------IRTLQ-------G-VIE-----AE----------------------KQPK-
------------------------------------------------------------
------------------------D-EQ-------------------RLHEL-TRF----
-----LCLGL-----------TSQA-LL----------------------------RE--
-----NT-------------------------------N------------G--------
I-PK---------------------VPA--------------------------------
-----------E------ITVE-------------FFPILGDLML---------------
-------S-A---------MLR---------------DSD-------------DDMDVED
GEAP--------------------------------------------------------
------------------------------------------------------------
---------------------------------ETSDMSE-------------AV-----
---R-Q-------------------------------KLLRLMTS----------I----
-----------------------------V-------VRK--------------------
--IALTFVL-------------------------------------------VCLQ----
-ND------------------------------NIRT-----------------------
--ATE----------------------------VLEVAAT--------------------
-VM-----------------------------------------------TEKDIADE--
-----------------------------------------SAFAV--------------
--------------T-L-------ARRVA----------SM-------------------
-------------ISKKQTA-------------------------------TDS------
------ALWK------------H-GVEGILLRS---------------------------
-----TS-----------------------ASLEAH---------------DAV-LQLLI
A-S-------A-------S---------------G---LS--------------------
---------------AKSLSS-AVEATL--------VNTKKTRKHRRKGAKKIV---YEY
--EPIVESHSV-------------------------------------RHGSSANLDLKN
TAAS---------------------------ESSDAEQRA-VTVDVI-----------RS
----------------------------------TY------------QMIAS-------
--------------KF-------------------------------SSKLN--------
-------------DTN---------------------------------------AP---
--------------------------------------VLFDY-----------------
------------------------------------------------------------
-------VRKRSKRDA--------------------------------------------
------------------------------------------------------------
----------------------------------GALIDD-----------------EGP
ADY-------------------------------------F-------------------
-------DDEDDGSLMELGLDXKRKIAQRYSRLAFDVSTLETMQ------YNSNHNIMAS
YIN-----XVELTLNLF--------NLPKEIHQLSL-VKLHLKKLTVGLAARRRLA----
------------QLQVY-----------------------TRQDLLR-------------
-------------------AGGTSDGNLKLPLYVCHRLP---------------------
GDAKRL------------------TAYRGIADVSCVDQLAPNA-----FANVALDPASIN
A------------CVSAAPSRPLDDACIKISR----------------------------
------------HARI--------------------------------------------
---------------TALKSSTLMPKVSVATRV--------------------------F
EVVGTHVAGSARAAASTHADLNT-------F-----------------------------
----------------------------SCAX--------------------------
>EP00224_Ostreococcus_tauri_P001545_XP_003079438.1_Cofactor_of_BRCA1_Ostreococcus_tauri
------------------------------------------------------------
------------------------------------------------------------
------------------------MASLPNDPRP--------------------------
----ATPDTE--------------------------------------------------
------------------------------------------------------------
---------------------------------------------DVRPAPAVVDRE---
------------------------------------------------------------
GAPRY--------------------------------------------L----------
---------------------------IG-------------------G-EG--------
GD---FIA----------------------------------------------------
--------ATL-SR-------------------A-TDVQASM--------------ERVR
A-----------LGA-L------------------------SDRDAEP------------
--------------VLGLLS-ALGIR------------------RG--------------
--------------------------------------EAY-------------------
-----------------------------------RE-ML-ERATKELIRRV--------
--------------------------------------------E---------------
------T----------L-P----------------------------------------
--------------Q---G---------------T-LLSLLDASFPYI------GI-EE-
-LKAVPLAVFA-HM---S-P---V--------PSSYLKQVSR-D-------LV--IFR-Q
LPVE-----------------VQRQCW--A--LDWQ------------------------
-L------LR-RHAS-PSMMAYG-E----E---------------------T-AT-----
IEA---------------------MI----------------------N-----------
----------------------QNI-E--------LTPLRA-DEDWSPRE----------
--------------------------------------------------------EGAK
KKGDVSG-----------------------------------------------------
------------------------T------------MNRQ-------------------
KIR-----------------------------------------KESE-S----------
-----------------------------------------VQ---------RLMR-IIG
----KT---PRLYIE--------------------------------IVRLCRAHF----
-----ANS---G----------------------D-------DA-----ACSLRSQL---
----LMAFH--DA------------GE---------------------------------
---------MEM-------------------------CSM--------------------
------------------------------------------------------------
---------------------DK--------CHRLA-WLMDT----CI------------
--------------------------------R-------------------------D-
-----------R-Y-------------------------LD------G---RRLKEMGTI
L-----E-T------------------------------------------------A--
-----------V-EK-------------------------ANK-----------------
--MGGRKPPKPQ------------------------------------------------
------------------------------------------------------------
-----------------------------------GPTRFRL------------------
---------------VGLGV----------------------------------------
------------------------------------------------------------
------APKKDGNESDD----------GGSI-----SRVHDA-------HE---------
----KDEKF----------------EQ---------------------------------
V---------PG------------------------------------------------
-------DM--------------------------GMILADPPVLHLLLHET--------
---------VRTLE-------G-VIE-----AE----------------------RVPA-
------------------------------------------------------------
------------------------K-ER-------------------RLDDL-TKF----
-----ICLAL-----------TSQA-CL----------------------------ME--
-----KV-------------------------------N------------Y--------
I-PA---------------------TPK--------------------------------
-----------E------ICVK-------------FFPLLSDLML---------------
-------S-V---------MLR---------------ESD-------------DGIESEE
GPTN--------------------------------------------------------
------------------------------------------------------------
------------------------------------DMNA-------------EM-----
---R-E-------------------------------KFKALMIW---------------
---SP------------------------C-------VRK--------------------
--IMLTYAL-------------------------------------------ICLQ----
-RK------------------------------NIRT-----------------------
--ATE----------------------------VLELAVE--------------------
-VL-----------------------------------------------TDETIAYE--
-----------------------------------------GAFAT--------------
--------------T-L-------AESIA----------KL-------------------
-------------FSSKEIT-------------------------------TKD------
------AIWK------------H-AVDGLLIRA---------------------------
-----AS-----------------------TSLEAH---------------SEV-LRLLL
Q-A-------S-------D---------------D---LS--------------------
---------------AESLAH-ALETTL--------KNSKASRKRRRKRAKKIV---YEY
--DPIDEKAKT-------------------------------------TYGSSHNFAEVE
LTQPPR-------------------------DTSTLQPFT-ANVDGI-----------RA
----------------------------------AY------------QLFAA-------
-----------------------------------------------KGKLN--------
-------------EGN---------------------------------------AP---
--------------------------------------VLFDY-----------------
------------------------------------------------------------
-------INKRNKRDGKDVGNTGT------------------------------------
------------------------------------------------------------
------------------------------------------------------------
----------------------------------------------------------ID
GETYFDDDGEDGGSLLEFGLSRDVK-----------------------------------
------------------------------------------------------------
------------------------------------------------------------
------------------------------------------------------------
---------------------------------------SPSV-----------------
--------------IRDSPLMSPR------------------------------------
------------------------------------------------------------
------------------------------------------------------------
------------------------------------------------------------
----------------------------------------------------------
>EP00227_Mantoniella_beaufortii_P001711_CAMPEP_0197616018_NCGR_PEP_ID_MMETSP1326-20131121_60316_1_TAXON_ID_1155430_ORGANISM_"Genus_nov._species_nov._Strain_RCC2288"_LENGTH_868_DNA_ID_CAMNT_0043184899_DNA_START_1_DNA_END_2602_DNA_ORIENTATION_
------------------------------------------------------------
------------------------------------------------------------
------------------------------------------------------------
------------------------------------------------------------
-------------------XRT-------YNMF--IR-----------------------
------------------------------------------------------------
------------------------------------------------------------
------------------------------------------------------------
------------------------------------------------------------
-----FQL----------------------------------------------------
--------LQL-ARRP---------------FTT-PLVGEAI--------------KKVQ
E-----------AGA-LT-DAG----------------------AAEP------------
--------------LLGLLG-QLDMT------------------RS-GRAGHSSAFHLNL
STLFFLVVLSPTETPPSSSHKRCEGAAEKWTSVKALVGEVYHSVLDGRETLTLVHFSAAS
LWVEFHGMSRGWFYDKTPHNXVSEVELKSGIVDSCKA-LP-DDALTELKDRI--------
--------------------------------------------Q---------------
------D----------M-P----------------------------------------
--------------Q---G---------------T-LLHLLDAAFPYI------GI-EE-
-LKAVPLAVLT-HL---K-P---V--------PSSYLKQISR-D-------MD--LFR-Q
LPVE-----------------VQRQCW--E--LKRV------------------------
-L------LL-RHTQ-PSLLAYS-E----E---------------------T-AT-----
VMR---------------------NL----------------------D-----------
----------------------SDL-T--------LAPLNA-AEEWGMYA----------
-------------------------------PGQAPPVP------------------PGG
ARAMP-------------------------------------------------------
-----PG------------------------------LPRK-------------------
SLR-----------------------------------------GASA-S----------
-----------------------------------------VQ---------RLKR-LLG
----TS---KVLYLG--------------------------------IVGHCRQYY----
-----MEH---A----------------------Y-------VA-----VCSLRSQL---
----LMALH--DE------------EQ---------------------------------
---------TEL-------------------------CAA--------------------
------------------------------------------------------------
---------------------DR--------CHRLA-WLVDA----CI------------
--------------------------------R-------------------------D-
-----------R-C-------------------------LD------G---RRMAEIEAI
V-----D-R------------------------------------------------M--
-----------A-FD-------------------------A-G-----------------
--AGSRAAAEAA------------------------------------------------
K---------------------------------------ELAKTAAKTAKIEAAKT---
-----------AKKAA-------------GGG----KAGTRAHAPAPAP-----------
------APGPPPALKITFGKKPXX-------------XXXXXXXXXXXFGKKPVVAVAAA
P----------S-----------------AG----PSAG------------------MEG
GNNLDGGGGGGGSDSD-------SDGPAGSI-----SRV---------------ADLS--
----SAS------------------EC---------------------------------
L---------IG------------------------------------------------
-------DL--------------------------GMVLRDPPVLHLILHET--------
---------VRTLE-------A-VVE-----SE----------------------RVPK-
------------------------------------------------------------
------------------------E-EP-------------------RLHQL-TGF----
-----LAVAL-----------GARK-LL----------------------------RD--
-----HS-------------------------------P------------V--------
L-PE---------------------API--------------------------------
-----------Q------TMTE-------------FYPLLGEMML---------------
-------E-S---------MLR---------------DSD-------------DEDDDE-
-----PEE-QEAEEEEE---------------GEVGQIGGK----------GTAAAAATD
DSEEGE---------------------------V-RVGEDGEVLEVSEVAP--------K
GSCK-----K------------------PNSNQAMDDGEG-------------QL-----
---V-M-------------------------------AFTRLMAS---------------
---CD------------------------V-------IRK--------------------
--VALTYAL-------------------------------------------RRLQ----
-AG------------------------------DVRS-----------------------
--ARP----------------------------IIAAAGA--------------------
-----------------------------------------------GGLPDNALIDE--
-----------------------------------------SSFLV--------------
--------------T-L-------ARRLA----------AM-------------------
-------------NSGRDQVA---------------------------AAAPGS------
------RLWR------------A-AMDGVLLRA---------------------------
-----CT-----------------------VGMEVH---------------EEV-LRLIM
A-A-------A-------G---------------A---MK--------------------
---------------DKALAG-LVEATL--------HVTRKSRX----------------
------------------------------------------------------------
------------------------------------------------------------
------------------------------------------------------------
------------------------------------------------------------
------------------------------------------------------------
------------------------------------------------------------
------------------------------------------------------------
------------------------------------------------------------
------------------------------------------------------------
------------------------------------------------------------
------------------------------------------------------------
------------------------------------------------------------
------------------------------------------------------------
------------------------------------------------------------
------------------------------------------------------------
------------------------------------------------------------
------------------------------------------------------------
------------------------------------------------------------
------------------------------------------------------------
------------------------------------------------------------
----------------------------------------------------------
>EP00228_Micromonas_bravo_P002971_CAMPEP_0203020552_NCGR_PEP_ID_MMETSP1401-20130829_26255_1_ASSEMBLY_ACC_CAM_ASM_000894_TAXON_ID_38833_ORGANISM_"Micromonas_pusilla_Strain_CCAC1681"_LENGTH_640_DNA_ID_CAMNT_0049762311_DNA_START_1_DNA_END_1918_DNA_ORIENTATIO
------------------------------------------------------------
------------------------------------------------------------
------------------------------------------------------------
------------------------------------------------------------
------------------XGSIHPADTHPDDDGDDVEPL-------GESPRAAD------
------------------------------------------------------------
------------------------------------------------------------
---RA--------------------------------------------L----------
---------------------------VG-------------------G-EG--------
GD---FVA----------------------------------------------------
--------QTL-ST-------------------A-EDVGEAI--------------RRVQ
Q-----------VGG-MA-----------------------DSADAEP------------
--------------LLGLLG-QLGMT------------------RA--------------
--------------------------------------EVY-------------------
-----------------------------------RS-VL-DDATESLLARV--------
--------------------------------------------KS--------------
-----GS----------M-K----------------------------------------
--------------Q---G---------------A-LLSLLDASFRYV------AI-EE-
-LRAIPLAALE-RL---N-P---V--------PSSYLKNISR-D-------IE--LFR-R
LPVEXAEAVLGTAADVVTAARXXXXXX--X--XXXX------------------------
-X------XX-RHAA-PVAAAFA-D----E---------------------I-AT-----
VVR---------------------NL----------------------E-----------
----------------------CDI-A--------LAPLNR-LEDWSVYA----------
-------------------------------PGAEPPES------------------NST
AAS---------------------------------------------------------
--PIAPGL------------------------------PRK-------------------
SLR-----------------------------------------AASA-S----------
-----------------------------------------VQ---------RLRK-IVG
----SS---KALYLN--------------------------------VIGVVRAHY----
-----AEH---D----------------------D-------PS-----MCALRSQL---
----LMACH--DN------------EL---------------------------------
---------TDL-------------------------CNS--------------------
------------------------------------------------------------
---------------------DK--------CYKLA-WLADA----CV------------
--------------------------------R-------------------------D-
-----------R-C-------------------------LD------G---RRCAEMCAI
V-----K-Q------------------------------------------------L--
-----------D-FD-------------------------S-R-----------------
--AGEREATKAR------------------------------------------------
------------------------------------------EKEARRAKKEMS------
-------------KAA-------------------PKTATRS------------------
--------KGLPALKVTFGLKKKP----------------------------ADAAAAEE
A----------PAAISDPA---TLPDASERPTPHAPHALR--------------------
---RTESDDAVASEGAP-ARGEDSDAPAGSI-----SRAE------------AGFSAG--
----ASEN-----------------RN---------------------------------
P---------LA------------------------------------------------
-------GV--------------------------SMILRDPPVLHLLLHET--------
---------CRTLE-------E-TVK-----AE----------------------LVPK-
------------------------------------------------------------
------------------------K-EK-------------------RLKDV-TEL----
-----LAVAL-----------GARK-TT----------------------------RD--
-----PR-------------------------------P------------C--------
L-PS---------------------APA--------------------------------
-----------E------AMSE-------------FYPILGELIL---------------
-------E-A---------SLR---------------EAR--------------------
-----GDL-VEEEEEEM---------------GT--------------------------
----------------------------------DGDDRDVVMRAEDGDDS--------A
EDGEIG----------------------VSVSLKNVDEGS-------------ER-----
---I-E-------------------------------TLARLM-----------------
------------------------------------------------------------
------------------------------------------------------------
------------------------------------------------------------
------------------------------------------------------------
------------------------------------------------------------
------------------------------------------------------------
------------------------------------------------------------
------------------------------------------------------------
------------------------------------------------------------
------------------------------------------------------------
------------------------------------------------------------
------------------------------------------------------------
------------------------------------------------------------
------------------------------------------------------------
------------------------------------------------------------
------------------------------------------------------------
------------------------------------------------------------
------------------------------------------------------------
------------------------------------------------------------
------------------------------------------------------------
------------------------------------------------------------
------------------------------------------------------------
------------------------------------------------------------
------------------------------------------------------------
------------------------------------------------------------
------------------------------------------------------------
------------------------------------------------------------
------------------------------------------------------------
------------------------------------------------------------
------------------------------------------------------------
------------------------------------------------------------
------------------------------------------------------------
----------------------------------------------------------
>EP00229_Micromonas_commoda_P002853_XP_002502227.1_predicted_protein_Micromonas_commoda
------------------------------------------------------------
------------------------------------------------------------
------------------------MTADVPAAE-------------------------AM
DVDKPEPSGK--------------------------------------------------
-------------SSGEGEARTEPAASDGQNLVDALRQL---------------------
-----------------------------------------------EDDPSSEEDE---
------------------------------------------------------DLAAGG
GKKKV--------------------------------------------L----------
---------------------------VG-------------------G-EG--------
AD---FVA----------------------------------------------------
--------AEL-GR-------------------N-PDVADAI--------------KRIQ
D-----------QGA-LKT------------------VGIDRESDAEP------------
--------------LLGLLG-QLGMT------------------RA--------------
--------------------------------------EVY-------------------
-----------------------------------RH-TL-DDALKELRDRI--------
--------------------------------------------E---------------
------A----------M-P----------------------------------------
--------------Q---G---------------T-LLSLLDASFPYI------GI-EE-
-LKAIPLAALE-HL---K-P---V--------PSSYLKQISR-N-------VE--LFR-Q
LPVE-----------------VQRQCW--E--LRGE------------------------
-L------LR-RHTA-PALTAYA-E----E---------------------T-AT-----
TMR---------------------NL----------------------D-----------
----------------------QDL-A--------LAPLDV-NEGFAVYI----------
-------------------------------PGTAPSST------------------EGG
QKGHAPK-----------------------------------------------------
--PHVPG------------------------------LPRA-------------------
SLR-----------------------------------------RASA-S----------
-----------------------------------------VQ---------RLKR-VVG
----DS---KKLYLG--------------------------------VVINCRVHF----
-----AEH---G----------------------D-------VG-----ACSLRSQL---
----LMSLH--DD------------EK---------------------------------
---------TGL-------------------------CGV--------------------
------------------------------------------------------------
---------------------DR--------CHRLA-WLADA----CV------------
--------------------------------R-------------------------D-
-----------R-C-------------------------LD------G---RRCAEIVQI
I-----E-K------------------------------------------------I--
-----------D-FD-------------------------S-K-----------------
--AGERAAR---------------------------------------------------
------------------------------------------AKTAGSKKKATPPAPS--
-----------------------------------RKMATRS------------------
------APPKLPTLKFTFGKKKDE-------------EKKDEEKKEEDAKEPAATAPAAE
P----------P-----------------AAVPAEPSVG--------------------G
GNTDVGAPGPTASDADDG----VSDAPAGSV-------V---------------ADLS--
----NASG-----------------EN---------------------------------
L---------LG------------------------------------------------
-------DA--------------------------AMCLRDPPVLHLLLHET--------
---------LRTLD-------A-ALE-----KN----------------------KNAKK
I-----------------------------------------------------------
--------------------EPLSK-NA-------------------RLEEL-TRL----
-----VTLAL-----------AARR-IL----------------------------RD--
-----RA-------------------------------P------------S--------
F-PE---------------------VPA--------------------------------
-----------E------LMDR-------------FYPLLGDVIA---------------
-------S-G--------GFLG---------------DTI-------------DDEGKA-
-----GDA-GGTPSDEE---------------GEV-----------------------PE
DMELAE---------------------------VEETNEDGEIVLVKKWRP--------R
SKPAFR--IK------------------INVKSAKKASVK-------------QQ-----
---I-A-------------------------------ELSEMMKT---------------
---SD------------------------V-------ARK--------------------
--IALTHAL-------------------------------------------RRLR----
-EG------------------------------DVAG-----------------------
--ANP----------------------------ILAAAAA--------------------
-----------------------------------------------GGLPDARVGDE--
-----------------------------------------QPFAV--------------
--------------T-L-------ARRLA----------AM-------------------
-------------NSGMGAVE---------------------------AAAPGG------
------ALWR------------N-AVDGCLLRC---------------------------
-----CV-----------------------AGLEVH---------------EET-LRLVL
A-A-------S-------A---------------R---MT--------------------
---------------GEDLCS-IVESTL--------HVTRKSRKVNKRRAKPIV---YEY
--EPIKPVKGV-I-AGR----RGLGGG--VGGGGSFGGPGL--------GGSSGDLGGYA
SASS------------VGGLGGYTSGG-TDAGSDGAPGNN-SGADGV-----------QA
----------------------------------TY------------QLLVR-------
--------------RE-------------------------------SARLT--------
-------------EAA---------------------------------------AP---
--------------------------------------KLHEY-----------------
------------------------------------------------------------
-------LARKDRRDMKRSGRA--------------------------------------
------------------------------------------------------------
-------------------------------VGGVGDEDDAG------------------
------------------------------------------------------------
------------------------------------------------------------
------------------------------------------------------------
------------------------------------------------------------
------------------------------------------------------------
------------------------------------------------------------
-----------------RPFSP--------------------------------------
------------------------------------------------------------
------------------------------------------------------------
------------------------------------------------------------
----------------------------------------------------------
>EP00230_Micromonas_polaris_P001643_CAMPEP_0119224474_NCGR_PEP_ID_MMETSP1327-20130426_33682_1_TAXON_ID_38833_ORGANISM_"Micromonas_pusilla_Strain_RCC2306"_LENGTH_900_DNA_ID_CAMNT_0007222751_DNA_START_83_DNA_END_2780_DNA_ORIENTATION_-
------------------------------------------------------------
------------------------------------------------------------
------------------------------------------------------------
------------------------------------------------------------
------------------------------------------------------------
------------------------------------------------------------
------------------------------------------------------------
------------------------------------------------------------
------------------------------------------------------------
------------------------------------------------------------
------------------------------------------------------------
------------------------------------------------------------
------------------------------------------------------------
------------------------------------------------------------
------------------------------------------------------------
------------------------------------------------------------
-----------------M-T----------------------------------------
--------------Q---G---------------A-LLSLLDASFRYV------TI-EE-
-LRAVPLAALT-RL---N-P---V--------PSSYLKNISR-D-------PE--LFR-R
LPVE-----------------TQRQCW--S--LKPT------------------------
-L------LR-RHAT-PIVVNFA-D----E---------------------T-AT-----
VVR---------------------NL----------------------E-----------
----------------------ADV-F--------LAPLNR-AEGWAVFP----------
-------------------------------PGGAPIGA------------------EEK
SAGT--------------------------------------------------------
-----PGG-----------------------------LPRK-------------------
SLR-----------------------------------------AASA-S----------
-----------------------------------------TA---------RLRK-IVG
----TS---TGLYLT--------------------------------VLGVIRAHY----
-----AEY---G----------------------L-------PA-----TCALRSQL---
----LMSLH--DD------------DL---------------------------------
---------VDL-------------------------CAA--------------------
------------------------------------------------------------
---------------------DK--------CHRLA-WLCDA----CV------------
--------------------------------R-------------------------D-
-----------R-C-------------------------LD------G---RRCFEMAAV
V-----A-Q------------------------------------------------L--
-----------D-FD-------------------------S-R-----------------
--AGEREAQVKK------------------------------------------------
------------------------------------------ENEQRRVKKEHAG-----
-----------KKEHA-------------------ATNATRS------------------
--------KGLPALKVTFGMKKKPDVVT---------DAVPSHAMDVDGKQSNDVPVGNE
S----------GKNESTPLVAQTQPKLTLKINPPAAPAVS------------------TG
VGGNDSPNFAVLRDGDA-EGAVSEDAGAGSI-----SRAE------------AGFTAG--
----AHENXEPA-RGRGDDPSRPAHRN---------------------------------
P---------LA-----VRAFPNHHISPTD------------------CPYKTDIYFXFN
Q------GV--------------------------GMILRDPPMLHLLLHET--------
---------CRTLE-------A-TVW-----NE----------------------MVPK-
------------------------------------------------------------
------------------------K-EE-------------------RLKHL-TSL----
-----LAVAC-----------GARV-ST----------------------------RA--
-----DR-------------------------------P------------V--------
L-PQ---------------------PPP--------------------------------
-----------A------VISE-------------FYPILAEMIL---------------
-------E-A---------MLR---------------AGR--------------------
-----GDE-EETEEEEV-------------------------------------VVIDSK
QKQTA----------------------------TDTMDEDGEVHTQDPGTQ--------E
PGPD------------------------SPATTSARTGTS-------------PR-----
---I-E-------------------------------TLTRLMKS---------------
---SD------------------------V-------IRK--------------------
--VALTHAL-------------------------------------------RVLR----
-NG------------------------------DAAG-----------------------
--SVA----------------------------ILTSASG--------------------
-----------------------------------------------GGVDD--WTDE--
-----------------------------------------APFLV--------------
--------------T-L-------ARKVA----------SMYGGAGGGAYG-GGGGT---
--------TYGGSGGAKKGTTKHK------------------------PRKVGD------
------KFWR------------A-AVQGVLIPA---------------------------
-----CV-----------------------AGGEAH---------------EEV-LRLLL
L-V-------A-------S---------------S---LD--------------------
---------------DAALCE-LVEQTL--------SVTKKSRKLFKKRTKHAG---YEH
--EPPTGARGV----------VGRGGS--FASRGSYGSQTFSNL-HKKSFGSVGSLNSMG
ERQLDLRQ------LGHAGLSDNGTGADTDGYGTARDGQG-GGVDGV-----------RA
----------------------------------TY------------QLLAQ-------
--------------RC-------------------------------ASRLT--------
-------------PAT---------------------------------------AP---
--------------------------------------RLHEY-----------------
------------------------------------------------------------
-------LARRDRKESKRNTHN--------------------------------------
------------------------------------------------------------
------------------------------------DLDDVSG---------DF------
------------------------------------------------------------
------------------------------------------------------------
------------------------------------------------------------
------------------------------------------------------------
------------------------------------------------------------
------------------------------------------------------------
--------------RTDSP-----------------------------------------
------------------------------------------------------------
------------------------------------------------------------
------------------------------------------------------------
----------------------------------------------------------
>EP00230_Micromonas_polaris_P005268_CAMPEP_0117639284_NCGR_PEP_ID_MMETSP0802-20121206_8260_1_TAXON_ID_38833_ORGANISM_"Micromonas_sp._Strain_CCMP2099"_LENGTH_990_DNA_ID_CAMNT_0005444237_DNA_START_1_DNA_END_2973_DNA_ORIENTATION_
----------A-------------------------------------------------
------------------------------------------------------------
---------------------------------------------------------GAI
EVVGDAPVGG--------------------------------------------------
------------------GGSVHPGNTDATDDDGDVEPV---------------------
----------------------------------------------------GESPQ---
------------------------------------------------------------
MRDRI--------------------------------------------L----------
---------------------------VG-------------------G-EG--------
GD---YVA----------------------------------------------------
--------RCL-ST-------------------A-QDVQEAI--------------RLVQ
V-----------EGG-WGGGS----------------SSNTTASDHEP------------
--------------LLGLLG-QLGLT------------------RA--------------
--------------------------------------ETY-------------------
-----------------------------------RA-VL-DDSVETLLRKV--------
--------------------------------------------AS--------------
-----AT----------M-T----------------------------------------
--------------Q---G---------------A-LLSLLDASFKYV------TI-EE-
-LRAVPLAALT-RL---N-P---V--------PSSYLKNISR-D-------PE--LFR-R
LPVE-----------------TQRQCW--S--LKPT------------------------
-L------LR-RHAT-PIVVNFA-D----E---------------------T-AT-----
VVR---------------------NL----------------------E-----------
----------------------ADV-F--------LAPLNR-AEGWAVFP----------
-------------------------------PGGAPIGA------------------EEK
SAGT--------------------------------------------------------
-----PGG-----------------------------LPRK-------------------
SLR-----------------------------------------AASA-S----------
-----------------------------------------TA---------RLRK-IVG
----TS---TGLYLT--------------------------------VLGVIRAHY----
-----AEY---G----------------------L-------PA-----TCALRSQL---
----LMSLH--DD------------DL---------------------------------
---------VDL-------------------------CAA--------------------
------------------------------------------------------------
---------------------DK--------CHRLA-WLCDA----CV------------
--------------------------------R-------------------------D-
-----------R-C-------------------------LD------G---RRCFEMAAV
V-----A-Q------------------------------------------------L--
-----------D-FD-------------------------S-R-----------------
--AGEREAQVKK------------------------------------------------
------------------------------------------ENEQRRVKKEHAG-----
-----------KKEHA-------------------ATNATRS------------------
--------KGLPALKVTFGMKKKPDVVT---------DAVPSHAMDVDGKQSNDVPVGNE
S----------GKNESTPLVAQTQPKLTLKINPPAAPAVS------------------TG
VGGNDSPNFAVFRDGDA-EGAVSEDAGAGSI-----SRAE------------AGFTAG--
----AHEN-----------------RN---------------------------------
P---------LA------------------------------------------------
-------GV--------------------------GMILRDPPMLHLLLHET--------
---------CRTLE-------A-TVW-----NE----------------------MVPK-
------------------------------------------------------------
------------------------K-EE-------------------RLKHL-TSL----
-----LAVAC-----------GARV-ST----------------------------RA--
-----DR-------------------------------P------------V--------
L-PQ---------------------PPP--------------------------------
-----------A------VMSE-------------FYPILAEMIL---------------
-------E-A---------MLR---------------AGR--------------------
-----EDE-EETEEEEV-------------------------------------VVIDSK
QKQTA----------------------------TDTMDEDGEVHTQDPGTQ--------E
PGPD------------------------SPATTSARTGTS-------------PR-----
---I-E-------------------------------TLTRLMKS---------------
---SD------------------------V-------IRK--------------------
--VALTHAL-------------------------------------------RVLR----
-NG------------------------------DAAG-----------------------
--SVA----------------------------ILTSASG--------------------
-----------------------------------------------GGVDD--WTDE--
-----------------------------------------APFLV--------------
--------------T-L-------ARKVA----------SMYGGAGGGAYG-RGGGT---
--------TYGGSGSAKKGTTKHK------------------------PRKVGD------
------KFWR------------A-AVQGVLIPA---------------------------
-----CV-----------------------AGGEAH---------------EEV-LRLLL
L-V-------A-------S---------------S---LD--------------------
---------------DAALCE-LVEQTL--------SVTKKSRKLFKKRTKHAG---YEH
--EPPTGARGV----------VGRGGS--FASRGSYGSQTFSNL-HKKSFGSVGSLNSMG
ERQLDLRQ------HGHAGLSDNGTGADTDGYGTARDGQG-GGVDGV-----------RA
----------------------------------TY------------QLLAQ-------
--------------RC-------------------------------ASRLT--------
-------------PAT---------------------------------------AP---
--------------------------------------RLHEY-----------------
------------------------------------------------------------
-------LARRDRKESKRNTHN--------------------------------------
------------------------------------------------------------
------------------------------------DLDDVSG---------DF------
------------------------------------------------------------
------------------------------------------------------------
------------------------------------------------------------
------------------------------------------------------------
------------------------------------------------------------
------------------------------------------------------------
--------------RTDSPALT--------------------------------------
------------------------------------------------------------
----------G-------------------------------------------------
------------------------------------------------------------
----------------------------------------------------------
>EP00231_Micromonas_pusilla_P004470_XP_003059225.1_predicted_protein_Micromonas_pusilla_CCMP1545
------------------------------------------------------------
------------------------------------------------------------
------------------------------------------------------------
------------------------------------------------------------
------------------------------------------------------------
------------------------------------------------------------
------------------------------------------------------------
------------------------------------------------------------
------------------------------------------------------------
------------------------------------------------------------
------------------------------------------------------------
------------------------------------------------------------
------------------------------------------------------------
------------------------------------------------------------
------------------------------------------------------------
------------------------------------------------------------
------------------------------------------------------------
------------------------------------------------------------
-----------------------------------------M-N-------SH--FF---
------------------------------------------------------------
------------------------------------------------------------
------------------------------------------------------------
------------------------------------------------------------
------------------------------------------------------------
------------------------------------------------------------
------------------------------------------------------------
------------------------------------------------------------
---------------------------------------------------------VWN
----DP---QTLYLG--------------------------------IVSLCRAQY----
-----AEH---G----------------------S-------PA-----ACSLRSQF---
----LMALH--DE------------EQ---------------------------------
---------TDL-------------------------CAS--------------------
------------------------------------------------------------
---------------------DR--------CHRLA-WLADA----CA------------
--------------------------------R-------------------------D-
-----------R-C-------------------------VD------G---RRLTEILQL
V-----E-T------------------------------------------------A--
-----------V-FD-------------------------A-S-----------------
--AGERAAATER------------------------------------------------
K------------------------------------------KKAAAAKKAEAA-----
-----------AKKAA-------------AAA----AAAVERKERAAAA-----------
------RVKPKMKVQFTFG--KKPPAAA--------VADGDEPAVEEDGEREKPATVADA
D----------ADAASKP------PD--DAPVPAAMDVADGEEDAPTPTPTPGPALAAVS
VGGNNT---AVGDDDDDGNGGGESDAPAGSI-----SRVN-------------D-IGG--
----ASD------------------EN---------------------------------
L---------LG------------------------------------------------
-------DL--------------------------GMVLRDPPVLNLLLHEI--------
---------VRTLE-------T-LARGV---GT----------------------KGKA-
------------------------------------------------------------
------------------------S-GN-------------------RLGGL-TRL----
-----VAIAL-----------GARR-VL----------------------------RES-
--KPRRE-------------------------------P------------T--------
M-PA---------------------APK--------------------------------
-----------E------ATEE-------------FYPLLRSMLE---------------
-------E-S---------IAR---------------AAA----------GEGDEDDAVA
RA---REE-KEDGEAEE---------------G---ELNR------------------SD
YVEEK----------------------------IEHVGEDGEITIETRLVP--------K
AKGL-T--FK------------------------MMSPAA-------------AR-----
---H-A-------------------------------RLVSLISE---------------
---GD------------------------L-------MRK--------------------
--VALTYAL-------------------------------------------RRLH----
-HG------------------------------DVRA-----------------------
--ARP----------------------------VLRAIAN--------------------
-----------------------------------------------GGASDASVLDE--
-----------------------------------------AAAAV--------------
--------------T-L-------ARRLA----------AL-------------------
-------------NSGVRAVA---------------------------AAAPGT------
------SCWK------------H-AVDGFLLRA---------------------------
-----CV-----------------------ASMETH---------------EEV-LRLIL
A-V-------T-------D---------------RP-TMT--------------------
---------------DDVLAG-LVETTL--------HATRKSRRTHKRRAKQIV---YEY
--EPLQPLQRG-VVAGRL--GLGLGGG--LLHGGGAGGA--------FHGGSGTDT-GYA
SA----------------GVGGGTSAADSDTDRPGSPGFG-GGVDGV-----------RA
----------------------------------TY------------QLLAQ-------
--------------QA-------------------------------SGRLT--------
-------------EER---------------------------------------AP---
--------------------------------------KLHEY-----------------
------------------------------------------------------------
-------LARRDRRDMRRAG----------------------------------------
------------------------------------------------------------
------------------------------------GADR------------PF----SP
DGT---------------------------------------------------------
------------------------------------------------------------
------------------------------------------------------------
------------------------------------------------------------
------------------------------------------------------------
------------------------------------------------------------
---------------DSRPFSP--------------------------------------
------------------------------------------------------------
------------------------------------------------------------
------------------------------------------------------------
----------------------------------------------------------
>EP00232_Nephroselmis_pyriformis_P014177_CAMPEP_0182884824_NCGR_PEP_ID_MMETSP0034_2-20130328_19234_1_TAXON_ID_156128_ORGANISM_"Nephroselmis_pyriformis_Strain_CCMP717"_LENGTH_309_DNA_ID_CAMNT_0025018055_DNA_START_1_DNA_END_927_DNA_ORIENTATION_
----------HHP-----------------------------------------------
------------------------------------------------------------
------------------------------------------------------------
------PPAR--------------------------------------------------
------------------------------------------------------------
------------------------------------------------------------
-------------------------------------------------MGDARPADGEG
DQHEL--------------------------------------------L----------
---------------------------IG-------------------A-AG--------
SE---FVA----------------------------------------------------
--------RTL-ST---------------------SQPQDAI--------------ALIH
Q-----------KGS-L------------------------PNARAVP------------
--------------LLGLLD-HLRLS------------------RS--------------
--------------------------------------ESH-------------------
-----------------------------------QA-IC-EVAQRTLLERI--------
--------------------------------------------K---------------
------S----------L-K----------------------------------------
--------------P---D---------------K-LLALLEASFPYL------GI-PE-
-LRAVPLAVLA-EL---Q-P---V--------PAAFLKQLSA-D-------KE--LFH-D
LPLG-----------------VKRQVW--E--LDTS------------------------
-L------LR-RHAM-PLLHAHA-N----E---------------------T-AT-----
TVT---------------------AF----------------------D-----------
----------------------MDP-RP-------VAPEPA-KPPAPDGKRAK-------
------------------------------------------------------------
----------------------------------------------------------MM
PPKSMPR------------------------------LPRH-------------------
KIR-----------------------------------------LGSN-A----------
-----------------------------------------LK---------NMYS-IVG
----QS---PRLYRS--------------------------------LVSLCRMHF----
-----ADH---G----------------------R-------DT-----VCSLRSQL---
----LMGLH--DR------------RE---------------------------------
---------NDL-------------------------CQQ--------------------
------------------------------------------------------------
---------------------DP--------THKLA-WTLDA----GV------------
--------------------------------R-------------------------D-
-----------R-H-------------------------LD------E---R--------
------------------------------------------------------------
------------------------------------------------------------
------------------------------------------------------------
------------------------------------------------------------
------------------------------------------------------------
------------------------------------------------------------
------------------------------------------------------------
------------------------------------------------------------
------------------------------------------------------------
------------------------------------------------------------
------------------------------------------------------------
------------------------------------------------------------
------------------------------------------------------------
------------------------------------------------------------
------------------------------------------------------------
------------------------------------------------------------
------------------------------------------------------------
------------------------------------------------------------
------------------------------------------------------------
------------------------------------------------------------
------------------------------------------------------------
------------------------------------------------------------
------------------------------------------------------------
------------------------------------------------------------
------------------------------------------------------------
[truncated: 1,521,849 more chars]
