# Supplementary material for: Evolution of promoter-proximal pausing enabled a new layer of transcription control
Source: bioRxiv. 2024 Oct 12:2023.02.19.529146. Preprint. [Version 2] doi: 10.1101/2023.02.19.529146 (PMC11482795; doi:10.1101/2023.02.19.529146)
Supplement: Supplement 1 [file media-1.zip › Other Supplemental Materials/NELFB/NELFBNELFqueriesalleval10_taxatrimmed_aligntrimmed.fasta]

>EP00001_Collodictyon_triciliatum_P090437_15954_4/69-196
A-IVQLLEQTFPYI------SI-EE--LQDVPITLLK-HV---P-E---I--------PRAYLQYILS-H--
-----PK--IYE-VCPLE-----------------VKRPIW--L--LDEK----------------------
---L------LA-NDIM-PLIQQYM-A----D---------------------P-TQ-----VYT-------
--------------EN----------------------Y---------------------------------
------------------------------------------------------------------------
------------------------------------------------------------------------
-------------------------------ILH-NP-Q------------IRPL-----------------
--VRR-----------------------------------------EKIS-A--------------------
-------------------------------LK---------EIVK-VIS----PK---PSIYNI-------
-------------------------FV---------------------------------------------
------------------------------------------------------------------------
------------------------------------------------------------------------
------------------------------------------------------------------------
------------------------------------------------------------------------
------------------------------------------------------------------------
------------------------------------------------------------------------
------------------------------------------------------------------------
------------------------------------------------------------------------
------------------------------------------------------------------------
------------------------------------------------------------------------
------------------------------------------------------------------------
------------------------------------------------------------------------
------------------------------------------------------------------------
------------------------------------------------------------------------
------------------------------------------------------------------------
------------------------------------------------------------------------
------------------------------------------------------------------------
------------------------------------------------------------------------
------------------------------------------------------------------------
------------------------------------------------------------------------
------AS----------------------------------------------------------------
------------------------------------------------------------------------
------------------------------------------------------------------------
------------------------------------------------------------------------
------------------------------------------------------------------------
------------------------------------------------------------------------
------------------------------------------------------------------------
------------------------------------------
>EP00002_Diphylleia_rotans_P001365_TRINITY_DN10762_c0_g1_i1.p1_TRINITY_DN10762_c0_g1_TRINITY_DN10762_c0_g1_i1.p1_ORF_type_complete_len_568_score_136.99_TRINITY_DN10762_c0_g1_i1_188-1891/37-384
V-MTKLLEQTFPYV------LM-DE--IQEIPITILK-NL---P-E---I--------PRPYAQFIAS-H--
-----QR--LYE-VCPVE-----------------VKRSVW--L--LDEK----------------------
---L------FS-SEVY-PLIQSYL-S----E---------------------A-TQ-----TFT-------
--------------EN----------------------Y---------------------------------
------------------------------------------------------------------------
------------------------------------------------------------------------
-------------------------------MLH-NA-T------------MRPQ-----------------
--ARR-----------------------------------------EKIP-I--------------------
-------------------------------LK---------ELAK-RIG----SR---ITIYQM-------
-------------------------FVNYLKTLY---------STN---P----------------------
A-------QG-----ICSLRKDV-------LMTFH--DL------------GF-------------------
-----------------------VDV-------------------------CNQ------------------
------------------------------------------------------------------------
-----------DR--------TFLLA-WRLDA----CS----------------------------------
----------V-------------------------D------------N-L--------------------
-----ID------E---RRIKELNSYF-----D-S-------------------------------------
-----------L-------------G-S--------------------------N-----------------
------------------------------------------------------------------------
------------------------------------------------------------------------
------------------------------------------------------------------------
------------------------------------------------------------------------
------------------------------------------------------------------------
---------------------------SALE-----------------------------PKL---------
WG-------------------------------------------------------DI-------------
-------------AMILNHPSVMHLLQLSI-----------------YSTLL-------A-TVE-----KR-
---------------------ILPR-----------------------------------------------
--------------------------------------A-DD-------------------NLQFL-TIL--
-------AGIGL-----------NSHS-IV----------------------------VS-------GT---
----------------------------Y------------T--------P-SR------------------
---VDK-------------------------------------------G------LLSI------------
-FYPYLASVIL----------------------D-R---------MMN---------------NEL------
-------SAD--------------------------------------------------------------
------------------------------------------------------------------------
-------------------------------------------PV--------F-E----------------
---------------QFKSYLSG------------------NK------------------------L----
---ARK----------------------ELLYFVV-------------------------------------
------SRFV-----EK------------------------------DYPF---------------------
----VEY----------------------------FLPTILE
>EP00002_Diphylleia_rotans_P001366_TRINITY_DN10762_c0_g1_i2.p1_TRINITY_DN10762_c0_g1_TRINITY_DN10762_c0_g1_i2.p1_ORF_type_complete_len_421_score_84.42_TRINITY_DN10762_c0_g1_i2_61-1323/89-409
V-MTKLLEQTFPYV------LM-DE--IQEIPITILK-NL---P-E---I--------PRPYAQFIAS-H--
-----QR--LYE-VCPVE-----------------VKRSVW--L--LDEK----------------------
---L------FS-SEVY-PLIQSYL-S----E---------------------A-TQ-----TFT-------
--------------EN----------------------Y---------------------------------
------------------------------------------------------------------------
------------------------------------------------------------------------
-------------------------------MLH-NA-T------------MRPQ-----------------
--ARR-----------------------------------------EKIP-I--------------------
-------------------------------LK---------ELAK-RIG----SR---ITIYQM-------
-------------------------FVNYLKTLY---------STN---P----------------------
A-------QG-----ICSLRKDV-------LMTFH--DL------------GF-------------------
-----------------------VDV-------------------------CNQ------------------
------------------------------------------------------------------------
-----------DR--------TFLLA-WRLDA----CS----------------------------------
----------V-------------------------D------------N-L--------------------
-----ID------E---RRIKELNSYF-----D-S-------------------------------------
-----------L-------------G-S--------------------------N-----------------
------------------------------------------------------------------------
------------------------------------------------------------------------
------------------------------------------------------------------------
------------------------------------------------------------------------
------------------------------------------------------------------------
---------------------------SALE-----------------------------PKL---------
WG-------------------------------------------------------DI-------------
-------------AMILNHPSVMHLLQLSI-----------------YSTLL-------A-TVE-----KR-
---------------------ILPR-----------------------------------------------
--------------------------------------A-DD-------------------NLQFL-TIL--
-------AGIGL-----------NSHS-IV----------------------------VS-------GT---
----------------------------Y------------T--------P-SR------------------
---VDK-------------------------------------------G------LLSI------------
-FYPYLASVIL----------------------D-R---------MMN---------------NEL------
-------SAD--------------------------------------------------------------
------------------------------------------------------------------------
-------------------------------------------PV--------F-E----------------
---------------QFKSYLSG------------------NK------------------------L----
---ARK------------------------------------------------------------------
------------------------------------------------------------------------
------------------------------------------
>EP00002_Diphylleia_rotans_P001368_TRINITY_DN10762_c0_g1_i4.p1_TRINITY_DN10762_c0_g1_TRINITY_DN10762_c0_g1_i4.p1_ORF_type_complete_len_620_score_146.31_TRINITY_DN10762_c0_g1_i4_61-1920/89-436
V-MTKLLEQTFPYV------LM-DE--IQEIPITILK-NL---P-E---I--------PRPYAQFIAS-H--
-----QR--LYE-VCPVE-----------------VKRSVW--L--LDEK----------------------
---L------FS-SEVY-PLIQSYL-S----E---------------------A-TQ-----TFT-------
--------------EN----------------------Y---------------------------------
------------------------------------------------------------------------
------------------------------------------------------------------------
-------------------------------MLH-NA-T------------MRPQ-----------------
--ARR-----------------------------------------EKIP-I--------------------
-------------------------------LK---------ELAK-RIG----SR---ITIYQM-------
-------------------------FVNYLKTLY---------STN---P----------------------
A-------QG-----ICSLRKDV-------LMTFH--DL------------GF-------------------
-----------------------VDV-------------------------CNQ------------------
------------------------------------------------------------------------
-----------DR--------TFLLA-WRLDA----CS----------------------------------
----------V-------------------------D------------N-L--------------------
-----ID------E---RRIKELNSYF-----D-S-------------------------------------
-----------L-------------G-S--------------------------N-----------------
------------------------------------------------------------------------
------------------------------------------------------------------------
------------------------------------------------------------------------
------------------------------------------------------------------------
------------------------------------------------------------------------
---------------------------SALE-----------------------------PKL---------
WG-------------------------------------------------------DI-------------
-------------AMILNHPSVMHLLQLSI-----------------YSTLL-------A-TVE-----KR-
---------------------ILPR-----------------------------------------------
--------------------------------------A-DD-------------------NLQFL-TIL--
-------AGIGL-----------NSHS-IV----------------------------VS-------GT---
----------------------------Y------------T--------P-SR------------------
---VDK-------------------------------------------G------LLSI------------
-FYPYLASVIL----------------------D-R---------MMN---------------NEL------
-------SAD--------------------------------------------------------------
------------------------------------------------------------------------
-------------------------------------------PV--------F-E----------------
---------------QFKSYLSG------------------NK------------------------L----
---ARK----------------------ELLYFVV-------------------------------------
------SRFV-----EK------------------------------DYPF---------------------
----VEY----------------------------FLPTILE
>EP00003_Mantamonas_plastica_P013957_TRINITY_DN2422_c0_g1_i3.p1_TRINITY_DN2422_c0_g1_TRINITY_DN2422_c0_g1_i3.p1_ORF_type_3prime_partial_len_326_score_35.49_TRINITY_DN2422_c0_g1_i3_151-1125/86-279
Q-RVALLEMSFPYI------GF-KQ--LQAIPIAVMT-AL---S-K---V--------PQSFLVQLSE-N--
-----PD--ILS-SCPLQ-----------------VKQQVW--S--IDND----------------------
---L------FI-AQIT-PHVQSYI-I----D---------------------Q-SI-----ESQS------
--------------LF----------------------E---------------------------------
------------------------------------------------------------------------
------------------------------------------------------------------------
-------------------------------YGK-ED-S------------IAPS-----------------
--ARR-----------------------------------------ARSD-A--------------------
-------------------------------LK---------QLSS-LIG----TS---VDLYKS-------
-------------------------TCNSIRKWF---------AES---N----------------------
D-------PI-----YAALRNDL-------IMYIH--DI------------GV-------------------
-----------------------TEI-------------------------LQQ------------------
------------------------------------------------------------------------
-----------DC--------TTQYS-YHL------------------------------------------
------------------------------------------------------------------------
------------------------------------------------------------------------
------------------------------------------------------------------------
------------------------------------------------------------------------
------------------------------------------------------------------------
------------------------------------------------------------------------
------------------------------------------------------------------------
------------------------------------------------------------------------
------------------------------------------------------------------------
------------------------------------------------------------------------
------------------------------------------------------------------------
----------------------LPS-----------------------------------------------
--------------------------------------S-------------------------YS-PLL--
------------------------------------------------------------------------
------------------------------------------------------------------------
------------------------------------------------------------------------
----TLTNQQ--------------------------------------------------------------
------------------------------------------------------------------------
------------------------------------------------------------------------
------------------------------------------------------------------------
------------------------------------------------------------------------
------------------------------------------------------------------------
------------------------------------------------------------------------
-----RN----------------------------HLP----
>EP00003_Mantamonas_plastica_P013958_TRINITY_DN2422_c0_g1_i4.p1_TRINITY_DN2422_c0_g1_TRINITY_DN2422_c0_g1_i4.p1_ORF_type_3prime_partial_len_619_score_159.58_TRINITY_DN2422_c0_g1_i4_151-2004/86-455
Q-RVALLEMSFPYI------GF-KQ--LQAIPIAVMT-AL---S-K---V--------PQSFLVQLSE-N--
-----PD--ILS-SCPLQ-----------------VKQQVW--S--IDND----------------------
---L------FI-AQIT-PHVQSYI-I----D---------------------Q-SI-----ESQS------
--------------LF----------------------E---------------------------------
------------------------------------------------------------------------
------------------------------------------------------------------------
-------------------------------YGK-ED-S------------IAPS-----------------
--ARR-----------------------------------------ARSD-A--------------------
-------------------------------LK---------QLSS-LIG----TS---VDLYKS-------
-------------------------TCNSIRKWF---------AES---N----------------------
D-------PI-----YAALRNDL-------IMYIH--DI------------GV-------------------
-----------------------TEI-------------------------LQQ------------------
------------------------------------------------------------------------
-----------DS--------THDCA-WCLDA----IV----------------------------------
----------R-------------------------D------------Q-S--------------------
-----IN------S---KRMTDMQDYY-----G-K-------------------------------------
-----------L-------------K-KD-------------------------D-----------------
------------------------------------------------------------------------
------------------------------------------------------------------------
------------------------------------------------------------------------
------------------------------------------------------------------------
------------------------------------------------------------------------
---------------------------AT---------------------------------A---------
LT-------------------------------------------------------DL-------------
-------------ALIVANPASINSLSKTI-----------------LSIFN-------E-LLQ-----TQ-
---------------------EVPR-----------------------------------------------
--------------------------------------S-HK-------------------ILKYA-TLL--
-------LTLGL-----------NSAS-MA----------------------------AS-------QE---
----------------------------Y------------I--------E-PK------------------
---LEK-------------------------------------------K------VVHF------------
-IYPTLVNIQLDVLL-----------------VD-D---------ELV---------------DVD------
-------EFGEFSESN--------------------------------------------------------
PDDED-------------------------------------------------------------------
--------------------DGIGC--SST-------------QF--------S-D----------------
---------------TFKQQLKE------------------SQ------------------------T----
---AQT----------------------VVFAFLY-------------------------------------
------DRIK-----DV------------------------------DVAT---------------------
----IKR----------------------------ILPAILD
>EP00004_Rigifila_ramosa_P002680_TRINITY_DN12762_c0_g1_i1.p1_TRINITY_DN12762_c0_g1_TRINITY_DN12762_c0_g1_i1.p1_ORF_type_internal_len_570_score_130.16_TRINITY_DN12762_c0_g1_i1_3-1709/85-455
T-LGVLLDQTFQYV------AV-PE--LQDVTLAILA-HM---N-A---I--------PVHYLRQIAQ-K--
-----PA--LYA-AAPLN-----------------ARRALW--A--IDST----------------------
---L------FI-RHLL-PIFSEYL-N----D---------------------H-QR-----ILS-------
--------------AR----------------------D---------------------------------
------------------------------------------------------------------------
------------------------------------------------------------------------
------------------------------LLVS-EG-S------------RYSA-----------------
--PRR-----------------------------------------LRTA-P--------------------
-------------------------------LQ---------QIVA-SVG----NS---LPLYEM-------
-------------------------VVKQLRTLF---------ATT---G----------------------
H-------SG-----FLSLRFQL-------LMALH--DA------------GT-------------------
-----------------------SAI-------------------------YDH------------------
------------------------------------------------------------------------
-----------DP--------VHRLA-WSIDA----CL----------------------------------
----------R-------------------------D------------G-S--------------------
-----LD------L---RRLRDLNAYA-----T-D-------------------------------------
-----------L-------------A----------------------------Q-----------------
------------------------------------------------------------------------
------------------------------------------------------------------------
------------------------------------------------------------------------
------------------------------------------------------------------------
------------------------------------------------------------------------
---------------------------SD---------------------------------N---------
WS-------------------------------------------------------DA-------------
-------------AMLLADSHFQHALAITA-----------------YVCLG-------N-SVA-----SA-
---------------------TMPR-----------------------------------------------
--------------------------------------E-EE-------------------PLMLI-ATL--
-------AAYAS-----------DART-AV----------------------------AG-------GL---
-----------------------------------------S--------Q-PA--------PSTL------
---LDK-------------------------------------------T------LLQL------------
-FLSTVSMMIV----------------------E-S---------HLA---------------ALG------
-------PEA------------------------------------------------------------AA
PTEDAAA------------------------------SQDRQQWI---------------------------
---------------------FDWQ--HRE-------------PV--------S-G----------------
---------------AFLAFMCE------------------HR------------------------F----
---ARL----------------------VWYQHVY-------------------------------------
------AAVR-----GG------------------------------DVAA---------------------
----LDQ----------------------------AVAVLAG
>EP00005_Dracoamoeba_jomungandri_P000959_CAMPEP_0174254276_NCGR_PEP_ID_MMETSP0439-20130205_3609_1_TAXON_ID_0_ORGANISM_"Stereomyxa_ramosa_Strain_Chinc5"_LENGTH_288_DNA_ID_CAMNT_0015335767_DNA_START_1046_DNA_END_1912_DNA_ORIENTATION_-/1-155
------------------------------------------------------------------------
------------------------------------------------------------------------
------------------------------------------------------------------------
------------------------------------------------------------------------
------------------------------------------------------------------------
------------------------------------------------------------------------
------------------------------------------------------------------------
------------------------------------------------------------------------
------------------------------------------------------------------------
------------------------------------------------------------------------
------------------------------------------------------------------------
------------------------------------------------------------------------
------------------------------------------------------------------------
------------------------------------------------------------------------
------------------------------------------------------------------------
----------------------MQSYF-----D-D-------------------------------------
-----------I-------------N-GG-------------------------------------------
------------------------------------------------------------------------
------------------------------------------------------------------------
------------------------------------------------------------------------
------------------------------------------------------------------------
------------------------------------------------------------------------
---------------------------EA---------------------------------V---------
LG-------------------------------------------------------DL-------------
-------------GMIINDPYATHTLLRNI-----------------FSLLS-------Q-AIL-----HE-
---------------------ELPM-----------------------------------------------
--------------------------------------N-MP-------------------NLCYI-SQL--
-------LSLGL-----------SAGE-MI----------------------------EH-------QK---
----------------------------F------------T--------V-PN------------------
---GDK-------------------------------------------E------VVRL------------
-FYPMLLAKMV----------------------D-D---------MLR---------------EED------
------------------------------------------------------------------------
------------------------------------------------------------------------
---------------------------EEP-------------EL--------N-P----------------
---------------ALLKLFEN------------------NL------------------------L----
---ARK----------------------VTLFYVL-------------------------------------
------KRVE-----EK------------------------------DVEV---------------------
----VKQ----------------------------FLEHVSD
>EP00006_Acanthamoeba_castellanii_P007555_ELR18593_pep_supercontig_Acastellanii.strNEFF_v1_scf7180000084722_174284_177333_-1_gene_ACA1_155500_transcript_ELR18593_gene_biotype_protein_coding_transcript_biotype_protein_coding_description_Cofactor_of_BRCA1_(/28-405
G-LERLLETTFPYI------GL-EE--LRDIPLAILK-RH---P-N---I--------PATYLRRIGA-K--
-----PE--IYA-ICPIQ-----------------VQRQIW--Q--IDEE----------------------
---L------FK-GRVF-PLLNQYI-N----T-----------------------EL-----DAP-------
--------------IN----------------------E---------------------------------
ML----------------------------------------------------------------------
------------------------------------------------------------------------
-------------------------------IST-ED-L------------VAPR-----------------
--RRR-----------------------------------------EHNY-I--------------------
-------------------------------LQ---------QLVQ-IVG----KS---VGLYNKVKQQPEA
GSTAAEHLALSRIPPDSYVLNLVVAMLHFFRTLF---------VTN---R----------------------
D-------LH-----FCSLRSEL-------LMALH--DR------------GV-------------------
-----------------------TDI-------------------------YDI------------------
------------------------------------------------------------------------
-----------DP--------CHKFA-WCMDA----CV----------------------------------
----------R-------------------------D------------H-I--------------------
-----VE------E---RRIKEMQTYF-----D-A-------------------------------------
-----------I-------------P-AG-------------------------------------------
------------------------------------------------------------------------
------------------------------------------------------------------------
------------------------------------------------------------------------
------------------------------------------------------------------------
------------------------------------------------------------------------
---------------------------DP---------------------------------V---------
LG-------------------------------------------------------DL-------------
-------------AMIINDPNCTNTLLTNI-----------------FNLLN-------E-IVD-----QE-
---------------------KLPS-----------------------------------------------
--------------------------------------E-NA-------------------NLKYI-AQL--
-------LSLGL-----------LARD-II----------------------------EH-------QN---
----------------------------F------------E--------I-PE------------------
---ADT-------------------------------------------E------VLHT------------
-FFPIMARKML----------------------E-D---------MVA---------------EED------
-----------------------------------------------------------------------E
PAS---------------------------------------------------------------------
-------------------------------------------EL--------D-P----------------
---------------DFEAIFKS------------------NA------------------------L----
---ARK----------------------VALYYVL-------------------------------------
------TRVQ-----AK------------------------------DADS---------------------
----VKQ----------------------------VLDKIDR
>EP00007_Cunea_sp_BSH-02190019_P000855_CAMPEP_0174249178_NCGR_PEP_ID_MMETSP0417-20130205_43444_1_TAXON_ID_242541_ORGANISM_"Mayorella_sp_Strain_BSH-02190019"_LENGTH_669_DNA_ID_CAMNT_0015329047_DNA_START_1_DNA_END_2008_DNA_ORIENTATION_/220-577
E-VLALLTASFPYI------AF-EE--LQQIPITIME--L---F-N---V--------PATYLLQLAT-N--
-----ND--LSH-TCPLS-----------------INQRIW--E--VHDD----------------------
---H------FR-RAVF-PLLEEYL-S----S---------------------S-EV-----SAF-------
--------------SP-------------------LWHE---------------------------------
--------------------------------------T---------------------------------
------------------------------------------------------------------------
-----------------------------------QA-K------------SQPK-----------------
--ARR-----------------------------------------RSSQ-T--------------------
-------------------------------IQ---------RLVE-MVG----QS---SLLYGK-------
-------------------------IVHYLRTLY---------VST---K----------------------
N-------PI-----FCALRSDI-------LMAFH--DI------------GL-------------------
-----------------------DAI-------------------------YST------------------
------------------------------------------------------------------------
-----------DT--------CHNIA-WCLDA----CI----------------------------------
----------R-------------------------D------------D-K--------------------
-----VD------V---RQIAELRTYA-----L-S-------------------------------------
-----------L-------------E-AG-------------------------------------------
------------------------------------------------------------------------
------------------------------------------------------------------------
------------------------------------------------------------------------
------------------------------------------------------------------------
------------------------------------------------------------------------
---------------------------DR---------------------------------V---------
TG-------------------------------------------------------DL-------------
-------------AMIVANPLAMNVLTKAL-----------------YSSLE-------A-CIE-----EK-
---------------------ALPS-----------------------------------------------
--------------------------------------T-NA-------------------DVDIL-SRL--
-------IRLGL-----------ESSM-ML----------------------------ER-------ES---
----------------------------F------------K--------L-PP------------------
---SNL-------------------------------------G-----G------MMTR------------
-SLAALTSFLV----------------------D-V---------HLH---------------ELV------
-------AQRPEA----------------------------------------------------FELIGEL
PP----------------------------------------------------------------------
------------------------------------------LQL--------S-K----------------
---------------TLCLRLSN------------------DL------------------------V----
---ARK----------------------VFLYYLL-------------------------------------
------SCIA-----ES------------------------------KTFV---------------------
----IEV----------------------------CTTYLQS
>EP00008_Paramoeba_atlantica_P003700_CAMPEP_0201485848_NCGR_PEP_ID_MMETSP0151_2-20130828_9935_1_ASSEMBLY_ACC_CAM_ASM_000257_TAXON_ID_200890_ORGANISM_"Paramoeba_atlantica_Strain_621_1__CCAP_1560_9"_LENGTH_507_DNA_ID_CAMNT_0047870171_DNA_START_1_DNA_END_151/114-472
--AAKALKLSFPYV------PI-EE--LRSIPLGTMA-QY---P-N---I------QLQESLTTELAE----
-----SS--SFA-TFPID-----------------LKRKIW--E--VHED----------------------
---L------LF-KEVE-GILAAYL-T----D---------------------S-LL-----YKE-------
--------------LY----------------------E---------------------------------
-------------HPSRSS---------------------------------R-------------------
---------F--------------------------------------------------------------
--------------------------------------K------------KKPK-----------------
--ERR-----------------------------------------QQCA-A--------------------
-------------------------------LQ---------KMMT-MIG----NS---HAVYDC-------
-------------------------FIRMCKALY---------GKT---G----------------------
D-------VR-----FCTLRTDL-------VMSLS--AL------------GR-------------------
-----------------------AEL-------------------------YED------------------
------------------------------------------------------------------------
-----------DP--------AYRLA-WCLDN----CY----------------------------------
----------T-------------------------D------------G-V--------------------
-----IE------T---KHLRHLQNCH-----S-D-------------------------------------
-----------L-------------Q-EG-------------------------------------------
------------------------------------------------------------------------
------------------------------------------------------------------------
------------------------------------------------------------------------
------------------------------------------------------------------------
------------------------------------------------------------------------
---------------------------EE---------------------------------N---------
LL-------------------------------------------------------DL-------------
-------------AMILLDPYSMVTLVKHI-----------------YHSLR-------E-HIQ-----TR-
---------------------TAPS-----------------------------------------------
--------------------------------------F-DT-------------------GLCTL-VDL--
-------FAFAL-----------DAET-MA----------------------------RE-------DV-R-
-----------------------------------------T--------L-PV------------------
---PQE-------------------------------------------E------LMKV------------
-FLPTLGQHLV----------------------A-D---------KIV---------------EET------
-------------------------------L----------------------------------------
------------------------------------------------------------------------
-------------------------------------------RVQQSG----T-SAMKAR-----------
------------WNKELAGYWEK-------------------------------------------------
---TQK------------------------------------------------------------------
-----EERKGN----KK-----------------------KKK----EEEGPT-------------------
--LSIDK-------------------------IXDVVPIIPD
>EP00009_Paramoeba_aestuarina_P010724_CAMPEP_0201541940_NCGR_PEP_ID_MMETSP0161_2-20130828_71751_1_ASSEMBLY_ACC_CAM_ASM_000251_TAXON_ID_180227_ORGANISM_"Neoparamoeba_aestuarina_Strain_SoJaBio_B1-5_56_2"_LENGTH_336_DNA_ID_CAMNT_0047949521_DNA_START_1_DNA_EN/1-266
------------------------------------------------------------------------
------------------------------------------------------------------------
------------------------------------------------------------------------
------------------------------------------------------------------------
------------------------------------------------------------------------
------------------------------------------------------------------------
------------------------------------------------------------------------
------------------------------------------------------------------------
------------------------------------------------------------------------
--------------------------XQMAKALF---------AKT---S----------------------
D-------VR-----FCTLRADL-------VMSLS--DL------------EQ-------------------
-----------------------HNL-------------------------YEE------------------
------------------------------------------------------------------------
-----------DP--------CSQFA-WCMDD----CY----------------------------------
----------G-------------------------E------------G-T--------------------
-----IA------E---KHIRHLIGCQ-----S-D-------------------------------------
-----------L-------------Q-EG-------------------------------------------
------------------------------------------------------------------------
------------------------------------------------------------------------
------------------------------------------------------------------------
------------------------------------------------------------------------
------------------------------------------------------------------------
---------------------------DE---------------------------------G---------
LI-------------------------------------------------------DI-------------
-------------AMVFMDPYATVTLVKHV-----------------YSLLR-------E-HIT-----SK-
---------------------TVPS-----------------------------------------------
--------------------------------------K-DH-------------------GLSCL-VEF--
-------LAFGL-----------EAEA-MA----------------------------RE-------ST-P-
-----------------------------------------S--------L-PL------------------
---QQD-------------------------------------------E------LTRI------------
-FLPSLGQHLA----------------------T-E---------KIV---------------EEA------
-------------------------------T----------------------------------------
------------------------------------------------------------------------
-------------------------------------------RINHFA----P-QRTKDK-----------
------------WNDVLSSWEQSQ-------------KEEQNKGKKKKRGKGRWQGEEDDDVGEGLSL----
---ARV-----SS---------------LFVEYPL-HI----------------------------------
----C------------------------------------------DLVGTN----------------PAA
QLITLQH----------------------------TIQCVIS
>EP00010_Vexillifera_abyssalis_P001149_CAMPEP_0201563088_NCGR_PEP_ID_MMETSP0173_2-20130828_79692_1_ASSEMBLY_ACC_CAM_ASM_000268_TAXON_ID_218659_ORGANISM_"Vexillifera_sp._Strain_DIVA3_564_2"_LENGTH_487_DNA_ID_CAMNT_0047977729_DNA_START_1_DNA_END_1458_DNA_OR/39-422
S-VDDKLSSTTSSSSA----TL-EE----HVPMSAIQ------------V--------PDAFLLKLAQ-N--
-----KQ--LYD-HCPLD-----------------IKRRIW--Q--VDRT----------------------
---L------FR-AEVV-PLIENALCAY-RQQ---------------------N-GT-----LLY-------
--------------ST----------------------NNK---------------------------FLRY
LSE-IQ-----DQQPLTNT-----------------------------------------------------
------------------------------------------------------------------------
---------------------------LL------XX-X------------XXXX-----------------
--XXD-----------------------------------------NATX-H--------------------
-------------------------------LQ---------QIIE-TIG----DC---VPLYDA-------
-------------------------FVDLLNSRY---------VKT---A----------------------
Q-------RG-----FCTLRNDV-------LMGLH--ST------------GV-------------------
-----------------------AKI-------------------------YEK------------------
------------------------------------------------------------------------
-----------DP--------CHRLA-WLLDT----CV----------------------------------
----------R-------------------------D------------G-L--------------------
-----MG------Q---HHLRDMKTYF-----A-S-------------------------------------
-----------Y-------------Q-EN-------------------------------------------
------------------------------------------------------------------------
------------------------------------------------------------------------
------------------------------------------------------------------------
------------------------------------------------------------------------
------------------------------------------------------------------------
---------------------------NN---------------------------------A---------
SG---------------------------------------------------SKLCAL-------------
-------------PLIVNDPNASLMLLQTI-----------------HTAIMH------E-VVP-----KR-
---------------------ILPR-----------------------------------------------
--------------------------------------E-SD-------------------KLSFI-SKI--
-------LNFGC-----------TARR-MA----------------------------SQ-------KE---
----------------------------Y------------A--------P-PS------------------
---IDN-------------------------------------------D------VLQV------------
-FYPVLVATIV----------------------D-A---------QLI---------------ASQ------
-------KQDYHENTKYH----------------------------------------------------QT
PP----------------------------------------------------------------------
-------------------------------------------PI--------PAQL---------------
-------------VVQLQKVLRT------------------NP------------------------V----
---AIK----------------------LLMFHVI-------------------------------------
------FQLN-----KK------------------------------QPTQ---------------------
---YIEP----------------------------LLSLLSP
>EP00011_Vannellida_sp_DIVA3-517-6-12_P004818_CAMPEP_0114614500_NCGR_PEP_ID_MMETSP0168-20121206_5688_1_TAXON_ID_95228_ORGANISM_"Vannella_sp._Strain_DIVA3_517_6_12"_NCGR_SAMPLE_ID_MMETSP0168_ASSEMBLY_ACC_CAM_ASM_000044_LENGTH_796_DNA_ID_CAMNT_0001825555_DN/277-623
D-RDRMLKETFPYI------GF-EE--LQEVPFTLLE-QT---P-V---I--------PKPFLRQLAA-N--
-----PS--LYA-TSPVK-----------------VKRQIW--E--TEEA----------------------
---L------FV-REVQ-PLLDQYV-S----T---------------------A-IV-----NPP-------
--------------DL----------------------S---------------------------------
------------------------------------------------------------------------
------------------------------------------------------------------------
-----------------------------------ES-A------------VLPK-----------------
--KRR-----------------------------------------DKDP-V--------------------
-------------------------------VK---------QLVQ-WVG----NS---LQLYTS-------
-------------------------LVKFCSQLF---------LAT---G----------------------
H-------TH-----YCNLRAEL-------LMALH--DN------------GI-------------------
-----------------------SAI-------------------------YEK------------------
------------------------------------------------------------------------
-----------DP--------CHQVA-WYLDA----CV----------------------------------
----------G-------------------------D------------A-S--------------------
-----VEM----RE---RRIAEVMTLL-----E-A-------------------------------------
-----------V-------------P-S--------------------------G-----------------
------------------------------------------------------------------------
------------------------------------------------------------------------
------------------------------------------------------------------------
------------------------------------------------------------------------
------------------------------------------------------------------------
---------------------------SS---------------------------------I---------
LG-------------------------------------------------------DM-------------
-------------AMIVASSHAIDVLARTI-----------------FHRIV-------D-AVD-----RQ-
---------------------ALPR-----------------------------------------------
--------------------------------------S-DA-------------------RLKRV-TAL--
-------AALGS-----------QAFT-VL----------------------------SK-------QQ---
----------------------------F------------R--------L-PK------------------
---VER-------------------------------------------E------LLQN------------
-GFVFVGQLLV----------------------D-D---------RLR---------------EAG------
-----------------------------------------------------------------------D
PPE---------------------------------------------------------------------
---------------------------EPA-------------KP--------G-E----------------
---------------KFRKVFFS------------------NG------------------------L----
---SRQ----------------------VCWRYLL-------------------------------------
------SRLA-----AG------------------------------DAES---------------------
----PKA----------------------------VMKLASE
>EP00012_Vannella_robusta_P004762_CAMPEP_0206191602_NCGR_PEP_ID_MMETSP0166-20121206_5459_1_ASSEMBLY_ACC_CAM_ASM_000260_TAXON_ID_95228_ORGANISM_"Vannella_robusta_Strain_DIVA3_518_3_11_1_6"_LENGTH_613_DNA_ID_CAMNT_0053607935_DNA_START_1_DNA_END_1834_DNA_ORI/98-443
Q-RQALLTECFPYI------GF-KE--LQKLPFTLLE-QT---P-K---I--------PVAFLHQLST-K--
-----QD--LYE-QSPLP-----------------VQRQIW--E--VHPN----------------------
---L------FL-KKVQ-PIFDSYA-K----S---------------------R-YS-----NLT-------
--------------SF----------------------D---------------------------------
------------------------------------------------------------------------
------------------------------------------------------------------------
--------------------------------------VF-----------VPLQ-----------------
--VRR-----------------------------------------ENTP-E--------------------
-------------------------------LK---------QLAE-LIG----ES---FLLYQR-------
-------------------------VIEYCLALY---------LRT---G----------------------
H-------HH-----YSTLRTDL-------LQYFR--EI------------NV-------------------
-----------------------LSV-------------------------FVA------------------
------------------------------------------------------------------------
-----------DP--------CSKFV-MLLRN----CV----------------------------------
----------E-------------------------A------------N-SI-------------------
-----LN------Y---QKVKEILTAI-----K-D-------------------------------------
-----------L-------------P-SG-------------------------------------------
------------------------------------------------------------------------
------------------------------------------------------------------------
------------------------------------------------------------------------
------------------------------------------------------------------------
------------------------------------------------------------------------
---------------------------SA---------------------------------L---------
RG-------------------------------------------------------EY-------------
-------------AMILADPNISNLFIKNI-----------------FNCLK-------E-VVENL---EE-
--------------------FSDFR-----------------------------------------------
--------------------------------------K-HD-------------------KVNQL-TCC--
-------VDLGL-----------NAHA-TI----------------------------RE-------NL---
----------------------------Y------------K--------K-HS------------------
---PGK-------------------------------------------G------IFVT------------
-FYSHLIHRIV----------------------D-D---------QLR---------------EPT------
----------------------------------------------------------------------EN
PPD---------------------------------------------------------------------
-------------------------------------------XI--------H-P----------------
---------------ELAKYFNS------------------EA------------------------I----
---ARK----------------------ILLYYTV-------------------------------------
------QRAA-----AE------------------------------DINS---------------------
----VKQ----------------------------LLQLAGG
>EP00012_Vannella_robusta_P006978_CAMPEP_0206208208_NCGR_PEP_ID_MMETSP0166-20121206_16079_1_ASSEMBLY_ACC_CAM_ASM_000260_TAXON_ID_95228_ORGANISM_"Vannella_robusta_Strain_DIVA3_518_3_11_1_6"_LENGTH_616_DNA_ID_CAMNT_0053629175_DNA_START_1_DNA_END_1846_DNA_OR/97-446
Q-RQALLTECFPYI------GF-KE--LQKLPFTLLE-QT---P-K---I--------PVAFLHQLST-K--
-----QD--LYE-QSPLP-----------------VQRQIW--E--VHPN----------------------
---L------FL-KKVQ-PIFDSYA-K----S---------------------R-YS-----NLT-------
--------------SF----------------------D---------------------------------
------------------------------------------------------------------------
------------------------------------------------------------------------
--------------------------------------VF-----------VPLQ-----------------
--VRR-----------------------------------------ENTP-E--------------------
-------------------------------LK---------QLAE-LIG----ES---FLLYQR-------
-------------------------VIEYCLALY---------LRT---G----------------------
H-------HH-----YSTLRTDL-------LQYFR--EI------------NV-------------------
-----------------------LSV-------------------------FVA------------------
------------------------------------------------------------------------
-----------DP--------CSKFV-MLLRN----CV----------------------------------
----------E-------------------------A------------N-SI-------------------
-----LN------Y---QKVKEILTAI-----K-D-------------------------------------
-----------L-------------P-SG-------------------------------------------
------------------------------------------------------------------------
------------------------------------------------------------------------
------------------------------------------------------------------------
------------------------------------------------------------------------
------------------------------------------------------------------------
---------------------------SA---------------------------------L---------
RG-------------------------------------------------------EY-------------
-------------AMILADPNISNLFIKNI-----------------FNCLK-------E-VVENL---EE-
--------------------FSDFR-----------------------------------------------
--------------------------------------K-HD-------------------KVNQL-TCC--
-------VDLGL-----------NAHA-TI----------------------------RE-------NL---
----------------------------Y------------K--------K-HS------------------
---PGK-------------------------------------------G------IFVT------------
-FYSHLIHRIV----------------------D-D---------QLR---------------EPT------
----------------------------------------------------------------------EN
PPDISVP-----------------------------------------------------------------
-------------------------------------------DI--------S-P----------------
---------------ELAKYFNS------------------EA------------------------I----
---ARK----------------------ILLYYTV-------------------------------------
------QRAA-----AE------------------------------DINS---------------------
----VKQ----------------------------LLQLAGG
>EP00013_Stygamoeba_regulata_P005088_CAMPEP_0177638474_NCGR_PEP_ID_MMETSP0447-20121125_5507_1_TAXON_ID_0_ORGANISM_"Stygamoeba_regulata_Strain_BSH-02190019"_LENGTH_250_DNA_ID_CAMNT_0019140437_DNA_START_1_DNA_END_749_DNA_ORIENTATION_/8-250
--------------------------------------RL-----S-----------------------D--
-----TE--RHK------------------------------------------------------------
------------------------------------------------------------------------
------------------------------------------------------------------------
------------------------------------------------------------------------
------------------------------------------------------------------------
----------------------------------------------------LP------------------
----R-----------------------------------------LNTP-A--------------------
-------------------------------VA---------SLVE-VVG----PS---VQLYNA-------
-------------------------LLRLLRTQF---------VTT---G----------------------
E-------FA-----YCALRADL-------LMALH--NS------------NV-------------------
-----------------------SQI-------------------------TEK------------------
------------------------------------------------------------------------
-----------DL--------CHDYT-VALDA----CI----------------------------------
----------R-------------------------D------------E-K--------------------
--------------------------V-----D-Q-------------------------------------
-----------V-------------R-SG-------------------------------------------
------------------------------------------------------------------------
------------------------------------------------------------------------
------------------------------------------------------------------------
------------------------------------------------------------------------
------------------------------------------------------------------------
---------------------------DA---------------------------------A---------
IG-------------------------------------------------------DI-------------
-------------AMVIRDPTVFSRLRASA-----------------CACLL-------D-VVE-----TE-
---------------------SIPK-----------------------------------------------
--------------------------------------N-DQ-------------------RLQVL-SRL--
-------LEIGA-----------SAHT-LL----------------------------AT-------ES---
----------------------------F------------K--------P-PR------------------
---VDK-------------------------------------------G------VLTA------------
-FYPAVASRIL----------------------D-D---------LIR---------------GED------
-----------------------------------------------------------------------D
PPP---------------------------------------------------------------------
-------------------------------------------PV--------D-A----------------
---------------TIAEYVES------------------NA------------------------V----
---ARE----------------------IIFAYLI-------------------------------------
------KRIE-----SG------------------------------ATDA---------------------
----VAV----------------------------FGALLAE
>EP00013_Stygamoeba_regulata_P014231_CAMPEP_0177678062_NCGR_PEP_ID_MMETSP0447-20121125_28797_1_TAXON_ID_0_ORGANISM_"Stygamoeba_regulata_Strain_BSH-02190019"_LENGTH_370_DNA_ID_CAMNT_0019187017_DNA_START_1_DNA_END_1110_DNA_ORIENTATION_-/25-279
--------------------------------------RL-----S-----------------------D--
-----TE--RHK------------------------------------------------------------
------------------------------------------------------------------------
------------------------------------------------------------------------
------------------------------------------------------------------------
------------------------------------------------------------------------
----------------------------------------------------LP------------------
----R-----------------------------------------LNTP-A--------------------
-------------------------------VA---------SLVE-VVG----PS---VQLYNA-------
-------------------------LLRLLRTQF---------VTT---G----------------------
E-------FA-----YCALRADL-------LMALH--NS------------NV-------------------
-----------------------SQI-------------------------TEK------------------
------------------------------------------------------------------------
-----------DL--------CHDYT-VALDA----CI----------------------------------
----------R-------------------------D------------E-K--------------------
-----VS------L---RRLVELGHMV-----D-Q-------------------------------------
-----------V-------------R-SG-------------------------------------------
------------------------------------------------------------------------
------------------------------------------------------------------------
------------------------------------------------------------------------
------------------------------------------------------------------------
------------------------------------------------------------------------
---------------------------DA---------------------------------A---------
IG-------------------------------------------------------DI-------------
-------------AMVIRDPTVFSRLRASA-----------------CACLL-------D-VVE-----TE-
---------------------SIPK-----------------------------------------------
--------------------------------------N-DQ-------------------RLQVL-SRL--
-------LEIGA-----------SAHT-LL----------------------------AT-------ES---
----------------------------F------------K--------P-PR------------------
---VDK-------------------------------------------G------VLTA------------
-FYPAVASRIL----------------------D-D---------LIR---------------GED------
-----------------------------------------------------------------------D
PPP---------------------------------------------------------------------
-------------------------------------------PV--------D-A----------------
---------------TIAEYVES------------------NA------------------------V----
---ARE----------------------IIFAYLI-------------------------------------
------KRIE-----SG------------------------------ATDA---------------------
----VAV----------------------------FGALLAE
>EP00013_Stygamoeba_regulata_P021890_CAMPEP_0177657722_NCGR_PEP_ID_MMETSP0447-20121125_16368_1_TAXON_ID_0_ORGANISM_"Stygamoeba_regulata_Strain_BSH-02190019"_LENGTH_670_DNA_ID_CAMNT_0019162159_DNA_START_1_DNA_END_2013_DNA_ORIENTATION_/221-578
E-VLALLTASFPYI------AF-EE--LQQIPITIME--L---F-N---V--------PATYLLQLAT-N--
-----ND--LSH-TCPLS-----------------INQRIW--E--VHDD----------------------
---H------FR-RAVF-PLLEEYL-S----S---------------------S-EV-----SAF-------
--------------SP-------------------LWHE---------------------------------
--------------------------------------T---------------------------------
------------------------------------------------------------------------
-----------------------------------QA-K------------SQPK-----------------
--ARR-----------------------------------------RSSQ-T--------------------
-------------------------------IQ---------RLVE-MVG----QS---SLLYGK-------
-------------------------IVHYLRTLY---------VST---K----------------------
N-------PI-----FCALRSDI-------LMAFH--DI------------GL-------------------
-----------------------DAI-------------------------YST------------------
------------------------------------------------------------------------
-----------DT--------CHNIA-WCLDA----CI----------------------------------
----------R-------------------------D------------D-K--------------------
-----VD------V---RQIAELRTYA-----L-S-------------------------------------
-----------L-------------E-AG-------------------------------------------
------------------------------------------------------------------------
------------------------------------------------------------------------
------------------------------------------------------------------------
------------------------------------------------------------------------
------------------------------------------------------------------------
---------------------------DR---------------------------------V---------
TG-------------------------------------------------------DL-------------
-------------AMIVANPLAMNVLTKAL-----------------YSSLE-------A-CIE-----EK-
---------------------ALPS-----------------------------------------------
--------------------------------------T-NA-------------------DVDIL-SRL--
-------IRLGL-----------ESSM-ML----------------------------ER-------ES---
----------------------------F------------K--------L-PP------------------
---SNL-------------------------------------G-----G------MMTR------------
-SLAALTSFLV----------------------D-V---------HLH---------------ELV------
-------AQRPEA----------------------------------------------------FELIGEL
PP----------------------------------------------------------------------
------------------------------------------LQL--------S-K----------------
---------------TLCLRLSN------------------DL------------------------V----
---ARK----------------------VFLYYLL-------------------------------------
------SCIA-----ES------------------------------KTFV---------------------
----IEV----------------------------CTTYLQS
>EP00013_Stygamoeba_regulata_P024967_CAMPEP_0177665478_NCGR_PEP_ID_MMETSP0447-20121125_21074_1_TAXON_ID_0_ORGANISM_"Stygamoeba_regulata_Strain_BSH-02190019"_LENGTH_669_DNA_ID_CAMNT_0019171571_DNA_START_1_DNA_END_2005_DNA_ORIENTATION_/221-578
E-VLALLTASFPYI------AF-EE--LQQIPITIME--L---F-N---V--------PATYLLQLAT-N--
-----ND--LSH-TCPLS-----------------INQRIW--E--VHDD----------------------
---H------FR-RAVF-PLLEEYL-S----S---------------------S-EV-----SAF-------
--------------SP-------------------LWHE---------------------------------
--------------------------------------T---------------------------------
------------------------------------------------------------------------
-----------------------------------QA-K------------SQPK-----------------
--ARR-----------------------------------------RSSQ-T--------------------
-------------------------------IQ---------RLVE-MVG----QS---SLLYGK-------
-------------------------IVHYLRTLY---------VST---K----------------------
N-------PI-----FCALRSDI-------LMAFH--DI------------GL-------------------
-----------------------DAI-------------------------YST------------------
------------------------------------------------------------------------
-----------DT--------CHNIA-WCLDA----CI----------------------------------
----------R-------------------------D------------D-K--------------------
-----VD------V---RQIAELRTYA-----L-S-------------------------------------
-----------L-------------E-AG-------------------------------------------
------------------------------------------------------------------------
------------------------------------------------------------------------
------------------------------------------------------------------------
------------------------------------------------------------------------
------------------------------------------------------------------------
---------------------------DR---------------------------------V---------
TG-------------------------------------------------------DL-------------
-------------AMIVANPLAMNVLTKAL-----------------YSSLE-------A-CIE-----EK-
---------------------ALPS-----------------------------------------------
--------------------------------------T-NA-------------------DVDIL-SRL--
-------IRLGL-----------ESSM-ML----------------------------ER-------ES---
----------------------------F------------K--------L-PP------------------
---SNL-------------------------------------G-----G------MMTR------------
-SLAALTSFLV----------------------D-V---------HLH---------------ELV------
-------AQRPEA----------------------------------------------------FELIGEL
PP----------------------------------------------------------------------
------------------------------------------LQL--------S-K----------------
---------------TLCLRLSN------------------DL------------------------V----
---ARK----------------------VFLYYLL-------------------------------------
------SCIA-----ES------------------------------KTFV---------------------
----IEV----------------------------CTTYLQS
>EP00022_Cavenderia_fasciculata_P000371_XP_004350330.1_hypothetical_protein_DFA_11387_Cavenderia_fasciculata/76-473
E-MEALLDQSFPYI------SF-DE--LKGIPMNVMK-LM---P-E---V--------PYRFLKKLSE-T--
-----PE--LYE-QCPIE-----------------VKRQIW--L--INET----------------------
---L------FR-EKLL-PLIMQYV-D----D---------------------P-YL-----FHE-------
--------------LN----------------------E---------------------------------
MI----------------------------------------------------------------------
------------------------------------------------------------------------
-------------------------------V---ET-H------------VLPS-----------------
--KRR-----------------------------------------ENNT-I--------------------
-------------------------------LK---------EIAS-LIG----KS---LKLYNG-------
-------------------------AISFIRQLF---------TEL---E----------------------
N------VAA-----LCTLRADL-------LMLFH--DN------------GV-------------------
-----------------------SEI-------------------------YDH------------------
------------------------------------------------------------------------
-----------DR--------AHSIA-WCVDA----CM----------------------------------
----------R-------------------------E------------N-I--------------------
-----VD------L---RRVKEIQGYF-----Q-E-------------------------------------
-----------I-------------G-NH-------------------------G-----------------
------------------------------------------------------------------------
------------------------------------------------------------------------
------------------------------------------------------------------------
------------------------------------------------------------------------
------------------------------------------------------------------------
---------------------------GV---------------------------------V---------
LA-------------------------------------------------------DI-------------
-------------AMVFANPFALHCLLRNV-----------------LMQLT-------E-VVR-----RK-
---------------------QVPK-----------------------------------------------
--------------------------------------E-DE-------------------NIKYI-TFL--
-------MTLAT-----------RSHE-MV----------------------------RE-------QK---
----------------------------Y------------K--------I-PH------------------
---VKK-------------------------------------------Q------VFNN------------
-FYPIVAAQLV----------------------D-D---------YNR---------------ERE------
-------AIRQASIPP--------------------------------------------------PTAADA
PQASVSA------------IP-----------------ASTGSSIILTTTSTV---------TTPQ------
------------------QKSDKIELDEVD-------------DV--------D-L----------------
---------------NLPSLFLN------------------NS------------------------L----
---CKK----------------------ILFTYII-------------------------------------
------KKVS-----DR------------------------------DTLV---------------------
----VYK----------------------------YLRFISQ
>EP00023_Dictyostelium_discoideum_P005053_XP_638637.1_hypothetical_protein_DDB_G0284195_Dictyostelium_discoideum_AX4/85-534
E-LEKLLEQTFPYI------GF-EE--LQEIPMNVMK-RL--TP-E---V--------PVAFLLKLAE-A--
-----EE--LYE-QCPIE-----------------VKRQIW--I--VNEE----------------------
---L------FK-EKIK-PLINQYI-E----D---------------------P-IF-----IQD-------
--------------MN----------------------EQ--------------------------------
LLL-SSST----T-----------------------------------------------------------
------------------------------------------------------------------------
----------------------------VDPLF--AV-S------------HLPA-----------------
--KRR-----------------------------------------ENNS-V--------------------
-------------------------------LQ---------EMVE-LFG---TKS---PDLYQM-------
-------------------------FINQIKRSF---------ADS---G----------------------
N-------YL-----LCNLRAEI-------LMAIH--DK------------SI-------------------
-----------------------PEI-------------------------YDT------------------
------------------------------------------------------------------------
-----------DA--------SHNIA-WCLDA----CI----------------------------------
----------R-------------------------D------------N-T--------------------
-----LD------A---RRIKEIQTNL-----S-S-------------------------------------
----------SV-------------HHQN-------------------------------------------
------------------------------------------------------------------------
------------------------------------------------------------------------
------------------------------------------------------------------------
------------------------------------------------------------------------
------------------------------------------------------------------------
---------------------------SS---------------------------------T---------
LG-------------------------------------------------------DT-------------
-------------AMVFANPIAVNCIVRNI-----------------LIQLK-------E-VVK-----RK-
---------------------QIPK-----------------------------------------------
--------------------------------------D-DE-------------------SIKFL-TYL--
-------LVLAL-----------KSHE-MI----------------------------KE-------SK---
----------------------------F------------K--------I-PH------------------
---VKK-------------------------------------------H------ILQT------------
-FYPLLATQIL----------------------D-D---------ITR---------------EQT------
-------STISLSSSSTS------------------------------------------------NTSSTN
PANTISSNLNSSSSTVIKDISSGGG--------SSVNSGGNSGNNSGGGTGNNTI-----GTNINK------
------------------SSNNLLSMSSSTS------------PVL-------E-STSL-------------
--------MSVSEFQDLENCYLK------------------YE------------------------V----
---CKK----------------------ITLSYII-------------------------------------
------NRAL-----DK------------------------------DLIS---------------------
----VDR----------------------------YLKFIYK
>EP00024_Dictyostelium_purpureum_P000861_XP_003283713.1_hypothetical_protein_DICPUDRAFT_52489_Dictyostelium_purpureum/85-461
E-LEKLLETSFAYI------SF-EE--LQEIPMNVMR-RL--TP-E---V--------PTAFLLKLSE-S--
-----EE--LYE-QCPIE-----------------VKRQIW--L--VSPQ----------------------
---L------FK-DKVV-PLIHQYI-E----D---------------------S-NL-----IQD-------
--------------MN----------------------EQ--------------------------------
LSV-SSSS----------------------------------------------------------------
------------------------------------------------------------------------
-----------------------------DPVLFAVS-H------------TLPA-----------------
--KRR-----------------------------------------ENNI-T--------------------
-------------------------------LQ---------EIAD-LFG----KI---PELYQM-------
-------------------------FLEHLKKIF---------ADT---G----------------------
N-------YL-----LCNLRAEV-------LMAIH--DR------------SI-------------------
-----------------------NEI-------------------------YDT------------------
------------------------------------------------------------------------
-----------DG--------SHNVA-WCLDA----CI----------------------------------
----------R-------------------------D------------N-N--------------------
-----LD------S---RRVKEIQTSL-----N-A-------------------------------------
-----------V-------------SNQN-------------------------------------------
------------------------------------------------------------------------
------------------------------------------------------------------------
------------------------------------------------------------------------
------------------------------------------------------------------------
------------------------------------------------------------------------
---------------------------SS---------------------------------V---------
LG-------------------------------------------------------DV-------------
-------------AMVFGNPVAINCIVKNI-----------------LIQLK-------E-VVK-----RK-
---------------------QIPK-----------------------------------------------
--------------------------------------D-DE-------------------SIKFL-TYL--
-------LVLGL-----------KAHK-MI----------------------------KQ-------NK---
----------------------------F------------N--------T-PH------------------
---IKK-------------------------------------------H------ILQT------------
-FYPVFASQIL----------------------E-D---------VTR---------------ESS------
-------KSTL--------------------------------------------------------TAST-
------------------------------------------------------------------------
---------------------------SATS------------PIL-------D-SSTL-------------
--------LETSEIQDLENCFLK------------------YE------------------------V----
---CKK----------------------ITLAYII-------------------------------------
------KRVV-----DR------------------------------DLQT---------------------
----VDR----------------------------YLKLIYR
>EP00025_Tieghemostelium_lacteum_P006643_KYQ96921.1_hypothetical_protein_DLAC_04241_Tieghemostelium_lacteum/88-491
E-LEVLLEQTFPYI------GF-DE--LKAIPMTVMK-RL--TP-N---V--------PHVYLLRLAE-T--
-----LD--LYE-QCPIE-----------------VKRQIW--L--INED----------------------
---L------FR-QRIE-PLITHYL-E----D---------------------P-HL-----LQD-------
--------------LN----------------------E---------------------------------
LLG-LG------------------------------------------------------------------
------------------------------------------------------------------------
--------------------------------------E------------HLPS-----------------
--KRR-----------------------------------------ESNT-V--------------------
-------------------------------LQ---------ELLQ-IIG----KS---PQLYNQ-------
-------------------------LVDYIKKLY---------QET---N----------------------
T-------PA-----LCTLRSEI-------LMITH--DH------------DI-------------------
-----------------------QEI-------------------------YQT------------------
------------------------------------------------------------------------
-----------DL--------AHNFA-WCMDA----CT----------------------------------
----------K-------------------------D------------Q-S--------------------
-----MD------V---RRVKEIQMNF-----N-S-------------------------------------
-----------L-------------S-NN-------------------------------------------
------------------------------------------------------------------------
------------------------------------------------------------------------
------------------------------------------------------------------------
------------------------------------------------------------------------
------------------------------------------------------------------------
---------------------------SP---------------------------------T---------
LV-------------------------------------------------------DI-------------
-------------SMVFANPLASNALVTNI-----------------IHQLR-------D-VVK-----RK-
---------------------QTPK-----------------------------------------------
--------------------------------------D-DD-------------------NIKYL-TFL--
-------LTLAT-----------KSTE-MI----------------------------RQ-------SK---
----------------------------Y------------K--------I-PH------------------
---AKK-------------------------------------------P------IFQQ------------
-FYPILVAQIQ----------------------D-D---------VVR---------------DQQ------
-------RLSSMNVAATV------------------------------------------------QDPNVP
PPPGGGQ---------------------------SLGQSTSSTNLMSSSSGGTTG-----GGTTQQ------
------------------QHH-----HHPTAQ---------ELEV--------D-S----------------
---------------ALDGLYQK------------------YD------------------------I----
---VRM----------------------VMLTYIV-------------------------------------
------KRIS-----EK------------------------------DTLS---------------------
----VDK----------------------------YLKFLSG
>EP00027_Filamoeba_sp_ATCC50430_P007801_CAMPEP_0168542120_NCGR_PEP_ID_MMETSP0413-20121227_1177_1_TAXON_ID_136452_ORGANISM_"Filamoeba_nolandi_Strain_NC-AS-23-1"_LENGTH_276_DNA_ID_CAMNT_0008571973_DNA_START_1_DNA_END_826_DNA_ORIENTATION_/1-190
------------------------------------------------------------------------
------------------------------------------------------------------------
------------------------------------------------------------------------
------------------------------------------------------------------------
------------------------------------------------------------------------
------------------------------------------------------------------------
------------------------------------------------------------------------
------------------------------------------------------------------------
------------------------------------------------------------------------
------------------------------------------------------------------------
------------------------------------------------------------------------
-----------------------XPI-------------------------TEH------------------
------------------------------------------------------------------------
-----------DI--------GYKLA-WCLDA----CV----------------------------------
----------R-------------------------D------------N-K--------------------
-----ID------S---RRVQELKTFF-----D-S-------------------------------------
-----------I-------------P-EN-------------------------------------------
------------------------------------------------------------------------
------------------------------------------------------------------------
------------------------------------------------------------------------
------------------------------------------------------------------------
------------------------------------------------------------------------
---------------------------XP---------------------------------C---------
LG-------------------------------------------------------DI-------------
-------------AMIIANPYTTNTFIRNI-----------------VDTLI-------E-VVE-----KE-
---------------------GIPK-----------------------------------------------
--------------------------------------D-SD-------------------ELWYL-TEL--
-------LSFGM-----------SCHE-ML----------------------------TT-------EN---
----------------------------Y------------R--------F-PK------------------
---IEK-------------------------------------------D------VLQT------------
-FYPLLAAMIV----------------------E-D---------LTR---------------DDV------
-------SKER-------------------------------------------------------------
------------------------------------------------------------------------
-------------------------------------------EI--------P-E----------------
---------------DFLQYLSDP----------------QHT------------------------I----
---ARK----------------------IILYYTV-------------------------------------
------TQLH-----QK------------------------------DHLF---------------------
----VAQ----------------------------LLKTITN
>EP00029_Vermamoeba_vermiformis_P006008_TRINITY_DN2240_c0_g1_i1.p1_TRINITY_DN2240_c0_g1_TRINITY_DN2240_c0_g1_i1.p1_ORF_type_5prime_partial_len_693_score_240.81_TRINITY_DN2240_c0_g1_i1_42-2120/95-545
K-LKTLLDETFPYI------SF-EE--LKAVPYAIMK-RL---R-S---I--------PLPFLMELAH-N--
-----PE--LYH-DSPVE-----------------VRRQIW--R--VNDE----------------------
---L------FK-NELT-PFMKQHS-E----E---------------------M-SN-----NSHTL-----
-------------IAS----------------------Q-SG------------------------ASSGTI
ISS-V-------------------------------------------------------------------
------------------------------------------------------------------------
-----------------------------WELLD-AP-V------------LDSR-----------------
--KRR-----------------------------------------QQNS-A--------------------
-------------------------------LQ---------ELLR-LVG----EHVTQLDLYKH-------
-------------------------ACTLLKQGC---------LAALTLGD-------------------TA
DGTC--QALS-----YCTLRGEL-------LMALH--DM--------------S------------------
-----------------------SEL-------------------------TAR------------------
------------------------------------------------------------------------
-----------DS--------SYKLA-WGLDA----CL----------------------------------
----------R-------------------------E------------G-A--------------------
-----ID------T---RRVRELDSFLL----D---------------------------------------
-----------M-------------L-ST-------------------------DGR---------------
------------------------------------------------------------------------
------------------------------------------------------------------------
------------------------------------------------------------------------
------------------------------------------------------------------------
------------------------------------------------------------------------
------------------------LTATP---------------------------------V---------
TGD------------MLTLD---------------------------------TRLRDA-------------
-------------SMIARDPWVLSTVTRSI-----------------WQQLQ-------A-LIS-----AE-
---------------------ELPK-----------------------------------------------
--------------------------------------N-DE-------------------TLRFL-NGL--
-------LNLAL-----------NAPT-LIKLEIEG--DQHAGKK-----------TKKE-------KKDHV
TAEGTTLHITRSKAKNRAEESRDSS-EEYSHE------EEVK--------M-PRATKFKSI----------N
YLPGDE-------------------------------------------T------VMRK------------
-FYPKLLSAMV----------------------D-N---------MLE------------------------
----------------------------------------------------------------------VT
PSFMN-------------------------------------------------------------------
-----------------------------------------------------D-Q----------------
---------------LFVKLFKD------------------NR------------------------I----
---ARK----------------------MTLFYYL-------------------------------------
------TRLR-----ER------------------------------DIDT---------------------
----LTA----------------------------LTAVLGT
>EP00031_Thecamonas_trahens_P002585_XP_013755155.1_hypothetical_protein_AMSG_08459_Thecamonas_trahens_ATCC_50062/61-483
N-LRGLLAESFRYT------AH-PV--LGAVPVAIMA-RL---P-S---L--------PQSFIKLLAA-S--
-----PP--LLA-ASPLH-----------------VRQQTW--A--AYPS----------------------
---L------FR-DHLS-ALLAPYL-A----P---------------------F-EA-----MTA-------
--------------AA---------P------------Q------------------------------PAP
ANK-VCGIR--LRLPAGTS-----------------------------------------------------
----------------------------------L-------------------------------------
--------------------------------------S----------PWTSPRAET---VARL---GPLA
DTSRR-----------------------------------------HEVGPAAAGTA---------------
-------------------------IPSCAVLG---------ELAW-TLG----SI---LPLYNV-------
-------------------------VLEEARSRF---------VGA---A----------------------
SLGV---LAA-----YASLRADV-------LVALT--AS------------GN-------------------
-----------------------PTI-------------------------VRA------------------
------------------------------------------------------------------------
-----------DP--------LSPFV-DLFHG----------------------------------------
----------RFAH------------------AASFD------------E-LV-------------------
-----GD------A---PLLASLLELY-----A-R-------------------------------------
-----------I-------------P-EA-------------------------------------------
------------------------------------------------------------------------
------------------------------------------------------------------------
------------------------------------------------------------------------
------------------------------------------------------------------------
------------------------------------------------------------------------
---------------------------SP---------------------------------L---------
LG-------------------------------------------------------DL-------------
-------------GMVLAQPAVYEWLVHAA-----------------LRKVH-------A-VME-----AQ-
---------------------ALPR-----------------------------------------------
--------------------------------------D-ST-------------------ELTAL-TQL--
-------AMLAV-----------QARV-MM----------------------------LR-------RQ---
----------------------------F------------T--------F-DASL----------------
DLASPD-------------------------------------------D------HLRG------------
-FFPALISLLL----------------------D----------FSME---------------SVP------
-------PSLD-------------------------------------------------------------
------------------------------------------------------------------------
-------------------------------------------DI--------D-P----------------
---------------MLLGFAAR------------------SP------------------------F----
---ALH----------------------LLIALLG-------------------------------------
------EGLA-----SGTLS---GSSAIFLAGVIGYGI---------DAAVA--------------------
----IRA---------------------------RAQAALAK
>EP00033_Pygsuia_biforma_P003222_GCRY01003534.1.p1_GENE.GCRY01003534.1_GCRY01003534.1.p1_ORF_type_complete_len_593_score_177.56_GCRY01003534.1_238-2016/101-457
Q-IDQLLELTFPFI------EF-PE--LSELPLALLD-LH---T-E---I--------PEAYLAKLAA-D--
-----ET--LYQ-QCSLQ-----------------VKRQVW--L--RHEN----------------------
---L------FQ-EYLF-PIIHLYI-S----E---------------------S-MV-----EDS-------
--------------GC----------------------E---------------------------------
LLR-KE------------------------------------------------------------------
------------------------------------------------------------------------
--------------------------------------S----------RGIPPV-----------------
--KRR-----------------------------------------KQNT-A--------------------
-------------------------------LR---------QIMD-AVG----AQ---VDLYEN-------
-------------------------VAQLLCRMY---------GNT---G----------------------
R-------LE-----FCQLRVDI-------VMCAH--DC------------QN-------------------
-----------------------DAI-------------------------FSQ------------------
------------------------------------------------------------------------
-----------DR--------IHKLC-WCLDA----CG----------------------------------
----------R-------------------------D------------D-V--------------------
-----IE------E---RRIHELQQVF-----D-G-------------------------------------
-----------M-------------G-EE-------------------------------------------
------------------------------------------------------------------------
------------------------------------------------------------------------
------------------------------------------------------------------------
------------------------------------------------------------------------
------------------------------------------------------------------------
---------------------------DA---------------------------------V---------
IG-------------------------------------------------------EL-------------
-------------GMAVIAPHTATTLVRNV-----------------YRFLS-------E-VVD-----KE-
---------------------CQPK-----------------------------------------------
--------------------------------------D-HN-------------------SLRYI-TQL--
-------FSLGL-----------KSRD-MI----------------------------RM-------KQ---
---------------------------GY---------------------V-PK------------------
---LNR-------------------------------------------D------TVLV------------
-FYPMMAGMIL----------------------D-Q---------ITR---------------GFV------
-------AEEEEKAVGDI------------------------------------------------------
PAE---------------------------------------------------------------------
-------------------------------------------PL--------P-A----------------
---------------GLADRISS------------------DP------------------------L----
---ARR----------------------VTMYHAL-------------------------------------
------LRAD-----VG------------------------------DATA---------------------
----LEP----------------------------LLQLFST
>EP00162_Nutomonas_longa_P014594_comp22034_c0_seq1_m.50783_comp22034_c0_seq1_g.50783_ORF_comp22034_c0_seq1_g.50783_comp22034_c0_seq1_m.50783_type_3prime_partial_len_413_comp22034_c0_seq1_2-1237/1-264
------------------------------------------------------------------------
------------------------------------------------------------------------
------------------------------------------------------------------------
------------------------------------------------------------------------
MKN-G-------------------------------------------------------------------
----------------------------------L-------------------------------------
--------------------------------------R------------MEPS-----------------
--SIR-----------------------------------------ASNA-A--------------------
-------------------------------LK---------HLVE-LIG----RS---EILYKE-------
-------------------------CCELLRVVY---------RQT---R----------------------
N-------PV-----FCGIRRDL-------MMALA--ET------------TF-------------------
----------------------HSTM-------------------------QKL------------------
------------------------------------------------------------------------
-----------DP--------LYRIG-FFYDQ----IV----------------------------------
----------R-------------------------E------------Y-F--------------------
-----FE------E---RQAKELVVHF-----E-S-------------------------------------
----------EFF------------T-EAR-----------------------VG-----------------
------------------------------------------------------------------------
------------------------------------------------------------------------
------------------------------------------------------------------------
------------------------------------------------------------------------
------------------------------------------------------------------------
---------------------------DG---------------------------------R---------
ME-------------------------------------------------------DF-------------
-------------ALITSDPMVVLTLFQSV-----------------HLLLR-------R-NTM-----HS-
---------------------ITFNI----------------------------------------------
----------------------------------------SP-------------------EFKTI-LHL--
-------LFITE-----------HCAD-IL----------------------------EN-------NG---
-----------------------------------------R--------I-PV------------------
-------------------------------------------------------VMITS------------
-GQPVTQTFKG---------KQ----------QKHD----GASTTTVHVTM------------SGDGGA---
-------GADD-------------------------------------------------------------
------------------------------------------------------------------------
-----------------------------------------------------D------------------
---------------DAAGAAEQ-----------------AGK------------------------T----
---SRK----------------RG------------------------------------------------
---------------RK-----------------------PKQPQHHDTAG-D-------------------
---GVHQ-----------------------------------
>EP00162_Nutomonas_longa_P014598_comp22034_c0_seq3_m.50789_comp22034_c0_seq3_g.50789_ORF_comp22034_c0_seq3_g.50789_comp22034_c0_seq3_m.50789_type_internal_len_588_comp22034_c0_seq3_2-1762/85-439
Q-LALLIEMSFPYV------SV-PA--LRAIPLTAIE-HC---T-K---V--------HESYLTKLGA-T--
-----PA--LYK-VLPLT-----------------VKRKVW--E--VNLK----------------------
---L------FRDEEVF-PTLSAIV-E----D---------------------N-SR-----QDL-------
--------------IQ----------------------E--------------------------------I
MKN-G-------------------------------------------------------------------
----------------------------------L-------------------------------------
--------------------------------------R------------MEPS-----------------
--SIR-----------------------------------------ASNA-A--------------------
-------------------------------LK---------HLVE-LIG----RS---EILYKE-------
-------------------------CCELLRVVY---------RQT---R----------------------
N-------PV-----FCGIRRDL-------MMALA--ET------------TF-------------------
----------------------HSTM-------------------------QKL------------------
------------------------------------------------------------------------
-----------DP--------LYRIG-FFYDQ----IV----------------------------------
----------R-------------------------E------------Y-F--------------------
-----FE------E---RQAKELVVHF-----E-S-------------------------------------
----------EFF------------T-EAR-----------------------VG-----------------
------------------------------------------------------------------------
------------------------------------------------------------------------
------------------------------------------------------------------------
------------------------------------------------------------------------
------------------------------------------------------------------------
---------------------------DG---------------------------------R---------
ME-------------------------------------------------------DF-------------
-------------ALITSDPMVVLTLFQSV-----------------HLLLR-------R-NTM-----HS-
---------------------ITFNI----------------------------------------------
----------------------------------------SP-------------------EFKTI-LHL--
-------LFITE-----------HCAD-IL----------------------------EN-------NG---
-----------------------------------------R--------I-PV------------------
-------------------------------------------------------VMITS------------
-GQPVTQTFKG---------KQ----------QKHD----GASTTTVHVTM------------SGDGGA---
-------GADD-------------------------------------------------------------
------------------------------------------------------------------------
-----------------------------------------------------D------------------
---------------DAAGAAEQ-----------------AGK------------------------T----
---SRK----------------RG------------------------------------------------
---------------RK-----------------------PKQPQHHDTAG-D-------------------
---GVHQ-----------------------------------
>EP00163_Fabomonas_tropica_P013056_TRINITY_DN24499_c0_g1_i1.p1_TRINITY_DN24499_c0_g1_TRINITY_DN24499_c0_g1_i1.p1_ORF_type_3prime_partial_len_107_score_22.49_TRINITY_DN24499_c0_g1_i1_3-320/1-100
------------------------------------------------------------------------
------------------------------------------------------------------------
------------------------------------------------------------------------
------------------------------------------------------------------------
------------------------------------------------------------------------
------------------------------------------------------------------------
------------------------------------------------------------------------
------------------------------------------------------------------------
------------------------------------------------------------------------
------------------------------------------------------------------------
------------------------------------------------------------------------
------------------------------------------------------------------------
------------------------------------------------------------------------
------------------------------------------------------------------------
------------------------------------------------------------------------
--------------------------M-----K-K-------------------------------------
-----------Y-------------D-RN-------------------------------------------
------------------------------------------------------------------------
------------------------------------------------------------------------
------------------------------------------------------------------------
------------------------------------------------------------------------
------------------------------------------------------------------------
---------------------------PE---------------------------------V---------
YA-------------------------------------------------------DL-------------
-------------SMVLADPITFHMLIRNI-----------------CKLLR-------I-IVE-----KE-
---------------------GIPR-----------------------------------------------
--------------------------------------E-DH-------------------KLMLV-TKL--
-------ALLGT-----------RSVA-II----------------------------EG-------EQ---
----------------------------K------------P--------G-LK------------------
---TDD-------------------------------------------S------IVNE------------
-FYPLMSEVIL----------------------D-D---------GMP------------------------
------------------------------------------------------------------------
------------------------------------------------------------------------
------------------------------------------------------------------------
------------------------------------------------------------------------
------------------------------------------------------------------------
------------------------------------------------------------------------
------------------------------------------
>EP00164_Ancoracysta_twista_P011516_GFYU01017761.1.p1_GENE.GFYU01017761.1_GFYU01017761.1.p1_ORF_type_complete_len_790_score_160.78_GFYU01017761.1_340-2370/14-357
E-LSEMLEKTFPYV------SF-PE--LREIPLTVLS-KL---K-S---I--------PVVYLDKLSS-S--
-----ED--IYE-ALPME-----------------VRRQIW--E--TNED----------------------
---R------FR-DEVY-KLFTQYA-D----E---------------------K-KL-----QTA-------
--------------AN----------------------E---------------------------------
LME---------------------------------------------------------------------
------------------------------------------------------------------------
-----------------------------------KI-R------------TEPR-----------------
--LRR-----------------------------------------MNNP-I--------------------
-------------------------------LQ---------NLVK-TIG----NS---ERLYNT-------
-------------------------TLKFLRSLY---------VKT---A----------------------
N-------PI-----FCTLRAEI-------LMALH--DH------------GI-------------------
-----------------------STV-------------------------CET------------------
------------------------------------------------------------------------
-----------DP--------CHKFA-WCLDA----CI----------------------------------
----------R-------------------------D------------D-N--------------------
-----IE------E---RRIREMQSYF-----D-K-------------------------------------
-----------L-------------G-S--------------------------------------------
------------------------------------------------------------------------
------------------------------------------------------------------------
------------------------------------------------------------------------
------------------------------------------------------------------------
------------------------------------------------------------------------
---------------------------PE---------------------------------V---------
YG-------------------------------------------------------DL-------------
-------------SMIINDHYACNTMVRNI-----------------LCSLQ-------G-VVK-----VQ-
---------------------GEPK-----------------------------------------------
--------------------------------------K-ND-------------------ELKYI-TQL--
-------LTLGL-----------CGHG-ML----------------------------ES-------ET---
----------------------------W------------T--------L-PK------------------
---LDK-------------------------------------------S------VVPQ------------
-FYYVIAALLV----------------------D-D---------MIR---------------EPN------
-------DAAE-------------------------------------------------------------
------------------------------------------------------------------------
-------------------------------------------PL--------H-G----------------
---------------EFVALVNK------------------TE------------------------L----
---AKK----------------------VTLYYVL-------------------------------------
------TKVQ-----QM------------------------------DVHA---------------------
----LEQ----------------------------LLPALLN
>EP00179_Madagascaria_erythrocladioides_P007266_CAMPEP_0198315600_NCGR_PEP_ID_MMETSP1450-20131203_5819_1_TAXON_ID_753684_ORGANISM_"Madagascaria_erythrocladiodes_Strain_CCMP3234"_NCGR_SAMPLE_ID_MMETSP1450_ASSEMBLY_ACC_CAM_ASM_001115_LENGTH_296_DNA_ID_CAMNT/47-287
-----------------------GE-------------RR--------------------------------
-----------------------------------ARR----------------------------------
------------------------------------------------------------------------
------------------------------------------------------------------------
------------------------------------------------------------------------
------------------------------------------------------------------------
---------------------------------------------------AALR-----------------
--SRR-----------------------------------------QRDH-V--------------------
-------------------------------LQ---------QLVT-MIG----TN---VALYNT-------
-------------------------LLHFFRTLF---------VNT---R----------------------
N-------PL-----FCQLRVDV-------LMALH--EK------------GV-------------------
-----------------------SDI-------------------------YEL------------------
------------------------------------------------------------------------
-----------DP--------CHPFA-WCVDA----CV----------------------------------
----------R-------------------------T------------D-A--------------------
-----VN------E---RRVDELRNCL-----E-P-------------------------------------
-----------I-------------A-DN-------------------------------------------
------------------------------------------------------------------------
------------------------------------------------------------------------
------------------------------------------------------------------------
------------------------------------------------------------------------
------------------------------------------------------------------------
---------------------------DA---------------------------------V---------
LG-------------------------------------------------------DL-------------
-------------AMIARSPYVYNMLVRAV-----------------LQRLK-------S-VVE-----NE-
---------------------LIPK-----------------------------------------------
--------------------------------------E-DV-------------------ALAEL-TAV--
-------CQLAL-----------RARS-MF----------------------------VS-------TT---
----------------------------F------------V--------K-PSA-----------------
---TDD-------------------------------------------E------LFST------------
-FYPMLAAKLL----------------------D-D---------IMR---------------ELE------
-------LDDDDE-----------------------------------------------------------
------------------------------------------------------------------------
-------------------------------------------DLG---------EG---------------
---------------------------GGLDG-------GGSS-----------------------GV----
------------------------------------------------------------------------
---------------GG------------------------------DSFA---------------------
----IAT------------------------T----------
>EP00179_Madagascaria_erythrocladioides_P014178_CAMPEP_0198368628_NCGR_PEP_ID_MMETSP1450-20131203_155794_1_TAXON_ID_753684_ORGANISM_"Madagascaria_erythrocladiodes_Strain_CCMP3234"_NCGR_SAMPLE_ID_MMETSP1450_ASSEMBLY_ACC_CAM_ASM_001115_LENGTH_736_DNA_ID_CAM/72-433
L-AVNVLRETWPMI------LD-DE--LRAVPIAAMA-HC---EDK---I--------PAEYLEDLSK-S--
----APNFRPYK-DLPLS-----------------VRRRVM--H--AWPK----------------------
---V------LT-DEAT-PYITRLVLA----D-----------------------GH-----MNY-------
-------------FSVKIMD------------------D---------------------------------
LYD-D-------------------------------------------------------------------
------------------------------------------------------------------------
---------------------------------------------------PKEM-----------------
--RRR-----------------------------------------EANP-D--------------------
-------------------------------LK---------YLVD-TIG----SD---KALYRH-------
-------------------------CCKLIQEET---------ENN---G-------F--------------
Q-------IG-----YSNLRYDL-------LLAIR--EA------------AA-------------------
-----------------------AAG----------------------------------------------
------------------------------------------------------------------------
-----------KPVV------SDRFA--------PMCEII--------------------------------
----------R-------------------------D------------N-LMQE-----------------
-----LE------E---TQVDTIFQLV-----NRN-------------------------------------
-----------F----------SDHA-EGTAA----------------------------------------
------------------------------------------------------------------------
------------------------------------------------------------------------
------------------------------------------------------------------------
------------------------------------------------------------------------
------------------------------------------------------------------------
---------------------------DA-------------------------------------------
YGR------------------------------------------------------DI-------------
-------------CLLLSSAPFVLTLTWTL-----------------IRGLR-------Q-HKD----SKE-
----------------------------------------YL------------------------------
--------------------------------------E-SN-------------------FLAQL-VYL--
-------IAVGV-----------EAHR-IM----------------------------KN-------GP---
----------------------------F------------QET-----AI---------------------
-------------------------------------------------Q------MLQN------------
-YMQMVLMIVE------------LIRG------DEE-------RALLP---------------DDG------
------------------------------------------------------------------------
------------------------------------------------------------------------
-------------------------------------------DL--------PSD----------------
---------------EVERAVGR------------------NR------------------------F----
---MRR----------------------VFTAHAY-------------------------------------
------DRLV-----ER------------------------------DVIG---------------------
----YTR----------------------------LAKPLRA
>EP00181_Compsopogon_caeruleus_P006755_CAMPEP_0184680260_NCGR_PEP_ID_MMETSP0312-20130426_3130_1_TAXON_ID_31354_ORGANISM_"Compsopogon_coeruleus_Strain_SAG_36.94"_LENGTH_688_DNA_ID_CAMNT_0027130241_DNA_START_381_DNA_END_2445_DNA_ORIENTATION_/85-449
V-VHQLLDKSSPYF----FSER-TE--LFPVPIAAME-RV-----D---I--------PASLMTKLCQ-S--
----APRNKPYV-DLPLQ-----------------VKRKIW--E--ADKT----------------------
---T------FF-SEIN-DDVTNYV-F----S---------------------R-HH-----LSY-------
-------------FANQFIF------------------D--------K------------------------
LRE-PQE-----------------------------------------------------------------
------------------------------------------------------------------------
---------------------------------------------------DVEE-----------------
--KRR-----------------------------------------KRNS-C--------------------
-------------------------------LQ---------HMVQ-MIG----AN---IKLYRY-------
-------------------------CCIYIHDQV---------SKG---Y----------------------
E-------PG-----YSNLRCDL-------IYGIA--EG-------PSYPSGV-------------------
-----------------------EAL----------------------------------------------
------------------------------------------------------------------------
-----------EK--------HYKAY-VIIRD----SF----------------------------------
----------KV-------------------------------------G-S--------------------
-----IG------H---EEVEELFDIV-----S-S-------------------------------------
-----------LFV-----------Q-KT-------------------------------------------
------------------------------------------------------------------------
------------------------------------------------------------------------
------------------------------------------------------------------------
------------------------------------------------------------------------
------------------------------------------------------------------------
---------------------------SP----------L----------------------V---------
FK-------------------------------------------------------DI-------------
-------------SLLLSSGPALVTLTSYL-----------------IQALW---------VHE-----GT-
---------------------KLTT-----------------------------------------------
----------------------------------------NK-------------------DLERI-VYL--
-------IWVGL-----------DLGN-IF----------------------------KH-------GA---
----------------------------FD-----------T------------------------------
---SAT-------------------------------------------Q------LLAM------------
-NQTHLQSVLA-------------------IHRE-D---------LNRADQ------------DDS------
------------------------------------------------------------------------
------------------------------------------------------------------------
-------------------------------------------ELVK------PLQ----------------
---------------RMLAMVQD------------------HR------------------------F----
---FRR----------------------LIMSHIF-------------------------------------
-----QVYIE-----RG------------------------------NPIW---------------------
----IYR-------------------------LRPIITMVLK
>EP00188_Purpureofilum_apyrenoidigerum_P005107_Plantae.Rhodophyta-Purpureofilum_apyrenoidigerum.ctg63460.p1_GENE.Plantae.Rhodophyta-Purpureofilum_apyrenoidigerum.ctg63460_Plantae.Rhodophyta-Purpureofilum_apyrenoidigerum.ctg63460.p1_ORF_type_internal_len_2/29-258
E-VKQMFEDIFEDL-----IDN-QE--LRALPLAVLD-RL---E-V---V--------DQKYLRALAK-G--
----APSSKAYA-DLSLS-----------------LKQEIW--S--IEGD----------------------
---L------FK-QELM-PFIARVV-----RD---------------------P-EL-----AGM-------
--------------VT--------R-------------S--------------------------------T
VSD-T---------------------------------T---------------------------------
------------------------------------------------------------------------
--------------------------------------P------------KKDV-----------------
--ARR-----------------------------------------ADNF-D--------------------
-------------------------------LR---------TICY-RVG----AN---EKLLSS-------
-------------------------ALKIVRHRY---------IET---G----------------------
S-------TA-----FCSLSLDM-------ILRMS--ED------------ETGS-----------------
---------------------DLTKV-------------------------LEESF----------------
------------------------------------------------------------------------
-----------ED--------MFKFA----------------------------------------------
-------------------------------------------------K-R--------------------
-----LD------N---LEGAKVGDEI-----S-S-------------------------------------
-----------L-------------RDSA-------------------------E-----------------
------------------------------------------------------------------------
------------------------------------------------------------------------
------------------------------------------------------------------------
------------------------------------------------------------------------
------------------------------------------------------------------------
-------------------------HVATE--------------------------------R---------
ID-------------------------------------------------------TI-------------
-------------AVLLGAVAPVHAIST--------------------------------------------
------------------------------------------------------------------------
------------------------------------------------------------------------
------------------------------------------------------------------------
------------------------------------------------------------------------
------------------------------------------------------------------------
------------------------------------------------------------------------
------------------------------------------------------------------------
------------------------------------------------------------------------
------------------------------------------------------------------------
------------------------------------------------------------------------
------------------------------------------------------------------------
------------------------------------------------------------------------
------------------------------------------
>EP00189_Rhodosorus_marinus_P012632_CAMPEP_0184745492_NCGR_PEP_ID_MMETSP0315-20130426_8151_1_TAXON_ID_101924_ORGANISM_"Rhodosorus_marinus_Strain_UTEX_LB_2760"_LENGTH_391_DNA_ID_CAMNT_0027217659_DNA_START_133_DNA_END_1305_DNA_ORIENTATION_-/81-388
T-INDIFGDVFDSL-----LEK-PE--FSAIPIAVLE-RQ---T-V---I--------SEKQLKILAR-S--
----APNGKPYT-DLSFS-----------------LRQRVW--A--SEPD----------------------
---V------YR-RELL-PVLARLS-Q----D---------------------Q-YL-----SGK-------
--------------VV----------------------Q-------------------------------YT
LMD-A---------------------------------T---------------------------------
------------------------------------------------------------------------
--------------------------------------P------------ELDK-----------------
--SRR-----------------------------------------EENA-D--------------------
-------------------------------LG---------TIHN-RLG----SN---EKLLNT-------
-------------------------TLKTIRHRF---------VET---G----------------------
S-------TA-----FCSVMLDV-------IFMSQ--EG------------GN-------------------
-----------------------IEK-------------------------LSA------------------
------------------------------------------------------------------------
-----------DS--------STRFA-KALTE----LK----------------------------------
----------Q-------------------------T------------S--------P-------------
-----IE----------ASIKALKSQA-----EKS-------------------------------------
-----------V-------------S----------------------------------------------
------------------------------------------------------------------------
------------------------------------------------------------------------
------------------------------------------------------------------------
------------------------------------------------------------------------
------------------------------------------------------------------------
------------------------------------------------------------------------
LGS------------------------------------------------------DTI------------
-------------AILLGSVTAVTELSTLL-----------------LTHLE-------S-LAR-----SE-
-------------GD------KFRKSVV-------------L------------------------------
----------------------------------------DD-------------------YSRDL-CYL--
-------LYLGL-----------GVRK-MT----------------------------IE-------KS---
----------------------------F------------T--------F---------------------
---EDD-------------------------------------------S------VLSA------------
-QLTMMACLML----------------------D-D------------------------------------
------------------------------------------------------------------------
------------------------------------------------------------------------
------------------------------------------------------------------------
-------------------------------------------------------------------M----
---HRE----------------Q-----VSGEHCL-------------------------------------
------------------------------------------------------------------------
------------------------------------------
>EP00190_Bangiopsis_sp_CCMP1999_P002692_CAMPEP_0198729446_NCGR_PEP_ID_MMETSP1475-20131203_18300_1_TAXON_ID_ORGANISM_"Unidentified_sp._Strain_CCMP1999"_NCGR_SAMPLE_ID_MMETSP1475_ASSEMBLY_ACC_CAM_ASM_001111_LENGTH_478_DNA_ID_CAMNT_0044492095_DNA_START_46_DN/81-436
E-MKQLFEDVFDDL-----IEN-QD--LRALPLAILD-RA---D-V---V--------DYKYLRALAK-G--
----APNSKTYA-DLSLS-----------------LKQEIW--S--IEGD----------------------
---L------FK-QELM-PYIVRLS-----RD---------------------P-EL-----AGM-------
--------------IT--------R-------------H--------------------------------T
LSD-I---------------------------------T---------------------------------
------------------------------------------------------------------------
--------------------------------------P------------KRDA-----------------
--TRR-----------------------------------------ADNF-D--------------------
-------------------------------LR---------TICY-RIG----AN---EKLVSS-------
-------------------------ALKIVRHRF---------IET---G----------------------
S-------TA-----FCSLSLDV-------ILRMS--ED------------ETGS-----------------
---------------------DLSKV-------------------------LEDSF----------------
------------------------------------------------------------------------
-----------ED--------MFMFA----------------------------------------------
-------------------------------------------------K-R--------------------
-----LG------N---LEEATIQNEI-----S-S-------------------------------------
-----------L-------------KDFA-------------------------E-----------------
------------------------------------------------------------------------
------------------------------------------------------------------------
------------------------------------------------------------------------
------------------------------------------------------------------------
------------------------------------------------------------------------
-------------------------LVAME--------------------------------R---------
IE-------------------------------------------------------TI-------------
-------------AVLLGAVTPVHAISSFI-----------------IKTLV-------D---------KKA
AN-----------GLGPL---QAPF-----------------------------------------------
--------------------------------------KADK-------------------AIMDA-SYL--
-------LLMGL-----------EARR-II----------------------------LE-------KS---
----------------------------F------------S------------------------------
---MDE-------------------------------------------R------AVEI------------
-QLAMLYQLIS----------------------E-D---------YDR---------------DQL------
-------ADDA-------------------------------------------------------------
------------------------------------------------------------------------
-------------------------------------------DI--------P-SY---------------
---------------EVHRTAKD------------------SP------------------------L----
---FQR----------------------LLTTYAL-------------------------------------
------HLFK-----VK------------------------------DAIG---------------------
----ICR----------------------------LRRPLE-
>EP00192_Tetraselmis_astigmatica_P009767_CAMPEP_0117673360_NCGR_PEP_ID_MMETSP0804-20121206_14428_1_TAXON_ID_1074897_ORGANISM_"Tetraselmis_astigmatica_Strain_CCMP880"_LENGTH_866_DNA_ID_CAMNT_0005482087_DNA_START_1_DNA_END_2600_DNA_ORIENTATION_-/220-644
K-LLHLLESSFAFI------GI-PD--LRAIPLAVLS-RL---E-P---V--------PATFLKQLSI-D--
-----RE--LFN-ELPNG-----------------VQRQVW--E--LDRK----------------------
---L------LQ-QHAL-PKVMEYA-Q----E---------------------P-AI-----IKQ-------
--------------AL----------------------D---------------------------------
MSE-C--------LRVQRH-RKLMSPNTGSP-----------------------------------------
------------------------------------------------------------------------
--------------GGDAAPAATGF-------------------------GLPRT-----------------
--KLR-----------------------------------------SQSK-A--------------------
-------------------------------LQ---------ELVQ-MVG----VS---RLVYRG-------
-------------------------IVELCRVKF---------RDS---E--YPYVS-------------VQ
D-------TG-----LCILRSQL-------LMALH--DK------------KA-------------------
-----------------------VEL-------------------------CRT------------------
------------------------------------------------------------------------
-----------EQ--------SHKLA-WIIDA----CL----------------------------------
----------R-------------------------D------------H-L--------------------
-----LD------E---KRLRELHGFF-----Q-L-------------------------------------
-----------Y-------------D-GV-------------------------GKQ---------------
------------------------------------------------------------------------
-------------------------------DGKRKGKSARR------------------------------
--------------------------------------------------------GD--------------
------------------------------------------------------------------------
---------------------HEYGGGDAES----------AGGL-----------------------SHAP
------SDEP-----------------GR---------------------------------V---------
LG-------------------------------------------------------EA-------------
-------------GLVLRDPATLHLLLSFV-----------------LQQLE-------R-GVK-----TL-
---------------------KLPA-----------------------------------------------
--------------------------------------D-NN-------------------DLVFV-TRL--
-------LQLAM-----------SART-QL----------------------------HE-------RR---
----------------------------Y------------T--------F-PD------------------
---ASN-------------------------------------------L------ILRS------------
-LYPLINCYMA----------------------D-T---------LIA---------------KLK------
--------GRQRELPA--------------------------------------------------------
------------------------------------------------------------------------
--------------------------NLQE-------------LL--------N-A----------------
---------------DLVEILAA------------------EE------------------------L----
---ARA----------------------ITMMFTL-------------------------------------
------DRLI-----DG------------------------------DGYT---------------------
----AAV----------------------------MLACLGA
>EP00192_Tetraselmis_astigmatica_P013727_CAMPEP_0117672212_NCGR_PEP_ID_MMETSP0804-20121206_13774_1_TAXON_ID_1074897_ORGANISM_"Tetraselmis_astigmatica_Strain_CCMP880"_LENGTH_333_DNA_ID_CAMNT_0005480779_DNA_START_1_DNA_END_996_DNA_ORIENTATION_/1-242
------------------------------------------------------------------------
------------------------------------------------------------------------
------------------------------------------------------------------------
------------------------------------------------------------------------
------------------------------------------------------------------------
------------------------------------------------------------------------
------------------------------------------------------------------------
------------------------------------------------------------------------
------------------------------------------------------------------------
------------------------------------------------------------------------
---------------------QL-------LMALH--DK------------KA-------------------
-----------------------VXA-------------------------LPH------------------
------------------------------------------------------------------------
-----------GA--------EPQ-------A----CV--------------------DHR-----------
----------R-------------------------L------------S-E--------------------
-----MD------E---KRLRELHGFF-----Q-L-------------------------------------
-----------Y-------------D-GV-------------------------GKQ---------------
------------------------------------------------------------------------
-------------------------------DGKRKGKSARR------------------------------
--------------------------------------------------------GD--------------
------------------------------------------------------------------------
---------------------HEYGGGDAES----------AGGL-----------------------SHAP
------SDEP-----------------GR---------------------------------V---------
LG-------------------------------------------------------EA-------------
-------------GLVLRDPATLHLLLSFV-----------------LQQLE-------R-GVK-----TL-
---------------------KLPA-----------------------------------------------
--------------------------------------D-NN-------------------DLVFV-TRL--
-------LQLAM-----------SART-QL----------------------------HE-------RR---
----------------------------Y------------T--------F-PD------------------
---ASN-------------------------------------------L------ILRS------------
-LYPLINCYMA----------------------D-T---------LIA---------------KLK------
--------GRQRELPA--------------------------------------------------------
------------------------------------------------------------------------
--------------------------NLQE-------------LL--------N-A----------------
---------------DLVEILAA------------------EE------------------------L----
---ARA----------------------ITMMFTL-------------------------------------
------DRLI-----DG------------------------------DGYT---------------------
----AAV----------------------------MLACLGA
>EP00193_Tetraselmis_chui_P018329_CAMPEP_0177791182_NCGR_PEP_ID_MMETSP0491_2-20121128_23788_1_TAXON_ID_63592_ORGANISM_"Tetraselmis_chuii_Strain_PLY429"_LENGTH_316_DNA_ID_CAMNT_0019313379_DNA_START_245_DNA_END_1192_DNA_ORIENTATION_-/200-316
K-LNLLLESSFAFI------GI-PD--LRVIPLTVLS-RL---Q-P---V--------PTTFLKQLSQ-D--
-----AE--LFQ-ELPST-----------------VQRQVW--E--LDKN----------------------
---L------LQ-QHAL-PKVLEFI-Q----E---------------------S-PN-----IMR-------
--------------AF----------------------D---------------------------------
MAE-C--------LLAHYQ-RKKVGS----------------------------------------------
------------------------------------------------------------------------
--------------AGAAVPVAATA----------G------------------------------------
------------------------------------------------------------------------
------------------------------------------------------------------------
------------------------------------------------------------------------
------------------------------------------------------------------------
------------------------------------------------------------------------
------------------------------------------------------------------------
------------------------------------------------------------------------
------------------------------------------------------------------------
------------------------------------------------------------------------
------------------------------------------------------------------------
------------------------------------------------------------------------
------------------------------------------------------------------------
------------------------------------------------------------------------
------------------------------------------------------------------------
------------------------------------------------------------------------
------------------------------------------------------------------------
------------------------------------------------------------------------
------------------------------------------------------------------------
------------------------------------------------------------------------
------------------------------------------------------------------------
------------------------------------------------------------------------
------------------------------------------------------------------------
------------------------------------------------------------------------
------------------------------------------------------------------------
------------------------------------------------------------------------
------------------------------------------------------------------------
------------------------------------------------------------------------
------------------------------------------------------------------------
------------------------------------------------------------------------
------------------------------------------------------------------------
------------------------------------------
>EP00193_Tetraselmis_chui_P021226_CAMPEP_0177773602_NCGR_PEP_ID_MMETSP0491_2-20121128_12970_1_TAXON_ID_63592_ORGANISM_"Tetraselmis_chuii_Strain_PLY429"_LENGTH_772_DNA_ID_CAMNT_0019291743_DNA_START_245_DNA_END_2562_DNA_ORIENTATION_/197-618
K-LNLLLESSFAFI------GI-PD--LRVIPLTVLS-RL---Q-P---V--------PTTFLKQLSQ-D--
-----AE--LFQ-ELPST-----------------VQRQVW--E--LDKN----------------------
---L------LQ-QHAL-PKVLEFI-Q----E---------------------S-PN-----IMR-------
--------------AF----------------------D---------------------------------
MAE-C--------LLAHYQ-RKKVGS----------------------------------------------
------------------------------------------------------------------------
--------------AGAAVPVAATA----------VAAF-------------WHV-----------------
--HLA-----------------------------------------ESSG-AAASP----------------
-------------------------------YX---------ALVK-MVG----ES---LQVYKG-------
-------------------------IVQLCIAKF---------RDS---E--ASNIS-------------MQ
E-------AS-----LCTLRSQL-------LMALH--DN------------AA-------------------
-----------------------VEL-------------------------CRM------------------
------------------------------------------------------------------------
-----------EP--------CHKLA-WTLDA----CL----------------------------------
----------R-------------------------D------------H-L--------------------
-----LD------E---RRLKELITFF-----Q-L-------------------------------------
-----------Y-------------D-NT-------------------------SKN---------------
------------------------------------------------------------------------
------------------------------DSKRRKIGNGRAM-----------------------------
------------------------------------------------------------------------
------------------------------------------------------------------------
----------------------GGDGGDAES----------AGGL------------------------AHS
------SEEP-----------------ER---------------------------------L---------
LA-------------------------------------------------------EA-------------
-------------GMVLRDPSTLHLLLTAA-----------------LWQLE-------H-CVE-----IF-
---------------------KLPA-----------------------------------------------
--------------------------------------D-SK-------------------DLLFV-TRL--
-------AELAL-----------SARP-QL----------------------------RE-------KR---
----------------------------Y------------S--------F-PE------------------
---PSS-------------------------------------------L------LVRT------------
-FYPIICEYIA----------------------D-A---------KIA---------------KLQ------
-------RVGPRDVPP--------------------------------------------------------
------------------------------------------------------------------------
--------------------------N----------------PV--------N-D----------------
---------------DLVDIVKN------------------DE------------------------V----
---ARS----------------------ITMVYTL-------------------------------------
------DRMM-----AD------------------------------DTHT---------------------
----AGV----------------------------FLASLGA
>EP00195_Chlamydomonas_chlamydogama_P014869_CAMPEP_0202909070_NCGR_PEP_ID_MMETSP1392-20130828_48159_1_ASSEMBLY_ACC_CAM_ASM_000868_TAXON_ID_225041_ORGANISM_"Chlamydomonas_chlamydogama_Strain_SAG_11-48b"_LENGTH_701_DNA_ID_CAMNT_0049598681_DNA_START_412_DNA_/91-532
K-LERLLNVSFAFL------GI-QE--LREVPMAVMD-KL---E-K---V--------PPVFLKQLTV-D--
-----QQ--IFK-DLPAK-----------------VQRQVW--E--FDKN----------------------
---L------LQ-HHAL-APVGQYK-Y----E---------------------V-AT-----VMR-------
--------------AL----------------------A---------------------------------
MDE-F--------LPAVVW-ST----------------------------------------GQEGGAKPSA
--GQS------------------TAPGRGQGQRAA-------------------------------------
--------------QAKPRPTG-----------------------------ITRK-----------------
--ILR-----------------------------------------KGSR-V--------------------
-------------------------------LQ---------ILKE-MVG----SS---QKIYNQ-------
-------------------------IVELCVVKY---------RDG---D--GIYAG-------------FK
E-------LS-----YCTLRVQL-------LMALH--DD------------NN-------------------
------------------------AV-------------------------SAK------------------
------------------------------------------------------------------------
-----------DR--------CHELA-WTLDA----GI----------------------------------
----------M-------------------------N------------G-Q--------------------
-----LT------D---KHLAKLEKYF-----A-D-------------------------------------
-----------V-------------D-AA-------------------------E-T---------------
------QSLK--------------------------------------------------------------
--------------------------------ARNLSKGNQ-------------------------------
--------------------------------------------------------GL--------------
------------------------------------------------------------------------
--------------------PLGAPQDEAES----------AGN------------------------ASGS
------VAEP-----------------YK---------------------------------V---------
LG-------------------------------------------------------DA-------------
-------------GTILRDPSAMHLLLAHI-----------------IQLTY-------Q-GAM-----QG-
---------------------ELPR-----------------------------------------------
--------------------------------------A-SQ-------------------QMQFV-LRM--
-------IQLAV-----------DSRQ-ML----------------------------RD-------RK---
----------------------------Y------------R--------L-PE------------------
---PDP-------------------------------------------R------IVQD------------
-LLPFLATLML----------------------E-F---------EIR---------------GSP------
-------APNDLR-----------------------------------------------------------
------------------------------------------REAVETC-----------------------
--------------------------DMRN-------------GA--------V-Q----------------
---------------KVLEVLPR------------------SE------------------------A----
---ARK----------------------LTQVFVL-------------------------------------
------ERLM-----RG------------------------------DYLS---------------------
----ATR----------------------------VLKVLAQ
>EP00197_Chlamydomonas_leiostraca_P016251_CAMPEP_0202863560_NCGR_PEP_ID_MMETSP1391-20130828_4146_1_ASSEMBLY_ACC_CAM_ASM_000867_TAXON_ID_1034604_ORGANISM_"Chlamydomonas_leiostraca_Strain_SAG_11-49"_LENGTH_865_DNA_ID_CAMNT_0049543207_DNA_START_173_DNA_END_2/179-641
K-LERLLNASFKYL------GI-QE--LRDVPVAVME-KL---E-K---V--------PPVFLKQLTA-D--
-----KQ--IFR-DLPPK-----------------VQRQVW--E--FDKN----------------------
---Q------LQ-QDAL-PPVGQYK-Y----E---------------------V-AT-----IMR-------
--------------AL----------------------A---------------------------------
MDE-F--------LPSVLR-ATAAAATAAT-----PSSSKA-----------------GMDDGDDSSGPAGP
GPS--------------------SSGGGPPLQRSASGRVL--------------------------------
----------------GTAPRA-----------------------------VTRK-----------------
--ILR-----------------------------------------KGSH-I--------------------
-------------------------------VQ---------MLKS-MVG----SS---QKIYNQ-------
-------------------------VVELCVVKF---------RDS---D--ALYVG-------------HK
E-------LS-----YCTLRTQL-------LMALH--DD------------NS-------------------
------------------------TV-------------------------ASK------------------
------------------------------------------------------------------------
-----------DR--------CHELA-WTIDA----GI----------------------------------
----------T-------------------------N------------G-L--------------------
-----LT------D---KHLQKLEKYF-----T-D-------------------------------------
-----------V-------------M-GA-------------------------E-D---------------
------RQA---------------------------------------------------------------
--------------------------------SRQMAGGKA-------------------------------
--------------------------------------------------------GK--------------
------------------------------------------------------------------------
--------------------GKGHVQDEAES----------AGNV------------------------AGS
------LVEP-----------------YR---------------------------------V---------
LG-------------------------------------------------------EA-------------
-------------SVVLRDPSALHLLASSV-----------------MQLVY-------T-AAV-----DG-
---------------------KLPR-----------------------------------------------
--------------------------------------D-TP-------------------QVAFV-TRI--
-------MQLAT-----------DGRQ-ML----------------------------RD-------RK---
----------------------------Y------------R--------L-PE------------------
---PDA-------------------------------------------R------ILHN------------
-LLPLLAAWML----------------------D-F---------ERD---------------GSP------
-------APADMA-----------------------------------------------------------
-----------------------------------------GEELPGGW-----------------------
--------------------------GLPK-------------QA--------V-D----------------
---------------AAMDVVKR------------------SE------------------------V----
---ARK----------------------LAQTFVL-------------------------------------
------ERLL-----RR------------------------------DFLS---------------------
----VAR----------------------------ACKLLAT
>EP00199_Chlamydomonas_sp_CCMP681_P002375_CAMPEP_0119115596_NCGR_PEP_ID_MMETSP1180-20130426_51507_1_TAXON_ID_3052_ORGANISM_"Chlamydomonas_cf_sp_Strain_CCMP681"_NCGR_SAMPLE_ID_MMETSP1180_ASSEMBLY_ACC_CAM_ASM_000741_LENGTH_428_DNA_ID_CAMNT_0007104649_DNA_ST/1-257
------------------------------------------------------------------------
------------------------------------------------------------------------
------------------------------------------------------------------------
------------------------------------------------------------------------
------------------------------------------------------------------------
------------------------------------------------------------------------
------------------------------------------------------------------------
------------------------------------------------------------------------
------------------------------------------------------------------------
------------------------------------------------------------------------
----------------CTLRAAL-------LMALH--DA------------SS-------------------
------------------------IV-------------------------ATR------------------
------------------------------------------------------------------------
-----------DP--------VHELA-WTIDA----GI----------------------------------
----------T-------------------------N------------G-S--------------------
-----LT------D---KHLLKLTQFL-----E-K-------------------------------------
-----------L-------------V-QE-------------------------EGK-V-------------
------------------------------------------------------------------------
--------------------------------TRDSLSKSK-------------------------------
--------------------------------------------------------GR--------------
------------------------------------------------------------------------
---------------------GRDVNDEGES----------EGNM---------------------RGGGGG
------AVEP-----------------LR---------------------------------V---------
IG-------------------------------------------------------DA-------------
-------------SCVLRDPSAMHLLAGAT-----------------LQLLL-------P-AAL-----LG-
---------------------TLPN-----------------------------------------------
--------------------------------------E-VK-------------------GLHPV-LRL--
-------MALAV-----------EGRQ-ML----------------------------RD-------KK---
----------------------------Y------------R--------V-PE------------------
---VDP-------------------------------------------R------IVRD------------
-VLPLLAAWFL----------------------A-H---------EAK---------------PSL------
-------PANELH-----------------------------------------------------------
----------------------------------------AGQDLPGGW-----------------------
--------------------------GVPE-------------AV--------I-L----------------
---------------KCKEVLPR------------------SE------------------------V----
---ARR----------------------LTQTFAL-------------------------------------
------QRVA-----SR------------------------------DWLG---------------------
----AAR----------------------------TCRLLST
>EP00200_Dunaliella_tertiolecta_P019607_CAMPEP_0202407348_NCGR_PEP_ID_MMETSP1128-20130828_11851_1_ASSEMBLY_ACC_CAM_ASM_000463_TAXON_ID_3047_ORGANISM_"Dunaliella_tertiolecta_Strain_CCMP1320"_LENGTH_924_DNA_ID_CAMNT_0049012323_DNA_START_1_DNA_END_2775_DNA_O/197-661
K-LERLLNASFKYL------GM-YE--LREVPFAVME-KL---E-N---V--------PPVFLKQLTG-D--
-----RQ--IFR-DLPAK-----------------VQRQVW--E--FDKK----------------------
---L------LQ-ADAL-APVGQFK-Y----E---------------------V-AT-----IMR-------
--------------AL----------------------A---------------------------------
MDE-F--------LPAVLA-AAATKGAKDE-----P--------------------------GSKSAPAPAS
RAAAG----------------GRGGGGRAAQPRPS-------------------------------------
-------------------PVTG----------------------------ITRK-----------------
--ILR-----------------------------------------KGSR-V--------------------
-------------------------------LQ---------VLKG-MVG----TS---QKIYNQ-------
-------------------------IVELCITKY---------RDA---E--GLYVG-------------FK
E-------LS-----YCTLRAQL-------LMALH--DD------------NS-------------------
------------------------AV-------------------------ATR------------------
------------------------------------------------------------------------
-----------DA--------CHELA-WTLDA----GI----------------------------------
----------M-------------------------N------------G-Q--------------------
-----LT------D---KHLQKLMKFF-----D-D-------------------------------------
-----------V-------------S-QA-------------------------E-Q---------------
------KRESIEER----------------------------------------------------------
----------------------------KRELARERKKKGN-------------------------------
--------------------------------------------------------KR--------------
------------------------------------------------------------------------
--------------------TISSMLDEEES----------AGDR----------------------TGGGG
------MVEP-----------------YR---------------------------------V---------
LG-------------------------------------------------------EA-------------
-------------SIILRDPSAMHLLAAAV-----------------LQMVQ-------E-GAL-----QG-
---------------------MLPR-----------------------------------------------
--------------------------------------G-CP-------------------HLTFV-LSL--
-------MQLAV-----------EGRS-ML----------------------------KS-------RV---
----------------------------Y------------K--------M-PD------------------
---APG-------------------------------------------P------VVHD------------
-VLPLLASYIL----------------------L-F---------ETH---------------GSP------
-------PAAEIV-----------------------------------------------------------
--------------------------------------EGTEGDLPGGF-----------------------
--------------------------GVDK-------------AA--------V-K----------------
---------------AAMEVLAR------------------NE------------------------V----
---ARK----------------------LTQTFLL-------------------------------------
------ERLL-----RR------------------------------DFLG---------------------
----ATR----------------------------CCRLLVE
>EP00205_Picochlorum_sp_RCC944_P001111_CAMPEP_0182606682_NCGR_PEP_ID_MMETSP1330-20130603_1501_1_TAXON_ID_464278_ORGANISM_"Picochlorum_sp._Strain_RCC944"_LENGTH_1532_DNA_ID_CAMNT_0024825083_DNA_START_1_DNA_END_4595_DNA_ORIENTATION_-/203-633
K-LVGLLEDTFPFI------GI-HQ--LRAVPLAVLD-RL---H-P---I--------PDYFIKQLAN-D--
-----NE--VFW-DLPSL-----------------VQRQVW--A--MDKN----------------------
---L------LR-RHAL-SLIAEYK-Y----E---------------------E-GT-----WRQ-------
--------------GL----------------------S---------------------------------
MEL-D--------ARV--------------------------------------------------------
------------------------------------------------------------------------
----------------P-----------------------------------YRK-----------------
--TMR-----------------------------------------QRSE-A--------------------
-------------------------------LR---------QLVA-MVG----SN---AGIFKG-------
-------------------------VSEILTESY---------GDI---ES-SIYVG-------------MK
E-------AA-----VCACKTQL-------IMSLY--DA------------EE-------------------
-----------------------AKL-------------------------CAN------------------
------------------------------------------------------------------------
-----------DP--------AYSLA-WMLDS----CI----------------------------------
----------K-------------------------D------------R-E--------------------
-----IS------E---KKLVEIDRFF-----L-S-------------------------------------
-----------A-------------I-KA-------------------------E-E---------------
------KKLRGHRA------------------------------------------------R---------
-------------GASAHG-------EPSSSAAKASSKAASGI-----------------------------
--------------------------------------------------------GS--------------
------------------------------------------------------------------------
---------------KKKILLASTANPDAES----------AGIPL-G------------------ERNARN
------DDKI-----------------GK---------------------------------T---------
LG-------------------------------------------------------EA-------------
-------------SMCLRDPSAFHLIVHEI-----------------INTIK-------H-CVE-----HE-
---------------------QLPR-----------------------------------------------
--------------------------------------E-NV-------------------RLQLL-TKL--
-------LNMAA-----------WSKD-MF----------------------------RT-------NS---
----------------------------F------------Y--------Y-PE------------------
---PSA-------------------------------------------E------LMGT------------
-LYPLLCGLVL----------------------D-G---------KLD---------------ELD------
-------EQRILLSQT--------------------------------------------------------
------------------------------------------------------------------------
--------------------------QAMN-------------DA--------H-T----------------
---------------EVVRSMIR------------------HE------------------------L----
---ARK----------------------VIQVFAL-------------------------------------
------ERLA-----ND------------------------------DEWM---------------------
----AES----------------------------LLDLVAA
>EP00206_Coccomyxa_subellipsoidea_P006332_XP_005648881.1_hypothetical_protein_COCSUDRAFT_47235_Coccomyxa_subellipsoidea_C-169/125-529
Q-LTSLLEASFAYI------GL-PQ--LREVPLAVLG-RL---K-P---V--------PAAFLKQLAT-D--
-----KE--LFH-DLPQN-----------------VQQEVW--E--LDRK----------------------
---L------LQ-QHAL-PLVERYT-W----E---------------------T-GT-----VLK-------
--------------AL----------------------E---------------------------------
MDE-F--------VPPAPG-----------------------------------------------------
------------------------------------------------------------------------
---------------SGPGPR------------------------------VARR-----------------
--IQR-----------------------------------------SGSP-T--------------------
-------------------------------LK---------KLVA-MVG----RS---HAIYRG-------
-------------------------IMDLCCVRL---------RDS---E--SAYCG-------------VK
E-------AA-----YCSLRSQL-------LMAAH--DA------------NI-------------------
-----------------------VEL-------------------------TSK------------------
------------------------------------------------------------------------
-----------EP--------VHKLA-WTLDA----CL----------------------------------
----------K-------------------------D------------R-V--------------------
-----ID------G---RRLRELTHFL-----S-T-------------------------------------
-----------F-------------D-RQ-------------------------QAA---------------
------------------------------------------------------------------------
----------------------------LAAAARKAAPRKRG------------------------------
------------------------------------------------------------------------
------------------------------------------------------------------------
----------------------REGVADAES----------MGAP---------------------GRSTNA
------GAEP-----------------LR---------------------------------A---------
LA-------------------------------------------------------DA-------------
-------------GMVLRDPSVMHLIIHHV-----------------LRRLE-------R-LVE-----EQ-
---------------------AVPS-----------------------------------------------
--------------------------------------E-DP-------------------DLAFL-TRL--
-------LQLAG-----------GCRA-ML----------------------------RQ-------RK---
----------------------------Y------------S--------F-PA------------------
---ADA-------------------------------------------D------LLGT------------
-FYPELIGCML----------------------E-M---------QDV---------------DDD------
-------YVDDGRT----------------------------------------------------------
------------------------------------------------------------------------
-------------------------------------------EAL---------P----------------
---------------NLIGMLAR------------------SE------------------------V----
---MRQ----------------------VTQVLCL-------------------------------------
------ERVA-----VG------------------------------DTLT---------------------
----ARS----------------------------LLATIIQ
>EP00208_Stichococcus_sp_RCC1054_P008410_CAMPEP_0206151380_NCGR_PEP_ID_MMETSP1473-20131121_38792_1_ASSEMBLY_ACC_CAM_ASM_001109_TAXON_ID_1461547_ORGANISM_"Stichococcus_sp_Strain_RCC1054"_LENGTH_808_DNA_ID_CAMNT_0053548925_DNA_START_1_DNA_END_2421_DNA_ORIEN/312-755
A-LLALLESSFPFV------GI-AD--LRAVPLAVLA-RL---T-P---V--------PASYLKQLAT-D--
-----GE--LFG-ELPRV-----------------VQRQVW--E--LDRK----------------------
---L------LQ-SHAL-SSVAAYT-G----E---------------------T-AT-----VLR-------
--------------AL----------------------D---------------------------------
MDE-C--------MPPHIA-ALAAAGGRRGQAX---------------------------------------
---------------------XXXXXXRGQA-----------------------------------------
----------GAQKQRPLPPP------------------------------PPRK-----------------
--VLR-----------------------------------------RGSA-A--------------------
-------------------------------LQ---------RLVD-MVG----RS---LKVYRG-------
-------------------------VVELCVQRY---------QDA---E--GLYVG-------------VP
E-------AA-----LASLRAQL-------LMALH--DS------------GA-------------------
-----------------------THL-------------------------CAQ------------------
------------------------------------------------------------------------
-----------DP--------CHKLA-WALDA----CL----------------------------------
----------N-------------------------D------------R-V--------------------
-----LD------E---RRLRELQNFF-----A-L-------------------------------------
-----------H-------------D-TG-------------------------GPT---------------
------------------------------------------------------------------------
--------------------------------STPASTQNRHHHK---------------------------
------------------------------------------------------------------------
------------------------------------------------------------------------
---------------HHHRHRSAAAEGDAES----------AGGP------------------------GAS
------GEEA-----------------GR---------------------------------V---------
LG-------------------------------------------------------DA-------------
-------------GMVLRDPSTAHLLAHQV-----------------VRRLE-------A-VVA-----AE-
---------------------GSPS-----------------------------------------------
--------------------------------------D-DA-------------------SLLFM-TRL--
-------MQLGA-----------DAKR-QV----------------------------KD-------RH---
----------------------------F------------G--------L-PP------------------
---ADH-------------------------------------------D------VVHT------------
-FYPLLAGAIM----------------------E-A---------EMR---------------SDD------
-------EGDSPANDASA------------------------------------------------------
------------------------------------------------------------------------
--------------------------GEME-------------GA--------D-P----------------
---------------SLVELLRK------------------HE------------------------V----
---VRR----------------------VTQVYTL-------------------------------------
------ERLA-----AG------------------------------DLDG---------------------
----AAP----------------------------LLAALAA
>EP00211_Chloroparvula_japonica_P001238_CAMPEP_0119159534_NCGR_PEP_ID_MMETSP1310-20130426_53811_1_TAXON_ID_464262_ORGANISM_"Genus_nov._species_nov._Strain_RCC2339"_LENGTH_598_DNA_ID_CAMNT_0007152163_DNA_START_1_DNA_END_1795_DNA_ORIENTATION_-/13-453
E-LLHLLELSFPYV------GI-EQ--LHDVPRAAMA-RL---A-A---I--------PPLFLKQLSQ-D--
-----PG--LFA-GLSPG-----------------VQRQVF--E--ADLS----------------------
---F------LL-RRAM-PLIEQYA-E----G---------------------G-PG-----TRA-------
--------------AA----------------------G---------------------------------
LAD-L--------SATRAAKASASGRGST-------------------------------------------
------------------------------------------------------------------------
-----------------------------LAGMDLSL-------------GHPRK-----------------
--QLR-----------------------------------------QSDP-A--------------------
-------------------------------LQ---------ALSK-IVG----TS---PKVYRG-------
-------------------------ITGAVVGLF---------RDE---EGSGRSSG-------------SA
R-------LG-----LCTLRSQL-------LMALH--DTGRKEVCTKAXXXXX-------------------
-----------------------KEV-------------------------CTK------------------
------------------------------------------------------------------------
-----------DP--------AHMLA-WCLDA----CI----------------------------------
----------R-------------------------D-RHAPQ------G-A--------------------
-----LT------D---ARLRELHQYF-----A-H-------------------------------------
-----------F-------------E-PA-------------------------------------------
------------------------------------------------------------------------
-----------------------------------RQRKG--------------------------------
------------------------------------------------------------------------
------------------------------------------------------------------------
----------------------AADAGKALPAW--------GGSY-----------------------SSTP
------DSEP-----------------GS---------------------------------C---------
LG-------------------------------------------------------EV-------------
-------------GMILLAPEVLHLLAQEA-----------------MRFLA-------R-AVA-----RY-
---------------------ELPR-----------------------------------------------
--------------------------------------K-CK-------------------RLTFV-TRL--
-------LQLAT-----------ECSV-VL----------------------------RK-------GL---
----------------------------T------------T--------L-RP------------------
---PEK-------------------------------------------G------LMEE------------
-LYGTLAHHIT----------------------D-A---------QLA---------------QEERRA---
-------RQQA-----------------------------------------------------------KG
PG--------------------------------------QEEEALGE------------------------
-------------------------------------------AV-----RFAP-EP---------------
---------------VLVEWATR------------------SQ------------------------V----
---ALL----------------------LLQMHTL-------------------------------------
------ERLC-----AG------------------------------DLPA---------------------
----SGT----------------------------SLASLYQ
>EP00211_Chloroparvula_japonica_P001914_CAMPEP_0119125240_NCGR_PEP_ID_MMETSP1310-20130426_4590_1_TAXON_ID_464262_ORGANISM_"Genus_nov._species_nov._Strain_RCC2339"_LENGTH_465_DNA_ID_CAMNT_0007115291_DNA_START_1_DNA_END_1391_DNA_ORIENTATION_-/27-433
R-AARIVKLSLPFL------VV-DE--LRSVASDILL-RY---P-NIT-I--------PPEILEHMAA-V--
-----PH--VYE-ACPLH-----------------IKQRMW--A--VSEE----------------------
---L------VK-REVA-NMALAYS-Q----E---------------------L-AA-----RGD-------
--------------AY--------------------MLQ---------------------------------
FRG-RCP-----------------------------------------------------------------
------------------------------------------------------------------------
--------------------------------------Q----------KGSVIR-----------------
--EKR-----------------------------------------EKSS-A--------------------
-------------------------------LA---------AVFD-IIG----SD---IDIYWM-------
-------------------------VVKVIREMF---------LAS---Q----------------------
E-------LY-----LCSLRSDF-------VLALS--HR---------IIGDK-------------------
-----------------------LQT-------------------------QAA------------------
------------------------------------------------------------------------
-----------DG--------CHRFA-WCLEE----CQ----------------------------------
----------R-------------------------E------------D-D--------------------
-----AG------D---RHVQHLQSCI-----A-E-------------------------------------
-----------L-------------G-KGAH-----------------------------------------
------------------------------------------------------------------------
------------------------------------------------------------------------
--------------------------------------------------------GL--------------
------------------------------------------------------------------------
----------------------------------------SLGSQY--------------------------
-----RSTETS----------------SAGSGR-----------------------------VH--------
SG--------------------------------------------------FEKLLDI-------------
-------------WMVVRDPFHFNALCRIV-----------------YFHIR-------D-YVP----SKK-
---------------------LLPG-----------------------------------------------
--------------------------------------K-SA-------------------TLKCF-SSL--
-------LEYAS-----------DRSF-LV----------------------------SN-------KL---
-----------------------------------------AP---------PS------------------
---TQD-------------------------------------------R------FVRR------------
-YLTAITCHLFA---------------------E-D---------VIQ---------------KQR------
-------SLQNDACDEAI---------------------------NGYLA----------------------
------------------------------------------------------------------------
-----------------------------------------ARKMDSFLQ---PYST---------------
---------------NFVTHLGK-------------------------------S------------V----
--ALQR----------------------IFLHHIM-------------------------------------
------SCAF-----QRKV----------------------------DELR---------------------
----LAR--------------------------DALQAVLAA
>EP00212_Chloropicon_laureae_P006621_CAMPEP_0197498678_NCGR_PEP_ID_MMETSP1311-20131121_59167_1_TAXON_ID_464262_ORGANISM_"Genus_nov._species_nov._Strain_RCC856"_LENGTH_71_DNA_ID_CAMNT_0043044399_DNA_START_1_DNA_END_210_DNA_ORIENTATION_/1-71
------------------------------------------------------------------------
------------------------------------------------------------------------
------------------------------------------------------------------------
------------------------------------------------------------------------
------------------------------------------------------------------------
------------------------------------------------------------------------
------------------------------------------------------------------------
----------------------------------------------XGSA-A--------------------
-------------------------------LK---------RVTA-IIC----KS---NKIYKY-------
-------------------------IVNLCLTLY---------RES---E--KLFMS-------------RD
E-------QA-----YCSFRSQL-------LMSLH--DGV--------------------------------
-----------------------NAI-------------------------RLE------------------
------------------------------------------------------------------------
-----------DP--------CX-------------------------------------------------
------------------------------------------------------------------------
------------------------------------------------------------------------
------------------------------------------------------------------------
------------------------------------------------------------------------
------------------------------------------------------------------------
------------------------------------------------------------------------
------------------------------------------------------------------------
------------------------------------------------------------------------
------------------------------------------------------------------------
------------------------------------------------------------------------
------------------------------------------------------------------------
------------------------------------------------------------------------
------------------------------------------------------------------------
------------------------------------------------------------------------
------------------------------------------------------------------------
------------------------------------------------------------------------
------------------------------------------------------------------------
------------------------------------------------------------------------
------------------------------------------------------------------------
------------------------------------------------------------------------
------------------------------------------------------------------------
------------------------------------------------------------------------
------------------------------------------------------------------------
------------------------------------------
>EP00212_Chloropicon_laureae_P008467_CAMPEP_0197500524_NCGR_PEP_ID_MMETSP1311-20131121_61573_1_TAXON_ID_464262_ORGANISM_"Genus_nov._species_nov._Strain_RCC856"_LENGTH_381_DNA_ID_CAMNT_0043046279_DNA_START_1_DNA_END_1144_DNA_ORIENTATION_-/1-203
------------------------------------------------------------------------
------------------------------------------------------------------------
------------------------------------------------------------------------
------------------------------------------------------------------------
------------------------------------------------------------------------
------------------------------------------------------------------------
------------------------------------------------------------------------
------------------------------------------------------------------------
------------------------------------------------------------------------
------------------------------------------------------------------------
------------------------------------------------------------------------
------------------------------------------------------------------------
------------------------------------------------------------------------
---------------------------XALDA----AL----------------------------------
----------K-------------------------D------------R-S--------------------
-----CG------D---KRLSELMQIF-----H-P-------------------------------------
-----------Y-------------D-KK-------------------------Q-----------------
------------------------------------------------------------------------
--------------------------------GRKKRRFDE-------------------------------
------------------------------------------------------------------------
------------------------------------------------------------------------
-----------------------------------------DGG------------------------GSTS
------QPDE-----------------NT---------------------------------V---------
LG-------------------------------------------------------EM-------------
-------------GMILRDPPVYFFLAREA-----------------LKRLQ-------R-VVE-----HQ-
---------------------ALPK-----------------------------------------------
--------------------------------------Q-DA-------------------PLIFL-SRL--
-------LQIAT-----------DCRS-ML----------------------------RE-------KS---
----------------------------F------------K--------F-YK------------------
---VDE-------------------------------------------G------LVRD------------
-FYPKLAASFV----------------------D-K---------KMQ---------------KLG------
-------KEVDTK-----------------------------------------------------------
------------------------------------------------------------------------
-------------------------------------------AV--------D-PY---------------
---------------YLGEWLYSH--------------NVTHT------------------------V----
---GQV----------------------VYQVFVI-------------------------------------
------DCLA-----KN------------------------------ELDI---------------------
----GQQ----------------------------ALMTIAS
>EP00213_Chloropicon_mariensis_P006713_CAMPEP_0197476452_NCGR_PEP_ID_MMETSP1309-20131121_7725_1_TAXON_ID_464262_ORGANISM_"Genus_nov._species_nov._Strain_RCC998"_LENGTH_798_DNA_ID_CAMNT_0043016705_DNA_START_1_DNA_END_2397_DNA_ORIENTATION_-/227-618
N-MLDLLEASFIYI------RI-PE--LRSIPIAVLE-RL---K-S---V--------PNNFLKQLSA-D--
-----RA--VFN-DLPQS-----------------VQRQVW--E--LDKS----------------------
---L------LQ-QHVS-PYIHCYV-L----E---------------------R-AT-----TLS-------
--------------CL----------------------N---------------------------------
MNE-E--------NPNKQF-----------------------------------------------------
------------------------------------------------------------------------
--------------LGMSVPS------------------------------VYRQ-----------------
--TYR-----------------------------------------NGSA-S--------------------
-------------------------------LK---------KVTS-IID----KS---NKIYKY-------
-------------------------IVNLCLTLY---------RES---E--KPFMS-------------KD
E-------QA-----YCSFRSQL-------LMALH--DSV--------------------------------
-----------------------NEL-------------------------RTV------------------
------------------------------------------------------------------------
-----------DP--------CHRLA-WTLDA----AI----------------------------------
----------K-------------------------E------------R-S--------------------
-----CE------Q---KRLHELMQIF-----N-P-------------------------------------
-----------Y-------------D-RK-------------------------------------------
------------------------------------------------------------------------
--------------------------------NRKKMRFSRSIE----------------------------
------------------------------------------------------------------------
------------------------------------------------------------------------
-----------------------------------------DGG------------------------GSTS
------QPDE-----------------ST---------------------------------V---------
LG-------------------------------------------------------EM-------------
-------------GMILRDPPVYFFLARQA-----------------LKRLE-------H-VVE-----AQ-
---------------------TMPR-----------------------------------------------
--------------------------------------D-DS-------------------ALTFL-SRL--
-------LQIAS-----------NCRF-ML----------------------------RE-------KS---
----------------------------F------------K--------F-LK------------------
---VDE-------------------------------------------G------LMRD------------
-FYPRLGASLV----------------------D-R---------KLL---------------KAG------
-------KQLDVK-----------------------------------------------------------
------------------------------------------------------------------------
-------------------------------------------AL--------D-QY---------------
---------------ALGEWLVSH--------------HVNHN------------------------V----
---AQV----------------------VYQVFVI-------------------------------------
------DCLA-----KS------------------------------NFEV---------------------
----AQQ----------------------------ALMTIAS
>EP00215_Chloropicon_roscoffensis_P006577_CAMPEP_0197504582_NCGR_PEP_ID_MMETSP1312-20131121_3607_1_TAXON_ID_464262_ORGANISM_"Genus_nov._species_nov._Strain_RCC2335"_LENGTH_610_DNA_ID_CAMNT_0043051451_DNA_START_1_DNA_END_1826_DNA_ORIENTATION_/85-474
A-ALDLLEKSFIYI------RI-PE--VRCIPIAVLE-HL---R-A---I--------PNNFLKQLSA-D--
-----PI--VFE-TLPAS-----------------VKRQVW--E--LDKS----------------------
---L------LQ-QRVS-PLVAEYG-G----E---------------------A-ES-----AEA-------
--------------LL----------------------D---------------------------------
LGV-C--------GKYKL------------------------------------------------------
------------------------------------------------------------------------
-----------------------------------------------------RQ-----------------
--QHR-----------------------------------------ARSQ-A--------------------
-------------------------------LK---------QVSA-ILD----RS---TKIYKY-------
-------------------------VVNLVLTLY---------RES---E--RSYLS-------------RE
E-------LS-----LCAFRSQL-------LMQLH--DAQ--------------------------------
-----------------------NEL-------------------------RQQ------------------
------------------------------------------------------------------------
-----------DP--------CHRLA-WVLDQ----AL----------------------------------
----------R-------------------------D------------G-E--------------------
-----CG------D---RRVNELVQVM-----R-P-------------------------------------
-----------Y-------------D-KQ-------------------------QHQ---------------
------------------------------------------------------------------------
-------------------------------GGRGR-KRGRG------------------------------
------------------------------------------------------------------------
------------------------------------------------------------------------
-----------------------DHHHHADP----------HGG------------------------GSTS
------QPDE-----------------ST---------------------------------A---------
LG-------------------------------------------------------EM-------------
-------------GMVLRDPPIFAFLAGTC-----------------YDRLR-------Q-VVK-----LE-
---------------------RVPK-----------------------------------------------
--------------------------------------Q-DF-------------------NLVFL-TRL--
-------LQLAC-----------ESRQ-ML----------------------------RE-------KR---
----------------------------Y------------K--------F-HK------------------
---AED-------------------------------------------G------LLRD------------
-FYPRLCSSVV----------------------D-R---------ALV---------------AKG------
-------RQVDA------------------------------------------------------------
------------------------------------------------------------------------
-----------------------------R-------------QT--------D-P----------------
---------------TLVSWLAN------------------SG------------------------V----
---AQA----------------------VYQQFVL-------------------------------------
------DCLSGL-EHGQ------------------------------ESSI---------------------
----AEQ----------------------------ALMTCAV
>EP00216_Chloropicon_sp_CCMP2111_P001346_CAMPEP_0198245086_NCGR_PEP_ID_MMETSP1446-20131203_39157_1_TAXON_ID_1461542_ORGANISM_"Unidentified_sp_Strain_CCMP2111"_NCGR_SAMPLE_ID_MMETSP1446_ASSEMBLY_ACC_CAM_ASM_001112_LENGTH_65_DNA_ID_CAMNT_0043929219_DNA_STAR/1-65
---------------------------------AVLE-NL---K-S---V--------PNNFLKQLSA-D--
-----RS--TFN-DLPAY-----------------VQRQVW--E--LDKS----------------------
---L------LQ-QHVS-PLIQYFT-L----E---------------------T-AT-----VLS-------
--------------CL--------------------------------------------------------
------------------------------------------------------------------------
------------------------------------------------------------------------
------------------------------------------------------------------------
------------------------------------------------------------------------
------------------------------------------------------------------------
------------------------------------------------------------------------
------------------------------------------------------------------------
------------------------------------------------------------------------
------------------------------------------------------------------------
------------------------------------------------------------------------
------------------------------------------------------------------------
------------------------------------------------------------------------
------------------------------------------------------------------------
------------------------------------------------------------------------
------------------------------------------------------------------------
------------------------------------------------------------------------
------------------------------------------------------------------------
------------------------------------------------------------------------
------------------------------------------------------------------------
------------------------------------------------------------------------
------------------------------------------------------------------------
------------------------------------------------------------------------
------------------------------------------------------------------------
------------------------------------------------------------------------
------------------------------------------------------------------------
------------------------------------------------------------------------
------------------------------------------------------------------------
------------------------------------------------------------------------
------------------------------------------------------------------------
------------------------------------------------------------------------
------------------------------------------------------------------------
------------------------------------------------------------------------
------------------------------------------------------------------------
------------------------------------------
>EP00216_Chloropicon_sp_CCMP2111_P004141_CAMPEP_0198247650_NCGR_PEP_ID_MMETSP1446-20131203_46583_1_TAXON_ID_1461542_ORGANISM_"Unidentified_sp_Strain_CCMP2111"_NCGR_SAMPLE_ID_MMETSP1446_ASSEMBLY_ACC_CAM_ASM_001112_LENGTH_489_DNA_ID_CAMNT_0043931977_DNA_STA/1-315
------------------------------------------------------------------------
------------------------------------------------------------------------
------------------------------------------------------------------------
--------------------------------------N---------------------------------
MNE-E--------NPNKRF-----------------------------------------------------
------------------------------------------------------------------------
-------------LSTSNIPS------------------------------VSRQ-----------------
--TYR-----------------------------------------TGSA-S--------------------
-------------------------------MK---------KMTS-IIA----KS---HKIYKY-------
-------------------------VVNLCSTLY---------RET---E--RPYLS-------------KE
E-------LA-----YCSFRSQL-------LMALH--DHM--------------------------------
-----------------------NEI-------------------------GMQ------------------
------------------------------------------------------------------------
-----------DP--------CHRLA-WTLDA----SI----------------------------------
----------K-------------------------E------------R-A--------------------
-----CG------P---RRLQXXXXXX-----X-X-------------------------------------
-----------X-------------X-XX-------------------------AKP---------------
------------------------------------------------------------------------
-------------------------------GDEAA-GGGRGL-----------------------------
------------------------------------------------------------------------
------------------------------------------------------------------------
-----------------------PATEETTT----------TAA------------------------GAPA
------NQTX-----------------SN---------------------------------I---------
LG-------------------------------------------------------EI-------------
-------------GMILRDPQVYFLLAREA-----------------VRRIE-------D-VVE-----RQ-
---------------------ILPA-----------------------------------------------
--------------------------------------K-DA-------------------TLVFL-SRL--
-------LQLGV-----------ECRS-ML----------------------------RE-------KI---
----------------------------F------------R--------F-HK------------------
---ADE-------------------------------------------A------LLHD------------
-FYPRLAALVM----------------------D-E---------KL-----------------DG------
-------TQAQPVKS---------------------------------------------------------
------------------------------------------------------------------------
--------------------------SAAT-------------DA--------D-PY---------------
---------------LLKEWLLR------------------DS------------------------I----
---AQV----------------------VFQTYVL-------------------------------------
------ECLA-----RG------------------------------KLTT---------------------
----ARG----------------------------LLETVSR
>EP00217_Crustomastix_stigmatica_P015636_CAMPEP_0183808006_NCGR_PEP_ID_MMETSP0803_2-20130417_42656_1_TAXON_ID_195967_ORGANISM_"Crustomastix_stigmata_Strain_CCMP3273"_LENGTH_182_DNA_ID_CAMNT_0026052791_DNA_START_1_DNA_END_545_DNA_ORIENTATION_/1-178
------------------------------------------------------------------------
-----------------X-----------------VQPQVA--A--PD------------------------
------------------------------------------------------------------------
------------------------------------------------------------------------
------------------------------------------------------------------------
------------------------------------------------------------------------
------------------------------------------------------------------------
------------------------------------------------------------------------
------------------------------------------------------------------------
------------------------------------------------------------------------
---------------------------------------------------GA-------------------
-----------------------ARPGGDRAVPGRQVP-PP---------RVAP------------------
------------------------------------------------------------------------
-----------GR--------VRARR-L---R----RA----------------------------------
----------E-------------------------A------------R-R--------------------
-----GD------P---RAVDKVVELA-----S-R-------------------------------------
-----------A-------------A-G-A------------------------GKK-P-------------
------------------------------------------------------------------------
---------------------------DRRGKKGGKRKRGKEGD----------------------------
--------------------------------------------------------GG--------------
------------------------------------------------------------------------
-------------------------GDDYDSD---------DGES----TYRP-------------------
------DEAS-----------------AT---------------------------------V---------
LG-------------------------------------------------------DV-------------
-------------GMVLRDPPVLQLLLHEA-----------------VRTLE-------L-VVE-----EE-
---------------------GVPR-----------------------------------------------
--------------------------------------E-HP-------------------HLRFL-AKA--
-------LTLAC-----------GARA-MI----------------------------QD-------KV---
----------------------------F------------A--------M-P-------------------
------------------------------------------------------------------------
------------------------------------------------------------------------
------------------------------------------------------------------------
------------------------------------------------------------------------
------------------------------------------------------------------------
------------------------------------------------------------------------
------------------------------------------------------------------------
------------------------------------------------------------------------
------------------------------------------
>EP00218_Dolichomastix_sp_CCMP3274_P013305_CAMPEP_0170149330_NCGR_PEP_ID_MMETSP0033_2-20121228_42563_1_TAXON_ID_195969_ORGANISM_"Dolichomastix_tenuilepis_Strain_CCMP3274"_LENGTH_1180_DNA_ID_CAMNT_0010386275_DNA_START_1_DNA_END_3539_DNA_ORIENTATION_-/50-480
A-LLQLLESSFHYL------RI-EE--LQKVPKKVLE-HL---S-P---V--------PGAFLKQLAS-N--
-----ME--LFK-MLETK-----------------VQRQVW--E--VDLP----------------------
---L------FR-RHTL-PAIIVYS-E----E---------------------T-AR-----VND-------
--------------SN---------------------MD----------------------------IVLNP
LED-EGG-----------------------------------------------------------------
------------------------------------------------------------------------
---------------------------------------------------AQPRARG---LGR--------
-KELR-----------------------------------------AASG-S--------------------
-------------------------------IR---------RVLM-QVG----ES---RVLYMA-------
-------------------------ACALCRDTY---------ATD--EG--------------------SL
K-------VS-----ACSLRSQL-------LMRLH--DM------------GT-------------------
-----------------------QKV--------GGTT-PP---------LCAE------------------
------------------------------------------------------------------------
-----------DK--------CYKLA-LLCDN----VV----------------------------------
----------K-------------------------E------------R-C--------------------
-----LK------P---RSIKELQAIL-----D-D-------------------------------------
-----------F-------------P-TP-------------------------NAA-P-------------
------------------------------------------------------------------------
------------------------------GKASKKRKKAQQ------------------------------
------------------------------------------------------VAGD--------------
------------------------------------------------------------------------
---------------------------------------SDGGESI----NRR-------------------
---------------------------EE-----------------------------AQGVV---------
LC-------------------------------------------------------EA-------------
-------------GMMLRDPPVLHLLLHEM-----------------VRRLE-------M-ALE-----ED-
---------------------RLPS-----------------------------------------------
--------------------------------------K-DK-------------------DVEVL-VRL--
-------LALAL-----------GAKR-ML----------------------------QK-------RD---
----------------------------F------------S--------F-PT------------------
---VPT-------------------------------------------T------LLTI------------
-HIPNLSAAMV----------------------D-S---------LLL---------------RAE------
------LEEGGDAVAEDE---------------------------TGLEM----------------------
--------------------------------L---------------------------------------
--------------------------EEGE-----------EGEVAEDDT---EREAADP------------
---------------KLVELFEH-------D------------------------------------I----
---ARK----------------------VALTYVL-------------------------------------
------QRLA-----AG------------------------------DLAN---------------------
----AKP----------------------------VLLAAAE
>EP00223_Ostreococcus_mediterraneus_P006302_CAMPEP_0179697368_NCGR_PEP_ID_MMETSP0936-20121108_7356_1_TAXON_ID_548131_ORGANISM_"Ostreococcus_mediterraneus_Strain_clade-D-RCC2573"_NCGR_SAMPLE_ID_MMETSP0936_ASSEMBLY_ACC_CAM_ASM_000574_LENGTH_752_DNA_ID_CAMNT/29-524
T-LLSLLDASFPYI------GI-EE--LKVVPLTVFA-HM---T-P---V--------PSSYLKQLSR-D--
-----AG--LFR-QLPTE-----------------VQRQCW--A--LDAG----------------------
---L------LR-RHAL-PSIVAYG-D----E---------------------K-DT-----LLR-------
--------------NV----------------------D---------------------------------
QDL-E--------LTVLKL-EDDWLAGEGATT-------------------------------------AAS
ARAKA------------------GASVKGAA-----------------------------------------
--------------------------------------M------------KSRR-----------------
--ALR-----------------------------------------TASA-S--------------------
-------------------------------VN---------RLKK-IIG----TS---RNAYIE-------
-------------------------VIRLCRKHF---------ESN---G----------------------
D-------DA-----SCSLRSQL-------LMAYH--DA------------GE-------------------
-----------------------TEL-------------------------CSA------------------
------------------------------------------------------------------------
-----------DK--------CHRLA-WLMDA----CI----------------------------------
----------R-------------------------D------------R-Y--------------------
-----LD------S---RRLHEMASII-----D-A-------------------------------------
-----------A-------------V-AA-------------------------ATK---------------
----VHKKKAPIKA--------------------------------------------------P-------
--------------------------------ARLQSKPG--------------------------------
------------------------------------------------------------------------
-------------DSENVGAMDAVEHQ----------ALSGGMP------PP--PAPTPPPVSSSALAANEP
TATRTTKFRI------VGAPKANKDGNESDD----------GGSI-----SRVPDR-------RE-------
------QDDTF----------------EQ---------------------------------V---------
SG-------------------------------------------------------DM-------------
-------------GMILRDPPVLHLLLHEV-----------------IRTLQ-------G-VIE-----AE-
---------------------KQPK-----------------------------------------------
--------------------------------------D-EQ-------------------RLHEL-TRF--
-------LCLGL-----------TSQA-LL----------------------------RE-------NT---
----------------------------N------------G--------I-PK------------------
---VPA-------------------------------------------E------ITVE------------
-FFPILGDLML----------------------S-A---------MLR---------------DSD------
-------DDMDVEDGEAP------------------------------------------------------
------------------------------------------------------------------------
-----------------------ETSDMSE-------------AV--------R-Q----------------
---------------KLLRLMTS----------I---------------------------------V----
---VRK----------------------IALTFVL-------------------------------------
------VCLQ-----ND------------------------------NIRT---------------------
----ATE----------------------------VLEVAAT
>EP00223_Ostreococcus_mediterraneus_P010364_CAMPEP_0179624540_NCGR_PEP_ID_MMETSP0932-20121108_2825_1_TAXON_ID_548131_ORGANISM_"Ostreococcus_mediterraneus_Strain_clade-D-RCC2596"_NCGR_SAMPLE_ID_MMETSP0932_ASSEMBLY_ACC_CAM_ASM_000582_LENGTH_1052_DNA_ID_CAMN/109-631
T-LLSLLDASFPYI------GI-EE--LKVVPLTVFA-HM---T-P---V--------PSSYLKQLSR-D--
-----AG--LFR-QLPTE-----------------VQRQCW--A--LDAG----------------------
---L------LR-RHAL-PSIVAYG-D----E---------------------K-DT-----LLR-------
--------------NV----------------------D---------------------------------
QDL-E--------LTVLKL-EDDWLAGEGATT-------------------------------------TAA
ARAKA------------------GASVKGAA-----------------------------------------
--------------------------------------M------------KSRR-----------------
--ALR-----------------------------------------TASA-S--------------------
-------------------------------VN---------RLKK-IIG----TS---RNAYIE-------
-------------------------VIRLCRKHF---------ESN---G----------------------
D-------DA-----SCSLRSQL-------LMAYH--DA------------GE-------------------
-----------------------TEL-------------------------CSA------------------
------------------------------------------------------------------------
-----------DK--------CHRLA-WLMDA----CI----------------------------------
----------R-------------------------D------------R-Y--------------------
-----LD------S---RRLHEMASII-----D-A-------------------------------------
-----------A-------------V-AA-------------------------ATK---------------
----VHKKKAPIKA--------------------------------------------------P-------
--------------------------------ARPQSKPAAQQDAA--------------------------
-------------KTTRFRL-------------------------------VGVGGGKKKDKAA--------
------------DDSENVGAMDAVEHQ----------ALSGGMP------PP--PAPTPPPVSSSALAANEP
TATRTTKFRI------VGAPKANKDGNESDD----------GGSI-----SRVPDR-------RE-------
------QDDTF----------------EQ---------------------------------V---------
SG-------------------------------------------------------DM-------------
-------------GMILRDPPVLHLLLHEV-----------------IRTLQ-------G-VIE-----AE-
---------------------KQPK-----------------------------------------------
--------------------------------------D-EQ-------------------RLHEL-TRF--
-------LCLGL-----------TSQA-LL----------------------------RE-------NT---
----------------------------N------------G--------I-PK------------------
---VPA-------------------------------------------E------ITVE------------
-FFPILGDLML----------------------S-A---------MLR---------------DSD------
-------DDMDVEDGEAP------------------------------------------------------
------------------------------------------------------------------------
-----------------------ETSDMSE-------------AV--------R-Q----------------
---------------KLLRLMTS----------I---------------------------------V----
---VRK----------------------IALTFVL-------------------------------------
------VCLQ-----ND------------------------------NIRT---------------------
----ATE----------------------------VLEVAAT
>EP00224_Ostreococcus_tauri_P001545_XP_003079438.1_Cofactor_of_BRCA1_Ostreococcus_tauri/111-543
T-LLSLLDASFPYI------GI-EE--LKAVPLAVFA-HM---S-P---V--------PSSYLKQVSR-D--
-----LV--IFR-QLPVE-----------------VQRQCW--A--LDWQ----------------------
---L------LR-RHAS-PSMMAYG-E----E---------------------T-AT-----IEA-------
--------------MI----------------------N---------------------------------
QNI-E--------LTPLRA-DEDWSPRE--------------------------------------------
----------------------EGAKKKGDVSG---------------------------------------
--------------------------------------T------------MNRQ-----------------
--KIR-----------------------------------------KESE-S--------------------
-------------------------------VQ---------RLMR-IIG----KT---PRLYIE-------
-------------------------IVRLCRAHF---------ANS---G----------------------
D-------DA-----ACSLRSQL-------LMAFH--DA------------GE-------------------
-----------------------MEM-------------------------CSM------------------
------------------------------------------------------------------------
-----------DK--------CHRLA-WLMDT----CI----------------------------------
----------R-------------------------D------------R-Y--------------------
-----LD------G---RRLKEMGTIL-----E-T-------------------------------------
-----------A-------------V-EK-------------------------ANK---------------
----MGGRKPPKPQ----------------------------------------------------------
------------------------------------------------------------------------
-------------GPTRFRL---------------------------------VGLGV--------------
------------------------------------------------------------------------
--------------------APKKDGNESDD----------GGSI-----SRVHDA-------HE-------
------KDEKF----------------EQ---------------------------------V---------
PG-------------------------------------------------------DM-------------
-------------GMILADPPVLHLLLHET-----------------VRTLE-------G-VIE-----AE-
---------------------RVPA-----------------------------------------------
--------------------------------------K-ER-------------------RLDDL-TKF--
-------ICLAL-----------TSQA-CL----------------------------ME-------KV---
----------------------------N------------Y--------I-PA------------------
---TPK-------------------------------------------E------ICVK------------
-FFPLLSDLML----------------------S-V---------MLR---------------ESD------
-------DGIESEEGPTN------------------------------------------------------
------------------------------------------------------------------------
--------------------------DMNA-------------EM--------R-E----------------
---------------KFKALMIW------------------SP------------------------C----
---VRK----------------------IMLTYAL-------------------------------------
------ICLQ-----RK------------------------------NIRT---------------------
----ATE----------------------------VLELAVE
>EP00227_Mantoniella_beaufortii_P001711_CAMPEP_0197616018_NCGR_PEP_ID_MMETSP1326-20131121_60316_1_TAXON_ID_1155430_ORGANISM_"Genus_nov._species_nov._Strain_RCC2288"_LENGTH_868_DNA_ID_CAMNT_0043184899_DNA_START_1_DNA_END_2602_DNA_ORIENTATION_/189-772
T-LLHLLDAAFPYI------GI-EE--LKAVPLAVLT-HL---K-P---V--------PSSYLKQISR-D--
-----MD--LFR-QLPVE-----------------VQRQCW--E--LKRV----------------------
---L------LL-RHTQ-PSLLAYS-E----E---------------------T-AT-----VMR-------
--------------NL----------------------D---------------------------------
SDL-T--------LAPLNA-AEEWGMYA-----------------------------------------PGQ
APPVP------------------PGGARAMP-----------------------------------------
-------------------PG------------------------------LPRK-----------------
--SLR-----------------------------------------GASA-S--------------------
-------------------------------VQ---------RLKR-LLG----TS---KVLYLG-------
-------------------------IVGHCRQYY---------MEH---A----------------------
Y-------VA-----VCSLRSQL-------LMALH--DE------------EQ-------------------
-----------------------TEL-------------------------CAA------------------
------------------------------------------------------------------------
-----------DR--------CHRLA-WLVDA----CI----------------------------------
----------R-------------------------D------------R-C--------------------
-----LD------G---RRMAEIEAIV-----D-R-------------------------------------
-----------M-------------A-FD-------------------------A-G---------------
----AGSRAAAEAA------------------------------------------------K---------
------------------------------ELAKTAAKTAKIEAAKT--------------AKKAA------
-------GGG----KAGTRAHAPAPAP-----------------APGPPPALKITFGKKPXX----------
---XXXXXXXXXXXFGKKPVVAVAAAP----------S-----------------AG----PSAG-------
-----------MEGGNNLDGGGGGGGSDSD-------SDGPAGSI-----SRV---------------ADLS
------SAS------------------EC---------------------------------L---------
IG-------------------------------------------------------DL-------------
-------------GMVLRDPPVLHLILHET-----------------VRTLE-------A-VVE-----SE-
---------------------RVPK-----------------------------------------------
--------------------------------------E-EP-------------------RLHQL-TGF--
-------LAVAL-----------GARK-LL----------------------------RD-------HS---
----------------------------P------------V--------L-PE------------------
---API-------------------------------------------Q------TMTE------------
-FYPLLGEMML----------------------E-S---------MLR---------------DSD------
-------DEDDDE------PEE-QEAEEEEE---------------GEVGQIGGK----------GTAAAAA
TDDSEEGE---------------------------V-RVGEDGEVLEVSEVAP--------KGSCK-----K
------------------PNSNQAMDDGEG-------------QL--------V-M----------------
---------------AFTRLMAS------------------CD------------------------V----
---IRK----------------------VALTYAL-------------------------------------
------RRLQ-----AG------------------------------DVRS---------------------
----ARP----------------------------IIAAAGA
>EP00228_Micromonas_bravo_P002971_CAMPEP_0203020552_NCGR_PEP_ID_MMETSP1401-20130829_26255_1_ASSEMBLY_ACC_CAM_ASM_000894_TAXON_ID_38833_ORGANISM_"Micromonas_pusilla_Strain_CCAC1681"_LENGTH_640_DNA_ID_CAMNT_0049762311_DNA_START_1_DNA_END_1918_DNA_ORIENTATIO/112-640
A-LLSLLDASFRYV------AI-EE--LRAIPLAALE-RL---N-P---V--------PSSYLKNISR-D--
-----IE--LFR-RLPVEXAEAVLGTAADVVTAARXXXXXX--X--XXXX----------------------
---X------XX-RHAA-PVAAAFA-D----E---------------------I-AT-----VVR-------
--------------NL----------------------E---------------------------------
CDI-A--------LAPLNR-LEDWSVYA-----------------------------------------PGA
EPPES------------------NSTAAS-------------------------------------------
----------------PIAPGL------------------------------PRK-----------------
--SLR-----------------------------------------AASA-S--------------------
-------------------------------VQ---------RLRK-IVG----SS---KALYLN-------
-------------------------VIGVVRAHY---------AEH---D----------------------
D-------PS-----MCALRSQL-------LMACH--DN------------EL-------------------
-----------------------TDL-------------------------CNS------------------
------------------------------------------------------------------------
-----------DK--------CYKLA-WLADA----CV----------------------------------
----------R-------------------------D------------R-C--------------------
-----LD------G---RRCAEMCAIV-----K-Q-------------------------------------
-----------L-------------D-FD-------------------------S-R---------------
----AGEREATKAR----------------------------------------------------------
--------------------------------EKEARRAKKEMS-------------------KAA------
-------------PKTATRS--------------------------KGLPALKVTFGLKKKP----------
------------------ADAAAAEEA----------PAAISDPA---TLPDASERPTPHAPHALR------
-----------------RTESDDAVASEGAP-ARGEDSDAPAGSI-----SRAE------------AGFSAG
------ASEN-----------------RN---------------------------------P---------
LA-------------------------------------------------------GV-------------
-------------SMILRDPPVLHLLLHET-----------------CRTLE-------E-TVK-----AE-
---------------------LVPK-----------------------------------------------
--------------------------------------K-EK-------------------RLKDV-TEL--
-------LAVAL-----------GARK-TT----------------------------RD-------PR---
----------------------------P------------C--------L-PS------------------
---APA-------------------------------------------E------AMSE------------
-FYPILGELIL----------------------E-A---------SLR---------------EAR------
-------------------GDL-VEEEEEEM---------------GT------------------------
------------------------------------DGDDRDVVMRAEDGDDS--------AEDGEIG----
------------------VSVSLKNVDEGS-------------ER--------I-E----------------
---------------TLARLM---------------------------------------------------
------------------------------------------------------------------------
------------------------------------------------------------------------
------------------------------------------
>EP00229_Micromonas_commoda_P002853_XP_002502227.1_predicted_protein_Micromonas_commoda/152-723
T-LLSLLDASFPYI------GI-EE--LKAIPLAALE-HL---K-P---V--------PSSYLKQISR-N--
-----VE--LFR-QLPVE-----------------VQRQCW--E--LRGE----------------------
---L------LR-RHTA-PALTAYA-E----E---------------------T-AT-----TMR-------
--------------NL----------------------D---------------------------------
QDL-A--------LAPLDV-NEGFAVYI-----------------------------------------PGT
APSST------------------EGGQKGHAPK---------------------------------------
----------------PHVPG------------------------------LPRA-----------------
--SLR-----------------------------------------RASA-S--------------------
-------------------------------VQ---------RLKR-VVG----DS---KKLYLG-------
-------------------------VVINCRVHF---------AEH---G----------------------
D-------VG-----ACSLRSQL-------LMSLH--DD------------EK-------------------
-----------------------TGL-------------------------CGV------------------
------------------------------------------------------------------------
-----------DR--------CHRLA-WLADA----CV----------------------------------
----------R-------------------------D------------R-C--------------------
-----LD------G---RRCAEIVQII-----E-K-------------------------------------
-----------I-------------D-FD-------------------------S-K---------------
----AGERAAR-------------------------------------------------------------
--------------------------------AKTAGSKKKATPPAPS------------------------
-------------RKMATRS------------------------APPKLPTLKFTFGKKKDE----------
---EKKDEEKKEEDAKEPAATAPAAEP----------P-----------------AAVPAEPSVG-------
-------------GGNTDVGAPGPTASDADDG----VSDAPAGSV-------V---------------ADLS
------NASG-----------------EN---------------------------------L---------
LG-------------------------------------------------------DA-------------
-------------AMCLRDPPVLHLLLHET-----------------LRTLD-------A-ALE-----KN-
---------------------KNAKKI---------------------------------------------
----------------------------------EPLSK-NA-------------------RLEEL-TRL--
-------VTLAL-----------AARR-IL----------------------------RD-------RA---
----------------------------P------------S--------F-PE------------------
---VPA-------------------------------------------E------LMDR------------
-FYPLLGDVIA----------------------S-G--------GFLG---------------DTI------
-------DDEGKA------GDA-GGTPSDEE---------------GEV-----------------------
PEDMELAE---------------------------VEETNEDGEIVLVKKWRP--------RSKPAFR--IK
------------------INVKSAKKASVK-------------QQ--------I-A----------------
---------------ELSEMMKT------------------SD------------------------V----
---ARK----------------------IALTHAL-------------------------------------
------RRLR-----EG------------------------------DVAG---------------------
----ANP----------------------------ILAAAAA
>EP00230_Micromonas_polaris_P001643_CAMPEP_0119224474_NCGR_PEP_ID_MMETSP1327-20130426_33682_1_TAXON_ID_38833_ORGANISM_"Micromonas_pusilla_Strain_RCC2306"_LENGTH_900_DNA_ID_CAMNT_0007222751_DNA_START_83_DNA_END_2780_DNA_ORIENTATION_-/5-630
A-LLSLLDASFRYV------TI-EE--LRAVPLAALT-RL---N-P---V--------PSSYLKNISR-D--
-----PE--LFR-RLPVE-----------------TQRQCW--S--LKPT----------------------
---L------LR-RHAT-PIVVNFA-D----E---------------------T-AT-----VVR-------
--------------NL----------------------E---------------------------------
ADV-F--------LAPLNR-AEGWAVFP-----------------------------------------PGG
APIGA------------------EEKSAGT------------------------------------------
-------------------PGG-----------------------------LPRK-----------------
--SLR-----------------------------------------AASA-S--------------------
-------------------------------TA---------RLRK-IVG----TS---TGLYLT-------
-------------------------VLGVIRAHY---------AEY---G----------------------
L-------PA-----TCALRSQL-------LMSLH--DD------------DL-------------------
-----------------------VDL-------------------------CAA------------------
------------------------------------------------------------------------
-----------DK--------CHRLA-WLCDA----CV----------------------------------
----------R-------------------------D------------R-C--------------------
-----LD------G---RRCFEMAAVV-----A-Q-------------------------------------
-----------L-------------D-FD-------------------------S-R---------------
----AGEREAQVKK----------------------------------------------------------
--------------------------------ENEQRRVKKEHAG----------------KKEHA------
-------------ATNATRS--------------------------KGLPALKVTFGMKKKPDVVT------
---DAVPSHAMDVDGKQSNDVPVGNES----------GKNESTPLVAQTQPKLTLKINPPAAPAVS------
------------TGVGGNDSPNFAVLRDGDA-EGAVSEDAGAGSI-----SRAE------------AGFTAG
------AHENXEPA-RGRGDDPSRPAHRN---------------------------------P---------
LA-----VRAFPNHHISPTD------------------CPYKTDIYFXFNQ------GV-------------
-------------GMILRDPPMLHLLLHET-----------------CRTLE-------A-TVW-----NE-
---------------------MVPK-----------------------------------------------
--------------------------------------K-EE-------------------RLKHL-TSL--
-------LAVAC-----------GARV-ST----------------------------RA-------DR---
----------------------------P------------V--------L-PQ------------------
---PPP-------------------------------------------A------VISE------------
-FYPILAEMIL----------------------E-A---------MLR---------------AGR------
-------------------GDE-EETEEEEV-------------------------------------VVID
SKQKQTA----------------------------TDTMDEDGEVHTQDPGTQ--------EPGPD------
------------------SPATTSARTGTS-------------PR--------I-E----------------
---------------TLTRLMKS------------------SD------------------------V----
---IRK----------------------VALTHAL-------------------------------------
------RVLR-----NG------------------------------DAAG---------------------
----SVA----------------------------ILTSASG
>EP00230_Micromonas_polaris_P005268_CAMPEP_0117639284_NCGR_PEP_ID_MMETSP0802-20121206_8260_1_TAXON_ID_38833_ORGANISM_"Micromonas_sp._Strain_CCMP2099"_LENGTH_990_DNA_ID_CAMNT_0005444237_DNA_START_1_DNA_END_2973_DNA_ORIENTATION_/133-716
A-LLSLLDASFKYV------TI-EE--LRAVPLAALT-RL---N-P---V--------PSSYLKNISR-D--
-----PE--LFR-RLPVE-----------------TQRQCW--S--LKPT----------------------
---L------LR-RHAT-PIVVNFA-D----E---------------------T-AT-----VVR-------
--------------NL----------------------E---------------------------------
ADV-F--------LAPLNR-AEGWAVFP-----------------------------------------PGG
APIGA------------------EEKSAGT------------------------------------------
-------------------PGG-----------------------------LPRK-----------------
--SLR-----------------------------------------AASA-S--------------------
-------------------------------TA---------RLRK-IVG----TS---TGLYLT-------
-------------------------VLGVIRAHY---------AEY---G----------------------
L-------PA-----TCALRSQL-------LMSLH--DD------------DL-------------------
-----------------------VDL-------------------------CAA------------------
------------------------------------------------------------------------
-----------DK--------CHRLA-WLCDA----CV----------------------------------
----------R-------------------------D------------R-C--------------------
-----LD------G---RRCFEMAAVV-----A-Q-------------------------------------
-----------L-------------D-FD-------------------------S-R---------------
----AGEREAQVKK----------------------------------------------------------
--------------------------------ENEQRRVKKEHAG----------------KKEHA------
-------------ATNATRS--------------------------KGLPALKVTFGMKKKPDVVT------
---DAVPSHAMDVDGKQSNDVPVGNES----------GKNESTPLVAQTQPKLTLKINPPAAPAVS------
------------TGVGGNDSPNFAVFRDGDA-EGAVSEDAGAGSI-----SRAE------------AGFTAG
------AHEN-----------------RN---------------------------------P---------
LA-------------------------------------------------------GV-------------
-------------GMILRDPPMLHLLLHET-----------------CRTLE-------A-TVW-----NE-
---------------------MVPK-----------------------------------------------
--------------------------------------K-EE-------------------RLKHL-TSL--
-------LAVAC-----------GARV-ST----------------------------RA-------DR---
----------------------------P------------V--------L-PQ------------------
---PPP-------------------------------------------A------VMSE------------
-FYPILAEMIL----------------------E-A---------MLR---------------AGR------
-------------------EDE-EETEEEEV-------------------------------------VVID
SKQKQTA----------------------------TDTMDEDGEVHTQDPGTQ--------EPGPD------
------------------SPATTSARTGTS-------------PR--------I-E----------------
---------------TLTRLMKS------------------SD------------------------V----
---IRK----------------------VALTHAL-------------------------------------
------RVLR-----NG------------------------------DAAG---------------------
----SVA----------------------------ILTSASG
>EP00231_Micromonas_pusilla_P004470_XP_003059225.1_predicted_protein_Micromonas_pusilla_CCMP1545/1-478
-------------------------------------------------------------------M-N--
-----SH--FF-------------------------------------------------------------
------------------------------------------------------------------------
------------------------------------------------------------------------
------------------------------------------------------------------------
------------------------------------------------------------------------
------------------------------------------------------------------------
------------------------------------------------------------------------
-----------------------------------------------VWN----DP---QTLYLG-------
-------------------------IVSLCRAQY---------AEH---G----------------------
S-------PA-----ACSLRSQF-------LMALH--DE------------EQ-------------------
-----------------------TDL-------------------------CAS------------------
------------------------------------------------------------------------
-----------DR--------CHRLA-WLADA----CA----------------------------------
----------R-------------------------D------------R-C--------------------
-----VD------G---RRLTEILQLV-----E-T-------------------------------------
-----------A-------------V-FD-------------------------A-S---------------
----AGERAAATER------------------------------------------------K---------
---------------------------------KKAAAAKKAEAA----------------AKKAA------
-------AAA----AAAVERKERAAAA-----------------RVKPKMKVQFTFG--KKPPAAA------
--VADGDEPAVEEDGEREKPATVADAD----------ADAASKP------PD--DAPVPAAMDVADGEEDAP
TPTPTPGPALAAVSVGGNNT---AVGDDDDDGNGGGESDAPAGSI-----SRVN-------------D-IGG
------ASD------------------EN---------------------------------L---------
LG-------------------------------------------------------DL-------------
-------------GMVLRDPPVLNLLLHEI-----------------VRTLE-------T-LARGV---GT-
---------------------KGKA-----------------------------------------------
--------------------------------------S-GN-------------------RLGGL-TRL--
-------VAIAL-----------GARR-VL----------------------------RES---KPRRE---
----------------------------P------------T--------M-PA------------------
---APK-------------------------------------------E------ATEE------------
-FYPLLRSMLE----------------------E-S---------IAR---------------AAA------
----GEGDEDDAVARA---REE-KEDGEAEE---------------G---ELNR------------------
SDYVEEK----------------------------IEHVGEDGEITIETRLVP--------KAKGL-T--FK
------------------------MMSPAA-------------AR--------H-A----------------
---------------RLVSLISE------------------GD------------------------L----
---MRK----------------------VALTYAL-------------------------------------
------RRLH-----HG------------------------------DVRA---------------------
----ARP----------------------------VLRAIAN
>EP00232_Nephroselmis_pyriformis_P014177_CAMPEP_0182884824_NCGR_PEP_ID_MMETSP0034_2-20130328_19234_1_TAXON_ID_156128_ORGANISM_"Nephroselmis_pyriformis_Strain_CCMP717"_LENGTH_309_DNA_ID_CAMNT_0025018055_DNA_START_1_DNA_END_927_DNA_ORIENTATION_/100-309
K-LLALLEASFPYL------GI-PE--LRAVPLAVLA-EL---Q-P---V--------PAAFLKQLSA-D--
-----KE--LFH-DLPLG-----------------VKRQVW--E--LDTS----------------------
---L------LR-RHAM-PLLHAHA-N----E---------------------T-AT-----TVT-------
--------------AF----------------------D---------------------------------
MDP-RP-------VAPEPA-KPPAPDGKRAK-----------------------------------------
------------------------------------------------------------------------
------------MMPPKSMPR------------------------------LPRH-----------------
--KIR-----------------------------------------LGSN-A--------------------
-------------------------------LK---------NMYS-IVG----QS---PRLYRS-------
-------------------------LVSLCRMHF---------ADH---G----------------------
R-------DT-----VCSLRSQL-------LMGLH--DR------------RE-------------------
-----------------------NDL-------------------------CQQ------------------
------------------------------------------------------------------------
-----------DP--------THKLA-WTLDA----GV----------------------------------
----------R-------------------------D------------R-H--------------------
-----LD------E---R------------------------------------------------------
------------------------------------------------------------------------
------------------------------------------------------------------------
------------------------------------------------------------------------
------------------------------------------------------------------------
------------------------------------------------------------------------
------------------------------------------------------------------------
------------------------------------------------------------------------
------------------------------------------------------------------------
------------------------------------------------------------------------
------------------------------------------------------------------------
------------------------------------------------------------------------
------------------------------------------------------------------------
------------------------------------------------------------------------
------------------------------------------------------------------------
------------------------------------------------------------------------
------------------------------------------------------------------------
------------------------------------------------------------------------
------------------------------------------------------------------------
------------------------------------------------------------------------
------------------------------------------------------------------------
------------------------------------------------------------------------
------------------------------------------
>EP00235_Prasinoderma_singulare_P004748_CAMPEP_0119178838_NCGR_PEP_ID_MMETSP1315-20130426_52515_1_TAXON_ID_676789_ORGANISM_"Prasinoderma_singularis_Strain_RCC927"_LENGTH_148_DNA_ID_CAMNT_0007173041_DNA_START_1_DNA_END_443_DNA_ORIENTATION_-/63-148
R-LLDLLAASFQYL------GI-PE--LRPVAVAILE-RL---R-P---V--------PTQYLKQLAA-D--
-----EQ--MVE-SLPVG-----------------VRRQVW--E--LDNA----------------------
---L------LR-RRVQ-PLLKQFA-R----E---------------------R-SS-----ASA-------
------------------------------------------------------------------------
------------------------------------------------------------------------
------------------------------------------------------------------------
------------------------------------------------------------------------
------------------------------------------------------------------------
------------------------------------------------------------------------
------------------------------------------------------------------------
------------------------------------------------------------------------
------------------------------------------------------------------------
------------------------------------------------------------------------
------------------------------------------------------------------------
------------------------------------------------------------------------
------------------------------------------------------------------------
------------------------------------------------------------------------
------------------------------------------------------------------------
------------------------------------------------------------------------
------------------------------------------------------------------------
------------------------------------------------------------------------
------------------------------------------------------------------------
------------------------------------------------------------------------
------------------------------------------------------------------------
------------------------------------------------------------------------
------------------------------------------------------------------------
------------------------------------------------------------------------
------------------------------------------------------------------------
------------------------------------------------------------------------
------------------------------------------------------------------------
------------------------------------------------------------------------
------------------------------------------------------------------------
------------------------------------------------------------------------
------------------------------------------------------------------------
------------------------------------------------------------------------
------------------------------------------------------------------------
------------------------------------------------------------------------
------------------------------------------
>EP00235_Prasinoderma_singulare_P012520_CAMPEP_0119179638_NCGR_PEP_ID_MMETSP1315-20130426_54813_1_TAXON_ID_676789_ORGANISM_"Prasinoderma_singularis_Strain_RCC927"_LENGTH_69_DNA_ID_CAMNT_0007173883_DNA_START_1_DNA_END_206_DNA_ORIENTATION_-/1-69
------------------------------------------------------------------------
------------------------------------------------------------------------
------------------------------------------------------------------------
------------------------------------------------------------------------
------------------------------------------------------------------------
------------------------------------------------------------------------
-------------------PMLEP---------------------------RDRA-----------------
--AER-----------------------------------------ASSP-A--------------------
-------------------------------LR---------QLVE-VVG----AS---RRIYDS-------
-------------------------IMALCRTSY---------AES---G----------------------
R-------SG-----ECALRFQL-------LMALR--DA------------GA-------------------
-----------------------SX-----------------------------------------------
------------------------------------------------------------------------
------------------------------------------------------------------------
------------------------------------------------------------------------
------------------------------------------------------------------------
------------------------------------------------------------------------
------------------------------------------------------------------------
------------------------------------------------------------------------
------------------------------------------------------------------------
------------------------------------------------------------------------
------------------------------------------------------------------------
------------------------------------------------------------------------
------------------------------------------------------------------------
------------------------------------------------------------------------
------------------------------------------------------------------------
------------------------------------------------------------------------
------------------------------------------------------------------------
------------------------------------------------------------------------
------------------------------------------------------------------------
------------------------------------------------------------------------
------------------------------------------------------------------------
------------------------------------------------------------------------
------------------------------------------------------------------------
------------------------------------------------------------------------
------------------------------------------------------------------------
------------------------------------------------------------------------
------------------------------------------
>EP00240_Pyramimonas_obovata_P015850_CAMPEP_0118938552_NCGR_PEP_ID_MMETSP1169-20130426_26333_1_TAXON_ID_36882_ORGANISM_"Pyramimonas_obovata_Strain_CCMP722"_LENGTH_297_DNA_ID_CAMNT_0006882527_DNA_START_56_DNA_END_946_DNA_ORIENTATION_-/99-297
K-LLQLLEVSFQFI------KL-PE--LRAIPLAVLG-EL---N-P---V--------PAARLKQISD-D--
-----AE--LFE-SLPST-----------------VQHQVW--E--VNSQ----------------------
---L------LR-RHAM-PSLRAFT-Q----E---------------------T-AT-----TMH-------
--------------AL----------------------D---------------------------------
MDL-I--------LAPLPN-SNLKQQT---------------------------------------------
------------------------------------------------------------------------
----------------KPLPT------------------------------LPRS-----------------
--KLR-----------------------------------------SGSP-S--------------------
-------------------------------LQ---------TLMN-MVI----KS---RKLYVE-------
-------------------------MCKFVRQYY---------GEK---G----------------------
D-------PA-----ICALRSQL-------LMALH--DS------------GQA------------------
-----------------------AEL-------------------------CAH------------------
------------------------------------------------------------------------
-----------DP--------THKLA-WCLDA----CW----------------------------------
----------R-------------------------D------------K-R--------------------
-----M------------------------------------------------------------------
------------------------------------------------------------------------
------------------------------------------------------------------------
------------------------------------------------------------------------
------------------------------------------------------------------------
------------------------------------------------------------------------
------------------------------------------------------------------------
------------------------------------------------------------------------
------------------------------------------------------------------------
------------------------------------------------------------------------
------------------------------------------------------------------------
------------------------------------------------------------------------
------------------------------------------------------------------------
------------------------------------------------------------------------
------------------------------------------------------------------------
------------------------------------------------------------------------
------------------------------------------------------------------------
------------------------------------------------------------------------
------------------------------------------------------------------------
------------------------------------------------------------------------
------------------------------------------------------------------------
------------------------------------------------------------------------
------------------------------------------
>EP00241_Pyramimonas_parkeae_P017203_CAMPEP_0114277558_NCGR_PEP_ID_MMETSP0059-20121206_859_1_TAXON_ID_36894_ORGANISM_"Pyramimonas_parkeae_Strain_CCMP726"_LENGTH_657_DNA_ID_CAMNT_0001397681_DNA_START_1_DNA_END_1973_DNA_ORIENTATION_-/67-472
K-LLQLLEASFPYI------KL-PE--LRAIPLEVLG-KL---N-P---V--------PAAILKQISD-D--
-----AE--LFD-TLPTS-----------------VQHQVW--E--VNSG----------------------
---L------LR-RHAM-PAMRAFT-H----E---------------------T-AT-----TMH-------
--------------AH----------------------D---------------------------------
MDV-V--------LAPLPS-STGKQGAG--------------------------------------------
------------------------------------------------------------------------
---------------RGPLPT------------------------------LPRQ-----------------
--KLR-----------------------------------------AGSR-S--------------------
-------------------------------LQ---------TLVG-MVS----KS---RKLYQN-------
-------------------------IVKFIRLHF---------IEK---G----------------------
D-------TA-----MCTLRSQL-------LMALH--DG------------GSS------------------
-----------------------AEL-------------------------CQA------------------
------------------------------------------------------------------------
-----------DT--------CHKLA-WCLDA----CL----------------------------------
----------R-------------------------D------------K-R--------------------
-----IE------A---RRLKELQAFM-----D-S-------------------------------------
-----------I-------------P-TM-------------------------PTK---------------
------------------------------------------------------------------------
----------------------------QXTSAKKRTSRHK-------------------------------
------------------------------------------------------------------------
------------------------------------------------------------------------
---------------------PAPDGDDSDG----------GGES-----------------------SCNL
------NDAL-----------------AD---------------------------------V---------
LG-------------------------------------------------------DA-------------
-------------GMILRDPPVLHLLLAET-----------------VRCLE-------G-VIE-----RK-
---------------------AMPK-----------------------------------------------
--------------------------------------X-EP-------------------MLVLL-AQL--
-------LTLAL-----------SAQQ-II----------------------------KD-------RS---
----------------------------H------------F--------L-PT------------------
---TSA-------------------------------------------D------LMKV------------
-FFPLLAXAII----------------------E-R---------EFR---------------DSD------
-------DEEDGDS----------------------------------------------------------
------------------------------------------------------------------------
------------------------------------------TPL--------N-P----------------
---------------KLTELMQQ------------------DA------------------------V----
---IRK----------------------IALAYVL-------------------------------------
------GRLA-----AN------------------------------DVVS---------------------
----AQP----------------------------FLAVKGE
>EP00276_Gloeochaete_wittrockiana_P006928_CAMPEP_0184666696_NCGR_PEP_ID_MMETSP0308-20130426_63136_1_TAXON_ID_38269_ORGANISM_"Gloeochaete_witrockiana_Strain_SAG_46.84"_LENGTH_564_DNA_ID_CAMNT_0027111415_DNA_START_1_DNA_END_1694_DNA_ORIENTATION_/96-442
Q-LNSFLEMTFPYV------SV-EE--LSAVPLSLME-RH---E-N---I--------PVHFLRSLAA-N--
-----PD--VYK-VLSLQ-----------------VRRQVW--Q--VDAN----------------------
---L------FK-EHVF-PLLNRYV-K----E---------------------A-ET-----TRS-------
--------------TV----------------------D---------------------------------
LF----------------------------------------------------------------------
------------------------------------------------------------------------
-----------------------------------GT-P------------VHPK-----------------
--KRR-----------------------------------------EQNA-V--------------------
-------------------------------LQ---------EIVQ-DLG----RS---VTLFKT-------
-------------------------VLELVRSLF---------VST---E----------------------
N-------KA-----FCTLRSEL-------VMSLH--DL------------GV-------------------
-----------------------SLL-------------------------YEA------------------
------------------------------------------------------------------------
-----------DI--------CHKFA-WCIDA----CV----------------------------------
----------R-------------------------D------------D-A--------------------
-----ME------Q---RQIVEMQSFF-----D-S-------------------------------------
-----------V-------------Q-SD-------------------------------------------
------------------------------------------------------------------------
------------------------------------------------------------------------
------------------------------------------------------------------------
------------------------------------------------------------------------
------------------------------------------------------------------------
---------------------------PS---------------------------------V---------
LG-------------------------------------------------------DL-------------
-------------AMIVNDPYVQNLLVRNI-----------------LRTLQ-------G-TIE-----RA-
---------------------EIPK-----------------------------------------------
--------------------------------------D-NE-------------------VLVYM-TQM--
-------MALGL-----------KARR-ML----------------------------VD-------KE---
----------------------------F------------S--------F-PK------------------
---KEK-------------------------------------------D------VLGT------------
-FYPLLGLTLL----------------------D-I---------HTL---------------IQS------
-------KATNLQL----------------------------------------------------------
------------------------------------------------------------------------
-------------------------------------------EL--------P-P----------------
---------------TLSGVIKK------------------ST------------------------I----
---SKK----------------------VFFVLLL-------------------------------------
------THLH-----SG------------------------------NFVV---------------------
----AQQ----------------------------LLSVLKE
>EP00279_Guillardia_theta_P015370_XP_005833089.1_hypothetical_protein_GUITHDRAFT_163104_Guillardia_theta_CCMP2712/85-351
K-KLALLEKCFPYI------SI-PE--LRDIPLTLFS-NL---N-K---V--------PVSYLVTLAQ-S--
-----PD--LVK-ELPLS-----------------VRRQVWANE--PDKA----------------------
---L------FR-KEFN-GLLNSYR-M----Q---------------------S-KT-----LGV-------
--------------VN----------------------G---------------------------------
LSN-V-------------------------------------------------------------------
------------------------------------------------------------------------
--------------------------------------S------------TNQK-----------------
--KAR-----------------------------------------AASK-V--------------------
-------------------------------LQ---------EMVA-ILG----DF---QELYTQ-------
-------------------------ALKIIEVEY---------RTN---P-------L--------------
T-------SY-----LSTLRLHL-------PLAVH--ES------------GV-------------------
-----------------------RHV-------------------------AET------------------
------------------------------------------------------------------------
-----------DP-----------------------------------------------------------
------------------------------------------------------------------------
------------------------------------------------------------------------
-----------L------------------------------------------------------------
------------------------------------------------------------------------
------------------------------------------------------------------------
------------------------------------------------------------------------
------------------------------------------------------------------------
------------------------------------------------------------------------
------------------------------------------------------------------------
LA----------------------------------------------------------------------
-------------SMLLR-----------------------------------------R-VAE-----EE-
---------------------GIPK-----------------------------------------------
--------------------------------------D-DK------------------------------
------------------------------------------------------------------------
--------------------------------------------------V-DK------------------
---ECQ-------------------------------------------K------ILNE------------
-FYPSLLVSLV----------------------D-D---------IIR---------------EEG------
------------------------------------------------------------------------
DPE---------------------------------------------------------------------
-------------------------------------------DF--------E-E----------------
---------------IFVKTVGEC-----------------NP-----------------------------
---ARL----------------------MVLEYML-------------------------------------
------NTIA-----TD---------------------------QA-DTKK---------------------
----FDQ----------------------------LLSLYVP
>EP00281_Chroomonas_sp_CCMP1168_P023875_CAMPEP_0206225890_NCGR_PEP_ID_MMETSP0047_2-20121206_7787_1_ASSEMBLY_ACC_CAM_ASM_000192_TAXON_ID_195065_ORGANISM_"Chroomonas_mesostigmatica_cf_Strain_CCMP1168"_LENGTH_646_DNA_ID_CAMNT_0053648917_DNA_START_1_DNA_END_1/141-500
K-QLALLNKCFRYI------SI-PE--LRDIPLAIFC-EL---P-R---I--------PSSYLLTLAQ-S--
-----QE--LFA-HLPIR-----------------VKRQVWSLE--ANNN----------------------
---L------FT-AHIT-SLAALYA-S----Q---------------------S-RV-----RCV-------
--------------CS----------------------G---------------------------------
LSA-P-------------------------------------------------------------------
------------------------------------------------------------------------
--------------------------------------P------------GNPR-----------------
--RVR-----------------------------------------SENK-A--------------------
-------------------------------LQ---------EFAA-TIG----DS---HLLFGR-------
-------------------------VLQILRSLY---------QDS---Q--------------------AC
D-------AS-----LCSLRLHL-------PLALL--ES------------GF-------------------
-----------------------KMV-------------------------SEH------------------
------------------------------------------------------------------------
-----------DP--------AFKLI-TTLSN----GM----------------------------------
----------R-------------------------E------------K-E--------------------
-------------K---DVVACLNQAE-----A-A-------------------------------------
-----------I-----------EASLQG-------------------------------------------
------------------------------------------------------------------------
------------------------------------------------------------------------
------------------------------------------------------------------------
------------------------------------------------------------------------
------------------------------------------------------------------------
---------------------------HP---------------------------------I---------
---------------------------------------------------------DL-------------
-------------CLILRSPEVSAFLSQIT-----------------LSACR-------R-VAE-----AE-
---------------------GIPK-----------------------------------------------
--------------------------------------E-DR-------------------ALKAA-SRL--
-------LCMLA-----------DEEL-HE----------------------------KE-------HA---
---------------------------SLPDPARRKE-RASD--------Q-DV------------------
---ACK-------------------------------------------K------LLNE------------
-FYPALACSLV----------------------D-D---------MIR---------------EGA------
-----------------------------------------------------------------------G
ECE---------------------------------------------------------------------
-------------------------------------------PL--------E-E----------------
---------------AFTKFCGS------------------GA-----------------------------
---ARR----------------------VLLQYTC-------------------------------------
------NCLA-----GD---------------------------TA-DTEK---------------------
----CLQ----------------------------LLDTCEP
>EP00283_Hemiselmis_rufescens_P000529_CAMPEP_0173472240_NCGR_PEP_ID_MMETSP1357-20121228_78802_1_TAXON_ID_77926_ORGANISM_"Hemiselmis_rufescens_Strain_PCC563"_LENGTH_476_DNA_ID_CAMNT_0014440559_DNA_START_1_DNA_END_1426_DNA_ORIENTATION_/59-440
K-QLDLLNKCFRYI------SI-PE--LRDLPLMLFS-LL---P-K---I--------PSSYLVTLAQ-S--
-----PD--LFA-QLPLS-----------------VKRQVWSLD--ANSS----------------------
---L------FA-GHVA-SAATSYA-S----Q---------------------T-RV-----RAV-------
--------------CS----------------------G---------------------------------
LGS-L-------------------------------------------------------------------
------------------------------------------------------------------------
--------------------------------------P------------GNMR-----------------
--RAR-----------------------------------------ANNK-P--------------------
-------------------------------LQ---------ELVA-SIG----DS---APLYAK-------
-------------------------AAGALTALY---------EDS---P--------------------H-
K-------IA-----LCSLRLQL-------PLAVL--EA------------GH-------------------
-----------------------KAS-------------------------SDS------------------
------------------------------------------------------------------------
-----------DP--------ALRLA-QAVSA----GL----------------------------------
----------R-------------------------G------------G----------------------
------E------K---EAPVWLN------------------------------------------------
------------------------------------------------------------------------
--------RAREA-----------------------------------------------------------
------------------------------------------------------------------------
------------------------------------------------------------------------
------------------------------------------------------------------------
------------------------------------------------------------------------
--------------------------VEPL--------------------------------Q---------
GA----------------------------------------------------GA-VL-------------
-------------SMLLRSPEAQGLVAAXXXXXXXXXXXRXLVAATALAACR-------R-VAE-----AE-
---------------------GIPK-----------------------------------------------
--------------------------------------D-DE-------------------VLRTA-TKL--
-------LCLAA-----------DESL-SG----------------------------KE-------HV---
---------------------------AVPDPTRKGV-KASE--------E-DA------------------
---ACR-------------------------------------------D------IMVE------------
-FYPAVACSLV----------------------D-D---------MIR---------------EG-------
----------------------------------------------------------------------SG
PPE---------------------------------------------------------------------
-------------------------------------------PL--------E-E----------------
---------------QLSSQAAS------------------HV------------------------P----
---ARR----------------------VLLQYAC-------------------------------------
------GAAG-----VGLG---------------------GSNLSV-DAER---------------------
----ALQ----------------------------LVEAYGD
>EP00285_Hemiselmis_virescens_P003807_CAMPEP_0173417026_NCGR_PEP_ID_MMETSP1356-20130122_85693_1_TAXON_ID_77927_ORGANISM_"Hemiselmis_virescens_Strain_PCC157"_NCGR_SAMPLE_ID_MMETSP1356_ASSEMBLY_ACC_CAM_ASM_000847_LENGTH_408_DNA_ID_CAMNT_0014379351_DNA_START/90-408
K-QLALLNKCFKYI------GI-PE--LRDLPLRIFS-LL---P-K---I--------PSSYLTTLTE-S--
-----PT--LLA-QLPLS-----------------VKRQVWSLE--ANSS----------------------
---M------FE-AFVA-SIAASYA-S----Q---------------------S-RV-----RAV-------
--------------CS----------------------G---------------------------------
LAA-A-------------------------------------------------------------------
------------------------------------------------------------------------
--------------------------------------P------------GNMR-----------------
--RAR-----------------------------------------ADNK-P--------------------
-------------------------------LQ---------DLVA-SIG----DS---PALYGK-------
-------------------------AASALGALF---------EDS---P--------------------H-
D-------LT-----LCSLRLHL-------PLAAL--EA------------GH-------------------
-----------------------KTT-------------------------AET------------------
------------------------------------------------------------------------
-----------DP--------CHRLA-HALSA----GL----------------------------------
----------R-------------------------G------------G-E--------------------
-------------K---XXXXXXXXXX-----A-A-------------------------------------
-------G----------------------------------------------------------------
------------------------------------------------------------------------
------------------------------------------------------------------------
------------------------------------------------------------------------
------------------------------------------------------------------------
------------------------------------------------------------------------
------------------------------------------------------------------------
WG---------------------------------------------------KGCCDV-------------
ACQRRGRRGYAP-PGVAGAPEHAAAVPRGA-----------------RAGVRGGGGRVPQ-SGK-----AE-
---------------------GNPK-----------------------------------------------
--------------------------------------D-DG-------------------VLRSA-TKL--
-------LCLAA-----------DDSL-LG----------------------------KE-------HV---
---------------------------AVPDPMRKGP-RATQ--------E-DA------------------
---VCR-------------------------------------------D------MMCE------------
-FYPAVACSMV----------------------D--------------------------------------
------------------------------------------------------------------------
------------------------------------------------------------------------
------------------------------------------------------------------------
------------------------------------------------------------------------
------------------------------------------------------------------------
-----------------------------------------------------X------------------
------------------------------------------
>EP00286_Rhodomonas_abbreviata_P021257_CAMPEP_0181308712_NCGR_PEP_ID_MMETSP1101-20121128_11618_1_TAXON_ID_46948_ORGANISM_"Rhodomonas_abbreviata_Strain_Caron_Lab_Isolate"_LENGTH_573_DNA_ID_CAMNT_0023415131_DNA_START_385_DNA_END_2102_DNA_ORIENTATION_-/87-444
K-LLPLLEKCFPYI------SI-PE--LREIPLAIFS-HL---P-R---I--------PPSYLATLAH-N--
-----EG--LFA-QLPLV-----------------VRRQVWALD--ANEP----------------------
---M------FK-SQLR-LLTQHYQ-L----H---------------------H-KV-----LGL-------
--------------RT----------------------G---------------------------------
MAS-V-------------------------------------------------------------------
------------------------------------------------------------------------
--------------------------------------P------------TNMR-----------------
--SMR-----------------------------------------KNNE-A--------------------
-------------------------------LQ---------EIVS-TLG----DS---PVLYGK-------
-------------------------AISALTAHY---------EED--LG----------------------
D-------TS-----LCSLRLHL-------PLAVM--ES------------GS-------------------
-----------------------KHV-------------------------QDT------------------
------------------------------------------------------------------------
-----------DP--------AFKLA-QCLSN----AV----------------------------------
----------K-------------------------E------------R-E--------------------
-------------K---EGAGAMAAAE-------A--------------------------------L----
-----------L-------------T----------------------------------------------
------------------------------------------------------------------------
------------------------------------------------------------------------
------------------------------------------------------------------------
------------------------------------------------------------------------
------------------------------------------------------------------------
-------------------------CVPP---------------------------------I---------
---------------------------------------------------------DL-------------
-------------AMLLRGAEVASTVSHTI-----------------MAACR-------R-VVQ-----QE-
---------------------AIPK-----------------------------------------------
--------------------------------------D-DK-------------------VLKLA-SKL--
-------LCLSV-----------DVSL-------------------------------QDW------EV---
--------------------------VAVPNSHRKAE-RQSQ--------A-DR------------------
---AYV-------------------------------------------E------LLHS------------
-FYPALVGSLV----------------------D-D---------MIR---------------EGS------
-----------------------------------------------------------------------G
QPE---------------------------------------------------------------------
-------------------------------------------DL--------E-P----------------
---------------TFAEVVGR------------------SP------------------------S----
---ARR----------------------LLLHYAL-------------------------------------
------DALS-----NS---------------------------EAVDVDK---------------------
----AKQ----------------------------LLSLFAP
>EP00288_Rhodomonas_lens_P015353_CAMPEP_0177701678_NCGR_PEP_ID_MMETSP0484_2-20121128_6736_1_TAXON_ID_354590_ORGANISM_"Rhodomonas_lens_Strain_RHODO"_LENGTH_237_DNA_ID_CAMNT_0019212921_DNA_START_1_DNA_END_710_DNA_ORIENTATION_-/81-237
R-LLPLLEKCFPYI------SV-PE--LRDIPLAIFS-HL---P-R---I--------PPSYLATLAQ-N--
-----PD--LFQ-QLPLP-----------------VRRQVWALD--VNEP----------------------
---M------FK-AQLW-ALAAQYQ-L----H---------------------P-KV-----MGL-------
--------------RT----------------------G---------------------------------
LTG-V-------------------------------------------------------------------
------------------------------------------------------------------------
--------------------------------------S------------TNQR-----------------
--AVR-----------------------------------------KNND-V--------------------
-------------------------------LQ---------ELVS-MLG----DS---AVLYNK-------
-------------------------AITGIAALY---------EED--MD----------------------
D-------TA-----LCSLRLHL-------PLAVM--EA---------------------------------
------------------------------------------------------------------------
------------------------------------------------------------------------
------------------------------------------------------------------------
------------------------------------------------------------------------
------------------------------------------------------------------------
------------------------------------------------------------------------
------------------------------------------------------------------------
------------------------------------------------------------------------
------------------------------------------------------------------------
------------------------------------------------------------------------
------------------------------------------------------------------------
------------------------------------------------------------------------
------------------------------------------------------------------------
------------------------------------------------------------------------
------------------------------------------------------------------------
------------------------------------------------------------------------
------------------------------------------------------------------------
------------------------------------------------------------------------
------------------------------------------------------------------------
------------------------------------------------------------------------
------------------------------------------------------------------------
------------------------------------------------------------------------
------------------------------------------------------------------------
------------------------------------------------------------------------
------------------------------------------------------------------------
------------------------------------------------------------------------
------------------------------------------
>EP00298_Acanthocystis_sp_HF-20_P012910_c20118_g2_i3.p1_GENE.c20118_g2_i3_c20118_g2_i3.p1_ORF_type_internal_len_363_score_137.06_c20118_g2_i3_1-1086/44-359
R-KKILLNDTIMFV------KE-KA--LQDISFYLLE-NI---E-E---I--------PDVYFQKLKL----
----LPF--EHQMSMPNS-----------------LRTKLW--E--REPE----------------------
---A------FE-EYFK-NSITPFL-K----N---------------------T-RH-----TLF-------
--------------TN----------------------EN--------------------------------
ISS-LYLSY-S------------------S-------E----I-----------------------------
---------------------------------AL-------------------------------------
---------------------------FRCVELCSNSNRQ----------TTTSQA-----VFR--------
-QNLR-----------------------------------------RDDK-I--------------------
-------------------------------IS---------ELSD-LLL----TP----TLWEL-------
-------------------------GMKYLSGMV---------SKK------------------------LP
N---K-RIQR-----ACLLRTQL-------MLSKI--DH------------EFS------------------
----------------------T----------------------------RAK------------------
------------------------------------------------------------------------
-----------DQ--------YQKLA-IWVDN----CH----------------------------------
----------K-------------------------E------------G-N--------------------
-----IN------I---KSLSDLSISF-----S-SK------------------------------------
----------DV-------------P----------------------------------------------
------------------------------------------------------------------------
------------------------------------------------------------------------
------------------------------------------------------------------------
------------------------------------------------------------------------
------------------------------------------------------------------------
--------------------------LNE-H-----------------------------------------
LG-------------------------------------------------------IM-------------
-------------GMILGDGATIWILSSYC-----------------FAALKY------Q---------DQ-
------------------------------------------------------------------------
--------------------------------------K-EA-------------------DIFLI-IQL--
-------LRLGI-----------SCRD-YI----------------------------KQ-----TIQD---
--------------------P-------------------------------PP------------------
---RKD-------------------------------------------S------NIKK------------
-FFDQLTKFIS----------------------D-D------------------------------------
------------------------------------------------------------------------
------------------------------------------------------------------------
------------------------------------------------------------------------
------------------------------------------------------------------------
------------------------------------------------------------------------
------------------------------------------------------------------------
------------------------------------------
>EP00299_Pterocystis_sp_00344_P006970_c2026_g1_i1.p1_GENE.c2026_g1_i1_c2026_g1_i1.p1_ORF_type_5prime_partial_len_294_score_73.20_c2026_g1_i1_3-884/2-195
K---------------------------------------------------------P-------------
----------------------------------------W-------------------------------
------------------------------------------------------------------------
------------------------------------------------------------------------
------------------------------------------------------------------------
------------------------------------------------------------------------
--------------------------------------T---------------------------------
----R----------------------------------------------V--------------------
------------------------------------------------------------------------
------------------------------------------------------------------------
---------------LCHLRGQV-------LMRLH--DS------------GS-------------------
-----------------------LKI-------------------------TSV------------------
------------------------------------------------------------------------
-----------DA--------CHRIV-WLLDN----GC----------------------------------
----------R-------------------------V------------G-S--------------------
-----LE------P---KNIRDIYAHL-----E-P-----------------F-------------------
-----------I------------NR-RS-------------------------------------------
------------------------------------------------------------------------
------------------------------------------------------------------------
------------------------------------------------------------------------
------------------------------------------------------------------------
------------------------------------------------------------------------
---------------------------EE---------------------------------E---------
MA-------------------------------------------------------EI-------------
-------------GMAFGDPVVLSLIVASI---------------------------------------RK-
------------------------------------------------------------------------
----------------------------------WRDYA-NE-------------------ERSML-LTF--
-------LALGS-----------EVRQ-FA----------------------------KE-------PT-R-
-----------------------------------------S--------L-PE------------------
---LRG-------------------------------------------S------ILER------------
-LMQALASANL-------------------------------------------------------------
------------------------------------------------------------------------
------------------------------------------------------------------------
-------------------------------------------NL----------E----------------
---------------TIKAAAVE------------------QP------------------------L----
---SHP----------------------IILGHVL-------------------------------------
------FGVSG----SQ------------------------------ESPA---------------------
--LKILE----------------------------EIPALTD
>EP00299_Pterocystis_sp_00344_P006971_c2026_g1_i2.p1_GENE.c2026_g1_i2_c2026_g1_i2.p1_ORF_type_5prime_partial_len_235_score_58.77_c2026_g1_i2_3-707/2-195
K---------------------------------------------------------P-------------
----------------------------------------W-------------------------------
------------------------------------------------------------------------
------------------------------------------------------------------------
------------------------------------------------------------------------
------------------------------------------------------------------------
--------------------------------------T---------------------------------
----R----------------------------------------------V--------------------
------------------------------------------------------------------------
------------------------------------------------------------------------
---------------LCHLRGQV-------LMRLH--DS------------GS-------------------
-----------------------LKI-------------------------TSV------------------
------------------------------------------------------------------------
-----------DA--------CHRIV-WLLDN----GC----------------------------------
----------R-------------------------V------------G-S--------------------
-----LE------P---KNIRDIYAHL-----E-P-----------------F-------------------
-----------I------------NR-RS-------------------------------------------
------------------------------------------------------------------------
------------------------------------------------------------------------
------------------------------------------------------------------------
------------------------------------------------------------------------
------------------------------------------------------------------------
---------------------------EE---------------------------------E---------
MA-------------------------------------------------------EI-------------
-------------GMAFGDPVVLSLIVASI---------------------------------------RK-
------------------------------------------------------------------------
----------------------------------WRDYA-NE-------------------ERSML-LTF--
-------LALGS-----------EVRQ-FA----------------------------KE-------PT-R-
-----------------------------------------S--------L-PE------------------
---LRG-------------------------------------------S------ILER------------
-LMQALASANL-------------------------------------------------------------
------------------------------------------------------------------------
------------------------------------------------------------------------
-------------------------------------------NL----------E----------------
---------------TIKAAAVE------------------QP------------------------L----
---SHP----------------------IILGHVL-------------------------------------
------FGVSG----SQ------------------------------ESPA---------------------
--LKILE----------------------------EIPALTD
>EP00302_Diacronema_sp_CCMP2436_P004196_CAMPEP_0179851548_NCGR_PEP_ID_MMETSP0982-20121206_8309_1_TAXON_ID_483367_ORGANISM_"non_described_non_described_Strain_CCMP_2436"_LENGTH_913_DNA_ID_CAMNT_0021737075_DNA_START_1_DNA_END_2743_DNA_ORIENTATION_/124-648
S-IQMLLQRVVPYM------GV-PE--VTPVCTQLLA-RC---G-S---I--------PAELLQILSE----
-----DD--NYA-HAPLE-----------------VRQQIW--H--VRED----------------------
---L------FR-EAVF-PGFSNYI-A----D---------------------A-RN-----VAA-------
--------------AH----------------------D---------------------------------
VLR-L--------TPA--------------------------------------------G-----------
------------------------------------------------------------------------
--------------------------------------R------------MAPK-----------------
--RRR-----------------------------------------ETDA-V--------------------
-------------------------------VV---------EILR-LIG----HH---RALYLT-------
-------------------------VCSFLRTLF---------VNT---G----------------------
H-------SL-----FCNLRTTV-------LMAVH--DS------------ATSS-----------------
---------------------SEEHI-------------------------SQW------------------
------------------------------------------------------------------------
-----------DP--------CHRFA-WTLDA----AI----------------------------------
----------R-------------------------A------------G-H--------------------
-----AS------T---RGVREMAIFL-----P-P-------------------------------------
-----------H-------------G-RD-------------------------------------------
------------------------------------------------------------------------
------------------------------------------------------------------------
------------------------------------------------------------------------
------------------------------------------------------------------------
------------------------------------------------------------------------
---------------------------APRSS------------------------------IE--------
LG-------------------------------------------------------DL-------------
-------------AMVARDPHAVHVLCSTA-----------------IYRLT-------Q-LLL-----AA-
---------------------ATPDESGGGAEQGDTGLRINLSTTARAKSARGAGSGRGGGSGGGGRGGRTG
LLAGTERAEAVAAGADRAAPCEEEIAAVDVDDLEASLAE-DE-------------------VLRFV-ARA--
-------LNIAH-----------AASP-LL----------------------------KG-------EA---
-----------------------------------------S--------V-PM------------------
---NDR-------------------------------------------S---LGPLLGV------------
-CFPWLLRIRH----------------------E-D---------SLR---------------QLR------
-------AAQSNGWLEDL---------------------------SGSSR-----IFAPEHSV-------DA
PAHVNKRAKRKGAGAKGRSLA--------------TAQAAEAAELSDGEAAD--------------------
-----------------MDADANDAEIESENEDS----DAGAAAV--------T-E-D--------------
---------------ERAALFAR------------------SP------------------------S----
---ARR----------------------LILHYAL-------------------------------------
------LRAR-----AK------------------------------DVPR---------------------
----CTQ----------------------------LFKLAGS
>EP00303_Exanthemachrysis_gayraliae_P016080_CAMPEP_0206031914_NCGR_PEP_ID_MMETSP1464-20131121_48258_1_ASSEMBLY_ACC_CAM_ASM_001124_TAXON_ID_119497_ORGANISM_"Exanthemachrysis_gayraliae_Strain_RCC1523"_LENGTH_346_DNA_ID_CAMNT_0053406025_DNA_START_1_DNA_END_1/79-346
S-VVLLLCRAVPFI------AA-PA--VRPVVAALLR-RA---G-E---LXXXXXXXXPEELLAHLAE----
-----PG--SYE-HTPLE-----------------VRRQIW--P--LRSD----------------------
---L------FR-EEVH-PLLLQCA-G----D---------------------S-TA-----VVA-------
--------------AN----------------------D---------------------------------
VLR-Q--------TPV--------------------------------------------G-----------
------------------------------------------------------------------------
--------------------------------------R------------QAPR-----------------
--QRR-----------------------------------------RACA-S--------------------
-------------------------------LG---------ELTK-IIG----GS---KRFYAT-------
-------------------------VCSYLRELF---------SQT---G----------------------
D-------PI-----FCALRAAV-------AMAEH--DE------------EPG------------------
---------------------PEGHV-------------------------SQW------------------
------------------------------------------------------------------------
-----------DE--------CHRFA-WALDA----AI----------------------------------
----------S-------------------------A------------D-G--------------------
-----IA------P---RVLLELAPFM-----P-AG------------------------------------
----------PL------------AP-RS-------------------------------------------
------------------------------------------------------------------------
------------------------------------------------------------------------
------------------------------------------------------------------------
------------------------------------------------------------------------
------------------------------------------------------------------------
---------------------------DP---------------------------------G---------
VT-------------------------------------------------------DM-------------
-------------AMVARDPQAVHVLCAAA-----------------LRRLA-------D-ICR-----GKA
DAD------------------SPPA-----------------------------------------------
--------------------------------------E---------------------------------
------------------------------------------------------------------------
--------------------------------------------------V-PP------------------
-------------------------------------------------T----------------------
---------------------------------E-D------------------------------------
------------------------------------------------------------------------
------------------------------------------------------------------------
-------------------------------------------------------EX---------------
------------------------------------------------------------------------
------------------------------------------------------------------------
------------------------------------------------------------------------
------------------------------------------
>EP00310_Coccolithus_braarudii_P003714_CAMPEP_0183383344_NCGR_PEP_ID_MMETSP0164_2-20130417_127403_1_TAXON_ID_221442_ORGANISM_"Coccolithus_pelagicus_ssp_braarudi_Strain_PLY182g"_LENGTH_410_DNA_ID_CAMNT_0025560975_DNA_START_1_DNA_END_1233_DNA_ORIENTATION_/2-284
-----------------------PA-----------------------------------------------
------------------------------------------------------------------------
------------------------------------------------------------------------
------------------------------------------------------------------------
------------------------------------------------------------------------
------------------------------------------------------------------------
------------------------------------------------------------------------
--ARR-----------------------------------------ASSK-P--------------------
-------------------------------LQ---------ILVG-LVA--------GPALYSD-------
-------------------------LLALLQQIY---------LKT---K----------------------
E-------KA-----VTLLRCDL-------LMALH--EL----------NDEQ-------------------
-----------------------APV-------------------------VKW------------------
------------------------------------------------------------------------
-----------DR--------AHRFI-CCLDA----AL----------------------------------
----------R-------------------------E-----------TG-ST-----P-------------
-----MH------P---RFLRELMGQA-----A-A-------------------------------------
---------AGM-------------P-RASE-----------------------------------FPTMI-
----------------------------------------PRD-----------------------------
------------------------------------------------------------------------
------------------------------------------------------------------------
------------------------------------------------------------------------
--------------------GKNAVLCLPSTALA-------AGTSL--------------------------
--------------------------------------------------------------MQ--------
LA-------------------------------------------------------DA-------------
-------------AMALCAPPFQQLLARGA-----------------LARLV-------A-VVD-----RN-
---------------------VLPR-----------------------------------------------
--------------------------------------E-DP-------------------ELSTV-MHL--
-------LVLSD-----------VAAP-LL----------------------------ENPGLIL--EQ---
---------------------------E-------------R--------W-DS------------------
---VLN-------------------------------------------A------LMTR------------
-HLPALAALLV----------------------D-D---------RLH------------------------
------------------------------------------------------------------------
------------------------------------------------------------------------
-------------------------------------------TLEA------PGA----------------
---------------SFGRALEK------------------QP------------------------A----
---LLR----------------------VYLLYIL-------------------------------------
------QRLA-----AA------------------------------DEGR---------------------
----VEL----------------------------LLPFAAV
>EP00326_Haptolina_ericina_P029329_CAMPEP_0181174114_NCGR_PEP_ID_MMETSP1096-20121128_3362_1_TAXON_ID_156174_ORGANISM_"Chrysochromulina_ericina_Strain_CCMP281"_NCGR_SAMPLE_ID_MMETSP1096_ASSEMBLY_ACC_CAM_ASM_000453_LENGTH_581_DNA_ID_CAMNT_0023261991_DNA_STA/20-409
R-LQALVLASFKYI------ER-PE--LTPIVLAALD-AL---Q-E---F--------PPELIEALVGPK--
-----RD--LLA-FMPIH-----------------VRHKVW--E--RDAP----------------------
---S------FL-EATH-PLILDRI-E----Q---------------------P-EA-----SRH-------
--------------------------------------Q--------------------------------L
LSA-I-------------------------------------------------------------------
------------------------------------------------------------------------
--------------------------------------P------------SDPV-----------------
--KRR-----------------------------------------RESA-S--------------------
-------------------------------TQ---------KLVE-LVG----SR----SLYLA-------
-------------------------LVHLLRDIF---------AHA---G----------------------
THEE---RGQ-----LASLRSDL-------AMLLH--EK----------DDPQ-------------------
-----------------------RPV-------------------------TRW------------------
------------------------------------------------------------------------
-----------ET--------EHRYL-CCLDA----AI----------------------------------
----------R-------------------------Q------------H-S--------------------
-----LD------G---QLLRALMQHL-----H-A-------------------------------------
-----------V-----------XSX-AAA------------------------D-----------------
------------------------------------------------------------------------
------------------------------------------------------------------------
------------------------------------------------------------------------
------------------------------------------------------------------------
-----------------------AAL---AGA-------AASGSGVD-G-----------------------
------ERAE-----------------GA---------------------------------R---------
LA-------------------------------------------------------DA-------------
-------------AMALTPPACLHLLTRAA-----------------MARLQ-------E-IVQ-----DR-
---------------------ALPG-----------------------------------------------
--------------------------------------T-DA-------------------ELSSL-LQL--
-------LSLAG-----------MAVP-LS----------------------------E-PGVLL--QA---
D----------------------------------------K--------W-CA------------------
---TLT-------------------------------------------S------LIHR------------
-VMPLFAELIA----------------------E-D---------EIC---------------EIQR-----
----------------------------------------------------------------------SA
AAAQTPP-----------------------------------------------------------------
-------------------------------------------AT--------P-RPPA-P-----------
------------PPEALSKFLGR-------------------------------------------PLMP--
---AHR----------------------LFFLYAA-------------------------------------
------RRVE-----AA------------------------------DAPR---------------------
----ASQ----------------------------VLPLALE
>EP00326_Haptolina_ericina_P035973_CAMPEP_0181247594_NCGR_PEP_ID_MMETSP1096-20121128_44698_1_TAXON_ID_156174_ORGANISM_"Chrysochromulina_ericina_Strain_CCMP281"_NCGR_SAMPLE_ID_MMETSP1096_ASSEMBLY_ACC_CAM_ASM_000453_LENGTH_536_DNA_ID_CAMNT_0023344663_DNA_ST/20-364
R-LQALVLASFKYI------ER-PE--LTPIVLAALD-AL---Q-E---F--------PPELIEALVGPK--
-----R-----------X-----------------VRHKVW--E--RDAP----------------------
---S------FL-EATH-PLILDRI-E----Q---------------------P-EA-----SRH-------
--------------------------------------Q--------------------------------L
LSA-I-------------------------------------------------------------------
------------------------------------------------------------------------
--------------------------------------P------------SDPV-----------------
--KRR-----------------------------------------RESA-S--------------------
-------------------------------TQ---------KLVE-LVG----SR----SLYLA-------
-------------------------LVHLLRDIF---------AHA---G----------------------
THEE---RGQ-----LASLRSDL-------AMLLH--EK----------DDPQ-------------------
-----------------------RPV-------------------------TRW------------------
------------------------------------------------------------------------
-----------ET--------EHRYL-CCLDA----AI----------------------------------
----------R-------------------------Q------------H-S--------------------
-----LD------G---QLLRALMQHL-----H-A-------------------------------------
-----------V------------------------------------------------------------
------------------------------------------------------------------------
------------------------------------------------------------------------
------------------------------------------------------------------------
------------------------------------------------------------------------
------------------------------------------------------------------------
------------------------------------------------------------------------
------------------------------------------------------------------------
---------------GLSPAST--YXTRAA-----------------MARLQ-------E-IVQ-----DR-
---------------------ALPG-----------------------------------------------
--------------------------------------T-DA-------------------ELSSL-LQL--
-------LSLAG-----------MAVP-LS----------------------------E-PGVLL--QA---
D----------------------------------------K--------W-CA------------------
---TLT-------------------------------------------S------LIHR------------
-VMPLFAELIA----------------------E-D---------EIC---------------EIQR-----
----------------------------------------------------------------------SA
AAAQTPP-----------------------------------------------------------------
-------------------------------------------AT--------P-RPPA-P-----------
------------PPEALSKFLGR-------------------------------------------PLMP--
---AHR----------------------LFFLYAA-------------------------------------
------RRVE-----AA------------------------------DAPR---------------------
----ASQ----------------------------VLPLALE
>EP00369_Babesia_microti_P001213_XP_012649411.1_conserved_Plasmodium_protein_unknown_function_Babesia_microti_strain_RI/125-573
V-LLSLARRMIGMF------QV-RQ--VQPLFAAVLC-RL---E-D---I--------PQDIMIQIVD-DTP
---WAND--FYN-NCDFT-----------------LQQKIW--K--YRPE----------------------
---R------FH-EMVS-PLLRKIA-LLLASE---------------------T-TA-----LGR-------
--------------LF----------------------DHNR------------------------------
LQE-LSD--------VT-------------------------------------------------------
------------------------------------------------------------------------
---------------------------------------------------ISKLI----------------
--QT------------------------------------------PITM-Q--------------------
-------------------------------LS---------QLAE-IIGKPNAEA---QIRYDL-------
-------------------------LIKSIRFEF---------LNC-----------------------CKS
DSTI----SS----IYCGYYSSIRLIFFEYYQSLH--PN------------EN-------------------
-----------------------SKI-------------------------YEP------------------
------------------------------------------------------------------------
-----------KSG----FI---GFILLILNLG--P------------------------------------
------------------------------------N------------N----------------------
-------------P---KILNLLRNKIF--LTT-Q-------------------------------------
-----------I-------------N-HS-------------------------N-----------------
------------------------------------------------------------------------
------------------------------------------------------------------------
------------------------------------------------------------------------
------------------------------------------------------------------------
------------------------------------------------------------------------
--------------------N------TSGR-YR----------------------------I---------
LD------------------------------------------------E--NDLFEV-------------
-------------SMLFSSPHILLSLTRAF-----------------GQSLS-------N-ILD-----TT-
-ASGHTWLGFVLLGI------ASPR-----------------------------------------------
-------------------------------------IG----------------Y-----AVRKLGNKLSR
DCG---GFYLGR----------------II------------------------------------------
---------------------------EY-----------ITGG--------PT------------------
--NVTE-----------------------------------------LDS---STITLNSLQKFIVE-----
-TVPILDVNKLAK-VIKFIHEY----------FECE----IYTISQLR---------------DRY------
------------------------------------------------------------------------
--------K---------------------------------------------------------------
-------------------------------------------TL-LSGK--ID-QDCR-------------
---------------SIVLMAIS------------------KE--------------------IFK-ILVG-
---TQD-----------TVYA-------MMSHLLL-------------------------------------
------LRIIS----VG---W---------------------------------------------------
----LRK-------------------------STYLVDVLLS
>EP00455_Lapot_gusevi_P040823_TRINITY_DN4660_c0_g1_i14.p1_TRINITY_DN4660_c0_g1_TRINITY_DN4660_c0_g1_i14.p1_ORF_type_complete_len_540_score_88.03_TRINITY_DN4660_c0_g1_i14_67-1686/112-445
K-LHELLQQAFKFL------NV-EK--LRPIIVELLQ-RL---R-P---I--------PEAYLQRLAE-A--
-----PD--ALP-KFPLD-----------------IRRQVW--E--SNAV----------------------
---A------FH-HSIR-PLVVQYT-Q----S---------------------I-KQ-----HPS-------
--------------------------------------S---------------------------------
LIA-I-------------------------------------------------------------------
------------------------------------------------------------------------
---------------------------------------------------QSTR-----------------
--KRR-----------------------------------------DELV-P--------------------
-------------------------------VQ---------GMLE-IIG----EH---VGLYQQ-------
-------------------------LVMMILRSY---------LDT---E----------------------
D-------PV-----YSMLRFDL-------LMAFH--DK------------NI-------------------
-----------------------PAI-------------------------LQR------------------
------------------------------------------------------------------------
-----------DG--------SHNFA-WLLDA----CV----------------------------------
----------R-------------------------E------------Q-H--------------------
-----FQ------P---RYIQKLRECV-----R-E-------------------------------------
-----------V-------------G-EG-------------------------------------------
------------------------------------------------------------------------
------------------------------------------------------------------------
------------------------------------------------------------------------
------------------------------------------------------------------------
------------------------------------------------------------------------
---------------------------QP---------------------------------L---------
IG-------------------------------------------------------EL-------------
-------------ALMTSNPAVQYVILQSI-----------------SLATQ-------E-IVE-----KQ-
---------------------IDPS-----------------------------------------------
--------------------------------------D-HE-------------------HIHFY-CDL--
-------LCLSL-----------SAQK-IL----------------------------AE-------SL---
----------------------------F------------R--------F-PK------------------
---ASR-------------------------------------------E------LFGV------------
-FFPRLIELIT----------------------A-P---------TSQ------------------------
------------------------------------------------------------------------
------------------------------------------------------------------------
-------------------------------------------PI--------H-P----------------
---------------ELSQSFLT------------------EL------------------------F----
---SRE----------------------VILHYWV-------------------------------------
------WRLN-----QA------------------------------DSDR---------------------
----VLQ----------------------------LIALVLQ
>EP00455_Lapot_gusevi_P040827_TRINITY_DN4660_c0_g1_i6.p1_TRINITY_DN4660_c0_g1_TRINITY_DN4660_c0_g1_i6.p1_ORF_type_complete_len_633_score_87.31_TRINITY_DN4660_c0_g1_i6_67-1965/112-445
K-LHELLQQAFKFL------NV-EK--LRPIIVELLQ-RL---R-P---I--------PEAYLQRLAE-A--
-----PD--ALP-KFPLD-----------------IRRQVW--E--SNAV----------------------
---A------FH-HSIR-PLVVQYT-Q----S---------------------I-KQ-----HPS-------
--------------------------------------S---------------------------------
LIA-I-------------------------------------------------------------------
------------------------------------------------------------------------
---------------------------------------------------QSTR-----------------
--KRR-----------------------------------------DELV-P--------------------
-------------------------------VQ---------GMLE-IIG----EH---VGLYQQ-------
-------------------------LVMMILRSY---------LDT---E----------------------
D-------PV-----YSMLRFDL-------LMAFH--DK------------NI-------------------
-----------------------PAI-------------------------LQR------------------
------------------------------------------------------------------------
-----------DG--------SHNFA-WLLDA----CV----------------------------------
----------R-------------------------E------------Q-H--------------------
-----FQ------P---RYIQKLRECV-----R-E-------------------------------------
-----------V-------------G-EG-------------------------------------------
------------------------------------------------------------------------
------------------------------------------------------------------------
------------------------------------------------------------------------
------------------------------------------------------------------------
------------------------------------------------------------------------
---------------------------QP---------------------------------L---------
IG-------------------------------------------------------EL-------------
-------------ALMTSNPAVQYVILQSI-----------------SLATQ-------E-IVE-----KQ-
---------------------IDPS-----------------------------------------------
--------------------------------------D-HE-------------------HIHFY-CDL--
-------LCLSL-----------SAQK-IL----------------------------AE-------SL---
----------------------------F------------R--------F-PK------------------
---ASR-------------------------------------------E------LFGV------------
-FFPRLIELIT----------------------A-P---------TSQ------------------------
------------------------------------------------------------------------
------------------------------------------------------------------------
-------------------------------------------PI--------H-P----------------
---------------ELSQSFLT------------------EL------------------------F----
---SRE----------------------VILHYWV-------------------------------------
------WRLN-----QA------------------------------DSDR---------------------
----VLQ----------------------------LIALVLQ
>EP00456_Euglypha_rotunda_P093660_TRINITY_DN98964_c0_g1_i1.p1_TRINITY_DN98964_c0_g1_TRINITY_DN98964_c0_g1_i1.p1_ORF_type_internal_len_107_score_28.76_TRINITY_DN98964_c0_g1_i1_2-319/32-106
S-LQALLQKSFVFI------DL-EE--LQNVAVTILL-HL---P-N---P--------PKTYLNSLHL-N--
-----QD--LLN-KLPIE-----------------IQRQVW--E--LHPS----------------------
---D------CF-EKVE-PLIK--------------------------------------------------
------------------------------------------------------------------------
------------------------------------------------------------------------
------------------------------------------------------------------------
------------------------------------------------------------------------
------------------------------------------------------------------------
------------------------------------------------------------------------
------------------------------------------------------------------------
------------------------------------------------------------------------
------------------------------------------------------------------------
------------------------------------------------------------------------
------------------------------------------------------------------------
------------------------------------------------------------------------
------------------------------------------------------------------------
------------------------------------------------------------------------
------------------------------------------------------------------------
------------------------------------------------------------------------
------------------------------------------------------------------------
------------------------------------------------------------------------
------------------------------------------------------------------------
------------------------------------------------------------------------
------------------------------------------------------------------------
------------------------------------------------------------------------
------------------------------------------------------------------------
------------------------------------------------------------------------
------------------------------------------------------------------------
------------------------------------------------------------------------
------------------------------------------------------------------------
------------------------------------------------------------------------
------------------------------------------------------------------------
------------------------------------------------------------------------
------------------------------------------------------------------------
------------------------------------------------------------------------
------------------------------------------------------------------------
------------------------------------------------------------------------
------------------------------------------
>EP00457_Paulinella_chromatophora_P004307_gb_GEZN01004319.1_.p1_GENE.gb_GEZN01004319.1_gb_GEZN01004319.1_.p1_ORF_type_complete_len_633_score_116.49_gb_GEZN01004319.1_19-1917/132-508
S-LLELLDRSFGFL------SN-TK--LKRIPEAVLL-KL--GD-D---L--------PQSYIKRLNQ-D--
-----QE--VLE-TLPLS-----------------LQRRCW--E--IFPK----------------------
---P------CF-ERVQ-QLIQKYV-S----D---------------------K-TR-----VQA-------
--------------AN----------------------Q---------------------------------
YFP-A---------------------------------S---------------------------------
------------------------------------------------------------------------
--------------------------------------V------------LLSK-----------------
--MNR-----------------------------------------KQDA-D--------------------
-------------------------------LN---------GMID-LLG----TS---WELYKG-------
-------------------------ALVLIRKTY---------VDT---G----------------------
D-------VL-----CAALRLDL-------MLAMQ--DR------------GV-------------------
-----------------------SWL-------------------------KEK------------------
------------------------------------------------------------------------
-----------DA--------CFQFA-QDLSV----AV----------------------------------
----------L-------------------------E------------G-Q--------------------
-----IS------S---VRQNSLQAFL-----A-Q-------------------------------------
-----------I-------------P-TS-------------------------------------------
------------------------------------------------------------------------
------------------------------------------------------------------------
------------------------------------------------------------------------
------------------------------------------------------------------------
------------------------------------------------------------------------
---------------------------HP---------------------------------V---------
SG-------------------------------------------------------EV-------------
-------------ALLCLHSSVRNLLFAEL-----------------FSALA-------Q-VQQ-----NN-
---------------------GLPR-----------------------------------------------
--------------------------------------E-NE-------------------KIQLT-VQL--
-------LELSG-----------EARA-MW----------------------------SA-------KK---
----------------------------F------------G--------I-GP------------------
---ASS-------------------------------------------V------MLRY------------
-VLPRIIGLMV---------W--------------S---------ELG---------------DLTQVF---
-------P----------------------------------------------------VE---SLLPFFS
PSASLSP-----------------------------------------------------------------
--------------------AAASSASAAK-------------PI--QDQKDNT-QV---------------
---------------SSSSFFSS--------------------------------------------L----
---STP----------------------SLFYFLL-------------------------------------
------LQLR-----DH------------------------------NNVI---------------------
----VGV----------------------------LINIFTN
>EP00465_Bigelowiella_longifila_P008712_CAMPEP_0185271210_NCGR_PEP_ID_MMETSP1359-20130426_44212_1_TAXON_ID_552665_ORGANISM_"Bigelowiella_longifila_Strain_CCMP242"_LENGTH_460_DNA_ID_CAMNT_0027863075_DNA_START_212_DNA_END_1594_DNA_ORIENTATION_-/38-402
E-REGLLANSLPYA------HV-YE--LRPIVHKALF-FM--KQ-QR--M--------PNQLVSQFPR-K--
----FKD--QDL-YLPDW-----------------AKYQVW--E--HNRD----------------------
---Y------GL-RQLR-EVVVRYI-R----S---------------------F-ER-----GDH-GVK---
-------------TGK----------------------N-------------------------------GD
ATG-AGK---------SKS-SSSSVPSLS-------------------------------------------
------------------------------------------------------------------------
-----------------------------------------------------KS-----------------
--EEG-----------------------------------------EGGD-P--------------------
-------------------------------LT---------ELVE-AGQ----YS---GRLYHA-------
-------------------------ILGITRGGF---------KQM---D----------------------
N-------YN-----YCRLRLDL-------LLGCA--YK----------LRG--------------------
-----------------------KGN-------------------------VNK------------------
------------------------------------------------------------------------
-----------DS--------CQRLA-MVLKD----CR----------------------------------
----------S-------------------------Q------------R-Q--------------------
-----IS------C---ANAERMLRMI-----S-E-------------------------------------
-----------V-------------P-SK-------------------------------------------
------------------------------------------------------------------------
------------------------------------------------------------------------
------------------------------------------------------------------------
------------------------------------------------------------------------
------------------------------------------------------------------------
---------------------------HP---------------------------------V---------
LG-------------------------------------------------------DM-------------
-------------AMILAHPEIRMLLRRGI-----------------VRLLG-------A-EVS-----NR-
---------------------RLPN-----------------------------------------------
--------------------------------------E-CK-------------------EITAL-SKL--
-------LLLSH-----------NART-LM----------------------------TS-------ED---
----------------------------F------------P--------K-PK------------------
---MQG-------------------------------------------A------ALNV------------
-FYTAIAQMMA----------------------A-K---------LLG---------------ETM------
-------T----------------------------------------------------------------
------------------------------------------------------------------------
---------------------------IKI-------------GM--------L-K----------------
---------------VLSRAIKT------------------SG------------------------V----
---AQE----------------------LTMAFLA-------------------------------------
------RAAR-----ML------------------------------DDNM---------------------
----IRN----------------------------LLPIVAK
>EP00466_Bigelowiella_natans_P006215_jgi_Bigna1_89949_estExt_fgenesh1_pg.C_590004/43-413
E-REKLLANSLPYA------HV-YE--LRPIVHKALS-LM--KQ-QR--M--------PDQLVSQFPR-K--
----FKG--QDL-YLPDW-----------------AKYQVW--E--QNRD----------------------
---Y------GL-RQLR-EVVVRYT-R----S---------------------F-ER-----ELRRGIKT--
----KTR------TSK----------------------N-----------------------------IAGG
ISG-AGKSH------SSSS-SSSSAPSLA-------------------------------------------
------------------------------------------------------------------------
-----------------------------------------------------KS-----------------
-EEED-----------------------------------------ERGD-P--------------------
-------------------------------LTVLQHRKTTKELVE-AGQ----YS---GNLYHA-------
-------------------------ILGITRGGF---------KQM---D----------------------
N-------YN-----YCRLRLDL-------LLGCA--YK----------MRG--------------------
-----------------------KGN-------------------------VNK------------------
------------------------------------------------------------------------
-----------DS--------CQRLA-MVLKE----CK----------------------------------
----------S-------------------------Q------------R-Q--------------------
-----IS------H---ANAE---------------------------------------------------
------------------------------------------------------------------------
------------------------------------------------------------------------
------------------------------------------------------------------------
------------------------------------------------------------------------
------------------------------------------------------------------------
------------------------------------------------------------------------
--------------------------------------------------------------V---------
LG-------------------------------------------------------DM-------------
-------------AMILAHPEIRTLLRRDI-----------------VRLLE-------A-EVS-----NR-
---------------------RLPN-----------------------------------------------
--------------------------------------E-CK-------------------EITAL-SKL--
-------LLLSH-----------NART-LM----------------------------VS-------ED---
----------------------------F------------P--------K-PK------------------
---MQG-------------------------------------------A------ALNV------------
-FYTAIAQMMA----------------------A-K---------MLG---------------ETM------
-------T----------------------------------------------------------------
------------------------------------------------------------------------
---------------------------IKI-------------GM--------L-K----------------
---------------VLSGAIKA------------------SG------------------------V----
---AQE----------------------VIMAFLA-------------------------------------
------RAAR-----ML------------------------------DDNM---------------------
----IRN----------------------------LLPIVAK
>EP00467_Chlorarachnion_reptans_P001995_CAMPEP_0114503774_NCGR_PEP_ID_MMETSP0109-20121206_9833_1_TAXON_ID_29199_ORGANISM_"Chlorarachnion_reptans_Strain_CCCM449"_LENGTH_521_DNA_ID_CAMNT_0001681837_DNA_START_63_DNA_END_1625_DNA_ORIENTATION_-/92-481
Q-KEALLQMCLPYV------ET-QE--LKIVVEKVLK-SI--GP-K---F--------PRELIQGFSK-E--
----YFD--LDL-FLPDA-----------------YMHEIW--E--ENTE----------------------
---C------GH-RQLS-NLLLXYK-Q----S---------------------Q-EM-----EAKLCLS---
--------------SR----------------------S--------K----------------------GA
SSG-SGE-----------------------------------------------------------------
------------------------------------------------------------------------
--------------------------------------T------------ASEKVSL--------------
-SNRRDASSKRAGHKHNKKN-----------------------TSAENSR-P--------------------
-------------------------------FA---------QLVS-AAG----YS---SKLYDT-------
-------------------------LLGMIRGSL---------IKF---E----------------------
S-------PI-----FCKLRLEL-------VHGLA--FK----------SYNL-------------------
-----------------------SDI-------------------------RRT------------------
------------------------------------------------------------------------
-----------DP--------CYDIA-MSLHA----CL----------------------------------
----------Q-------------------------K------------N-R--------------------
-----IT------E---ANAKEIVSMI-----K-N-------------------------------------
-------------------------E----------------------------------------------
------------------------------------------------------------------------
------------------------------------------------------------------------
------------------------------------------------------------------------
------------------------------------------------------------------------
------------------------------------------------------------------------
---------------------------EK---------------------------------E---------
IG-------------------------------------------------------DF-------------
-------------GMMLAHPDIKTLLQREI-----------------VKVLG-------S-LVV-----RR-
---------------------ILPR-----------------------------------------------
--------------------------------------S-ESLS-----------------QLSQL-SYL--
-------LLLAY-----------RARD-MVSHLAN-----------------------ES-------KR---
----------------------------F------------R--------K-PK------------------
---LET-------------------------------------------K------PLYV------------
-FYTIVALMMT----------------------Q-R---------LLG---------------EET------
-------KNDRAGQATQN------------------------------------------------------
------------------------------------------------------------------------
-------------------------------------------TM--------Q-K----------------
---------------TMNASAKA------------------SP------------------------V----
---ARE----------------------MIYPFLA-------------------------------------
------RAAR-----SG------------------------------DFRS---------------------
----MSS----------------------------LLVAATK
>EP00468_Gymnochlora_sp_CCMP2014_P000258_CAMPEP_0167744100_NCGR_PEP_ID_MMETSP0110_2-20121227_2391_1_TAXON_ID_629695_ORGANISM_"Gymnochlora_sp._Strain_CCMP2014"_LENGTH_494_DNA_ID_CAMNT_0007628559_DNA_START_1_DNA_END_1479_DNA_ORIENTATION_/99-441
R-VEKIFRQSLSFS------HA-YE--LRPVMLESLK-KL--GG-D---V--------PEGMIPQFST-K--
----YKQ--MER-HLPLS-----------------LRRKIW--E--ANEE----------------------
---C------AI-RELG-IMIANYT-Q----H---------------------S-KS---------------
--------------------------------------D-------------------------------GV
ASS-SGD-----------------------------------------------------------------
------------------------------------------------------------------------
--------------------------------------V---------------------------------
--KTG-----------------------------------------RPQD-T--------------------
-------------------------------LM---------TMAQ-TVS----GS---WKIYQT-------
-------------------------LLKLFRGGY---------VAS---K----------------------
N-------DK-----YCQIRLDL-------LLALP--FH----------PKG--------------------
-----------------------QEV-------------------------YKK------------------
------------------------------------------------------------------------
-----------DP--------CVKLA-SVLQQ----CL----------------------------------
----------K-------------------------R------------K-Q--------------------
-----VS------I---GDAKAILKVI-----A-S-------------------------------------
-----------V-------------P-QN-------------------------------------------
------------------------------------------------------------------------
------------------------------------------------------------------------
------------------------------------------------------------------------
------------------------------------------------------------------------
------------------------------------------------------------------------
---------------------------HP---------------------------------V---------
LG-------------------------------------------------------DM-------------
-------------SMMLNHPEISRLVQREI-----------------VKIMG-------S-VVE-----KK-
---------------------LLPR----------------L------------------------------
--------------------------------------A-MT-------------------QFGSL-SKV--
-------LLVAK-----------SGLD-MM----------------------------EK-------KN---
----------------------------F------------S--------K-PK------------------
---LAT-------------------------------------------V------AVNI------------
-FYTAVASLIA----------------------S-K---------ILS---------------EEI------
-------DKVN-------------------------------------------------------------
------------------------------------------------------------------------
-------------------------------------------KI--------A-K----------------
---------------LLRIAVKE------------------SL------------------------I----
---ARH----------------------LLLPFAS-------------------------------------
------RAAR-----MI------------------------------DKQS---------------------
----VQI----------------------------LLSVMPK
>EP00469_Lotharella_globosa_P008637_CAMPEP_0167776368_NCGR_PEP_ID_MMETSP0111_2-20121227_3086_1_TAXON_ID_91324_ORGANISM_"Lotharella_globosa_Strain_CCCM811"_LENGTH_466_DNA_ID_CAMNT_0007666407_DNA_START_1_DNA_END_1401_DNA_ORIENTATION_-/71-411
Q-AKKIFKSALPYV------SC-YE--LKPVVHEALK-RM--GG-T---V--------PAEVIAKFTE-K--
----YRD--LEH-HLPPQ-----------------ARRQIW--E--ENDE----------------------
---C------GV-RRLN-LLITRYV-Q----Q---------------------H-AT---------------
--------------SH----------------------D-------------------------------GK
KSK-KGP-----------------------------------------------------------------
------------------------------------------------------------------------
--------------------------------------S---------------------------------
----------------------------------------------SAAD-P--------------------
-------------------------------LI---------EISE-TIG----GS---FKLYKK-------
-------------------------ALELMRSGY---------AHT---F----------------------
D-------PV-----FCRLRLDL-------MISLT--YQ----------AQG--------------------
-----------------------DKV-------------------------YKK------------------
------------------------------------------------------------------------
-----------DP--------CSQLA-TIVEA----SF----------------------------------
----------K-------------------------N------------N-Q--------------------
-----IS------A---TSVKSIAKLI-----A-S-------------------------------------
-----------V-------------P-AN-------------------------------------------
------------------------------------------------------------------------
------------------------------------------------------------------------
------------------------------------------------------------------------
------------------------------------------------------------------------
------------------------------------------------------------------------
---------------------------HP---------------------------------A---------
LG-------------------------------------------------------DV-------------
-------------AMCLSHPDLKLLLEKEV-----------------VKLLG-------S-LVE-----KK-
---------------------AIPR-----------------------------------------------
--------------------------------------T-FQ-------------------RIKDL-DKV--
-------LVVLY-----------KAKH-TM----------------------------QN-------QD---
----------------------------F------------A--------K-PK------------------
---VEE-------------------------------------------T------ALQV------------
-FYTAVASMIA----------------------S-K---------LLG---------------ESP------
-------E----------------------------------------------------------------
------------------------------------------------------------------------
---------------------------IVQ-------------KH--------S-K----------------
---------------QLKNALKQ------------------SI------------------------I----
---ARE----------------------MTLPFIA-------------------------------------
------RAAR-----QG------------------------------DVNG---------------------
----IRL----------------------------LLTALGR
>EP00470_Lotharella_oceanica_P013795_CAMPEP_0170196518_NCGR_PEP_ID_MMETSP0040_2-20121228_64128_1_TAXON_ID_641309_ORGANISM_"Lotharella_oceanica_Strain_CCMP622"_LENGTH_346_DNA_ID_CAMNT_0010445949_DNA_START_1_DNA_END_1041_DNA_ORIENTATION_/1-290
------------------------------------------------------------------------
---------------PPQ-----------------ARRQIW--E--ENDE----------------------
---C------GV-RRLN-LLITRYV-Q----Q---------------------H-AT-----S---------
--------------SH----------------------D-------------------------------GK
KPK-KG------------------------------------------------------------------
------------------------------------------------------------------------
------------------------------------------------------------------------
---TG-----------------------------------------SATD-P--------------------
-------------------------------LI---------EISE-TIG----GS---FKLYKK-------
-------------------------ALELMRSGY---------THT---F----------------------
D-------PV-----FCRLRLDL-------MISLT--YQ----------AHG--------------------
-----------------------DKV-------------------------YKK------------------
------------------------------------------------------------------------
-----------DP--------CSQLA-TIVEA----SF----------------------------------
----------K-------------------------N------------N-Q--------------------
-----IA------A---TGVKSIAKLI-----A-S-------------------------------------
-----------V-------------P-AN-------------------------------------------
------------------------------------------------------------------------
------------------------------------------------------------------------
------------------------------------------------------------------------
------------------------------------------------------------------------
------------------------------------------------------------------------
---------------------------HP---------------------------------A---------
LG-------------------------------------------------------DV-------------
-------------AMCLSHPDLKLLLEKEV-----------------VKLLG-------S-LVE-----KK-
---------------------AIPR-----------------------------------------------
--------------------------------------T-FQ-------------------RIKDL-DKV--
-------LVVLY-----------KAKH-TM----------------------------QH-------QD---
----------------------------F------------S--------K-PK------------------
---VEE-------------------------------------------T------AVQV------------
-FYTAVASMIA----------------------S-K---------LLG---------------ESP------
-------E----------------------------------------------------------------
------------------------------------------------------------------------
---------------------------LVQ-------------KN--------S-K----------------
---------------QLKNALKQ------------------SI------------------------I----
---ARE----------------------MTLPFIA-------------------------------------
------RAAR-----QG------------------------------DVNS---------------------
----IKV----------------------------LLTALGK
>EP00471_Norrisiella_sphaerica_P012426_CAMPEP_0184503590_NCGR_PEP_ID_MMETSP0113_2-20130426_51982_1_TAXON_ID_91329_ORGANISM_"Norrisiella_sphaerica_Strain_BC52"_LENGTH_339_DNA_ID_CAMNT_0026893115_DNA_START_1_DNA_END_1018_DNA_ORIENTATION_-/88-338
Q-KRKLFTKALGYA------DV-QE--LRPIIHKILP-YF---N-NV--I--------PEELLPKLSK-K--
----LKD--KDM-YLPDN-----------------AKHQIW--E--SNSQ----------------------
---L------GI-RQLS-VLCDKYL-Q----H---------------------H-AK-----RNS-------
--------------MH------------------------------------------------------GK
LKD-SSR------------------------------EN---------------------------------
------------------------------------------------------------------------
--------------------------------------I------------ATEN-----------------
--ASD-----------------------------------------MGRN-P--------------------
-------------------------------LT---------EIVK-AGQ----AS---WKLYQL-------
-------------------------ILQITRGGF---------VSK---E----------------------
L-------QG-----YCRLRLDL-------VHQSA--HL----------SKSV-------------------
-----------------------NDV-------------------------YLK------------------
------------------------------------------------------------------------
-----------DP--------VRKLA-EILRD----SR----------------------------------
----------T-------------------------E------------K-R--------------------
-----IS------S---EQAKAMVKEI-----N-S-------------------------------------
-----------V-------------P-AN-------------------------------------------
------------------------------------------------------------------------
------------------------------------------------------------------------
------------------------------------------------------------------------
------------------------------------------------------------------------
------------------------------------------------------------------------
---------------------------HP---------------------------------V---------
LG-------------------------------------------------------DM-------------
-------------AMILSHPDIRLLLHRGI-----------------TKLVG-------I-QVT-----KK-
------------------------------------------------------------------------
--------------------------------------E---------------------------------
----------------------------ML----------------------------KV-------SS---
----------------------------F-------------------------------------------
------------------------------------------------------------------------
------------------------------------------------------------------------
------------------------------------------------------------------------
------------------------------------------------------------------------
------------------------------------------------------------------------
------------------------------------------------------------------------
------------------------------------------------------------------------
------------------------------------------------------------------------
------------------------------------------
>EP00473_Plasmodiophora_brassicae_P009227_CEO95146_pep_supercontig_pbe3.h15_scaffold_11_98802_101344_-1_gene_PBRA_003912_transcript_CEO95146_gene_biotype_protein_coding_transcript_biotype_protein_coding_description_hypothetical_protein/113-469
Q-REILLQESFRFM------RI-DE--LREIPIELLC-GM---D-K---I--------PKKYIDSLST-Q--
-----AA--LLE-TLPLS-----------------ILRQVW--V--EHPN----------------------
---L------LF-MKLI-PLYNEFV-T----D---------------------P-ER-----LRA-------
--------------YG----------------------P---------------------------------
FRV-P-------------------------------------------------------------------
------------------------------------------------------------------------
--------------------------------------V------------QVPS-----------------
--DRR-----------------------------------------AADP-V--------------------
-------------------------------LQ---------QLVQ-WIG----SS---FQVYSF-------
-------------------------CLRILRDRF---------STS---R----------------------
H-------FG-----YCVLRMEL-------LMALH--DC------------GQ-------------------
-----------------------QDV-------------------------VSQ------------------
------------------------------------------------------------------------
-----------DP--------IRMIA-WCLDA----AV----------------------------------
----------R-------------------------E------------A-C--------------------
-----IE------G---RLLDELRTQYA-LTREVS-------------------------------------
----------DL-------------P-SDS------------------------------------------
------------------------------------------------------------------------
------------------------------------------------------------------------
------------------------------------------------------------------------
------------------------------------------------------------------------
------------------------------------------------------------------------
-------------------------NEDPGT-------------------------------I-------SQ
MQ-------------------------------------------------------DL-------------
-------------SMVLAHPLVANTLLRSI-----------------EVHLG-------R-IVSA--ADDE-
---------------------HLPK-----------------------------------------------
--------------------------------------D-DE-------------------PVRLL-SHA--
-------MFIGT-----------NVRK-LL----------------------------RA------RRS---
----------------------------F------------K--------L-PK------------------
---CPN-------------------------------------------V------ILRS------------
-WYPLLGIVML----------------------E-G---------EPA---------------DTT------
------------------------------------------------------------------------
------------------------------------------------------------------------
-----------------------------------------------------T-T----------------
---------------SLVNLLSA------------------DK----------------------AGM----
---GTS----------------------LLVSYAM-------------------------------------
------SCLL-----KN------------------------------DVAR---------------------
----ATV----------------------------LLAVLGN
>EP00474_Spongospora_subterranea_P010463_CRZ10921.1_hypothetical_protein_partial_Spongospora_subterranea/148-507
Q-KMVLLRRSFRYI------RI-EG--LRDIPLWLLS-SM---E-T---V--------PKEFLDQLAM-Q--
-----PA--LLD-TLPLL-----------------ILQQVW--C--AHPS----------------------
---I------FF-AKLA-PLFTEFV-N----D---------------------Q-AR-----LQI-------
--------------YS----------------------S---------------------------------
FID-S-------------------------------------------------------------------
------------------------------------------------------------------------
--------------------------------------T------------SLSP-----------------
--DRR-----------------------------------------SSNP-I--------------------
-------------------------------LQ---------QLIN-WIG----TS---FTLYAL-------
-------------------------CLRTLRDRF---------AST---H----------------------
H-------YG-----YCVLRLEL-------LMALH--DC------------GR-------------------
-----------------------GVV-------------------------TSH------------------
------------------------------------------------------------------------
-----------DP--------VHQIT-WCLDA----AC----------------------------------
----------R-------------------------E------------K-C--------------------
-----ID------G---RLMIELRTQY-----M-L-------------------------------------
-----------V-------------K-EA------------------------VD-----------------
---VTPNQ----------------------------------------------------------------
------------------------------------------------------------------------
--------------------------------------------------------GP--------------
------------------------------------------------------------------------
------------------------------------------------------------------------
-------------------------ESESG--------------------------------IA------AQ
LQ-------------------------------------------------------DL-------------
-------------SMIIAHPFVTNSLLRSA-----------------LASIE-------K-IVKA--ADDS-
---------------------VLPK-----------------------------------------------
--------------------------------------D-DE-------------------NLRTL-TYI--
-------LYIGC-----------NARK-LV----------------------------RA------RRQ---
----------------------------F------------K--------L-PK------------------
---CPN-------------------------------------------A------IFRA------------
-WYPTLGLMML----------------------K-H---------ADT---------------DRGRA----
------------------------------------------------------------------------
------------------------------------------------------------------------
-----------------------------------------------------D------------------
---------------TISSLISA----------------DKAQ------------------------I----
---GCS----------------------LLMKYLI-------------------------------------
------SCLS-----AY------------------------------DYGR---------------------
----ATL----------------------------LLSALGS
>EP00475_Leptophrys_vorax_P007786_TRINITY_DN14945_c0_g1_i1.p1_TRINITY_DN14945_c0_g1_TRINITY_DN14945_c0_g1_i1.p1_ORF_type_complete_len_782_score_184.27_TRINITY_DN14945_c0_g1_i1_2209-4554/239-613
K-LQALLEKSFRYI------AV-EE--IRPIPVALLL-RL---P-K---I--------PEAYLEQLAL-N--
-----PN--LVG-ELPLK-----------------IKQQVW--E--VNSK----------------------
---V------FR-DYIK-SVCENYA-T----D---------------------P-QR-----WSLYGKVFA-
-------------KAS----------------------D---------------------------------
ITE-YFEN-----IANSST-----------------------------------------------------
------------------------------------------------------------------------
----------------------------VETSSNVAV-A------------SKFR-----------------
--NRR-----------------------------------------EGDQ-T--------------------
-------------------------------LK---------TLVE-CIG----NS---EQLYQA-------
-------------------------TAATLRDLF---------GQT---Q----------------------
N-------FG-----YAILRLEV-------MMSLH--DE------------AK-------------------
-----------------------REI-------------------------IER------------------
------------------------------------------------------------------------
-----------DV--------CYKYA-WCLDA----CI----------------------------------
----------N-------------------------D------------N-R--------------------
-----ME------Q---RRIDELKSLY-----N-K-------------------------------------
-----------I-------------K-EGFRD---------------------QD-----------------
------------------------------------------------------------------------
------------------------------------------------------------------------
------------------------------------------------------------------------
------------------------------------------------------------------------
------------------------------------------------------------------------
---------------------------HA---------------------------------V---------
IS-------------------------------------------------------DF-------------
-------------AMITSHPLMINLLLVEI-----------------LKEMN-------C-IIE-----RE-
---------------------ELPK-----------------------------------------------
--------------------------------------D-SE-------------------HLKFL-CSL--
-------LTLAC-----------SAYR-VV----------------------------RD-------AK---
----------------------------A------------R--------I-PK------------------
---AST-------------------------------------------N------ILRV------------
-FFPLLAEVML--------------------------------LVKIG---------------SDF------
------------------------------------------------------------------------
------------------------------------------------------------------------
---------------------------SGE-------------EL--------A-S----------------
---------------KMEETFLQ----------------DKSN------------------------V----
---CQT----------------------ILSYYIL-------------------------------------
------ECIK-----SH------------------------------DVAS---------------------
----VTH----------------------------LITLLPK
>EP00475_Leptophrys_vorax_P007787_TRINITY_DN14945_c0_g1_i2.p1_TRINITY_DN14945_c0_g1_TRINITY_DN14945_c0_g1_i2.p1_ORF_type_complete_len_782_score_184.27_TRINITY_DN14945_c0_g1_i2_2211-4556/239-613
K-LQALLEKSFRYI------AV-EE--IRPIPVALLL-RL---P-K---I--------PEAYLEQLAL-N--
-----PN--LVG-ELPLK-----------------IKQQVW--E--VNSK----------------------
---V------FR-DYIK-SVCENYA-T----D---------------------P-QR-----WSLYGKVFA-
-------------KAS----------------------D---------------------------------
ITE-YFEN-----IANSST-----------------------------------------------------
------------------------------------------------------------------------
----------------------------VETSSNVAV-A------------SKFR-----------------
--NRR-----------------------------------------EGDQ-T--------------------
-------------------------------LK---------TLVE-CIG----NS---EQLYQA-------
-------------------------TAATLRDLF---------GQT---Q----------------------
N-------FG-----YAILRLEV-------MMSLH--DE------------AK-------------------
-----------------------REI-------------------------IER------------------
------------------------------------------------------------------------
-----------DV--------CYKYA-WCLDA----CI----------------------------------
----------N-------------------------D------------N-R--------------------
-----ME------Q---RRIDELKSLY-----N-K-------------------------------------
-----------I-------------K-EGFRD---------------------QD-----------------
------------------------------------------------------------------------
------------------------------------------------------------------------
------------------------------------------------------------------------
------------------------------------------------------------------------
------------------------------------------------------------------------
---------------------------HA---------------------------------V---------
IS-------------------------------------------------------DF-------------
-------------AMITSHPLMINLLLVEI-----------------LKEMN-------C-IIE-----RE-
---------------------ELPK-----------------------------------------------
--------------------------------------D-SE-------------------HLKFL-CSL--
-------LTLAC-----------SAYR-VV----------------------------RD-------AK---
----------------------------A------------R--------I-PK------------------
---AST-------------------------------------------N------ILRV------------
-FFPLLAEVML--------------------------------LVKIG---------------SDF------
------------------------------------------------------------------------
------------------------------------------------------------------------
---------------------------SGE-------------EL--------A-S----------------
---------------KMEETFLQ----------------DKSN------------------------V----
---CQT----------------------ILSYYIL-------------------------------------
------ECIK-----SH------------------------------DVAS---------------------
----VTH----------------------------LITLLPK
>EP00475_Leptophrys_vorax_P007788_TRINITY_DN14945_c0_g1_i3.p1_TRINITY_DN14945_c0_g1_TRINITY_DN14945_c0_g1_i3.p1_ORF_type_complete_len_782_score_184.27_TRINITY_DN14945_c0_g1_i3_2210-4555/239-613
K-LQALLEKSFRYI------AV-EE--IRPIPVALLL-RL---P-K---I--------PEAYLEQLAL-N--
-----PN--LVG-ELPLK-----------------IKQQVW--E--VNSK----------------------
---V------FR-DYIK-SVCENYA-T----D---------------------P-QR-----WSLYGKVFA-
-------------KAS----------------------D---------------------------------
ITE-YFEN-----IANSST-----------------------------------------------------
------------------------------------------------------------------------
----------------------------VETSSNVAV-A------------SKFR-----------------
--NRR-----------------------------------------EGDQ-T--------------------
-------------------------------LK---------TLVE-CIG----NS---EQLYQA-------
-------------------------TAATLRDLF---------GQT---Q----------------------
N-------FG-----YAILRLEV-------MMSLH--DE------------AK-------------------
-----------------------REI-------------------------IER------------------
------------------------------------------------------------------------
-----------DV--------CYKYA-WCLDA----CI----------------------------------
----------N-------------------------D------------N-R--------------------
-----ME------Q---RRIDELKSLY-----N-K-------------------------------------
-----------I-------------K-EGFRD---------------------QD-----------------
------------------------------------------------------------------------
------------------------------------------------------------------------
------------------------------------------------------------------------
------------------------------------------------------------------------
------------------------------------------------------------------------
---------------------------HA---------------------------------V---------
IS-------------------------------------------------------DF-------------
-------------AMITSHPLMINLLLVEI-----------------LKEMN-------C-IIE-----RE-
---------------------ELPK-----------------------------------------------
--------------------------------------D-SE-------------------HLKFL-CSL--
-------LTLAC-----------SAYR-VV----------------------------RD-------AK---
----------------------------A------------R--------I-PK------------------
---AST-------------------------------------------N------ILRV------------
-FFPLLAEVML--------------------------------LVKIG---------------SDF------
------------------------------------------------------------------------
------------------------------------------------------------------------
---------------------------SGE-------------EL--------A-S----------------
---------------KMEETFLQ----------------DKSN------------------------V----
---CQT----------------------ILSYYIL-------------------------------------
------ECIK-----SH------------------------------DVAS---------------------
----VTH----------------------------LITLLPK
>EP00478_Filoreta_tenera_P002093_GABV01002142.1.p1_GENE.GABV01002142.1_GABV01002142.1.p1_ORF_type_internal_len_248_score_40.69_GABV01002142.1_2-742/2-247
Q------------------------------------------------I--------P-------------
-------------------------------------------Q----------------------------
------------------------------------------------------------------------
------------------------------------------------------------------------
------------------------------------------------------------------------
------------------------------------------------------------------------
------------------------------------------------------------------------
------------------------------------------------------------------------
-------------------------------LV---------SLVA-LID----SS---KPLYIL-------
-------------------------AKNELLSRW---------TKG---S----------------------
ES------PGRDAHLTAALRFET-------IMALH--DA------------DK-------------------
-----------------------TSV-------------------------VQT------------------
------------------------------------------------------------------------
-----------DP--------IFRFC-WCFDS----SI----------------------------------
----------R-------------------------K------------F-W--------------------
-----LD------S---RSLQTLKKEM-----Q-T-------------------------------------
-----------V-------------P-FE-------------------------T-----------------
------------------------------------------------------------------------
------------------------------------------------------------------------
------------------------------------------------------------------------
------------------------------------------------------------------------
------------------------------------------------------------------------
---------------------------EP-------------------------------------------
VA-------------------------------------------------------HF-------------
-------------AMAASHPPVRQLLIAAA-----------------LRSLS-------N-AVE-----NH-
---------------------LLPV-----------------------------------------------
--------------------------------------N-HS-------------------EFCDV-CQL--
-------LLLSV-----------SGRH-MA----------------------------RL-------GV---
----------------------------S------------A--------F-PS------------------
---VPE-------------------------------------------A------FFRE------------
-FAPILATMIA----------------------E-DHHE-----LVMT------------------------
------------------------------------------------------------------------
------------------------------------------------------------------------
-------------------------------------------SL--------D-Q----------------
--------------DSLVNILLARPXECDTDGHIQRLKPDASP------------------------L----
---ARV----------------------LTMAYII-------------------------------------
------DC----------------------------------------------------------------
------------------------------------------
>EP00484_Ammonia_sp_Unknown_P005095_CAMPEP_0197074570_NCGR_PEP_ID_MMETSP1384-20130603_211175_1_TAXON_ID_29189_ORGANISM_"Ammonia_sp."_LENGTH_640_DNA_ID_CAMNT_0042513411_DNA_START_1_DNA_END_1924_DNA_ORIENTATION_-/52-468
K-LLNILKHSLRFI------RI-GQ--FKQLNIELLC-RI---Q-Q---I--------PKPVLRILSD-S--
---KNQD--LVH-ELPIN-----------------IKRQIW--S--HKLN----------------------
---L------FD-REFH-GIFQQYV-DSTCND-----------------------DN---------------
--------------SLYF--------------------D--------------------------FIYKFST
LQN-D----------------------------------YY-------------------------------
------------------------------------------------------------------------
--------------------------------------I------------ELAK-----------------
--IKR-----------------------------------------ANND-A--------------------
-------------------------------LK---------HIVN-NIG----SS---SVLFKR-------
-------------------------CSELIEKQYLHF------LRR-LDQ----------------------
S---------------VQFPGGY-------QLQLF--DH------------AH-------------------
-----------------------QHL------------------------INEN------------------
------------------------------------------------------------------------
-----------DE--------MWKVM-HMLFY-------F------------------------------N-
----------RS------------------------E-RH-----NLMKQES--------------------
--HI-LN------T---TEIDLLYKSL-----F-A-------------------------------------
-------------------------K----------------------------------------------
------------------------------------------------------------------------
------------------------------------------------------------------------
------------------------------------------------------------------------
------------------------------------------------------------------------
------------------------------------------------------------------------
---------------------------QT--T------------------------------V---------
---------------------------------------------------------ET-------------
-------------SLLLNIPYIKSVLFNTY-----------------IHLLA-------D-IAS-----KQ-
---------------------ILPR-----------------------------------------------
--------------------------------------D-SK-------------------SISLL-TSM--
-------LQIAS-----------QPLD-WF----------------------------RS-------HR-LH
S------S----QCQLATIKQT---DNML------------K--------I-PK------------------
---PHR-------------------------------------------I------VLFE------------
-FAAMLTNCIF---------------------ID-----------SLHIDLDAIDSYLDAANGDSD------
------IDENEEEREQRV------------------------------------------------------
-------I-A--------------------------------------------------------------
------------------------------------------KQL----------QQIASF-----------
-----------DHDDRVVQWCKD------------------SC------------------------L----
---ALY----------------------VLLYYFL-------------------------------------
------YLLH-----KQ------------------------------RVKR---------------------
----CMQ----------------------------IIQVVLG
>EP00485_Elphidium_margaritaceum_P003846_CAMPEP_0202705508_NCGR_PEP_ID_MMETSP1385-20130828_18040_1_ASSEMBLY_ACC_CAM_ASM_000861_TAXON_ID_933848_ORGANISM_"Elphidium_margaritaceum"_LENGTH_648_DNA_ID_CAMNT_0049363749_DNA_START_1_DNA_END_1946_DNA_ORIENTATION_-/128-551
K-LLNILKHSLRFI------RV-AQ--FKQLNIEILS-RI---N-P---I--------PKAVLRILSD-A--
---KNVD--LVH-EFPIN-----------------IKRQIW--E--FKLS----------------------
---L------FD-KEFD-AIFERYV-ASKCND-----------------------DD---------------
--------------STYF--------------------D--------------------------SVYKLES
MRD-N----------------------------------VH-------------------------------
------------------------------------------------------------------------
--------------------------------------V------------ELTK-----------------
--IKR-----------------------------------------ANND-I--------------------
-------------------------------LK---------EIAN-NIG----ST---AALLHR-------
-------------------------CFGNLEKRYCAL------LSS-SSS----------------------
S--SSHALIN-----VCNFRVDL-------SCSLY--DH------------AH-------------------
-----------------------QHL------------------------IAEN------------------
------------------------------------------------------------------------
-----------DP--------IWSLI-HMLYY-------E------------------------------NA
----------KL------------------------E-SH-----RYATNDAVTDC----------------
--NI-LS------P---PQIDLMHKSL-----S-D-------------------------------------
-------------------------P----------------------------------------------
------------------------------------------------------------------------
------------------------------------------------------------------------
------------------------------------------------------------------------
------------------------------------------------------------------------
------------------------------------------------------------------------
---------------------------QR-------------------------------------------
II-------------------------------------------------------QT-------------
-------------SMLLNIPFIRSVLFRSF-----------------IALLE-------H-LAN-----KQ-
---------------------ILPR-----------------------------------------------
--------------------------------------D-SK-------------------PFSLL-TSI--
-------LQITS-----------QPFK-WY----------------------------QT-------QQ-SN
H------A----SSSSSLTSRV---AVAL------------K--------L-PK------------------
---PDA-------------------------------------------R------VLFQ------------
-LAPILTNCIY---------------------ID-----------SLNLDA-LYDELHNAGNGDDD------
------GDDDADEYDARL------------------------------------------------------
------------------------------------------------------------------------
-------------------------------------------RL------IVT-Q----------------
-----------HTNFNVVQWCHD------------------CS------------------------V----
---CVY----------------------IVLYYVL-------------------------------------
------HLLY-----LK------------------------------RVRR---------------------
----CVE----------------------------LMNAAIG
>EP00494_Astrolonche_serrata_P025902_UN26163/191-481
L-LKDLLKQSFRYI------EI-PE--LQPVSVQIMI-SL---P-K---I--------PEEYMLHLKS-K--
-----PE--LLS-TLPEA-----------------IRYKVW--E--NYPD----------------------
---V------FI-ELLR-PFIRSYL-F----S---------------------L-QG-----QSF-------
--------------AV----------------------R---------------------------------
FDK-P-------------------------------------------------------------------
------------------------------------------------------------------------
--------------------------------------K------------QTHT-----------------
--ERR-----------------------------------------QTFE-G--------------------
-------------------------------LN---------EMTN-VIH----KS---VKLYNV-------
-------------------------LLTYLRSLF---------MKR---Y----------------------
N-------FS-----FYMLRFDL-------YKSFQ--EN------------GN-------------------
---------------------------------------------------PMP------------------
------------------------------------------------------------------------
-----------DP--------CGWFI-EAIDS----GMS---------------------------------
----------R--------------------------------------G-R--------------------
-----LS------RADCDLLNEIKNCN-----K-R-------------------------------------
------------------------------------------------------------------------
------------------------------------------------------------------------
------------------------------------------------------------------------
------------------------------------------------------------------------
------------------------------------------------------------------------
------------------------------------------------------------------------
---------------------------ED-------------------------------------------
IQ-------------------------------------------------------DI-------------
-------------IVLCHIDMVKKSLPVLI-----------------MRQLE-------Q-VIE-----QK-
---------------------KVPR-----------------------------------------------
--------------------------------------D--------------------FLIFRTL-FRLYR
C------LYLHL----------------------------------------------KN------LKR---
----------------------------FN-----------S--------F-PN------------------
---IDN-------------------------------------------N------ITTE------------
-FLPLCCILFL-------------------------------------------------------------
------------------------------------------------------------------------
------------------------------------------------------------------------
-----------------------------------------------------P------------------
------------------------------------------------------------------------
--------------------------------YVK-------------------------------------
------EKLN-----KK-------------------------------------------------------
------------------------------------------
>EP00500_Bicosoecida_sp_ms1_P011660_CAMPEP_0203825034_NCGR_PEP_ID_MMETSP0115-20131106_53247_1_ASSEMBLY_ACC_CAM_ASM_000227_TAXON_ID_33651_ORGANISM_"Bicosoecid_sp_Strain_ms1"_LENGTH_379_DNA_ID_CAMNT_0050734079_DNA_START_1_DNA_END_1137_DNA_ORIENTATION_/158-374
Q-RIELLNLVFPYV------HV-PE--LRAAIEELLR-HV---E-S---F--------PPEVLAELKR----
-----PS--VFA-RFS--S----------------VQRRIL--Q--QDRD----------------------
---F------FK-SHVA-IYVERYV-N----N---------------------S-EI-----AAR-------
--------------AL----------------------D---------------------------------
LSD-N---------------------------------T---------------------------------
------------------------------------------------------------------------
--------------------------------------T------------KRSD-----------------
--LRR-----------------------------------------DKSR-P--------------------
-------------------------------LT---------QMCT-IVG----DD---AELYKA-------
-------------------------LVDVIKRMY---------WESAIGGDA-----------------SRA
N-------AM-----YCSLRADL-------VSRLA--LK---------------------------------
----------------------TATI-------------------------GAV------------------
------------------------------------------------------------------------
-----------EP--------CVSAL-RLSDM----VA----------------------------------
----------R-------------------------E-----------------------------------
------------------------------------------------------------------------
------------------------------------------------------------------------
------------------------------------------------------------------------
------------------------------------------------------------------------
------------------------------------------------------------------------
------------------------------------------------------------------------
------------------------------------------------------------------------
------------------------------------------------------------------------
FG-------------------------------------------------------GA-------------
-------------ALT----FATYTTAASA-----------------CTRLR-------Q------------
------------------------------------------------------------------------
------------------------------------------------------------------------
----------------------------MW------------------------------------------
-----------------------------------------S--------V---------------------
--------------------------------------------------------IMEA------------
------------------------------------------------------------------------
------------------------------------------------------------------------
------------------------------------------------------------------------
-----------------------------------------------------P------------------
-------------------------------------------------------------------V----
------------------------------------------------------------------------
------------------------------------------------------------------------
------------------------------------------
>EP00512_Aurantiochytrium_limacinum_P012493_CAMPEP_0171572762_NCGR_PEP_ID_MMETSP0961-20121227_4343_1_TAXON_ID_87120_ORGANISM_"Aurantiochytrium_limacinum_Strain_ATCCMYA-1381"_LENGTH_1015_DNA_ID_CAMNT_0012127725_DNA_START_1_DNA_END_3047_DNA_ORIENTATION_/129-751
Q-LRALLEETLPLL------AH-PT--LEEIPLKILA-AT---T-E---P--------SAAVLEQLSQLD--
-----SA--ALE-KLPQH-----------------TRQVLW--E--EYPQ----------------------
---T------YM-AHVE-PIIDRFV-H----D---------------------S-AA-----TTW-------
--------------CD----------------------E---------------------------------
MFP-DVN-----------------------------------------------------------------
------------------------------------------------------------------------
--------------------------------------F------------PQPH-----------------
--KRR-----------------------------------------QKST-P--------------------
-------------------------------LQ---------ELIR-SIG----SS---AKLYRF-------
-------------------------ITDRVRELF---------AES---G----------------------
N-------LR-----LCALRADL-------LMGLH--DI------------NA-------------------
----------------------QQTV-------------------------LAT------------------
------------------------------------------------------------------------
-----------EP--------CHDFA-WHLDA----YV----------------------------------
----------K-------------------------KICIHVA------RAS--------------------
-----LDINVATLQ--RTVVNELTKIL-----NGKHKPGLASAFASTSDIYSSANQVFANG-----------
----------PINTKAGGGGANPNQP-RA--------------------PEKIVDLT-TV------------
-LHEAWKKIRNLDR-DRSFHHPVVVTYPQLKRAYEAVIKKPMDLQTIEDKIHQ---------R----EYDSV
DEMRADLHLIADNAIAFNG--------MNHKIAKSARSIMKNKSERYL---------------NAAAQK---
----------LQNATLHQRAIEEAQRKE--------------------------------------------
------------------------------------------------------------------------
------------------EERKAKEEEEARKEKAK-EEAAVAAAAA--ANGKSMS--------AEEIERKRA
-------REEDER-----------REKIKQELQAKFAF------------------------VESSGRNRRT
IS-------------------------------------------------------DA-------------
-------------AMILASGFTVNALTNIL-----------------WFLIG-------EDVVR-----RE-
---------------------QLPR-----------------------------------------------
--------------------------------------D-SD-------------------MTKNI-AWL--
-------LQVGS-----------RAHQ-LVREA-------------------------SQ-------HE---
----------------------------L------------T--------V-EP------------------
---LKP-------------------------------------------D------AERR------------
-TLPALALIMS----------------------E-A--------VEFR--------L------KAS------
-------PAGGGDSSSID---------------------------------------------A--------
------------------------------------------------------------------------
-------------------------HRLKD-------------LI--------D-P----------------
---------------CISDSLKT------------------DW------------------------F----
---TRN----------------------AVLHFYC-------------------------------------
------QRIC-----HR------------------------------DVAV---------------------
----LPL----------------------------IQDLIKK
>EP00513_Hondaea_fermentalgiana_P006705_GBG30179.1_Negative_elongation_factor_B_Hondaea_fermentalgiana/134-808
Q-LAALLSETLPLL------SH-PT--LEEVPLRILS-AI---S-E---P--------SPDILEQLSQLD--
-----TA--ALE-KLPKD-----------------ARQSLW--E--EYPD----------------------
---T------FL-AHVD-PIIERFV-H----D---------------------S-AA-----TTW-------
--------------CD----------------------E---------------------------------
MFP-DIN-----------------------------------------------------------------
------------------------------------------------------------------------
--------------------------------------F------------PPPH-----------------
--KRR-----------------------------------------QKST-P--------------------
-------------------------------LQ---------ELIG-AIG----TS---AKLYRF-------
-------------------------LADRIRELF---------ADS---G----------------------
N-------LR-----LCALRADL-------LMGLH--DI------------SA-------------------
-----------------------QSV-------------------------LAT------------------
------------------------------------------------------------------------
-----------EP--------CHEFA-WHLDA----YV----------------------------------
----------K-------------------------GICSKAA------HAA--------------------
-----LDMNTARLQ--KTVVAEIMKLI-----SGHLKPGLASAFASTADIDSSANALFANGKGGLGPRPVKP
SSATAHARASPVGAADPTGGSNAPAP-QAAPAPASAS------------PEKTIDLN-TV------------
-LLEAWKKIRNVDR-HRLFHYPVVETYPALKLAYEAKITRPMDLQTIEDKIRR---------K----EYQSV
DDMRADLNLIADNALTFNG--------PKHKVAIAARSIMKTKAKPFL---------------NAAAQK---
----------YQNALMRQRALEQARLAEK---------------------------GKA-------------
------------------------------------------------------------------------
----------------EAENAKGQTSQEGQKE----EDSSPLANGQ--ANGVSARE------PEEDAERKRE
-------RREMER-----------KARERAETQGLLAK------------------------VETSGRLRRT
IS-------------------------------------------------------DA-------------
-------------AMILASGFTVNALTSLL-----------------WFLMG-------EDVVK-----RE-
---------------------QLPR-----------------------------------------------
--------------------------------------D-SE-------------------TTRNI-VWL--
-------LQTGS-----------FARE-LVLEA-------------------------DR-------RE---
----------------------------V------------V--------V-KA------------------
---LDV-------------------------------------------D------TERK------------
-TLPALAMLMS----------------------E-A--------VEMN--------I------KAS------
-------PAAAGGTAGTG---------------------------------------------A------AA
PAASGGSSSA--------------------------------------------------------------
------------------GVENSASSASKS-------------PV--------D-P----------------
---------------CLRVSIKS------------------DW------------------------I----
---TRN----------------------ALLYFYC-------------------------------------
------QRIC-----HR------------------------------DVAL---------------------
----LPA----------------------------ISDLIQN
>EP00514_Thraustochytrium_sp_LLF1b_P004138_CAMPEP_0184519016_NCGR_PEP_ID_MMETSP0198_2-20121128_6397_1_TAXON_ID_1112570_ORGANISM_"Thraustochytrium_sp._Strain_LLF1b"_LENGTH_948_DNA_ID_CAMNT_0026909495_DNA_START_1_DNA_END_2841_DNA_ORIENTATION_/81-696
S-LTALLLKTLPFL------SFGPP--LGDVPISVLG-SL---S-S---I--------PDNVLELLSTMD--
-----QK--TFE-KLPNH-----------------IRQQVW--E--RFPE----------------------
---T------FQ-TVMD-GLIERYL-S----D---------------------P-SA-----LTW-------
--------------AD----------------------E---------------------------------
MHP-DAK-----------------------------------------------------------------
------------------------------------------------------------------------
--------------------------------------Y------------PAPH-----------------
--KRR-----------------------------------------TRNG-S--------------------
-------------------------------LQ---------LIVR-AIK----PS---AKLYRY-------
-------------------------FVDEVRERF---------VQT---R----------------------
N-------TR-----YCALRADI-------LMALH--DV------------SP-------------------
------------------------AL-------------------------LET------------------
------------------------------------------------------------------------
-----------EP--------CHTFA-WHLDA----FV----------------------------------
----------K-------------------------QVVQAVG------QGN--------------------
-----LDMKTAQNQ--KSVVSELVKVM-----SNQFTAS-----------------------------PAFP
VPHSAKGRLGGLGQFNLDMKNKAKSR-SAGSLTSRLG------------PKKPVDLN-SV------------
-LLEVALKLRKEDR-NKWFHNPVVEAFPQLEQSYLAVIKNPMDLSTIEGKIRQ---------R----EYKSI
DEMRADLHLIADNARLFNG--------EKAKIATNAYQLMKIRSESLL---------------NKASTK---
----------LEDALREAKLLEEEKALK--------------------------------------------
------------------------------------------------------------------------
------------------VKSVPSSGTGND-------GAADAGASP--KSNGGLT--------PEHSQASAT
QPPVIDPKEEERL-----------RKEEALEETKRLAQ------------------------LEANSRLSHA
IS-------------------------------------------------------DA-------------
-------------AMILASGYTVNALTNVL-----------------WFSID-------QDVVK-----HE-
---------------------RLPR-----------------------------------------------
--------------------------------------D-GA-------------------LTHNI-SWL--
-------LQTAG-----------LAHD-LVCVA-------------------------QG-------GD---
---------------------------Q-------------VG-------L-PE------------------
---LSF-------------------------------------------Q------FERQ------------
-VVPAFAFMLL----------------------D-S--------AGFR---------------VSK------
-------SSSDS------------------------------------------------------------
------------------------------------------------------------------------
-------------------------DDDVD-------------PL--------V-P----------------
---------------GLEKWCKR------------------DK------------------------M----
---VQN----------------------AVLHFFC-------------------------------------
------DRVN-----HR------------------------------DRAM---------------------
----VQP----------------------------LLELVKN
>EP00516_Mucochytrium_quahogii_P007062_CAMPEP_0203750694_NCGR_PEP_ID_MMETSP0098-20131031_4888_1_ASSEMBLY_ACC_CAM_ASM_000208_TAXON_ID_96639_ORGANISM_"_Strain_NY0313808BC1"_LENGTH_935_DNA_ID_CAMNT_0050640105_DNA_START_1_DNA_END_2806_DNA_ORIENTATION_/90-682
T-LARLLGEAISLI------GF-TP--LEDVVIKILA-AL---P-N---P--------PDDILEQLSLLD--
-----RS--VFN-KLPRH-----------------TRQLVW--E--QFPK----------------------
---T------FQ-RHVT-PLIDRYI-S----D---------------------H-SS-----ITW-------
--------------GE----------------------E---------------------------------
MHP-DTN-----------------------------------------------------------------
------------------------------------------------------------------------
--------------------------------------Y------------PPPH-----------------
--KRR-----------------------------------------QKVV-P--------------------
-------------------------------LQ---------ELIG-AIG----SS---ARLYRH-------
-------------------------VVDEVRRRF---------AES---G----------------------
N-------MR-----FCALRSDL-------LMGLH--DI------------SA-------------------
-----------------------STI-------------------------LAT------------------
------------------------------------------------------------------------
-----------EP--------CHDFA-WYLDA----YV----------------------------------
----------K-------------------------QIFFNAA------RES--------------------
-----LEMKTALLE--KSVVNELQKII-----SGTFKPGLGSAFASPDDIFQ--------------------
-----------LGAGRPKTGGR---P-QSGAAAIRAR------------HSKVVDLT-SV------------
-LLDAWKKIKVADR-NRMFLNPVVETYPQLENAYLAVVKRPMDLQTIEDKIRK---------R----QYTCV
DDMRVDLHLIAHNSRLFNG--------PKHKITQTAQNLMQIKAENYL---------------NIATNR---
----------LEQAKAEQRLHEQQNNPQ--------------------------------------------
------------------------------------------------------------------------
------------------RTDKPAVEEKVE--------------------GREQT--------AEEIQRKKA
-------KETEKK-----------RLQDKKAENERLSK------------------------IEKATRHPRA
IS-------------------------------------------------------DA-------------
-------------AMILASGSTVNALTTIF-----------------WFLIG-------EEVIK-----KE-
---------------------ILPR-----------------------------------------------
--------------------------------------E-AD-------------------TTRAI-AWM--
-------LEISS-----------TAWN-LVLDA-------------------------EA-------NR---
----------------------------I------------TR-------I-TP------------------
---LSK-------------------------------------------S------VKTS------------
-ALPIFACMML----------------------D-S--------SKFR---------------TAK------
------------------------------------------------------------------------
PTFDG-------------------------------------------------------------------
-------------------------VVEID-------------KL--------D-E----------------
---------------SLLQQCKD------------------SW------------------------V----
---VRN----------------------GVLNFFC-------------------------------------
------QCIC-----DR------------------------------DRSL---------------------
----LVP----------------------------LLAVIKE
>EP00652_Aphanomyces_astaci_P013367_XP_009834128.1_hypothetical_protein_H257_09581_Aphanomyces_astaci/87-625
Q-LQKLLELTFPYL------EM-RE--LRAIPIAVLA-TQ---S-S---T--------PASFLQELCDHD--
----NRA--LLE-HLPLL-----------------VKRRIW--A--IAPH----------------------
---E------LR-VEVD-KIVAAYI-Q----H---------------------K-RV-----LLL-------
-------------HAS-------DDPT---------PFD---------------------------------
LHV-STGG------------------------------HHP-------------------------------
------------------------------------------------------------------------
--------------------------------------P------------PSPE-----------------
--DRR-----------------------------------------KHDP-V--------------------
-------------------------------LA---------TFTD-MIG----DS---AELYIQ-------
-------------------------CIDMLRTIA---------ASGAVPGTD----------------PSTT
NAKDYVYLAS----FIGTLRNDV-------ANLQR--DH---------------------------------
----------------------ATPL-------------------------GRT------------------
------------------------------------------------------------------------
-----------DP--------LHKFI-WILDH----AV----------------------------------
----------K-------------------------R------------R-G--------------------
-----ME------R---SHVTELLLVV-----R-K-------------------------------------
-----------LRLRDL--------P-RKDD---------------------DGNMALPPP-----VPKET-
-LLKLVDQLAKADS-RRIFADPV----PDDVEGYHDVITHPMDISTLRLHVQN-------------LKYRTF
DAFAADMRLIFTNCMTYN--------QDTTIYHKEAKRLDKLSTVWLD------------------------
------------------------------------------------------------------------
------------------------------------------------------------------------
--------------------KAIAAAAQTEASPT--CMLGTSGALS----------------------ATDA
N-----DTETSGMVFEG--------ECDP---------------------------------L---------
LA-------------------------------------------------------DV-------------
-------------VLVLSDPIVKSVLFGVL-----------------WRTLN-------Q-LA------RG-
---------------------SFPT-----------------------------------------------
--------------------------------------D-DP-------------------MVRGV-VQL--
-------LHMGNVG---------ALRR-MV----------------------------RR-------HE---
----------------------------F---------VLRS----------PPVL----------------
--------------------------------------------------------SLRV------------
-ALPLYCRYRL---------------------------------------------------LKHQV-----
------------------------------------------------------------------------
------------------------------------------------------------------------
-------------------------------------------ST--------P-T----------------
---------------QRSSNNDDD-----------------DR--------GGWDV-----------LRTNG
GSHLRS----------------------IVRHMFL-------------------------------------
------IAIQ-------------------------------------DHWPVA-------------------
---YVLK----------------------------MVASMAD
>EP00653_Aphanomyces_invadans_P004466_XP_008865263.1_hypothetical_protein_H310_03249_Aphanomyces_invadans/87-629
Q-LQKLLELTFPYL------EM-RE--LRAIPIAVLS-TQ---T-S---T--------PASFLHELCDHD--
----NRS--LLE-HLPVH-----------------VKRRIW--A--IAPH----------------------
---E------LR-LEVD-KIVGAYI-K----H---------------------KLDA-----LML-------
-------------TSA-------DDPS---------PYS---------------------------------
LYV-SSSSH--------------------------GHHHHH-------------------------------
------------------------------------------------------------------------
--------------------------------------L------------PSPE-----------------
--DRR-----------------------------------------KQDP-V--------------------
-------------------------------LA---------TFVS-MIG----DS---SELYLQ-------
-------------------------CVDILRTIA---------AAGSIPGHDAP--------------SSSA
NSKDYVYLAS----LIGSLRNDI-------ANVQR--DL---------------------------------
----------------------ATPL-------------------------VRT------------------
------------------------------------------------------------------------
-----------DP--------LHKFI-WILDH----AV----------------------------------
----------K-------------------------R------------RDA--------------------
-----MD------R---NNVTELLMTV-----R-R-------------------------------------
-----------LRLRDL--------P-RKDL---------------------AANDP-PPM-----IPKET-
-LLKLVDQLAKADS-RRIFADPV----PTDVEGYHDVIKYPMDISTLRHNVHQ-------------LKYRTL
AAFAADMRLIFTNCTTYN--------PDTTIYHKEAKRLDKLSAGWID------------------------
------------------------------------------------------------------------
------------------------------------------------------------------------
--------------------KAAAAAAQAESAPT--CLLGSSGAMP----------------------ATDA
N-----DTEKSGMVFEG--------ECDP---------------------------------L---------
LA-------------------------------------------------------DI-------------
-------------VLVLSDPIVKALLFDVL-----------------WQTLH-------R-TP------SG-
---------------------SFPT-----------------------------------------------
--------------------------------------D-DP-------------------MVRGV-VQL--
-------LQLGNVG---------SLRR-MV----------------------------RK-------QE---
----------------------------Y---------VLRS----------PPVL----------------
--------------------------------------------------------SLRV------------
-ALPLYCRYRL---------------------------------------------------LHQH------
------------------------------------------------------------------------
------------------------------------------------------------------------
-----------------------------------------------------P-T----------------
---------------LLSTNASSI-----------------DD--------GGWKV-----------LWANG
GSHLKS----------------------VVRQIIV-------------------------------------
------VAIH-------------------------------------DHWPLA-------------------
---FVKA----------------------------IVTSMGD
>EP00655_Saprolegnia_parasitica_P000229_XP_012193735.1_hypothetical_protein_SPRG_00242_Saprolegnia_parasitica_CBS_223.65/100-623
Q-LLKLLEATFPYL------EY-KE--LRCIPIAIMA-AQ---S-S---T--------PSLYLKEMCDPD--
----HRH--LLE-HLPMH-----------------VKRRLW--S--IAPH----------------------
---E------LR-LEMD-KVVGQYL-D----H---------------------K-RA-----LLL-------
-------------EAS----------C---------PFD---------------------------------
LH------------------------------------AHS-------------------------------
------------------------------------------------------------------------
--------------------------------------S------------LSPE-----------------
--DRR-----------------------------------------KQDP-V--------------------
-------------------------------LA---------TLVN-MIG----DS---AELYLQ-------
-------------------------CVDILRSIV---------ASGVLPGHA----------------SSLE
SPKEYTYLAS----LLGTLRSDM-------ANVQR--DH---------------------------------
----------------------ATTL-------------------------VRT------------------
------------------------------------------------------------------------
-----------DP--------LHKFL-WFLDH----AV----------------------------------
----------K-------------------------T------------N-H--------------------
-----MD------A---AQLLEMLLVL-----R-K-------------------------------------
-----------LRLRDA-------KP-SATA---------------------IASAP-PP-------PKET-
-LLKLIDQMTKSDS-RRIFAEPV----PDDVPNYHTIIASPMDLSTLRQNVHA-------------ALYSSL
ASFAKDVNLMWTNCMTFN--------EEGTIYHKEAKRLEKLSAGWME------------------------
------------------------------------------------------------------------
------------------------------------------------------------------------
--------------------KA-RVALEAEKAPP--CLLATTGALS----------------------AKDA
N-----DTERSGMVFEG--------ECDP---------------------------------L---------
LA-------------------------------------------------------DV-------------
-------------AIVLSDPIVKRLLHHVL-----------------WLQLR-------S-VAA-----RH-
---------------------IFPT-----------------------------------------------
--------------------------------------D-DL-------------------VCRGL-VQL--
-------LHVGNVG---------SVRR-MV----------------------------RK-------QD---
----------------------------Y---------LLRS----------PPVL----------------
--------------------------------------------------------VLRL------------
-CLPLLLRAQL---------------------------------------------------SSAH------
------------------------------------------------------------------------
------------------------------------------------------------------------
--------------------------------------------M--------P-E----------------
---------------RTIAIFDE-----------------------------SWAT-----------VWAN-
GTCLKA----------------------LGRQFFL-------------------------------------
------TLIH-------------------------------------DGALGA------------A------
--HALLK----------------------------TTEAAAE
>EP00656_Telonema_subtile_P000606_TRINITY_DN10275_c0_g1_i1.p1_TRINITY_DN10275_c0_g1_TRINITY_DN10275_c0_g1_i1.p1_ORF_type_5prime_partial_len_587_score_160.70_TRINITY_DN10275_c0_g1_i1_1-1761/71-435
E-LEMLLADSFQYI------TV-EG--LREIPLMILE-KM---G-D---I--------RPEFVEHLSQ----
-----PA--IYP-LLPRS-----------------VKRQIW--H--AKPD----------------------
---N------FT-MEVA-PIVTECA-QL-LRE------------------------------QCL-------
--------------------------------------D---------------------------------
LTD-A---------------------------------Q---------------------------------
------------------------------------------------------------------------
------------------------------------------------------------------------
--HSRI----------------------------------------VLSE-H--------------------
-------------------------------LQ---------ELCR-MVA----DS---ETLYSW-------
-------------------------TVKHICELY---------IAS---A----------------------
D-------PV-----YCWIRAAL-------IGTIQ--HT------------GQ-------------------
-----------------------PVA-------------------------LAS------------------
------------------------------------------------------------------------
-----------DP--------HKKVG-LAVWS----AV----------------------------------
----------E-------------------------HP-----------K-RV-------------------
-----LGL---------EDASSLLEAW-----E-G-------------------------------------
-----------VV------------S-TSK------------------------SCK---------------
------------------------------------------------------------------------
------------------------------------------------------------------------
--------------------------------------------------------GF--------------
------------------------------------------------------------------------
------------------------------------------------------------------------
------PSAPA----------------ND---------------------------------I---------
LN-------------------------------------------------------DT-------------
-------------SL-LSTPPFMCILVGSI-----------------VMALK-------N-VIQ-----RE-
---------------------ADPK-----------------------------------------------
--------------------------------------T-DP-------------------TVKAL-VGL--
-------LELGS-----------GSST-RL----------------------------QGVVATAGRQA---
--------------RRRLT--------AL----------NGR----------PS------------------
-------------------------------------------------K------PTMM------------
-FVSALCGCMV----------------------D-D---------MVH---------------ELL------
------------------------------------------------------------------------
PAGEANW-----------------------------------------------------------------
-------------------------------------------TL--------P-Q----------------
---------------EMEEGFKS------------------NL------------------------S----
---ATR----------------------LGAHYIL-------------------------------------
------SVIQ-----KG------------------------------GTQA---------------------
----FGC----------------------------LASLVVG
>EP00668_Euglena_longa_P032897_GGOE01042376.1.p1_GENE.GGOE01042376.1_GGOE01042376.1.p1_ORF_type_internal_len_250_score_81.13_GGOE01042376.1_1-747/90-249
K-LLALLPEVLPYA------RQ-PF--ACEILAAICTSRH--LA-A---V--------PPAYLRALGA-D--
-----AV--VFA-QLPLS-----------------LKRRVW--E--ADAL----------------------
---R------WK-MDVM-RILKTYT-A----A---------------------A-AA-----QAP-------
-----L--------SL--------------------------------------------------------
VTL-V-------------------------------------------------------------------
------------------------------------------------------------------------
--------------------------------------T------------TGAT-----------------
--PWM-----------------------------------------CAGE-A--------------------
-------------------------------VT---------ELAQ-GIG----TS---GALLAE-------
-------------------------AVRMLRELW---------LKH---H----------------------
H-------VE-----AGQLLHQL-------LL----------------------------------------
------------------------------------------------------------------------
------------------------------------------------------------------------
------------------------------------------------------------------------
------------------------------------E-----------------------------------
------------------------------------------------------------------------
------------------------------------------------------------------------
------------------------------------------------------------------------
------------------------------------------------------------------------
------------------------------------------------------------------------
------------------------------------------------------------------------
------------------------------------------------------------------------
------------------------------------------------------------------------
IG----------------------------------------------------------------------
-----------------------------------------------------------A------------
-----------------------PR-----------------------------------------------
------------------------------------------------------------------------
------------------------------------------------------------------------
----------------------------W-------------------------------------------
------------------------------------------------------------------------
---------------------------------E--------------------------------------
------------------------------------------------------------------------
------------------------------------------------------------------------
------------------------------------------------------------------------
------------------------------------------------------------------------
---A--------------------------------------------------------------------
------------------------------------------------------------------------
------------------------------------------
>EP00697_Spironema_sp_BW2_P004351_gnl_Spiro4_15915_TR8558_c0_g1_i1.p1_gnl_Spiro4_15915_TR8558_c0_g1_gnl_Spiro4_15915_TR8558_c0_g1_i1.p1_ORF_type_5prime_partial_len_587_score_154.14_gnl_Spiro4_15915_TR8558_c0_g1_i1_38-1798/106-462
M-LDDLLARSLPFI------AV-PE--LSAIPMSVLK-HH---P-T---I--------SPPLLDELAA-L--
-----PN---YL-TLPDE-----------------AKRQIW--L--HNTD----------------------
---K------YR-EEVF-VLLNAYV-N----N---------------------P-DF-----SSF-------
--------------------------------------E---------------------------------
IND-G-------------------------------------------------------------------
---------L--------------------------------------------------------------
--------------------------------------V------------ETPR-----------------
--RRR-----------------------------------------EHNT-A--------------------
-------------------------------VR---------KLVS-LVG----SS---WGLYKS-------
-------------------------LTEFYRTLL---------VKT---T--IPGVW---------------
--------PA-----FGTLRAET-------LMMLH--DQ------------GN-------------------
-----------------------SAI-------------------------YSE------------------
------------------------------------------------------------------------
-----------DC--------CHRVA-WAVDA----CI----------------------------------
----------R-------------------------E------------N-S--------------------
-----VD------S---RRIRELQSYF-----K-E-------------------------------------
-----------L-------------P-EASA----------------------ADVA-A-------------
------------------------------------------------------------------------
------------------------------------------------------------------------
--------------------------------------------------------GV--------------
------------------------------------------------------------------------
------------------------------------------------------------------------
---------------------------AP---------------------------------C---------
TG-------------------------------------------------------DI-------------
-------------AMLFADRFAMHMLARQV-----------------FAALV-------A-VVD-----RQ-
---------------------DIPK-----------------------------------------------
--------------------------------------N-DD-------------------ALKFL-TQL--
-------LTLGL-----------HARE-VV----------------------------QA-------GV---
----------------------------F------------A--------L-PA------------------
---VDN-------------------------------------------E------VLQG------------
-FYPILAQKIL----------------------D-D---------LLR---------------SDD------
-------------------------------W--------------------------------------AQ
PVE---------------------------------------------------------------------
-------------------------------------------AL--------D-A----------------
---------------TAAASFFA------------------TP------------------------L----
---CRK----------------------ITAVYIL-------------------------------------
------SRIR-----VR------------------------------DYSS---------------------
----VDQ----------------------------MLSLALG
>EP00698_Gefionella_okellyi_P004067_TRINITY_DN1378_c0_g3_i2.p1_TRINITY_DN1378_c0_g3_TRINITY_DN1378_c0_g3_i2.p1_ORF_type_complete_len_588_score_135.86_TRINITY_DN1378_c0_g3_i2_316-2079/85-413
Q-LTALLEKIFPYI------AQ-PA--LSDAVMAVLQ-VH---P-A---L--------PSTYLRALRS-A--
-----PH--VLA-HCPLS-----------------VRQQVW--R--IERS----------------------
---L------FE-EFAE-QLIQQHV-A----NL---------------------------------------
--------------VD----------------------D---------------------------------
MMD-N-------------------------------------------------------------------
------------------------------------------------------------------------
---------------------------------------------------APPS-----------------
--ARR-----------------------------------------TTSA-P--------------------
-------------------------------LN---------ELVT-AIG----DH---QDLARD-------
-------------------------ALQVTRRLF---------LNN---E----------------------
N-------VL-----LCTARSDL-------VMMIH--ET------------GS-------------------
-----------------------LSA-------------------------ATA------------------
------------------------------------------------------------------------
-----------DP--------AYRFA-WVLDA----CV----------------------------------
----------R-------------------------S------------E-T--------------------
-----IS------T---RHVSELGTLL-----E-K-------------------------------------
-----------A-------------R----------------------------------------------
------------------------------------------------------------------------
------------------------------------------------------------------------
------------------------------------------------------------------------
------------------------------------------------------------------------
------------------------------------------------------------------------
---------------------------AQ---------------------------------L---------
LG-------------------------------------------------------DM-------------
-------------AMTAGDPHVMRMLARYT-----------------VQRLT-------K-IAD-----SE-
---------------------TLPG-----------------------------------------------
--------------------------------------E-DD-------------------SLLLA-TGV--
-------MGLGE-----------VAHA-LV----------------------------KA-------QG-R-
-----------------------------------------A-------VI-PA------------------
---RDG-------------------------------------------T------VSRV------------
-LCPILSTFLL----------------------D--------------------------------------
------------------------------------------------------------------------
------------------------------------------------------------------------
---------------------------PAE-------------PI--------S-V----------------
---------------AIVESIVR------------------SG------------------------V----
---SRM----------------------LTESLIL-------------------------------------
------RRLQ-----NH------------------------------EFDG---------------------
----LEP----------------------------LCESFAH
>EP00727_Mastigamoeba_balamuthi_P013052_m51a1_g837_hypothetical_protein_(609)_mRNA_f_757173-759182/94-456
R-LDWLLESSFPFI------RM-PE--MGDIPMAVLE-RH---P-E---I--------PVKFLRNIAA-N--
-----PD--IYK-TCSMR-----------------IKRQLW--T--SDPD----------------------
---S------LK-AEVE-GTVGPCI-E----Q---------------------P-SL-----APD-------
--------------HL----------------------E--------------------------------W
FPE-R---------------------------------Q---------------------------------
------------------------------------------------------------------------
--------------------------------------P------------PAPS-----------------
--KRR-----------------------------------------EASA-V--------------------
-------------------------------VK---------SLAA-IVG----DS---AALYAS-------
-------------------------VSRVLRELY---------VRT---S----------------------
S-------AV-----VCALRADL-------LMSLH--EG------------GV-------------------
-----------------------VAV--------------------------RS------------------
------------------------------------------------------------------------
-----------DP--------THKFV-WCLDA----CV----------------------------------
----------R-------------------------D------------N-S--------------------
-----ID------Q---RHIKELSHHG---------------------------------------------
------------------------------------------------------G-----------------
------------------------------------------------------------------------
------------------------------------------------------------------------
------------------------------------------------------------------------
------------------------------------------------------------------------
------------------------------------------------------------------------
---------------------------PD---------------------------------T---------
IA-------------------------------------------------------DV-------------
-------------AMALTSPYAVSTVLASL-----------------LQVCF-------S-IGA-----ARL
AA-------------------SAPT-----------------------------------------------
--------------------------------------KHSRSSS-SASASAQSALQMHTEAGKFL-LQL--
-------AAVSC-----------MSHE-AV----------------------------AA-------SS---
----------------------SNI---W-----------AQ--------A-GE------------------
---SAA-------------------------------------------A------IAPS------------
-LLPALGSAVI----------------------A-D---------RRP---------------DQP------
------------------------------------------------------------------------
---------------------------------H--------------------------------------
-------------------------------------------PS--------P-E----------------
---------------SLAALARK------------------NP------------------------V----
---CRR----------------------AFLYYVV-------------------------------------
------SRAH-----SR------------------------------DASS---------------------
----LPA----------------------------LLEAAAS
>EP00735_Rhodelphis_limneticus_P000635_TRINITY_DN11153_c0_g1_TRINITY_DN11153_c0_g1_i1_g.6494_m.6494_TRINITY_DN11153_c0_g1_TRINITY_DN11153_c0_g1_i1_g.6494_ORF_type_internal_len_420_score_75.11_sp_Q8C4Y3_NELFB_MOUSE_24.88_8e-29_COBRA1_PF06209.8_1.6e-36_TRIN/36-406
K-LLNLLESSFPFI------TI-QE--IKEVPIAVMS-KL---A-K---I--------PKRFLRQLAE-D--
-----AS--LME-DMPIL-----------------VRHQLW--N--YDTN----------------------
---R------FE-SDMK-THISSFM-N----Q---------------------I-MT-----TSS-------
--------------RS-------------------IMLD---------------------------------
MIK-A--------VPSLHP----------------RTVN---------------------------------
------------------------------------------------------------------------
-----------------------------AAATAAST-K------------DTKT-----------------
--RKR-----------------------------------------EEFP-G--------------------
-------------------------------LP---------DIIK-SID----RN---PQIYRK-------
-------------------------FMKLCQKEF---------TRT---A----------------------
H-------PV-----YCSLRFEV-------PVILH--DA------------GI-------------------
-----------------------HQA-------------------------YEN------------------
------------------------------------------------------------------------
-----------DS--------WCRLM-WCLDA----AL----------------------------------
----------R-------------------------E------------N-K--------------------
-----ID------H---RRVMEIQGIL-----E-H-------------------------------------
-----------I-------------E-KD-------------------------------------------
------------------------------------------------------------------------
------------------------------------------------------------------------
------------------------------------------------------------------------
------------------------------------------------------------------------
------------------------------------------------------------------------
---------------------------KSARG------------------------------T---------
WG---------------------------------------------MG-----------------------
-------------AMVMAHPPMRHLLVRTA-----------------FEFLT-------A-VVD-----KE-
---------------------GVPK-----------------------------------------------
--------------------------------------D-DE-------------------HLELV-TRL--
-------LMFSS-----------NVQD-YL----------------------------AN-------ED---
---------------------------WY------------G--------I-HK------------------
---VDK-------------------------------------------N------IMTT------------
-FYPLLAGMIL----------------------D-D---------MTR---------------DDL------
-------QHDAPE-----------------------------------------------------------
------------------------------------------------------------------------
-------------------------------------------EC--------D-P----------------
---------------AIVTLSST------------------NV------------------------V----
---SRW----------------------ITLYYVV-------------------------------------
------VRVR-----HM------------------------------DVLV---------------------
----LEA----------------------------LLPLLRT
>EP00736_Rhodelphis_marinus_P003578_Rmarinus@m.10638/111-472
T-LLSLLDECFPCI------DV-PE--LRPIPLAVLE-KL---P-K---V--------PKRFLRRFCE-E--
-----PA--LMEPSIPLC-----------------VRRQLL--E--VDDQ----------------------
---R------FE-EGFR-PLLHSYA-K----T---------------------P-GI-----RAS-------
--------------ML----------------------D---------------------------------
MLG-TRMQH---------------------------------------------------------------
------------------------------------------------------------------------
------------------------------SAAAGTA-A------------DASL-----------------
--KRR-----------------------------------------QENT-A--------------------
-------------------------------LQ---------EIIS-LIG----GD---ASLFKK-------
-------------------------LLRFLRKEY---------GRS---G----------------------
E-------KS-----LCVLRSDV-------VLAAR--EA------------TC-------------------
-----------------------EAM-------------------------CME------------------
------------------------------------------------------------------------
-----------DP--------WYRLC-WCVEA----CV----------------------------------
----------R-------------------------E------------G-L--------------------
-----VS------R---KHLQEMQVIM-----D-S-------------------------------------
-----------M-------------E-KRGDV----------------------------------------
------------------------------------------------------------------------
------------------------------------------------------------------------
------------------------------------------------------------------------
------------------------------------------------------------------------
------------------------------------------------------------------------
---------------------------EV---------------------------------T---------
WA-------------------------------------------------------DA-------------
-------------GMIVAHPVFVHAMLKTA-----------------YTLIK-------E-VVE-----NE-
---------------------RVPK-----------------------------------------------
--------------------------------------D-DQ-------------------DLCFL-IRL--
-------LYLGS-----------EAVS-MI----------------------------RE-------HR-N-
-----------------------------------------E--------F-FV------------------
---VPA-------------------------------------------T------ILSS------------
-FVPLLAAMVL----------------------D-D---------ILR---------------EDD------
------FASENPE-----------------------------------------------------------
------------------------------------------------------------------------
-------------------------------------------PY--------N-A----------------
---------------SLSTFWAT------------------ST------------------------V----
---ARM----------------------LLQYYTL-------------------------------------
------LRVR-----LG------------------------------DLLA---------------------
----LQG----------------------------LLPMVMA
>EP00738_Chloropicon_primus_P004997_QDZ22479.1_hypothetical_protein_A3770_07p49970_Chloropicon_primus/187-575
A-MLDLLESSFIYI------RI-PE--VRSIPIAVLE-RL---K-A---V--------PNNFLKQLSA-D--
-----KA--VFD-NLPQS-----------------VQRQVW--E--LDKS----------------------
---L------LQ-QHVS-PLIYQYS-S----E---------------------K-HT-----TLS-------
--------------CL----------------------N---------------------------------
MNE-E--------NPNKKF-----------------------------------------------------
------------------------------------------------------------------------
--------------SSMSVPS------------------------------VHRQ-----------------
--TYR-----------------------------------------SASG-A--------------------
-------------------------------LK---------KITS-IID----KS---NKIYKY-------
-------------------------IVNLCLTLY---------RES---E--KNFMS-------------KE
E-------LA-----YCSFRSQL-------LMTLH--DGM--------------------------------
-----------------------NEI-------------------------RTA------------------
------------------------------------------------------------------------
-----------DP--------CHRLA-WVLDV----SV----------------------------------
----------K-------------------------E------------R-K--------------------
-----CG------E---KRVNELMQIF-----R-R-------------------------------------
-----------Y-------------D-KQ-------------------------------------------
------------------------------------------------------------------------
--------------------------------NRKK-RAGRG------------------------------
------------------------------------------------------------------------
------------------------------------------------------------------------
--------------------------QDLDP----------HGG------------------------GSTS
------QPDE-----------------ST---------------------------------V---------
LG-------------------------------------------------------EM-------------
-------------GMILRDPPVYFFLAREV-----------------FKRLQ-------A-VVT-----GH-
---------------------GMPK-----------------------------------------------
--------------------------------------Q-DD-------------------SLIFL-SRL--
-------LQIAA-----------ECRS-ML----------------------------RE-------KS---
----------------------------F------------K--------F-YK------------------
---VDN-------------------------------------------G------LVRD------------
-FYPRVCASLI----------------------D-R---------ALA---------------IKG------
-------KQVDPR-----------------------------------------------------------
------------------------------------------------------------------------
-------------------------------------------AV--------D-P----------------
---------------KMTTWLVT------------------NG------------------------V----
---AQA----------------------VYQAFAL-------------------------------------
------DCLG-----KK------------------------------PPEL---------------------
----AEQ----------------------------SLMTVFM
>EP00740_Mantoniella_antarctica_P013281_CAMPEP_0181381730_NCGR_PEP_ID_MMETSP1106-20121128_20304_1_TAXON_ID_81844_ORGANISM_"Mantoniella_antarctica_Strain_SL-175"_LENGTH_331_DNA_ID_CAMNT_0023500987_DNA_START_1_DNA_END_991_DNA_ORIENTATION_/41-331
T-LLSLLDASFPYI------GI-EE--LKAVPLAVLE-HL---T-P---V--------PSSYLKQISR-D--
-----TE--LFR-QLPLE-----------------VQRQCW--A--LKAV----------------------
---L------LR-RHTQ-PSLLAYS-E----E---------------------T-AT-----VMR-------
--------------NL----------------------N---------------------------------
CDL-V--------LAPLNR-EEDWAVYP-----------------------------------------PGH
APAEP------------------AGGPRAV------------------------------------------
-------------------PG------------------------------LPRK-----------------
--SLR-----------------------------------------RVSA-S--------------------
-------------------------------II---------RLKR-VVG----AS---KVLYLG-------
-------------------------VVAHCRLHY---------AQT---A----------------------
A-------TA-----VCSLRSQL-------LMALH--DD------------EQ-------------------
-----------------------TEL-------------------------YET------------------
------------------------------------------------------------------------
-----------DQ--------CHKLA-WLADA----CI----------------------------------
----------R-------------------------D------------R-C--------------------
-----LD------G---RRLADILAIV-----D-K-------------------------------------
-----------M-------------D-FD-------------------------S-Q---------------
----AGQRAKGAAA------------------------------------------------K---------
------------------------------AAAKTTAAKPAVKASGG--------------SGGGGGK----
------KGGG----KVGTRGHAAAVAA-----------------EPKP------------------------
------------------------------------------------------------------------
------------------------------------------------------------------------
------------------------------------------------------------------------
------------------------------------------------------------------------
------------------------------------------------------------------------
------------------------------------------------------------------------
------------------------------------------------------------------------
------------------------------------------------------------------------
------------------------------------------------------------------------
------------------------------------------------------------------------
------------------------------------------------------------------------
------------------------------------------------------------------------
------------------------------------------------------------------------
------------------------------------------------------------------------
------------------------------------------------------------------------
------------------------------------------------------------------------
------------------------------------------------------------------------
----AQP----------------------------X------
>EP00740_Mantoniella_antarctica_P017111_CAMPEP_0181370238_NCGR_PEP_ID_MMETSP1106-20121128_13301_1_TAXON_ID_81844_ORGANISM_"Mantoniella_antarctica_Strain_SL-175"_LENGTH_328_DNA_ID_CAMNT_0023486981_DNA_START_1_DNA_END_985_DNA_ORIENTATION_-/1-212
------------------------------------------------------------------------
------------------------------------------------------------------------
------------------------------------------------------------------------
------------------------------------------------------------------------
------------------------------------------------------------------------
------------------------------------------------------------------------
------------------------------------------------------------------------
------------------------------------------------------------------------
------------------------------------------------------------------------
------------------------------------------------------------------------
------------------------------------------------------------------------
------------------------------------------------------------------------
------------------------------------------------------------------------
------------------------------------------------------------------------
------------------------------------------------------------------------
------------------------------------------------------------------------
------------------------------------------------------------------------
------------------------------------------------------------------------
------------------------------------------------------------------------
------------------------------------------------------------------------
------------------------------------------------------------------------
-----------------------------------------XGST-------A---------------AAHA
------NASE-----------------DN---------------------------------I---------
LG-------------------------------------------------------SL-------------
-------------SMVLRDPPVLNLLLHEI-----------------VRTLE-------G-VVE-----SE-
---------------------RVPK-----------------------------------------------
--------------------------------------S-EP-------------------RLHNL-TKL--
-------LAIAL-----------GGRK-IL----------------------------RD-------RD---
----------------------------P------------A--------I-PL------------------
---APP-------------------------------------------Q------MMTE------------
-FYPLLSEMIL----------------------E-S---------MLR---------------DSD------
-------DEDDDE------EEQ-EEQEEEEE---------------GQVGEL--------------------
---VQQV----------------------------VQFIGEDGEIREEVRMVP------------------K
------------------PVVPKGQLSPAQ-------------QH--------V-V----------------
---------------TLARLMES------------------SE------------------------E----
---ICK----------------------VALTYAL-------------------------------------
------RRLH-----VG------------------------------DVRS---------------------
----ARP----------------------------ILAAAAA
>EP00741_Cyanophora_paradoxa_P007838_tig00001215_g7584.t1/91-480
Q-LEPFLQLTFPYI------GV-EE--LKSVPIAILE-RI---P-R---V--------PEALLRTLSSPD--
----YRA--VYR-ELPIA-----------------VKRQVW--E--SSEG----------------------
-TAL------FR-EHVL-PLIDRYA-S----E---------------------A-AA-----ARA-------
--------------HL----------------------E---------------------------------
LLN-S-------------------------------------------------------------------
------------------------------------------------------------------------
--------------------------------------P------------GPPR-----------------
--KRR-----------------------------------------GESG-A--------------------
-------------------------------LR---------ELCE-AVG----AS---GPLYER-------
-------------------------VVGLLRQRY---------AEA---P----------------------
S-------GA-----LCTLRSDL-------VMAAH--EA------------GA-------------------
-----------------------SAL-------------------------YER------------------
------------------------------------------------------------------------
-----------DA--------CHKLA-WCLDA----CL----------------------------------
------GL--K-------------------------D------------G-L--------------------
-----LD------A---RQVREIEGFL-----A-G-------------------------------------
-----------C-------------G----------------------------------------------
------------------------------------------------------------------------
------------------------------------------------------------------------
------------------------------------------------------------------------
------------------------------------------------------------------------
------------------------------------------------------------------------
---------------------------RE---------------------------------A---------
VA-------------------------------------------------------DA-------------
-------------ALVLHDPHAQHALVRNV-----------------LAGLH-------E-CAR-----RA-
---------------------ALPR-----------------------------------------------
--------------------------------------F-SA-------------------RLVHV-TRL--
-------LALAA-----------RAVP-GF----------------------------KAP------ERGD-
-----------------------------------------KE---------PTRAA---------------
---PDP-------------------------------------------A------LLRE------------
-LYPALVGVLV----------------------D-S---------AVA---------------RAG------
-------KARGDGT--------------------------------------------------------LN
PAELRQI-----------------------------------------------------------------
-------------------------------------------DLGPP-----P-A----------------
---------------ALAPLVAA------------------SG-----------------------------
--HARKAPPPAPSPSPSAVLALRGGLAQIVGALAL-------------------------------------
------AGLR-----RG------------------------------DVPL---------------------
----FLH----------------------------LAPLLAP
>EP00741_Cyanophora_paradoxa_P007839_tig00001215_g7584.t2/91-480
Q-LEPFLQLTFPYI------GV-EE--LKSVPIAILE-RI---P-R---V--------PEALLRTLSSPD--
----YRA--VYR-ELPIA-----------------VKRQVW--E--SSEG----------------------
-TAL------FR-EHVL-PLIDRYA-S----E---------------------A-AA-----ARA-------
--------------HL----------------------E---------------------------------
LLN-S-------------------------------------------------------------------
------------------------------------------------------------------------
--------------------------------------P------------GPPR-----------------
--KRR-----------------------------------------GESG-A--------------------
-------------------------------LR---------ELCE-AVG----AS---GPLYER-------
-------------------------VVGLLRQRY---------AEA---P----------------------
S-------GA-----LCTLRSDL-------VMAAH--EA------------GA-------------------
-----------------------SAL-------------------------YER------------------
------------------------------------------------------------------------
-----------DA--------CHKLA-WCLDA----CL----------------------------------
------GL--K-------------------------D------------G-L--------------------
-----LD------A---RQVREIEGFL-----A-G-------------------------------------
-----------C-------------G----------------------------------------------
------------------------------------------------------------------------
------------------------------------------------------------------------
------------------------------------------------------------------------
------------------------------------------------------------------------
------------------------------------------------------------------------
---------------------------RE---------------------------------A---------
VA-------------------------------------------------------DA-------------
-------------ALVLHDPHVEHALVRNV-----------------LAGLH-------E-CAR-----RA-
---------------------ALPR-----------------------------------------------
--------------------------------------F-SA-------------------RLVHV-TRL--
-------LALAA-----------RAVP-GF----------------------------KAP------ERGD-
-----------------------------------------KE---------PTRAA---------------
---PDP-------------------------------------------A------LLRE------------
-LYPALVGVLV----------------------D-S---------AVA---------------RAG------
-------KARGDGT--------------------------------------------------------LN
PAELRQI-----------------------------------------------------------------
-------------------------------------------DLGPP-----P-A----------------
---------------ALAPLVAA------------------SG-----------------------------
--HARKAPPPAPSPSPSAVLALRGGLAQIVGALAL-------------------------------------
------AGLR-----RG------------------------------DVPL---------------------
----FLH----------------------------LAPLLAP
>EP00742_Colponemidia_sp_Colp-10_P006623_GILJ01007097.1.p1_GENE.GILJ01007097.1_GILJ01007097.1.p1_ORF_type_complete_len_559_score_89.17_GILJ01007097.1_45-1721/85-431
Q-LDSLLSETFPYI------AI-PE--LQCIPLALLE-RH---P-K---V--------PEPFLQKLAD-A--
-----RDTSLYK-DLPLS-----------------VKIQIW--E--VVQD----------------------
---L------FQ-SEVF-LLFTQYI-N----E---------------------A-TA-----VTT-------
--------------GY----------------------Q---------------------------------
MVL-T-------------------------------------------------------------------
------------------------------------------------------------------------
-----------------------------------GS-A------------QNPK-----------------
--RRR-----------------------------------------ETNP-I--------------------
-------------------------------LQ---------QLAK-YVG----SS---VVLYHQ-------
-------------------------TLHFIRTLF---------VNT---A----------------------
N-------AA-----FCTLRSEL-------LMALH--DL------------GV-------------------
-----------------------AEI-------------------------RDA------------------
------------------------------------------------------------------------
-----------DP--------SHRFT-WCLDA----CI----------------------------------
----------R-------------------------D------------E-C--------------------
-----VE------E---RRLKEMQSYF-----E-S-------------------------------------
-----------L-------------P-AN-------------------------------------------
------------------------------------------------------------------------
------------------------------------------------------------------------
------------------------------------------------------------------------
------------------------------------------------------------------------
------------------------------------------------------------------------
---------------------------DA---------------------------------T---------
YG-------------------------------------------------------DI-------------
-------------AMVLHDPNACNMLLRNI-----------------LSVLT-------E-LME-----TN-
---------------------RSPK-----------------------------------------------
--------------------------------------K-HG-------------------KLKYL-SQL--
-------VTLGY-----------KAHD-IA----------------------------RT-------QT---
---------------------------EF------------A--------L-PK------------------
---LDK-------------------------------------------S------IMNE------------
-FYPLFIQLLA----------------------A-D---------RSE---------------IES------
------------------------------------------------------------------------
------------------------------------------------------------------------
-----------------------------------------EVSL--------G-E----------------
---------------SMLPFIMA------------------FE------------------------L----
---SRK----------------------VLFLYTV-------------------------------------
------SRIR-----ER------------------------------DVSS---------------------
----LRR----------------------------LLQTLSK
>EP00743_Colponemidia_sp_Colp-15_P007111_GILK01007672.1.p1_GENE.GILK01007672.1_GILK01007672.1.p1_ORF_type_complete_len_576_score_112.82_GILK01007672.1_51-1730/85-431
Q-LDSLLSETFPYI------AI-PE--LQSIPLALLE-RH---P-K---V--------PEPFLQKLAD-A--
-----RDTSLYK-DLPLS-----------------VKIQIW--E--VVQD----------------------
---L------FQ-SEVF-ILFTQYI-N----E---------------------A-TA-----VTT-------
--------------GY----------------------Q---------------------------------
MVL-T-------------------------------------------------------------------
------------------------------------------------------------------------
-----------------------------------GS-A------------QNPK-----------------
--RRR-----------------------------------------ESNP-I--------------------
-------------------------------LQ---------QLAK-YVG----SS---VVLYHQ-------
-------------------------TLHFIRTLF---------VNT---A----------------------
N-------AA-----FCTLRSEL-------LMALH--DL------------GV-------------------
-----------------------AEI-------------------------RDA------------------
------------------------------------------------------------------------
-----------DP--------SHRFT-WCLDA----CI----------------------------------
----------R-------------------------D------------E-C--------------------
-----VE------E---RRLKEMQSYF-----E-S-------------------------------------
-----------L-------------P-AN-------------------------------------------
------------------------------------------------------------------------
------------------------------------------------------------------------
------------------------------------------------------------------------
------------------------------------------------------------------------
------------------------------------------------------------------------
---------------------------DA---------------------------------T---------
YG-------------------------------------------------------DI-------------
-------------AMVLHDPNACNMLLRNI-----------------LSVVT-------E-LME-----TN-
---------------------RSPK-----------------------------------------------
--------------------------------------K-HG-------------------KLKYL-SQL--
-------VTLGC-----------KAHD-VV----------------------------RT-------QT---
---------------------------EF------------A--------L-PK------------------
---LDK-------------------------------------------S------IMNE------------
-FYPLFIQLLA----------------------A-D---------RSE---------------TES------
------------------------------------------------------------------------
------------------------------------------------------------------------
-----------------------------------------EVKL--------G-E----------------
---------------SILPFITA------------------FE------------------------L----
---SRK----------------------VIFLYTV-------------------------------------
------SRIR-----ER------------------------------DVSS---------------------
----LRR----------------------------LLQTLSK
>EP00744_Colponema_vietnamica_P040751_GILI01081878.1.p1_GENE.GILI01081878.1_GILI01081878.1.p1_ORF_type_internal_len_119_score_18.34_GILI01081878.1_2-355/1-118
-----------------------AE-----------------------------------------------
------------------------------------------------------------------------
------------------------------------------------------------------------
------------------------------------------------------------------------
------------------------------------------------------------------------
------------------------------------------------------------------------
------------------------------------------------------------------------
------------------------------------------------------------------------
-----------------------------------------------YMG----------------------
------------------------------------------------------------------------
------------------------------IMTAH--DE------------NL-------------------
-----------------------DNI-------------------------CKL------------------
------------------------------------------------------------------------
-----------DS--------SHKIA-WALDT----CV----------------------------------
----------K-------------------------N------------D-S--------------------
-----LD------S---KRADEGQRAL-----K-Q-------------------------------------
-----------P-------------PYHS-------------------------------------------
------------------------------------------------------------------------
------------------------------------------------------------------------
------------------------------------------------------------------------
------------------------------------------------------------------------
------------------------------------------------------------------------
---------------------------AE---------------------------------S---------
LC-------------------------------------------------------EV-------------
-------------ALLMADPYAQGCILRNL-----------------LHSIS-------A---------SK-
---------------------GVQFS----------------------------------------------
--------------------------------------D-PE-------------------WVKAL-LSF--
-------LLMGL-----------DCTS---------------------------------------------
----------------------------F---------------------F---------------------
------------------------------------------------------------------------
---------------------------------E--------------------------------------
------------------------------------------------------------------------
------------------------------------------------------------------------
------------------------------------------------------------------------
------------------------------------------------------------------------
------------------------------------------------------------------------
------------------------------------------------------------------------
------------------------------------------
>EP00753_Platysulcus_tardus_P009152_PLAT1831.1.p2_GENE.PLAT1831.1_PLAT1831.1.p2_ORF_type_3prime_partial_len_101_score_47.09_PLAT1831.1_1-300/1-100
---------------------------------------------------------------------M--
-----PD--AYA-TLPLR-----------------VKQQVW--R--VHPA----------------------
---S------FR-GELT-PVIDAYV-A----D---------------------K-DS-----MAA-------
--------------AM----------------------E---------------------------------
LIS-P--------P----------------------------------------------------------
------------------------------------------------------------------------
--------------------------------------R------------RPPA-----------------
--RRR-----------------------------------------ERCA-A--------------------
-------------------------------LT---------KLLR-LCA----GR---PQLYAA-------
-------------------------SLTALRCRF---------AET---G----------------------
N-------A---------------------------------------------------------------
------------------------------------------------------------------------
------------------------------------------------------------------------
------------------------------------------------------------------------
------------------------------------------------------------------------
------------------------------------------------------------------------
------------------------------------------------------------------------
------------------------------------------------------------------------
------------------------------------------------------------------------
------------------------------------------------------------------------
------------------------------------------------------------------------
------------------------------------------------------------------------
------------------------------------------------------------------------
------------------------------------------------------------------------
-------------------------------------------------RLA--------------------
------------------------------------------------------------------------
------------------------------------------------------------------------
------------------------------------------------------------------------
------------------------------------------------------------------------
------------------------------------------------------------------------
------------------------------------------------------------------------
------------------------------------------------------------------------
------------------------------------------------------------------------
------------------------------------------------------------------------
------------------------------------------------------------------------
------------------------------------------------------------------------
------------------------------------------------------------------------
------------------------------------------
>EP00761_Pharyngomonas_kirbyi_P004890_gb_GECH01004895.1_.p1_GENE.gb_GECH01004895.1_gb_GECH01004895.1_.p1_ORF_type_complete_len_622_score_167.07_gb_GECH01004895.1_1-1866/131-470
K-LDEMLKDVFPYV------GT-HE--LRPVAFELLK-RH---R-N---I--------PSRYLKQLKS-A--
-----KE--IYE-ESPME-----------------VKRQIW--A--SDIE----------------------
---L------FR-KEIF-PLIDDFR-N----D---------------------P-VI-----TTP-------
------------------------------------------------------------------------
VD----------------------------------------------------------------------
------------------------------------------------------------------------
-------------------------------ILS-DS-I------------DDPR-----------------
--KRR-----------------------------------------KRSK-P--------------------
-------------------------------LK---------QIVH-MIG----SS---IQLYDS-------
-------------------------VLHFLRTLF---------INT---E----------------------
N-------SS-----FCSLRSNL-------LMMLH--DN------------GL-------------------
-----------------------SQV-------------------------YKQ------------------
------------------------------------------------------------------------
-----------DP--------CHYIA-WCLDA----WQ----------------------------------
----------R-------------------------V------------G-Y--------------------
-----ID------S---RRLADLKSYS-----D-S-------------------------------------
-----------L-------------K-SG-------------------------------------------
------------------------------------------------------------------------
------------------------------------------------------------------------
------------------------------------------------------------------------
------------------------------------------------------------------------
------------------------------------------------------------------------
---------------------------EP---------------------------------A---------
WG-------------------------------------------------------DA-------------
-------------AMIMKDPFLVNVLIRNI-----------------FHSVH-------R-LAK-----HG-
---------------------GTPQ-----------------------------------------------
--------------------------------------S-DE-------------------ILVMT-SKV--
-------LTVAF-----------RAKD-MI----------------------------TN-------QS---
----------------------------Y------------S--------V-KR------------------
---LNK-------------------------------------------DWKSLDKDLKK------------
-FYALIIQFLQ----------------------D-Q------------------------------------
------------------------------------------------------------------------
------------------------------------------------------------------------
-------------------------------------------NF--------S-Q----------------
---------------EIIPIMSR------------------NM------------------------I----
---AFH----------------------LVLVCTL-------------------------------------
------AILK-----EQ------------------------------NYDS---------------------
----FLS----------------------------LLEIICT
>EP00793_Prasinoderma_coloniale_P002506_PRCOL_00001988-RA/70-511
K-LLDLLGSSFKYL------GI-PD--LRPIALAVLE-RL---R-P---V--------PTQYLKQLAS-D--
-----AE--MFE-SLPVS-----------------VRQQVW--E--LDKA----------------------
---L------LR-RHVQ-PLLKQFA-K----E---------------------R-RM-----DAS-------
--------------AV----------------------E---------------------------------
PAP-L--------EPAATA-KAAAEGGGADGGA---------------------------------------
------------------------------------------------------------------------
----------CGICGGDTAAMLAP---------------------------RDRK-----------------
--AER-----------------------------------------ASSA-A--------------------
-------------------------------LQ---------GLVE-IIG----SS---RSIYDA-------
-------------------------VMSQCRSSY---------AEK---G----------------------
G-------SA-----DCSLRSQL-------LMSLH--DA------------GG-------------------
-----------------------EDL-------------------------CAH------------------
------------------------------------------------------------------------
-----------DR--------VHKLA-WLLDA----CA----------------------------------
----------K-------------------------K------------G-H--------------------
-----ID------T---KSITDLSEFF-----Q-E-------------------------------------
-----------V-------------R----------------------------------------------
------------------------------------------------------------------------
------------------------------------------------------------------------
------------------------------------------------------------------------
-------------------------------------------P----------------------------
-----------------------------------------RGGPN---AQRNLD-----------DRASNT
------NDQS-----------------AA---------------------------------I---------
LG-------------------------------------------------------DA-------------
-------------GMVIREPYTYNLLLSAL-----------------ARYIH-------M-CAS-----SM-
---------------------KMPK-----------------------------------------------
--------------------------------------S-SE-------------------TVKFL-LHS--
-------ISLAG-----------SCRK-ML----------------------------RN-------NK---
----------------------------F------------DDK-----PV-VE------------------
---ATS-------------------------------------------D------ALHK------------
-TLPKLVEVLA----------------------D-G---------MAA---------------EAE------
-------GRARAVKEGCG---------------------------GGEAG----------------------
--------------------------------VQGVAAPGGDAEACEAVAAVFSD-----------------
--------------------------DMEE----------KLCAAG---------E----------------
---------------ALARHCSK------------------DS------------------------L----
---SRR----------------------IVFHMGA-------------------------------------
------HSLA-----AS-------------------------------------------------------
----ARSPA--------------------H---VRLTRCVWR
>EP00798_Chlamydomonas_sp_ICE-L_P029129_gene29129-32347_t/92-444
R-LERLLNASFAFL------GM-QE--LRDIPLAVMD-KL---E-K---V--------PPVFLKQLTA-D--
-----KE--IFK-DLPAK-----------------VQRQVW--E--FDKN----------------------
---L------LQ-KDAL-APVGQYK-Y----E---------------------T-AT-----IMR-------
--------------AL----------------------A---------------------------------
MDE-F--------LPSSAP-LPASTTASSG-----G--------------------------AASVAGGRGP
GGQQN------------------GGPGRGPPRRPLPAP----------------------------------
--------GDRATATAGV-PGGGG---------------------------ITRK-----------------
--ILR-----------------------------------------KGSR-V--------------------
-------------------------------LL---------ILKG-MVG----SS---HKIFNQ-------
-------------------------VVELCVVKY---------RNS---E--GLYCG-------------FS
D-------LS-----YCTLRCQL-------LVALH--DD------------NNITVVELCVVKYRDSEGLYC
GFSDLSYCTLRCQLLMALHDDNNITV-------------------------SSR------------------
------------------------------------------------------------------------
-----------DR--------CHELA-WTVDA----GI----------------------------------
----------M-------------------------N------------G-Q--------------------
-----LS------D---RHLAKLKKFF-----T-D-------------------------------------
-----------V-------------D-AA-------------------------E-Q---------------
------YNSA--------------------------------------------------------------
--------------------------------AVSTQVSKK-------------------------------
--------------------------------------------------------QK--------------
------------------------------------------------------------------------
[truncated: 569,809 more chars]
