# Supplementary material for: Evolution of promoter-proximal pausing enabled a new layer of transcription control
Source: bioRxiv. 2024 Oct 12:2023.02.19.529146. Preprint. [Version 2] doi: 10.1101/2023.02.19.529146 (PMC11482795; doi:10.1101/2023.02.19.529146)
Supplement: Supplement 1 [file media-1.zip › Other Supplemental Materials/NELFCD/FinalNELFCDcandidates_renamed.fasta]

>Opisthokonta_Metazoa_EP00060_Petromyzon_marinus_P005314_GENSCAN00000005314_pep_scaffold_Pmarinus_7.0_GL485536_126_10174_-1_transcript_GENSCAN00000005314_transcript_biotype_protein_coding
VAALPRATRRSRLRLHREIFSTTRGEDIHLNTTITTRPPRIVRFLNASLTCTIEMFHLENKLPRDAYIPTWELKSPSVSTPLERVTSRVHTFRMCGCLCYIAITTTNSFIIITTTTNHIHVTSRPQINLLHLLTSLCSSTTHTGRAAYALNPGPAIASVWTWLLVTRTNMAVRSLTSTIPPPKMASLSTQTKMAARSLAKMAPRGGAAYEKRRQQEEYAEDDEETQRECLMRFASRDFIMEPIIFTTLKRYFQAGGSPENVIQLLSENYTAVAQTVNLLAEWLMQTGVEPGQVQEMVENHLKTILIKHFDPRKADSIFTEEGETPAWLEQMIAHATWRDLFYKLAESHPDCLMLNFTVKKMVCHGEHTYLYAQCIMSVLSREEQGGSAVRRIAQEVQKYAQDRGHDVSQITLALGSAASYPRACQALGAMLSKGALNPADITVLYKMFTSLDPPPVELVRVPAFMDLFMQALFKPGAKVNPDHKHKYIYILAYAASVIESWKK
>Opisthokonta_Metazoa_EP00072_Mus_musculus_P018204_NP_065605.2_negative_elongation_factor_D_Mus_musculus
MAGPAPGTIMGEDYFGNASEWGEEADGGQHQEDDSGEGEDDAEVQQECLHKFSTRDYIMEPSIFNTLKRYFQAGGSPENVIQLLSENYTAVAQTVNLLAEWLIQTGVEPVQVQETVENHLKSLLIKHFDPRKADSIFTEEGETPAWLEQMIAHTTWRDLFYKLAEAHPDCLMLNFTVKLISDAGYQGEITSVSTACQQLEVFSRVLRTSLATILDGGEENLEKNLPEFAKMVCHGEHTYLFAQAMMSVLAQEEQGGSAVRRVAQEVQRFAQEKGHDASQITLALGTAASYPRACQALGAMLSRGALNPADITVLFKMFTSMDPPPVELIRVPAFLDLFMQSLFKPGAKINQDHKHKYIHILAYAASVVETWKKNKRVSIGKDELKSTSKAIETVHNLCCNENKGASELVAELSTLYQCIRFPVVAMGVLKWVDWTVSEPRYFQLQTDHTPVHLALLDEISTCHQLLHPQVLQLLVKLFETEHSQLDVMEQLELKKTLLDRMVHLLSRGYVLPVVSYIRKCLEKLDTDISLIRYFVTEVLDVIAPPYTSDFVQLFLPILENDSIAGTIKAEGEHDPVTEFIAHCKSNFIVVN
>Opisthokonta_Metazoa_EP00085_Daphnia_pulex_P025794_EFX85644.1_hypothetical_protein_DAPPUDRAFT_313834_Daphnia_pulex
MDDGYDNQDWGESSGMRGDSEMGDSDNEDQYMENPAEVLEECLQTFKTQDYIMEPGIFNQLKRYFTVGGSPAHVIELLSQNYSASAQMANLMAEWLILAGATINDVQSMVENHLKEMIIKMFDPKKADTIFTEEGETPAWLTEMIEHPTWRSLVYKLAEEYPDCLMLNFTIKLISDAGFQGEITSISTAAQQIEVFSRILKTSVGQYSESNDDDRQKHIQECARMICHGQHTFVYSEVLLNVLSQEPKGGPSIKRLSQEITRHAIQSGHNVTAIIMGLNGSAAHPRASQALSSMLSRNALNPADITNLYKLYSATDPPPVELIRLPQFMELLLDSLFKPGVKLNPEHKSKYNYLLAYAASVAEVYKKNQRKNTNRDELKATMQALEKAHQVCTTAKGSTELIAELGTLYQYIRFPVVSMGVFRWVEATVLEPSYFKLSTEHTPVHLALLDEVAAVNPLLHSNILDLLVRLFESRQDELEILVQLEMRKMLLDRMVNLLTRGYVVPIVKYIKQCWQRGDTDISLIRYFVTEVLESIAPPYTSEFVQLFLPMVENEEITGTMRGDGDGDLVSDFIVYCKANYVVVS
>Collodictyonidae_Collodictyonidae_EP00002_Diphylleia_rotans_P000997_TRINITY_DN1053_c0_g1_i2.p1_TRINITY_DN1053_c0_g1_TRINITY_DN1053_c0_g1_i2.p1_ORF_type_complete_len_589_score_103.46_TRINITY_DN1053_c0_g1_i2_383-2149
MSGKQSSDGSAQPLNSDQREALARLQQPDAIFQRDVFQSLVRFINLGGVPQDAIEGFSTS
YRGVPVMCNLVSEWLQVAGVSGDQVEQMTRSHFRHLVLKHFDPNKTDQIFAAMSSAPDWL
KEMIGHDVWRNMLYTLSEMHNNCLMLNLAIQLTSDAGFNTEMASLSTAASNFAVFNSVVL
EHLRRISQSKTEETLKNQIEEFATFCSHGQHTYVYIQALLHRLSSEFQSTAFLRLIEDIS
AISQKQSNLSLKLSLLLTDAYLYPDAAAGIASIIESGNTNAADISKIHKQYSQPNPPPAR
LLRHKTLFDTIIRDLFNPKREIAPAFIERYVYVLAFASAADDDRVFKPGSTEVLSGSLSL
EKFKETQSALMQTVQICRKNLTGIEMMPHLDQIVSHMQHPVIRISLVAWLTMNLSDKSFF
VSNHLSSTQSTYVLLIKRVIPMQTFESLDILNLLTQLSNETVSREGTQFVELQKDVINLF
IDLLLHGDVEKTASALENWLGSHDTAYSRHCVAKMLSLVEPPFSAYFVNFVLRLAQLANL
IEPVHRCPDIRAVMSSFLGSIAEQAASGKEIDGSLLSKIQEIYRATAT
>Mantamonas_Mantamonas_EP00003_Mantamonas_plastica_P014875_TRINITY_DN25572_c0_g1_i1.p1_TRINITY_DN25572_c0_g1_TRINITY_DN25572_c0_g1_i1.p1_ORF_type_internal_len_127_score_45.02_TRINITY_DN25572_c0_g1_i1_2-379
PKSQVKDAETLMQIQQMLMNGLVHLALCGHAIEVFETITMIADTTDQYLVRFFITEFLSN
IEPPFSNTFVRAILSLVTSSDKIMNSLRTKKDIIEAFLTSIRDIGEEDKEIQDMATKAKV
FFTKLE
>Mantamonas_Mantamonas_EP00003_Mantamonas_plastica_P015013_TRINITY_DN25704_c0_g1_i1.p1_TRINITY_DN25704_c0_g1_TRINITY_DN25704_c0_g1_i1.p1_ORF_type_internal_len_138_score_49.43_TRINITY_DN25704_c0_g1_i1_1-411
LLLNFAIQQISEVGHFSEISSASTASAFFSVYNGVVTEALSSIIACDGEHELNHLLESFV
NMAVTSQQTYLYSQTMLQRLIQGNPRNENLRRLSQELETEVSKKGVLKMMWKLNTMLNME
MTQYPEVASALSTMMIK
>Mantamonas_Mantamonas_EP00003_Mantamonas_plastica_P025833_TRINITY_DN5145_c0_g2_i1.p1_TRINITY_DN5145_c0_g2_TRINITY_DN5145_c0_g2_i1.p1_ORF_type_internal_len_138_score_67.28_TRINITY_DN5145_c0_g2_i1_2-412
SSSSSSSSSSSSSSSSSSSSSSSSEMESESESGTEEKKEAFLSKRVQIELKKTVEALHTV
VTSCQKYNITTADLDRVAKDCGQYLKVPIIAVGLTHWANKSIGNPDFYTESLLVTSRVRG
DLEVLNTIADLHPGMHP
>Rigifilida_Rigifilida_EP00004_Rigifila_ramosa_P026309_TRINITY_DN8135_c0_g1_i1.p1_TRINITY_DN8135_c0_g1_TRINITY_DN8135_c0_g1_i1.p1_ORF_type_3prime_partial_len_575_score_138.15_TRINITY_DN8135_c0_g1_i1_148-1722
MANLVGTWLLLADGVPAGPGGVPALPHEAHTEIVQQYLSGLVQRHFDPHKADRIFAETSV
VPAWLEAIVQHKAWRALVYSLSEQHKSCLMLNFIVRRICEAGFENEITHVTTTTTNFLVF
SRVAVQHLVKLRSAVGEDDLAAAVADLVRIAAHTHHSYLYLHLLLAQLAAANPDAAGALT
RVAQALEEANPPTARQLGYRLTLQTTQAATQAPEESALVMLMLERHATNQSDILKLFTAF
TSPSPPPILLVRTAAFLELLVNDLFSASVQVPQQHRAKYVFLLAYACAGTEGVVAESDPR
VQHTAAMIDQAHGVCRENPVGADLAPLMSTLLATLGCPSVCMGIAHWISANIAQPSFTEA
SYNSTTAMQYITLLRHAAMLHAMHGHALLPPLFSMFELEWGDTIEAVTALEQKRTVLDVL
VEVMLGGVAAMAVLQRIEKWAPTLDQSLIRQFLAATLCRVAPPYSPAFVSFCMRMIPRTT
ASLKSADANDVVGDFLEHCVAAQYALPPTEAQTLKRLTAEWARPS
>Amoebozoa_Centramoebia_EP00005_Dracoamoeba_jomungandri_P011316_CAMPEP_0174271132_NCGR_PEP_ID_MMETSP0439-20130205_46880_1_TAXON_ID_0_ORGANISM_"Stereomyxa_ramosa_Strain_Chinc5"_LENGTH_74_DNA_ID_CAMNT_0015360935_DNA_START_1_DNA_END_220_DNA_ORIENTATION_
XYHSYYDEPIDEMEEEDSEPSVIQECLKKFQRKDSIMEVQVLADTKAFIREGGMPETVVK
LLSENYVGYAQMAX
>Amoebozoa_Centramoebia_EP00006_Acanthamoeba_castellanii_P011427_ELR11650_pep_supercontig_Acastellanii.strNEFF_v1_scf7180000084769_439315_442365_1_gene_ACA1_260140_transcript_ELR11650_gene_biotype_protein_coding_transcript_biotype_protein_coding_description_endonuclease_III_putative
MDEIDELGRVLEECVAAFKQKDSIMEVGVLHETKKFLASGGTPQTVVHLLAENYRGYAEM
VNLMSSWLVASGLSADEVSEIVKEKLKDILMEKFSPSQADSIFAEMQSAPHWLDVMIEHP
EWRALIYRLSEVHPSCLMLNFAIQRISDAGHQTEIASLATASTNFGVFNRVLSHSLLQLA
EKDESSLPSLLPDFKKMCGHSQHTYLYTQAVLAHLVRDRAGYHVKRLAQELTNSTIEHGQ
VGRKLSYLLSDSHRFPNIAEALLAMLSSNATNPADVIKLHKEYIKPDPPSVEFLRDPNIL
ELFIRDMFSPARSISPNYILKYFFVLAYAASVRDDRIFGGKLDKEMLTPTMSALKAVQPI
CQGNTLGSELQAAAHDLRTNLSYPVVAMGIIHWIRTNLTDPAYYVTSIKTVRTPFYLELL
REIAYKHPFQECFTIDYDLDALAAVELRKELLENMLYLMRCGHIMPVLEYVLGWPKTVDQ
GLLRHFVAQVLSMIEPPYSAGFLRMLLRIVHVNTEAFRTASADSATLHETLNLFIEECEE
KAMDYGFTSAGDRELLRQLQPEFRGTSQGAPPTPTAASSSSSSSSSSSSSSLSSSQSSAS
TFSSAQQQSQGAGVPTKLKIKLSGDHHLTHSHDGARK
>Amoebozoa_Flabellinia_EP00007_Cunea_sp_BSH-02190019_P009002_CAMPEP_0174240658_NCGR_PEP_ID_MMETSP0417-20130205_19878_1_TAXON_ID_242541_ORGANISM_"Mayorella_sp_Strain_BSH-02190019"_LENGTH_616_DNA_ID_CAMNT_0015319781_DNA_START_1_DNA_END_1846_DNA_ORIENTATION_
SGHTKVKMEADQVVGESGTRKRSRDEDATSATVSSSSSLSSGAGTNSPDELSREAVRLRL
SQTDAVMEPGVFVSMRQFLAQGGTPPQLIELLSDNYRGYAPLCNLLSDWLMTIGKTVEEV
HDIVEQHLHQVILETFDPRKADTIFQAHGASPTWLEQLLEEAKWRQLIYALSEKHKNCLL
LNFSIQRISRAGFYHEIAALATASTYFDVFSHVATDSLQHLLTAESEEAFQELLPGFQKM
CSHSEQTFLYTQAILQNLLATKGCHQARLHRLYEELILSLVDSASNAKVQFARKLETLAL
PEAEKHASLIAALYSMIGRKTTTSGSILRLWSEFVDSDDAPPVEYLQQPVFFDLLITDLL
DSNKKYQASTQEKILELLAYASARSRHQSREKTPTKDQAALLDALKKTLPICQKDAVSSV
KFQPTLRLLKENIKYPVVSLLLLCWISRILGNTEFYTSTYFNTNFPLHLYVLRLISHVQP
LQHRHVLRVLVSAFEGGTDLNAIENLSCKKRILENLVFLIQCGCVSPVIRHILGWMSSVD
PSLMRHFVLRVIETVRPSSTFLIEALVRILTQCSSSAMLFSAEQNSTMYKFLSEAEVKDE
ELRSMQKRLLEKRIEX
>Amoebozoa_Flabellinia_EP00009_Paramoeba_aestuarina_P014684_CAMPEP_0201542222_NCGR_PEP_ID_MMETSP0161_2-20130828_71912_1_ASSEMBLY_ACC_CAM_ASM_000251_TAXON_ID_180227_ORGANISM_"Neoparamoeba_aestuarina_Strain_SoJaBio_B1-5_56_2"_LENGTH_414_DNA_ID_CAMNT_0047949849_DNA_START_1_DNA_END_1240_DNA_ORIENTATION_
XIDSVMSADSFEEFMLQPLIDTFARRSDFSEHTYLYVQLFLKNLVQRTNAHNLKRLIQEL
SNSAEKHDPEFVGRVKNYLGKSDPFRFAGISSDLIKMQSHDHIQSSQALTQIYRSYSSPN
PPPLELLQELPVLNFLVDSLFCPRRRSFSREMEDRIVFLLSLACASPPLSADNCPSSSSS
SSSSSSSSSSSLDTKTRVTQTQAALHKILRFFSQTSNNPSSLQQGFPDICSLICDYPIIG
IGAIKWAEKILSSQSFYGTSHFSQLTPMVLYILQVVAEVHVLLRDMALRVLILAFELKTE
LDPMAALQINRQLLDTMVAFAALGHALPVLQVVERWATTIDQAYIRHFLSSLEEIASPPF
SPSFAGAMLKLLRQPAAIASLNSVPATKAKFVEFIKICEETMSEDPLLGEVKAA
>Amoebozoa_Flabellinia_EP00010_Vexillifera_abyssalis_P001262_CAMPEP_0201553322_NCGR_PEP_ID_MMETSP0173_2-20130828_24576_1_ASSEMBLY_ACC_CAM_ASM_000268_TAXON_ID_218659_ORGANISM_"Vexillifera_sp._Strain_DIVA3_564_2"_LENGTH_66_DNA_ID_CAMNT_0047964031_DNA_START_1_DNA_END_196_DNA_ORIENTATION_-
NALEQAQQTLSQTDSIMETNVLTTLQQFLKHGGEPSTAATLLSSSYRGYAQLCNLVGEWI
LEAGGX
>Amoebozoa_Flabellinia_EP00010_Vexillifera_abyssalis_P008718_CAMPEP_0201545134_NCGR_PEP_ID_MMETSP0173_2-20130828_1675_1_ASSEMBLY_ACC_CAM_ASM_000268_TAXON_ID_218659_ORGANISM_"Vexillifera_sp._Strain_DIVA3_564_2"_LENGTH_622_DNA_ID_CAMNT_0047953455_DNA_START_1_DNA_END_1862_DNA_ORIENTATION_-
XAGGERQLVVELVENFIEQIVMATFDPKTADTVFAEAFHTPRWLEFMIEKRRWRQLLYKL
SEQYKDCLLLNFAIQRISDAGHHKELAAYQSASTYMSVFQPVLLDSLATLIQSTNAPLHS
TDALTTERYQTAFTSLSKLCSYKENTYLFTQCILFFLISFAKQQLSSSSSSSPSSSSKQQ
NSSIEVLTRLSEDLRAHVVHSQGSEAKSLVYRIALLLNPEFDEYPELRSYIHSALVDPSI
SVENSDKFIARLHDVFFPSALSSSQPQTPTTPTTPGAPHHHYASSTVSSSASQQQQQTSP
PCELLHMREIFDLLIHAAFDPAKPCAPDTLQKVFQLLAFASTPSQSPSALGEATTIQHTF
QPQSSGDNGGRRDLTAGGRTTLFDLVLSRLWKVHKVIRTVVGSKFQSENEQLRQMIRDFP
LIAACVLYWIGECLKDESYFMASYHSNNLQIFLSFLIDIASFHESHLDKVSAILSQAFQI
RTELDALTSMELKKKILECMIELMKMGYVLPILQQIYTFSQTIDQSLIRYFVFQLLAIAA
PPYSEQFATAVINIIASPRTFDALKVALSQSASSASSSSNTATSESQAKQIDQFLRSCLG
LEFSDPTLSTTLTHLSHHFILX
>Amoebozoa_Flabellinia_EP00011_Vannellida_sp_DIVA3-517-6-12_P001115_CAMPEP_0114617944_NCGR_PEP_ID_MMETSP0168-20121206_7455_1_TAXON_ID_95228_ORGANISM_"Vannella_sp._Strain_DIVA3_517_6_12"_NCGR_SAMPLE_ID_MMETSP0168_ASSEMBLY_ACC_CAM_ASM_000044_LENGTH_543_DNA_ID_CAMNT_0001829089_DNA_START_109_DNA_END_1736_DNA_ORIENTATION_-
MEKGTARLVKQFIKAGGQPGEVIQSLSEGYRGYAQMVNLVQHWLVASGMGEEEVHEAVLG
EVRKAVVEKFRPKEADRIFENASTVPEWIEFMITQRHWRELLYALAEEHEDCLMLSFAIQ
RISDAGHNEEIACLPSASSHFTVFNGVICASLSRLIFSYAEPEFHRQLPQFLRLCSASAA
SYFYAQALLARLLHSAAARPHADQQLLCRATRLSQELEKHLSETVTPGERLWLRMRTALD
PPGGTIASLLESVHFCPTPMPGDIIRLHELYSGENPPPAAFLRNPSVMEKLLRALFLPAG
GMNMKFLPKFAYVLAYAVSVKDGRVTSEQSAGEAAVDKSQLEATREKVMTVSRLCIRRSG
DAQQESIAQQLDRHLGLPVIGMGILLYVGSFLRRGTFYSSSYSSACTPVYLHLLRRIAEL
HSLQRPSVFAVLCDCFHVRLDLDALAALEMRRLMLDNILFLMGKGFVMPVLLEVKQWCAK
TDHSLVRYFVVRLLKMSQPPYSAEFMQELLAIIAATLPAFKPEKAKATAIKFLQVCIKNK
ATX
>Amoebozoa_Flabellinia_EP00012_Vannella_robusta_P012495_CAMPEP_0206202700_NCGR_PEP_ID_MMETSP0166-20121206_12346_1_ASSEMBLY_ACC_CAM_ASM_000260_TAXON_ID_95228_ORGANISM_"Vannella_robusta_Strain_DIVA3_518_3_11_1_6"_LENGTH_553_DNA_ID_CAMNT_0053621709_DNA_START_1_DNA_END_1655_DNA_ORIENTATION_
XQQVDFVMENESENFVKRFMGAGGQPLEVIQSLSDGYRGYPQMINLLQKWAGVAGMEEEE
VHNEIISHTKKIVKNTFDPQKADSIFTQAQAPPLWLEDMVNQKEWRELIYDLSEEHKKCL
MLSFAVQRIAEAGHHEEIGSLSTACQHFKVFNGIAEVELTKLLQAHAKDFNKELLQFQKL
VCNSSHSLLYAQCLLSKLICQTSPSSVSQRDRAQRISEELDNYMYSTVTPNQKMWLKIKH
AINPPPNSLVQALESIIQSNSTNPGDMTRIFDMYSRPTPPNVKFIQNPTLINLLVIDLFT
TQTNVQQTYLRKYAVVLAFATSHNEADSQEANKERMNRTLKAIQEVSKLCKEPKSVSSHY
VQQGKQFEQFIDINIACCGILKHIGSCLYDPNYYSSPSVNITTPMFFYLIRQIIVKQPFQ
RESVFHLLKDCFEINPSIDALASLEVKKNLIQHLLFLTFHGFVFPVFRQMGIWANSIDHS
LIRFFISTFIESTSGPYSEAIYEAVVDFVSQPAARDALSRSPDTILEFLKKNAADPDNLP
TRVTTLIQQFSMX
>Amoebozoa_Flabellinia_EP00013_Stygamoeba_regulata_P007244_CAMPEP_0177628732_NCGR_PEP_ID_MMETSP0447-20121125_288_1_TAXON_ID_0_ORGANISM_"Stygamoeba_regulata_Strain_BSH-02190019"_LENGTH_553_DNA_ID_CAMNT_0019129999_DNA_START_1_DNA_END_1659_DNA_ORIENTATION_
XSEPDAIMRRDVFGAIKQYMACGGKPAELVQMLSCSYKGYAQQCSLVSEWLGMLTATGQA
GEPTEEAEDESLGFLKSQLRQAILENFNPKQADSVFSAGSSAPVWLETLLSSAHWRKLLY
SLCDKYKQCLLLNFAVQRISDLGHQDEIVGLDSASAYFSVFNRVLLDCVRKAMEQDDGNI
DETCRRELAPLVCQSEQTFLYTHYLLYALQLQLPSAPLSRIIHNLSLPTDHPGTSLGNRL
LFSLSPLADHPDAVVCVTNILVQNTASQSDVMKLHSMVSEGGLPASLLRNSRLLDVLVRD
VFNPAKAVPRAVLPQYIALLSAIVSSEDVHVPERAAATKQAITFVADLARGNVFGSELEE
SATTLKVVIALPVVSLGVLVWVGHNLLDLSYYASSFFXAVHARVPAAGGGGHPPTPAPLA
ARACTDGRGAGSRLXXXXXAHLAVAGYTLPTLAWLQQWSVRADLALVRHFLELLFGSIGP
PFSPEFVEAVLAIVLSPATLTTLRHNAEGSANTTQFLHALPTHVADFPPDLRVRVDTMVR
ELSREDDQNGTHV
>Amoebozoa_Cutosea_EP00019_Armaparvus_languidus_P000691_CAMPEP_0168597356_NCGR_PEP_ID_MMETSP0420-20121227_10615_1_TAXON_ID_498008_ORGANISM_"Pessonella_sp."_LENGTH_113_DNA_ID_CAMNT_0008634191_DNA_START_1_DNA_END_337_DNA_ORIENTATION_
QQQSSTSSTNNKKRKTSGDNNXASNDKSQSVTYLNEANRVVEEHLKTLISQHFDPKQADT
IWGQKSAPVWLEYMIARHXWRSLLYKLSAEHKDCLMLNFAIQRISDAGHQSEX
>Amoebozoa_Cutosea_EP00020_Sapocribrum_chincoteaguense_P012126_CAMPEP_0170731154_NCGR_PEP_ID_MMETSP0437-20130122_900_1_TAXON_ID_0_ORGANISM_"Sexangularia_sp."_LENGTH_901_DNA_ID_CAMNT_0011069371_DNA_START_16_DNA_END_2718_DNA_ORIENTATION_-
MSEHEKERAFSCLSRPDAAIDDNVPVEIPVFLAAGGTPQGAISALVNGWRGYPALLDGLL
ELDLPTLLSQSEHAQVDARFEGQARGVAVLEECRTAEPPLTPSLWQVVTSEWAHQIRDRI
DAQKIDDAVRRGGGGVPVWLSELLADESGKGRTLLFQLAREHPTSLSLQLAVREAASHGW
DPELASLPTARAFLPVFSRIFREALARGAWTELQELANSSGPARLYVLSAAASWGILPLV
TEPPASVWEQLPQIEVEFALYLDLIFTGDTVAEGHFVLAQALARMLATKEVSIINVTLLD
THYGGRAPTSAXDGPPPAAWLRRADFRELCASVLFQRSSKAGQTASVRLDGASEDRLLRL
IALAHADSADSALATELANALVDTVHRCRAAPMTGDASLVDRVTPPLSKFPLVAWFTLQW
LRSVLLDPAYQLATLDTPAFTQHMTIVRAVVDAHPLLWEDAVSLVVDGVLVRPDHMDAMG
VLAARKRSLSTLVQLLLGGAYVQVFAGLLHLAKEGTIDASLLRGLLLDIADAIEPPFSTH
FADEVAQLLTHPAMAKVVSGASSDGDARFHLFIGVAASSRRTCSKRPAHGIVAATWLSAA
PHRCSAPLVDTRLEQVLIRVKDPRSFPSLCLNKRPRSEKRVGRKVFALHDKAWSRNRLMS
VARPSSPACRRDVTSAMSRSPPRRNTRNASMMYDVQLVPMSERQKVMTSWEPDASGSAAE
LPTATQGGVATESYXVHDDLALAVRTLNLLGEIPAEFTDTCARIDHSNDLGHFGKFVPLV
EHAGDEDVQREGRGHFLRCASKPAWYNENSEGGTPKVTADDEKVDEVPPGAAEGWVALCG
CFWPRFPFALWLTRGASPPSAVALYTCSFTTRNADDSNFFSCFANPLDGARDVRRFFPIE
W
>Amoebozoa_Eumycetozoa_EP00021_Heterostelium_album_P000910_XP_020427546.1_TH1_family_protein_Heterostelium_album_PN500
MAIAHAATQCSFRNGQDKYDFSALANPTGYSLKYFVGYFYYWNICETSPGCLTLSPNAVS
CVTSQIYGYLDNVTITALPDPNTQGAVITYQGDLCPHEIVRTTRILLQCSDGDTQFVSFH
ETTTCVYEIVMTSKYACPINGNSTSTDGIQSPTSSPTLSPLSPTSLHSAVGTTSTTSSSS
SSSSTLSKKQQQLQQQQINAIDPTTPEGIKQKCESNLQLPDSIMSIDVAQTMKDYITNGG
SPPDVIRLLSENYRGYAQMCNLLCDWLSVTGMSKDAIQSTFKSHLKDIIMEKFDPKKADT
IFSSSPPQWLDEMITDPDWRSLIYQLSEIHKNCLMLNFAIQKISDAGYQNEIASLSTAST
YFSVFNKVLLDSLIQLIKLDEIELQESISEFKKTCCNSQHTYLYAQALIHNLSQTYPNLK
RIAQELELEVFDKSKVARKISLMMSNISSYPAIYESISSILSSNTASTGDIIKLYNEYSK
PNVPPVEFLRIPALLELLLNDLFNPTKNLQQNKSKWIYIVAFCVSVPNTTTSLDSIKEEL
NETIRAIDKVQSICQSNPLGSELQNVVPILKEYLELPIISMGILQWIQSNLMNKTNISSY
NTLCTPVYFEFLREICLKHPLHRQVILRILVNFFELETDLDALAALEMRKTIIDNIVFIF
CCGYVIPVLNVIRDWAPKIDPSLVRYFINQVIEMIEPPYSKSFIKSMTNIIEIVNPHLSD
NKENVQTFLDQ
>Amoebozoa_Eumycetozoa_EP00022_Cavenderia_fasciculata_P004096_XP_004355891.1_TH1_family_protein_Cavenderia_fasciculata
MSSPSSTTSSNPNTISPPHRINIGGIGGVGGDVSSSPISPSLSYASPQSPSQSPLTPLSA
SVRRAPPSIPDYDPNDPEQVRKKCENQLQQPDSIMTVEIAQVMKDYITNGGSPPDVIRFL
SESYRGYAQMCNLLCNWLSVSGVSRDQVNAMFKKHLKDIIIDKFDPKKADTIFLSSPPQW
LDEMIADADWRSLIYHLSEVHKNCLMLNFAIQKISDAGYQNEIASLSTASTYFSVFNKVF
LDSLTHLIQLDEIELQDAIGEFKKSCCSSQHTYLYAQSFLQNLIHKHPNALNLKRISQDL
EDEAYKKSKIARKVSLMINNVSQYPVIYETLTSVLTANSASTGDIIKLYNEYTKPNPPPV
SFLRFPSLLELLLNDLFNPSKNIQNAHKSKWIYLISYAASVQQQQQQSDNQQQQPPPVQT
QQLDQAQMNETMRAIEKVQAICQANPIGTELQGVYPILKEGISYPIISMGILQWIQYNLM
NTNNLSANTLCTPIYLEFLREISMKHPLHRQLVLNTLVNYFELETDLDSLTALEMRKTII
DNLVFLFSLGHVIPVLNSIKSWAKLDQIDPSLVRYFINQVLDIIEQPYSKTFIQTMKALI
SSVTTVSPASTDHMKDNIQIFLDHCK
>Amoebozoa_Eumycetozoa_EP00023_Dictyostelium_discoideum_P012373_XP_646857.1_TH1_family_protein_Dictyostelium_discoideum_AX4
MSTSPTHHQQQQQQHQTSPTHNQHTSPTHQQQQQQQQQQPTSPIHQQQQKQTSPTHNQPT
SPTNSSTTTTTTTTNTNTLKTPTDLIKEKCESSLQQPDSIMSIEASSLMKEYITVGGRPQ
DVITFLSESYRGYAQMCNLLCYWLKIAGIPEEQIQTQFSNHLKEIIINKFDPKVADTIFT
SSSTPPHWLDEMIVDSQWRSLIYQLSEEHKNCLMLNFIIQRISDSGYQNEIASLSTASTY
YRVFNKVLFDSLADLVTLDEISFRQQLDEFKKSCCQHQHTYLYAQATIQNLIKNNPQKAY
NLKRISQELEIEATKKNKIAQRISLMMSNISQYPLISSSITSLLMSNTTTTGDIIKLYNE
YTKAQPPPVDFLRYPNLLELLLSDLFCPGKVIQSVHKSKWIYLVTYSVCINSSSSSNEKD
NNVFKDITRAIEIVHNICQSNPLGSELQSVVGTLKDHLDFPIISMGIMQWIKHNLTDTTN
LSSYNTLCVPIYLDFLRDICLRHPLHRSVVLNILVSHFEVEAQDLESLAILEMRKNVIDN
IVYLFSCGYVIPVLDTIESWAPKIDPSLTRYFINQVLDIIEPPYSQSFMDKMKSIIKIIN
PFGESTKLEPSVQSFLDQCKNQLILNNNNNNNNNNLSTKTSTKRNNTEIYNNEDENEQVF
>Amoebozoa_Eumycetozoa_EP00025_Tieghemostelium_lacteum_P008603_KYR01553.1_TH1_family_protein_Tieghemostelium_lacteum
MNTTPPHSPRSTIDSPTSTGSSTNNGSAGQPNTQISAKDKYEQLLQVSDSIMSVEMPNQM
KEYISLGGQPHDVIRFLSDSYKGYAQMCNLICHWLKLTGVSDTDVSDSLANHLKDIIITK
FDPKKADTIFSSSPPQWLDEMITDQKWRSLIYQLSEDHKNCLMLNFAVQRISDAGYQNEI
ASLSTASTYFSVFNKVFLDSLCNLIKLDEISFRQSLDEFKKVCCQHQHTYLYAQATLQNL
IRSNPNAYNLKRISQELENEAMSKNKIVQRISYMMSDISAYPVIASCITALLTSNTTTTG
DIIKLYNEYCKVPPPPVDYLRYPNLLEILINDLFNPQKNIQQQHRGKWIYLIAYSTTVTA
DGSKQNLDDTIKAIEKVHQICQSNPVGSELQSIIPLLMEYINMPVLSMGILHWIRFNLTD
SVNISTYNTLNSPFYFELLREICLKHSLHRSVILTTLVEHFEFDMGLDSLQTLEIRKTIL
DNIVFIFACGFVIPVLDVIKEWASKIDPSLTRYFINQVLDIVEPPYSTEFMSKMTSIIEM
INPISSNNENKELVSNFIDYCKQYNNSNNK
>Amoebozoa_Eumycetozoa_EP00026_Physarum_polycephalum_P006003_Phypoly_transcript_06043.p1_GENE.Phypoly_transcript_06043_Phypoly_transcript_06043.p1_ORF_type_3prime_partial_len_620_score_112.62_Phypoly_transcript_06043_227-1858
MASGGQPQLVVKSLSESYKGYAQMCNLMCTWLKSSGLDDVAVNHVVEDQIKTIITEVFDP
KKADTIFSEQQSAPQWLEFMITDSTWRSLLYQLSEAHNNCLMLNFAIQRISDLGLQGEIA
SLSTASTFFGVFNRVLQDTLTQICTLDHQSLPGALTDLKKMCCHSQHTYLYAQAVIHNLM
NTTNGYHLKRLSEELESSLQERSTVIRKINFLLSDIFSYPIVAQSLSAMLASSSTNPGDI
IKLFTEYSKPDPPPVEFLRHPDVLELLIKDLFNPAKTINPAHKAKYFYVLAYATSIRDLR
EDDGATQRSENKLALDATIEALETVQPICLRNSFGQELQQTIPTLKSKLVIPVVAMGLLY
WIRSNFLDPTYYTTSYNTLCTPLHLDILREVCAKHPLQRHAVLDILVKSFEMEPELEALA
ALDLKRTLLDNIIYVMRCGYVLPIMQVIENWMTKIDQSLIRYFVVQVLDMVSPPYSTAFA
QSLLRVMGATTESLKNVESREFVKEFISHCTSSSSTYNWSEQEKGVLYKLADVFVVPLPP
VEAS
>Amoebozoa_Variosea_EP00027_Filamoeba_sp_ATCC50430_P002312_CAMPEP_0168553454_NCGR_PEP_ID_MMETSP0413-20121227_7259_1_TAXON_ID_136452_ORGANISM_"Filamoeba_nolandi_Strain_NC-AS-23-1"_LENGTH_300_DNA_ID_CAMNT_0008584137_DNA_START_392_DNA_END_1291_DNA_ORIENTATION_-
MSLYPTVAAPISVMISAGVTNAADVVKLYNCYSPTNPNPPPVELLRNPVLFDILLRDLFN
PTKPINNAYLSKYLYLLAYAATANENDALQSYKEELNETTIALEAVYSVCQRNSFGSEFQ
ASIDLLKSKISIPIVSMGILHWIGKNLMDTDFYQTSYNTSYIPTLLQLLRFISYFHPLQR
GSVLQLLIQIFKMDTPLDPLTALEYRRNIIDNCIYLMMCGFVLPVMNEVEALAPKTDQSL
IRHFVIQVVEMTEAPYSFSFLSSFLRILERPASIEALKNHEKRKHIAQFLDYCVQHVEYP
>Amoebozoa_Tubulinea_EP00028_Trichosphaerium_sp_Am-I-7-wt_P001935_CAMPEP_0168531958_NCGR_PEP_ID_MMETSP0405-20121227_15859_1_TAXON_ID_498012_ORGANISM_"Trichosphaerium_sp_Strain_Am-I-7_wt"_LENGTH_77_DNA_ID_CAMNT_0008557063_DNA_START_1_DNA_END_231_DNA_ORIENTATION_
GIMHWVKTQMCDTAEFATKWNTKSVPIYIDLLRVMIENHPLQHLNILQVLTSCFELDTGL
DALHELEVKKGILSCFI
>Amoebozoa_Tubulinea_EP00029_Vermamoeba_vermiformis_P013413_TRINITY_DN8332_c0_g1_i1.p1_TRINITY_DN8332_c0_g1_TRINITY_DN8332_c0_g1_i1.p1_ORF_type_complete_len_596_score_101.75_TRINITY_DN8332_c0_g1_i1_8-1795
MDIEGYNPESTNAQPQAGGSPYNEDHEMRDAPQDDQPSNADDQHEEKSSTEAELEEVSKH
LRQTDAIMHENIWSNVRRFLSLGGKPADVIKYLSETYRGYAQMSNLICHWLRLIKVDENQ
IQHTIEENIKGLILQKFDPKRADQIFEEGASAPDWLEFLIKTSEWRSLIYNLSEQHNDCL
LLNFAIQRISDAGHQTEIASLSSASTFFSVFNRVLRDSLEHMIDLNPIELEHSLADLAKM
CSHSPHAYLYTQAVLMALSSEKNGRHLKRVSQELERAMINKDPLVRRIGFILTNISRNND
VNNSIVSMLTANACNPADINRLHTAYSESNPPPVEYIRNIGLLDILTAETFDIDKTIDVS
YRSQCFYLLAYATTIQDDRSITAPDYDMNFEPDKSELESVIHALETAQSICIKNYFGTEL
QAVVETLRETLMYPVVTMGVLYWIAMNTTESDRCAASFNTKSIPSYVILIQEIASLHPFQ
QPRVLDILVQCFELDSDLDPLSALDLRKTLLDVMLYLMEVGHVMPVINRIRKWSSKIDQS
LLRHVIGRLLDSFAPPFSSEFIAEIRPIVKLVNIDAFKSNAEHLSTINMILGTSK
>Apusomonadida_Apusomonadida_EP00031_Thecamonas_trahens_P007415_XP_013759985.1_negative_elongation_factor_D_Thecamonas_trahens_ATCC_50062
MVEKAQELLVTLQEPDAIMEADILSRLRAYIGCKGAPQTAVETLAASYQGHAEVCNVLLD
WMGLVGMDKEEREGLVVNHVKDSVLAHYDAKLTRNLFASGSSTPEWVMFMIGQPVWRDLF
YKLSDSYAECLLVNFAIRNISDAPECSRELKSLKKSAAHNFGVFSQILSTHITALLAAPD
PLIAPAFDEFITLATQSENTPPNPAAAMLFARLDQEMLLAMSPERQAMFRKLTALLSGVL
LYPSLASALLSMFKSETPATTPGDIIRIHKVYTGSNPPPLSLIRDSQLVDLLLADLFVPS
KLVSPKHRTRYLAVLALIAAGKDDRVPGYAPAGSASLGTEAVPAVQRALRELQNLLLAKP
FGPALDAAYPELVAKASVHPMAGAGLIAYVEAALTMPEFFSTNGHDTRTYLSLLNSMATA
HPSLAPRLLATYQRLFFVSAALVDLDAVSFHNQLMDCIAFLLAVGHAQPVLALIHEWCVS
SRVDKALVRHFLLVAIQIVSPPFSPDFASALADIMRINSFADYTATTLSASDSLATRGLS
NLAASTRAADRPRVVSSTVASSADSLLSAELVDALVATIVGIAAACPLSDATKSMINALF
DIPILSERAADLDLSLVFHGDEPRTVRVVVGARLGSDDDDDDDDDVQHMDDTE
>Breviatea_Breviatea_EP00033_Pygsuia_biforma_P004505_GCRY01004942.1.p1_GENE.GCRY01004942.1_GCRY01004942.1.p1_ORF_type_3prime_partial_len_295_score_61.51_GCRY01004942.1_248-1129
MMEEPDEYLENHNSYIEVTEQNHENADFVPTNETVQQLSPLEDLSSDLEILRNLLGEPDA
ILEPTVLKTLDDFINAGGQPEEATELLKDGFRGYPAMISLLISWLQSIGTPMEEIKSIIE
NKLLELILERFDPLVVDSLLKDTAVPRWLEYAIEKPFWRKALYTLSEKHPRCLVLHFAIQ
KASELGLHGEMAAVSTASAQFDLFANLLQQSLSSIFSQPDKLQESKLKMFGRMCCHTQYT
FFFAQLVLSRLLETNPEQHTVIARLLDELDIASSHRPVVRRMSMQVRGGALFTA
>Breviatea_Breviatea_EP00033_Pygsuia_biforma_P008396_GCRY01009865.1.p1_GENE.GCRY01009865.1_GCRY01009865.1.p1_ORF_type_internal_len_139_score_50.63_GCRY01009865.1_1-414
DCSPPAPAYYQPGYHTHATPVFLEIVQALCNELPLIRASALTVLLAAFDLDLEGIDPLLL
LQQRKTFLMALVPLVQLGFVTPVLQAVYERGQDMDLSLYRAFLCAVLTMAEPPYSSSFVS
HIVALLRLRASPPSLLPH
>Ancyromonadida_Ancyromonadida_EP00161_Ancyromonas_sigmoides_P021858_TRINITY_DN6550_c0_g1_i1.p1_TRINITY_DN6550_c0_g1_TRINITY_DN6550_c0_g1_i1.p1_ORF_type_internal_len_147_score_81.54_TRINITY_DN6550_c0_g1_i1_2-439
QFGLRFSDREAMDTVYASLAHPVACAALLRWIVVQIEDPDYYATSQHVTCGPVYSSVCKE
VLDRHPLLASRAIEVLLVMFSHAAEVPDMLEAVRIRKAVADMLVHAARRGAPLEAIEAFR
GLTEGADQAVVRHFVTGLLAVARAPY
>Ancyromonadida_Ancyromonadida_EP00161_Ancyromonas_sigmoides_P027111_TRINITY_DN9664_c0_g2_i1.p1_TRINITY_DN9664_c0_g2_TRINITY_DN9664_c0_g2_i1.p1_ORF_type_internal_len_269_score_155.20_TRINITY_DN9664_c0_g2_i1_3-806
LLLLLLRCGGGGGARHNPEVERQREARREARDVVAQHVRSLVRKSFDPRRAEEAFQTAES
VPEWLEFMVQHPEWRAVLYELTEEHKDSLLLNFAVQRIIKQGHREEVQAVPGATASFFDV
FVGIFDAIIERLATCNDGTWDTHARELRALCMLSEHTFLYGIVALRKLVAVTGGDAASPF
TRVLADLSDVDPRADGASAAAIAPLLESLIAATPVAAWGIDEFMDEDGDDDDGDNEDGDG
GGDSGKGRRKRAGGAKKKGKGKGKGKGK
>Ancyromonadida_Ancyromonadida_EP00162_Nutomonas_longa_P003231_comp13924_c0_seq1_m.19699_comp13924_c0_seq1_g.19699_ORF_comp13924_c0_seq1_g.19699_comp13924_c0_seq1_m.19699_type_3prime_partial_len_166_comp13924_c0_seq1_3-497
MDYPVACVGLLHWIREHVNDSEYFATSLYTSCNPVYLSIFVEIAERHVLLRPMVLTTLES
YFESSSNGVDNFVSIDLKKEMLDVLVHLVRLGLPRPVMSLMAQWASREDHSLIRHFVSRV
LSFVVPPYTDTFCSLMLAIIEATGSIDAFKSIETTRKQVSAFVGH
>Ancyromonadida_Ancyromonadida_EP00162_Nutomonas_longa_P003242_comp1393_c0_seq1_m.795_comp1393_c0_seq1_g.795_ORF_comp1393_c0_seq1_g.795_comp1393_c0_seq1_m.795_type_internal_len_105_comp1393_c0_seq1_2-313
GPSDSSKARSYVNSMIRAKNTNTADIVELYVLFTQPNESARPPIGIIRDFPFVQLLVSDL
FSHSNARKISGENRSKYVHLLALAGAHDAGKAIFDQTLNALNQL
>Ancyromonadida_Ancyromonadida_EP00162_Nutomonas_longa_P022234_comp528_c0_seq1_m.389_comp528_c0_seq1_g.389_ORF_comp528_c0_seq1_g.389_comp528_c0_seq1_m.389_type_internal_len_190_comp528_c0_seq1_3-569
SAMSLQDLFGKLREPDALLERNILSTIHSVKSQKVEIEDIVSALAESYQGYPDMINLMLH
WSAQIAAIDPQAAADKNALLDKNKKRKRETVEQRKENAVVQARKVVIQHVQAFAKKKFDP
QRAKVLLTEEYMDRAPKIIQDLIAFQEWRALMYDLTELYKDSTMLNYAITAIIESGFKSE
VQNVSGATT
>Rhodophyta_Eurhodophytina_EP00169_Porphyra_umbilicalis_P008582_OSX76596.1_hypothetical_protein_BU14_0184s0023_Porphyra_umbilicalis
MLCVPAVTDGLLRALFAPGGAAARTPAVRQVLVLLLARAACQPLPGAAGAGAGAAAGAVG
GGDAASAAAGGGGGGAPPPSPPPASASAAAAAANGHPPVRHRAAAAAAAADGATADAALF
DATRDALDAAAAAAAAAPPGCPRYLLREKYAALGAALTHPVVATGLLRHWLRPALILAPP
PLGEAGGGGGSAGVGGVATPTRGVGSAAGRAAGGRGDRRGGGDRGGERGDRGGGGGHPPA
DAPARTPTALVSTAPARASTSLAPTAPAYVALAHVIARTHPLLTPDVVALLADAFAAPLP
GADDALAASLRALFVDGLVGVARAGGGLAANAVAAGWGGGGVDPTYVRRYVRGLLAVARP
PYSRAFVETMLGVLATPGGVAVVVVAPPAAVPGRPRPAAGGVLPAAATVAAAAAAAAAAA
AAAAAAAADAAAPPRGRPHGGALGRPPPPTVRQRRCRHPPPCRRLPRGWRRRPPPRRGSG
R
>Rhodophyta_Eurhodophytina_EP00172_Hildenbrandia_rubra_P002795_Plantae.Rhodophyta-Hildenbrandia_rubra.ctg39119.p1_GENE.Plantae.Rhodophyta-Hildenbrandia_rubra.ctg39119_Plantae.Rhodophyta-Hildenbrandia_rubra.ctg39119.p1_ORF_type_3prime_partial_len_208_score_50.00_Plantae.Rhodophyta-Hildenbrandia_rubra.ctg39119_68-688
MLPGEAELAKPDAILETGIRDKIQEFTRAGGTSQDVARLLSENYVGYAEMVNLVAGWIDA
VELEQSENVIEAAVEDVVRHKFIASRADHALFKLERPPPLIDHLIVSERWWPVIKGLHQV
HKGCGLLEEMHRKWSLREIAGDVDVTKSLDAFTGVLTDIMRNCLEADDIDSQSLAEMQRK
VTALALYDERSFVITLRILASAEAMCE
>Rhodophyta_Eurhodophytina_EP00176_Chondrus_crispus_P003340_XP_005713172.1_unnamed_protein_product_Chondrus_crispus
MPLVLSDERHQCTVPTVQHTLIAKQPYRILHRVHPDLNDILARSVHVSSSKAKNASLTLL
FSSISAIAQVDTQATMEGTTPSPFDAFDAILSDDVDHQLSTFLNTHDDPRDATERLMESY
EGVPDMIRALVEWSDIYADGTANLEQAVETVLLEHEQTIIPRLDEALATTEKSLPVVTTV
TESKRWNPVVCSMAARNKESTLHNLLTRESRLSQAGINQEVLQTPASFVDAITEQFTKLF
SPDKQVSDDELLGLYNRVSALCTYDECSTIVSLRMFNKLAHDADTPFMRGLYRRVGQEVR
KEAVRVMTAANIMSEHMARQYVIRLAFITDCVESNVSMRKAIVDALLNLFGGTDRSIRRR
FETETKILRSVYGCLIGDIEIKEADSDVVETVQEFQGSVADKVVLIRMLCHVEVFEDILK
ALFSHKYRTYLDGEPDISKRTCLCMLLAYSGVFICKDDKELPTMLEDEVAKEKLRNEMKT
TFTEIRRVAEVCESLKPGCPRFKIRGPPVQVLLEGTKSPLIARGVLMWAKEGLEGGSNLR
ELLVTAPTHLAFLEAIAEKHPVLQGEVLEIIREAFMRDYPELDVIEVEKLRDKFTKTITG
LVRIQMAPQIVRMFQGSWANNKRVDLAHLRHFINGLLQIISPPFSRTFAASVMELLNNER
VASAIQRDPVIPSCDERLKI
>Rhodophyta_Eurhodophytina_EP00177_Eucheuma_denticulatum_P000810_GFKZ01001467.1.p1_GENE.GFKZ01001467.1_GFKZ01001467.1.p1_ORF_type_5prime_partial_len_722_score_99.95_GFKZ01001467.1_2-2167
PHKPTTLRRYNSAARRRDLLLNNRDCLNPTFLSGSTLIPQLKPNASNPGAFHATQPTPHH
PFQRAAIALFLFLHTHHRYLQVSLFSLKPTALHSLVSTPAKPNPYSKMDKMETDDLAPFH
GSDSILSETIEDDLSNYMATNENIKPAIELLMDNYEGYPDMIRCLIEWANSYTDGEKNLE
KAVEAVLLDHEQTIIPKLDEALATSESALPVISTLTASERWNPVVSAMAARNKESTLHNL
LTRETRLAKAGITHDVLASPKTFVEAICLQITNVIGNGKPVSESELCELYKRIATMSTYD
ETTTITALRLLNLLTREAPDPITRGLLRRISQEVRKEAVNVMSSTGIVPEHVARQYIIRL
AILSDCVSNNVTMRGQVIDALLGLLAGDRGIRRRYEAEIQALRGVYGVLLGDLSLGRDEE
VIETGTELQCDVAEKIVLIRALCHFEVFEDILKSLFSHEHRTYIDGKPDEGKRKCLALLL
AYAGIFITIDELDLSDMLSDDMAKQRLRQEVGTLVDEIETVVKICEELKPGCPRFKIKGK
PVEVLLKALENPLLARGILMWAREGLQGGKDTRALMITAPRHLAFLEAIAQKHKVLQAEV
LDVIRAAFMREYSELDINQQEELRGKFMNSVTGMIRIQMGVQIINVFLTSWADNPRVDRS
HLRHFVSGMLKTISPPFSAEFAENVRKLLENERVKSAVNSDKVVGTLVNEFKKELMASVA
V
>Rhodophyta_Eurhodophytina_EP00178_Gracilaria_changii_P006385_TRINITY_DN20_c0_g1_i2.p1_TRINITY_DN20_c0_g1_TRINITY_DN20_c0_g1_i2.p1_ORF_type_complete_len_607_score_95.77_TRINITY_DN20_c0_g1_i2_232-2052
MSASLEVFEKVDAILDEGIEERLKSFASAGGDLTEACEALSQSYDGYPDMLRLLVEWIDL
YGNGTEVLEKAFQTVILSNEANIIPKLDDSLAKPDAKEFLTTLVSSDRWGPVMSDMASRH
KTSLLYDTLMREKRLKDADLSLDSAASEQVFLKAMKEQFSIFFGSSAGQSSVSLQNLFAR
IKALCSYDEHTLVVGTRFLCHMSRHAKQPLTRGVYKRVGEEVRKAVVENAISSTSVDEQE
KKYEIFRLFAMIDAAVAGADINRSLVDSLANILASGSKTKSFQKEITTLTSVYGFLLGDI
GMSEFSNDGDSVMDTTFQYSVTEKLFCIELLCHMEIVEGIMNAIFSHRHRSYTIDGAPNA
DKRKCLVLLLAYIEMFKTMPEKDIRGVLDRPSLRETIRNNIKSEAERINTVVAACEACPP
GTPWFKMKRGIAKTLVDSVKNPLMAYGVYVWACEGLKGSSDARALIVTAPKHLAFLQAVA
ETHIQLRPKILDAVHEAFVRDYEGLDITEIEDMRDMYIKYIISLTRIQMAPDVVDAFFEK
WAGDERVDMAHLRRFVSGLLDTISLPFSAALEEKFSRLVKHTRVNSALDNETRRRINRLQ
DALRSN
>Rhodophyta_Eurhodophytina_EP00178_Gracilaria_changii_P006757_TRINITY_DN219_c0_g1_i1.p1_TRINITY_DN219_c0_g1_TRINITY_DN219_c0_g1_i1.p1_ORF_type_complete_len_602_score_81.06_TRINITY_DN219_c0_g1_i1_298-2103
MTDPLAFFKRPDAIFHDDCVEQLRSFAKGGGNVREACEALSESYLGLPDMIRAVTDWMSD
YRDGEQVVLDAMQTYLLSNVNTMIPKIDAELARGADSPTFISDMLAPPRWGNVLYEIAAQ
HRQSILADRIYRGTRLLQIGYSESSVISADDVLDFVVEQLGIAMKSQSYEEIDIATRKIA
FLATSSEIHTFIILQFLVKMEDRSLDLNAKNCYRYFAQAVRREAVNYVVNISGENESVAR
LWIYSMLILSDSCIHSKSIPETIIESLLGILEHSTRIRVDKDLKIILQVYSALLGPPHFG
TNRKHVHEVEGTEDQKHKMLLIRALRHIEIVDALLAQLFNPEATNANVAQVNLKKRNCLC
LLLAYSRTFTPLQPDEILRRLSNKETLLELNNLVRRAKRDLVQVVKICEELKPGSIVSKG
NGKHIQYLLAAVRDPIIAQGVLIWAEERLRGGKDVRSLIITLPKYLSFLEAVADAHGFLQ
RRVLEVIEEASIRDYPDLADEKVEQLRCTMVNSIAGMVRFNMGEKIIYFITMRWVRDDTV
DEAHLIRFIISMLRTISPPYHPVLYSQMLEFLQEERVIRAAMADETAQSLINEFQGSPPG
S
>Rhodophyta_Proteorhodophytina_EP00179_Madagascaria_erythrocladioides_P002334_CAMPEP_0198321546_NCGR_PEP_ID_MMETSP1450-20131203_10243_1_TAXON_ID_753684_ORGANISM_"Madagascaria_erythrocladiodes_Strain_CCMP3234"_NCGR_SAMPLE_ID_MMETSP1450_ASSEMBLY_ACC_CAM_ASM_001115_LENGTH_209_DNA_ID_CAMNT_0044025115_DNA_START_1_DNA_END_625_DNA_ORIENTATION_-
VQSMCVRSEYGTDIVSSLDRLLPLLQEYAVVATGMLRWLSCLLRDANYYVASYDTSVFPI
HLSLLRHVAAAHPLLRPDVLAIVANGLQVKPDLDALIVLELKRQFLDALVELMRDGSGDD
VLDVLDELRRQQPHLDQSLVRHFVERTLRTVAAPPCSAQFVARFLAIIAAPAALEAVRKA
AELRHRVLAFLDALARQFKQQQQQQQQQX
>Rhodophyta_Proteorhodophytina_EP00179_Madagascaria_erythrocladioides_P016430_CAMPEP_0198367318_NCGR_PEP_ID_MMETSP1450-20131203_155129_1_TAXON_ID_753684_ORGANISM_"Madagascaria_erythrocladiodes_Strain_CCMP3234"_NCGR_SAMPLE_ID_MMETSP1450_ASSEMBLY_ACC_CAM_ASM_001115_LENGTH_469_DNA_ID_CAMNT_0044074799_DNA_START_1_DNA_END_1406_DNA_ORIENTATION_
XGGGGGGGSHSGALAGARRRAAAIDSLVLLLPDAKRRRLLGSIGGRAGGSSTNANSTRRS
SVMLDGRGGGGGGGSSGGSSAGAANVSAAAAALDLALDAVSSSSGGQHMGGFHRMAAHSQ
HTYLYAQALLLRVATTATDERGVSVRRLAQELQAPLTPRYAVARRIALLLDGSRRYGRVH
TALESLLDSDGCNPGDIITLFTCYSGGGGGSSSGGGSKIYASLSALRAYQKLSDPDATAP
LSGNGEAGTLTVDEQYTPGSLTYWAQYGLTEADERAVHLATLRHSGTGTAADWELRVGRG
SQIYSMRMHGDEYIGGQHTFDPSNSTWNDAVLMLVTSNTLDERNTVCGAGCTNPNRVPNK
NSDIHQAGLYRRDGIGRVPFYSRLLRRTRDATSLRTLVWAPQTHPPSDAWRSGILYEQTV
RDVGFGVVAFEQLITNGGCPGSEVKNRFAAPWFVTNRHVLANYTYERDG
>Rhodophyta_Proteorhodophytina_EP00179_Madagascaria_erythrocladioides_P017588_CAMPEP_0198343724_NCGR_PEP_ID_MMETSP1450-20131203_62247_1_TAXON_ID_753684_ORGANISM_"Madagascaria_erythrocladiodes_Strain_CCMP3234"_NCGR_SAMPLE_ID_MMETSP1450_ASSEMBLY_ACC_CAM_ASM_001115_LENGTH_81_DNA_ID_CAMNT_0044048925_DNA_START_1_DNA_END_243_DNA_ORIENTATION_
TTTTTTTTTTTLLPPPASLLRRPALLALLVRELFTPQLARRIRSQHRAKYVYVLAYAVSV
YDSRCDDDDDSGGGGGGSGSG
>Rhodophyta_Proteorhodophytina_EP00179_Madagascaria_erythrocladioides_P024084_CAMPEP_0198329170_NCGR_PEP_ID_MMETSP1450-20131203_15997_1_TAXON_ID_753684_ORGANISM_"Madagascaria_erythrocladiodes_Strain_CCMP3234"_NCGR_SAMPLE_ID_MMETSP1450_ASSEMBLY_ACC_CAM_ASM_001115_LENGTH_412_DNA_ID_CAMNT_0044033365_DNA_START_1_DNA_END_1236_DNA_ORIENTATION_-
XIVALRVLHDAAKRAAAQDRHAAQSRLIQVAQEMRALAGKEHGTEFQVRIAILMDVAVEG
KSLPNAHDLELLIRLVVHGASGFDPAEIEKFEQAKFGSDILQVFEVLDGLARLLFQPGRI
NPFGAQLRAPVASMVASVASSDNAPVVXKVRPSMLRHQALQCIIDELGVSDVENLSRLLA
DLPPGCPRFALRDVYHEIQRYIKTQFLAAGALIWLRSGLLDHPEPSNLSPAGSEKXKNFL
GVTFKWACADFFLAWGDXVITTAYLEILESIARDHPRLRLTALDIIWDAFVCDYEGDITK
VQSLKQLYLGSYVFLSQYNLAEEAMARFAAVADTVDRGLVRVFVTRLLSLAGPPYTQSFV
DGVSALILEDAVAKAIADDQDARRLVKRLLHECESDQELRVSPQFAASITPS
>Rhodophyta_Proteorhodophytina_EP00179_Madagascaria_erythrocladioides_P025796_CAMPEP_0198350726_NCGR_PEP_ID_MMETSP1450-20131203_100072_1_TAXON_ID_753684_ORGANISM_"Madagascaria_erythrocladiodes_Strain_CCMP3234"_NCGR_SAMPLE_ID_MMETSP1450_ASSEMBLY_ACC_CAM_ASM_001115_LENGTH_83_DNA_ID_CAMNT_0044056573_DNA_START_1_DNA_END_248_DNA_ORIENTATION_-
SERYKQSLVLNFAVQRISEAGHQREIASLSTAATYLSVFNRVLIDSIDTLRLLEERRLLP
TRATGAAAALLSGPTTTTTTTTT
>Rhodophyta_Proteorhodophytina_EP00181_Compsopogon_caeruleus_P006351_CAMPEP_0184688548_NCGR_PEP_ID_MMETSP0312-20130426_30159_1_TAXON_ID_31354_ORGANISM_"Compsopogon_coeruleus_Strain_SAG_36.94"_LENGTH_689_DNA_ID_CAMNT_0027145799_DNA_START_1_DNA_END_2070_DNA_ORIENTATION_
PDQVHHHPSSISLKSKSTLSFQVDIANHVHNITNTEEXSVNSDLSPVSRRGRQGRVACGL
VQRWFRTTERLAKDDLKRDRRNNKWKKNIGGSDGIKVLDGDSPEDDAVFDPRMVDWLRQV
KDGEISSLKEIKRELEERFRGREESAAMLLAWLRELRGGETGAVDDIVVKVVEALERRIV
ESFNLKRLEEAFVSKDEPPGWLDAMLASPLWQPLLNRLVENYRSAVSSSPFISYISRRLA
LYESTKGAANPGENGSNKNPPVVGTEAVNSAERFLAAFVEMVSNVLDDDRGSLTLAPSSL
AMVRYDERTFVAAARCLAEVEILTAAHKDNPKRRKIQKIAEDIRSSSASHDTEWRQRGLL
ISSFLVSERDDVPTRVATSKLIKFVMDLMDGSEFADFDPDQTSTLTAMVQQASLSVLALP
EIADACVTALFEPGKVGSRNRSIREILSIIIARSAVTAEAQDTQKLAVKIHALADVTSSL
PPGCPRYEIRDHIKFILEVANSPPCAAGLIIWSRASILEHPKPLALVPTKTTNVATNVYL
EIIERIAFLHPLLAKDVIDTLWSAFSFPFKGLDELQSITMKELFLDSLIHLSRFGFGTEL
IKRFQSSLNDSDQSIIRRFFHRLLVTAGPPYTQVFTDALFDLVATGENFRLISEDFDCLR
LLKRFNQECQNHGLRISPKIEELLMVKAV
>Rhodophyta_Proteorhodophytina_EP00187_Rhodella_violacea_P001074_CAMPEP_0174910286_NCGR_PEP_ID_MMETSP0167-20121228_72003_1_TAXON_ID_38298_ORGANISM_"Rhodella_maculata_Strain_CCMP736"_LENGTH_616_DNA_ID_CAMNT_0016154499_DNA_START_1_DNA_END_1850_DNA_ORIENTATION_-
XAVHVGAPRASAALSGAENFTPSGKRRLLLDDTDGNGNENMVPTFLADSGRSSTPASKKR
HLDTSNKSPLAIVVKTFLDKLSLVYSSSRLDDVLEYYQRKGFMPRWYHELGRPNVAVQLL
KAFEKLKEDNPGSVSATMLVSKCKRTLKIKKSSPTSPRRSGEDTGEDSDDYGGTVGDELP
NAFFDQFKEIYTNFCSLCREIDDDDGNDHMHLHESLSGHMGKLLEKVCLNEEAFISTLRL
LVTASLRSPNPKIRVLMAHLRDEMFQKFPNQLKKGWDVLEASKGTVVSQSRKDETLQNSM
ARLVLLFEPISDYDGFSGSKSESHDKIAEAVCRLASGRVDSSTLKFAKLAGRCVLRTPLI
INSLLKAMFWNVSTRVNEERCVALADFVVSTLMEEGETERSRKELVETLSNAAIKCSKTP
PGSAKYQLKREMFPIFNGPMNNPIVAAGLVWWIRAALTKHPNPSELLVVGPIYVAAIERI
AVFHPLLRSDLLELLWDCIRTPILVDEVRLVEILGMYCDGLIGLFRQGMVVDVLKHIQVL
VDEVDFSITRKLVMQVLEYVEPPFSSLFFDLLVGLCSHPAILSALRGDHQLNVAHARFIR
DCNDRKLHLPPSLGVL
>Rhodophyta_Proteorhodophytina_EP00188_Purpureofilum_apyrenoidigerum_P004103_Plantae.Rhodophyta-Purpureofilum_apyrenoidigerum.ctg44886.p1_GENE.Plantae.Rhodophyta-Purpureofilum_apyrenoidigerum.ctg44886_Plantae.Rhodophyta-Purpureofilum_apyrenoidigerum.ctg44886.p1_ORF_type_5prime_partial_len_160_score_35.93_Plantae.Rhodophyta-Purpureofilum_apyrenoidigerum.ctg44886_291-770
EMCIRGGPYYLYLSSKIAELHPALREDVLEVTGRAFEWNAPVEVDELTTLDIRKIYVEHL
IDLSQKGIAFSVLQVVRRWSHSSDASLVRTFVRQMLALVGPPFSKQFAENFLDFVSTSEI
CHAFKYDRDGRDLLRRFAGECDDAGIEVPDAIQEVIAIT
>Rhodophyta_Proteorhodophytina_EP00189_Rhodosorus_marinus_P001308_CAMPEP_0113958460_NCGR_PEP_ID_MMETSP0011_2-20120614_3438_1_TAXON_ID_101924_ORGANISM_"Rhodosorus_marinus"_LENGTH_571_DNA_ID_CAMNT_0000969337_DNA_START_220_DNA_END_1935_DNA_ORIENTATION_-_assembly_acc_CAM_ASM_000156
MGDLEKAEELLVELRRVDRLSHPGVIGLVEEYLRCGGDEKKVRQALVDGFVGYEAACAQL
SIWLTALKKDSGEASEEVANSCLENLVMQKFDPKLADQIFLETGKAPDWLESMIRDPFWC
SVLRKLNSSAKSSAVLDYAIRRMDMAISVSDIGGTSGNGMNVTALEDPHVFSTLLAEGVL
GVTSATTDAGFHVEMNRLAKLACFDERSFVYTSRVLSEALRTSSGEKQKLLSRILQEIQA
EAIKQCSGSEQGLAFVLRIALLFSWNGHDDVEKILDALMKTMFGTPTLEEIELLKSYVKN
GGKGLSDPICLPQVLQRLLFALFVPGGYGATDPKGRELLSEVIARSISSESSTAESLSNS
LKQTSELCANHPSGVPRSTLHRRVLGPLKQEIAHACVSAGVLIWIQHGLCENPKPMDLKV
VVPYYLNISTRIAEIHPLLRQDVLQVTAKAFDSKSAELDELTWLDIRKIYTEHLIDISRL
GIALPVLEVVSNWASEDISLLRNFVKLMLGLAGPPHSRDFASAFLALISKEEVRSSFRHD
AEGLELLRRFIGECQDHETEVPPPILELLQA
>Rhodophyta_Proteorhodophytina_EP00190_Bangiopsis_sp_CCMP1999_P003305_CAMPEP_0198727306_NCGR_PEP_ID_MMETSP1475-20131203_4077_1_TAXON_ID_ORGANISM_"Unidentified_sp._Strain_CCMP1999"_NCGR_SAMPLE_ID_MMETSP1475_ASSEMBLY_ACC_CAM_ASM_001111_LENGTH_301_DNA_ID_CAMNT_0044489325_DNA_START_1_DNA_END_902_DNA_ORIENTATION_
ARKRILLEELGKVDRLMHPGVLDVIEEFTSLGGTKDEVLHALTEGFVGYEVMCFQLKAWL
TEVRGDDGSYADKVAMDCLENLILKEFDVKRVDSLFLADGKSPEWLEEMLLSERWRKLFR
KLSKENQGSALLDHAVRKMDMMEEVAGITGKSAESSSLHAMEDPKRFAELLVEAITTAAG
ATEAEKLQHELQRVARLACFDERSAQHGRPGSLAPFYWRLTIAQASALQAFVCTLRVLAD
IASSKNGGKESENFYIRTAQEIRRESVKQTASRVDGTILATNAALLLGSISSGVGIRDDL
X
>Rhodophyta_Proteorhodophytina_EP00190_Bangiopsis_sp_CCMP1999_P004349_CAMPEP_0198727182_NCGR_PEP_ID_MMETSP1475-20131203_3991_1_TAXON_ID_ORGANISM_"Unidentified_sp._Strain_CCMP1999"_NCGR_SAMPLE_ID_MMETSP1475_ASSEMBLY_ACC_CAM_ASM_001111_LENGTH_710_DNA_ID_CAMNT_0044489191_DNA_START_1_DNA_END_2127_DNA_ORIENTATION_-
XLDVIEEFTSLGGTKDEVLHALTEGFVGYEVMCFQLKAWLTEVRGDDGSYADKVAMDCLE
NLILKEFDVKRVDSLFLADGKSPEWLEEMLLSERWRKLFRKLSKENQGSALLDHAVRKMD
MMEEVAGITGKSAESSSLHAMEDPKRFAELLVEAITTAAGATEAEKLQHELQRVARLACF
DERSFVCTLRVLADIASSKNGGKESENFYIRTAQEIRRESVKQTASRVDGTILATNAALL
LGSISSGAKPRRAPARTRCCTGVAPDTDGGCRSLPLLLLPTTGVGIRDDLVGAVVNLVAG
TPSQSDLGSLQNYLQKSDLPQTRLLRQPEILRALLDALFTPGSVGSSSPEARESLSVVIA
RLCALTNDRSEIEGSLKTAAEVCSNNPPGVPRSQLQKRVIGPLEKEIVHASVAGGVLLWI
QHSLCENPKPIELKVVVPYYLYLSSKIAELHPALREDALEITGRAFEWNAPADVDELTIL
DIRKIYVEHLIDLSQKGIAFSVLQVVRRWSHSSDASLIRTFVRQMLAVVGPPFSKQFAES
FLDFVSTGEIAMHSSMTATEGTCCGGSLASATTPASWSQTWFRRSLPSHRACQATPQRQR
PCRDSDHPTLAGAQPARKTRRPRQTFLPTNFTNTSYRLSSGRKFLPPTSLAEGAHPSHRA
VLIVXHVAAPITNYAPTSTDTWNAINSALSMPLVPSEWGSSSSPVVLRPX
>Chloroplastida_Chlorophyta_EP00191_Tetraselmis_sp_GSL018_P014379_CAMPEP_0177581278_NCGR_PEP_ID_MMETSP0419_2-20121207_2057_1_TAXON_ID_582737_ORGANISM_"Tetraselmis_sp._Strain_GSL018"_LENGTH_245_DNA_ID_CAMNT_0019070299_DNA_START_1_DNA_END_732_DNA_ORIENTATION_
XSLGVLHFVEAALGDLDFYRNTMCMAAAPVFLRLLNQIAALHPALRRQVVGIVSRSLDTM
GNSKPSLARNLLDLAVLLLSYGEVAAVMQMATKWEKAADPSLVRHLVLQILSVAAPPYSP
EFASWLLRLILAASFRKQRDAPRGSTEAFLLEEFARACAAAEFPRALTXPGVGAAEGARG
LRGSEAAKERPSTPQAGTAALREEGPTLGSSSRPEAQTALCRRREAPRGDGDGATPTAAG
GSAGX
>Chloroplastida_Chlorophyta_EP00192_Tetraselmis_astigmatica_P008652_CAMPEP_0117688256_NCGR_PEP_ID_MMETSP0804-20121206_23709_1_TAXON_ID_1074897_ORGANISM_"Tetraselmis_astigmatica_Strain_CCMP880"_LENGTH_631_DNA_ID_CAMNT_0005500649_DNA_START_106_DNA_END_2000_DNA_ORIENTATION_
MGGGDQERDALEEVMRQPDAILEPQILDTLRRYVMRGGKPQTVVELLSDNYVGYAQMASL
MCSWLSTAKEGDGEEGEGSNANGTGQSGGESNEFFFLQKLVKERFDLDKFAGVFSTGGSK
PPKWLDGLAANPQGRQLIYELSGQHKNCLLLNFAIQKILYQGHESEVANVGSSLSGYFGV
FHRLMVTRLRSIAAASATDLQAEVLSLAKACCQDCHSYAHMQLVVSDLSCRAYGERFRRL
SQELESIAAKEHGALVWRMQPMFMRRKVSADHHRVAVLVGELLSECAVAGLPGSSSTSAS
HSAIHRLHQLYIGHDLPPTEPLRHPGLLKALTAALFDPGSALQPDSHAMHAHLLALAVAG
IDNPRGVDTSDVESARQAIEEACSVARNSMKGVKADSDTMDMPAAAIGALHFIELTLGNL
DFYRSTACLAATPVFLKLLNQIAIKHPSMRGQVVTIVSKSLHTMGNSKPTLARHFLDLLV
LLLSYGEVKAIQRMAXQMXXGXAXPXXXXXGXXKXXLAXXXXXXXXXLLXXGXXXAXXRX
XXXXXKXADXXLVXXXXXQILGVAGPPYSPEFAEWLLRLIKVGSFRKMRDAPRGSWEAYL
LEEFATVCTERVDFPRPLSAKENSLLRELRG
>Chloroplastida_Chlorophyta_EP00193_Tetraselmis_chui_P005346_CAMPEP_0177766208_NCGR_PEP_ID_MMETSP0491_2-20121128_8402_1_TAXON_ID_63592_ORGANISM_"Tetraselmis_chuii_Strain_PLY429"_LENGTH_70_DNA_ID_CAMNT_0019282607_DNA_START_355_DNA_END_562_DNA_ORIENTATION_-
MGDNSNALAKLEAKLKQRDAILEPKILESLRRYVMQGGKPQTVVEVLSENYVGYAQMATL
VCSWLKMTAX
>Chloroplastida_Chlorophyta_EP00195_Chlamydomonas_chlamydogama_P009548_CAMPEP_0202894024_NCGR_PEP_ID_MMETSP1392-20130828_3483_1_ASSEMBLY_ACC_CAM_ASM_000868_TAXON_ID_225041_ORGANISM_"Chlamydomonas_chlamydogama_Strain_SAG_11-48b"_LENGTH_647_DNA_ID_CAMNT_0049578559_DNA_START_15_DNA_END_1958_DNA_ORIENTATION_
MAQPGEGQPQDPNLLSSLEELLRRTDYVLEVKSWDTIVKYITAGGKPDHLVECLADSYVG
YAQMAGLVCQWLKVADGSDAAGATTSAQQPGMEAGADAPSTSRSSKQQLDEFHFLKEFTK
SRFDPDKLSGVFMQYGGKPPPWLEGMTSDPRGRQLIYELSAVHKNCLLLNFAIQKILLQG
HEDEVASVGSSLAGYFTVFHRLLAARLRAVLGHKDRPTGAAGSAAAGSSGAAASGGSSSS
SGSDVDLHGIARELTDSCAQSQHTYLHAQQLLVWLGRHPRGSVFRRLSQELEITAASSHS
AVWSMMRMFVPPGSPPSAMEACTLTAKILAAKAPALPALDVIQLAALYTSDDPPPLYPIQ
HPQLLHLLLSAVFTPGKAMAEDMRAACIELLARATTGLDGLGEDEQQHVDSYTAEVASGT
AERLEATQTALCEVLRLGRDAGERARQMAAEDAVSIYKIAEIPVAAMALLHYMRCQLGLR
AYYDEAASQSASPIYIRFAMLVAKKQPGLMKWVIELVESALLALGSQRADLSKLCLDAAI
TLMRDCGGAAEVMAMVDRWSKEADPSMVRYLILQVLAVLGPPYSPAFAAWLLQHMAASGI
RRGREVQRRSGVLLQEFANVCASIKFVPPLKPKELALLQELRVARAQ
>Chloroplastida_Chlorophyta_EP00197_Chlamydomonas_leiostraca_P000821_CAMPEP_0202887868_NCGR_PEP_ID_MMETSP1391-20130828_42902_1_ASSEMBLY_ACC_CAM_ASM_000867_TAXON_ID_1034604_ORGANISM_"Chlamydomonas_leiostraca_Strain_SAG_11-49"_LENGTH_790_DNA_ID_CAMNT_0049571167_DNA_START_1_DNA_END_2374_DNA_ORIENTATION_
DFVLEPACLPTVISYVKAGGAPPTVVEILSDGYIGTAHMAALMCKWLDSADDKAESGPGS
SRAGPSGQGSSQGGRAPSSGSDEYGFLQEIVRSRFNPDRVSDVFTSRGGKPPPWLDGLIA
DPRGRSLIYSLSASHRNCLLLNFAIQKILMQGHEDEVASVGSSLASYFTVFHRLLAARLR
TALSACGATAATATNAGPGGNREGSSPRGASPSPGPYGEASTGAGLSTSTYNPAQGAQNL
RALAKELSDSCAHAAHTYLHAQQLLQLLARHPQGAAFARLSQDVEAAAASSQPGPLWSTL
RLLLPRLPAADEDERASVALLEAAAIXXXXXXXXXXXXXXEAAAITGKVLAASPSINPSL
AAPSTGGDGGSTDTKSTTDSLPYTHSSLFGTYSLRPDAPDKVGLGYSSSVGGAGPLPGPD
IIRLASLYHELAGSSYGAAYLALIQHPALLQALISGVFVPGKPPHHEVLDAALTLLARAT
STPSPRQQAQDASRQEHDGAGPSAPPSLESVLESGCEEGGWLEAGPEVEARVEATKQALR
AVLTVGSRAGGKIGPEDVSSAQQLVRLPVAAAALLGYMRHCLLAREWYSESAASKTAALV
YTRLAVLVARAQPELVPTVVDLLARALAALGSQRSDVSGAMCSALVTIMCDAAADTSQGG
AVSSGSGDGGAPGAGAQVPAAQLVMRVLGQWAGDADPSLVRPMVFTVLKCCAPPYTPPFA
SWLLGIMTRGSVMRRGRDSHKGSRNAELLREFAGECRRLAAAAGLAAAGGSGLVLGPREQ
ALLQELSADR
>Chloroplastida_Chlorophyta_EP00200_Dunaliella_tertiolecta_P001352_CAMPEP_0202365100_NCGR_PEP_ID_MMETSP1126-20121109_16234_1_ASSEMBLY_ACC_CAM_ASM_000457_TAXON_ID_3047_ORGANISM_"Dunaliella_tertiolecta_Strain_CCMP1320"_LENGTH_249_DNA_ID_CAMNT_0048959857_DNA_START_1_DNA_END_748_DNA_ORIENTATION_
XRGGEGAQHHQQPRCRTESERLEETQNALRCVLAVGAKAGARGLSKEDVGSVQQLVSVPV
AGAALLHHMRCFMGTRDYYGESGAPAMADYLRLALLVARSQPQLVQEVVDLLQCALQSMG
SQRAEVAHACLGAMVHLMRDCHAVEQVMSAVDTWAKEADPSLVRHLAIQVLVSLAPPYSP
TFAHWLLRHIVRSGLRRGRDMHQGTRNALLLQEFASCCLAMAEDPQTGGTLRFEPKELQL
LNEWLKTSK
>Chloroplastida_Chlorophyta_EP00200_Dunaliella_tertiolecta_P017279_CAMPEP_0202418072_NCGR_PEP_ID_MMETSP1128-20130828_45009_1_ASSEMBLY_ACC_CAM_ASM_000463_TAXON_ID_3047_ORGANISM_"Dunaliella_tertiolecta_Strain_CCMP1320"_LENGTH_100_DNA_ID_CAMNT_0049025583_DNA_START_1_DNA_END_300_DNA_ORIENTATION_-
VFMKRAGGKPPAWLDQLTSTPQGRALIYQLSAAHRNCLVLNFAIQKILVQGHEDEVASVG
SSLASYFTVFHRLLATRLRAALAACVPKGMPLPWQGGGKA
>Chloroplastida_Chlorophyta_EP00202_Volvox_carteri_P004831_XP_002950437.1_hypothetical_protein_VOLCADRAFT_104692_Volvox_carteri_f._nagariensis
MAGMAEGYAHMAMLMVKWLDMVDDEPSTNHDEFFYLKEFAKSKFEPDKFISVFGSQSTRS
QGLAWLDGLLSDPRGRKLIYELSASHRNSLLLNFAIQKIMKMGYQDEVAAAGSGLASYFS
VFHKLLENKVAALLAVVRRVVEAEAAAAASPGSGGSKALETACAQAKREVAALVKELRDS
CEQSQHTYLHHILHYLGCQTGGEALLAAAQQLEAEVAASGPSLPVWNMQFGGTGIFNPSR
GPPGDLLTACGDLLARATCVRPETPLPVKTAAGAESTPPAHQQCGGGSHRPCSGDPDLYR
MPVVAYGLLHAVSCQLGSPAFYDDAVAAAAAVPSLLRISLWVAEWQPHLTPRVIGKGEEG
FAAPVLSSWSVALTELHRAGLGELCRLMLDGCVALMKLQAVAAAGPGGGGGGGGSSSSTA
GRSGNGPGNGPGNAVRAVVDLVEAWSRQGAADPMLLRYFVLQVLGFASPPYSPDFCSALL
RLLLAAGVRASNVRNEAAAALLREFAAAAEGLLSSGSFNPPLTAREQHLLAELAAAGGGA
GTGGAAGAAPGQQRAVSPELSEYGTPADPGYEDTRGPRVHPLYPLQKFIIAGQERKKSNH
TAATEGQANVMETQQEPLGQKSSRQDGDEGDDGDYSGEDEGEGREDEGEGGEDEGEGECA
EDEGGEDEGGEDGDWPYESGDYMGGEDEDWEDKGGEDEGGEDEGGEEDEGTGGKVLLEEY
GRSKSQKVHSKSAPQPTGRRKVLVTGKHDKARREDLIDAGLAPGVVVLQLLPRHRVPALH
LDDSGRLLMCLHLVGTTGYSCTGPPACKLRLRQDVQNTDLYFFEPMDTSSAAASAASPGV
SSGSFFLDPEGKQKAELEDWLGLAMDLHGKGKPILPLFVNGHVKSGKSYLLNEVLPAVAN
AYYCSGGSGRQHAGAELAEPNFLHVNCLDCDRSSGSGGFLKELLIKLKRSAADQRLYAAA
STPVPSDHSAGTMADAIQDFMRRLPRDRLNFLLVDEAQSFYLMVQPAVFGDGALRGPTLD
IQAVLHMRRPHWVAWAVTGSSMATLWANVAATTTNGFSLIMHHRRLNLSPTMPLEALQVA
WAQLKAQAKTWDPVRPLPEDLAWQSPLQVAMLAYLCQEWRYSRTTGTAEELVEQTMMQKL
IPEVLEDLCMVLQVLGQPASQLLLLWELLDPVAGVESAKLPSAFKVLLGSFTTTRDDGTL
FLDYPLLAQVLQAVTTESGELLDSITAIESISTKMFRELVVLGECCRSGSFDSLEDLHGL
LREMETALALKPDALLGTDWFTQALDHRCNSRGSKANFEEVHQAQATRDAKVGLRWFHVL
LRNVLCHGYISEQRQALQAYPPQLATLHSSGRVGKVLTKTYDSPPPARSKAPVVSAAASP
RAQLQPPGAGPAVRPIVSLHLGKRLGRAAGATVIPRHYVAITRMSRALDEMVITGVPTTT
SFHKLILQTEAFKRGKVDTGFNVKHVDELKEKPQTPWVLAPQGIIRPCKNSSDKHPCCGC
KHGHGAGPSLLDATLQPDGTVRIIELDDRALKRRRRLVTRTWCKAARHAAGASPLSGDHY
LCDEHLNLLFVQSQYLRLPLKVRDVRVGAAAAAAGTSAGSGTRPGWLGLLPRLTDTQVEE
LRTSLAPMMEMLLYPPGLTEQELADVRFGNEVPVMRAGEEEEEGEEEEEEEEGDGEDEDM
DGRGHGGKATEIEEQAGRDWSRGGNGGSCSSSSGRSQRKLVCLPLRGRNWCFECGCNPAV
YIFKFRNDLASDRVLCPTCWVALRDSRARTAAQQQHHHRQHAGVDPASLALFCCLREEML
LRLQVMFPRCSATAAAAAAAAAAAASEQQAVDTGVGDAGERKHIIADSQPASQSTTPEQQ
QLRQEQQQQQCSPPPLQHRRPEEPHQRQQRQRLVDLPAPAAPAQLPVPMSAQQPQCQLLQ
LVPPGLEIPSPELQQQQQQHELGPPRHAQLHLSPPPPPPPSLQQPEQRLQQQPPALQQQQ
RPVVRPELGATVRLGGAASDQETAQMRFPMSPQGYQPLQQQQQQQQPPWVQVLASHQPPQ
APLSAPRGPSQLRRPEQPQPDPLPGGRRDLGSISAAAVELYQRPRGVFQMAQHLATHASP
KQQQQQPLQLQQLRPQQPPSSSLLSMPPRPPPQQQQQPLQHQVAHQHQQQHPSQSQPQPQ
PWQQHVPSHQQHQQQPPPQEQVSQHQHRPWQQQLSSYQLQHQHHQRQQQQQQSSVPRTLI
QAGDSPPSSFGWFGDLSRSFDPTERSDGRGAAATSLTWSAASFQRRSDSRNMDCTNGGGG
GGSNGLDGGWSADGTVQDVRMYGRPSAISQCGDEAVLSVPEPTELPTGVRTYGIRGTRSW
SAADLPSRPMATAMGTASELQRSAPWPARDDGRHTNVREENWDLCTAGAAGLRPQVDGVQ
RICGGLVCTELHRVTGGSGGGGGGTAAAPRQMLAPLAAVGRSAAAAVGPAANGSTEVARA
GGCEVGVHGSDGGGDGGGGGGHAQRHSSVTAVPGPVSATKTVAAATATATATTAVGTAPV
TGASPAPVASVPAPPPTPPRNELFPSCSRPELSTSRYNTHIHLPGQHMAAKLGLPPPPRT
PDSAGRREWYDASAVAQDVPYFGGALARCAPHLGPVALRAGGGGAATSAAAAAGRGGAGA
ATRIREEDCFYLIRKEAMLRLPEQKRRQLLELARDHNARGGPVLFCGPLGLVHDPTDMLS
DILEATQECERAMRDAKPRRGGSGGDGGDGDGDAHLEGPFPWSAGGYEWKRLSPTGRGMD
DASAADAAAAPPAAPPTGTASCSAAGAAAVAGVSSRGSGAQGHSGGVGGGVPPPPPPPLR
DHFYGPVHLCAMDMAHRYEHKLGSTPVSAAFRPFLGKHSPEEEVDHAHPVNPAKLLSYMR
HMLDAYGVLSDPRVIQVREQCVAMQSWAAMRGQDAAMAASASASDDDDASAAATTDPAER
LAKLRLRNRDPHEACIAALKAAVAAAPAKRSAAAAELPLPPRGSRAAAKRAAPCPQASRR
TLSRAGRGGGGNAANSSDYDLEDDVMDGAAAAAAAAAAAAAAAAAASAEDGGVLVVGGAQ
VPVGLKVPVYPLTADDTLFMTSGDLMRLAHRTLVLHAPLWLRDILHERHNDALDFGTCRA
PRPTDGGLGVFAHFANMLRRPLLALELATFAHVDRSQPATLMSFATPFAVPADLDAALSR
LQKGLGERKHALWMQVRNLTDQWRWQHPAAAAKRPPVAAAAAPSGGDTQPLLNASPDRTP
RRGSVWVVVPGCRLHQLAQALNKSAKRGWPRNHSGFFSVKYGRDLDALVTMCWRYGVPFH
ATYHCEGDLLLPGMGAAHAVMPLHCASMKISKDFLTPSGPALRLLWELDALRQEHHLMWA
ARRAKEQKIDPPPRSDSAVATAAAAAAVVPPPPPRAKERGRVRLREEPQVDVIEGIAEEG
PAASLLPPSPPLPPPQQQEHPEDEEEVKVEEQGAAPQLPGQAEGQAAAANAIGFFCALGI
RDAAAAAVTDVVVTEATGAADVAVASPVAAMVDVTEEAVVMGALHAPTAPCAPDGLAGGC
PVEVAVRGEGGMSGLWPGDVACGFLSPPTPATATVVLAQEETKKQALLRAAARSHARAFT
AVAAADAGTTAVAAQAPRPPPSAAAIDHGDVRQQQQQRTLQAIPEALLKEVQQQQQQQQH
CARPTSSTFKPILAELGLITYMAEDEENQDEKGVKEGVESDGKGIRGRELGREGVREDSR
GASGQCCEGRRQLQRAHCQAAVGATVYTSRQADCSSVEPGTGSDAQLPPLPLRSLPPAEV
PDSGVVEGDGAATTLYGNGSCGGGGGTTTLGVATTEPAVCGKASAAAAATACAGVARDDG
AGAGTVAAPTVAIAAAAAGATKTCRCAASMAGLSAAEGVHGTVQCTSCREEDNGGNVRPS
SSKPTEASGPWLSDGTANIVTSAFAVATLLTVATARMAPGLSSSPEPGGTMSAASDGYGD
GGGGGGGGGGGNGAVAAAAAADGGELSGVCSADGGRGGCGEAAGGKAGCADGFAAAAAAV
GVEGSVAAADVDADVAGEVAPAVVVPLASPATHITVSGTGPGDMTEYGSEEGLRNQGQQQ
QQRQQHQRALGVDSEIGTAVVADGEAPRVQPCTAAEVPPPHLKQLLIKETVDAIAALLPP
QPCIRVQAAALLSNLALVHRARAAAKEALARAMVNRHQHMMYPHLEERGTMSRLALLLQL
TPPLPPLAAAVNRTPATRSLSDALSPQMPAAEVLQPDSSVCACPVREEPEHAAQLMISLP
NQPQPPPPPPQQQQQQRQPAVLRQQPKLPTVEDQAARTARRNAPAAGGAFTAGLPGPHRD
ADADLGLGLGVDQAPPRRTTRGSKQRLVKEQHAAAAQERQATGQDQPRKQQQQQQQPFGG
TVARAASAAAAQAGGGGGGVVATTDHGGGDVLEDLPLTMPFALGSGGAGRRAKGASAAAV
KRGKKGPGSAAGGAAAGFRMQGAQRGAALGPVLPPEAEQRKRGPLEPAGGAAKKACGGGG
GGCGTAVGPLKVAAAAAAKPRAEKADRGPHVGAAAAATMGMGALGVPTSENGVALGNARD
AFLTQSILQPVFHAGPRPNFIPQAGIAHLAPPILVPPAWHSSSPSPAMSTFAAERTGAYT
SSTATWAAPPRIHGPPRPLSATTPTYRAEHDVSSVSTLWSTLRSPGEDLSVFEALPAGTA
PEITRNHVIVYKNAQHSDVDAPSTSEDARKWRKLCETAGPEPQPGELLQLADLLYKAEVV
LVDELNSLLAEAGLRTIDHVAEAVRKLGDKYISFAEKDELTTILVAAFSRLTGSADDAKA
AIAQWPEVMDWHRRRVAFAHPLGNKTIDKSKLGKLKAQVAVEEVYTPQSASPSCEGKAEL
WRPETFKGRHALPASSCCLTSCWPAQGWRWCGRFLLVELKTARHQSRQMANGDWQHHGYG
GLPA
>Chloroplastida_Chlorophyta_EP00203_Chlorella_variabilis_P009562_XP_005852108.1_hypothetical_protein_CHLNCDRAFT_133173_Chlorella_variabilis
MDGSPGPAANEAGPEASDGGSGGGAGAEGGSPPAAAAEKLARQESSGEAALASSQQAHDG
CTLAADPGSSGRDGEQQEPAPMPLDAAVEQQEQQQEQHGAGELEQRLPPEAGIQPQAGDE
HAAQEQQQQQQQQEEEEEEPGQQQGFAQSPPAADGGGGDQLAPAGALAGPDPDHQHQQPG
PGPEPEMDEGAAEAAAEAAAAAALEQQRKLNELEAVLRQGDAVMEPAIMERLREYVMANG
HPQAAVEYLTESYVGYAQMASLVCRWLEMTEQSGGGGGGGTSGGGPGAANGGTAAAAAAA
SPGSWAAARGGHGGGSGAAGGSAGAAAGGGGPLDEAFYLRQLAKERFDPHLFATVFTSGG
SGAPQWLNGLIASPGTPLLCFLRLQRRACSHGCGRSLVYELAGRYKNSLLLNFAIHKILM
QPGREKEVAAVGGSLAGYFGVFHRLMAAKLREAAAAGDDEGLAALTRSLKEDCCASQHTY
VHAQQVLCELARHPHGARFRRIAQELEEHAAALHGPVVWKMRQWFAEPGQPEAHYQVAAL
LSDILAASVSGVPPASEMGKLYRMYWPQEPGQQPPPVSFLRHPRVFDVLLHGLFSPGRQL
QPEVVQAYSGLLALAAAADDRRPCGPADGSGGAQPPDDLLDVSGVAATRAALEAAAELAQ
HVLQDQKSSAEELERAAAVMEYPCCAAGLLRAMSAQLTRPDYWQTAYHLLKSPPFLSLLS
LLVPRQPALHGSLLQLVGRALGALGNTNHDMAKGFLSIALVSAGRVFEVLRWAEEWKQSA
DPSLVRHLVFGVLEVSAPPYSPDFAGSMLRLMMAAGIRRQRLSTRDWAIKALLDEFAAAC
AQARGRAARGRQARLGPPRGRLGLAVQFKPPLTAREAAFLQDISADRPPGY
>Chloroplastida_Chlorophyta_EP00206_Coccomyxa_subellipsoidea_P006522_XP_005649071.1_hypothetical_protein_COCSUDRAFT_40900_Coccomyxa_subellipsoidea_C-169
MASLVVEWTKGLQDEELAEESASIAAFDEAYYLRELAKELFDPDKFSGVFTSGGSGPPRE
GRQLIYELSAKHRNCLLLNYAIQKILQAGHEDEVASVGSSLASYFGVFHRLMANRLKEVA
QADADRVDSLAAELKETCCQGQHTYVHAQQILTELGQHPRGSRFRRLSQELEAHAAAQRG
AIVWQMHAWFAAKSSSEPEVAAEAAVAQLLSAAEARRQGRPEGNAAWRPAPPLGNRGGPA
GPNQAMQRLHALYSADTPPPINTIRHPQVFKVLLDGLFMPGAQLASEDHEAHVELLALAA
AAVDDRPSGRLDLEDVDVTKVALQQAHAVAQSAAMGVRFGPREQVQAEAAAQCAVAAAGL
MRAMARPLGSAQYWREYHGSAAPAFLTLLSLIIPQQPALNPQAVDIIAAALKAMGNAKPD
IARTLLELGVAVLAAGQVMRMLSAGKRGSLTEFDNTAAAEQWAKTADPSLVRHFIFCVLA
AVSPPFSSQFASPIIRLMQASGVKRSRAGVREGQRVEQLEEFAAACAHVDFRPPLSAKQA
AFLHSLQAERLY
>Chloroplastida_Chlorophyta_EP00208_Stichococcus_sp_RCC1054_P007334_CAMPEP_0206143588_NCGR_PEP_ID_MMETSP1473-20131121_21097_1_ASSEMBLY_ACC_CAM_ASM_001109_TAXON_ID_1461547_ORGANISM_"Stichococcus_sp_Strain_RCC1054"_LENGTH_254_DNA_ID_CAMNT_0053539063_DNA_START_124_DNA_END_885_DNA_ORIENTATION_
MAADDTQSQQLSALESIFRQPDAVMEPNIFDTLCQYVAAHGQPRTAIELLCENYVGYPQM
GTLVCDWLAATEGYVQSGEGQTAGTAAAGVDTELTASHFLRDVVKEDFDPDRFISVFEAR
NSSQLAWLDDLKADAAGRQLIYQLSATHRSCLVLNFAIQKILRAGFEDEVASVGSSLAGY
FGVFHRLMASRLKQVPTARSMERLQAIASELQDSCCGAEHSCAHALQLLHLLGRHKHGAN
FRRLAQQLEQYAAA
>Chloroplastida_Chlorophyta_EP00208_Stichococcus_sp_RCC1054_P007946_CAMPEP_0206151460_NCGR_PEP_ID_MMETSP1473-20131121_38833_1_ASSEMBLY_ACC_CAM_ASM_001109_TAXON_ID_1461547_ORGANISM_"Stichococcus_sp_Strain_RCC1054"_LENGTH_668_DNA_ID_CAMNT_0053549007_DNA_START_1_DNA_END_2007_DNA_ORIENTATION_
XPSQDLVATAAAVAAIAAATIDSRPDGGNFDTQDVKATEAALRTGVKLAHDAAAGAKMDP
SRQRVAEAVLAVPAAAMGVLGFISACIGRQSYWRETYRVLAAPALLNLLSVIVARHPAMH
PQAMETVEAALVAVENSQPEVARLLLDVAASILQAGQVELVLSLVDQRWARTADPSHVRY
FIFKVLEECIPPYSPWFAATLVRLMAASGVRRSRGQRDSMAQQRLLEEFAAGAAAAGXXX
XXXXXXXXXXXXXLTMSRPAARQSGLYCLTQHNQLDLGGGGDEKLSLLSAPLRVDTSRGI
RRRTANSAAGGCLNRGQNSMAKTTHVIRSSYCARCGAAGATRRCPTCSAAYYCSAACGAE
HAPAHRDACAAVCSALRAAAQRTPEAEEQEAVSNLVTVVDFQLSLPPLDSEDDDCAACQP
GSPSWGGAAEFLGRRTEGVEAVVDWLRAQAPALLTSRAAADHLLATALRLRDGGQSAEVC
LLAWAILERCLSAGPQQFQDALTLQHSSFTDWTAAPDSEPAGGGMHEEAHLDYAAAYGAY
GAQQSAPRTPLQHSEAQRTTSCGSCDHTPVSPALGDESRSFPQQQSQQQQQWQQGAAAEA
ARDTLNRVSPRASPRQMAGLPLVSAVAAAVVDMLAPVLLAEHEDRNPFLPTPLDADFAAM
GFPALMCG
>Chloroplastida_Chlorophyta_EP00211_Chloroparvula_japonica_P008908_CAMPEP_0119141310_NCGR_PEP_ID_MMETSP1310-20130426_30812_1_TAXON_ID_464262_ORGANISM_"Genus_nov._species_nov._Strain_RCC2339"_LENGTH_146_DNA_ID_CAMNT_0007132749_DNA_START_1_DNA_END_437_DNA_ORIENTATION_
VVVQKVVQYLTNAVKANFDAAKADTIFQAAGAVEPAWLATMLQSLETRKLIYQLSEEHEN
SLLLNYAVQRIASDGHWKEIIEHGGKGALYAACTSYPVFCHILRETLAEVCSDSSVSEFA
QVPLVRTFVARTEFCEHAFLYTQLLL
>Chloroplastida_Chlorophyta_EP00211_Chloroparvula_japonica_P015776_CAMPEP_0119152414_NCGR_PEP_ID_MMETSP1310-20130426_47766_1_TAXON_ID_464262_ORGANISM_"Genus_nov._species_nov._Strain_RCC2339"_LENGTH_196_DNA_ID_CAMNT_0007144771_DNA_START_1_DNA_END_584_DNA_ORIENTATION_
XSRITGDGPQRDATLQQAYRAYSGAAPPPAEALQEETLLRYLVTQLFSADIRGRRDERLV
FLLAHAVTATPHAGAVEVDDADEEELFRARRGRTKDAIALAVGGLQPQGALTPGDLQEKF
PVLSKIVWSYPVVGRGVLVWAETLLLNPTFYTSSYFSQLVPMILYLIQCVAEAHVLLRDD
ALALCINMFQMKTDLX
>Chloroplastida_Chlorophyta_EP00211_Chloroparvula_japonica_P020305_CAMPEP_0119134358_NCGR_PEP_ID_MMETSP1310-20130426_16639_1_TAXON_ID_464262_ORGANISM_"Genus_nov._species_nov._Strain_RCC2339"_LENGTH_71_DNA_ID_CAMNT_0007125147_DNA_START_1_DNA_END_209_DNA_ORIENTATION_-
XDLDSMTALRINRTVLDTLLSFCAVGHVLPVLRQINRWSGVIDQAHVRYTLTQLLDMAQP
PFSMAFLRETX
>Chloroplastida_Chlorophyta_EP00212_Chloropicon_laureae_P008405_CAMPEP_0197498762_NCGR_PEP_ID_MMETSP1311-20131121_59709_1_TAXON_ID_464262_ORGANISM_"Genus_nov._species_nov._Strain_RCC856"_LENGTH_184_DNA_ID_CAMNT_0043044487_DNA_START_1_DNA_END_552_DNA_ORIENTATION_-
LQQGYDKEVAAVGGSISGNFNVFNRLFVRKIKELHSCASEKKEAILSQLFQMCCTDEIKY
TYSRLILAAAFDTPYGTFFRQFSAKLEAYAAKNTQAWKMKSLFLSGSEYNPKNIEAAFCI
SSILRSSTVVLGDVQKLNRMYKEGDTPSVELLRCPALKEKLLRDLFAPKRKLGEQHRLHI
VEVI
>Chloroplastida_Chlorophyta_EP00213_Chloropicon_mariensis_P000147_CAMPEP_0197478126_NCGR_PEP_ID_MMETSP1309-20131121_23636_1_TAXON_ID_464262_ORGANISM_"Genus_nov._species_nov._Strain_RCC998"_LENGTH_591_DNA_ID_CAMNT_0043019393_DNA_START_1_DNA_END_1770_DNA_ORIENTATION_
XGSGRIRLGLPPKRQREREKKGRKEEKRNWFSYNRRSVMEEAVDMEVEEEQDQKMTQLEA
IFQRKDAVTEPRILETIKQYVAFGGKPQTVVEMLSESYVGYGPMINVVLNWNSKFGLAEA
TDYKEEEQDCFWKFLSQIVRDNFNPTAFSDVFSSGGGIPEWFDELTVFPEGRQLIYDLTD
QHRNCLFLNFAVHHILQQGFDKEVAAVGGSISGNFNVFNRLLIKKIEELYTAEDENTDAV
LNQLFQMCCADEIKYSYSRLVLSQSFDTPYGGYFRRFAEELEAYAAKNAGFTIWKMKSLF
LTESGYNQKNIEAAFCISSLLRSTSTVWGDVQKLSKMYKEEDHPSVDLLRCSELIEKLLR
DLFASKRKLTDQHKFHIIELVKMAVVSETLDSASVDSHIAKAIACTESVSSGVKISDISL
EFLDISVASIGIFQWLKVKLLDEEFLDSGTSLFPSMLQLMSEILERQPLQRRDILLLISK
TLPLIGNSLPSFSKQMLDKVTILLVKGDVSLFCTFCKDVITQKFDRSLIRHLTMIVLRMV
GPPYSVLFASTLLKLVTASGFEKVKKNDKEQLNKHNMTILSFLAACKYINX
>Chloroplastida_Chlorophyta_EP00215_Chloropicon_roscoffensis_P004595_CAMPEP_0197508926_NCGR_PEP_ID_MMETSP1312-20131121_34972_1_TAXON_ID_464262_ORGANISM_"Genus_nov._species_nov._Strain_RCC2335"_LENGTH_550_DNA_ID_CAMNT_0043056749_DNA_START_1_DNA_END_1651_DNA_ORIENTATION_-
XGERGPAMKRAADDKNSDGNTEGEEGPEEPRKRPRLDQDPVLGQLEAVFQQKDAITEPEV
LDTMKQYVAVGGKPQTVVEMLSESYVGYGAMINVVVDWIANFVPHPEAQDALGRDCLWKF
LSQFVRENFDPAAFSDVFSSGGGFPEWLQGLIEFPEGRKLIYELTDQHRSCLFLNFAVHH
ILQQGFDKEVAAVGGSISGNFNVFNRLLMRKMEELYTAPEDEKDFVLNQLFQMCCSDEIK
YTYSKLVLSKAFDMPYGGYFKRYAEQLDIYAAKNAGLTAWKMKSLFLLSSGYNVKNIEAA
FCIGSILRSSSTVLGEVQKLSRMYKQEEGERPSLELLKNPELMEKLLCELFAPKRILTDQ
HRAHITDIVKEVVFHNSEDDMKTITDAIEGAILCAQTVSAGERLSELRLDFLDIPVASIG
ICQWLRARLMDPEFLDSGNALFVPLLQLIQEILERQPLQRRDILNLISDTLPRIGNSLHN
FSKQLLEKSTIVLTKGECYMFSSFVHTLLERKLDRSLIRHLSNTICRKFEPPFSSFFQTS
VLTVLQKALA
>Chloroplastida_Chlorophyta_EP00217_Crustomastix_stigmatica_P004560_CAMPEP_0183809686_NCGR_PEP_ID_MMETSP0803_2-20130417_45946_1_TAXON_ID_195967_ORGANISM_"Crustomastix_stigmata_Strain_CCMP3273"_LENGTH_220_DNA_ID_CAMNT_0026054495_DNA_START_1_DNA_END_663_DNA_ORIENTATION_
EALSGARDLLCATAKGAPPDPAAAGALLNVPAAAAGALAGAAAALSDPEHYKRVQGAAAT
RAFLALVREVVRLQPQLHLKALALLEGALGAVGTSSKESAERVLDELASLLGAGCVMPVL
QFAEEWAGLADLSFVRYLVERVLATAGPPFSPEFAGPLVRMLRLSNPGGLSARRLDVKVA
ELVTLCLKGKPKLTPPDHAALVAVLPPGGVAEWLQSQQGR
>Chloroplastida_Chlorophyta_EP00217_Crustomastix_stigmatica_P009617_CAMPEP_0183810280_NCGR_PEP_ID_MMETSP0803_2-20130417_47060_1_TAXON_ID_195967_ORGANISM_"Crustomastix_stigmata_Strain_CCMP3273"_LENGTH_158_DNA_ID_CAMNT_0026055093_DNA_START_1_DNA_END_473_DNA_ORIENTATION_-
XCAPPRGAMASDYGDDEPFEYPYMPSPTESAGPQPLSPVAPSSPTVGRVTAPPSNGPGAP
AGAAAEPPDPDSLAAYEAALMEKDAIMEPGVLALLSGYVRRGGEPQLAIEALGQHYRGYA
QMGSLACRWLQIAQQGAAEAAAAAAGKRPGAPPGGGGG
>Chloroplastida_Chlorophyta_EP00222_Ostreococcus_lucimarinus_P003530_XP_001418887.1_predicted_protein_Ostreococcus_lucimarinus_CCE9901
MSDDDEVCTRTATASDGEGTRAGESGAIAALGETKTSRLMELEARLAEKDFIMEPSAIDD
VRAYVSAGGAPSTAIELLSENYRGYAAMTTLAVHWLKVTAPPRRGANTSPIKVSAAVETR
GIDNGDGDATRTPTGGILTSGAGKGTPRERAATMETEARFDEMYFLEALVREKFDANKAD
AVFQGRPPAWLDGLFKSERGRAVLFSLAERNPNCLLISCAIQHAWQRGMRHEVRALGPAA
AAYFSIFHELLADHVKGIIEAGDDDERRMDFEERLKSMCCQSIGTYVFGQLMLATLGRDT
DKATTKSSQAIAARLSEEIEEAAASLHGAATVRRLAPWLAASAADATAKYATADLLSSRP
VGTNTSSVGQIRDSGALAAGDLKKLLDLYVSSDVKKKPSVAPLRHPDVLYNLISEAFKWT
VDSGANRLRSECFELIALAASDDETSVDEVKAALTEAVAIVENAKRGEMPEQTSVDKVFA
IPCATAGIIAAARSALTNEMYHRVVQVGNANSVFVHVLGEVAKKHIGLQGVVLEALNAII
QSCGSSHGAELAISLLDLGCELVAAGHVMPTITAAANSWRRTLDPSQIRYFANEVLEIAG
PPYSRDFAVVMIRLLDSANSRKRMSKTVDDFVEDVRVNRRSFHPPLSLAEVGVLDSLSR
>Chloroplastida_Chlorophyta_EP00223_Ostreococcus_mediterraneus_P009217_CAMPEP_0179621166_NCGR_PEP_ID_MMETSP0932-20121108_1050_1_TAXON_ID_548131_ORGANISM_"Ostreococcus_mediterraneus_Strain_clade-D-RCC2596"_NCGR_SAMPLE_ID_MMETSP0932_ASSEMBLY_ACC_CAM_ASM_000582_LENGTH_1887_DNA_ID_CAMNT_0021490203_DNA_START_1_DNA_END_5660_DNA_ORIENTATION_
RARVVVVVMAPHSESSGEEVCGDERVPTPVSVARGDDGVGGGDGAANATHASALMDDDSK
RIRDGGGAGGGDDDDGTLRAIERRLEANDFIMEPDAMDVVKSYVASGGKPSSAIEALSEN
YRGYAAMTTLAVEWLKITAPPKRGVNTSPIKAPARTDDSRTPTGGVASASGGVASGGKQR
GADDDAERFDEMYFLETIVREKFDSNKADEVFVGRPPKWLDEIFASERGRALLFSLAEEN
PNCLLISCAIQHAWQRGMRHEVRALGPAAAAYFSIFHELLADHIKGIVLAGDDAVRRRDA
EERVKKMCCKSVGTYMFGQMMLATLARDDSDAESQTSATMRAIAARLSEEVEEEAAALQG
AAAVRRIAPWLAASAADAKVSYATSDLLHSRPVGLEHQGTPSGALAVGDLKKLRDLYFDA
PDGDKPSVAPLRHPDVLYNLIAEAFKWSGGSHVNRQIDVCFDLIALATSDEGANMSADVV
SAALKDALNVVDLAKRGETVDDALTNRVLAVPSASAGIIAAVRSAMTNTDHYRVVQVGNT
NGVYLALLADVARRHIGLQGAILEALSAIIQFVGRSHGDDLVTSLLDTGCDILAAGHVMP
TLVVALNSWSRAVGPSHLLYFTNEVLEIAAPPYSRDFVMAIIRLLESANSRRGTSKTVDD
FVEEVRLRRREFALGLDVVSVLDFFRDEDVYTRXKVVGCLVFRYNRGXFFFGVYKATRDS
TFIRLATAHAAAQKRRNAAAGSSGGGAERLDFDSSPCFHPIMGCCAPPRAFAAGCCAPRA
FAPAPWDIPADGXEPGGDERDGHFTIRSAVAILDDGAKDDQRARVDEIEITSAASLTSCK
VKSLPPVMFHTIPVARSMPKSSNGEEIAASAASLARFLPLARPIPIKEDPASAITARTSA
KSTLIKPGNVMISVIPRTPWRKMSSASKKASCTGNDGSTADNXAVVGNDDEGVNILTKTL
DSLHSLVVALSTFKLKRHGDDTHGKMPXALRNLSDDGGGAGTSAAAHPSRDKHHIRPAQR
LLNRRPALLSRALTNFRVTTRTETTRELRTDLQMVSRIRLGRLQRLRIRIHDPKLHPVDV
RIHHPVHRIRATTTHTNNLIVAALLLSARGCTTAPLRXXXXXXXXRXXXXILRPVVVIEV
AIARHKREEPQLKATVEHGTSSLSTYTYDDAPAPKIRRNARDAVDAHHATVAVNADVREE
SVWETFLQVVSHFTSASQPTSTSRRRKFCILVRDMAASDRGLYGLKRFPGAVSALKRLVV
DADLETRLHANDAVAALAASREGVSMLCSNDDALFDTAMLIRAWEWRLALERIKATFGLR
VYWRCRLRVVLFKSKATSAFVSQFLSPRVFDPLQTHVAKRMPHNIDIGASLSSVIGRIND
DITVLNAXDEGDGGVISDGDGELAXPIPYADDVPRTSDFHLRRASPSELGGINPVEAFMG
DGFIGGSRTPGCVSNVWRILSSRFRKRAADEDEAEDDVKSDGGEAFGFEKANSGEVSFSI
TQNRLARKLMMLTRHENDSLRERACRVLYEYSARASNDTFGERVYDMLIGTDSKLRAGTL
SWLAYLFLQHIRNVRAFSPQNADDKPPLSNTVRFLLSDAVVRSASQGLTEEDAAIRESAA
RALRVAWDAVAVVPNERSSVSRDDDEDDVRVAMDDRLTFALDDRWLTFVNAGAARALCDM
QLSDAVGAPQLANTVLEHMAKTDRDAALYILSREHALDAAAERALTRRRVEEHKSTFKSH
KHVPALPAAADVDDEEDKSHALALSNAGDSGGEYSQHHIARWREYRTQYTPITAKFVEGE
LPERAADDWRARAEEYILAGGAASNKNGRTRRGPYERAILHEGGIGLAAKYDKLPVIFPD
APAVGPYAHDKNFVSLHTSAKKYTRPS
>Chloroplastida_Chlorophyta_EP00223_Ostreococcus_mediterraneus_P009684_CAMPEP_0179632742_NCGR_PEP_ID_MMETSP0932-20121108_7095_1_TAXON_ID_548131_ORGANISM_"Ostreococcus_mediterraneus_Strain_clade-D-RCC2596"_NCGR_SAMPLE_ID_MMETSP0932_ASSEMBLY_ACC_CAM_ASM_000582_LENGTH_655_DNA_ID_CAMNT_0021502293_DNA_START_1_DNA_END_1967_DNA_ORIENTATION_
XHSESSGEEVCGDERVPTPVSVARGDDGVGGGDGAANATHASALMDDDSKRIRDGGGAGG
GDDDDGTLRAIERRLEANDFIMEPDAMDVVKSYVASGGKPSSAIEALSENYRGYAAMTTL
AVEWLKITAPPKRGVNTSPIKAPARTDDSRTPTGGVASASGGVASGGKQRGADDDAERFD
EMYFLETIVREKFDSNKADEVFVGRPPKWLDEIFASERGRALLFSLAEENPNCLLISCAI
QHAWQRGMRHEVRALGPAAAAYFSIFHELLADHIKGIVLAGDDAVRRRDAEERVKKMCCK
SVGTYMFGQMMLATLARDDSDAESQTSATMRAIAARXLAAASAADAKVSYATSDLLHSRP
VGLEHQGTPSGALAVGDLKKLRDLYFDAPDGDKPSVAPLRHPDVLYNLIAEAFKWSGGSH
VNRQIDVCFDLIALATSDEGANMSADVVSAALKDALNVVDLAKRGETVDDALTNRVLAVP
SASAGIIAAVRSAMTNTDHYRVVQVGNTNGVYLALLADVARRHIGLQGAILEALSAIIQF
VGRSHGDDLVTSLLDTGCDILAAGHVMPTLVVALNSWSRAVGPSHLLYFTNEVLEIAAPP
YSRDFVMAIIRLLESANSRRGTSKTVDDFVEEVRLRRREFALGLDVVSVLDFISR
>Chloroplastida_Chlorophyta_EP00224_Ostreococcus_tauri_P002010_XP_003080257.2_TH1_protein_Ostreococcus_tauri
MPSDSEVTHGCDRGDGDGGDDDARAGVPDEATTAVLEEIERRMRTKDFIMEPEAIDDVKR
YVAAGGAPSTAIETLSDNYRGYAAMTSLAVQWLRVTAPPRRGTCTSPMKTSGDSMAKEGR
RGESGEQETPQGPNADEDGGEASWGSDARFDEMYFLETLARERFDANKADAVFEGRPPAW
LDGLFRSERGRAVLFSLAEKNPNSLLISCAIQHAWQRGMRHEVRALGPAAAAYFSIFHEL
MADHINGIVVSGTDAVRRRELIERLKSMCCQSIGTYVFGQLMLASLGRDEDDATASVSRT
IAATLSEEIEEAAAKLHGAATVRRIAPWLATSAVDVSAKYATADLLSSRPVGSSYSADRT
RDIGALAAGDVKKLLEMYITSDEKPTVVPLRHPDVLYNLIAEAFKWTPDNVNRLRGECFE
LIALAAADENITCDEVKDALNAAVAVIEDAKLGKDLDKAQMEKVFNVPVASAGIVAAVRS
ALTCEAYHRVVQVGNTNEVLLQILADIARKHVALQGAVLEALTAVVNVCGRSHGDELVIA
LVDLGCELVAAGHVIPTITTACDSWRRSLEASQIRYFAEEVLEIAGPPYSRDFAVIMIHL
LDSSNYRKKMSKTVDEFVEEVALKRRELKLSLSEVNKLDHLLR
>Chloroplastida_Chlorophyta_EP00227_Mantoniella_beaufortii_P005050_CAMPEP_0197607328_NCGR_PEP_ID_MMETSP1326-20131121_46830_1_TAXON_ID_1155430_ORGANISM_"Genus_nov._species_nov._Strain_RCC2288"_LENGTH_95_DNA_ID_CAMNT_0043175373_DNA_START_1_DNA_END_282_DNA_ORIENTATION_-
XIRKRFDPRKADAAFTKGRPTWLEQLLNSDRGRAVLFSLAEEHPNCLLITIAIQHAWHHG
HGDEVRALGPAAASYFSIFHELLAENFHDLLAAGX
>Chloroplastida_Chlorophyta_EP00228_Micromonas_bravo_P002118_CAMPEP_0203010528_NCGR_PEP_ID_MMETSP1401-20130829_10843_1_ASSEMBLY_ACC_CAM_ASM_000894_TAXON_ID_38833_ORGANISM_"Micromonas_pusilla_Strain_CCAC1681"_LENGTH_717_DNA_ID_CAMNT_0049752203_DNA_START_1_DNA_END_2149_DNA_ORIENTATION_
XAPGDPSSKLLELERTLAAKDAVMEPGVMDSLRTYVASGGKPEAAIELLSENYRGYAQMS
SLVCGWLELTEETEPSAHKHAGRAAEFSPLSPVAQLKDRGGDASAAATPRYYGDEDDTPQ
GGTTAPRVEATPPGSGFAAGGGAGAAVAEALEGWRGRVRRDETFFLEQLIRKKFDPRLVD
AVKGRPTWLTQLLHSDRGRGVLFSLAEKHPDCLLITVAIQHAWQHGHADEVKALGPAAAS
YFSIFHELLADHFRDLIGAGDDEARLAEATSAIRTACCQSLATYLFAQMMLADLANGGDA
GLGGETSRATQSSAFATRVSQELRAAAAEAHGAGVVRRVAPLLAASDADARAATVVGDLL
QAADDFKKRKNTSAHALAETTRKLRAMYLDDEDDASQREKSFEKPSTAPIRAPELLRALL
DEAFRWDPNADPKRNADARARCFDLIAFATCGEDEFSETRAKLAAVFEWCAGTTRGVALC
LEEGSSPFLETITHPVPAAGALAWVKSAMGNPEHYKQVHAAANTAAYLHVVSEICKAHVR
LRLEALETVTAAIAAMGKGANEQTHLATLDVAVELVEHGLVLPALRAATDKWRRVVDPSH
LRYFAGEVLEVAGPPYSGAFAAAALELLRAANAGKGMTRACDEFVEQCRRQRARGALQPA
LSKDLDEVLDRLAGSGGKGGDEKRSEQSKGRAKNDARLACRAARMGPRLRSRIMTRR
>Chloroplastida_Chlorophyta_EP00229_Micromonas_commoda_P000672_XP_002500046.1_predicted_protein_Micromonas_commoda
MAPPPSERPGANPLRQPELLRSLFDEAFRCNVGAAASADPGRAESRAQCVDLIVRAVTDG
GEDEVAEARRALESATRALEAAARGSAPEPESFRGLVGYPPAAAGVIAWVSSAMGDPEHY
RQVHAGASNQVYFGMLARAAVAQPRLRERALDAVGAALAAMGKGSSEALHLGALDVAVEM
VEAGHVLPTIEAATERWSRHVDPSHLRYFAGEVLEVAGPPYGGRFASAMVRLLRGANHRR
GMNRAIDEFVAQVRRQREGGRLHPNLAKEDDTFLDYLAK
>Chloroplastida_Chlorophyta_EP00230_Micromonas_polaris_P007127_CAMPEP_0117632912_NCGR_PEP_ID_MMETSP0802-20121206_4842_1_TAXON_ID_38833_ORGANISM_"Micromonas_sp._Strain_CCMP2099"_LENGTH_896_DNA_ID_CAMNT_0005437401_DNA_START_658_DNA_END_3347_DNA_ORIENTATION_
MAKVYRNSLRMVCEGVRGCGDDMIYFSSDETHPQPSPSTHANTRRPRAKTATAATSAHTR
VTKSGVWLGTWRLLXGLTAARVLRRTARLFVRGCGWAADKFFIYAPATGAHALSASGEPS
RRRHTTDDALEYLDRLTRGAVKLTGVSTRRRKWHPDVPXVAMDAGGVPAVDAGGAPGVVP
TVRFASPDDSSKLLELERLLAAKDAVMEPGVMDSLRVYVASGGRPAAAIELLSENYRGYA
QMASLVCGWLELTEDMEPGGGHKHEGNTAGGFTPLSPVAHFGKDKDRGGDASAAATPRYY
GDEDDKDDTPQGGTTVGRTESTPTKHESCGNTPGAVAEALLRWRTRVRRDETFFLEKLIR
KKFDPRKVDAVKGRPTWLTLLLNSDRGRNVLFTLAEKHPNCLLIQVAIQHAWQHGHQDEV
KALGPAAASYFSIFHQLLADHFRDLISAGEDEVKLAAAVKAITSAGCQSLATYLFAQMML
ADLANGGEAGLAGGDGGDNKEGVMSGAGGDTDSNNIRDTQSKALATRVSQELAAAATSAH
GASVVRRIAPLLAATDADAVAMTAVGELLQAADDSRRRRGGGCGAFPPEMLKKLRAMYFE
EVPDGADAMETPPETSLPHEKPSTTPLRTPELLASLFQEAFRWDPGVDINRETRTRDACF
DLIAAATTADGDGERLDAASALRLTHDSLASTTRGAPLSLDEESSVLTTLHSSAVAAAGA
LAWVKSAMGNPEHYKQVYAATNTAVYLQVMSEVAKKWPRLRGQALDVITCALHAMGKGAN
EHTHLATLDTAVELVELGLVLPALDAATSAWQLHIDPSHLRYFAGEVLEVAGPPYSGAFA
AAALRLLNAANAGKGMTRSADEFVEQCRRQRARGALTPALDKTLDAVLDRLAGVKK
>Chloroplastida_Chlorophyta_EP00231_Micromonas_pusilla_P003123_XP_003057878.1_predicted_protein_Micromonas_pusilla_CCMP1545
MHFLEQLIKKKFDTRRVDAVKGRPQWLQRLLNSDRCRAVLFALAEAHPNCLLITIAIQHA
WQHGHADEVRALGPAAASYFSIFHELLAYHFRSLIDAGDDEEKRALAADAIKTACCQSLA
TYLFAQMMLADLAGGGDAGVGGGGSSNSQVRALAVRISQELETTAAAAHGLSTVRKIAPL
LCASDADAAATEAAGELLLAAAETRERQEFGGAGGGLPQGILRKFHDMYLGDADAAGATK
PSKAPLRHPDLLRSLFDDAFRWAGSGGVVRPESRDACVDLLVLATTVGDDEATTTKAALT
ETLSTCERAARGQQPNVAALGELVQIPAVAAGVLSWVRSGLGSPDHYRDPVRAKASSAAY
LSLAETVAKRSPRFRAEVLDVVTVALKAMGKAQSEELHLAVMDVAVEVVACGVVLPALEV
ATKSWASLVDPSHLRYFVGEVLEFTAPPFSGDFAGSVLRLLRAAGTRRGMLPSIDAFVSE
LVGQRMKGGLGPGLGREEGAILDALRGVRR
>Chloroplastida_Chlorophyta_EP00232_Nephroselmis_pyriformis_P006497_CAMPEP_0182894612_NCGR_PEP_ID_MMETSP0034_2-20130328_25182_1_TAXON_ID_156128_ORGANISM_"Nephroselmis_pyriformis_Strain_CCMP717"_LENGTH_228_DNA_ID_CAMNT_0025028403_DNA_START_108_DNA_END_789_DNA_ORIENTATION_-
MASDLNQLEKDLSSPDAVMEAGIFKLLSQYIKYGGKPTTVVEALSESYKGYAQMAHLLCD
WLALISPEGAVEDTPSEFEVRFCQSLVKERFDSKEADKVFSEGQPLWLKDLVEDPAGRSL
IYDLSEKHRNCNLLSYAIQYIWHKGHEDEIAGLSSASAHFDVFHRLISRRLLALQHNTVA
ELSEAVREISKMCSYEQSCYLHASLMLRVVAGEPGGERFRRMWQELEX
>Chloroplastida_Chlorophyta_EP00232_Nephroselmis_pyriformis_P011362_CAMPEP_0182883188_NCGR_PEP_ID_MMETSP0034_2-20130328_18237_1_TAXON_ID_156128_ORGANISM_"Nephroselmis_pyriformis_Strain_CCMP717"_LENGTH_251_DNA_ID_CAMNT_0025016321_DNA_START_1_DNA_END_752_DNA_ORIENTATION_-
XYTAVGDMLASGRASAGDVLKLHKMYSQQQLPPINALRHVQCVHLLLSEAFDPSRPLPPD
RQPAYLRLLGLAAAAADRREQGGGLSMSGVQEVEAALRTLRDLLEGAKLGRAPAAEDAEA
LLGLPMVATALVLWVRRKFASRDQFLSGEGSNSSPILVAMMAAVARAHVMHHAALLEVVG
KGLRVSHNTASKAVPSLVDLAVLILTLGSVDRVMIFMEEFAACEQKDPAVLARFATQVLQ
VAAGPYSPPFA
>Chloroplastida_Chlorophyta_EP00237_Pycnococcus_provasolii_P012498_CAMPEP_0205959336_NCGR_PEP_ID_MMETSP1459-20131121_55293_1_ASSEMBLY_ACC_CAM_ASM_001120_TAXON_ID_41880_ORGANISM_"Pycnococcus_provasolii_Strain_RCC931"_LENGTH_626_DNA_ID_CAMNT_0053331921_DNA_START_1_DNA_END_1881_DNA_ORIENTATION_-
LSTTDFVLYDPALVETSLASFISSHGDSSENAAAAAIQALTASYEGTPHVAQLACSWLAQ
VRAADVKASQKGTAAPAASIDDATDEIATTMLMRECTRAFTRHASIALQLSLKGTPPWMQ
AMLEDKVGRKVLCNLAEIHPQDKLLQLAIHMICNTGHASEAMGMQAAVRNLDVYKAVLTS
GLTNALADRGGGDEASNVDCEGARLQRQATTALARCAALSHESYWFAVRTVEELRKLATP
RIAARCASLRRALDAAAALRAGPGVLYKRTVTLQPATADVPTTPGDAQLDDLASALLQAG
GHAPAKGANDAAPDALFRMHTNMFSTRGGGGVGAGVSGRAGMGDPRVIAPGGLRHHPRVT
AALIALGFRPFRAASPRDVSRAIDCLAVLEASREVDDDDGEGDVAEEEQEVRSRVRASLI
AALRVCKRASTLSATMPPPSTSAAAAADEGEAVLTAVSRRLGCLALIHFARSLLSGTDVA
VPMLAPADGEPGLCAAVWDDFSFDDEGAFEALEAAASTNALEPQVARPAAVVQLLCLCAE
SMPEVAGDACEAAIHALWRIGWEGGDRVGAAALVEVFATSSSVMASTSPRVVRAARNAVR
IARRYPHVLGDTFITSLTGRAPKLVM
>Chloroplastida_Chlorophyta_EP00238_Polyblepharides_amylifera_P013374_CAMPEP_0196583024_NCGR_PEP_ID_MMETSP1081-20130531_41743_1_TAXON_ID_36882_ORGANISM_"Pyramimonas_amylifera_Strain_CCMP720"_LENGTH_147_DNA_ID_CAMNT_0041903783_DNA_START_1_DNA_END_439_DNA_ORIENTATION_
XSTQLLHSLAEGQPLLAPAVLEVLTGALACLGKQSSDLQNQVLDIAISLLINGHVEHVMD
FAEKWAKGSSRPDPSLVRCFLAKVLKIAGPPYSRYFAGSVIQLMSIAGAPLDAGENFFEF
LKVCLIANFNPPLSKEERTILQHASQL
>Chloroplastida_Chlorophyta_EP00240_Pyramimonas_obovata_P013045_CAMPEP_0118928688_NCGR_PEP_ID_MMETSP1169-20130426_5886_1_TAXON_ID_36882_ORGANISM_"Pyramimonas_obovata_Strain_CCMP722"_LENGTH_244_DNA_ID_CAMNT_0006870725_DNA_START_1_DNA_END_735_DNA_ORIENTATION_
SLVDLLAWACAAEDSRADTLQGGAVAATRAAVVEALALVEQLPGASQLDLEARSTQVVLS
TPVAAAGLLLWLGYQLSSQAHYESAYTSTATPLYLKLASLVAEGQPLLAQRILDVMLAAL
ECLCKTAPELQQEILGIAIVLLRNGHVEEVMTFADQWANGKAHPDPSLVRYFLTKLLRIT
EPPYSHFFASAVIRLMSLAGEPVDAREHLVEFVESSLYAEYNPPLSKEDRSELVKISRRL
HLSH
>Chloroplastida_Chlorophyta_EP00241_Pyramimonas_parkeae_P000942_CAMPEP_0114229488_NCGR_PEP_ID_MMETSP0058-20121206_2934_1_TAXON_ID_36894_ORGANISM_"Pyramimonas_parkeae_CCMP726"_LENGTH_561_DNA_ID_CAMNT_0001340567_DNA_START_229_DNA_END_1914_DNA_ORIENTATION_-
MEPSILDTLRRYVAAGGKPTEAIGFISENYRGYAQMASLVCGWLDHLEDDPSEKGQGEAK
YLAELVKEKFDPRQADTVFSSKADDVPGWLKDIMQDRHGRSLLYELADQHRNCLLLSCAI
QSIWKAGYESEVASRSVAAAYFEVLVQMLSQKLKAFVSTSDPLACTEIAIQLRNTVCSSQ
EAYVFTQLLLSGLEGEAHGGPACRRLMQELEQGAANHLSTTLVRKMAPLWAGNAHEAEAA
AAVADLTSALAHNDLARVHGLYRSDAPPAVSHLRDPVLIEKLLAALFAPLGKAGQSGEGG
ALHQALLRPHSKQLALDLLAYAAAAPDSTSDALNAECVASTRAALEHAIVITQQPPAEMH
VHMDLESPTIQSVLTTPVSAAGILLWLETKLSDPHHYTSAYSSTATPLYLEVLKIVGGAH
PLLVPQVLEVLIGALECIGKQSPELQQHMLSIAALLLRHGHVEAVAAFADRWVTGRANPD
PSLVRYLIVKIVGIAAPPFSRFFVVCVLRLLRVGGDPQDLTLSSRNHLCEFVEFSIGANF
EPPLSKEEHALLQQMHSDLLM
>Glaucophyta_Glaucophyta_EP00276_Gloeochaete_wittrockiana_P016054_CAMPEP_0184335388_NCGR_PEP_ID_MMETSP1089-20130417_3954_1_TAXON_ID_38269_ORGANISM_"Gloeochaete_wittrockiana_Strain_SAG46.84"_NCGR_SAMPLE_ID_MMETSP1089_ASSEMBLY_ACC_CAM_ASM_000445_LENGTH_590_DNA_ID_CAMNT_0026660013_DNA_START_1_DNA_END_1773_DNA_ORIENTATION_
CTTTTEHKRAVKMATSAMLSPALAAILQSLGAKDSIMETDVLAQLRKFVASGGTPQDAVL
QLSDNYRGYAQMANLVATWLTVDGADENEPGATKRGPGDASIEDEPSLSKSQVKVADILA
ERVAECFDTKKADSIFAEGASAPGWLEELIQSSRWRRMIYSLSDHYKHCLMLNYAIQRIS
DLGHQMEIASVSTACTYFSVFNRVFLQALDQAWDGDEETLRSAALDLCTVCCHTQHTYLY
AQAVLHRIVTSMAYVPNVENVLRLCSEIEAFAMRPSVIGTSQRPPKMVWKMRYAIDEDAS
SSRDVQTSILYMLHSDRTNPGDISLLHKLYSSPNPPPASFLTHSDVLHLLIRDLFTPGKI
VNSPSLQQYTYLLAYAACTRSRKRKSSSLHAEEESSGDTLSDRLSPGQELKATIRALEDA
VAVCQRNMYGTQAQAVLEQLTEHVEFPVVCMGVIHWVQAILSDKQYYSTPHHTVSTPLYL
DLLRKTVDLHPLLASNVLELLATVFEIDPSDIELDPLQAIQVKRHFINSMLDLLRKGHVM
SVMALMTKWIKNVDQSLIRYFVSRLTSFVEPPFSPEFEQALSLLKGCVGD
>Cryptophyceae_Cryptomonadales_EP00279_Guillardia_theta_P013221_XP_005830940.1_hypothetical_protein_GUITHDRAFT_163694_Guillardia_theta_CCMP2712
MAEAMQRLQRGDSVMEPKAFEDLKACLLAGQEPSMLVEQLSDNYHGYAQMANLLCEWHCF
LGDDRRAVDREVRGYLKSMIIKHFGLEQIDLQQISNPRWLEQMIQDPEWRDLIYELSEQF
PSSLLISFAMERISQQVGLEAEKAGAESASSKLKIFNSVLKETLADMTNGKEVMPEDLEA
LKSLICHSEHTFVYVVALFRQLAMKHKGEFQEECLLRLSEEIRVEIAKRGKGRQAEAFCN
AITGAVEYPEVAMAIGSMTSTKKTNPSDISKLYNIYTAEIEKVQALTKDENSAMSPETLM
ALREGIQQCEIVSVGILLWVGGKLVEESFYLPGGGHVRLAKPYQQMMEHCVLIYPAQREI
LLEMLQKIWDVSLQLGGNGNQEEKVLAGDIAIDNMLFLFELGSVLRAMRSLARWAPVMTP
EQQHRTVTEILSCSLPPFSSQFVSTFLGLLQKMPSLDALQLSAESKSLMKDFQTYLEGSK
GKHDIDEDLQGIVKEISSTSWS
>Cryptophyceae_Cryptomonadales_EP00281_Chroomonas_sp_CCMP1168_P029109_CAMPEP_0206251600_NCGR_PEP_ID_MMETSP0047_2-20121206_22116_1_ASSEMBLY_ACC_CAM_ASM_000192_TAXON_ID_195065_ORGANISM_"Chroomonas_mesostigmatica_cf_Strain_CCMP1168"_LENGTH_203_DNA_ID_CAMNT_0053677575_DNA_START_1_DNA_END_606_DNA_ORIENTATION_
XQNLSDGVLVVLRDGIEGSKVCSMGVLSWLGRKLTNPQFYEPGKGFERLSPPYVRMIQHI
ALTHPPQREAVLSLIEKVWDVSLEMATEEKLQAMELSMGMALLLLQLGVVMHVLKTLKKW
VPTATPEIQRQCLAGVLVAACPPYSSQFVCAVLWLVKGMQNLVILQHADSRLLVQEFVAH
VNGDRKQYELDPESTAALDRALX
>Cryptophyceae_Cryptomonadales_EP00281_Chroomonas_sp_CCMP1168_P035653_CAMPEP_0206250842_NCGR_PEP_ID_MMETSP0047_2-20121206_21697_1_ASSEMBLY_ACC_CAM_ASM_000192_TAXON_ID_195065_ORGANISM_"Chroomonas_mesostigmatica_cf_Strain_CCMP1168"_LENGTH_329_DNA_ID_CAMNT_0053676737_DNA_START_1_DNA_END_985_DNA_ORIENTATION_
XGEGGDGKPVHRLAAEDSVMEPRVLDVLRDCLVSGEQPKVLLEHLSDNYRGYAQMANLLC
EWHALLGDDDKALQREVRGHLKSVILRDFDPKIADSVFQKAGSPPRWLDQMVQIPEWRDL
IFELSELHPNCTLMAYAMENISQVGLEAEKAGPEAAATNLGIFGSIFREAMADLFKPDRE
VSPDDLEEIKRYACHNEHSYLYILAVLDCMGRDGRAGGRAGQAMKRVGQELHRELVSRGK
GRQAELYAAAVSGGTRHAEACAALTSMLGTRKTNPSDISRLYDFYMAKPAEKRPPAGLMQ
HPAFLDILVQAVFDPQVKIKHEFVDKYNX
>Cryptophyceae_Cryptomonadales_EP00282_Hemiselmis_andersenii_P000485_CAMPEP_0114134690_NCGR_PEP_ID_MMETSP0043_2-20121206_14310_1_TAXON_ID_464988_ORGANISM_"Hemiselmis_andersenii_Strain_CCMP644"_LENGTH_533_DNA_ID_CAMNT_0001228383_DNA_START_1_DNA_END_1598_DNA_ORIENTATION_
EPWVEDVLRERSRAGEKPEELMDHLGDGYQGYAQMANLLCEWHAMLGDDEKALDREVRGY
LKAVILRDFSPTVADSVFEKAGQTPQWLDKMTAEPEWRDLIYELSEMHPTCNLMQYAMAE
ISQKGLEADKAGPEAAAANLAIFRTMFREAMVALCDPSKEPSTDDLEDLKRLACHNEHAY
VYVLSVLQSLSGEPLGPSMRRVAQELQRELASRGKGRQAELFHTAVSGGAAHTQACAAAD
EHDGDAEDQPERHPDAPQALRGGGGGERPPARLMQHPAFLELLVQAVFDPRVKTNPSFQD
QYDFLLAYAVSPPGXVEDGGAFQATSEAIKRVRQLSKEDAQTLPDHVMLVLREGIEASKV
CSMGILLWLGGKLCEAGFYEPGGGFERLAQPYVRVIQHIVLTHPSQREWVLGMLGRVWAL
SLEMATEEKVHAMELSVDMLVLLLRQGMVLRCLSVMCRWLPTAEAEVQRRCLVGVLGAAA
PPYSLRFVAAVLGLFGVMQNLELLHHQDSKGLVGEFVDHVREQRGKYNLDDDA
>Cryptophyceae_Cryptomonadales_EP00283_Hemiselmis_rufescens_P018612_CAMPEP_0173458564_NCGR_PEP_ID_MMETSP1357-20121228_59829_1_TAXON_ID_77926_ORGANISM_"Hemiselmis_rufescens_Strain_PCC563"_LENGTH_412_DNA_ID_CAMNT_0014425943_DNA_START_1_DNA_END_1238_DNA_ORIENTATION_
XAANLAIFRTMFKEAMHALCDPSKEASTDDLEDLKRLACHNEHAYVYVLSVLYSLSSEPL
GPSMRRIAQELQRELASRGKGRQAELFHTAVSGGAVHTEACMALTSMMGPRKTNPSDILT
LHKLYTGPAADRPPACLMQHPVFLELLVQAVFDPKVKINPAFEDKYDCLLAYAVSDGRGG
LVEEGEEFKSNSQAIQRVRALSKEDAQTLSDQVMAVLREGMETSKVCSMGILLWLGGKLS
DAGFYEPGGGFERLSQPYVRVIQHIVMTHSSQREWVLGLLEKVWALSLEMGSEEKVHAMV
LAVDMMVLLLRLGMVLRCLLVMRRWLPTAEVEVQRRCLVGVLGTAAPPYSLPFVTAVLGL
FGAMQNLEILHHADSKVLVGEFVDHVKEQRGKYNLDADANAALDRALAMSWE
>Cryptophyceae_Cryptomonadales_EP00285_Hemiselmis_virescens_P011070_CAMPEP_0173403882_NCGR_PEP_ID_MMETSP1356-20130122_57875_1_TAXON_ID_77927_ORGANISM_"Hemiselmis_virescens_Strain_PCC157"_NCGR_SAMPLE_ID_MMETSP1356_ASSEMBLY_ACC_CAM_ASM_000847_LENGTH_308_DNA_ID_CAMNT_0014364463_DNA_START_1_DNA_END_921_DNA_ORIENTATION_-
XPNVIDTTKMCIKAGEDPKVLVENLADSYRGYAQMANLLCEWHVLLGDDPNDLDREVRGH
FRSVILRDFNPTVADSIFERAGKGSTPPAWLDHMVAEPEWRDLIYELNEMHPTCNLMAYA
MEKISRTGLEADKAGPEAAAANLNIFTTMIKEAMRDLCDPSKEPSADDLEDLKRLACHNE
HAYVYVLSVLQCLSSEPLGPSMLRIAQELQRELVARGKGRQAELYHTAVSGGAAHTEACA
ALTGMLGTRKTNPSDVLQLHKLYTGPVGERPPVRLLQHPAFLELMVSAVFDPKVKINPTF
EDKYECLL
>Cryptophyceae_Cryptomonadales_EP00290_Baffinella_frigidus_P023107_CAMPEP_0180247372_NCGR_PEP_ID_MMETSP0987-20121128_36104_1_TAXON_ID_697907_ORGANISM_"non_described_non_described_Strain_CCMP2293"_LENGTH_237_DNA_ID_CAMNT_0022215313_DNA_START_1_DNA_END_711_DNA_ORIENTATION_
EKAEKAEKAIERLSKVDSVMEPKVFDDIKVCLQGGHDPAKVLELLSDNYHGYAQMVNLLC
EWHSFLGDDEKALDKEVRGHLKTLITRDLDSTTADSVFAQAGSPPKWLEEMVLDPEWQDQ
DMLYELSEAHPGSILMAYAMERISEVRGVNAVKTGAETASSNLRIFDQVLRETVQELAAT
GREVAPEDLKDLKRLACHNDHAFVYVLCLLKALQQEPGGAGLARLSQEIRAEAAAKG
>Cryptophyceae_Cryptomonadales_EP00290_Baffinella_frigidus_P050005_CAMPEP_0180394750_NCGR_PEP_ID_MMETSP0989-20121125_34459_1_TAXON_ID_697907_ORGANISM_"non_described_non_described_Strain_CCMP2293"_LENGTH_257_DNA_ID_CAMNT_0022396741_DNA_START_1_DNA_END_770_DNA_ORIENTATION_-
LDPEWQDMLYELSEAHPGSILMAYAMERISEVRGVNAVKTGAETASSNLRIFDQVLRETV
QELAATGREVAPEDLKDLKRLACHNDHAFVYVLCLLKALQQERAGLARLSQEIRAEAAAK
GKGRQAEMYHQAMAEAGGHPDACRAIGSMVCANKTNPSDMNKLHDLYTATPAHRRPPASL
VHRHDLLDILVRAVFDPRVKVTPSLVPKYHWLLAYAFDGPAYGSPADDGPAYGSPAEEED
GAGSGVAAVEDGEAFGX
>Cryptophyceae_Cryptomonadales_EP00292_Cryptomonas_paramecium_P014791_CAMPEP_0113713000_NCGR_PEP_ID_MMETSP0038_2-20120614_31729_1_TAXON_ID_2898_ORGANISM_"Cryptomonas_paramecium"_LENGTH_133_DNA_ID_CAMNT_0000639639_DNA_START_1_DNA_END_396_DNA_ORIENTATION__assembly_acc_CAM_ASM_000170
XAGRGAGACRLAQDLHHEVSGKDKARAAELYMNAVLGFGAXSGGERTTEGKESAAAVSSI
IQARKTAPSDIDKLYTIYCGPPVRRPPAAILHRPEFLELLTQAVFDPKVSVRLDFEVKYR
WILAYALVTGSGP
>Cryptophyceae_Cryptomonadales_EP00292_Cryptomonas_paramecium_P021012_CAMPEP_0113701410_NCGR_PEP_ID_MMETSP0038_2-20120614_24558_1_TAXON_ID_2898_ORGANISM_"Cryptomonas_paramecium"_LENGTH_178_DNA_ID_CAMNT_0000625297_DNA_START_58_DNA_END_591_DNA_ORIENTATION_-_assembly_acc_CAM_ASM_000170
MSKNVEDILKHLGNKDSVMEPKVLDWIKECMAAKEEPKQLLELLSGNYVGYAQMVNLMYD
WNMLLGDEEIAIDREVRQHMKSAITRDFDPVKVDSAFQKECPPKWVEQMILDSEWRDLLY
ELSEAHPNSTILSYAIQCLSDVGLDADKAGAETATSNLKIFKTKLRETMTELAAGDSE
>Cryptophyceae_Goniomonas_EP00295_Goniomonas_pacifica_P051484_CAMPEP_0175898684_NCGR_PEP_ID_MMETSP0108-20121206_1387_1_TAXON_ID_195067_ORGANISM_"Goniomonas_pacifica_Strain_CCMP1869"_NCGR_SAMPLE_ID_MMETSP0108_ASSEMBLY_ACC_CAM_ASM_000204_LENGTH_212_DNA_ID_CAMNT_0017220071_DNA_START_1_DNA_END_639_DNA_ORIENTATION_-
TQEIVMSNPVGATLKGQYQTLSNLFQVPMAMLGFCIFIRSRLGDAYWYTGPYHLDTTPAY
LVVLMHIAQRSPLLHATVHEILVAAFELDINWDANQALQLRRDLLDAMLRLLLLGYVDPT
LSTLHRWSQSTDLSLVRYFLVNMFAQIQPPFTAQFVGQVLRVVVADEKTLGFMMHQESRE
SVSDFLHHCDEMRSALTPKDVSLLDKALAVAS
>Palpitomonas_Palpitomonas_EP00297_Palpitomonas_bilix_P002792_CAMPEP_0113867596_NCGR_PEP_ID_MMETSP0780_2-20120614_508_1_TAXON_ID_652834_ORGANISM_"Palpitomonas_bilix"_LENGTH_634_DNA_ID_CAMNT_0000852559_DNA_START_1_DNA_END_1903_DNA_ORIENTATION_-_assembly_acc_CAM_ASM_000599
XTFLCTIETNKQKRKEAVLMDLRSDDDVCDFHFQQDLEKEKRGGNVQSFLRYTAHKYSGH
GAIAXLIQKWMDFLCKSSHPSHDSCVEVSAIENFKLSFDPEKADKAMLQEGRKVAEETKI
LIKKRQWRKMFYSLANKHTQSNYLQFVLHMIADSGHANEVLAASKLAASSFSLFELLLCE
SMDAMLRQESGNSIFRRLPKSIALIDLAKRDEATYFFVHSLLLGASDVSSALSSQLLHSL
ISSGKSMGANSEVHRTCLVPPSETSLQLDRCVESMFFAAVPTMADIEKVNYLLKEKDVLS
DKELQSIQQKDVFDFFLSSLFYPSFETARRRGGQESFCLLAFASCARKGERTSAVFSRAQ
GVSQQLESLYEALQTEGIVLDGEKLRKAVTSTTPSSLLCCLGFIVWAEGILTHPPLYQSW
QNGIDNLLDILAGVLLHQPRATIHLLTAIEHAMRGFPSEDKLGENAMGRRKAFKKMSALL
ARISLYPSATVSCFRLVCQLYEDSILDHSHLGTFLLVHLNSTAPPYSDLYAYLLSSILGC
LHDPRIVSSQEQWMDNVKRVLSSFAEKWANSVSDFDQPLMESKKERGKVRLIECLHSLNV
RIPSILVKHLPSTHSDSVDDRASTVVSFKRKKMQ
>Centroplasthelida_Centroplasthelida_EP00298_Acanthocystis_sp_HF-20_P011789_c19571_g1_i2.p1_GENE.c19571_g1_i2_c19571_g1_i2.p1_ORF_type_5prime_partial_len_550_score_153.78_c19571_g1_i2_3-1652
LIEMSIAEAKLTQEDSILEPDILVHVSEYVRIHQNPREVIQKLSAAYQGYGQMCKILVKW
LKTAGVDQSEIDASTETILQHMVVDSFDVSKAAKIPPENVPHLLDQMVESKQNRNMLYHL
AEDHEGCPFLEYALELIASKGHSNEIVAIESTATNFPLFAEVLHRHILNSTHLQEHDLNS
KLEDFKKVCCYSQTAYLYTQVLLTRIIQNQTNPQIIYHFKRLSEELEQHARKSHEKHGKE
IDRVKLLLLRANDYPDEMQTIIDVLTSKQISPATIKRLFDSYSNSNPPPIELLRIPEVLN
GLVSQLFEPHNSIFGDELDRSLYILSYACCMTDARTAEEISDREETEKVLRDVQQVCQSN
PQNQELVDSARLVKENLKFPVVSMGALHWIHHNMKDESSYSSAMSIYLELLREIIQQHPV
QRIHVFNILKESLQKNLIPEGPTQTDKILVDHIIYVMIHGVVHPALQFFEVILKQFSPEL
IRYFLLQTLKAISPPYSQSFSSALTIILRNDKVFRSCQDYEIKEMIRTFSDSCNPPQTQN
LNLYFSPKK
>Centroplasthelida_Centroplasthelida_EP00299_Pterocystis_sp_00344_P001186_c10976_g1_i1.p1_GENE.c10976_g1_i1_c10976_g1_i1.p1_ORF_type_internal_len_181_score_49.28_c10976_g1_i1_2-541
VDCAVWRELVGELSLKHERSMLLQFAIAIMTNKGYHDEIASLVSVASNFKVFNTSLLNHI
RKSHNVRPDRLDDELADFKKLCCHSAASYLYSQVLLTHLATVTAANESSTTLTNHSSHYR
RLSQELEKFALKTLPAQQTQNIHRIRLLLLQVSEYPTVMAPITNILTDRAISQATINQLY
>Centroplasthelida_Centroplasthelida_EP00299_Pterocystis_sp_00344_P003678_c14443_g1_i1.p1_GENE.c14443_g1_i1_c14443_g1_i1.p1_ORF_type_complete_len_180_score_31.60_c14443_g1_i1_36-542
MGMLHWLNELLNNTENLDLNPSNLVYLEILRTVIHEQPNQRERIVKLLGECLTLSANRVD
SPAVMKMKITLIDHIVLALTLGEVLIVLRFIKLWLQTSPDLGLLRHFFKQFFSAISPPFS
SQLEEYLVKLLSDGVVMNALKSDDLLQRLTCETLQQVRSDHRLLRSYS
>Centroplasthelida_Centroplasthelida_EP00300_Choanocystis_sp_HF-7_P005596_c14168_g1_i2.p1_GENE.c14168_g1_i2_c14168_g1_i2.p1_ORF_type_5prime_partial_len_565_score_136.61_c14168_g1_i2_2-1696
HGDSGMMMDDDDEMESALEKPDSILEENAIEILQKNIKHTKNPLGAILKVSKAYQGYPDA
CGGVINALGQAKMKPSDVEDLVWNEITNIIVHKFDQTKASSVVLSSEGTPEWVTALTNDP
KGRQLIYTLSKKDPNCSLVQFAITEIVNHNKVEEVAMFPAAASNTLQIFSACLTNKLHGL
LTKGLQEQRDVKEFCELTAHCFPTYLYTQVVLQRLASQALEGADDNGRQLSRFYRHLSHI
LEGHALKEHADKAELIRRVRLLMLGQVDPELSQALLRVMGDTAVSQATIIQMHNSCMSDS
APAPAILQQPCILEPLINELFQPGRSLEPEYTDRFIDVIAYATTSPNMTEEDVASVKRSL
ADVAKVCAENSVGAQLPVRARTLQNAVRKHRGGVVVVGVLHWLGVNMSKTEVIESEIAGP
VYFELTREIIENCPNHRDECIGLITNVLEQSGPQVARIRVCIDHLVHVLANAPEFTFQIV
KWMCSWISRTQPERSVTHHWWFQLLKLASPPYSPDFVSLIVRSIRSVSPDVLASPNFGTF
RGACRAQDNLLDHLGDDVRLLMES
>Centroplasthelida_Centroplasthelida_EP00301_Raphidiophrys_heterophryoidea_P010501_c15641_g1_i1.p1_GENE.c15641_g1_i1_c15641_g1_i1.p1_ORF_type_complete_len_552_score_164.28_c15641_g1_i1_344-1978
MDGEEEQLKRRLEIEQDLIMEPDGLEVTLKLIRYSPPDKVEEVLKAISKNYRALAQMCNQ
SVVWLEKMGAPPSQIQDFLTSSLVGLVEQQFDAQKANTLLRGEQPAWLGELINDSQSRAM
IYRLSEQHQNCRFLEFMLQILSQQHSDELAAVRSVAKNFELFCGMMSKHIKGTWALPPDP
PTNSLDDFKNVCARTEMAYVYTQMMLHQLELQSLALSPSAATHFRRLGHELEGHALTNGV
NDNAIHIWKIRMLLAGGSNADETRALGDVLVEGTLSQATILTLHKLYTASPMPSPSSLLR
HPSVLERLVGHLYTPGNKMDQEYTNMCVEVLAVAATIIDPNSQEQQRDMVQCEQAIRATQ
VVCCRVPSDTRLTQDALILKQHFRVPVVSAGIIRWIWANLTDNHAKHLDALIVYPIFLEL
LRHILVSHPLHCEAVLDVFKWLMTHHHNKRVVLDHMLLMIQCGHVASTLAYIGSWSRDAS
RDLVLYFFQNLFDMVQEPSPWMRKQVLDVLAFAHIQDALEGPLVIAYLESLNSPDAEELI
SLFR
>Haptophyta_Pavlovales_EP00302_Diacronema_sp_CCMP2436_P005387_CAMPEP_0179896884_NCGR_PEP_ID_MMETSP0982-20121206_36664_1_TAXON_ID_483367_ORGANISM_"non_described_non_described_Strain_CCMP_2436"_LENGTH_230_DNA_ID_CAMNT_0021793785_DNA_START_1_DNA_END_686_DNA_ORIENTATION_
XAEQLLAAPDAIMEPVVEGNLRDFLESGGEPQVAIQLLSDGYCGYAPTASLFWQLCEDAG
VARAELDELVWAHLRARIGAAFSAKRADIVLDAGEIPGWVEELLQLPQGRTLVSALAVEH
PSSMLLVFASRRIVELVALERNGTGVEIYDRLADFARALAQLAHAALVATDEAEALAQLD
ELCGDSEACYVYALVLLASLGREHPGFLRLLEGLDRSAAQRGSSCGRVAX
>Haptophyta_Pavlovales_EP00302_Diacronema_sp_CCMP2436_P051781_CAMPEP_0180080456_NCGR_PEP_ID_MMETSP0985-20121206_17531_1_TAXON_ID_483367_ORGANISM_"non_described_non_described_Strain_CCMP_2436"_LENGTH_220_DNA_ID_CAMNT_0022013439_DNA_START_1_DNA_END_661_DNA_ORIENTATION_-
XRICAENPVGVELAAGCAQLLRLSEGCPAVGAGVVEWVRANLLDARLVSSRYNMAAIGCI
LPLLDDVADAHSQLRPAAAAVLADAFSLQLNTDDLEAFTRLAVKRRLLDSLLHRLMLGEA
LPVLACMRACAPTVDLALLRYFVGELVAMIGPPYAPHFLRGVLALLAVKRVEEAMRTAEP
LTQRAVVDLVGHAHAELGGAVENQCIALHDALIERLSGPA
>Haptophyta_Pavlovales_EP00303_Exanthemachrysis_gayraliae_P008805_CAMPEP_0206011422_NCGR_PEP_ID_MMETSP1464-20131121_13195_1_ASSEMBLY_ACC_CAM_ASM_001124_TAXON_ID_119497_ORGANISM_"Exanthemachrysis_gayraliae_Strain_RCC1523"_LENGTH_112_DNA_ID_CAMNT_0053385085_DNA_START_1_DNA_END_335_DNA_ORIENTATION_
XVMDVLGRFIEAGGEPEVAIQLLSDGYKGYAHLAGLVWQLSLDAGIPNEEVEGIVWSSLQ
ARIRANFSAQEADKVLDEGEMPAWVEGLVQSEQGRAIIEELADAHKGCMLLS
>Haptophyta_Pavlovales_EP00306_Pavlova_sp_CCMP459_P019479_CAMPEP_0185207566_NCGR_PEP_ID_MMETSP1140-20130426_60509_1_TAXON_ID_298111_ORGANISM_"Pavlova_sp._Strain_CCMP459"_LENGTH_245_DNA_ID_CAMNT_0027775257_DNA_START_1_DNA_END_735_DNA_ORIENTATION_
LANGAPVVVAGALHWVRSNLVEPSLAKLRYKPEAVTELIDLADDLADDHWQLRSHAAAAV
TAAFEATPASEDVEALTAVKVKQRLLDSLLHLLARGEALAVLACMRRTAQSADLALMRYF
VTEVVAMVAPPYAPDFLRALLDLLAQPRVAEALRAAEPRAQRAVVDVVGYTHQHMPSLVD
DALVLLHDGLIERLSNVMQRYLGSGLVEAGRTVQSRTRGGETDDRCDADMPGDRAADCRA
SRTVA
>Haptophyta_Prymnesiophyceae_EP00308_Calcidiscus_leptoporus_P024665_CAMPEP_0119362254_NCGR_PEP_ID_MMETSP1334-20130426_9358_1_TAXON_ID_127549_ORGANISM_"Calcidiscus_leptoporus_Strain_RCC1130"_LENGTH_565_DNA_ID_CAMNT_0007377437_DNA_START_1_DNA_END_1696_DNA_ORIENTATION_-
LSLSGVTDDEVQSVVHTTLCELVKQRFDALRADTLLEADGCADLLERLVQHSMWRQMLCE
LREEHTDSRLLQALQLNTPAVCGVELNNSSAVGGSATTSCGAADQLAQFTAALGQQLHGV
IHHEHGAQERLHTLCAASEVHMFCAHVILQSELFHESGYAASSGMCLKSGLCSPEPEERL
VLRPAPGRGGSLGACLRIQNAGAEWAPACLPALVFGFGCVCGVDARSLXLQARVRSRLAK
AAAASLGAAAQRIYLATLGVSSSSPLTSCCLSMLRSQAVTAADARMLQSLCEKRLSLALL
REPELLRLVLRSLFDTTASIAAVNRQALAQVLVHIYLGGNGSLDVRKEMEDAVLDAVERC
NAVDERSLAAHSERLASLLSIPPVACGVLLWTHSCLTNQQLRTAFFNGECLPFYLQLLVA
ISTKHAHLREQVCAVLFDCLRLTVGEDSDAVAEEPLKQQLFDCVLLQFAEGSVGPALAAI
EDYLAIADLSLARYGVLRLLRLVQAPFSEPFARRLVHILSRPRVCEAFCSQAVNTRAPIL
SVLEHIGEQHLRLSAEVYALTTQLA
>Haptophyta_Prymnesiophyceae_EP00314_Emiliania_huxleyi_P033168_XP_005789229.1_hypothetical_protein_EMIHUDRAFT_433697_Emiliania_huxleyi_CCMP1516
MPVTEEERLQSLHAWLLCSGDSEEQIAVSFDDTLAVLCASRFDPSRADGAGDPPGGPPWL
GELLERARWRELVYTLHARHPSSALLNTAVQRLLASPAHAAEAAERTSESRDAAALAGGS
SVAHLLDCLADRLAARLSGGPGASKALVALCAGDEASAACSALLLGGLCAAAEEAAAGRG
GEVKGEVVPPGVVALLQHATAEVAAAAAERSLGAHRFELLAAGATLQSPLAACCVSIAAS
GSLLAADAVRLRALASEADASPLLPVLRRPPLVRLLLAAAFSPPQRQGLPPGDALHAALD
VLATLSSGEPASPGDAAAGGAAGGAAGGAAGGAAGGGWAAARRAVGAASGVCREEGSEPL
SQARRLVPLCSDAAAAGGALLWAHEGLQRGALGRRSDASEDEEAPEAQVGVVMAVAAAQP
ALLRQCCAVLSARLRQLQGGLALQKRLVDCAISLLARGVVAPVMEALGEVASSSAADFSL
ARHVALRLLAVVAPPYAPPFAASLLALLRQPRLKEAFGASFGEASQAAARQRQPLVETVR
HIGAEHPPLKEGAAAWLFEMGVADTSE
>Haptophyta_Prymnesiophyceae_EP00322_Chrysochromulina_rotalis_P031243_CAMPEP_0115876250_NCGR_PEP_ID_MMETSP0287-20121206_25551_1_TAXON_ID_412157_ORGANISM_"Chrysochromulina_rotalis_Strain_UIO044"_LENGTH_136_DNA_ID_CAMNT_0003331609_DNA_START_1_DNA_END_409_DNA_ORIENTATION_-
XCTLLHACLRHEPPNESENNALTIVTIRRKLLDCMLLLLARGYVLPVLSSLLTWMDDADL
SLVRHLMQQLLGLVTPPFSAAFVEQVLDMLRHPKTLEAHRGDESRRALVSFAQQAHSVVG
LEDAAAKVVALLQVSA
>Haptophyta_Prymnesiophyceae_EP00323_Chrysochromulina_tobinii_P010617_KOO31399.1_hypothetical_protein_Ctob_010015_Chrysochromulina_sp._CCMP291
MVAKQVSELSHQHFDAQKLDALEEEPEWLQPMCAERRWRTLLYDLFAANPDCKLLKATVG
ELSKGEHASEVAAHPGLLALIGGASSLQAFLGSLGTQLHGRRHGHTMQEGLDGVACAGEA
QFFCAQLLLRTAPLATLGSRTQLEKAAARMADAAAATHGAAGARRLQLLAAGVPRESALL
SSLVSVLIAGVITPADAQTLCSHSEMAISQSEMAISQSEMASSQSSPTGVGAAVRFRVAP
AGAVSGATSGAVSEVPLDGAVSGTIIALHTDDPSAVYYTVRVDGTGAERQTTADRLELQA
QAVCEKNEVSDIGASVALLHRCIDEPAAACGILHWALVVLTTARFSGARYNASFAPDVIK
LVLAIGARHGALRDAACTLLHACLVHEPETDSENNALSVVAVRRLLLDGLLLLLARGYAL
PVLATLHAWIAGSDLSLTRHLLQQLVALVAPPYSRPFAVLVLAIVRHPRTLEAHRGLGAR
QPLVSFAQQARAVAGLEETADEVLALLQA
>Haptophyta_Prymnesiophyceae_EP00327_Prymnesium_parvum_P030698_CAMPEP_0195603586_NCGR_PEP_ID_MMETSP0815-20121206_6202_1_TAXON_ID_97485_ORGANISM_"Prymnesium_parvum_Strain_Texoma1"_LENGTH_500_DNA_ID_CAMNT_0040743213_DNA_START_1_DNA_END_1499_DNA_ORIENTATION_-
XLERRWRALLCELLELYPTSVLLQFAVKDISEGEHAAEVASVKRHGPVRDRRVERAPTLP
HAVGQAPAARLEHGASADAALHSLACAGEVQMLCAQMMLYSAPAASVPHARELHDAATSI
VIHAEARHGASCNRLYLLAAGLPRHSTLMSCLLSIFSAGEISTADAITLAQQCKTGPPVA
ALRHPRLLALLVNALYNPSRPVKAGSREHLLQVLATVGAYFEATTTHSHVLTDLEREELF
ANLNTRKXKLLKALQDSQRHCERNEVAQVRATSALLRALLHEEVVSRGVLLWARVNLTHP
ELTGAFTNKMAMPPLLMLMVAVAQQHPPVRPSVLEALLECLMLTPPADSVALTIVELKRQ
VIDCMMILLAIGDVIPVLSALEGWLSSADLSLIRHALHRLLELAAPPFSEDFAQRIICIL
EHPHTYEAYRSGWTPALAEFLQHVRQRMPGIASRATKXLAGPELNRKSKVNCCGPQVTLS
QSHXEHYLGXRLVGGWEQQV
>Alveolata_Apicomplexa_EP00381_Gregarina_niphandrodes_P004898_XP_011133328.1_hypothetical_protein_GNI_171730_partial_Gregarina_niphandrodes
MLESVDSILDPNVNDYIEEYIEELLGDRDEDDRVPLDVTYGMEVDAINVIVNTFEGLIAI
SETIADWSLELTDCLKILNEQEGEDIFSKKASGEDYIVEALGQILVKEFRPEPLNALFEN
PFEWRPPDFYWDLLKNEIIVDAIKSIYQKHPSCEFINAFLQDYSENPNLKSKLSDITAHY
YIFVKAFKTLVEDYLKDGSLEAETKRSSSDLAGMGLWAGDWANDLTNKIIKLVCHAENSY
IYGQALLHFIPYHDPHFLSCKRLSQLCYRYLIQERGESTCANIMLLCTPLYSYPQLTKYL
SLLTQPLSHRHTQPTHDRHYDESSTTPQMRYRPPVDPQVKLDPAVLKQFTRTLNRILRRF
RRHKTLLLFHDTQPCREAVSNPATDLLGDEEGAIQEEPDLWEQDLLPAYEEPALEAAAYE
GAAYEGSAYTGVAYEGAAYVAYEGGPNADLAGDRTDGGQMAGEDPSAMPPTLPMAYGGGD
LEKNVVEDVEWAVEAEVRHKQPLSVFWNLPSASQAGDEELIEEDLQDEKDRRGQTKLNLP
PMESIRETMLLNYLWKELISGGKSGMDGGLSCVSTKDRGRRLSAQFCGGEAHTLIELILL
LTVYCEYELVVMHLQ
>Alveolata_Colpodellida_EP00390_Vitrella_brassicaformis_P020743_CEM35331.1_unnamed_protein_product_Vitrella_brassicaformis_CCMP3155
MAGAGTLKLLWYWELIKATDRSAAAARFMNEAKRKERQHPSVSSTADGRDGGSREDLKRR
LERPDAALDVNIGTHIRRFIAAGGTLQEVKDCLCDNLVGYPSRARQLAQWVAGLPGETRN
AERLLQEQYQKLLKDHFDAAALDAQFFDFEHPTPEHQEKWQKIAVQLCKHKIWRESVYAL
TRDNDSVVLHSIVSGIAHAVSPAETVEEIVKTGAEMANFRVYLTTFCHTVASYIAADLAA
EEELLQSVYCMACTGEYTFIVAQALLFVLQRIRPPRDQHKIFRLRHALIDRLRGEAKKSV
GRLCLRFTDLHSKDVELFNAVQSVFMQQSYRTGGPLTADDISHLSGLFSRHRNKTHPQSA
SPLPLPLAITWPTPSPTHHHQQHQTPTQDDSLPLGADAANLPFPLPSPPSSPPPPMRLAA
LDDAHTGAALDPWAWETPAAGSVVGGAGSAGESAAKGAEGEGRESAWEESFSGVSKDSGP
APLGVGNPSLKADVRLEDLLRGPWVIDMVLDMLTYPKKALDNTVRASLIDFLVELCVWDE
VDLRNAFVEHRSLQERKDDSFTHNEQVGEYDDVISAEKQCYQALCEYFDIEEDDELDDYS
VSELYQLFVQLKNDSDTDNDSEDHQEGDGDAGEGQGNEGDDAASGPQPMSMASVDHNECP
PFTPSDESSNSNEPLPPPLPPRRARSDSEEEDDDDHLGGGPPLKRPRHAGGDVSDSMDEG
DSQDNRNSYGEREEPTSEESPSSFRPSLMLHDNVPSSEEGGRPRSSWSAEDDSSRMRMMR
GGSPPPAAPAAAGIPDENQPSAAGAVAALPPPIWPAPDNMDMGGMGLGMMGGLGKGKGKG
KGYYVLPLPGGEFDVTRDRGELLQKVKTLKRERQEAKALRRLRRQLDALRARCRQELNQV
CDIIWADDLRKNCKVALLRKTIQTPLAALACIRYVRQIAMTEESSDGHVDPLLALERIAT
IPLLLADICDIHPSHAPIVFQLLRDIIEDNLKAQPDPFASPPSPPGSPSPSPKRFDGPSS
LSPRPLQQRRFPEGQQHVVELMAYIACAPLKMSHTVLKYLDSHGERLGPRCVCRLMEKLI
VKLAYQGRPYQCSLLVTVLHKMTFTWSVEILAFASRLEEGRQTLYRFLRHCDELFTVQYR
SSLRQTHNWLRQGISRLGALLSHAPLAYPYEIKPQPSDLTTTTTTVGTRRRPVGGKGMLT
RLPLV
>Alveolata_Dinoflagellata_EP00397_Hematodinium_sp_SG-2012_P012577_GEMP01012751.1.p1_GENE.GEMP01012751.1_GEMP01012751.1.p1_ORF_type_complete_len_842_score_199.70_GEMP01012751.1_91-2616
MNGTPITHPAPSNQMSTAPTSGSIADPTPSGKYDTKEQTAASNGPVNPRWGSSAASMTSV
GAPSAALPSIKEYLANDWAAMIKTFDAPDSVLDPATLVHVKKMAQREREAATQREKEAPV
TLTNASSAASSTLAHPANASTCVTANTVTNASASNGVTSTGGAPVSVIGCGTASSSSSRA
REETGARSPECDSRPAMTTEEKEQLNTAKRLLCENAKGYMHMAQWLAKVFSPSDSAGWFR
NRLKKRMIETFDEEKADQVRTFVGGLPIDEALEGVSTPKGYQTRSHGAYPQWLDKFVHIK
EWREVVYSLQKTKSTRLLTQVVEMISDRGFDREVQTAEGAASTTYIVFCRSVKAFFYDHF
PQLVEGQYEGDLIKAQLAKFRKEWTLPYTLALIKSLARSDMARAHSTEDSDKNTGAVGLS
WISDMENALVRDVRRGSLLKLWFSCLGCYPDVFTLVSNWIRDDGNMVISDPNDLTKLLDA
VNIAGSGQNTRGSEPSCIEARRSLHGSSLPNPGCNASQETDMLSKVDSFHMPAVSATGDE
YVHGLDSKRQMEGLGDALATPMILRAIATAYVHLELTLDQRRAGTCLYDRLGYSADMETI
YHIVNNSRLSFSQKCRKLRKQHGHGAAIASILWLKQNVEKSPFSTWCIDSGKPLTTFLHC
IIKNFPRKDIVEDCLAFLRTLFAALFEVDEEKHVPGQCVYSNAQVMCSLYPQLGKLLAYT
LLETQQISIVHFVMDILPQVDYMLIKKFVAVVFERICPPYSQSFSSLWARFLHSPRIAEA
LSGDPKLRKMAKEYGSDQSDSDSPSLTKSLRESDDDDEDMPEDEGAQDPPPKRIRRLDFL
S
>Alveolata_Dinoflagellata_EP00401_Gymnodinium_catenatum_P062449_CAMPEP_0117469322_NCGR_PEP_ID_MMETSP0784-20121206_6629_1_TAXON_ID_39447_ORGANISM_""_LENGTH_678_DNA_ID_CAMNT_0005263353_DNA_START_1_DNA_END_2031_DNA_ORIENTATION_-
XTTSGVGAAPPEVALLRDLMRRKMVSEFDAQRADRMLGGRPMPAWLSPFIRVPEWRGVVY
ELVEHNGQASSFLSLLLLQISEEERNEEELQSNSSSTSNFIVFCRTFRLELSRFFTLLKE
DEALVEPAVAEICRVCSFSEYTYVYAQAALHQLMRARACWCNALRHISQQLTEVASQKSG
SVLRLDLRFPAPLRHPDILGILTSMCRFGRDIRVVPSEVVRLTGLVENLLDLKGHTALAG
APSPSPSTSSVAPPLVADCGTAANDATTAGGVATDVPDGXERPXDDCRTEVASDAGSFAV
CDAEEQDAWAVDSRHDARESCASAPEGDDEDDDEGFGDCRSRRVYVSVASSSAPPGASSV
GEGGERRRRQLKQRPSCTEHSERTDSIFHMPAVSSAASGARAALDDGQVARDAARGAASA
AGISGVLEALRRPAILEALISRFVEPSVTLSSHEQTCFSWLLALVSVDGLWPAIGGGAPS
EEQRTEAMSIAANAKEELDRIYQVVHHPQHTWLRRMLAMYMLQRHAVASLAGLRWLEQVI
LSRRLAPSELLMRMSQSLLFGIMRRAVDLHPVQGRIVLGILQHMLELLPNASEEALAVVM
DNAHDGNAGHGVDDGLVGDAVTSHSAQDAGMHRVRVSRMIAMMLVYLAAIPRHTIPVLNL
LHGGAAAALDGAALRLFV
>Alveolata_Dinoflagellata_EP00405_Crypthecodinium_cohnii_P040647_CAMPEP_0206553440_NCGR_PEP_ID_MMETSP0325_2-20121206_16634_1_ASSEMBLY_ACC_CAM_ASM_000347_TAXON_ID_2866_ORGANISM_"Crypthecodinium_cohnii_Strain_Seligo"_LENGTH_1195_DNA_ID_CAMNT_0054053419_DNA_START_1_DNA_END_3582_DNA_ORIENTATION_
XLELGDFPSNVGGAQGTERAFEGTAAANVGGCASSGTSSLEIKTHSEMMDAHEQHLIHHQ
ISKGKALDFINNQDKSAFQPKGRQPQPVEEFSLPEEPFPFPKAVTEAARAFVRGIIKKRV
LAEFQPRLVDETVSDSDKKPPEWAVRLLPCQEWRDLIYDLAEAHPTAKFLSALLVRLASN
PRFEVEVLSKQAAQSNWTVFSEALKKELLTYLEYVRYRSPEAQKSAQKLSRMWTRSELLY
VFSQAILHRICRTSPSSRLPLNALIDEMQDMACKDNPDSSRLLLTLLQTDQHFHVFQIFK
RFLERGSAADMPSGLLAELLSLVERLLKGEEKVTGQLQFQKWFKESQFFRTLLSSSSRGH
GLEVLQPMQADAEGKRNRGRRNSGSPQSDAETEGSDVDRNSDSGDVEDDDEEGKQGGGKG
GVTSEGGKDKEADNNNEDDDDDDMSWVSQIENTRHVDPRASQPGDLAMAASQFFGTIEAF
HLRTIHLGLLRSFLAPERNSNEERRTISRLIALVSYEELWISSLNHFPPKIPRDKEYYWT
RAEDNAKELETLHSIVHDQTADWTQVLGRMTRCQEHPSSANVCLFWLRHWFLGFAEVGEE
HKKHEDFLQRLLDALPKATSAPGSEEQQEQQQEQQEQQEQQEQQGRSSPPTTTTTTTTTT
SSTSTTAAPHNPSLREFVEVRASSLLLYIMLRRTQHTRTVLKILRNSIDNWTPGAVKSLI
SRLFSAVEGRYRPDFCVQLANLFQSPSVLAACRQDPPTRKLVFDFCGEILADSEAPPFRR
KRGSWRLAPWRKKLDQDQHQLDWNVSIVQTQMLKDLLEGRDPSIRLREPPRPFSTTTATV
MGLGEAAAAAAAAMPATPTPASTPTATAAATGLPTSGFPLVGLPPPATPPLTAQGGPEAA
KRKHASAAALAALSGAYPTVPPPVTPKLDSKSRPSAVRTRDIPSLAVDEGGAQALGFPEP
KTPCAPSGAEEDGAASSGSVSSARRQLENRGRKKKKRQRRMSTSMAAAAAVAVAVGPQAG
ENEVPRSRKRNRTISASSARGHHVDAGERPAYVNPSEFALFGSFARTRPVAARAEARALD
IVSVETLQGRWVHSDPDFGRFLVESDVVFYDNGARQAVRELPDGGVEIGGWVANAAKSAQ
DRIVWSRPGQSNVVEWFREAQAGGARAAAAPSAPTTASEGVRAWRAEQRRTAIAT
>Alveolata_Dinoflagellata_EP00405_Crypthecodinium_cohnii_P053589_CAMPEP_0206612892_NCGR_PEP_ID_MMETSP0325_2-20121206_56313_1_ASSEMBLY_ACC_CAM_ASM_000347_TAXON_ID_2866_ORGANISM_"Crypthecodinium_cohnii_Strain_Seligo"_LENGTH_1221_DNA_ID_CAMNT_0054132777_DNA_START_1_DNA_END_3662_DNA_ORIENTATION_
ELGDFPSNVGGAQGTERAFEGTAAANVGGCASSGTSSLEIKTHSEMMDAHEQHLIHHQIS
KGKALDFINNQDKSAFQPKGRQPQPVEEFSLPEEPFPFPKAVTEAARAFVRGIIKKRVLA
EFQPRLVDETVSDSDKKPPEWAVRLLPCQEWRDLIYDLAEAHPTAKFLSALLVRLASNPR
FEVEVLSKQAAQSNWTVFSEALKKELLTYLEYVRYRSPEAQKSAQKLSRMWTRSELLYVF
SQAILHRICRTSPSSRLPLNALIDEMQDMACKDNPDSSRLLLTLLQTDQHFHVFQIFKRF
LERGSAADMPSGLLAELLSLVERLLKGEEKVTGQLQFQKWFKESQFFRTLLSSSSRGHGL
EVLQPMQADAEGKRNRGRRNSGSPQSDAETEGSDVDRNSDSGDVEDDDEEGKQGGGKGGV
TSEGGKDKEADNNNEDDDDDDMSWVSQIENTRHVDPRASQPGDLAMAASQFFGTIEAFHL
RTIHLGLLRSFLAPERNSNEERRTISRLIALVSYEELWISSLNHFPPKIPRDKEYYWTRA
EDNAKELETLHSIVHDQTADWTQVLGRMTRCQEHPSSANVCLFWLRHWFLGFAEVGEEHK
KHEDFLQRHSLFFVLLRNAFDAFPLQAKLIMQILRQLLDALPKATSAPGSEEQQEQQQEQ
QEQQEQQEQQGRSSPPTTTTTTTTTTSSTSTTAAPHNPSLREFVEVRASSLLLYIMLRRT
QHTRTVLKILRNSIDNWTPGAVKSLISRLFSAVEGRYRPDFCVQLANLFQSPSVLAACRQ
DPPTRKLVFDFCGEILADSEAPPFRRKRGSWRLAPWRKKLDQDQHQLDWNVSIVQTQMLK
DLLEGRDPSIRLREPPRPFSTTTATVMGLGEAAAAAAAAMPATPTPASTPTATAAATGLP
TSGFPLVGLPPPATPPLTAQGGPEAAKRKHASAAALAALSGAYPTVPPPVTPKLDSKSRP
SAVRTRDIPSLAVDEGGAQALGFPEPKTPCAPSGAEEDGAASSGSVSSARRQLENRGRKK
KKRQRRMSTSMAAAAAVAVAVGPQAGENEVPRSRKRNRTISASSARGHHVDAGERPAYVN
PSEFALFGSFARTRPVAARAEARALDIVSVETLQGRWVHSDPDFGRFLVESDVVFYDNGA
RQAVRELPDGGVEIGGWVANAAKSAQDRIVWSRPGQSNVVEWFREAQAGGARAAAAPSAP
TTASEGVRAWRAEQRRTAIAT
>Alveolata_Dinoflagellata_EP00419_Tripos_fusus_P043185_CAMPEP_0172795630_NCGR_PEP_ID_MMETSP1074-20121228_210581_1_TAXON_ID_2916_ORGANISM_"Ceratium_fusus_Strain_PA161109"_LENGTH_267_DNA_ID_CAMNT_0013632719_DNA_START_1_DNA_END_798_DNA_ORIENTATION_-
XSDAVETMPCASSLTDRARQILGSEDGLLVPGVGERIREFCAECLGIEKVNEVVELLTAN
FRGYHWLSHLASRWLATISSRISMVEDPIRSILRQRMIHEFSPQRADPLLMPRNGTPHIP
AWLDPFIQEAEWRGVVYELAKQHRGQASSFLSDHSFPAVLLQISEAENYKDELLSNTSST
SNFIVFCRTLRSELTRFFALLNADESLVAPTVADICKICSFSEYTYVYAQAVFHHLMHIR
PRERHQMQKLSQALTDAAADRSGHISQ
>Alveolata_Dinoflagellata_EP00434_Breviolum_minutum_P037836_symbB.v1.2.033550.t1_scaffold4174.1_size43771_1
MDQLLRGAIRNAVVTAPKSMIISYVSSRFRPHRVHLLPSLQMDQLLPGAMQRADEPDNVT
KPRKTLEAVDSVLGLRVAQTVHQYCKNASTFCNITMSQAAAQAMDMLTENYQGMPSICTM
AAGWIARLRAGKANADPLVEQRITLRGCLAKRMVYHFDPERADRLTNRSQPSPSVPWVPD
FINVKEWRETIYNLANESRGRSSRFVSGLLYEIGEAGKNFDELLTENSTSESFQLFTRKM
RELILRVLTVANMDETLVQDDLDALCATATHKQYTYVYSQGILRQLISMCPSQRQPLRCL
NQVLTEYHKENHSALRMDLRLSSVGQYPELSQLLHSMCRFGGSPHFDAKDVKDLCHKVEV
LIDKPDTKEEKKRKMEEAQVTARPSKRAKQEPKASPKKRKNEFLDLKDRANTGEMEEEGK
TEVASSADSWGHEKGTPRTPFSAKEAKGAKMTKNVAKTEVSSEASATERTSGRTSGRTAS
VFNMPAPSNYAREERDESDPTTGMRGVLETLRSSL
>Alveolata_Dinoflagellata_EP00435_Cladocopium_sp_Y103_P057800_s570_g20.t1
MTSAFVRDFPQKLKVEVVKTKLSCETSLKNKAEDDISRSDPKKQGRPVTHGPDPFLSTLK
RTILMNAVQTKQLSQTVVGSWHLEVKIGQKLLAKYKLVLDPSADGLCGRSELKGIERVQG
KLEGQTLTFEQHGHGVVYHCKCKVTHDQQLINGTWFSDASTPLRGTFTGVRKGRVPFVDA
GGTEWDPLTDFVRAVGTLQMNERLFVSKTKPMSMKDFDPLIKALRDILVGQDAATSFKME
EEVSASLADPFVLQFLVDNLIQQVVTSTPANGEDLTPEASYLLVMLYAAAQFGCAKDGGR
RLKTRTWTTGMLLNLGLRVDNLAVALQLYRSEGDLRQTNFKEYMDSLKTCALGVKQKYVD
RAMTTLRLLLAVLTSSALQQKKVGHFRECLALATEWRALTNQPKLCKPQKMVDWIDRLLV
DWMLNTVKADPRFPTIQWALREPLFEYVGTLAMQDWRGDPGVGYALTLIYKDVYFGWANA
REEFRFIRDKVFAGKCFKNALHDWSKDIAGIYAPLLINKEYLHQYYEECGLAAACRVPDE
ERRPLPPPAEPEAPAPQDDPDKLTMHRKTLEAVDSVLGLRVAQTVHEYCKHAVVDLSITM
QEAASQVIEMLTKNYAGTPWICNLAAGWIAQLKSKDNDEDVTACSTLRKCIAQRMVSHFD
QERADKLTNRSQPNPSVPWLDGFIKEWRKAIYELANERRSSRFVSGLLVQIAEADKNFDE
VMKLNSTSESFQLFIRKMRELILRVLTVTNVDETLIKDDLDAFCDAATHKQYTYIYSQGI
LRGLISMCPLQRQPLQCLSEVLTDYHKSNHAVLRVDLRLSPVGQYPELSQLLHSMCRFGG
TPHFDAKDVESLCKQGTKRKPQEVLERPKKGRQNTQGKNKRKKPEEDFSPSKKKKDSDSD
AKTEVASDACSWGGRDARGTPVPKTPATKASAKKKKEDSPGASEGDASNSQQQTDRTEVV
TDRTEVVFLTDSIWHWPAPSAVAASDRDVRDDFDPTKGLRGILETLRSKVFFEALLTRFV
DPSSNLKMTPAQINSYARLMALCCHDGLLADANSESRRTAQKAVLASTKELEAIHLCILD
PLLSWFRKTPKIAKLQQTALGCAAGLRWVQHVVLSDRLPQQQLLTRLAQPVIYQMLKSAW
TAHPKKPTAGRILMIARQILESFTTTANSVASQEQEDDEPWEPMSSAPGLHLGLLGVLGN
PERANRDSKQRWGDLHWELASPLPQPVGFTIPKPRFEELRKRACRNISSLLVFVANSAQL
HVQVAVRGTTIPAALCGPRAMTGNGQAWLMAGKENQDRSRWPDVPVPPPPGLGVVRRAEQ
IHPEPRKSCKHNKIQDWSETSTLSEASVEVEPAKAIRPPPGLELVRLSDREMASLWQQWP
LTDDSPGGGCGSTAETGASEAATQQPTEAEDQSEPPNSDAHSEKNFPDDALENGEHGDHD
TAQDQVIDHQEPLSREETIPQEVEEVKEAEEVEELEAQEAVPEDEEDDVEGVPEEQDVPC
EEVEEVKEAEAVPEDEEDDVEDVPEEQDDEEDDVEDVPEEQDVPCEEVSRDEGPRGDAKK
KKKKAAKKGSSGNGRNSRPVAVPRSRVRPPKNQKLEEDTKEIWQRTSRTLGPAALFLVIL
LVVAAGVLMAPRRKETPRGRDSARSSLPEYCTAEIPPNVEVIPEGRVLPEPPTMGVLPRI
SLYSPCLWNNYGKAAKIWAPSALWSWKKRRQGELEVLEIQHPHERPLHILNVSGSSLKQR
GQIFKTVTRNIFPKFGELNEETYGWYQAQYSTGMVVMLPDPEAHITLVKAQAQWRSTFEG
LAHEYAPRYRMVYASTLDATAREVRISSGSLAEINEYTKKLEFLAGLWPPEHLSHLAARA
AMMCKGSAFKRVMRIDPPKLKVNSTEGVKLLVTTLGGIWGKSNLEEKFERFERAIYTTVQ
RQDEAHESYLARHDFHFEELLQMGVGISEVRAYVLLRNSGLGSEDKKEMIVDAQGNLEYK
NIVSALKLLGSKFFHEMVSTQKKQEEFRTMSFAQLAEMRIAFGESKINERFIDVVENDPK
YVQWFTRKYADSKKATHLPFLYFIELYVERMELEKGIGEEENPEKKKMLMATTKSKAAAR
KPIDLESPRSWSAESDPSKPWSHHVLLNQVIHAELTSQNDRISNMEASLGQIAQQLQSLM
QLTVQQRAPTSQ
>Alveolata_Dinoflagellata_EP00439_Symbiodinium_sp_Y106_P052123_s433_g6.t5
MALSHELLGPKHEKDAKPQRAQRAVPSRALGIARLFGARPQLVMESLGDTYDSLTREHLQ
RMAKWIVILRGGDESSESTASKAEDVLHEVIAKKFGEGFDPSRTTDGRSNEWQPGFVQIR
HYRDAVYRLSKEPQGRQSAWIQQVLRDIAAQQEFHKELLEHEATSDSFAAFTAKMDVLLT
NYLTAAKDEVQARESMESFCTHAAYKQHTYLYAQAILCQLRGKCPRQHQALLALSQALTS
RGLQRFPSHVSRFDLSLTGDDDAKDLAGLLLSMSRRSGKELATEAAKVCRILERLFGLQD
ARTVLSPSLQEDRSPSTEVASDATEWGEQVCPDPETEGQPQVAVGPGSPAASSVRDNATA
WNSSIQAPSWTARRESEGDREEDKNSQKIDPTKGKRSVQWQLRSPQIFNKLLVQFVDPEN
EFHPADKRPCAKLLAIVCNDGLTSQDEAVRQSALEAVDEAIADLCAVYEVTHGDKAFAVQ
VNNLIRRVPQFSALGCAASLCWLRHHGIGPRLGGRERLRRMSQPVVAHLLQKACQAHDRQ
FTRILEIAEYILEQLDSGSFDTEEMQSRVVSSGEEHKTPGHTGLAAQHGIETREIEESRR
KCFGYILELLVHFARESCCIAQVTSVLARRGSSWNSAQMQSFLQGVFREQREYTPAFGVA
VVRVLGCDPVGAACTATEEQRKLAIEFLKKVGLLCKDDPVWKPEFDKATEKVKPFLKKAK
DAPVIQEGKNKDSAGPSASQKREGGALEEPQAKKVKPSPRSSSRQSPIPSPGHSPVPSQP
DTNQDDWEPQIQALQGQWLRDFDNMKVLVRGYKAIFGDGLQMQTMKLQARPGNKVKLAEK
WAAVIDSQRPQRQFSDLLWRVPHFWSYGLANPMAALARSSGKASKVLTRSHQRDLRPSDA
SDTICKPCVPLRSGKRQVDQAMLAVLHFRFQRARQLSQVLYGLLQPGTSFALVVESVHGT
SRGPGIGGCKVARGFPRRRQISLQRLQSFGEGHFAGASHQSGECRLDSSGVSKTGYLAST
LKSSFHYKRQPAFFVRPFRAGLRLRHDTGCIRGVRALQDLQCSDRNGCLSRLERLARFSG
SRATHCL
>Alveolata_Dinoflagellata_EP00440_Ansanella_granifera_P041894_gb_GFBE01045418.1_.p1_GENE.gb_GFBE01045418.1_gb_GFBE01045418.1_.p1_ORF_type_internal_len_356_score_92.27_gb_GFBE01045418.1_1-1065
LLRSLLSQRMLADFDPKSADGLLMPVDGTPEMPDWLEPFFQVPEWRGVVYELAKQPRGRS
SSFITAVLWQISEAHSYKDELLAEASSSVNFIVFCRSLRGELFRVFALASEDEFLVRPAL
DLFCEICSFSKYTYMYGQAVIHQLMRICPVQRPQLQRISKELTQAGIQRFSWVLRLDLRF
TSAFMYPEISAILHSMCRLGRDIRVAPSDVTKLCSLVEGLVGVKDVPSNSKLPASATPED
GVDGVDGVDASASPSQSAPPGSAAATDPMSDAGSWADGDVAEGAAGKDGQDLKAEEEAAS
WAPAVAPATEVMSDVGSWLDLGEADPPASCPVPGSENEADMDDYDAEEGASNLPG
>Alveolata_Dinoflagellata_EP00443_Scrippsiella_acuminata_P089521_CAMPEP_0115374072_NCGR_PEP_ID_MMETSP0271-20121206_1764_1_TAXON_ID_71861_ORGANISM_"Scrippsiella_trochoidea_Strain_CCMP3099"_LENGTH_1298_DNA_ID_CAMNT_0002797105_DNA_START_1_DNA_END_3891_DNA_ORIENTATION_-
XLVGVGLHLASKQGEHLDRQLFDITLRKLVTDQLFPLARADAWAHFRMAELLNMYKLPNF
ATAREEITSLERVLNSGRLEDDHHNWGPQLASIYQPLVLAADKTYLLKVYRGSRFGTIFS
LDSSQACRNLGGACSSPLPPPSAPSPSQAELRAELGTPAPTSCSSNGGPGGAGSIGGAAS
GQLTAAATARRALETEDGILAPGIADLIMDLCSGTVSGQSVESPHDDPNHKINNYQHFPP
ARMDKAKEVVSLLISGYRGYHHLSFMAARWVTAISSSVPLPVAAGTLLXALLRGLLQRKM
IAGFNQRSADALLEGHTPSWFFPFLQEKDWRDVVYTLAKQRHGRSSSFLSTVLLHLSDSE
DFKEELLSNTSSTSNFTVFCRSLRAELSSLFERLNSDGMRVAASVVEICRICSCSESTYV
YAQALLHHLMCIRLSERPQLQHLSEALTDAASGKDQSVGQSVVTVGLRFHAAVQDPEVFQ
ILNSMCRFGRELRIVPTDVTRLCSLVDNHLQRRFQSAAPQLKXSSSFTSPAGESCRSFPD
GKPGMEIEEPHSAGFGKERNASDDAGSDAGTEVMSEAGSWFGKDTPGAEVMSEAAGTEVA
SEASRPTSQGTGSALEGATTQQGASQAERDNSEPTASVFDASAVSTSSAHKGSSALLERS
APTADLGGVLEDLRSPAILEALVASFVDPSTSLAARECSALARLLALVSVDDSWLGVPRG
GEDGLATAIVAAEELERLYQAVHHPTHSWLVCMGNVTRLQHHAVTSFVGLRWLSTIVLSK
RIASHDLLLRMSQPMLFVFLRGAVDAHPLQARSVLGVLEHMLTELPYLELRGTALSEGLM
GDVVTGSRLQSAQQHRLASGCMIASMLVYLSVEHECWLQVFRLVRSTAAAWETVALRLFI
DELFSLVRTPFSPCFAREVARVLASPEMLEACSMRPAAEAGAGSRSLAHFFCEEWRRTAE
QPVLGSALQKHVQCWQETLADVITIEARLGDSLSCPPAAAASSHAPPAGSAGSDLVIAPG
GRPAFSASSGKPKSVVSHAPCVPPVEVHTESQLPQSRQAKPRPAPKDNSSKEAAQSSQAE
ADEKHEIQKMKELREFFSSSTIFKGAALSKAESTHAPAELSTPTPVTKKARYARQLANET
EAGKRLPESWDACLGSQQKKHPAKDANKKVRVASMCKLPGLARRSSSSDDDEKATFVPHR
ISNAPNATAAIASASGFAESSCSPLQHLPSSFVGSERGHRVSATSTGTCSRSISAAPLHR
ECATQDARASTSIHVGGHAHHEVSAVFAVEKWHAAGVX
>Alveolata_Dinoflagellata_EP00450_Noctiluca_scintillans_P035329_CAMPEP_0194550784_NCGR_PEP_ID_MMETSP0253-20130528_95886_1_TAXON_ID_2966_ORGANISM_"Noctiluca_scintillans"_LENGTH_1157_DNA_ID_CAMNT_0039398229_DNA_START_1_DNA_END_3471_DNA_ORIENTATION_-
TFPDVAHVQGSDTNAAPLPDPPEWEVARQHLGAEDAVMSPNVGDWIRRYCEAGGADSPEP
GSSSAAVPCSANSRLQETADVLVSNFRGYHWLANMSAKWVGMLRTDPSVPGKDAAPQPSP
LTELRNMMKRAMLAAFDPDKADEVLTLSRSRQPAWVVSLNQVPEWRAVVYDLVQQHRGQA
SSFLSCVLHQISEDDSFAEELLQNAASSSNFMVFCRALRRELTRFFTLFSEDESLANMPA
SEICKICSFSESSYVYAQAVIHHLARIRPRERPLLRQISHMLTEAASEKSESVRRVDLRF
TSLGQYPEVFSILYSACRFGQEMRISQSDMVRLCVLVEGLLEWKTLAPGAQQSAADAALA
AEVGETGRRGEDGADDDLDDEGEAEVDAKQQQQQQQQGEEPKWVLPTSGTVNDTDEDEVT
DGEESEQQDKVGRISERPSTQPRRKAERSDKTDSIFHMPAVSSAASGAQAVPGHGSVAGQ
PAEALGMGTSGVLEALRRPAILQAILTKFLDPAVSLTTRERTSFSXXXXXXXXXXRERTS
FSKLLAFVSLEALWVSREVGPARAAAVTAIAAKEELDRIYLVAHHPNFHWLRRVVGMRFL
QVHAISSLAGLRWLTHVLLNRRMSTGELLSRMSHFPLFILLKSACDKHPTQCKTVLGVLR
HMVEVLQEHAAAQGEDTTGIAVEFGGIKGSGAHRLKAGRAIASTLVYLIASHGCAMPVLE
FVHNTVASLDASVLRYFVSELFASVQPPFSDRFCWAIARLLALPECVVVLTAETRVATMN
FVKACRMEASSVECQTEVERRRDETRAAVTAIEARLAEDVVHPTSSGTFPSRSDQASVPD
AEQLARKVDQGVKRASAPLEETSSSDGVQLSSTDLCEETTQLWDWWTSKAPEKSKKLAAE
PKRVAPEAKKVPSEARKPAAEEKRPINEPKKPGPEPKKSAVESKKPSLELKRQADDVRSL
LGEPKKSAVESKKPSLELKRPADDVRSLLVEPKKSAVESKKPSVELKRSADEVRSVLGEP
KKSAVESRKPILELKRPADEMRSVLGEPKKRLKTKGKPIEKKVNEEFQDSDAGCLLDSSP
GGENKQTKVRVSGRFELSLRTLQGRWGHSSPALGVLSVTGDKVVFEGKGWQPCRIEHRND
AEFQLSGWMTVSDASSP
>Rhizaria_eorhiza_EP00455_Lapot_gusevi_P006336_TRINITY_DN12717_c0_g1_i1.p1_TRINITY_DN12717_c0_g1_TRINITY_DN12717_c0_g1_i1.p1_ORF_type_complete_len_615_score_90.99_TRINITY_DN12717_c0_g1_i1_19-1863
MSHAPAPVGESVSDEKKVELEEKEREREHYRHLLMQVDAVMEPHVLASTIAFIRASTGTS
FKEVVSMLTQQYQGVAPMCNLLADWLELMGESRASVASRVKVLLQEFILQTFDPIKMDSI
KFEPSCVKDLINDSSDNGWRELFYKLLHKYPNSCFLTSYVQPLLQQVASQNSKSQLILAA
QNCTTPLLPFDQALQTVLEQFLSRPETEYSDTLTQLQKLCCVNQQAYIYSQGVLSCLAQH
PQHGLLFRRISQDISFYAATIQECGIQLETRLDLLRVDTSRHQPAQQTVLSILRSSKLTS
VDVRKLYDNYRSGDPPPVALLRQPAIFDLFLHALFASPGHGHAPVEASHVSKYLYLLAYA
TSVADDRETGGQLDRSALPDTLAALTTLQDILGSEAGLAARLRDQEATLQLLIQLPIVAA
AVVYWIKCSLGSTSPALASAPLSSPTTTDASLWATHHSISVPVVLRLLANIASAHPLIRE
RVLEVVVLALEVGLEWEALAIMDLRKQLLRLLIHLIHLSCYQPVLAVLQQRLPAMDHSLI
RFLITHLLESISPPYSSPFVCCLLDLFSLASVRQALQNEARAVDVLCQFLKYVDAHSDQL
GVTQKLKPILAVWL
>Rhizaria_Cercozoa_EP00457_Paulinella_chromatophora_P017215_gb_GEZN01018212.1_.p1_GENE.gb_GEZN01018212.1_gb_GEZN01018212.1_.p1_ORF_type_3prime_partial_len_236_score_42.56_gb_GEZN01018212.1_3-707
MSSPALTVSPKAKSKQDEWKEVLMAPDAIMEPNALNVMKELYKEKASPQEIIKLVSESYQ
GLAAMNNEVISWLELAGVDTPTSQNLVMEKFRSLIQDRFDSDMADHLLSSSRVAPPWLSE
IIHDPVWQPVLKKLAEKHTHCTLLKFAIQEAAKRQESSFSNTITGAGATSQLSFQEFHVV
LLRRIDAIFKMASDEKSSPSQFQLALQDLQQLCLSSQCNYVQAQRMLRLTACRVP
>Rhizaria_Cercozoa_EP00457_Paulinella_chromatophora_P018454_gb_GEZN01019776.1_.p1_GENE.gb_GEZN01019776.1_gb_GEZN01019776.1_.p1_ORF_type_internal_len_237_score_34.62_gb_GEZN01019776.1_1-708
QAIKTHGRKAALQEALISGLATYPKVEGALRSVLFGRLLSSVEVAVLYSLYSSSSPPPVR
FIRTQSVLNSLVAMLYDPSKDLQDEDVAKYIYLLSYAVSVSETRSTHNSYNINNGSDNNN
SVDISPPTIDKTGLDATISAVEATRTVCANQLFGLNPTKTWGTILQHIGMPVVASGVLHW
VRLSLCCSDYFEAVHQPVCTPLFLSLLGIIAQHHPLHRKAVLDILLTTFRLENIPQ
>Rhizaria_Cercozoa_EP00457_Paulinella_chromatophora_P019625_gb_GEZN01021349.1_.p1_GENE.gb_GEZN01021349.1_gb_GEZN01021349.1_.p1_ORF_type_5prime_partial_len_182_score_36.52_gb_GEZN01021349.1_110-655
FRLENIPLSALATISLRKELLRCMIYLVHCGLVEPVFELVTLASPKMDLSLTRFFIVDLI
FSTQPPYSTRFVSSLVSLLSLPSSLLALKTFSTRFSALRQKPEEGKEAQDSAHAGLVIGS
TSSNEGVEAQLVLARSLLNFLQYVMKLPISQKPESTLLPTGPLQERPASWTPILQKYLDA
S
>Rhizaria_Cercozoa_EP00462_Mataza_sp_D1_P014807_CAMPEP_0175151486_NCGR_PEP_ID_MMETSP0087-20121206_18538_1_TAXON_ID_136419_ORGANISM_"Unknown_Unknown_Strain_D1"_LENGTH_209_DNA_ID_CAMNT_0016437719_DNA_START_1_DNA_END_630_DNA_ORIENTATION_-
QELTSTLRENYSYPVVSACLVHWASRYLLENTEFYDSTYFKSVMPVGLQLLANICAKFPA
LLPDVFRTVKAALALQVPLDSVSLAEHHKQLLNLLLHQAHCGLVEPVLALVTSTFPKTDR
ALVRHFVVTLVDSIAPPFSSRFVEQLCQLLDLRACREALTPNPAAAASVAKFASSVLDSG
VLSISHSRQQSEKVLHSYARPQTVSHLVT
>Rhizaria_Cercozoa_EP00465_Bigelowiella_longifila_P000502_CAMPEP_0185282684_NCGR_PEP_ID_MMETSP1359-20130426_67408_1_TAXON_ID_552665_ORGANISM_"Bigelowiella_longifila_Strain_CCMP242"_LENGTH_458_DNA_ID_CAMNT_0027878251_DNA_START_1_DNA_END_1371_DNA_ORIENTATION_
GTPKEALSHLSNSYRGRAVMVNLVAKWMQTFGIDSESIIEDVLKDELSNAFDPRKGMDLL
EQKKMPSWVEEVGRQERWKSTLLKLQQKHSDCIFLELLGSVDSPADSQNQEKDRKKLAEH
TTYQEAQQHILGIMETVTAAHFSDPHDVTYDXXXXXXXPHDVTYDLNEDDGDEREREEKS
AVLMPKATADLGAFAATSYPAYILVQRLLTSGAVFRDSEIGFLARRICQDIPALVRQSPG
VKRSGVDLGYTNSVLSGRKRLRAIHSALEVMERSGSAELLSINKLHRRLCGGAAAMIDSL
DLQAVRRAGVLGILLDSFLGVSSENRGLSKAARGKCAELLTLLATAEYRYGQGMMPYLPP
EDVMEHSRETHKYLAEMQEILGTVSVLTRAEEKALEPIVRSCAFAAWGFLRWCTSRLNAN
ADPIHAGVCFKAIHAVIWAHRLLHPEVLQCLRGVCASX
>Rhizaria_Cercozoa_EP00466_Bigelowiella_natans_P017296_jgi_Bigna1_84478_fgenesh1_pg.141_#_8
MDEKSEDTNLTRLADRLKRTDSIMEPKILNSVKRFILAGGTPKLALSHLSNSYRGRAAMV
NLVAKWMEAFGMDAESIIEDVMKDELTSSFDPRKGMDLLEQKKMPQWVEEVGRQERWKPT
LSKLQKKHSDCIFLELLGSVDTPADSQQGGGTDKKKIADHMTYQEAQQHILGIMGTITAA
HFSDPHDVTYDLNEDDDDEREREEKSAAFMPKAMSDLGAFAASSYPAYIFVQRLLTSTGV
FRDSEIGFLARRMFQDLPAIVLKEIDDGRLDIDFDYTNSVISGRKRLHLIQSALEVMERS
GTAEVLSINKLHRRFCGSATMVDSQDLQAVRRISILRTLLDGFLGVSNRSMGLSKAAREK
CAELLTLVTTAEYRYGEGMMPYLPEEDVMEHSRETHKHLTDLQEILRAVPVLTQTEEKAL
EPIVRNCSIAAWGFVRWSSNRLSANADTAHIGVCFKTIHAVIWAHRLLHSEVLQCLRGVY
ASGELGLGRTSSSTSDGSLLSRLIADTLAVLALSGSFSIVVDELEGPLSSGMLPQNMAIV
ELFIARFFRSIEPPFSPEFLRRMEGFLKSDVLASLAKRNEKCRSLIASFQGVVKKEEGKA
KSSSSSAMEISSDLTEATNVTGLKRKREDA
>Rhizaria_Cercozoa_EP00467_Chlorarachnion_reptans_P023229_CAMPEP_0114511728_NCGR_PEP_ID_MMETSP0109-20121206_14573_1_TAXON_ID_29199_ORGANISM_"Chlorarachnion_reptans_Strain_CCCM449"_LENGTH_596_DNA_ID_CAMNT_0001691317_DNA_START_316_DNA_END_2106_DNA_ORIENTATION_-
MEEGSSLERLTSQLEAADSVMEPTILTIMKRFILAGGKPQDVINMLSKSYRGQARMVNIL
ADWMKKMSPDESCDVTPLLNECFEKEVKAFFDPRKADDVFEMKNKPAWLERLRNQTQWRP
LFTELSRKHKNKSLFLNYICNLDPEDEGRGHDFLNYEDAKSKLTGCLKSLVEAIQSTEDG
SESKIDDTTTKLTELATKSMPCYVLVARWILALTSQGGDVGLLMRRALQDVEQRAQVALP
KESGLSALNCVLQGRKRHPTLDSALSLMERAGRADTLSVNKLHSVFCVQDPSSLPAVVAD
YVLLRDPQILEKLLDELITPDRTKTKSHREKCADLIALATTGTTHFQNAVGDVNSSLSDT
LRSLNQLQSFMSQGKLQGKDVLQLREPVENIPVVAWAFLQWLKGNVQIEKDITIFRLIAG
ILNQHPLLHGDVLECLKQIFYSDQGSFSTNDSHHPYEEQIVEIYMMLCISGSFRAAFQSL
EQLGTRRVQGGALLRSFLKMLIQYIGPPFSQIFRDSLSSFLNHKVVKEAVLHPNYRSDMT
TVREFVQLLIPDEHMASSSKTGRKRGIEEAGDAAEATGPRRVRIRISRKHLDDYKI
>Rhizaria_Cercozoa_EP00468_Gymnochlora_sp_CCMP2014_P008448_CAMPEP_0167744740_NCGR_PEP_ID_MMETSP0110_2-20121227_2758_1_TAXON_ID_629695_ORGANISM_"Gymnochlora_sp._Strain_CCMP2014"_LENGTH_626_DNA_ID_CAMNT_0007629293_DNA_START_1_DNA_END_1878_DNA_ORIENTATION_
KADSIMEPKIITMLKRFIIAGGKPEIAIGMLSKSYRGRAQMVNVMSKWLKLLGGNPLSII
RDCLSKEVKVNFDPRKADEILSAERAPQWLQGLSKQKEWLQVVLELSKTYPDCIFLELLK
KKLDPDTQTSSSQTQPLSVDTSEKTLMEVRKEINDQIKILVEHMNADSNDEIEKGVQKVI
AISSRSLVSYIYVQTCLNTLEIRENPQFGPLARRLSQDLQKVARSSENAEVIEGLHHVLS
RRKKELVVDSALAIMERVGRAEALGITKLHQFFCGENGRLSRNASDPSSRYLKNKRFLFW
ILDALFSVGQNVVFSPERAQGRDLRAKCIDVLSFITSCTPYQASGERQRNFDETRQALES
LLKITQMGTLNPEDFDSLLQATVVPIAAVGFIRWARVRWNMGVNNNHTCTCIRALAHIAL
SQPLLDDDVIKCLGRGASAFDTKAATTSVGRFRIGNVLSKAFTALAHAGKHESIFKQLQE
IHQTEGGREMVGKFMCSFFESIGPPYSVKFRRICTSFLTSSTAMKAIEQISTHSSLKSEQ
KAIVDFCNEVIEFDKKNQSQRSSTLMTNSSGSRKRKRSNTADGLESVSSSAKISGEGNPI
ASLSEIERTSLVSVIEVLEKSSSSRK
>Rhizaria_Cercozoa_EP00469_Lotharella_globosa_P000865_CAMPEP_0167799620_NCGR_PEP_ID_MMETSP0111_2-20121227_17153_1_TAXON_ID_91324_ORGANISM_"Lotharella_globosa_Strain_CCCM811"_LENGTH_74_DNA_ID_CAMNT_0007694541_DNA_START_1_DNA_END_220_DNA_ORIENTATION_-
XDSLDASVLPILQQCLAAEVRKWFDPRKADLILDGDPPQWINGLSKQKEWQPLVKELLKR
HPNCLFLHFLQKKX
>Rhizaria_Endomyxa_EP00473_Plasmodiophora_brassicae_P009540_CEO98490_pep_supercontig_pbe3.h15_scaffold_25_69667_71780_1_gene_PBRA_006604_transcript_CEO98490_gene_biotype_protein_coding_transcript_biotype_protein_coding_description_hypothetical_protein
MATTTAAAAAAAARGPASSLSDVDTIMEPDVLSRLKAFISTGPGSQSERVKEAIRLLSTS
YKGRAQMCNLLIRWIVDIMGEPEEDMQGLVMDHLKEMAVQQFDVTKADSIFSAPTKGEPE
WLTCMIRDPSWRSVLYRLSQDHPNCLLLNFAIKKIGEDGHGSELAVSARSGDVKLSVFMN
VLSEALTQIVCLTDRESFQRSLFELQRLCCQTQYTYLLAQFVLTALSRHPRTGFVWRHLH
QSVSSYAVQHHGERIRSLDLLLTQAPRYPEIFKAVSAVQRGSRLTTTDIKHIYELFSGNN
PPPISLLCTSYIIQPIIDALFDYTRPPLGPVHKQYYVSLLAYASCVRDNRAWFASQPTQA
PVDETLVDKSRMSSTIAALNEVSSICQSKEFGFHLAENEQTLRQHLTLPICSTAIVQWIR
LSLLSPAYYSTTYQSVCTPVFFRLLGYISSLHALQRPMVFDLLCSAFHLKTDLDDLAVIK
FRKLILQVLIHLVHYGMLVEVTRMVADNVPRMDHSLVRFFVVQILQTTGPPYSATFAHCI
FDIVSMPDATLAIKNDPESVVNVGGFARDVSSMGIADLKEHCDNWVAFASNS
>Rhizaria_Endomyxa_EP00474_Spongospora_subterranea_P009598_CRZ10056.1_hypothetical_protein_partial_Spongospora_subterranea
GRTPSVTVARPCAVLHGTDTRVTPHVLNESHDRPYLNSFVRRTRHSDRHIEGAPRVFDSL
GMLSNEDSIMEPGVLTALKAFISNSESRLSQPERVKEAIRQLSEAYKGKAQICNLLREWT
HEVIGESDEEINEIVMDHFKELAVQQFDISKADSIFSAPAKGEPEWLTFMIRDSAWRSVL
YKLSQDHPNCLLLNFAIRKISEEGHGNELAVSARTGDMRFSLFQTVFQESLVQISYKEDC
DQFKESLLEYQRLCCQTQFTYVYVQFVLTVLGRHPTNGLLFQRLSQAVTAYAQEQHGDRV
KTIDLILTDAPKFQEIYNALNSVWKGGNLTRTDVKHIYELYSSNNPPPVSLLRGNCIYEP
LIEALFDYQKPQLDSVHKQYYISLLAYASCVRDHRQWFGASSIQSRLDDTLVDKSRMNAT
IAALNEISAICQNKEFGFHIVQSEPMLHAHVPLPVCSCAILHWIKLSLLSPAYYSTTYQS
VCTPVFIRLLGVISTLHSLLRPGVFSLLCATFHLKTDLHDLAVIKFRKMLLQVLIHLVHH
GLLEEVTQMVKDNVPRMDHSLVRFFIVELLQSTGPPYSVEFASRVFSIIAMPDATLAINN
DSDSVSQVIQFASNVDWMEVPDIKEQCSKWRSTSMT
>Rhizaria_Endomyxa_EP00475_Leptophrys_vorax_P032518_TRINITY_DN5024_c0_g1_i1.p1_TRINITY_DN5024_c0_g1_TRINITY_DN5024_c0_g1_i1.p1_ORF_type_internal_len_525_score_140.36_TRINITY_DN5024_c0_g1_i1_2-1573
TTTMSEAVERRLNQTDSLLEPNVVHHLKTFISQAQEGTTHQRVKDAIDLVSKSYRGLPQM
VNLLSDLLVSTGDDDGGKQVEEIMAATMRKLVLAKFDANAVDQVMMNLQQQASNSNGAAA
GEIPKWLDYMIHEPSWRSTLYQLAGDHPNSTTLKFAIQKISDEGLSTELAAAAAKSVSLR
FDIFSHVLADTIQSMILKSEDYFRKSLVEFQKLCCQSEYTYVYSQMLLLKLLNQDTENGF
VYRRLQQALSSYASSGVIPEIPPRIESVDLQLFSVNKYADLYRLLKYLYTEHRLYTADIQ
SLYTICNSEDLRSQLAHLQSPILFENLIKFLFDYNKSVDHAILDKAIFVLVQIASANTQG
VEMDQSEKQDWISALQKVCKVCQDKSFGLKMNEVLPVLRENIGVPLAAAGIVHWIQVTLL
DTNYYETSYHSQVTPVLLMLLCDVSSKFVLMREAVFDVLLKVFLLRSNLDSIQMLSFQGL
LIKCFIHLVHCGMMEHVFQMLDDHVDHMDLSLIRAFITLLMETT
>Rhizaria_Endomyxa_EP00478_Filoreta_tenera_P004164_GABV01004478.1.p1_GENE.GABV01004478.1_GABV01004478.1.p1_ORF_type_5prime_partial_len_147_score_20.54_GABV01004478.1_43-483
RSPLLRLPILDAISTAFHTRRPSEFDAIKRIELTKSLLTALVHLVHLGLYSPVMKLMAQQ
VETLDHSLIRFFLGLLLASAAPPFETNFLLSFLPILGEKPVMLAVGHEAEVTTKVKLILH
RRANRRPKAQIPAKRTFKDRCEVDEV
>Rhizaria_Endomyxa_EP00479_Gromia_sphaerica_P001828_TRINITY_DN12121_c0_g1_i1.p1_TRINITY_DN12121_c0_g1_TRINITY_DN12121_c0_g1_i1.p1_ORF_type_3prime_partial_len_96_score_15.52_TRINITY_DN12121_c0_g1_i1_3-287
MDIDVLELVRKYIALQGGDARIHAKEIISSLSRNYKGYAQTSNLLCDWYRLIGASEQDIQ
NLVTDRVRTMIKSQFNARKVDKLFSEHEGEPLYSR
>Rhizaria_Foraminifera_EP00480_Reticulomyxa_filosa_P002022_ETN99119.1_hypothetical_protein_RFI_38368_Reticulomyxa_filosa
MIADNTTKSVAYNMKPREINTNDLKHSFFFLNRKYFTIKIMIVQKSPLISKGIIIWIRYC
VIKKKGYFNSTYESYFTSLFLSLLASIVQKYYFLVCIYFNIYICIYDLIHKRCNVAELMD
EMISIPKGLKALKEMEILQKLLDMLIFMLQHGEYKIVLDIMLSKHVAKLDRTPLRHFIPR
IISTISPHVSSDFINRLFDIFKHENSMNAIKNDNVMKDDLLAFVENVRTKQMKYFPDKIK
QVIEMIKSDTQSTY
>Rhizaria_Foraminifera_EP00480_Reticulomyxa_filosa_P012178_ETO09276.1_hypothetical_protein_RFI_28110_Reticulomyxa_filosa
MHLDLHYHIGISLSLLIRTASIQLHRNCSITAADLSRIYYLCQENEMRENGEDKHGNGDK
DKYREEEEEKEKPADVKQTQINIDFLQQPLMIEYLYTILHKYVYLLDYALCQFKINVNNG
HDNVIIKEQRNELINDLTNISTQICHDKNYDGYFNSTYESYFAPLFLSLLTTIIQKYSFL
VWIYFNIYVYMYDLIHKRCNVAELMDEMISIPKGLKALKEMEILQKLLDMLIFMLQHGEY
KIVLDIMLSKHFAKLDRTLLRHFIQCIISTISPHVPSDFINRLFDIFKHENSMNAIKNDN
VMKDDLLAFVENVRTKQMKYFPDKIKQVIEMIKSDTQSTY
>Rhizaria_Foraminifera_EP00480_Reticulomyxa_filosa_P015065_ETO12163.1_hypothetical_protein_RFI_25213_partial_Reticulomyxa_filosa
YVGLICKRCNVAELMDEMISIPKGLKALKEMEILQKLLDMLIFVLQHGEYKIVLDIMSSK
HVAKLDRTLLRHFIQRIISTISPPVPSDFINRLFDIFKHENAMNAIKNDNVMKNDLLAFV
ENVRSKQMKYFPDKIKQVIEMIKSDTQSTSNVKIFMLVQVFQFKLVSSFCFIANHKSDVN
VHKNRKLQLGNFFLISSEIQKQKKGYSLYCTDILDLAVE
>Rhizaria_Foraminifera_EP00484_Ammonia_sp_Unknown_P004260_CAMPEP_0197076786_NCGR_PEP_ID_MMETSP1384-20130603_212292_1_TAXON_ID_29189_ORGANISM_"Ammonia_sp."_LENGTH_698_DNA_ID_CAMNT_0042515645_DNA_START_26_DNA_END_2123_DNA_ORIENTATION_
MRSSRSQQSASVSSAQSKYMHQLEEIREVLSRPDAIIDSNIVSSLRSYPALCMKLESISN
SSGSANKQESLKKYLSEGQTLLVNNYRGYTKSCNLLLDWMKNIQDAKTIHNTFISALKSS
ALEIYEERLAQNSQTEMMQIDEEDDENERESKLEKYKQRIFASIDEITQSYGDTAVLQRG
FSLSEFEEKLVHHLYKIVQSASSLDYDKRCQRLITYCCKNELYYLYTRRLLAVLRENERA
NKLDYVLANIEAKLDEYTNSMGCANSNSSNHQHRSMLSGIAQNVNLSDCSRILELSIYAK
GVEFECNELRVPSMELLRMLSHFGALIYAKGVEFECNELRVPSMELLRKGSFTKADISKV
YHYYYSHFIQQKRKRVALRFLENEHMIDYLYQTLFIPPSSNAEQQKMNKTYMSQFIFLLN
YALFDEHTNHEDSNSNHNNGSTKSESEDTVRKEFDANMKMLTSVTEICRDPGYALTLSEN
AEKQNMLFSGIKQPGIARGILIWINHSMYIECDKYFAESFETYLTPLLVSLIAEIARLHI
FLRGAVAKFAYNMIYNIGDQTTSTLSTKSAASFSAKDTAAESMKNLKVIATMLDISVFLV
QLGEYHMVFDLIHKRYGDLKKLDRSLHRHFVTQIINTCLPPLPADFVSSFCKLLKDANIL
AAIKNDQSTAKLVAAFVETHRAQHAISQNDAQIILSNI
>Rhizaria_Foraminifera_EP00485_Elphidium_margaritaceum_P014571_CAMPEP_0202732156_NCGR_PEP_ID_MMETSP1385-20130828_187514_1_ASSEMBLY_ACC_CAM_ASM_000861_TAXON_ID_933848_ORGANISM_"Elphidium_margaritaceum"_LENGTH_600_DNA_ID_CAMNT_0049398463_DNA_START_1_DNA_END_1798_DNA_ORIENTATION_
XLSRPDAIIDPNIIKSLRLFPSISIKVDRGSNRQEQLKKYLGEGQALLSRSYCGYTKSCN
LLLDWMKNIQDSKTINNAFVSSLKSAAVELYEEKLDEMKQNKHGAKSSSLPPHDPNNNNS
NNMDTDIIDMDDYKQQIYAEIDAIAQSFGDTTVQQRGFGLHEFQDKFMNHLVKILQSMQR
ADYEKRCQRLIVYCCKNELYYLYGRRLLSLLREQNVSTEIDYAVSHIESQLDEYTNSFSW
DLELNIYAKGIEFQNELRVPSIELMRKGSFTKADISKVYHFYHTHYTQNKRVTLRFLQNT
QIINYLYETLFIPEQSQNINKHYLAQYIFLLNYALFEPDHANTHTNTNTSTNTANDNDDD
VKHKQQFDANIKMLTNVSDICRDHSFAVTLSENAEKQNTLFEGIQHAGIARGVLIWINYC
MYVKSERYFNENFETYLTPLLVSIIAQIASVHIFLRPSVAQFAYNMIYNIGDQTTSTLST
KSAVSFSAKDTAAESMKNLEVIQTMLDIMVFIIQLGEYQLVFEIINKRPHDLIKLDRSLH
RHFITQIIGTCLPPLPTQFVVSLCKLLKDDHILAAIRNDQNTSDIVSTFVQKHESLAPEX
>Stramenopiles_Opalozoa_EP00500_Bicosoecida_sp_ms1_P013747_CAMPEP_0203829984_NCGR_PEP_ID_MMETSP0115-20131106_64860_1_ASSEMBLY_ACC_CAM_ASM_000227_TAXON_ID_33651_ORGANISM_"Bicosoecid_sp_Strain_ms1"_LENGTH_947_DNA_ID_CAMNT_0050739043_DNA_START_1_DNA_END_2838_DNA_ORIENTATION_
XSAPAPCCAVEVESPAGRGLGACDGRGRAMEADDAAYAEGGGGDEPPMVELGNGWWETTD
ADGTPYYFNQNQPDEAGNPLTVWDRPSDEELGLTGEGASGEGGGVDGDGGDDAYGDGDGE
DEDEDDDADAAAAAAAAAAAGGARGGAMAESQTPSLSAGLSSSHADSLPPRAAGAVDFNV
GNGGAAAGAAVGPAADDAADGGEADPLAERKRLEKVLSATDFVLEPAAKVAKAVEAYVAT
WNGDAATGRAQAVELLGGGYRGYVDLVNQLAEWVEWSDKAIKKRSGPSPSAPTTPSASPG
ERKLASLANVLLGRIQSMILSRYTSERGRVLLHGEQIPDFIEQMLSDTTWRRVVTKLAEK
HRSGDALMEYCVQWMAEKGLGKELTGSNVMSQIVPLFKKVLAEGISTAAAAKTGDKFVSH
VAEVTKQAVGDEPAYMFTRSVLQTLCDDVPPAEDAPAPAAGGAGGPAAGDGAGAGAGGGS
DGGTGAGGEGEGEGEAAARPRARKRRKPLRAYKYSRLVQELDNRVWQPSSEVRARARARQ
VGVAWTDVDTAVKDALANLLKQGQYVRFVVLSEGRRDGGDSSVAESATDKDDMLARLSTG
GSGDVKIERVNARDVSALNNAFTDMRALKRPGAEHLRNPDVLLSLTCELFFPTNQQLNGL
TKRYCLQLLAHAVAWPSSDEEPASQDERDALATEAEAVQADLDAASQICRNVWSIVPANA
FTLLDLGKKTPAVAAGIMFCARAVLSTPALHNNPAFATKAPFLLGLVRSMAEEWPLLRDE
GFAALRAAFSMQTTAFRAVQAGEFRSSVLDGVMRLMQQGYGLVGIEMVRSRAAKMDLSEL
RHFSETLVENARGPYSRQFVAAFVCFLADPLVLRALKLKDNAKLQKRVGKVVAVVSGLKK
RSPEEERALKVLGKGGEEVAGPDRSWSGRHRRRRGSTAAAPPRTRWS
>Stramenopiles_Sagenista_EP00510_Aplanochytrium_minuta_P005676_CAMPEP_0184008856_NCGR_PEP_ID_MMETSP0954-20121128_2235_1_TAXON_ID_627963_ORGANISM_"Aplanochytrium_sp_Strain_PBS07"_LENGTH_851_DNA_ID_CAMNT_0026288071_DNA_START_1_DNA_END_2554_DNA_ORIENTATION_-
AEPNPESSSSTLKEETSLSESVPADLKFEKDXSSLKEEATDQPEPNELKHVNDTLSEARK
VTFDSFVEQDQSRKDLMKKMMLPDAILEADIFETLKSWTDVSNDIKGVKYKADFGELPLM
CSFAFNLACNRKSYRDAVSVIQGLSGYDIPSHPMDDDLEPAEEAEEKSAQENPSQPKKKV
KEMTGQELVNSHLNKMVAQRFRDDVMIQLMDXEFGMFLRIVVVNSIGSNFSYXEPPKFLQ
EMLKSKVWRNLLIVLAGDHKNLPVLDFCVNAITKAGFHAEVAEATSPATYFSVFLRTFSD
MLAKIISNQSETVLCETEKQIYALCSQLQYTHFFATDVLTLLEGGYMKDIQPNAENNKRK
NNTLPTLARAKFRRLRQGLTDAVNKVPSRKSAAALLNPLSCKHLNALNALRQHGGFPEVA
TLITVALKNRIFNKGTLLRLKEFYDPHSEIYTIQHEDDGDTEDESTDAEETNQEEVKQTD
AEKNGGKKVTEKVRKKNKRLPPIWPLRLPRVLVLLTRQLFQPFRRYTEDIMNNGTYLLAC
ATTRPSVARPGEASVNEQSNRQNTDLSIALAVNNEVRDVQKALLLSLKICNSDETITIAG
LHRESEGMKSLMKLIRRHPPISAGVLLWVRDVYQDSRFQRSSAFTTGVKTLLYLVSLCSR
SHPLQKAQAFFILTQIFPMKPETVSPTKVLELKKNMINEMIIQMQLGYVLPVIDFMKQNS
IAAAMDHSLLRHFVTQVLQSVLPPFSQDFINGINGLLQTPSCTRALRAGQSPVIQRLIQN
FRVACVDQQKKKKLEKVPKSDAESLAQGVRSSTDVSSQENSRNGGDPNATGSNRKETIRL
VPFTQANKANN
>Stramenopiles_Sagenista_EP00511_Aplanochytrium_stocchinoi_P013488_CAMPEP_0204885216_NCGR_PEP_ID_MMETSP1349-20130617_12069_1_ASSEMBLY_ACC_CAM_ASM_000710_TAXON_ID_215587_ORGANISM_"Aplanochytrium_stocchinoi_Strain_GSBS06"_LENGTH_408_DNA_ID_CAMNT_0052046555_DNA_START_1_DNA_END_1226_DNA_ORIENTATION_-
XKGTLMRLKDFYDPHSEIYTIKDEEGEEEEEEGDRMPADANNEDGPKPDTEKSDTKSLVK
RKKNKRLPPIWPLRLPRVLVLLTRQLFQPFKRYTEQIMLNGTYLLACATTRKSVGRSGEE
GYDESNPNMNTDLHIALAEEKLVKKLQEALLEALKICNSDETITIAGLHRESPGMKQLMK
LIKKHPPISAGALLWIRDVYQDSRFQRGSCFTIGVKTLLYLIRCCGRSHPLQRSQSFLIL
TQLLAAKPEAVSPTKVLELKKYMIDEMIILMQLGYVLPVIDFMKRSAVAGSIDHSLLRHF
VIRILQCAVPPFSQDFIDGINGFLQTPSCTRALRAGQSPVLQRLIQSFRVACIDQQKKRE
DEKRKMKSRINIKETAKEKESHSNSKKNDDPSSATPKETIRLVPFSTV
>Stramenopiles_Sagenista_EP00512_Aurantiochytrium_limacinum_P014778_CAMPEP_0171566996_NCGR_PEP_ID_MMETSP0961-20121227_899_1_TAXON_ID_87120_ORGANISM_"Aurantiochytrium_limacinum_Strain_ATCCMYA-1381"_LENGTH_1108_DNA_ID_CAMNT_0012120837_DNA_START_1_DNA_END_3325_DNA_ORIENTATION_-
XTDRGGLCQRIARPAPQKLPGRVAMSVEDDTLSAAKPAAEPAAAAENASSDDNKLSGELS
SQIVAATTAPEPASAEVSASASQDTAQNEMEVENVKTPNSPKILNSDDSNDGAEVKESSA
TKPESSSQGTDIPKGETDSKNPETSEDGDVKIEDTARDGDISKYAKGDADNVANDEDNVK
MEDAEMESKSTKKEDIGPLAKGWVQLETPEGEAYYHHKASGAIRWQRPTEDKNDTLASSK
EETAQDKDSKKDVDGDDVVDNAVGAEKDTAGDTIMQKAEGANDFHSEQSVVAPSPRKRKV
GDDDDVEVAIEDMSKERRELQARLSAKDAILDPRVKGWMAEWLRRDGEDLKRRKKRERRD
VDLLVEMLASGYDGYAEYTALVVRWLGLLEQRSADGTENGDGTGALAAAASTSTMAGGAA
VGHTSAGKNSHNGGISNERQLQPPQQQEASVMGALDRQLSGTMLLGKDEGAAGTLPPPPP
SVVDYLSKLVDQQFQKDKLMDMMEEDLPPAWLRGMLHSTEWRMTLIRLADKHKTVPLLDF
AVRAMCKEGHHNEVAQVMNPANYFAVFRRTFTDLLREILDCEDGRGNSPTELSKLEERFR
ELAGHSQFTYLFAMEALEALEGSDDGLEGVVAATAASEGPTSDAVASVLASLQLKSTLLR
AKVRRLRQGLLNVPRKQDAVEQGRAEAIHLCKPINRRNVGGLSASPACGGFPALANLLRT
CLKDRMFKPEAFMRLRAIYDPERNHQASLVPLWPLRRLEVILLLVTQLFDPFRSMEASCI
EDGAYITAVAAARVPGKGLEREVYVALVDAIKVCKDSKTMSMEALQVDSQSIQMLTSLVA
DFPIVSSGVIRFARNCMMSSNFQKEKYFFTGMRVMLHLIRCAVRAHPLQRIMAFFAICQA
LPMNPAHIYQSKLLEIKKLMVDELIFLIESGFIFQVLEFVRNQASLGRMDAPLVCHFVVE
LAKTVGSNLSPEFAKAVLQLVTLDACVRAVRAAHNREHLRLVNELRTKCQNTVTLASTMP
SSAVSSSVMQYAATSSPTNPGAPSGGSAGAVAGGSSATAASVSNGNVANRMSSVTSAASA
AAAAAARGGAGNPARRREKISLVPFRPK
>Stramenopiles_Sagenista_EP00513_Hondaea_fermentalgiana_P009881_GBG33355.1_Negative_elongation_factor_D_Hondaea_fermentalgiana
MAARAPRHCDAKSEAKDGKEQEHEAPKPSPEDAGNKETKSGGDGNDAKPQEPLAPGWTEL
DAGGMPFYFHKASGAKRWTRPTVSAAEVASASMRELREAAVSSNAGPRSEVDGDGDTEMG
EDQPAQTDTDGPLSVGKKRKAPSNKNKDDDDDDDDVNVAIEDMPQARKDLQSRLSSKDAI
LDPRVKGWMAQWLRRKGEGESAKRSHKRARRDVDLLIEMLSSGFDGYAEYTGLAVRWLQV
LEQTPSLRGTPQHKPPSGEGAGAAAGSETQKNGSGLSAKEGNTDRDPPPAAVDYLSKLVE
QHFDKEKLATMMEDEEPPAWLKGMLRCSQWRATLIRLADKHKTVPLLDFAVRAMCKEGHH
AEVAQVMSPASYFAVFRRTFTDLLREILDCGDDGRGNSPAELSKLEERFRELAGHSQYTY
FFAMEALEALEGSDDLPEGLEGSPAAAATAAAGELRVNSTLLRSKMRRLRQGLMNVPRKQ
DSAERGRQSAVQLCMPLNRRNEFGLSASPAQGGFPSLATLLRTCLADRMFKPEAFAQLRA
IFDPERNPEASLVPLWPLRRLEVILLLVTQLFDPFREMDAACIEDGAYVTAVAAARVPGK
GLEREVFVALVDAIKICKDSKTMSMEALQVDSPSVKTLSSLVAEYPIVSSGVIRFARNCM
LSQAFQKERYFYTGMSVMLHLIRCAARAHPLQRIMAFFALCHALPMNPLNIYQAKLLDIK
KLIVDEFIFLIEMGFVFQVLEFVRNQALQGHMDAHLVRHFVVRLAKTVGSNLSPEFAKAV
LQLVTLDACGRAVRMAYNRDDIRLVSDLRARCQNTVALASTMPSSAVSSSVMQFASTSSA
PRPGPAAKAATTPAPPARSSGSSSSAVSQGLARTSSIVSAASAASRGLPGTASRREKISL
VPFRPK
>Stramenopiles_Sagenista_EP00514_Thraustochytrium_sp_LLF1b_P008456_CAMPEP_0184538112_NCGR_PEP_ID_MMETSP0198_2-20121128_17422_1_TAXON_ID_1112570_ORGANISM_"Thraustochytrium_sp._Strain_LLF1b"_LENGTH_779_DNA_ID_CAMNT_0026931545_DNA_START_393_DNA_END_2731_DNA_ORIENTATION_
MEVETNGREHVSGEGVPYFYHEASQRSVWSRDEATEQEPSLQNDGEEVEDITEASIAART
KRLEEEAVHLSGDDSDRDDEMPRKRRRHGSEAGPVESAVQELSEERRILQTQLSTNDAIL
DPRCTEWVAQWLAESNKDEERLTQDVDHVIDMLASGYEGYAEYAGKLLEWIDIVNPGQKD
HTKGTSDGSSSTEQRGPGDTSAVAQFKGLAMKEFQPSKVLSVIENGEDTPPKWLVEMLDS
EEWRHLLISLADKHKSVPLLEFCVKAICKAGRHAEVTXVKAICKAGRHAEVSAVMNTAAY
FAVFRRTFTDTLKAILDFSPVDAGNGENTVAHLNKLEEKFRELAGLSQYTYMFATEALEA
LETNRLDGTASCKDLRLDLSPGARCKIRRLRQVLETMTRRPNETNRNVAMSLSNPVNRRS
SGGLSASSASNGFPELASLIRTFVAERTLQPETFGRMRQLFDPECNPMAASMPVWPLRRV
DFLLLLTEQLFAPFKETGPVALRDATYILAVATARVAEGPSAKEAEILAALEEALTLCKD
KETLTSQGIAKTGTRIQRLAELVKAFPPVSVGVLRFARSLITSKPFQRESCYSIGVHGLL
HLIRVAMVAHPLQRVMAFFVIMHSLPVKPPHIMPTKLLDLKQAMMDELVMLMQLGFCLEV
LDFMRNQAERTDADALDPVLLRYFAINMARSVEPPFSPEFARAALQYVSATSVSRSIRSS
HHSRELMPTINDLKAKCNAALTAKPEPVVPKASVEPTPGVKPRREVFSLVPFRPPTKQR
>Stramenopiles_Sagenista_EP00515_Schizochytrium_aggregatum_P020279_CAMPEP_0202117414_NCGR_PEP_ID_MMETSP0965-20130614_42635_1_ASSEMBLY_ACC_CAM_ASM_000507_TAXON_ID_4773_ORGANISM_"Schizochytrium_aggregatum_Strain_ATCC28209"_LENGTH_928_DNA_ID_CAMNT_0048687331_DNA_START_1_DNA_END_2785_DNA_ORIENTATION_-
XVEAGARLATAMGGCDGGPLGRGWRQHQSPEGVPFYFHAASGRSVWSRAETAADAPDGAH
PEVPSSAKRPRNAAKLRNPSAAAGVATSSGEANQDAHGTVSSRALHSSAAAAGGACKDEP
GVADHELNNSSEVEDVTLERQAEKRQKLLDNAVDLVSGGAHDVGLSSRRKAVAAAESQVE
QAVEDLSEERKRLQAQLSSKDAILDPRCKDLLSRWLSGEGEEASRMKKPGWTRRAADHAI
DMLSSGYEGYGEYVGKLIEWIDLLNTSTSANGAAGAVNRSAIAGASALNGTGNHGAFAGV
GATGLPGSGSTNNGAKQPSAGDEAATAHFKQLAMKEFAPQKVLSVIENGGERPPEWLVDM
LDAPEWRHLVINLADKHKNAPMLDFCVKAICKAGKHAEVAQVMNTASYFAVFRRTFTDTL
QGILEFDISASAGGDSSLTQLNKLEERFCELAGYSQYTYMFAMEALEVLEGVRLEGTLLP
AGSSQHTGLVNLAVKLTPGTQSKIRRLRQGLENMPRSTGKDKPGRAEALILCNPINRRSA
GGLSASAASGGAPELAGLIRSFTAERALNPATFSQLRRIYDPECNPAAESVPIWPIRRTE
FLTELTRNLFDPFCNVELQARRDASYLLAVAAARGGAGALHERKVLGAIEEALDICKDKD
TLTVNGLARDSDQVQRLVELVREFPPVSAGIVRFARSLFLSAQFQTESCFTIGVHTFLYL
VRCAMQAHPLQRVMGFFFIIHSLPIAPRHIIAAKLLDIKQAMLDELLALMQFGFVFQVLE
LIRNQASSGQLDHVLVRYFALQLAKTAGPPYSPEFAKAALQLINSDACVRAIRLAHNKEA
TRIISEFRTRCTAAAAGSTSAVASAGGVGRAAALSGTTEATGAPAVSGRAVVAPLTQTNK
NRHPLGGSSAAPQRVGTIRLVPFKPHGR
>Stramenopiles_Sagenista_EP00516_Mucochytrium_quahogii_P012347_CAMPEP_0203798488_NCGR_PEP_ID_MMETSP0100_2-20121128_9312_1_ASSEMBLY_ACC_CAM_ASM_000210_TAXON_ID_96639_ORGANISM_"_Strain_NY0313808BC1"_LENGTH_805_DNA_ID_CAMNT_0050704111_DNA_START_119_DNA_END_2533_DNA_ORIENTATION_
MGDLAAGWRECETPSGVKYYYNSSKNECRWVRPVDKEGDGAEDDDQVQDVTERMLSAKKR
KLESEMVDVSGSAAVEDLCSERVALQSRLSCKDAILDPGVKVWMRDWIRRDGSADRDVDH
LIEMLSSGYEGYGEYVGMLVRWLDMLGNCGEKAVEDHFKTLVLAQFNAVKFEGEMSTHKD
TPPKWLVGMLSNPVWRGLLINLAEKQQERRETSPLLDFAVKAICKAGHHAEVAAVLNTAS
YFAVFRRTFTDTLYGILDFEGDNERNPADLSKLEEKFRDLCCFSQYTYLFAMEALELLEE
SELKGDLFRSKVRRLRQGLANTPRKQDSRLEAIQLSNPINRRNEGGLSATALSGGFPELA
SIVRTCISNRTFPPETLASLREMYLSSTVPVWPVRRVEFLTLLTQHLYDPYREMTTQARQ
DGCYILSVACARGSNREQETFTAIESSVDIVKDSETMAVAEITHQSERMKKLAKMVKEYP
PVACGVIRFARSCFLSSRFQKESCFSVGVRTLLSLIRCAVRTHPLQRVMAFFTICHSLQI
FPTNVFSARLLELKQCMIDELVILMECGFVFQVLEYMRNQSASNTLDPALVRYFCVKLAN
VAGDPLSPEFAKAVLLLLNSENCARSVRSAHSKETTRVVNEFKLRCTQAGVVLERIGTKN
HFQELPHKEGKRQFDWFHLDHRIIIFTLFYQESDPISSSSSSIDTPESSMSSISSSTSSS
SSSSTSSTSSSSRLFGRTPIGTGAGCLRMSLSFFEIYVPLGKDRLLPPCQHQDTKQAPLL
LAATKATCNPSHSDYRSNETFHHTX
>Stramenopiles_Ochrophyta_EP00518_Triparma_eleuthera_P020383_CAMPEP_0197559202_NCGR_PEP_ID_MMETSP1320-20131121_20746_1_TAXON_ID_91990_ORGANISM_"Bolidomonas_sp._Strain_RCC2347"_LENGTH_567_DNA_ID_CAMNT_0043120605_DNA_START_1_DNA_END_1699_DNA_ORIENTATION_
XTLTPATSLAFLSTKDAVLDPSCMSHVAAATSSGASQTEVVNTLIKSYSNIPGEVALLAG
WLKELQGNTAEHKSSVVGAVVESVQECLLESFTEDVAKGILNMDKTELVWINSMLKEEAW
MKMLVRLRASHKDSALLTYFLTQMSKAGHHSLLHGQTDNFGVFHGLLGHMLSELAAARQG
REEEARRARARKACLSAPRTFCYGKAQLERLLEDPETGDVARRRFKDLRDELDVATLTGD
LGVDAEGSEGAGEADKRKATELSLYLSDLRKEAEGKKRRKTGEEHDDGLAALLYDVVRLR
ALDDPQDEAKLQKLNSVVSSAPEAGVARAKSEPMATITFLECMFDPKKRAKSADTFKACV
SYVSKVTGSDAAALGDAARACEELEALVKFVPRMEGEGPEADVVRAAMRSWVAAAGIMIW
SRRFTGGDFPEGTSYPTLVPGVLSLARLAAQTYPSECTAGAFDVVAQIFKQKPTLGGGKD
GETGCTEKQNGAIKEQCLRFFLYVLPVYSRPALNFLTEQCDGAGNLDESLIRYFVSYFNK
AFPGPFPRDFVEEFEKFVNNPRVVQAL
>Stramenopiles_Ochrophyta_EP00520_Triparma_pacifica_P003698_CAMPEP_0118667066_NCGR_PEP_ID_MMETSP0785-20121206_19574_1_TAXON_ID_91992_ORGANISM_"Bolidomonas_pacifica_Strain_CCMP_1866"_LENGTH_483_DNA_ID_CAMNT_0006561467_DNA_START_119_DNA_END_1566_DNA_ORIENTATION_-
MTESSLDEWVAFTHEESGRRYYCNEAYKGGEAVWVLPEGVKKYIDTEKGDEVVWVGQVDE
RGGAAVEEAANFGDNNGDNNGNDNGDDGNNKGVSGDAMSASTNATTNAITNTDVVEGASN
PQDVIKEVERFFNQKDAILEPACLSKLVKYQAAMGGTIPPSAVSSLVSSYTSIPNECGMI
CSWLRELEGHTPAHEQVVREVYEETVKECIEEGFRAEKADEVLKMDKKDVGFLDGILGEK
CWRRMLINLQGDHKDSALLTYCLKQISKRGHHDELAGQTDYFSVFNGMLISEIKTFLKSD
FELVEEEGRTETAFDKALIKLVKICLSAPHVFVYSQAVVSSLLESPSLGEAGRKRLNMLL
QRLHAAVVMGDVDCGGDGGGGEARKRAAEIGLFLAENTNGKKVRREGVEKVMRRKGKGMK
VDQLGMERLVKSVEEEGEEEINVVKEYPGFVLVLLESIFSPLARSRENGVREVAAKLLAM
VAG
>Stramenopiles_Ochrophyta_EP00521_Asterionellopsis_glacialis_P011119_CAMPEP_0195310136_NCGR_PEP_ID_MMETSP0707-20130614_39093_1_TAXON_ID_33640_ORGANISM_"Asterionellopsis_glacialis_Strain_CCMP134"_LENGTH_659_DNA_ID_CAMNT_0040374445_DNA_START_1_DNA_END_1979_DNA_ORIENTATION_
LGGKAGAEKAMKSLIDGFNGQSAMCGLLGLWMVDLKSAVSSDSSSNAVQLSGSRAADNVR
KTVQDTINKLAKERFTKEGGENILNLSKKDVTFLEDMMNSDRWRKLLIDLSASNKDNALL
MYCLEAISQKGHHREIARRINQSDHFAVYNAMVASEFAVVGFSSDSSSGDSEATLGIDGL
VDDLKRTCTSTSYTYLYATEVLRALLSCARTDSSSDANKLALRRWERLREELESAMIDPN
TSASTAGASPLFRKRRLDIALTISDLRQKKRQRLNCSSKETPEAVDGNDNYRESLESALX
XXXXXLESALLNLLKRHSLGTRLDDRLLDQLLQHETGLSGKGEIGKLLQAHPLSIKVLLG
SLFKPGASRTGSISTKQKCARLIALAVISAEKVAIHEATEQANGSSNISADTEEISLTSK
VISGSQLCETVENKVSFTVTADEVNGEEGLSPGRKLSSLALNNAIVAQGVVMWATEIAKG
PEFVTSASYQTLTPSILSLLRLISVQHPFTRRAIIDIPFIFLKHSNSEISFKKMNALKEQ
SLRLLLFLFVKGEVKHVLGEITERLRQKDNSEIDASLVRYLVGGMLDIILPPYSLPLVRC
LGQLLSSPRCVEALRSTYFNDVQKKKLTKVIEDFQAVAKSPSGRNVDTSLAATLVTAYS
>Stramenopiles_Ochrophyta_EP00522_Entomoneis_paludosa_P000360_CAMPEP_0172476898_NCGR_PEP_ID_MMETSP1065-20121228_70611_1_TAXON_ID_265537_ORGANISM_"Amphiprora_paludosa_Strain_CCMP125"_LENGTH_960_DNA_ID_CAMNT_0013235133_DNA_START_1_DNA_END_2883_DNA_ORIENTATION_
SDGATTSWEAHKDDEGREYYYNAETGETSWEKPKGATIISQEESGEAITDNAETKPTASE
VETANKWEVHKDEEDREYYYNTETGETSWEKPEDATIAAQAEGGATSAVSIDKKSADDQP
DSETKWVVHKDDEGREYYYNPESGETSWEKPXXXXXXXXXXXXGETSCEKPEGATIVAEG
DAAAPPETTVASGGKWVVHKDDEGREYYYNTESGESQWDKPEGATILTEADQMKADEESK
TKIAKETESDGITEDDKTAPTAEEPVAMEIEEEEKEVVEEEIDPAXXXXXXXXXXXXXXD
AEAFLGRPDSILEPQCFANVTEVVASEGGNPTKALSLLVENYNSQTGVCGLLARWLSKMK
SASAPSLTSREESSEVTNKEIRKTAQDVICRVAKERFSKDTGDGILNLSKSQAAFLEEMM
DSKRWRELLIDLSASHKDSAVLMYCLRTISKRGHHREIARRINQSDHFAVFRQMLQSELT
VIGRLSVSAGIDVNTSIGMEELINDLRRACTATSYTYLYSLEVLRALEQKAKNAQIQTDQ
TRRAFRKWEFLKEDLENTMTDPSTAAAFAGSSPLFRKRRLDIALTISDLRQRQRRRLTPP
NESEEEKQARDSLETALLNLLRRHAIGTQISDSLLDPLLPSGLDIDGGKAAGELLVKHPL
AIRAMLGCLYKPGSSRVTSATLKNKCARLVALSVVAAEGGCVSFGDGTEKSDEVAVTRMI
LQGCQLCEQLEIMVSFLVSDGGKAAVAPSPGLRLCSLATSNAAVAQGTMLWAKELTHGSD
FATSASFPTLSVSILSLVRRIAQEQPFTRRDALATALAFTKHSNPDVSYQKLNAIKEQSI
RLMLALIAKGEATTVLAGMSLRLQEQPELDASLVRYFVAGLLEIVKAPVSLAFARVLAQF
LRVPKCVDAVRSSYFVEPHQSRLASLLRSFGNLSLEDSRDAQGKVDKTWIESVLTTYRLD
>Stramenopiles_Ochrophyta_EP00525_Craspedostauros_australis_P010244_CAMPEP_0198128552_NCGR_PEP_ID_MMETSP1442-20131203_49635_1_TAXON_ID__ORGANISM_"Craspedostauros_australis_Strain_CCMP3328"_LENGTH_168_DNA_ID_CAMNT_0043788739_DNA_START_1_DNA_END_505_DNA_ORIENTATION_-
XLIRISSMEHPFACEDATAIAMSFLNHSNSDVSYQKMNAIKEQSLRLLLVMCIKGDPTTV
IDCMTDLLEKGGNTSVDAALIRYFVGGLLQIIRPPYSVPFTRCLCRMLKSKGCVSSVGTD
YFGAENKQLLGKLIGGMQGVVKTEELSGNDRTLVDSVSNLYRKTIASA
>Stramenopiles_Ochrophyta_EP00526_Cylindrotheca_closterium_P018965_CAMPEP_0113622186_NCGR_PEP_ID_MMETSP0017_2-20120614_11360_1_TAXON_ID_2856_ORGANISM_"Cylindrotheca_closterium"_LENGTH_870_DNA_ID_CAMNT_0000531993_DNA_START_114_DNA_END_2726_DNA_ORIENTATION__assembly_acc_CAM_ASM_000147
MSDSKVEETSEFQEKTEEFEWSAFYDDEGRIYYYNEKTGGSSWDAPAQFNPPPNDAAEQS
SVKDKESIAEDNASNTSKETNQSNWVMYHDDEGREYFFNTVTEETTWEKPAEFETRSEKS
PDEAAKVTTKSPEQEYPDRVSEKIEDDESLQKIPAKEDLQDDMQDDMQQEENQAESDTIV
DQLEVAEQALMRPDAILEPGVMTHVTEIVSRDDGNPERAIQALSMSYNGTTAVCGLLSRW
LADLKSLSAVADVVDAEKRRARQTKAFRKSTDDIREMAQAVIFRISREKFTNVGGDNILN
LHKTEVAFLEKMMDSKRWRGLLIDLSASNKDSAMLRYCLKAISKRGHHREIASRIDQSDH
FAVFDAMLASEVAAVGKIAVSLCQEQDSTIHLEDLVSGLRRTCTSTAYTYIFALEVLDHL
VTVARRKAVGLHGKEYRVFLRAIRKWERLCDDLKSSMIDPASTNSTPLFRKRRLDLAMTI
SELHQRQRRRILPDGSNVTGRRSIDEVEAKQENSVHSFLRRYSLSTRVDDSVLDSILQNG
SSELAASASGALLVKRPISVKALLGYLYKPGGQRVGSVVTKKKCAMIIAHSAIAAENEIA
SESNEQSDESVQSTDKVALTRNLVDGSNLCQELENMVSFIVTQDAPKNAQQSPGERLVVL
ATSSSLVAHGVAMWARNMVKGNDFVSSGTYATVSPSILSLVRVLYTTHKSLRDDSLEVAF
SFLSHSNTDSDVSYQKLNEIKEQSLRLLLVLSVTGEAPTALLRMTQLLEQSGSSALDSSL
IRYFVSGLLGVIQRPFSIPFMRTLAAFLKVPACVDALKTSYFEARQQAKLSDVLNEFRQQ
VDGEKAVLNPEDIELFRSLLSNYATTIKIT
>Stramenopiles_Ochrophyta_EP00529_Nitzschia_sp_RCC80_P003496_CAMPEP_0113507058_NCGR_PEP_ID_MMETSP0014_2-20120614_36249_1_TAXON_ID_2857_ORGANISM_"Nitzschia_sp."_LENGTH_1080_DNA_ID_CAMNT_0000402615_DNA_START_1_DNA_END_3242_DNA_ORIENTATION_-_assembly_acc_CAM_ASM_000159
XGRAHTQHKRFHLIMSDNDNGNDGDESMLYEWSAAKDDDGQIYYYNSTTNETSWDPPDDG
KFNPLSSVEDNDDSEDDGGADGPSESGEDEQKRTEGSDEAMFDAAGEKQGGDESQVVKIE
GSSSDAAATADTATAVWTAHHTDEGEIYYFNEVTQETTWDKPADELIVADDADTQDDVQD
EVEDEDENDADAKPPTVKEEFKDHTAVEPDQDGDTHMPTVKDENDQDHQAQEDEKRTVDA
FVVESTGSGDVDDDDQEPLAAGDWVEYRNDDGEYYYYNTATEETTWERPSEFDQLEQKPK
DITTNQQEDQRTKSPQPTSPSDTQSRKSPDERGMMPMSLSMSMSDDEDIDLNDERTQDLK
TDQVEETKSSTATKEVELDPAQQKVKDAKDALSAKDAILEDGVIQNLLTVVQSDGGNPQN
AVAQLVQSTQGQTAICGLMSRWLADLKSHPPSGSTNVSGSGSDPKTDKEKRFDSAAEDIR
EVTHDVLSKLSKESYSTRLGDGILMKDQAQVRYINDLIDSDRWRRLLIELSASNKDDALM
MFALKRISEKGHHREIARRINQSEHFSVFHAMLESELGVLGEIAVSACVKTDTFISLDEL
VGNLGRSSTGTAYTYLYAYEVLRFLVEKAKIDSAAMGDEERLLYARAVRKWERLIEVLQS
RMIDPSADSDGGKTLSATTRKRRLDIALTISELYQRQRRRILPSETGTAEYTAQSKSDQE
QRLDDVETAVLDFLRRYSVGRPVDPVLLEKMLSSNKLGGDTTNMVGKILIQRPIAIEALL
GYLYKPGTKRLVAVSHRHKCAKLVARAVLAAEDVALKEARSVNKDIEVEELDEVELSRNI
AQGSMLCERIENMVSFTVSADVANKKVDGLSPGEQLCSLAINCPAVAQGVTIWAKELTKG
DEFVNSASYLSISPNIMSLVRILFLKHPFLKDKTCDVAFEFLRHTSENVHSMDSIKQQSL
RLLIFVCVRGEGPTVLDRMAGFLKATDDLDGSLIRYFVAGLLQVIGPPFSVPFARSFAAM
MTVPRCSRAIRNSYFDGTNKKRLQSILGYMKTKISGDLDTRPVAKDDISLINSLLRVYNR
>Stramenopiles_Ochrophyta_EP00532_Pseudo-nitzschia_australis_P006168_CAMPEP_0168165746_NCGR_PEP_ID_MMETSP0139_2-20121125_1649_1_TAXON_ID_44445_ORGANISM_"Pseudo-nitzschia_australis_Strain_10249_10_AB"_LENGTH_1016_DNA_ID_CAMNT_0008082879_DNA_START_1_DNA_END_3049_DNA_ORIENTATION_-
XTSWDRPANFKQAESKADADGTDINENGMSPLRPQSPVVIQREEESEEISAEEGRKNGDW
LAVQDDEGRTYYYNEKTEETSWDRPAXEFDAKNEDAEASEEQEKDGETSDAIENGTDQDW
IELQDDEGRTYYCNEKTEETSWDRPAAFIKKDSTVVKKEEETASTKNKTDGAWIELQDDE
GRTYYCNEETKETSWDRPAALDYVDKEDTGMSPVRPKSPVSDQVEDDGAPVTAGTWTRYK
DDDGPYYYYNAETQQNVWDKPPDFDELLKKSRAKGDSFDDDEADGGMELSPARAQSPDGT
SPVPMEEEPEEEVVDPAVQRLEEAKHALSQSDAIMETGILSDLKEVLKSDAGNNKNAIYA
LSESAHGQTAVCGLLSRWLADLKSQTSSSPSTIDAAAHAKRFQKSADDIREMTQEVVNGI
VKERFTHKGGDNILALNEAPFLEDMMNSNRWRKLLIDLSASKKDSALLMYCLQSISKRGH
HREIARRINQSEHFPVFNAMLASELAVIGKISVSSCHDHDTSISLNELVGDLRRICTSTS
YTYLYGFEVLRFQIQKAKSDSLAMAEKDRLLYKRVIRKWERLLEVLQGDMIDPSTSAGST
PLFRKRRLDVACTISDLHQRQRRRLHPDKDENSKSDSTSTEAPSMISGINDDRRNEIESA
ILTFLRRYCLGTQIDDSLLDKMLPNAPSGPETNFIGKLLVNYSIATEALLGYLYKPGQRV
GLMSLRGKCGRLTALAVLAAEKQSLEEARNIDPNVLEPETDEEDLTQMLLEGSQLCEQLE
NMVSFIVTAGAIKGNRSTMSPGEQICNLAVKCVPISQGVAMWAREVTRGVEFVSSASYAS
ISPSIMTLVRIIYMHHPFTRDDVCEVAFQFLKHSNSEVVYHTMNTLKEQSLRLLLFLCTK
GEAPIVFGQLMSLLKDPGRSGLDASLIRYFISGLLEIASPPFSIPFIRSLVILLKAPASV
DALKTSYFNKDSKNSLMSIMNYLKTRKGGELDARPLAEEDVSLINSVLSIYSSTSD
>Stramenopiles_Ochrophyta_EP00534_Pseudo-nitzschia_fraudulenta_P007523_CAMPEP_0201145162_NCGR_PEP_ID_MMETSP0851-20130426_6919_1_ASSEMBLY_ACC_CAM_ASM_000631_TAXON_ID_183588_ORGANISM_"Pseudo-nitzschia_fraudulenta_Strain_WWA7"_LENGTH_435_DNA_ID_CAMNT_0047420243_DNA_START_1_DNA_END_1307_DNA_ORIENTATION_-
XLLEVLQGDMIDPSMSSGSTPLFRKRRLDVACTISDLHQRQRRRLYPDKSVNVKEEDSMF
AEQSLEPNDIDNDRRKEIESAVSTFLRRYCLGTQIDDLLLDKMLPRAKHGDEGKFIGNLL
VSYPISIEALLGYLYKPGQRVGHALLRQKCARLAGLAVLVAEKQSLEEARKIDPKISQGE
SDEEDTTKMLLEGSQLCEQLENMVSFIVTTDATKVKGTARSPGEQICNLAVRCAPIAQGV
AMWAREITRGGEFVASASYASISPNIMTLVRIIYMHHPFTGDDVCAVAFQFLKHVNTEVV
YQTINILKEQSLRLLLFLCTRGEAPSVFDQLLKLLKDPGRSSLDASLIRYFISGLLEIAS
PPFSIPFIRSFMILLKAPASVDAVKTSYFDKESKARLAGIMKYLKTRVTGKLDARPLAKQ
DMALILSVLSIYNTS
>Stramenopiles_Ochrophyta_EP00535_Pseudo-nitzschia_heimii_P011088_CAMPEP_0197200458_NCGR_PEP_ID_MMETSP1423-20130617_34405_1_TAXON_ID_476441_ORGANISM_"Pseudo-nitzschia_heimii_Strain_UNC1101"_LENGTH_577_DNA_ID_CAMNT_0042654337_DNA_START_1_DNA_END_1728_DNA_ORIENTATION_
XGGDNILALSKSEAAFLEDMMDSNRWRKLLIDLSASNKDSALLMYCLQSISKRGYHREIA
KRINQSEHFPVFNAMLASELAVIGKISVSSCHDHDTSISLNELVSDLRRICTSTSYTYLY
GFEVLRFQIRKAKSDSSAMAQKDRLLYTRIIRKWERLLEVLQGDMIDPSTSTGQTPLFRK
RRLGVESTISDLHQRQRRRIYPMNNCSGNTDPFLAETSSNHDATDNDRRKEIESSLSSFM
KKYCEGTQIXXXXXXRNSNDNTLLDKMLPIPQSGQEETFIGNILVDYSIAIEALLGYLYK
PGQRVGNAVLKNKCARLIALAVLASESQSLEEGRKIDPNLKDSESDGATLTEMLMKGSQL
CEQLENMVSFIVTTDQNKTNVATMSPGEQICNLAVKCAPISQGVAMWAREITXXXXXXXX
XXXMWAREITKGTDFVNSASYASISPNIMTLVRVIYLYHPFTRDDVCQVALQFLKHYNSE
VVYQTMNSLKEQSLRLLLYLCTKGEAPSVFDELIKLLKEPGRSSLDASLIRYFISGLLEI
ASPPFSIPFIRSLMNLLKAPASVDAVKATYFDKDSKX
>Stramenopiles_Ochrophyta_EP00539_Tryblionella_compressa_P003339_CAMPEP_0178741652_NCGR_PEP_ID_MMETSP0744-20121128_5258_1_TAXON_ID_913974_ORGANISM_"Nitzschia_punctata_Strain_CCMP561"_LENGTH_462_DNA_ID_CAMNT_0020394547_DNA_START_1_DNA_END_1387_DNA_ORIENTATION_
XRFLVHKAKEDSSEMSESDRLLYSRVIRKWERLLEVLQGTMIDPSSSASTHLFRKRRLEV
ACTISELHQRQRRRLYPGNEDNGDGGGDVSHDTRAENSHDNSEIETAVLDFLKRYCMGTQ
LDDKILDKMLPSTLGGDASNFIGNLXIRYPIAIEALLGYIYKPGNQRVRSVVTRNKCARL
AAMAVLGAEKQALSEARKIDQNTAELELDEVGLTRMISEGSRLCEQLENMVSFIVTADPN
RKKGPAAALNPGEQLCALAVKYAPVSRGVAMWAREITKGGEFVHSASYPTISPSIMSLVR
VVFLHHPFTRDDTCEVGFGFLKHNNSEIAYQTMTHIKEQSLRLLIFVCVRGEAPAVLGRM
IHLLKDSSSLDASLVRYFVSGLLEVATPPFSFPFTRSFIALLKTPLCADAIRTTYFDEAS
KKRLNSILKYLKTLAGGKLGQELVSEDVSLIKSLLALYGFED
>Stramenopiles_Ochrophyta_EP00540_Astrosyne_radiata_P000237_CAMPEP_0116836088_NCGR_PEP_ID_MMETSP0418-20121206_7899_1_TAXON_ID_1158023_ORGANISM_"Astrosyne_radiata_Strain_13vi08-1A"_LENGTH_736_DNA_ID_CAMNT_0004465813_DNA_START_1_DNA_END_2211_DNA_ORIENTATION_-
ETGETQWEVPENFSAAPAEPTDVSPQREGTPPPGSSPTGTGTPEETATKQEPEPEPEPEP
EIDPAQKRLEDAEKALNEPDAIMEPACLDNVGELLSSLGGQGGQKAMQALISSFHGQTAI
CGLLSLWLSDLKSSSSAENTKEASVKSSQEVREITQDVVTRIAKERFTKAGGDNIFKLKK
SEAVFLEDMMDSERWRKLLIDLSAANRDSTLLNYCLSSISKRGHHREIAKRINQSDHFAV
YSAMLASEFAVVGNIAAGASIDLDSSMGLYELVDDLRRTCTSTSYTYLYAVELLRYLVQI
AREKAADAGKHSRLHQSVRKWERLREELESAMVDPSMSTSTAGSSTLFRKRRLDVALTVS
ELHQRQRRRLDPTVSADGAERNTDPHRDSLETALAVLFRFNASGTQVDDATLDKLLPGDG
DDGSEVGKLMMAYPLAVRILLGHLFKPGSGRVSSMLTRTKCARLIALSVLAAETATQAEI
GSVKEEDQEARATEEEEIKGMLLTGSQMCELVENMVSFTVTSDVNNNDPNPSAGMKLSKL
ALKSAPVAQGVVMWARELVGEPDFVNSASYATLSSSILSLVRIIVLKHPFSRPSILGLAL
AILKHSNSEVTYTRMKALKEQCLRLLLFLLVQGEVSTVLSNLTARLNQQGSSEIDASLVR
YFVGGLLEVIRPPYSPLMVQSLGAFLLATKCTEALGSSYFSKENKARCCQLVQDFRKSPK
REGNAQLIASLAKYYE
>Stramenopiles_Ochrophyta_EP00541_Cyclophora_tenuis_P001330_CAMPEP_0116540804_NCGR_PEP_ID_MMETSP0397-20121206_144_1_TAXON_ID_216820_ORGANISM_"Cyclophora_tenuis_Strain_ECT3854"_LENGTH_291_DNA_ID_CAMNT_0004064703_DNA_START_1_DNA_END_876_DNA_ORIENTATION_
XLWLSECYLATYSDLDLVEFLAADKNEVCQLLALAVLAAERAANEETGDEKELDEEARAT
AEEQAKGMFLTGSQMCELVENMMSFSVTSDMNNQDPNPSAGVRLSILALKSAPIAQGVVI
WARELVFGPDFVTATSYPSLSSSILSLIRVIALQHPFTRPTVLEIALVFLKHSNSEISYQ
KTTELKEQCLRLLLFLLANGEVASVLGSLTSRLKQQGASEIDASLVRYFVGNLLDVIQPP
YSVLMGQSLHAFLAAPRCIEALGSDYFQAEKKAKLRKLVKDLKISDHRLPI
>Stramenopiles_Ochrophyta_EP00541_Cyclophora_tenuis_P010022_CAMPEP_0116567578_NCGR_PEP_ID_MMETSP0397-20121206_15086_1_TAXON_ID_216820_ORGANISM_"Cyclophora_tenuis_Strain_ECT3854"_LENGTH_206_DNA_ID_CAMNT_0004094587_DNA_START_1_DNA_END_617_DNA_ORIENTATION_
HDSSPVATSACLDNVGELLSSLGGQEGGQKAMQALIKSFHGQTAICGLLGVWLTDLKTAN
GSGSSNGGTVNPADSVRETVQDVVNRXAKERFTKTGGDNIFKLKKSEAVFLEEMMDSERW
RKLLIDLSAAXRDSTILNYCLSSISKRGHHREIAKRINQSDHFSVYSAMLASEFGVVGSI
ASGSTADKDSSMGLQELVDDLRRTCT
>Stramenopiles_Ochrophyta_EP00542_Grammatophora_oceanica_P022141_CAMPEP_0194037522_NCGR_PEP_ID_MMETSP0009_2-20130614_9869_1_TAXON_ID_210454_ORGANISM_"Grammatophora_oceanica_Strain_CCMP_410"_LENGTH_205_DNA_ID_CAMNT_0038679715_DNA_START_1_DNA_END_618_DNA_ORIENTATION_-
DATSAGMKLCRLALECAPVGQGVVLWALQVVKGPEFVSSASYPTLTPSILSLVRILSKKH
AFTRPDATQVALVFLGHSNPGELSSQKMRSLKEQALRLLMHLMVAGEVALVLRHVERLVV
KKALDSSLVRYFLESMLNIFQPPYSTTLTRTFGSLLLVGPCVEAIRSKFFGDVNKARLKS
LVRALPAQDGKEKKMVASLIATYGR
>Stramenopiles_Ochrophyta_EP00544_Gedaniella_sp_CCMP2646_P010829_CAMPEP_0202497672_NCGR_PEP_ID_MMETSP1361-20130828_23503_1_ASSEMBLY_ACC_CAM_ASM_000849_TAXON_ID_210615_ORGANISM_"Staurosira_complex_sp._Strain_CCMP2646"_LENGTH_835_DNA_ID_CAMNT_0049129341_DNA_START_75_DNA_END_2582_DNA_ORIENTATION_-
MSEEHTSTSEEPYEWSAYWDAEGNVYYYNSVTGESAWDAPEKFNPPPEKEETLTASQDQQ
PEAFTDRGEAPVGSWTAHKTDDGQEYFYNADTGETTWERPQGVEIGDGEQADASPQRQES
PSTAAIPMEVDEEEQMAARDHERKPGEVEENKEEVEVQADPVELAMAALKNPDAIMERDC
YKNIKAATDKLGPEEGSKLASEMLSESYHGHTPICGLLATWLADIKAASSSSDSTEIGKK
EDTINVALNEVRDVVQDVMNAATKEKFDKSKGDEIMTRLTKSEAWFVDDMIESPRWRKLL
IDLATTNRDSALLKYCVRRISDLGHHRELAKRINMTDDFSVYNSTLKAEFENLVGSLSSG
AYSSMDLDEIVEDLIRMCTSASFTFLYAVELLRTLVEKAKKQVASDDGRRLNAAIRKWQR
LIEEFENAMSIGSSGSSTMLRKRRLDTSLLVSELHQHQRRRHKPSPEDGNGHVDDRDESR
DSLESALEDLLKRYSRGLPLDDRDLNKLLTTDCSDDPSTDVGKLMIEHPLSIHALLGQLF
KPGSSRASSMVTRSKCARLVAMAVLATDSAVGNEPPPALESEDESPIERLTETLLTASQL
CELLENMMTFEVISDPTLASDDSSAGRKLCALALRNAPIAQGVIMWASEIAKGKGFVSSA
SYPTFAPSILSLARILSAKHPFTRSTVLDIALVFPKHSNRELSYQKMNDLKLQALRLLIF
LLVKGEVRAVLGSFTRRLRQQGTTEMDASLVRYFVSGLLDVMQPPFSFPLVHELGSMLAA
PKCIDALRSSYFGESNKTRLSLLVNSFPGVLRKHPESCSKEDAAMVSMLQSVYCS
>Stramenopiles_Ochrophyta_EP00545_Synedropsis_sp_CCMP1620_P008084_CAMPEP_0119019716_NCGR_PEP_ID_MMETSP1176-20130426_22491_1_TAXON_ID_265551_ORGANISM_"Synedropsis_recta_cf_Strain_CCMP1620"_LENGTH_210_DNA_ID_CAMNT_0006973979_DNA_START_1_DNA_END_630_DNA_ORIENTATION_-
CELVENMVSFTVTTNTEIKKGSNPSAGVKLSVLANNSSPVAQGVVMWAKELVTANEFVGS
TSYPTLAPNILSLLRIISTRHPFTRPYVLDIAFEFLSHSNRELSFQKMNEIREQALRMLL
FLLVQGEVCSVLGRFTQRLTKSGSFDLDASLVRYFIGGLLDVIAPPCSSLMVTATGNLLL
TAKCVEALQSTYFSQEKKKKLQTLLGMIKI
>Stramenopiles_Ochrophyta_EP00546_Thalassionema_frauenfeldii_P019517_CAMPEP_0178896482_NCGR_PEP_ID_MMETSP0786-20121207_1201_1_TAXON_ID_186022_ORGANISM_"Thalassionema_frauenfeldii_Strain_CCMP_1798"_LENGTH_1068_DNA_ID_CAMNT_0020566897_DNA_START_1_DNA_END_3205_DNA_ORIENTATION_-
TDEEGNVYYYNQETDESLWDKPDEYVSEDDQATSHPMDGVSKGKLLAVKSVQKGDLQLTA
DKNEKRKDQDCTKISDGEKWTKHSDDEGNVYYYNVSTGKTTWDKPDIYSDEVGSPVRKTS
SFDNLQSKDVSSLKAEDTDKTQEAKAEGTLPSSPFVTSTPPKTEKWTKQSDDDGNIYYYN
ETTQETPLGDRPNSYQEQETGSILRQTDTPTSSPPQDGTSSPTKEQLMSPTMKCKWTKHQ
DDSGRVYYYNEETEETQWDKPVEFFETSESSTISLSQGVTTWSKHQDKDGREYYYNEATG
QTQWDKPDDCEVKKEKTHHEDDKKSSVEPVPSEETVTEKEEEIVKEEEPIIDPAIKKLQD
AEAALNGTDAIMEPGCFTNVGELISGLGGQEGGQKAMQSLVKSFHGQTAVCGVLGLWLAE
LKTTSAQKEKNEEDNKKKDGKIAKSPFQKDYHDHTDPFEKASNNVRSTVEQVVTNIAKER
FTKTGGDNIFNLDRNESRFLDEMMKSSIWRRLLIDLYANHRESILLTWCLTSISKAGYHR
EIATRITISDHFPVYSAMLASEFAVVGNGGELQGMRDLIQDLRRTCTGTAYTALFATEVL
RYLVETAKKKQKASEETTIRRLVTSIRKWTRLGEELEAAMVDPTVSAQTAEGSSVYRKRR
RDFALTVSELHQRQRRRLQPTTNGDEGEILDDVNEKDPQKDALESALXEGAATICSESKA
FDNVMLDHLLEGETSGNHNIGKILTLHPLAIKGLLGHLYLPGSKRAASELTRSKCARLLA
LAVLSAEETTSSLSSNSDNSGNGDVDEDKRKVREDDLKSMLLDGSRMCELVENMVSFQVA
SPKELENINITKDSSAGVKLCLLAVKSAPVAQGVVLWAEKLVMESEFTTSASYPTLSPCI
LSLLRMTSQHHPFTRPTVLNIASSFLGHSNTEISFQKLTELKEQSLRLLLFLLIQGEVVS
VLGDMATRLKKPTTGPETNLDASLIRYFVGGLLDVLAPPCSPILLGALGELLMAPKCIDA
LKSSYFPSDKTTKLKNMIGVFRVTKKKYEKHITPAIAKAVDSMVVTYC
>Stramenopiles_Ochrophyta_EP00548_Thalassiothrix_antarctica_P009479_CAMPEP_0194153426_NCGR_PEP_ID_MMETSP0152-20130528_56404_1_TAXON_ID_1049557_ORGANISM_"Thalassiothrix_antarctica_Strain_L6-D1"_LENGTH_103_DNA_ID_CAMNT_0038858713_DNA_START_1_DNA_END_306_DNA_ORIENTATION_
XHEVVTKIATERFTKAGGDNIFNLERTESLFLDDMMDSSLWRRLLIDLSAKHRESVLLTY
CLKNISKRGHHREIAKGINIANHFPVYSAMLTSEFAVVGNGGX
>Stramenopiles_Ochrophyta_EP00548_Thalassiothrix_antarctica_P012171_CAMPEP_0194163422_NCGR_PEP_ID_MMETSP0152-20130528_80038_1_TAXON_ID_1049557_ORGANISM_"Thalassiothrix_antarctica_Strain_L6-D1"_LENGTH_418_DNA_ID_CAMNT_0038873417_DNA_START_1_DNA_END_1252_DNA_ORIENTATION_
XALTVSELHQRQRRRLRPLIAKNEFSGETLEHDNHNEEKDLQKNALESALSKVLLLYAES
KPFDNTMLDHLLEGEASGNHNIGNILTLHPIAIKGLLGHLYLPKSDRATSMLTRAKCARL
LALAVLSAEEVTAIASSVNDAKEKNGNNEDEDQRKAREDELKSMLLEGSQMCEQVENMVS
FQVASPRELEVKKTPGXXXXXXXXXXXXEKNTGNASAGVKLCLLAIKSAPVAQGIVLWAE
KLVMDSGFVQSASYPTLSPCILSLLRITSQRHPFSRPTVLRIASSFLGHSNTEISFKRLT
ELKEQSLRLLIFLLAQGEVVSVLGDMTKRLEKATSGPETNLDASLIRYFVGGLLDVIAPP
CSPILLGALGELLMAPKCVDALQSSYFPTDKTTKLKNMIGVFEVTKKKHEKHITPAIX
>Stramenopiles_Ochrophyta_EP00549_Striatella_unipunctata_P000780_CAMPEP_0118684520_NCGR_PEP_ID_MMETSP0800-20121206_6692_1_TAXON_ID_210618_ORGANISM_"Striatella_unipunctata_Strain_CCMP2910"_NCGR_SAMPLE_ID_MMETSP0800_ASSEMBLY_ACC_CAM_ASM_000638_LENGTH_558_DNA_ID_CAMNT_0006581241_DNA_START_1_DNA_END_1675_DNA_ORIENTATION_-
XDNILRLSRSEAAFLGKMINSDRWRKLLIELSSSHKDSALLRYCLQAISTKGHHREIACL
VNPSDHFSVFKLGVLGKVALSASTEKELPKGISGLVGDLKRACISASHPYLYTIMMLQDL
VTMAGKRKDDRPLSSGQERVLRKWERLREELENGLLDPDLTTNISPIERKRRLETALRIN
DLRSKKLRHNXPTTPGTKKNGKSGDDPVISLLRRYSQGIKLDEQILDQILYNPSSDGHIG
LGNKLLAHPLTIKALLSYLFKTGYARITSLPLKHKCAKILCAAVLAAEVSVSPDGELPED
ETINTLNNSMAKDVVQGCTLCEKAEIMVSFTVTEDAKESANASVGQELSVLVRKSVVVAK
GALLWASDLVNAPEFPSTAAYPTLSPSILSLLRVISANHSFTRRAVLNIAVAFLQHSSPD
LSFQKQNALKEQSLRLLLHLFSFGEAPAVLGKLTSRLSKGGAAEMDASLVRYFIGGMLDM
MGPPYSLLLVRSMCDFLMARKCTDALLSPYFVGRNKGQLKTVIRDFQTSAKKWTSSPTSQ
DRKALATLSSTYGIDVSK
>Stramenopiles_Ochrophyta_EP00551_Chaetoceros_affinis_P006468_CAMPEP_0203685898_NCGR_PEP_ID_MMETSP0090-20130426_48784_1_ASSEMBLY_ACC_CAM_ASM_001088_TAXON_ID_426623_ORGANISM_"Chaetoceros_affinis_Strain_CCMP159"_LENGTH_918_DNA_ID_CAMNT_0050555109_DNA_START_1_DNA_END_2755_DNA_ORIENTATION_
XVTGTDDISGEIGNQKEGEEGEHSQFGAESPVFGGGEGEYDEPVENDAASTAGDDSEMQG
GSSNDLPPGWTELMDDSSGVPYYYNEETNVTTWDRPTSPTAGETKYSEETETPDGVDAAD
DFREAGGEESPSLSPTPSHSQSPTVDGSDTQQQQTEETQNGDTEQDAVEEKEEEVPKKDP
REIQLELATEMLAKPDAILEPRAAEHVLTLVREQKKKGTAEARRSLVSTYGSMTATCGLL
TKWLVDLSTNDTDSNKDTMASSTSTNKKTNTSKQRNQAAEPIRQLIESVIIKTAKENYTI
EAQENILNLKSSSDRNFLQEMMEHPPWRRLLIDLSAAYPNSPLLTYCLKEISKRGYHREI
AKRIQNQSDYFDVFHGMLVSELCRLGNTSVNGNTFPFDNELVKDYKRSSEEEEEWNIDME
ALVEDLKXXXXXXXXXXXXLVEDLKRTCTSTAYTYIYTREMLHELIKRATNKAKTASGPK
GLGLQRSIKKWSRIAEELEYHMMKSQSSSKSQSFSLEKKRRMQISLVVNELQQRQRRRID
TVSTPSATASLSHSLSQSLDSQIIALMRRHSMGCVVDEFILDKLLGISSNYLEQLGLSLI
DHPLALDALMHALYVHTGGKMLSIGIKTKCAKLVAMAVIAAEKKLIESLDDEDKREDWVQ
KKQSQDVKDVDCIADMIVKGSQLCEQAENVVKFVVTEEESKTLSSGSVGSQLSLLCLKCA
PVSEGFLLWAREKCNGNEFAESAAYPTLAPGILSLSRIIAKHHPFSRESVVGLAILFLRH
SSSELSFQKMNAIKEQALRLLLIVLTQGLGVHIFQIISPKIQKGQLDSNLIRYFVSGVLD
IVCPPVSMSFIHAFSQLLTSKPCIDALKSKFFESQKKKALTSLISSFKTHVSEGRFTGSE
KMSVELVSSLYDIYNVPF
>Stramenopiles_Ochrophyta_EP00553_Chaetoceros_curvisetus_P004345_CAMPEP_0204634034_NCGR_PEP_ID_MMETSP0717-20131115_28348_1_ASSEMBLY_ACC_CAM_ASM_000666_TAXON_ID_230516_ORGANISM_"Chaetoceros_curvisetus"_LENGTH_323_DNA_ID_CAMNT_0051652347_DNA_START_1_DNA_END_972_DNA_ORIENTATION_-
QQRLGQQLSHYALSTEYFLRTLFLPESRTKLPAVKLKCSRLIALAVLAAEEELASMIGDE
KREKRAREETSSHDEKVAELSKAILLGSQLCEQVENIVKFVVTEDISGSSDSSSVGAQLS
AQCIKYSTVAQGFLMWAKTRASNSEFASSVAYQYTAPGILSLARIISIRHPLLRESVMDI
AILFVKHSNSELSYQKLNAIKEQALRLLLIVASKGLVIEVFNIVASQLSSFDSGLIRYFV
SGALSIMRPPYSLSLVRSFGQLLLNKSCIDALNAVYFESNKKQALAKLVACFKETVLEER
SNFSRSANHDRSVTLALASAYSF
>Stramenopiles_Ochrophyta_EP00554_Chaetoceros_debilis_P001258_CAMPEP_0194097626_NCGR_PEP_ID_MMETSP0149-20130528_57963_1_TAXON_ID_122233_ORGANISM_"Chaetoceros_debilis_Strain_MM31A-1"_LENGTH_835_DNA_ID_CAMNT_0038783655_DNA_START_1_DNA_END_2502_DNA_ORIENTATION_
XGKDIDMEMDEPKPQPQPQVDIKQEEEEPIKQEEEPPRDSQEGKLEHAKNALSQADAILE
PDVAEHAFTVVSAGINPSVSLVKGYTGQTAICGILSKWLLDLKVANAVTDKKGTSKSTTT
TTSKGASQSGKGGALNSITFSKSGVGSGSSSSTNKKGGTDATSTGTDKETLSIKNATADS
IRQLVEKVIVRTAKTNFTEEVQERMVQEKDTFVKFARFAKEMMEHSRWRRLLIDLAGMPQ
HKNSPFLKYCLEEISKRGHHREIAKRMNQSDYFDVFHRMVVNELTVLGKLSINGGLKSEP
NQDVDVVEDEQQVDLDLDMDVSLSTSIENIVNDLKRQCTSTEYTYIYVIEVLDELIARAK
VKSKSLSGPKALGLLRAIQKWERLREEIEEHMIKPVNGNTLNPLARKRRVDIALTSSELY
QRQRRRIRLSRGNNKSSNIGSSNGLQTNVNSSEKLRYSVESGLVSTLKKYSMNVQMDAKL
VEQLLYNPYKDKHLSAEENQKQLGHQLSQHSLGTXXXXXXXXXXXXXXXSQHSLGTQYLL
RCLFLPGSRVKSPELKMKCSRLIALAVLATETELIEMIGDDKNSNDDNNVDDDEKKKVDS
GKEYDYKVTLLSKTILVGSQLCEQVESIVKFAVTEEVSAVSSTSSVGTQLSAQCIKCGTV
AQGFLMWAKKRISNSDFISSAAYPYTAPGILSLLRIISNRHPLLRETVVDSALIFLDHSN
SELSYQKMNTIREQALRLLLIIASKGLAIEVFEKVTLKLKGKSSFDPGMVRYFVGGALEV
MRPPFSLSVVRSMGTMLLMKPCLGALNAVYFESSKKLAFKKVIQSFMETVMKERX
>Stramenopiles_Ochrophyta_EP00554_Chaetoceros_debilis_P010947_CAMPEP_0194108166_NCGR_PEP_ID_MMETSP0150-20130528_7911_1_TAXON_ID_122233_ORGANISM_"Chaetoceros_debilis_Strain_MM31A-1"_LENGTH_1160_DNA_ID_CAMNT_0038796797_DNA_START_44_DNA_END_3523_DNA_ORIENTATION_-
MSDDGWNDNSNGNDGAPASPEYAGTPAGTPMGSPAGTPAGTPTGTPIGSPAGNPSGSSSG
TPIGSPTMNYENGDGDNDGDGNGDGDGDGNNQEQEGTSGEGGEGEGGGGEEWIEYQDDEG
KTYYYNATTQETAWDLPEGATVVSPPLPDADVDVEAEGDADGDGDGEVDANANANAEAGV
DADANFKAEDLGDDKDTDGGVGAGAGSEQEQEWAKYQDDDGRDYYYNATTGVTQWDMPDG
FVDTPPPGGGVGEGEGDAAVIVKEEDGYTGEPDGQEEDGYTGEPAMDMDVDVDVDVGVGV
GVEAGASIKVEDADARIKVEDGKDIDMEMDEPKPQPQPQVDIKQEEEEPIKQEEEPPRDS
QEGKLEHAKNALSQADAILEPDVAEHAFTVVSAGINPSVSLVKGYTGQTAICGILSKWLL
DLKVANAVTDKKGTSKSTTTTTSKGASQSGKGGALNSITFSKSGVGSGSSSSTNKKGGTD
ATSTGTDKETLSIKNATADSIRQLVEKVIVRTAKTNFTEEVQERMVQEKDTFVKFARFAK
EMMEHSRWRRLLIDLAGMPQHKNSPFLKYCLEEISKRGHHREIAKRMNQSDYFDVFHRMV
VNELTVLGKLSINGGLKSEPNQDVDVVEDEQQVDLDLDMDVSLSTSIENIVNDLKRQCTS
TEYTYIYVIEVLDELIARAKVKSKSLSGPKALGLLRAIQKWERLREEIEEHMIKPVNGNT
LNPLARKRRVDIALTSSELYQRQRRRIRLSRGNNKSSNIGSSNGLQTNVNSSEKLRYSVE
SGLVSTLKKYSMNVQMDAKLVEQLLYNPYKDKHLSAEENQKQLGHQLSQHSLGTQYLLRC
LFLPGSRVKSPELKMKCSRLIALAVLATETELIEMIGDDKNSNDDNNVDDDEKKKVDSGK
EYDYKVTLLSKTILVGSQLCEQVESIVKFAVTEEVSAVSSTSSVGTQLSAQCIKCGTVAQ
GFLMWAKKRISNSDFISSAAYPYTAPGILSLLRIISNRHPLLRETVVDSALIFLDHSNSE
LSYQKMNTIREQALRLLLIIASKGLAIEVFEKVTLKLKGKSSFDPGMVRYFVGGALEVMR
PPFSLSVVRSMGTMLLMKPCLGALNAVYFESSKKLAFKKVIQSFMETVMKERGNFSRSIN
KDRAITSALKSSYPFVNKNG
>Stramenopiles_Ochrophyta_EP00555_Chaetoceros_dichaeta_P005012_CAMPEP_0198261158_NCGR_PEP_ID_MMETSP1447-20131203_9943_1_TAXON_ID_420782_ORGANISM_"Chaetoceros_dichaeta_Strain_CCMP1751"_LENGTH_490_DNA_ID_CAMNT_0043948991_DNA_START_1_DNA_END_1471_DNA_ORIENTATION_
XILDQLIARVHEKKVASGPKSIALRRSVRKWRRLKEELEEHMVKDTTSSDMSTLARKRRA
DIALTMSELHQRQRRRIDPTVTMTDEGGCSTTTTIAHTNASERRRYGIDSGIIALLKKYS
IGTLIDNNVAEQLLYNPYEKECPDDDRTGGRLGQLMVDHPLTVKALLKGLFLPEFASGKL
KSLDMKLKCSKLVAIAILASEKRIYDGYVDKDSDDNETQEKLRCQLKRDELAKVILSGCQ
LVEKVETMVGFVVTEDVAETDDLSVGRQLSFLCIKHAPVAQGFLLWATEHCNGKEFPASP
PYPTLAPGVLGLARIIAKHHPFSRQDVMDLALIFLEHNHTDLSYQKMIALKEQCLRLLLF
LTTQGLAADVYKIIDKKIRQHGSSEIDSSLMRYFISGALEIIRPPVSVPFVRSMGKMLSA
KLCVDALNSQYFDMKKKIALVKLVSYFSDAVTEEMSTFSGATARDRALTASLKSAYGGGL
AMFFPAKRKV
>Stramenopiles_Ochrophyta_EP00557_Chaetoceros_sp_GSL56_P008390_CAMPEP_0176505974_NCGR_PEP_ID_MMETSP0200_2-20121128_16789_1_TAXON_ID_947934_ORGANISM_"Chaetoceros_sp._Strain_GSL56"_LENGTH_973_DNA_ID_CAMNT_0017905581_DNA_START_1_DNA_END_2921_DNA_ORIENTATION_-
XEGRTYYYNQATEESTWELPEGAIVQQPPEEEEEEEDVLDNGNIDVDMMDHADADHDDAD
ADADADADADADADADDSPKDVMNEDDDNQENDTDNEIKVSNVKREETDDTLDDGENAME
KNPPSVWTKYQDDEGRYYYYNSMTEQTQWERPDEFIEEEDHDEDNLQDLQDNHYDQIIQE
QQQQQQNGNQLTSLPAKKEETETSTLSPSMMEESKPNDVQDDVPTSTSPSLSISPPKDPQ
LSRIEIAEQFLSQPDAVLEPDASMHLLTLAEGKGAEVALKTLVSSYMNQTAICGVLCKWL
VDAKTVNEKDGSFKNIGGSGGGGGGMIKVPSSVVGGAASSASASRTAAAVVEAFDVKKMH
LANVEAIRQVMEEVIGKIAKTNFTQEAQQRMLHLTKKERQFFEEMMEHERWRRLLIDLSA
EYKDSVLLTLLLKSISKRGYHREIAKRINQSDYFEVFHGMLSSELVLLGKLGVNGGRDIS
NELSEIDSIETILDDLKRQSTTNEYTYVYVIELLDELIEKSKSKVKNLSGPKALGLARAT
NKWERLREDIFKHMIKASESTPSLNPLLRKRRADTALTSSDLHQRQRRKVRMIGKSENRT
EEYDKIRYSVESGVVNLLKKYSMNTNIDDGVLNQLLYNPHSDKSLGTEQSQEKLGNLLRK
YPLATEYLLRCLFVTSARIRSGEMKLKCCKLVAMASLTAEKDLKAQIDIEDGSVSIQEDQ
VSTMTKTILKGSQLCEQVENVVKFVVTEGVSVDEDTTSVGAQLSSLCVRCSAVAQGFVMW
AQERITNDGFANSAAYPYIGPGILSLVRIIANHHPLLRSSAIEIALTFLGHSNSELSYQK
MNAIKEQALRLLLIITTKGLSIDVFNAISESLKNGQSKFDSGLIRYFITGVLDIVSPPIS
VSFVRSFGSMLLLPPVVDALNAVYFDSTKKQKFMKALTFFMEVVSEDRCDFARSTSHDRA
IVDALKSAYTFSL
>Stramenopiles_Ochrophyta_EP00559_Dactyliosolen_fragilissimus_P007366_CAMPEP_0184871016_NCGR_PEP_ID_MMETSP0580-20130426_39559_1_TAXON_ID_1118495_ORGANISM_"Dactyliosolen_fragilissimus"_LENGTH_710_DNA_ID_CAMNT_0027373439_DNA_START_1_DNA_END_2133_DNA_ORIENTATION_-
LTARERDFLQDMMSCKRWRHLLIDLSAKYTTSGVLKYCIEEISKRGYHREIAHRNITIGS
DYFQVFGGMLTSELGLVGKMGLCGSLDVECLGRNNNNHDKQIDENQTNDDHDDSIDVSNN
EHHTLNRMDGIIYSLRKICSATSYTHLYSMEVLDELIRYASTQSNNTKDGATSSTRKVMR
RICRKWERLREDLERDMIAPPPITASSNATNISIGHMNSSLNPLARKRRLDIALTTSELH
QRSRRRIDPTIEDPPTTREEGQNKNVSTDVSTNAIEGTTASSSFLGGTDISSSKFNLESK
NIHYGLDAGVESLLRRHSVRARNLLDDALADQLLHNPYEQQHYLTQSDNNDGDDDGDTRA
GRLLARHPLSVEALLGALFLPSRGATMGGGGASDGNVRSLNIRMKCARLIAAAVLASEKC
VKEDELNLFHESREGGEMKKNIKSKLGCGMNASELAKTLLRASQLCDQVENMVLFTVSTD
TKEDPSASVGRQLSSLCIKHSPIATGFLMWASERTQGKEFVASAAYPTLAPGILSLSRII
ASYHPFTRNRVLDLTLSFISHSNSELSYQKTKDLKEQCLRLLLCLSAWGLAIEVFDFMGK
KLGQSLGGIASSKSYYIDAALLRYFISGMLDIVRPPVSIPFIRSIGQMLSTRSCIEALMS
SNFDTKKKIALSSLIRNFEDAVDTSYSRFNGSTAEDRMLVTSLLQIYGTE
>Stramenopiles_Ochrophyta_EP00562_Extubocellulus_spinifer_P003407_CAMPEP_0178486454_NCGR_PEP_ID_MMETSP0696-20121128_8815_1_TAXON_ID_265572_ORGANISM_"Extubocellulus_spinifer_Strain_CCMP396"_LENGTH_1020_DNA_ID_CAMNT_0020114117_DNA_START_1_DNA_END_3058_DNA_ORIENTATION_
XRDWGADRLGSYESSHSILSTRAKMDDDTNGGHLHLVDLLVLKALSILSQLAVGGPGLGG
QILGGYEPFNTPSRATMDDDTKNNDDDGGDGAQTPPSAATPPPQSPNADGDGDDDQNHQA
SAENGQQQEATSDPSGPEWEAVKDREGRTYYYNRATGESSWEVPPAAAAAAASGVGDAEG
GDHEEAAAAVEEGGGGAEGGEGAAAPASASAAAAEGQEQKWTGYMTDQGTRYYFNEITGE
TQWERPEERPGVVVVNEEDIKPEAGEEGGAAEEGEEREEGEEEDDIDAAAMSGAVSADAE
RMEMDRERVEEQEEEGKEAGVPQRDPKEVALEVAEKGVARTDAVLEQDCLDHVAEIVDQL
GSNVGGRKAMKEIIASNHGLTAICGVLGLWITGLRTTLGSANTGSESPAKVNAAAAAAXT
SKSNGVSVASASSSASSAPDQVRSIVEGIVSRFATEQFSVEKGDSILDLSKAEAAFLENM
IENKRWRRLLIDLSATYKDSALLTYCLKEISKRGHHREIAKRINQSDYFGVFNAMLTSEL
EFLGKVGLGETGADESPDTLDSVISNLIRTCTSTSYTYVYSRELLHGLTAGASQKWAEVE
EKDSAEALALARAIRRWTRLNEELEAAMVLPESSIASGSSASAIVRKRRLDVAMMTSDLH
QRQRQRIAPASKDEMPTVPERNTVRDNLDTAVEKLIRKYAMGLVLDNETAEALLRASYGN
DKLLIGDILNAHPVALTALMDYLFRPGRLRVRSLELRHRCAKLMALASLAVRKALAKSYG
EDDDAIEDNVDEFTKVVLRGSQLCEQIETMVSFTVVDDANFKEGGSVGRELSSLCIKNPV
VAQGALIWSTERASGVEFVDSAAYPTLAPGILGLARIISIHHPLSRPSVQKIAFQFLKHS
PPELSFKKVEALKEQALRLLLWLCTEGDAVRVFSAITSAGLDSALLRYFMSVVLQAMQPA
YSLPLIRSMGALLSSKRCVDALRSPHFDASSKGLLAKLLVDFRETCSAKGGLTSSATANX
>Stramenopiles_Ochrophyta_EP00563_Minutocellus_polymorphus_P003970_CAMPEP_0181045858_NCGR_PEP_ID_MMETSP1070-20121207_14039_1_TAXON_ID_265543_ORGANISM_"Minutocellus_polymorphus_Strain_NH13"_LENGTH_1072_DNA_ID_CAMNT_0023124429_DNA_START_1_DNA_END_3213_DNA_ORIENTATION_
XDDEGRTYYYNTVSGESSWEAPPGFTGGGVGGAASAAAAADDDDDGGHAAQAAGGICXGX
AAAALLVEKPPRTPASKRSAAWSRSLESRMDTAVVLTGKDDDDADDDDASPGRAPATPRS
NVNRQQLQFPQGLAFAFAMSNAEANAIKSLYQACIHDNGRHMDMVKDAPKGRNSKEMANL
RKAWGARNHPATRAVARDMVIAALRKKAAEGLSVEDLDRAMLPALYALGGPEHFGFGGAA
PAAAAAAASEAGAEAEAEGQGQPSSSADQPQRWTGYKDDEGRTYYYNEATGETQWERPVE
GPTVVVVEEEDMEAEAEAEVDADQKDGASSERMEEGEYVADDGMEVDETRAGVEQVPEEE
ERKDPRQLALEEAEAALTKTDAVMELDCLDNVAELIDQLGGNVGGPKAMQALVSSNHGLT
AVCGLLSLWITELRTTLATSTGESPSKMKPSKKIGGGGAGAGGATSSSAAGSGGGSPQDQ
VRSIAEDIVSRFAREHFSVAKGDNILNLSKSEAAFLEQMIENQRWRRLLIDLSATYKDSA
LLTYCLKSISKRGHHREIAKRINQSDYFGVFNAMLTSELEYLGMVGIDGSGSSGGSGADG
GDADDETPESFDGVISDLRRTCTSTSYTYYYTREVLRVLTARAKAAAEAKDGAEAAIIAK
AMRRWARLSEELETAMVLPDESTSAGTSANTIIRKRRLDIALTTSELHQRQRRRMAPNSS
AAAPKKSIMRDNLDSAVEKLIRKYSMGVVIDNETAGALLRASYGSEKQIIGDVLNAHPVA
LSALLAYLFKPGRLRVRSLEMRHKCAKLLALSSYSTSVALSKSGKDVDAAPVEDNVDEFT
KTLLRGSQLCEQIETMVSFIVVDEVEFKEGASVGRELSSLCIKNPAVAQGALLWSIERGS
SVEFVDSAAYPTLAPSMLTLARIISIHHPLSRPEVQKIALIFLKHSPPELSFQKAQGLKE
QALRLLLWLCAQGEAVRVFSAVPSAGFDSALLRYFMAATLQIVRPTFSLPLVRSLGSLLS
SKPCVDALRSSHFDVSGKALLAKLLGNFRDAISAQGNLASCATSTDKALVAX
>Stramenopiles_Ochrophyta_EP00563_Minutocellus_polymorphus_P010573_CAMPEP_0181068456_NCGR_PEP_ID_MMETSP1070-20121207_26423_1_TAXON_ID_265543_ORGANISM_"Minutocellus_polymorphus_Strain_NH13"_LENGTH_575_DNA_ID_CAMNT_0023149197_DNA_START_1_DNA_END_1724_DNA_ORIENTATION_-
XLTAVCGLLSLWITELRTTLATSTGESPSKMNRRGQPAGSGPIDCRGHCQPVRQGALQRR
QGRQHPQPVQVGGGLLGADDRESALAAPPHRPLGHVQGQRPPHVLSQEHLQEGPSSGDRQ
ADQPERLFRGVQCHAQSDYFGVFNAMLTSELEYLGMVGIDGSGSSGGSGADGGDADDETP
ESFDGVIRTCDEHARRPRTPTTIQERSAIIAKAMRRWARLSEELETAMVLPDESTSAGTS
ANTIIRKRRLDIALTTSELHQRQRRRMAPNSSVAAPKKSIMRDNLDSAVEKLIRKYSMGV
VIDNETAGALLRASYGSEKQIIGDVLNAHPVALSALLAYLFKPGRLRVRSLEMRHKCAKL
LALSSYSTSVALSKSGKDVDAAPVEDNVDEFTKTLLRGFKEGASVGRELSSLCIKNPAVA
QGALLWSIERGSSVEFVDSAAYPTLAPSMLTLARIISIHHPLSRPEVQKIALIFLKHSPP
ELSFQKAQGLKEQALRLLLWLCAQGEAVRVFSAVPSAGFDSALLRYFMAATLQIVRPTFS
LPLVRSLGSLLSSKPCVDALRSSHFDVSGKALLAK
>Stramenopiles_Ochrophyta_EP00566_Odontella_aurita_P001469_CAMPEP_0113567244_NCGR_PEP_ID_MMETSP0015_2-20120614_23165_1_TAXON_ID_2838_ORGANISM_"Odontella"_LENGTH_239_DNA_ID_CAMNT_0000469611_DNA_START_1_DNA_END_713_DNA_ORIENTATION__assembly_acc_CAM_ASM_000160
XAAAAEEAATDGVEPADAEAKAQEAAKEEEEKEPERDPREVALENSQAALNETDAVLEPG
CLGNVGELVRGLGGAQGGKKAMKSLVDSYRGQTAACGLLGLWLSELKAANSSGGKSTAAA
AMARGATAAKAGGGAVISNAEALAVVSKRDPRESASDDVRSLAEDVVHKLARENFSTAKG
DEILNLSKTEAAFLEEMIESDRWRRLLIDLSAAHKDSAVLMYCLQTISKRGHHREIARX
>Stramenopiles_Ochrophyta_EP00566_Odontella_aurita_P016030_CAMPEP_0113530014_NCGR_PEP_ID_MMETSP0015_2-20120614_2706_1_TAXON_ID_2838_ORGANISM_"Odontella"_LENGTH_275_DNA_ID_CAMNT_0000428693_DNA_START_1_DNA_END_828_DNA_ORIENTATION__assembly_acc_CAM_ASM_000160
AGAKDRNSDVEKEKVDLAEDKLTKALLRGSQLCEQVENMVTFTVVDELVSGDAEPSSSVS
AGRQLSSLCVRHAPVARGALMWAAELGSKAEFSQSAAYPTLAPSVLSLARIAAVHHPLVR
PVSLDLTFVFLKHSPPDLSYQKVSALKEQGLRLLLWLATLGRAIDVFDTLAEKLKKAGTS
NSGIDSANLRYFVAGVLEVIRPPLSVPLVRSMGTFLSNKTCVDALQSSYFDTSKKKALAE
LVWNFDKAVTAGREGLRSSLDDVALVSSLRAVYTR
>Stramenopiles_Ochrophyta_EP00569_Conticribra_weissflogii_P000309_CAMPEP_0171358422_NCGR_PEP_ID_MMETSP0878-20121228_46745_1_TAXON_ID_67004_ORGANISM_"Thalassiosira_weissflogii_Strain_CCMP1336"_LENGTH_1004_DNA_ID_CAMNT_0011864489_DNA_START_1_DNA_END_3012_DNA_ORIENTATION_-
XVPPGFEENDGGGHDLGGSDEAAPDEDEGFGASPPYARTPPIHDDDNNSGDDGITASPGL
KSPGNYDFDDGNNDGIAESPGDPEEEDGFTKSPSGMDNKNGDNDDEAFTRSPANDANQEY
DDGITRSPGDNIHYPNGANEGGGEGTPEGNDIGGGWIAYQDDEGRTYYYNIDSGETQWER
PEIPTVTGREQSPRDSEGYEGQLTPSGTLSADENAGMTKNESSPKPIDANHKLTITAIKG
PQKDESKPEKPKEDPATSAEKFLRQPDAVMEPSVLDHITVLVDTLGPQVAGPKAMQSLIN
GYAGDTAICGLMGLWLMQLKGSEVGSEGVDGGKGGGLIGSARGVNTIGGGNNGRSKMAXX
XXXXXXXXXXXXXADXKMAQVVKKVLANQSGKSEEEERLEQGANAARDVVEEVMNRLVKE
RFTKDGGDAIMSLSKKQAAFVDEMIHSERWRKLLIDLSATNKDSKLFMYCLQSISKLGHH
RAIANRINQSDYFGVFNSMLASELTIAGKIAVDGYSEEVSACVDKSKGQMGSLVADLRRT
CTSTSYTYLYATEVINELIIRTRQSMNVVDKPALQRAIRKWQRLKEELEDEMLKPLATGT
TFQKKRRIDVALTMSDLYQRQRRRIDPTSGYFDGEGNGSTSSMSNKNELSNVLDNALVGL
LTKTSLGVQIDKEVAESMLKYAYGGSTDRIGDLLIEHPSAITSLLRNMFGSQRIRQLETR
QKCARLVALAVMASERMAISRYHASAIVSDEDELCQIILKGSQLCEQVESMVSFTVLDST
ENTAGSIGRQLSALCIKYPVIAQGVLIWAKELASGSEFITTAGYPTVSPCILSLARLISI
YHPLARNGVLDLALVFLGHSNSDISHQKMQSIKEQCLRLLLYISTQGLSLAVISALQNKL
QKGVSSEIDSALIRYFISGLLDIVQPPLSLPFVRSLSSFLLEGQCVDALLQSRHFEEGKR
ARLGELVGTMFEECLKDRNRCLGVNLEEDATMIEVVKSTYTFDV
>Stramenopiles_Ochrophyta_EP00569_Conticribra_weissflogii_P010942_CAMPEP_0171384110_NCGR_PEP_ID_MMETSP0879-20121228_37941_1_TAXON_ID_67004_ORGANISM_"Thalassiosira_weissflogii_Strain_CCMP1336"_LENGTH_939_DNA_ID_CAMNT_0011896315_DNA_START_1_DNA_END_2819_DNA_ORIENTATION_
XDNNSGDDGITASPGLKSPGNYDFDDGNNDGIAESPGDPEEEDGFTKSPSGMDNKNGDND
DEAFTRSPANDANQEYDDGITRSPGDNIHYPNGANEGGGEGTPEGNDIGGGWIAYQDDEG
RTYYYNIDSGETQWERPEIPTVTGREQSPRDSEGYEGQLTPSGTLSADENAGMTKNESSP
KPIDANHKLTITAIKGPQKDESKPEKPKEDPATSAEKFLRQPDAVMEPSVLDHITVLVDT
LGPQVAGPKAMQSLINGYAGDTAICGLMGLWLMQLKGSEVGSEGVDGGKGGGLIGSARGV
NTIGGGNNGRSKMAQVVKKVLANQSGKSEEEERLEQGANAARDVVEEVMNRLVKERFTKD
GGDAIMSLSKKQAAFVDEMIHSERWRKLLIDLSATNKDSKLFMYCLQSISKLGHHRAIAN
RINQSDYFGVFNSMLASELTIAGKIAVDGYSEEVSACVDKSKGQMGSLVADLRRTCTSTS
YTYLYATEVINELIIRTRQSMNVVDKPALQRAIRKWQRLKEELEDEMLKPLATGTTFQKK
RRIDVALTMSDLYQRQRRRIDPTSGYFDGEGNGSTSSMSNKNELSNVLDNALVGLLTKTS
LGVQIDKEVAESMLKYAYGGSTDRIGDLLIEHPSAITSLLRNMFGSQRIRQLETRQKCAR
LVALAVMASERMAISRYHASAIVSDEDELCQIILKGSQLCEQVESMVSFTVLDSTENTAG
SIGRQLSALCIKYPVIAQGVLIWAKELASGSEFITTAGYPTVSPCILSLARLISIYHPLA
RNGVLDLALVFLGHSNSDISHQKMQSIKEQCLRLLLYISTQGLSLAVISALQNKLQKGVS
SEIDSALIRYFISGLLDIVQPPLSLPFVRSLSSFLLEGQCVDALLQSRHFEEGKRARLGE
LVGTMFEECLKDRNRCLGVNLEEDATMIEVVKSTYTFDV
>Stramenopiles_Ochrophyta_EP00571_Detonula_confervacea_P009666_CAMPEP_0172320370_NCGR_PEP_ID_MMETSP1058-20130122_40394_1_TAXON_ID_83371_ORGANISM_"Detonula_confervacea_Strain_CCMP_353"_LENGTH_943_DNA_ID_CAMNT_0013035629_DNA_START_1_DNA_END_2832_DNA_ORIENTATION_-
TAYQDDGRTYYHNEGTGETSWDPPPGFEDDVVVKEEEDAVAADSGDFGAQTPSIDGDDRA
DDLQPAATTDDNAGGDDLRDNGDDNDGITQSPTNEAEEEEEVADGQDMGNGWVAYKDDEG
RIYYYNDESGETQWDRPDVDSGEAGATSARSREDIMEQDEASGEALEKGGTTTTPSLDAS
PPQTSHIGGSDSPKEKDQWTNDDKMTDTAETTAADTATTGSPPTKTKEEPKNTAATAEQF
LQQPDAVMEPSVLDHISILVQELGPQVAGPKALQSLMNGYSGDTAVCGLMGLWLAELKSC
GGGNGALAGKKGDLSAGRGTALGATVAVDHGNNGSDELFQEGADAARDVAEEVVNRLAKE
RFTKERGDAIVKLSKKEAAFIDKMIKSERWRKLLIDLSATNKDSKLFMYCLQSISNLGHH
RAIANRINQSDYFGVFNSMLQSELSIAAKIAVDGYTKEVFDSIDTTKGPMGSLITDLRRT
CTSTSYTYLYAMEVLSELLSQSNKMLADGKSNHPQSLKRAIRKWERLREELEDEMLKPQK
AGTTFQRKRRIDVSLTMSDLFQRKRRRVDPRAGDANGANNDHLGNSSNSDLANTLDSALS
QLLTKNSLGMQIDKEMTENVLKYAYGGSTDRIGDLLIKHPAAIIALLNNLFGGKRIRQLE
TRLKCSRLVALATTASERLARSSSHDHAEVTESDEDVLSQVILKGSQLCEQLENMVSFTV
VDNVEKTEGSAGRQLSAMCIQHPVVAQGVLIWAKELAGGSDFVTTASYPTISPCILSLAR
LICRHHPLARPAILEISLIFMGHSFSEISHRKMQSIKEQCLRLMLWLSTQGLSLAVLSAV
QNKLEKGGSSEMDSALVRYFFTGILEIVRHPFSLSFVRALGTLMMKRPCVDALRSNHFEA
SKQELIVQLINQFEAACDCQKVQEEEDKSLLSMLKSTYCASKN
>Stramenopiles_Ochrophyta_EP00578_Thalassiosira_sp_NH16_P001121_CAMPEP_0181139250_NCGR_PEP_ID_MMETSP1071-20121207_34685_1_TAXON_ID_35127_ORGANISM_"Thalassiosira_sp._Strain_NH16"_LENGTH_489_DNA_ID_CAMNT_0023226151_DNA_START_1_DNA_END_1466_DNA_ORIENTATION_
XVDGYAGGVVVDSIDTAVGPMGSIVADLRRTCTSTSYTYLYAMEVLGELLSKSKEALSLL
AKEEEGGDGKSSNHHYPESLRRAIRKWERLREELEDEMLKPXEDWDDIPTKSSRNGTCSA
NASHGDLADTLDSALSQLLTRNSLGNQIDKEIAENMLKYAYGGSTDRIGDLLTKHPTAIT
ALLRNLFGSKRVRQLETXAELKCARLVALAVAASERMARSSVDDPAEVEESDEDVLSQVI
LKASQSCEQLENHVSFTVLDSVEDAEGSSSVGRQLSAMCIRHSVVAHGVLIWAKELAGGS
DFVTTASYPTISPCILSLARLICRYHPLTRHSVLEVSLIFMGHSNREISHRKMQSIKEQC
LRLMLWLTTQGLSLAVLSAVQNKLEKGGSSEMDSANLRYFLSGILEIVQPPYSLALARAL
GTLMMKRPCVDALQSKHFEASKQGLIAKLVNQFEATGDFQKAGEEDKSLISMLTSTYCSP
KKNQSSLCH
>Stramenopiles_Ochrophyta_EP00578_Thalassiosira_sp_NH16_P014249_CAMPEP_0181110736_NCGR_PEP_ID_MMETSP1071-20121207_18878_1_TAXON_ID_35127_ORGANISM_"Thalassiosira_sp._Strain_NH16"_LENGTH_659_DNA_ID_CAMNT_0023194537_DNA_START_1_DNA_END_1979_DNA_ORIENTATION_-
XGGWSWSGPSVTGXAAXASQSNGNDDIDVANRLFREGADAARTAAEDVVNRLAKERFTAD
GGDAMIXLSKKEAAFIDRMIRSARWRKLLIDLSATNKDSKLFMYCXQSISNLGFHRDIAN
RIDQSDYFGVFRSMXQSELAIAGRVAVDGYAGGVVVDSIDTAVGPMGSIVADLRRTCTST
SYTYLYAMEVLGELLSKSKEALSLLAKEEEGGDGKSSNHHYPESLRRAIRKWERLREELE
DEMLKPTKTGTTFXRKRRIDVCLTMSDLFQRKRRRPDPREEGASSRNGTCSANASHGDLA
DTLDSALSQLLTRNSLGNQIDKEIAENMLKYAYGGSTDRIGDLLTKHPTAITALLRNLFG
SKRVRQLETRLKCARLVALAVAASERMARSSVDDPAEVEESDEDVLSQVILKASQSCEQL
ENHVSFTVLDSVEDAEGSSSVGRQLSAMCIRHSVVAHGVLIWAKELAGGSDFVTTASYPT
ISPCILSLARLICRYHPLTRHSVLEVSLIFMGHSNREISHRKMQSIKEQCLRLMLWLTTQ
GLSLAVLSAVQNKLEKGGSSEMDSANLRYFLSGILEIVQPPYSLALARALGTLMMKRPCV
DALQSKHFEASKQGLIAKLVNQFEATGDFQKAGEEDKSLISMLTSTYCSPKKNQSSLCH
>Stramenopiles_Ochrophyta_EP00579_Thalassiosira_antarctica_P001300_CAMPEP_0201866986_NCGR_PEP_ID_MMETSP0902-20130614_1383_1_ASSEMBLY_ACC_CAM_ASM_000551_TAXON_ID_420261_ORGANISM_"Thalassiosira_antarctica_Strain_CCMP982"_LENGTH_925_DNA_ID_CAMNT_0048392071_DNA_START_1_DNA_END_2777_DNA_ORIENTATION_-
XSTNYILATISQSTSSLSQSPINDDGITQSPVNDGITQSPPMDDGITQSPPQSPINEAAA
EEAEEENEVADGDEIGNGWVAYKDEEGRIYYYNAESGETQWDRPDVGETPAADDAVVDNL
ETTDRKESYDETANKTEVASREGPPLDSINDPPKKKDQSWPDDNKTMDAEPTTTAADSSP
TKEEEPENTAATAEEFLQRPDAVMEPTVVDHINILVQELGPQVAGPKAMQSLMNGYGGDT
AVCGLMGLWLADLKSMGGGRSAAEKKGVTSATNSVATMGDGNLFQTVGANAARDVVEEVV
NRLAKERFTKDRGDAIVKLSKKEAAFIDKMIKSGRWRKLLIDLSATTTNKDSKLFMYCLQ
SISNLGHHRDIANRINQSDYFGVFNSMLQSELCIAARIAVDGYTKEVVDSIDYTNKGGGP
IMMGSLIADLRRTCTSTSYTYLYAMKVLKELISKSNNKLLLSEDGENSNPENSSLKRAVR
KWERLREELEDEMLKPIKTGTTFQRKRRIDVALTMSDLFQRKRRRNDPRIRGDADNDNDH
NPGSNISSSNNHLEDTLDSALSQLLTKNSLGIQIDKEIAENMLKFAYGGSTDRIGDLLIQ
HPSAITALLHNLFGAKRIRQLEIRLKCARLVALAVTASKRSSPGDDEEEGEIVPEEESSS
EEDLLSQVILKGSQLCEQLENMVSFTVLDNVENNNAQEGPSSVGRQLSAMCIQHSVVAQG
VLIWAKELANGSDFVTTASYPTISPCILSLARLICRHHPLTRPAVLDVSLVFMGHSNREI
SHQKMSSIKEQCLRLMLWLTTQGLSLAVISAVQSKLERGRGSSGSSEMDSALVRYFFTGI
LEIVRPPFSLAFVRALGGLMMKGPFVDALQSKHFEHSKRGQIVQLIDLFEAAATGDVQKI
ASWEEDESLLSTLKSTYCSSSNNNK
>Stramenopiles_Ochrophyta_EP00579_Thalassiosira_antarctica_P018155_CAMPEP_0201946276_NCGR_PEP_ID_MMETSP0903-20130614_54335_1_ASSEMBLY_ACC_CAM_ASM_000552_TAXON_ID_420261_ORGANISM_"Thalassiosira_antarctica_Strain_CCMP982"_LENGTH_952_DNA_ID_CAMNT_0048489373_DNA_START_1_DNA_END_2860_DNA_ORIENTATION_-
NYILATISQSTSSLSQSPINDDGITQSPSMDDGITQSPPMDDGITQSPPQSPINEAAAEE
AEEENEVADGDEIGNGWVAYKDEEGRIYYYNAESGETQWDRPDVGETPAADDAVVDDLET
TDRKESYDETANKTEVASREGPPLDSINDPPKKKDQSWPDDNKTMDAEPTTTAADSSPTK
EEEPENTAATAEEFLQRPDAVMEPTVVDHINILVQELGPQVAGPKAMQSLMNGYGGDTAV
CGLMGLWLADLKSMGGGRSAAEKKGVTSATNSVATMGDGNLFQTVGANAARDVVEEVVNR
LAKERFTKDRGDAIVKLSKKEAAFIDKMIKSGRWRKLLIDLSATTTNKDSKLFMYCLQSI
SNLGHHRDIANRINQSDYFGVFNSMLQSELCIAARIAVDGYTKEVVDSIDYTNKGGGPIM
MGSLIADLRRTCTSTSYTYLYAMKVLKELISKSNNKLLLSEDGENRNPENSSLKRAVRKW
ERLREELEIEDGENSNPENSSLKRAVRKWERLREELEDEMLKPIKTGTTFQRKRRIDVAL
TMSDLFQRKRRRNDPRIRGDADNDNDHNPGSNISSSNNHLEDTLDSALSQLLTKNSLGIQ
IDKEIAENMLKFAYGGSTDRIGDLLIQHPSAITALLHNLFGAKRIRQLEIRLKCARLVAL
AVTASKRSSPGDDEEEGEIVPEEESSSEEDLLSQVILKGSQLCEQLENMVSFTVLDNVEN
NNAQEGPSSVGRQLSAMCIQHSVVAQGVLIWAKELANGSDFVTTASYPTISPCILSLARL
ICRHHPLTRPAVLDVSLVFMGHSNREISHQKMSSIKEQCLRLMLWLTTQGLSLAVISAVQ
SKLETGRGSSGSSEMDSALVRYFFTGILEIVRPPFSLVFVRALGGLMMKGPFVDALQSKH
FEHSKRGQIVQLIDLFEAAATGDVQKIASWEEDESLLSTLKSTYCSSSNNNK
>Stramenopiles_Ochrophyta_EP00580_Thalassiosira_gravida_P012392_CAMPEP_0201645956_NCGR_PEP_ID_MMETSP0493-20130528_33068_1_ASSEMBLY_ACC_CAM_ASM_000838_TAXON_ID_420259_ORGANISM_"Thalassiosira_gravida_Strain_GMp14c1"_LENGTH_464_DNA_ID_CAMNT_0048121011_DNA_START_1_DNA_END_1394_DNA_ORIENTATION_-
XNKLISKDGKEGNHLSESSSLMRAMRKWERLREELEDEMLKPINKGTTFQRKRRIDVALT
MSDLFHRKRQRMDPRIDDPMNKGDNDNSGNNISSKNDLADALDVALSQLLTKNSLGVQID
KEVAENLLKFAYGGSTDRIGDLLIQHPTAVTALLHNLFGSKRIRQLETRLKCARLVALAV
TASERRAAAGASSIEGEETGEVAESSSSEDVLSQVILKGSQLCEQIENMVSFTVLDNVEN
DTVGSSVGRQLCAMCIKHSVVAQGVLTWAKELSSKSDFVTLVSYPTISPCILSLARLICR
HHPLTRTAVLDISLVFMGHSNREISHQKMQSIKEQCLRLMLWLTTQGLSLAVISAVQNKL
ETGNSGSSEMDSALVRYFFTGILEIVRPPLSLAFFRALGGLMMKKPFADALQSKHFEDSK
RGQIFRLIDLFEAATTGKVQKIVSWEEDESLLTMLKSMYCASKN
>Stramenopiles_Ochrophyta_EP00581_Thalassiosira_minuscula_P001767_CAMPEP_0183743524_NCGR_PEP_ID_MMETSP0737-20130205_65263_1_TAXON_ID_385413_ORGANISM_"Thalassiosira_miniscula_Strain_CCMP1093"_LENGTH_1005_DNA_ID_CAMNT_0025979145_DNA_START_1_DNA_END_3018_DNA_ORIENTATION_-
AYQDDDGRTYYHNEATGESSWDPPPGFEDDAIDPGAAEAGDGDDNDGAAAAAAAAAAADG
DDVDEDGAQSDQEFGGAQTPPLDGDGNDQFTGSPAAMDADGDLADDNDGITQSPPMDAAE
AEGGQESEPTGNEEEGAADGEDIGNGWVAYKDDDGNIYYYNAESGETQWDRPDVGEVATS
TETEKNLSDANQETNKEEIVTPTSPISSPPQESSSLTDRDGDSPKSKDQSWPADKDDDEK
MDTDPTSQEEAAQKEEAKIDNAATAEKFLQLPDAVMEPNVLDHINVLVKELGPQVAGPKA
MQSLMNGYGGDTAICGLMALWLADLKATLPGGPSEKKGGMVNPSNNKTNTSKEDDQQVRF
QTVGANTARDIVEDVVNRLAKERFTRDRGDAILQLSGKDAAFIDKMIKSERWRKLLIDLS
ATPANKDSKLFMYCLLSISNLGHHRDIADRINQSDYFDVFKSMLQSELCIAARVAVDGHT
KEVMDSIDYSDKGAYGPLIMGSLIADMRRTCTSTSYTYLYAMEVLKELISKSNKKLLLLS
KENGSDHHVTNGRSSLKRAIRKWERLREELEDEMLKPVKTGTTFQRKRRIDVALTMSDLF
QRKRRRVDPRVDTQNHNSESDHFGSSSSSNHRNNLEDTLDLALIRLLTKNSLGNQIDKEV
AENMLKFAYGGSTDRIGDLLIKHPSAVTALLHNLFGSKRIRQLDTKLKCARLVALAVTAS
ERRARAEGSSSGTGSNGSQENNATTEEGSGDEENVLSQIILKGSQICEQLENMVSFAVLD
NVEINSAEEGTPSIGIQLSAMCIQHSVVAQGVLIWAKELAIGSDFVTTASYPSLSPCILS
LSRLCSRHHSLTRPAVLDISLIFMGHSNREISHRKMQSIKEQCIRLMLWLMTQGLSLTVI
SAVQNKLGRGSSNGSSEMDSALVRYFFTGILEIVRPPLSLAFVRAFGGLMMKRPFVDALQ
SKHFEDSKRCQKLIDMFKTAGGNLQKMASWDEDESLLSSLESTYC
>Stramenopiles_Ochrophyta_EP00582_Thalassiosira_oceanica_P024294_EJK67767.1_hypothetical_protein_THAOC_11163_Thalassiosira_oceanica
MSDHEQQQGGDEEPLQDGQELGGGWIAYRDDEGRFYYYSGETGETQWERPEEAVALGQAT
PRDEGERAGGDRRPAYDYQNDAETPDTVTPVRSPLDDIAGSESASPGDGPGGSKEGAGGG
DAAADGGTDGITKSPPLEQNVGGIPQSPAAETMEGISPRDKPDERQDEPMAEETVAEQSE
EELHDGQELGDGWVAYKDDEGRFYYYNGESGETQWERPEIAPKAVVETAGGDVANKEVKV
EPVSEAREAQTQETQSEEAAAAEQKAAMPSKAPAEPQEEEEKPAEVDITPEQFLAQPDAI
MEPGVLDRIDDLVRDQGAGSALPFAAKTLAAGYGGDTSVCGLLGLWLAELTAMKGGPDGA
PSAANGQTIGAARPGRSGRLFDEGADRARDAAEGVIGRLVKERFKDGDSIMRLSKKQVAF
VDGMIGSPRWRKLLIDLSATNKDSTFFMYCLTTISNLGHHREIASRINQSDYFGVFHSML
QSELTIAGRAAVDGCDGDVLGAVDGGSSKGGGGGGGGGGMGAFVADLRRTCTSTSYPYLY
AMEVLHDLIERAESSGDASLLRPAVRKWKRLREDLEEGMLVPAGGSGNSTFQRKRRTDVA
LTLSDLFQRKRRRVAPTATAEGNGSNGNGGHNDLADSLDEALIHLLSRNGSLGYPIDKDS
ADAILKYAYGGSTDRIGDLLIRHPVSVNALLRNLFGVKRVRQLDVRLKCARLVSLAVIAA
ERGANGTDEVDISLNDEDQLTQTVLACSQLCEQVENMVSFAVLDSSDDGEGDSAPGVPSS
SVGRRLSSHCVRHAVIARGALLWASELASGPEFAETASYPTLSPCILSLARVISRHHPMT
RPAVLDLALLFASHSNRDVGHKKMASIKEQCVRLLLCLSAEGHSVEVLRAVRGRLEGDAA
SGGGGGATMDSALVRYLFSGLLELVRPPFSLSFVRALGGLMTTRAVVEALQSAHFEASKR
HMIIQLVRNFEGTCEAQRRDGGVGCEGDGVLIAALKRTYCPSM
>Stramenopiles_Ochrophyta_EP00585_Thalassiosira_rotula_P010614_CAMPEP_0196158744_NCGR_PEP_ID_MMETSP0910-20130528_45970_1_TAXON_ID_49265_ORGANISM_"Thalassiosira_rotula_Strain_GSO102"_LENGTH_561_DNA_ID_CAMNT_0041423655_DNA_START_1_DNA_END_1687_DNA_ORIENTATION_-
DYFNVFNSMFQSELSIAAQISVDGYTKEVDSMDTDKGSGPMMMDSLIADLRRTCTSTSYT
YLYAMDVLKNLLSKTNKLISEDGKEGNHHPESSRLMRAMRKWERLREELEDEMLKPMNKG
TTFQRKRRIDVALTMSDLFQRKRQRMDPRIDDPINKGDNDNSGNNISSKNDLADALDVAL
SQLLTKNSLGGQIDKEVAENMLKFAYGGSTDRIGDLLIQHPTAVTALLHNLFXXXXXXXX
XXXXXXXXXIASQSFWIKTHTAIGNEVEMARLVALAVTASERRAAAGASSIEGEETGEVA
ESSSSEDVLSQVILKGSQLCEQIENMVSFTVLDNVENDTVGSSVGRQLCAMCIKHSVVAQ
GVLTWAKELSSKSDFVTLVSYPTISPCILSLARLICRHHPLTRTAVLDIALVFMGHSNRE
ISHRKMQSIKEQCLRLMLWLTTQGLSLAVISAVQNKLETGNSGSSEMDSALVRYFFTGIL
EIVRPPLSLAFVRALGGLMMKKPFADALQSKHFEDSKRGQIIRLIDLFEAATTGKVQKIV
SWEEDESLLTMLKSMYCASKN
>Stramenopiles_Ochrophyta_EP00586_Coscinodiscus_wailesii_P022586_CAMPEP_0172519694_NCGR_PEP_ID_MMETSP1066-20121228_291568_1_TAXON_ID_671091_ORGANISM_"Coscinodiscus_wailesii_Strain_CCMP2513"_LENGTH_1017_DNA_ID_CAMNT_0013302327_DNA_START_237_DNA_END_3290_DNA_ORIENTATION_-
MSFDNDDDGPPLFDDNNENDRDDNDNGDDNDNGISSPNYPPSPSAAAASPSPSHGGGGAE
SPPPSEDAPASSEWEAFTDDQGRTYYYNNKTGESSWDVPPGFDSGGTADDDAGVDTTTSQ
NGVEENGVVDAVNGGADAGGDDENVKNAWIAYKDDEDREYYFNTITQETQWDKPEGFVAS
AAAEEEGRGSGDDIRDVPAAAATEEEEEKGRRTTADAEDAVAGDEQAAVAEEENVAEEEE
EEDPVEKAVRESDEALKAPDAILEPECLKHVRELITHQGVAAGGSRAMQNLVASYSGETN
VCGLLATWLIDLSVAKNAPAISESLKGPSIPTKKSFKAAAERDDGSKDAADNIRKMSETV
VKKLAMGRFTLNGGDNILKLKKAEAAFLEEMIGSDRWRKLLIELSAKNKESALLMYCLQT
ISKRGHHREIATRINQSDYFGVFNAMLASELSIIGKIAVGGDLDKDKGKDISGFNIDFLV
SDLKRICACTSYTYLYAMEVLQEILKRAGTKKIADDHRSVGIRRAIRKWERLRDDLEEDL
IHPTSSNSAGTTAHAKRRRVDLALTISDLHQNQRRREPPQEKNKDDGGQIMGMTAMMMSD
SDDDDDDDDDEDDLGGAFQKKNLSNNNNNLSNEKLKDSLESTVITVLKKHSLNLQIDDTL
ADRLLDASSGRTTSRVGELLLAHPSAVKALWGYLFHPGAKRIQSISVREKCAKLIAQSVT
AARRSVATPAENDDTATTTNGHDSEKEVRFQEKLQSYLLRASQICEQIEDLVSFVVIEDV
TPSDDTDASLGRQLSYIVVTSAPVAQGVLLWVTEMSSAKAFITSQAYPTLAPNILGICRI
IASNHPLTRQSVLQIAFIYLKHSPTEMSYQRRQELKRQVLRLLLFLITVGQGFLVFSTLT
KILSNEGSRITDLDATALRYFLTGCLDVIRPPVSTHLVKSMGALLATKAFRDALRGDHFS
SKRRDDLKRLIGAFHASVKEDLEKGGVLSFVQNEGKLVQLLANAYGMEVMVKPKPPS
>Stramenopiles_Ochrophyta_EP00587_Corethron_hystrix_P000638_CAMPEP_0113300340_NCGR_PEP_ID_MMETSP0010_2-20120614_2011_1_TAXON_ID_216773_ORGANISM_"Corethron_hystrix_Strain_308"_NCGR_SAMPLE_ID_MMETSP0010_2_ASSEMBLY_ACC_CAM_ASM_000155_LENGTH_375_DNA_ID_CAMNT_0000153749_DNA_START_1_DNA_END_1124_DNA_ORIENTATION_-_assembly_acc_CAM_ASM_000155
SRRRRLNEQYDAATAVSDTLELDQLDNTLQTILQGFSTGRPLDARAIMKLPAEPPEGPAL
QVYEEYVGKALLAHPTLIIALLGGLFMGGSSRLRAKEAKSKCARLLAMGFVACHNRYEDK
VVGIGDETKEENGDEKNVDIKVNKLAKLLLKTGGICEQIEKSVAFTVVQSAAADAPEPTA
PGSCLCYWAIRSAPVTEGVLLWTRTLLHSNVFLDSVTYGTFAPSFLSILRILAMEHPFAR
AEVVDLLMIFLDHNNSDAGPKQIRCIREQCLRTLMWLCTRGETAASILARIAEKLCSKTS
GMDASLVRYFVGGILQVVKPPCSVLFVQLFMRVLKSQVCMDSLRSKYFEKKGSLFSLLSS
FQTTLKEDNSEEATX
>Stramenopiles_Ochrophyta_EP00588_Corethron_pennatum_P033008_CAMPEP_0194344270_NCGR_PEP_ID_MMETSP0171-20130528_100751_1_TAXON_ID_218684_ORGANISM_"Corethron_pennatum_Strain_L29A3"_LENGTH_691_DNA_ID_CAMNT_0039110885_DNA_START_1_DNA_END_2074_DNA_ORIENTATION_-
XAALRRVDAVLEPDIFGHIATVHEHARHPAVLADAGADAEPPDIVRALAEGYRGQTAACG
LLCRWLATVYARGDGRRSRGVTPATDKVRTLVERIIFGLASSRFVVGRSDDDFLSLPKAE
LRFVGGMMACPRWRRLLIDLGERNRESAFLRVCLQKISKRGHHREIAARMDQSEHFAVFN
GMLASELGIAAKLAMGITDNVDDPEDATPGGKPGAAQPRHPSALLAELASDLRRTCSGTS
YTYLYAREVLDRLVARASADAALRLPLRQWVRLAEELEFAAFRPASPESGAVRPAAALER
KRRVEVALLVGDLFQRKRRRADAVDGDAPAARDRLDAVLQQVLKVYAAARPLDGRVVAKL
PPAPPDASAYQEYAGRAVLAHPTLILALLEGLFRGGAHRLTGTEARTRVAGLVAAAAYEC
ERKNGAPPAPPDAGEQGEVMETEVDRIAKVILRGSALCEKIEKLVNFTIIQSSADTEPAS
PGGKLTQLCLNSAPVAQGVLLWARDMAEGPDFVNSVTYSTFSPCLLSLVRVVACHHAFAR
RDVAGVALSFLGHVSSDAGSRQMRSIREQCLRVLVWTAVAGEPIAVLEGVGARVADRSSG
MDASLVRYFVGGLLQVVTPPCSMLFVRTLGGVLLEKKCVEALRSSYFNRKGKLFSLVKVF
EKTLQEDETEERTEKDVKMVASLLSTYDSLK
>Stramenopiles_Ochrophyta_EP00591_Stephanopyxis_turris_P007552_CAMPEP_0195513336_NCGR_PEP_ID_MMETSP0794_2-20130614_5016_1_TAXON_ID_515487_ORGANISM_"Stephanopyxis_turris_Strain_CCMP_815"_LENGTH_288_DNA_ID_CAMNT_0040641327_DNA_START_1_DNA_END_861_DNA_ORIENTATION_-
XLVAHPTSVTVLLENLFTQGVARRVGKDEIREKCARLTAHSVLASVRLAKKKKASKEEEA
VDETSEHEQSEDEIFKNLIRASKICDEIRNLVSFTVINDVQGVDESSSVGRQLSALSIKS
ACVAQGVMLWAKQIADDPLFVTSAAYVTLAPSMLSLARIIGTHHPFCREAVLNLAFDYLS
HSNPEIPYQKTQALKEKCMRLLLWLSTQGQVLNAFSNVTETLKKGGSEIDSALLRYFVYG
FLDSFRPPFSIPLIRSVGRMLLTKPCVEAVKSSYFMDVKRYELGKVVX
>Stramenopiles_Ochrophyta_EP00596_Hydrurales_sp_CCMP1899_P010409_CAMPEP_0119050628_NCGR_PEP_ID_MMETSP1177-20130426_70940_1_TAXON_ID_2985_ORGANISM_"Ochromonas_sp_Strain_CCMP1899"_LENGTH_339_DNA_ID_CAMNT_0007029249_DNA_START_1_DNA_END_1014_DNA_ORIENTATION_
XGTPDGTPLGTPNGSDGGPDNYENEDNKDWKTDEVYVKQNKVTEYIQTIEEKKEEEKIKQ
IQLENMKISENKLTEKDAIMNLDVVTNIVNCLPLYDNKANAIIRKITDSYVGSAQMTHIV
SEWLSLATHLESTSLPLLPILMPEKPIDPELIVIEHLAAMIKLKFDSKVADDIIPTLVGF
PEWLKKMINDKVFRKMLIELYDQNRNSLLVKVILKEISKLGYHREIAEIIRDLDYFEVFE
DSDLLVDVLVRTNQADDEELKELMEILTRMCCNTEYMFMYTLELLNKVDQKLGVEVEIEA
LESGIIEGDIPVLVKQRRRFRRLKQEIEVNAVWRKRDGT
>Stramenopiles_Ochrophyta_EP00597_Dinobryon_sp_UTEXLB2267_P001379_CAMPEP_0170063646_NCGR_PEP_ID_MMETSP0019_2-20121128_4436_1_TAXON_ID_98059_ORGANISM_"Dinobryon_sp._Strain_UTEXLB2267"_LENGTH_848_DNA_ID_CAMNT_0010270129_DNA_START_755_DNA_END_3301_DNA_ORIENTATION_
MDDSKYSNIECKDADIDSDESQEKQKSQLIDVLQAKDSILEKNVITTSQKLISSHQEPPA
TVVKFLMGSYCGYPHMCSILLSALDRAHNIDESNATDLPSADADIKSSYCGNLITQILAD
ILCKKFDKSIADDVLMLFTETPPWLKTLVLDPLYRKALIGLYEKNSSSALLNLCIREISL
AGFNSEISQIAMKSDFFEVFNNTFQELLMRVISHCLGAVAELVSFCCRCEYTFLYTMELL
RSMDKILSHIQTHNELESVNDAIAAISRVYSSSNRNSSSSSNTMSSWNYRRKRKVTTSTA
GREIATSALTLVRFLQQQLEFFSVWSSTSSLSPSCSTALAMAVPAAFTSQRLSGKQFFAL
RIIGLFTGTHKAANPMADAVVFELLDFISSDTISVSTVSRLFNKLFRIDDAAVKTAPTSS
RSFYRWKGDGLSISDVRAQLGHFRVVERCIETLISTIIVSPTSSSSSSWNPAISGGLSIT
DLIKIAHVMVLSSRLCGESLIYGSLRADEEKQCENYGNDVHGAGFSVPAIPDTKPSESVF
AFVDDSYEVDNKLIDKLLQLADICTVISDKMEIKLEDLRKAKYMSGLISQHPLVSITALR
WIAKLLFRSQSSTSTSPSVAKDDWGSIPMEFFVPTPASSVTSSTVLPAARGHQPLLMGAG
AAGGSLIHRGLALLPLLLQFIVTAIKAHPMQRNDAXXLLSRLLAALMDRSEDAGSESVAS
VPRPHXVIAAQNDVVDSLLYLIGSGFVELPLRFLSREVQRMDKAAQRHLFQAMTLSFQAP
FSFMFVTAFVRLFFTNSARSVMNDSTHWSKADMSRLSTMFDSFSGIELDASVEKMLTELK
ALCCRTAS
>Stramenopiles_Ochrophyta_EP00602_Paraphysomonas_sp_CaronLab_P009422_CAMPEP_0185029396_NCGR_PEP_ID_MMETSP1103-20130426_15691_1_TAXON_ID_36769_ORGANISM_"Paraphysomonas_bandaiensis_Strain_Caron_Lab_Isolate"_LENGTH_876_DNA_ID_CAMNT_0027564127_DNA_START_1_DNA_END_2625_DNA_ORIENTATION_
XLISDTPWIEYHDESSGRPYYYNKDTAQTQFDMPEAYATWKNNEIDKFLSTTYWRRRKDE
NRNAYFYYNKQTRTSQWDVPQEQKEFEAFLLEVNEKRLTGSEDGDDAQSEGGWGETDEMQ
EISGFDEPGTPLSGGTPTHESPMSAEYSSDFGSSKERKEEEVEEYSTMGRDFLNTPEVRD
DDTNKAVPSGQSEVDEKAELEKELSLLEEKLSARDAIMEPGVNRTINRYLTLAPEATPLM
VVQKLSQGYTGYAQLTHIICSWIELASDGVAEFDADEFVAQEVAALVKRKFHKDLADRLI
DEQAAVPLWLHDMMHKPTWRRLLIELFDESSNKGSALLGYCIRYLSGQGFHREIAHVIRE
AEYFHVFNDLFKDTICRFGQALSGAACDDRAEDLVGDLKRMCCSSEYMFIYAHALLKALE
DTLLAAEEENCGKRKRVHSDVEEAEEGETTSPVISQWGKKMRRLRQELDQAVIWDTGDTS
SPSAWCDPNPLTHTRSFAMRLTDITGKSAAQNIGSGYDRVIGVLDNDTISEVVVKDLYRA
CFGVDVDFPDDKCIVAQAEITKFIEFCNGDGAAVMELMSHPQVLRVFVRSLFHTSKSHRL
MYSKRRVCDLLALVCKYKGQNGGSIGEHEVFTREVSKLSGSLTQAVDMCLEMSGLGSGLT
SSEKFDDMFVLLKEPIISAAVLFWIRCSVTDIQFIHKSQQSAVYSVILQILVHTIDHYPL
QRQECFNILKTAYRSVSEFVSDLDDGHKDSGIEIDIMDIIVYLIGTGFVREPMDFIASYV
TDDNMHKFDTALIRHVFVKLLTSISPPFSKEFSTKLIDIFLLRSSRKAVESQHFPIVGVK
ALYNFRSSIGADTLEGVKLKAFNALVDSVGTXLQVA
>Stramenopiles_Ochrophyta_EP00603_Paraphysomonas_imperforata_P015666_CAMPEP_0114473980_NCGR_PEP_ID_MMETSP0104-20121206_13300_1_TAXON_ID_37642_ORGANISM_"Paraphysomonas_imperforata_Strain_PA2"_NCGR_SAMPLE_ID_MMETSP0104_ASSEMBLY_ACC_CAM_ASM_000202_LENGTH_336_DNA_ID_CAMNT_0001648259_DNA_START_1_DNA_END_1011_DNA_ORIENTATION_-
EDFNALQHPXLLHLLITYGFGGNSGNSESISQGDSAKCHRFIGYILSLASVTSTTNSVKE
QSLSADIEALALKVAHAFDICHNLGSLSSNAYTSGKSVVIFDLMKESSLVSRVFLSWLEI
RVHENLFGIRAKQLSVYPVIMQMLVVGINSYASQRHQCFQIIVNTFKVISHSTSSSDGAS
APRGGLDLDSHREKDMSESSISIRQDLIDILIHLIGKGFISEPFSFLYENIDSLDKALIR
HFVSSLIGVVAMDSNISQEFVRDFCRVLLLPRTRDCLESSYFSKSGANGLFEFRNKMFGS
PNASQRVDNIIGVQQLDLLDELVMKTTHVAKGINIR
>Stramenopiles_Ochrophyta_EP00607_Mallomonas_marina_P006192_CAMPEP_0182436860_NCGR_PEP_ID_MMETSP1167-20130531_84045_1_TAXON_ID_2988_ORGANISM_"Mallomonas_Sp_Strain_CCMP3275"_LENGTH_252_DNA_ID_CAMNT_0024629483_DNA_START_1_DNA_END_758_DNA_ORIENTATION_-
XEKEKEREDEEEEEEEMAKRISEVVHALLRVRELCHTMSIATFGVSPVLEVPEEILELMQ
IPVVSHCVLQRVQSLVTDPNFISGTTYLNLLPLYLQFVLCACDLHPLQRPDCFIVMKEIL
QQTPDTEEVVESGRVMSMRRDALDSFLHLMGRGYVGEPMAFLKTLIPTLDATLIRHLVLG
LLSTASPPFSSEFALSLCEIMTHKSVREAVSRHFSDNKVLREFCEYILSSSTVVLTPSLL
NDIKALHNLGNS
>Stramenopiles_Ochrophyta_EP00608_Synchroma_pusillum_P000582_CAMPEP_0198443028_NCGR_PEP_ID_MMETSP1452-20131203_69070_1_TAXON_ID_1181717_ORGANISM_"Synchroma_pusillum_Strain_CCMP3072"_LENGTH_140_DNA_ID_CAMNT_0044163655_DNA_START_1_DNA_END_418_DNA_ORIENTATION_
XSDLIWERFDRDLADRVIAEGKSQEMISGITKSPCWRALAVDLFSRHRTSVFLKFILESL
SLQGQHREILRVVSGTDQFSTVEGVLSAVLGRLPSMEAQDLRDVAGDLQRMCDSGEHVFS
FVLELLRLLEDRLSRPGAVR
>Stramenopiles_Ochrophyta_EP00608_Synchroma_pusillum_P012092_CAMPEP_0198425822_NCGR_PEP_ID_MMETSP1452-20131203_4826_1_TAXON_ID_1181717_ORGANISM_"Synchroma_pusillum_Strain_CCMP3072"_LENGTH_427_DNA_ID_CAMNT_0044146185_DNA_START_1_DNA_END_1282_DNA_ORIENTATION_
XRQEVEASTVGSKRSASSGELDASGALALRLTPLLDPELNALHPDLHREVLGVLRRNAVD
PAGVQRLVDAVGLSSAPGASAPSASDVTAAMGVLRHHLVLDLLADAAFHGQKRLIGSLGL
LRKVCTLLCVGARPQRPTAAELSALAEAVALERPLPPPHELPEGVQRLLSALEQAAGLAR
KVEAVTGPSGEEAEKLSGLAESHPLVSMCLLRWISSLAGNPQFTASSSYHYVAMVFLHLL
VTATRAHPRQQPDVFHILEGMLTHTSTASEAVDSLKMNEVRKHALECLVFLMTSGHVFPV
MRFLTKHVGGFDQTLVRHLVTRLAHSVHPPFSPPFALSLGLLMCDDSVGRAVASRKHFGE
DARAACFRMLYGVANARKSSSMVRFTQEQVAVLKALTDAVKPSTNAGRGAAAARAQAAAA
ARASKAS
>Stramenopiles_Ochrophyta_EP00609_Ectocarpus_siliculosus_P014469_CBN78708.1_conserved_unknown_protein_Ectocarpus_siliculosus
MAAAPEVCPWQRHWDDTGTVFYYNENTEESEWDVPPGWEAHFAGLDEKASGGADGGANGG
ANDDAGGRDGSAGKAYEAEDVGGADQRQVDDAEGAQALLGLSQASSGDQGEEAFVAVSPP
DSPAEKEEKREGEEGSRAGSSTEDSDNDSEQEYYPQSPAEPVEKVEEGRLNLSPVVADAS
AAGGYDGTPSPHYSPEDEEEEEEARSSSPRSPSPSRADGSSTAASRTRGSSKDQRSHSNQ
PSPSPELGLSFPAFGDDYSPNHDAEWQVNEEEELEGGKNSASPNESEASAVGGLSPVVES
AGGAAAGGGGQKQGLRKAGGKGKENSVEDGKPQYSEEEMAKMVKSAESKIADCERRLEER
DAIMEVDFTARVAAYQSARERLQHLKGEAPNRQAFLKETRNASVKKLIAGYNGYAQQASM
VNDWIRVATKGDIDTESLMLQQLKKLIKTNFDAKKVDTLLDSSMPAWLTAMQDDTGWRRT
LIELAREHRASALLRFVLKQLSDMGYHREIASVISETDLFSVFNGVLKDALARIPADDEV
QATEALADLKRMCCSTSYMFMYSQQLLINLERAAEEESRQEAAAAETANRFNGSGSGSRK
RGREETSPSSTATGVSTRKEADGRDGGETGRNSAARKYKRLRQELAKHMYAVGGRADNNS
SSPDGGRGMGAFSLSRSISGGAGIGGGGSSRNGFGRGAGGGGGADEDGAASAGAPTGGFL
RGVEMALSLELPRPSAGAAAAVAVAAEKSARAAADAVVSLLGQAGGGGARRAGVLLDAVD
GLVSAFGLKPAVRVAVIGAAAVAVELQAAESEQPKRRPPAYLVRHPTLMDILLEALFHPA
HRCPSEDLRAGCCAILAYASCVEVPPLDTNNDGSSSNGGSLGGEAIEVIDLVELAETSHA
LLQAAGECFETSQLASLQGRLRPFAEHPLVSLGVLKWVHAQASTESFVSTPSFLSYAPVF
LKLCGQAADEHPPQRPEAFEILKLMLNARTAPDTPPAAKAKLKQHILLRMAELVVKGYML
PVFEYLRKLAAGPGLDPALIGFFMVKIVGVAIPRPVARGGNANSYSPAFLNAMAGLMGVP
RVRQALIALRPVDRERFAGYARYCLKFQRDDLTPEALEWMKQLQIGLERA
>Stramenopiles_Ochrophyta_EP00611_Tribonema_gayanum_P024155_TRINITY_DN5254_c0_g2_i6.p1_TRINITY_DN5254_c0_g2_TRINITY_DN5254_c0_g2_i6.p1_ORF_type_5prime_partial_len_217_score_120.80_TRINITY_DN5254_c0_g2_i6_1836-2486
REQLRAYVKEFPIISAAALAWAKSQVATPAVTGTALYLTMAPLFLELCEIAIEWHPLQRP
TVQGLLRDMLRVIRREEKGGVEASIKIKRQVLDRMVDMMRGGYVVHVLAQFADGLDGPAR
LDLSLVRYFLAEVVRGALPRRNADQPYSAAYVQAMRRLLAHTRVQAAVLHPHFDQDARAA
LAQFLRHCLAAAAAAPPVPGAARDQLAALLTRLKVN
>Stramenopiles_Ochrophyta_EP00612_Vaucheria_litorea_P002135_CAMPEP_0171453186_NCGR_PEP_ID_MMETSP0945-20130129_996_1_TAXON_ID_109269_ORGANISM_"Vaucheria_litorea_Strain_CCMP2940"_LENGTH_850_DNA_ID_CAMNT_0011978005_DNA_START_71_DNA_END_2618_DNA_ORIENTATION_-
MDEFDDNVRGDWTRYLDATSGEYYYFNSETGSTVWSAPPEFESQNYETSDRDFSFPAISP
VMSPDFTDESYTGGASLGASSPLADYNKHWEENAARKMPPHNDKSTIKQAGECDSISNHF
NVRDDSYSETEGSVLTGKRAREEKSSETTERSNKRKQESKEKAKKPMTAEALRETAREIE
VAMASPDAIMEPRCYEKVWKYATTSARLAEMEKHSNEEKINTKQIQSAAANKAMGMLVMG
YTGYAQYSCLVSDWLRSTSSESQPNSYEHSSNESSGFNSSLSNASLSYLQEDQDPAAIVL
KIVEETLRNTFNVAKADALLENRSNAARLEKNLVPALCKSPRARESVVRLFNEYGESALL
RHLLRQLSKLGFHKEIADLIEVADIFEVYTNTLQYSLAKVPTANHFEISADWMPRLVRLC
CSTDYMFGFSQLVLGRLEKRFEADGVEKGIGMFTQCARKVKRLRQELAITVSKSEKAGAD
VTLLLGANGAGKDGIMKERHGTIRKTAMEVLKISSKKGSHLIPGNLLESLAKSYCLMPLI
DELEGKAKGAAKWEGTINGAPDIELLRYPQLTEALLKSSFRASQRNPEPKVKMAACALLG
YASTKECRPEITIDCVEALWESCLLCEADTKFGQQSKDRLMKNMEKHPIVSAAALMWCRS
QVANPTLTNTALYLTMAPLYIDLCGFVIQEHPLLRTCCLDLLMDMIRVNRKEEKGGIESA
IRIKKLAFDLMVEMIRRGFITETIARFIEELDGAATKMDLSLVRYFLSGILTVAMPKETK
LVFSLEFVATMKQLLLHHRVKAAVMNLNFEKASAEKLALFISIFLGDMLVEEKSSELKVE
RLPLLIKRLX
>Stramenopiles_Ochrophyta_EP00613_Pedinella_sp_CCMP2098_P060783_CAMPEP_0171985682_NCGR_PEP_ID_MMETSP0993-20121228_274480_1_TAXON_ID_483369_ORGANISM_"non_described_non_described_Strain_CCMP2098"_LENGTH_453_DNA_ID_CAMNT_0012638561_DNA_START_1_DNA_END_1361_DNA_ORIENTATION_
XAKGSAATAAAMAAATEEGTPKEEGEEEEEGEEKGPTAAVVVKLAGEALEALTRMASEFE
QGGKAPSPQDVAACHAVLCGTRRREDSSSQPPPPSFLLSRAQRAPFVALGRHPNLFLALL
SSLFVNVEPTNTAGSAGFGSGSAAAAHAAGVLAVLASFGVGGEDGSTSSVSPAASSSSSS
SSSASSXXXXXFASSSSASSSSASSSSKEMLAAAEEEEEGDSAEFRECALVETALLESSA
IVGAKSLAEGHALVRATAAANHGATAEGGSGGHGGGSDPVEALTKHAERFPVVGRGLLLW
MGAVVGSGKKFVDAYHSTPVGSMLKLCKAVGQHHPPLRLACLEFVVAVVTTKPPAAGELE
RKNASTGKFNLLNDHQLTALGELVHLASNGGVALPAMALLKHKVDEGLLDRRTVSEFAQG
LAKGASPPYSPSFSAAMAELSRLAGLPKTALRE
>Stramenopiles_Ochrophyta_EP00616_Rhizochromulina_sp_CCMP1243_P008972_CAMPEP_0118980828_NCGR_PEP_ID_MMETSP1173-20130426_29214_1_TAXON_ID_1034831_ORGANISM_"Rhizochromulina_marina_cf_Strain_CCMP1243"_LENGTH_743_DNA_ID_CAMNT_0006931201_DNA_START_1_DNA_END_2231_DNA_ORIENTATION_
XYNAATKQRAWEDEVNKAWQKAWDARTERHYFYNKVTKDRTWKQPEGFSELPARSAQGAA
QRGASAGEKEAAPARGVAKRASAGEPEGAAPPKRAKGLQGAAVPAEAHAGAQVAGEPGKG
ATLKRGEERDKPSSSASSGTAPAAAPPLAPAQTLESLTQKLSREDSIMEPDVMSTIDSFH
ALDGPMQDLPKLLASNYRGFAAMALLVAEWICGVSGDEPEGPSGVEAVVQDELHGMVKRR
FDKAQADRFATDLDRMPRWLKDMFDDEKSRTLLQDLFKENPDSILLKFCVKQIHDKYKAQ
VQVDDSSTTIFSVQEDALVSQLTEFIDSDSAGLSDMASTLCSRWSRSPAVFAYALHTLRQ
TEQAAPERDVHLRGKLRRLRQDLVRVTAERNAEAMDFVWRLAPTSTSGQSMSLALVQAVM
RIAASRAGRLAEIERFLGEWEKSSPRDQDALLDLVDDIGLVEVVVRATFPQPPSPTAHAF
VAHAACRGRDASLREAATEALRVTAEAVHHGILGLAAVPDEVTVRLETDMVNAMKSNSVA
SFVVLELLAGVILPGAGTVSPHHAQRLVWLVDVVVTHHSALHSQALECLRLILEALPEDG
TAPAARQDIRQCMLHLVFQGFAGPVLALVSRAPVHRDMGVELMDAIVQLAQAPFSLDFCL
LAGEAALALDLTQHSRLPRKLEDFLGRIVRTVALPPGTSGVVAGEGSGAAVGQSTQAAPQ
RRSELAAKVQGLLLQLQKKTRRS
>Stramenopiles_Ochrophyta_EP00617_Octactis_speculum_P001702_CAMPEP_0185783886_NCGR_PEP_ID_MMETSP1174-20130828_119649_1_TAXON_ID_35687_ORGANISM_"Dictyocha_speculum_Strain_CCMP1381"_LENGTH_160_DNA_ID_CAMNT_0028475169_DNA_START_30_DNA_END_508_DNA_ORIENTATION_-
MRVPVVSYGVLIWMQDVVTSPTFLDGDHAVRMGTLLLLAQCAIDEHPMQRPTVFEFLKCA
ATLKPTTDRMKATEWQTDTIHCMVHLMISGFVPPVLQFLVDSADLLDQSMVRIFVLQIAR
VAAPPFSAQFAAGMGKVLKVSSVLKALGVSVLLKRNSGAG
>Stramenopiles_Ochrophyta_EP00618_Florenciella_parvula_P014176_CAMPEP_0119525428_NCGR_PEP_ID_MMETSP1344-20130328_40213_1_TAXON_ID_236787_ORGANISM_"Florenciella_parvula_Strain_CCMP2471"_LENGTH_241_DNA_ID_CAMNT_0007564191_DNA_START_1_DNA_END_720_DNA_ORIENTATION_
XMQPSAELVETIKSYIDNGGEPAKLTSMLSASYKGYAAMSCLVAEWIGEVDGTKGGASST
SVVEDSLELLVKKSFDQEKVDQASKLFNCEPQWLRSMFQDEKGRLLLRELYRRNKESQGE
DSIFLKLCMKNLYNNTNPLSSHELADVASSTEYCVVFEGIMFDYLSRFPDMSEDELDDML
ANLNKMCSTSAYMYLYSQRLLQGLEDAIRTGGGVHLDGEATDAAATGGAAKYRRLRQELE
A
>Stramenopiles_Ochrophyta_EP00618_Florenciella_parvula_P014181_CAMPEP_0119508366_NCGR_PEP_ID_MMETSP1344-20130328_28004_1_TAXON_ID_236787_ORGANISM_"Florenciella_parvula_Strain_CCMP2471"_LENGTH_243_DNA_ID_CAMNT_0007545103_DNA_START_1_DNA_END_730_DNA_ORIENTATION_
XRLLLHAVFVEDAGEVQCCCRVLASIACADDEPATEESRASLIGASQLCRDKATLKGTQQ
DSAEAQLRSHMRMPVVAAGVLAWMLATVQKPINQTAMDTLLQLAQFVVDEHPLQRPVVLK
FLEVVLTSKFVAEALQKDAAQVLVYLMTTGFVHPILKFMDVSSDRLQPAVALALATHVAS
AVSPPYSRPFVEGMAAFLHKPVVLENLQPEKLSDEKRSNLKRLCSEFSKEVPGVLSDKKL
LAL
>Stramenopiles_Ochrophyta_EP00619_Florenciella_sp_RCC1007_P001762_CAMPEP_0205917256_NCGR_PEP_ID_MMETSP1325-20131115_9051_1_ASSEMBLY_ACC_CAM_ASM_000708_TAXON_ID_236786_ORGANISM_"Florenciella_sp._Strain_RCC1007"_LENGTH_92_DNA_ID_CAMNT_0053284651_DNA_START_1_DNA_END_274_DNA_ORIENTATION_-
GDTSNASVLEDSLELLVKKSFDQEKVDQAFNLFKGEPEWLKAMFADAKGRTLLRELYRQN
KDAPQQKDSLFLKFCMKSIYNNAVPLTSDELX
>Stramenopiles_Ochrophyta_EP00619_Florenciella_sp_RCC1007_P014432_CAMPEP_0205919334_NCGR_PEP_ID_MMETSP1325-20131115_10374_1_ASSEMBLY_ACC_CAM_ASM_000708_TAXON_ID_236786_ORGANISM_"Florenciella_sp._Strain_RCC1007"_LENGTH_404_DNA_ID_CAMNT_0053286933_DNA_START_1_DNA_END_1211_DNA_ORIENTATION_-
XLRFLDMSEKDLDTMVDNLNTMCSASDFMYFYSHRLLHGVEHALCSDGGGVHIDGEATGS
SGSDRANSRASKYRRLRQELEEGVTSAAGSHGSKMRRSFARQLATGDSTTAVEQSNPALV
QGLLTMLEKGAVSAEELSLCHEAIGSDRSAVPSVLRQTDVIQLLLRSMFMKGSLAEDADA
VDKCSRLLAFAACADDEAEAEDTRAALEGASRLCLDKSTLKGTDQGPAEQKLRSHMRFPV
VAAGVLAWMLATVQGPINQTAMDTLLQLAQFAIEEHPFQRPAALEFLAAVMTSKFVAGAL
QKDAAQVAVFLMTTGFVQPVLKFMESNGDRLERGVVCAFIDRVAAVASPPYSRSFVEGMA
AFISKPAVMEALKAVTRSSGSERKRLARLCSELTREAPVGALGK
>Stramenopiles_Ochrophyta_EP00622_Pseudochattonella_farcimen_P004333_FR739702.1.p1_GENE.FR739702.1_FR739702.1.p1_ORF_type_internal_len_315_score_16.57_FR739702.1_1-942
VFHSASVLRDDPGPALRLLRHADVIHLLLRALFAAGCQLPAPADELCAHLVAFLSCAEDR
EGPSKSEVSAEVESTKLDLKKAAQVCLAKTTLASKGDHARVEETISTLMKSPIVSSGVLV
WVQAVVGVPGFRDYGGMALLLQLVSFAIDEHPLQRPQAFHCLRDVLTWKRRPGSDGFAAV
PTQKDAAQLTVHLMTTGYVCPVLQFFVESGDALDQVILGTFIQHVAAVVAPPFSQYFLRG
MSDLLQKRVVTVAIGLLSESRRAPVRNLATKMLECDGSEHLSAAQRPRSQAPGENTTEAA
ASPAPPLSSLREFN
>Stramenopiles_Ochrophyta_EP00624_Nannochloropsis_granulata_P004434_evm.model.NODE_31977_length_99932_cov_29.870142.15
MDLCPSSSLCPSLPSPAKVEADRKQAAAAVALAQAKALLCAEDSIMDPGIVTAVRTYIKE
QGAREGGKEGEGEEEEEVMNVDEMLAQNYRGKANMALLLSGWLEELGGDGTEGEDVEGRE
LVLEHLRSQVKGSFDVEKADALLFGRKQEMSFIDEMMTWKRWRRTLMEIFAANKESKLLG
GYCMQHLSRAGHNTEMADLVSVDDYWSVARGVLTELLLEVPWADHVDLGRLVGTLTRICC
GTAYLHSFSQEVLRKVEVALMKEAGKEGEGGRGGGRGQSLVAATRKFRRIRQELERGSWE
AAEGAGGGEREKERGSRSRFVHRLSAWQAEAAPVNWAEEEDPMEAREGRRRLVGVILDVL
SEGRLSDQALAVFLEAFVDSSILFKERNKGGEGKEYKEGEEDKGKDGDDDDDDELANVRG
PLVYLRHPQLLDLLVKAIFDPKKRLDTASRRASACQILTVASTALFDGSVDREEADALYQ
GLRTASTLLADEEMLTWNMSTSSMPPSLKGLLRAHPVVAMGFLHWLRVTIQDPEFHNSRQ
FNEVMSVLMRLLQFLVTERPLHHPAIFEALKALLTLKPTESSFNIIKMKRQALQCCVFLM
SRGFVLPVLAFFHRILPEMDHALVRYFVGVTLVAAQPPYSPVFARALASLLREVVVRKAL
KSNLDEGHKGALLRFIETVCAEEGDEEEGGDEGREERKEKEPSPAKKKDAAVGGEEKVEG
GVAAAAVAAGLLDPAMRKGLRLVYAYLLKKERRKRRRMNGEGEGEGGRPIEDGSSSGSLK
>Stramenopiles_Ochrophyta_EP00625_Aureococcus_anophagefferens_P008499_XP_009040581.1_hypothetical_protein_AURANDRAFT_72456_Aureococcus_anophagefferens
MSDANGLPYNDDILPPHPFVPSCGNPPSPVSSSASLGADTGEATSLRNARQLLDAKDAIL
EPGLWATMTEFVRQGGDSGEVPLLLARGLIGYPQIARLLSSWLGIAGVSQAEVEAIAWDA
VKKEVRKRLDVRGLDDCTVRCRTSRPKFLDALLETRRGRRLVVDLYGFAARRSDYGRSDL
LSHCLREIAASGYIAELLEAATLDLCEDWYLFEVALVDAIVRAARPNDHRASSVERLVLD
VLRCCGSRLEAQCYANSVLETLDFAIGGKDNLLWRYVRQDKRLVTNPPLLRLMNIPRQIP
LAQVLRDSVLSLARHPTVTTLNVVRAAYHATPYVAFLRVPKVAAALFQLAFDPVLAIPNS
INGAADLIAAVATVPPKAGDNFGFTATDEDCISATYAATAACVSAAAHACLSEALSANGQ
QSTGELLLSATSGCAAARHGILVWIAKIVEDPTWMRTRPRSFASLTFGILRTAARSPRAR
RRIFNVYQRIVDAPSRMGVATHYHTGSQPSRLSEPYDSSDVSKAVVFGLVDLAADWSCV
>Stramenopiles_Ochrophyta_EP00638_Chattonella_subsalsa_P004601_CAMPEP_0117742954_NCGR_PEP_ID_MMETSP0947-20121206_5839_1_TAXON_ID_44440_ORGANISM_"Chattonella_subsalsa_Strain_CCMP2191"_LENGTH_1782_DNA_ID_CAMNT_0005559547_DNA_START_1_DNA_END_5349_DNA_ORIENTATION_
XQFSERACPVQQDGQLSLDDEAENFGINLSENIPMQQNANYPVSEESVKPMSCELQVKGA
TEANAMSSDSEEDGGPMISFERKTPTQLEVVHPPSDQQAQNEKQGDEYSSDPPKEKDXFL
EEMSSDDEESGSGVANNSSFNQTNNDSAPVDQKDPAESQQPLVEGKIPGDENSMTVLPAN
KTVDDQPNEAPKEEQRLRNYENEGELSSDDEGGGVAELKSSKHQAEEGMSSSGSDSDEDR
GPAIKLSQNKPVTLQQVLLQENNLRGTLAQTPADKLLGQKQAEEVISSSESEEGLAQGSN
QKGSTQPKTSAEKLTEQNTAKEGISSSDSEEDGLMQRSNKKGSIQSQTSAEKLPGQNTAE
EGISSSDSEEEGPTVTVSQNQPLVLHAGMEKEDRSAEQVETSDKNKPSTLHKENEKVESS
AEQLPTIGQKGPVTLNKLSGSEEEPSVKRSLQDQSQDLSATSLEESIKVDNSRAQTDLKG
LSTKEKSKDDDSMSSSDNDSVTQKPFKPTEQKTKDTGDRMPSPSTDDDDQPGFIPKSGVS
SIKRLSEGEIQSCIESKTEDGTGKETAEDASPSLKLSALNSKAGPIVKLEESAAVGMTLS
RTESAESGQLIDPGGTPMELSRQSSVRDLSRNEKTESGQLKEEPEKDDLELAPRYSPGEG
ILKFNRVKVNEEEELAGLDHPFKASPEGENKVTTDLKEEFTKDEAEMTSRKNGDVRAIKE
ELSTTAPDGQPVSSQAEGSIMESQDGVKLKGEALSGADSDIEDGEIEGDIYAPPAPTRDD
MDTEYDTDLMSNEKAALSKRPRSGSYDGNRDMMSSSDEDDYFPPEKRSRLGASPKTAPSF
GDKATSLEKSTWKKYDAKGKAYYYNDATGKTQWNRPEISDQEDGEEGRVHKDDDYASSDG
GSPVSDLGAVDAEKIESELYFLGDLIRAGPWREYVDDRNQRYYHNRETGATQWEEPEPIA
EIRMKRFEQYLRELDPMDSSMDGSMTGGSTLITQHPSVSSMSDLDYSQTISMKGKEGEDN
DSADANAPQLSQVDEVKEDKEEAEQKLMKISEIQEETKEIDEDPKVLFERFLAEYKAEEQ
RDSHKIELEDPATKLQQTDAIMENDCLSWIGAYKDKMDGKGAPFSLPVIQAIVSFLSDNF
RGYTQHVRHLGTWIKQLQPEEEFDVEEFILNRLEAQIERYFDAESADKVLERYPDCPDYL
RVMMAKKRWRNVLLKLFNRHENSALLGFCVRQLSAKGFHHDIAEVLSRPDDFSVFRGCVV
ALISEVITTPTYCTGLTLPPSVPIGTSSAVSRPSLQRAKSSVVETTPASSGVLLNLRNLT
CASAHGFLFVQELLRRLENRTSELSRIPPKSKAAISENNKPDKKKDEKKPEEDIEQHNGL
TETPSYKMCGRKFRRIRQEIGAGATQLLKTVDNRLYRNRLEFLQKMGAWHRKEVLDRHRA
IIIAIGKIISEQKVIGSALEELCEFYKLKEKPRQPNDSNAPIKFIDQQNPSGDSGGQPPV
KYLRHPEILEILTDSLFSYEEQRRSSMGPSSDLRSTALLLVYATHTDTQSIDMEQVQQIA
DQLQQAASLLVDVVKRHKLYSVIEDELFSIMEIPVCSMGILRYVTYQLHQNAFQRSTRYP
ALCPFFVSICKRALHEHGIQRSAVFEVLRLILTTKVETEIKKAMDIQRGVLNCMVHLISK
GYVLPIFEFLQEPSVVGQIDHTLLRHFIGTVVSIALPPYSTAFQMAFSSFLTISTVSTAV
CSSNFDDQFRIKLHSYISDCIENPNFEKNDTLQLLKTKLGST
>Stramenopiles_other_Gyrista_EP00641_Albugo_candida_P007083_CCI44529.1_unnamed_protein_product_Albugo_candida
MGSWSEHFTKDGRPYYHNRVTKQSRWEKPKNFETENTSPVDDINMDSDPKSLNFEYEWEE
LWDPKTERLYYHNRKKKKSQWEKPKGVDFKACTNYTKSIKKMSETQKNASLAAVKKRGAD
LIEEGTMNKYQSKDLERLKSKEQIKRKKSIKGIESKKKTRKNDEKLLIICDEKEKIGNLI
ASPLEQKDSEAGLEATHLLQRLSKPDAIMDSSLMLTINAFLRTYKDSNGPEVLVEKLSSS
YRGHAQMIGLVATWLDWLMMETNAQDGLSTTNSNQTSQREAEEPTWMYTEDVLYMRLEDL
IMQNYNPKMVSDVLNGSTNEPEWLTAMLGNKKWRRILIKLAKSHNTCNLLQYAIRRISDA
GHHQEVASLPTANAFFPVFNGVLIDALRRISTDSEDEISKIIANLLRICCQSEFSYFYAE
ELLSHLDNKLFQQRTKPECKNPVFIDLVLYAMIDPLFNPSTATTMHYRENCITLLAYVAS
IRDNRSVLSHCQDVPCCDQKQNLAEQTGEDEMKIIACVLADASTICKSDKTLGYNMNQSG
VVKRLISMMETPVVSIGVLYWLEIILKSPSFVGSTLLHVCFPSLLQILKASIRFHKLHWA
IALRILVTFLTLETENDPVKILELRRESLRCMVFMITAGYVFPVLDFIMKNVPELDQALL
RHFVTVLLASIAPPYSRRFLSALSSIIVHPKVQSAIASGSDDCKARLKAFALYCEARGKC
LPVDQLHNLAARMDSKE
>Stramenopiles_other_Gyrista_EP00642_Albugo_laibachii_P013579_CCA14051.1_negative_elongation_factor_putative_Albugo_laibachii_Nc14
MGSWSEHFTKDGRPYYYNRVTKQSLWEKPKDFEAESTSPVHDIKVAADSKSTKAEYDWEE
LWDPKTERFYYYNRKERKSVWEKPQHVDYKACTNHTKSTKEKPENQENGSHPENKKEEPD
AMKEARKVTNQLDELISRTNREILVKRKKCVVKDTDSKKKTRGNDEKPLIICDEKEKSGN
MMTSSLEQGDTEAGKEATRLLQQLSKPDAIMDSSLMLTINAFLRTYKESNGPEILVEKLS
SSYRGHAQMIGLVATWLDWLMVVTNASNFSLTIDSNETIKREAEEPTWIYAEDVLYMRLE
DLIMQNYNPNMVSDVLSGSTTEPEWLTAMLKDKKWRRMLVKLAEAHKTCTLLQYAIRRIS
EAGYHQEVASLPTANAFFPVFNGVLIDSLKRISTDSEEEMAKNITNLQRICCQSEYSYFY
AEELLSHLDDKLFQLQMHPGCKNAAFIDHVRIRLHRMGYEIQNAATNKVGAKIEPFYPLR
RRYIYDRHTLFCDAVLSIFKTKKCSEQAAQALVEQYKGSNPPPAIHLRTPVLYGLIDPLF
NPSTSATTPFKQNCITLLAYVASVRDNRSVLSPCQDGDRQEKNLVGQIGEDEMENIACVL
ADASAICKSDKTLGYNMNQSGIVQRLISMIETPVVSIGVLYWLEMILESSSFVGSTLLHI
CFPSLLQILKASIRLHKLHWAIALRILITFLTLETENDPVKILELRRESLRCMVFMITAG
YVFPVLDFITKNVLELDQALLRHFVTVLLSSIAPPYSTRFLSALSSIIIHPKVQSAIASG
SDDCKARLRAFALYCEARGNCLPEQLHSSPASQDWEE
>Stramenopiles_other_Gyrista_EP00643_Hyaloperonospora_arabidopsidis_P000307_HpaP804177_pep_scaffold_HyaAraEmoy2_2.0_scaffold_26_279989_282820_-1_gene_HpaG804177_transcript_HpaT804177_gene_biotype_protein_coding_transcript_biotype_protein_coding
MPSGWSTHVTKEGRTYYYNRSTKQSAWEKPESADEDETGASAAAAVTSSTASVAAGEWEE
LWDPKNARAYYYNRTIRKTQWQRPEGVKIKSYTAAPAVKEKRHEKHRTHKSKKNDCEVAG
AQPDNELIDKKLLSMDAEGKATTSGGRTNSGQSVDAGKSVEATPHLKKRKRKSKREKVEP
VAVESQQRRRRQLEERLIICDDEEVDTDRVNDIEEKDTEDGKEATRLLQELSKTDAIMEA
NVLSVINGFLRAHTESNGPEILVEKLSSSYRGHAQMIGLVASWLDTLPVPTTALENKMTF
DVNEGAVVAHRGASWDPAEEILYSHLKDVMNENYDPKLVSNVLSGSVVEPEWLTQMLNDR
KWRLMLIELAETHKTCTLLQYAIRRISEAGHHKEIASITSANAFFPVFSGVLVDALSRIP
FANEEEVAEDIAALNKICCQSSHSYIYAQELLCSMDDKLFSLQKGVSAESPEYSRIRVVR
SKLNRVRTELQETANSRFGEKTAPFHILRRRYIYEANPKFCDAILSIIKTKKCSELSAEA
LVKEYQTSGTPPPVAHLRDPMVLSSLLDRLFNLSVLTSPAFVQKCVFLVAYAASTRDERS
LLQTEVKELSDHVEVDDAGLDLTKKALVEASAICKSDHTLGYNMNQSGVVDKLISVMSVP
VVSMGVLHWLEVILTSPGFFSSTPLHICFPSLLRILKASIKLHVAQWPISFSVLVTSLRL
HPENNPVKALELKRETLRCMVFMITSGYVLPVLEFVYTNTLELDQALLRNFISMLFARIA
PPFSPKFSAALTKILTHPKVQTAIKLCPIESKAKLRSFVGFCKKNPSVLSAAHF
>Stramenopiles_other_Gyrista_EP00647_Phytophthora_sojae_P009908_XP_009523672.1_hypothetical_protein_PHYSODRAFT_497217_Phytophthora_sojae
MTSVWSAHVTKEGRTYYYNRSTKQSAWEKPADFDGEEPSAAAAGAPSSASAKKVEWEELW
DPKNERAYYYNRATRKTQWQRPEGVEIKPHAGATAAREKRHHEKHRSKTRNKGEENETTK
EEGNDSNTGENGSTHSTSEENQTQNVEVKNQAEQDEQEAANGQEGSIPTATTPATTSHSK
KKKKKSKREKVEVAPVETQRKRRRQDEKRLIIWDDEEQGNDSTKGIEEKDTEDGKEATRL
LQELSRTDAIMEANVLAVINGFLRAHTESNGPEILVEKLSSSYRGHAQMIGLVASWLDTL
PVSTTALENKMTFDVSEGAVIANKGASWDPAEEILYSHLKDVINENYDPKLVSNVLSGSA
VEPEWLTQMLNDRKWRLMLIELAETHKTCTLLQYAIRRISEAGYHKEIASITSANAFFSV
FSGVLVDAFSRIPFANEEEVVEDIAALNKVCCQSSHSYVYAQELLCSMDDKLYTMQRDAG
ADSAEYSHIRMVRSKLNRVRGELQETASGRFGAKIVPFHILRRRYIYDANPKFCDAILSI
VKSKTCSELSAETLAKEFQTSKAPPPVVHLRDPMVLSALLDRLFNRSDSISPAFVQNCVF
LLAYAASTKDERSLLQTGVQGSSDHVEVDDDGVESTKKALVEASAICKSDHTLGYNMNQS
GVVDRLISVMSVPVVSMGVLHWLEVILTSPGFFSSTPLHICFPSLLRILKASIKLHVAQW
PIAFSVLVTSLRLHPDINPVKALELKRETLRCMVFMITSGYVLPVLEFVFTNTLELDQAL
LRNFITMLFSRIAPPFSPKFSVALTKILTHPKVQTAIKSCPPESKMKLRGFVSFCNKNSH
MLSSDQLHSLTLIQEG
>Stramenopiles_other_Gyrista_EP00648_Phytopythium_vexans_P003789_EPrPV00000016871_pep_supercontig_pve_scaffolds_v1_pve_scaffold_169_13674_16805_1_gene_maker-pve_contig_169-fgenesh-gene-0.1_transcript_EPrPVT00000016871_gene_biotype_protein_coding_transcript_biotype_protein_coding_description_Negative_elongation_factor._Source_PGD_Acc_maker-pve_contig_169-fgenesh-gene-0.1
MPAASVWSEHLTKEGRVYYYNRSTKQSSWEKPADFDGDSAADAGGGGGSKKSSSTSSSSG
AASSVEWEELWDPKNERAYYYNRATRKTQWLRPEGVEIKPYVGAGAATSSSSSSHQHGAK
KDKHSKKSGDRHATASGTTTKHQEKSEGSEQGGEGEESSAQSTRKHDRSKEHHHSDKHEE
TASAVGTSSVKKQAEEAEKASDGQTTASASIDHNEQPVAATPKPDTTHHKKKKKKTRRER
LELDGPRKKRRKDSDKRMIICDDEDQMNGTGGIVTELPEDETEAARLLQELSKTDAIMEA
NVLGVINSFLRAHQEPNGPEILVEKLSSSYRGHAQMISLVASWLDALPVSKTTVESKVTF
DVSEGAVIENKGATWEASEEILYRHLKDLITDNYDPNLVSHVLSGSASEPEWLTQMLNDR
KWRMMLIELAETHKSCALLQYAIRRISEAGHHKEIASTTSASAFFSVFNGVLIDTFRRIP
FSSEEEARVDMTALNKICCQSAHSYLYTVELLCSLDDQLCELERDSQETSAQYTHLRMVR
AKLSRVRAELQQTAVTQHGAKIEPYHPLRRRYLHDAYAAFSEAILTIIKTSKCSEAVAET
LAKAYQDDQDGSPPPVAHLRDPIVLRSLLDRLFRPSDPISKPFVQNCVFLVSYAASTKDE
RSILQTAAAAAAGEVQVDTEAMEATKKALTEASAICKSDNTLGYNMNQSGVVDKLISVMA
IPAVSMGVLHWLDAVLTSPAFYNSTLLHICFPSLLRVLKASIKLHVAQWPIAFGVLVTSL
RLHPEINPVKALELKRESLRCMVFLITSGYVLPVLEFVFTNTLELDQALLRNFVAVLFAR
IAPPFSPKFVTALGKILTHPKVQTAIKTCPPDTKQKLRGFARFSKKNPGELTTEQVHLLA
GIQDS
>Stramenopiles_other_Gyrista_EP00649_Plasmopara_halstedii_P010648_XP_024582081.1_th1_family_protein_Plasmopara_halstedii
MTGVWSAHVTKEGRTYYYNRNTKQSAWEKPAEFDGEEPCNSGSTLSSKKAEWEELWDPKN
ERAYYYNRTTRKTQWQRPEGVEIKPHNAPIEKHKHHKSKKNEQMMKEEGHLSETLTPSLE
TSTLKQEEKQDESMILSKKKKKKHKREKVEHVEVENQAKRRRQDEKRLIIWDDENQETEV
VKNIEEKDTEDGKEATKLLQELSKTDAIMESNVLAVINGFLRAHTESNGPELLVEKLSSS
YRGHAQMIGLVASWLDLLPVSTTVLEKKMTFDVNEGAVIANKGASWDPAEEILYRHIKDI
VNENYDPKLVSNVLSGSTMEPQWLTQMLSDRKWRLMLIELAETHKTCTLLQYAIRRISEA
GHHKEIASITSANAFFPVFNGVLVDAFSRIPFATEEEVVEDLAALKKVCCQSSHSYLYAQ
ELLCSMDDKLYSIQKDMKATSNEYTHIRMVRSKLNRVHSELQETASGRFGAKIVPYHILR
RRYIYDKNSEFCDAILSIIKTKKCSELSAQALAKEYQMSKDPPPVAHLRDTMVLSSLLDR
LFNPSDLITSAFIQNCVFLLAYAASTKDERSLLQTGVEGSSKQVQVDNESVETTKKALIE
ASAICKSDHTLGYNMNQSGVVDKLISVMSVPVVSMGVLHWLEVILTSPGFFSSTPLHICF
PSLLRILKESIKLHSAQWPIAFGVLVTSLRLHPDINPVKALELKRETLGCMVFMITNGYV
LPVLEFIFTNTLELDQALLRNFITMLFVRIAPPYSQKFALALTRILTHPKVQTAIKTCPR
ESKMKLQGFVTYCAKNSNVLSSDQLQSLIIMQEGKD
>Stramenopiles_other_Gyrista_EP00650_Pythium_arrhenomanes_P004154_EPrPR00000017236_pep_supercontig_par_scaffolds_v1_par_scaffold_493_4947_8037_1_gene_maker-par_contig_493-snap-gene-0.9_transcript_EPrPRT00000017236_gene_biotype_protein_coding_transcript_biotype_protein_coding_description_Negative_elongation_factor._Source_PGD_Acc_maker-par_contig_493-snap-gene-0.9
MSSGGGADAGDWEELWDPKNERHYYYNRATRKTQWQKPEGVTIKPYAGATTAGASKKDHK
HKKSEKASSDAASGSAAASSAASTEAEESASTGDEKPTASASMDDKVVKTKRSGSGSGEQ
STAHHGGEKTEKSDEHAASGKGKDKVPTPSKKSATSASPRKKQSGKHQQQDAAEAAVTKA
AASSRSPKRSLVVDEEDDGDGDLVEEEDEGESAPSVQRKRKKLSRRDLQAELTERKRQRR
GTDKRMIIGDDEDAMTREANRPIEEQDTEDGKEATRLLQYLSKPDAIMEENVLNLINGFL
RAHNAANGPEILVEKLSSSYRGHAQMVGLVASWLDALPVSKTSLENKIAFDVAEGSVVQK
NNGASWDPASDILYQHLQEIITQQYDPKLVSNVLSGSATEPEWLTQMLGDRKWRHMLIEL
AETHKTCSLLQYAIRRISDAGHHKEIASMSSATAFFSVFNGILLDAFCRIPFASDEEARD
DLNALKKICCQSAYSFVYAEELLCAMDSKLFHLQQDPASKPAQRAEYRTVRAKLNHVRFE
LQETTIDKFGAKIESFHPLRRRYLYDSNQRLGDAILSIVKTKKCTEAAAETLAKEYRTPS
AAPPVAHLRDPLVFRALLDPLFNPAVALSTAFAQNCVHLLAYAACAKDERGILHAGNSSG
TSVGVDASELEKAKEALQEASTACRDDHTLSFNMNQTGVVEKLTSVMGVPLASMGVLHWI
EVTLTSPAFFNSSLLHICFPSLLRILKASIQLHVAQWPIAFRVLVTSLRLHPDVNPVKAL
ELKRESLRSMVFMIRSGYVLPVLEYILTNTAELDQALLRNFITMLFAQIAPPYSAKFVVE
LTKMLTHPKVQNALKSCPSECKLKLSSFMAYCKKNAGVLSSDQLHALASSLDGL
>Stramenopiles_other_Gyrista_EP00652_Aphanomyces_astaci_P010533_XP_009831294.1_hypothetical_protein_H257_07454_Aphanomyces_astaci
MGVWTEHKTKDGRSYYYNKHTKESVWEKPDGFVPKVVAATDANQAPEWEERMDKKSQRLY
YYDRVSKTSQWIKPEGDVPITSYVTKDKGQQGKVDAAASTSTADGLSASSSTTPTGTKDN
ATTPKASAIDSTATKHHHHHHHRHRHHHDHEIPDHEGGTVKPDDAAVASTAVQDADEEDT
SKSKKRKKREKGASSSSTKTKSKKQHKAAADRPKKATSILRDTYDVADTTLESTDEANHL
LQVLGHTDAIMELDILTTINGFLRTHPDANGPEMLVKQLSSSYRGHAQMCRLVGTWLDAA
IPPTTSRPDDDDVSADSLMFHTLKAAIVDRYDPKLLSNVLSDSIAEPDWLNTMLHDRKWR
LMLIELAEKHKTCSLLQYAIRRISEAGHHKEIASISTASDVFPVFNAVVADILKRIPFAG
VDDVREDYLALQKICMHSAYSYIYTQQVLLQLDQTLSTSSVHVLPYRSKLERLRQTLHEA
VLTAHGDQKLDSLHVLKRAGVSAAYPALSEAIGLVLHEQKCSQVASELLKAVYTSPSPPP
VAHIREHVILRRLTTALFHPYEAVESAGHRTSCAFVLAYAATVQDTRPLLATTTDDQAMS
WDEAQVHTIAAALEAASTVCKSETTLSYNMNESDAVDKLVRSMAIPVVSMGILHWLQLLV
ASKTFYNGPFFHAAFPVVMSLLRQAIALHVGQWPTVFQVLVTSVRLQPESNPVKVLETKK
ETLRCMVHLMTCGYIFPVLHFIATQTDDLDQALLRHFIQLVLMRIAPPYSLRFTTVLSDI
LLHPKVSQALRTCPVETKAKLKEFAHVCQAEDELAADIRRTLSESYEDN
>Stramenopiles_other_Gyrista_EP00653_Aphanomyces_invadans_P010474_XP_008871271.1_hypothetical_protein_H310_07637_Aphanomyces_invadans
MAVWTEHKTKDGRSYFYNKHTKESVWERPEGFVSKAVEASATNLTPEWEERMDKKTQRLY
YYDRVNKISQWIKPDGDVHITSYVNKDRESKTDGSSTTTTATENVATDGAAINATDIASA
SKESTSTAKGSSNESSVKKHHHHHARKDFEKKPDDDDENTDDLATSKADGAKSSLQEWEG
DEDDSSKSKKRKKRDKGASSTKSKAKKLHKQGDFQRAKKSTSTIIRDSFDVAGGLQVSME
STDEANQLLQLLGKTDSIMELDILSTINGFLRTHPDANGPEMLVKQLSTAYRGHAQMCRL
LGSWLDASIPETKSSRMSLAKTPDNDVDADTLIFHALKQAIMDRYDPKLLSNVLSDSIAE
PEWLNTMLHDRKWRLMLIELAEKHKTCSLLQYAIRRISEAGHHKEIASITNANDVFPVFN
AIVADILKRIPFAGVDDVREDYRALEKICAHAAYLYMYTQEALLVLNEALCKDPTMQPAR
SKLERLRQSLHETVLVKHGAQKLDALHVVKRAAIARPYPALSEAISLVLQENKCSLAACE
LLKTVYTSSTPPPVAHLREHVILQRLTTALFHPYEAMENAAHRTACAFVLAYAATVQDPR
PLLATTTTDTLEWSDEHVQGIAAALEAASIVCKSETTLSYNMNESDAVDKLVRSMAIPVV
SMGILHWLQLLLASKTFYNGPFFHAAFPVLLNLLRQAISLHVAQWPTVFQVLVTAVRLQP
ESNPVKVLETKKETLRCLVHLMTCGYIFPVLHFIATQTDDLDQALLRNFIQLVLARIAPP
YSLRFTTALSRILVHPKVSQALRTCPAETKTKLKEFVHVCQAEDGLATEIRHILRDCYED
N
>Stramenopiles_other_Gyrista_EP00655_Saprolegnia_parasitica_P013706_XP_012207212.1_hypothetical_protein_SPRG_12055_Saprolegnia_parasitica_CBS_223.65
MAVWTEHKTKDGRSYYYNKATKASVWERPDDFVPAEVPSASKQAWEERMDKTSLRLYYYD
RVSKTSQWIKPENVEITSYVTKDDLEKIASKADGAADDATAKKLEKKKSSSKLTEDAESP
SRKRAKRKATEDDETLVASGEAQVTATADDTSAKDDEKAKKRKKREKHASSKLKAKNKPK
RTGRATSTLILRDDDDMGALAEAIQDEAAPAFQILGKTDAIMELDILSSINGFLRAHTDA
NGPELLVKQLSSSYRGHPEMTRLVSSWLDILDAPDPALLAANGPATMASVMTAKEAAVWD
GPDALTFAYLKASIMERYDPKLLSNVLSDSIGEPTWLKAMLQDQQWRLMLIELAEKHSTC
GLLQYAIRRISEAGHHKEIASITNANVFFSVFNAIVTDMLQRMPSASVEEARDDLHALQK
MCAHAAYSHVYTQEVLLQLDTHLRAQDGAAMALRTKLDRLRQELHGSVLAKHGVRKVQAF
HVLKRAQLTQTFPDLAQAIDMLYRERKCSAACAELLKHVYAQPSPPPVAHVREHLVLEYL
TDALFHPYESITESHRSACAHVLAYAASVVDDRSLLDTHAISAQACPPFEAIATALQETS
VVCKSETTLSYNMHESEAIEKVLRTMETPVVAMGVLHWLGRLLESKSFLNGPFLHACFPV
FLKLLRHDIELHMAQWPTVFNVLVKALMCQPESNPVKVLELKRETLRCMVHLMTVGYVLP
VLHFISQSTDALDQALLRNFVQLVLSRIAPPFSERFVTEWTTVLVHPKVLLALKSCPTDT
KAKLQQYAVYCADLGSAIVPHESLRVLGESFDA
>Telonemia_Telonemia_EP00656_Telonema_subtile_P032668_TRINITY_DN35902_c0_g1_i1.p1_TRINITY_DN35902_c0_g1_TRINITY_DN35902_c0_g1_i1.p1_ORF_type_5prime_partial_len_106_score_24.36_TRINITY_DN35902_c0_g1_i1_2-319
LVRSRGLGDVYKRQHLAENITQRFNPQRADAALHRHVLAKVLAAVSPPYSANFAAAMVQL
IRVKARVLSEELKAPVAEFVRHCQPHIEEFNDAVRADVEALADQS
>Telonemia_Telonemia_EP00658_Telonema_sp_P-2_P040749_TRINITY_DN29136_c0_g1_i1.p1_TRINITY_DN29136_c0_g1_TRINITY_DN29136_c0_g1_i1.p1_ORF_type_5prime_partial_len_455_score_115.15_TRINITY_DN29136_c0_g1_i1_2-1366
SPSGTRKNCLLLNFAIQRISEAGHQQEIASSKAVASDLMVFSGVLETELVRLQAVPYDTL
HYEIESFLRISSQSQTHYLLAQVVLLRAQEKCKSSMLARVQQEMERYTVKTKSALARHTG
WLLAGLQQYPKLHQTLNFMLRPSAKLSTSDVIKLHGLYKEQPPPPIKFIQRSDVLQLLLG
QLFEAGKNFAAEHVGKVIFIVATATCVPQDGSDLGNQELRIAEVTDAIEQARVACSRNTV
GAEEIKGVVSTLRPLVAAWPVVGSGVIQWIASKLHAPGFLVSSSARLNTQAYLSLIGTVM
TKHPLQWPSVLELLRGCLDLKPPRKDKEAGGDLQNTHAVHSFMSAWHKQILDMILQLLRL
GHVLPVLASITEWAAAGADAELHRYMIVKLFEVVEPPYSSVFAGCMIKFIRNKGRGLTDE
IKPLVVEFLQACEEHAFEGQVKEDQVALYEACSI
>Telonemia_Telonemia_EP00658_Telonema_sp_P-2_P050694_TRINITY_DN38713_c0_g1_i1.p1_TRINITY_DN38713_c0_g1_TRINITY_DN38713_c0_g1_i1.p1_ORF_type_5prime_partial_len_190_score_70.74_TRINITY_DN38713_c0_g1_i1_2-571
CLVFFLMTRRPPISTLSSSSAASDVYKRQSTQSTGDRGEGLMSKRKLDEARLLLEQPDCV
LNPDVLATVSRYIEAGGTPIEAVQLLSDNFKGFVQMTNVLTEWMEQLGQSKEDTSKLITK
HLTDSINERFNPERADAIFSAAQCEPRWLEAMIQDPTWRSLLYLSLIHISEPTRLLSISY
AVFCLKKKK
>Euglenozoa_Euglenida_EP00667_Euglena_gracilis_P007362_EG_transcript_7436
GSATATLPRPAGPTDSEAQQRRLQALAAPDAVLNTGVQQVLRDFVHSGGSPDHAVERLVH
SYTGAGDSCRLLLHWLAEVGEDPSTLVQQFFADTVQEHFDPQRADAVFEQRLSAPPWLDG
MLEQPEWRRVLFRVGADHGQCTLLKYTVQRLLEAGLHTEQTASPKLAAAHLPLFTEAFSR
HVRSLMAVENDALTCSAEFQTFLDLCLAAHHCYLYAQAVLVLLARDPTGPPAHATFFRRL
LEELEAGAVRRGLGKIAMRTSYLRHVAALSGRSAAEKAAQVQAALQPMLVMGATNPVDVG
KLHRLYTAAAPPPAEYLQHADLLELLLTDLFHPTKAVPALHKPKYIFLLARACGTRTIRP
PPPSAAAPTAHPEAALFASLSDDHVTEDTTGCEDIQRALETVTALIDSPAEDTVNAKAIR
PHLQYAVVAMGAIKWVDRRFQALLPQLELTSNREAAVPALLRLLADVARTHPPHWPACGD
LLVKHFELVSDSELESTARVAYLKMMLTGLLYLAKLGHVLPVLHKFAEWLRTRTLDMTLI
RTFLYRLLSTSQPPYSPRFVAALVPIVLDPKVTEAISSSSLASSPVPHLVEFLQHVLRHP
S
>Euglenozoa_Euglenida_EP00668_Euglena_longa_P033932_GGOE01043607.1.p1_GENE.GGOE01043607.1_GGOE01043607.1.p1_ORF_type_complete_len_406_score_125.37_GGOE01043607.1_252-1469
MLVLLARDSTASPSHAMFFRRLLEELEAGAVRRGLGKVALRTSYLHHVVALNGRAAEKAA
QVQAALQPMLVMGATNPVDVSKLHGLYSKEDPPPAEYLQNADLLELLLTDLFHPTKAISA
LHKPKYIFLLAKACGTRSHQAPTITATTTATASETGLFARLSDDHVVEDSSECEGIRRAL
EGVVALIDSAAEDPVNVKAIRPYLQYAVVAMGAIKWVDRRIQALFPQLELTSSRELVFPS
LLRLLADVARTHPPQWPCCGDLLVKYFELVSDSELESTARVAYLKMMLTGLLYLAKLGHV
LPVLHKFAEWLRTRTPDMTLIRTFLYRLLCTSQPPYSPRFVAALVPIVLDVKVTEAISSS
SLASSPVPHLVEFLQHVLRTGGPGLCPVQLARLRLLHSTLAVLPT
>Heterolobosea_Heterolobosea_EP00686_Naegleria_gruberi_P005510_XP_002673439.1_hypothetical_protein_NAEGRDRAFT_71340_Naegleria_gruberi_strain_NEG-M
MISSGATVGSTSSSQVVAPSGESDPTKSVLEECERHFSENDAITNPYIFDYLKQYIKNGG
KPSTIVQMLSSSYKGYPQMTSLLCDWMSMANIDNETINKILMDYLKNLIIENFDSKKADA
IFTASQDPPKWLEYMINDVEWRNLIYQLSEKHPNCLMLNFAIQRISESGYHNEIASVTTA
TTSLKVFHRILTDSIEKLIRESEESISSSPQFSDFRKICCHSQYTYIYAQCIIRSLMTSV
PSYRSQLSLLSDELEQNALKDGKASEYLIRKIRYLFLEYEHRYKIEQSDYTQTAAISDTT
TIILSMLNSNTTNPADILKLYKYYSSANPPPVEMLQSCEFLDLLIQDLFNPSKKVNQAHR
SKYIFVLAYASTATNDGNNTVNVNPVVNALEKAVAICSNNTLPKSVAVFRPYLAYNIVCV
GVLYWIGIVFTDSQFSITMFTLNNTKLYMALLKEIAFRHESLSSLVLAIVKKCFFANQGD
LDPLQAMEIKKVFLDVFIYLMQLGYVLPTLETIQGLVLEKMDMSLIRHIINSILDMIESP
FSLEFITKFVEILCTDHARDAISSKISPNFTVFLKHIVEEGSELYKLSSDTISFFRNIYS
SQISVKSEGDKKKRSSAYEADE
>Hemimastigophora_Hemimastigophora_EP00696_Hemimastix_kukwesjijk_P000962_gnl_Hemi2_11244_TR3892_c0_g1_i1.p1_gnl_Hemi2_11244_TR3892_c0_g1_gnl_Hemi2_11244_TR3892_c0_g1_i1.p1_ORF_type_internal_len_530_score_145.55_gnl_Hemi2_11244_TR3892_c0_g1_i1_2-1588
INAEYMGVLQLCVLAVELCVGVRAMDDGPHMMDVVEPPPPPHHQNITNNISQISASSDRD
AALPPSSSPFSSTAPSTAPSPSSPSPPANPPTPSASTTTNQPLVDQPSEQQPPPVNPVLQ
QCISQLSAPDAIMDVQILNHLKRFISAQGKPQVVIQMLSEGYRGFAQMTNLLGDWLDVAG
IGEETVDSILVSHLKSFITDHFDQGRADTIWDLWEGESAPLWLEQMIEHHEWRTLIYTLS
EDYKNCRMLNFAIHRISETGHQNEIASVSTASNYFSVFNRVLEEYLDMMFGKDDAALPKL
MPNFKKMCGNTQYTYLYSQLLLHALAQDEDAHFCCRRLLQEMEQGVVDDRGMSARRIGML
LANMSTYGDVANSLYSMLGAQATNPSDMVKIHAGYSSSDPPPAEFLRHPSFLDLLVKDLF
NPSKTINPVYMDKYIYVLAYAVSVRDIAASGYEHARPERSELQATMTAIETVQSVCHNNY
AGLQLQASLSDIKEYITYPVVAKGVLYWIDVNMADGSYYKSGSHVLCVD
>Malawimonadida_Malawimonadida_EP00698_Gefionella_okellyi_P003581_TRINITY_DN1336_c0_g1_i1.p2_TRINITY_DN1336_c0_g1_TRINITY_DN1336_c0_g1_i1.p2_ORF_type_5prime_partial_len_460_score_99.40_TRINITY_DN1336_c0_g1_i1_2451-3830
PPLWLEALIVGEEWRPMLYKLADRHKQCLLLRYAVRRIADAGGSDDLAGAAAAAATNIPV
FSRMLVRNVKKAILASENGLDSAVAGLSPIATSNEAAYMITQTILHKLASQPNGAVAARI
SEELHTAALKKSPACAQAVARVVMGQGSAAAALTTLMSADGATNPADISKLHTMYTAEGE
HPPVAVLQNPQFLNVLVHDLFSPDRSVNPQHRFKYVYLLAYATSVPHSGFTPFDRERVLV
TSRSLQKAHAACLKFGFAVQLRDAVTELEPLLQTPVVASCVIRWVQSALADQKFYAGGYE
RVSHRTYLWFLCTIAEQHALLRQRAVAALAQSFHHVGGEMDALTVLDARRAVLEAIAHVA
GVDPLPTLAVALQLVSGADRSLARHFAAEVVGRVCAPFSKEFLDAITQILAIPPAAGWRA
ADVDTRAAVQAFVESCVDDENLVGTAKAVVLGIRTAMEG
>Malawimonadida_Malawimonadida_EP00698_Gefionella_okellyi_P003585_TRINITY_DN1336_c0_g2_i1.p1_TRINITY_DN1336_c0_g2_TRINITY_DN1336_c0_g2_i1.p1_ORF_type_3prime_partial_len_118_score_27.97_TRINITY_DN1336_c0_g2_i1_1-351
MEVESDEVIDEQEEQRRQYADRVSAPDAVMEPGIMFTIAQLSALGFSPMVIIDTLAHNYV
GYAAMANLLSDWLAQAGMSPAEVRQFLVDQLSELTIKEFDPIVADAVFEQGGPPLWL
>Parabasalia_Parabasalia_EP00705_Trichomonas_vaginalis_P021505_XP_001298305.1_hypothetical_protein_Trichomonas_vaginalis_G3
MFESQTDHSQPLREFDAILHPKIEDLVSSYIENEGDTNDLVEYLANGYVGKLHKLDILGS
LMSKHGYDFKEIFRSSIKKKVYQMFNPDVFDSLIKDSMSPPEWISEIIESPLWTSVMFSL
LERFPNSEFLNYCVTQVCLRHPENVSDVPPYVLNLDAFQNVIRFLIENWTPENKEKFIKI
ISIDPRTAMETAFILDRNTQISLIQDIERSLSKNITYLNVFQRTLMKLDGWSSTSIEAYF
GIVPLHPDHIESFKECYNFSNYSKDLVHRKVSASLLDANVSNQTTLSLISFLQTISSENI
DIQLYSQGINSLRQWRFKEAGDLWSALQILKNFIIATNTLDMMRYLAKNNRLAIEDRNLN
RSPEIDVIKEIMFWHPTLRMKAFDVYVMLYESIRGKTDVYRILMNNLYDNLIYMFGFGIS
IKVLKFLRTKKEPLDIARERQFYIKLIPLLKPPFSDEFLLEFAHTLDSKRVRSLMYPASN
TRPIPVQVTLLTSVINFVQELNRQNILKGKPTEAVLYDDIRHAASKARH
>Parabasalia_Parabasalia_EP00706_Tritrichomonas_foetus_P015159_OHT07837.1_hypothetical_protein_TRFO_23780_Tritrichomonas_foetus
MSAKPPSKRSSAKQDLEKIFNTPDAIMRPDIIDLLADYSKNNGKVENVAPVLLSHYHGYP
NMIDIVATILKSINHDPQKIIEQHANKTMIDFFRLDYMDKLILTQKKVPKWVHIMFQSPF
WNNTIFELAKKHPESIFIAYCMNKICVNYPDTIKSLPSYYISYKSFSSVIQSILKRMRNS
GDPELLKTFVKIISTDDLTLFHGALLCRDLPNKALMEITNLLTQSEKAIFDKTLLALDEC
NGDLSNILTSQKQLTINDLNILSAQEHVSQHLQSLIVQKIETVLKNSSSQDVITAAVNCM
LKLTHTEVSEEQKSFICACFSFIKTSIRYEDKLAIVLAAVKTECFVNTIFDITLTLFDTN
TRQSSPQAKIIDEIAFKYPKKVISMIPKVLDVLKKNESHEILVCEVFEIFKYFIKLGFAI
PVLKEYSEFIQSKIKHCVSSHRSFIKDVISIPKNIKNPSQKSLTKFIEATTFVFNNQYIA
ELVVPTSTTNLSKTDRECLYILKTFFNLIPTDISLPPDAESSLEDMRSRIEYFNI
>Parabasalia_Parabasalia_EP00706_Tritrichomonas_foetus_P017851_OHT10529.1_hypothetical_protein_TRFO_20114_Tritrichomonas_foetus
MNFQKLQKPDALMNPDVQTYIDEYIDSGGDITSMITFLSDGYKGNFHIIEAFATVLKELG
CDFRSSFEAFLMQNILQSFNPKKADILFDPKSPPEWISRLASNSFWVSVVNELLKKYPTS
NFLLYCMERICELSPELVTSIPPCHISYKGYFNVIINRIALTKGQKNVNRSSFKTLLPML
VSDDLAIVYTAFNLNRDEDVSLIHAIEHFLEKRKTSQNLFLTTLMRLEHCDDKTIEILQG
IENLNFETIAQLALICFDRSNFLRDFVLRRLVKDLLKPSLDDEFRNFLVKTLIGITKENS
LNPDNKSSSLNLTNQIGNLDEELLVDGITCLTNWSVSSKNELSLALYSTRAKFCAIALLP
VLSKKILSNEFYINDQQPPTPECLLLMEIAYWHCDLIPNVFRIVEKGINCERRNLGSLSQ
HRLLKELYDLISYLFSLGSYRNTLKFMTEKHKENDADIKRQTMMKMLRCSMPPFSKEFLS
HMLRCLSHPDVRALFFPTKGIPALPVQAAGLEVVFRFTDRVNRDISSESDPKERPKYDEL
RMSARQALEIARGHKQHTINSFFK
>Preaxostyla_Paratrimastigidae_EP00708_Paratrimastix_pyriformis_P004781_GAFH01003709.1.p1_GENE.GAFH01003709.1_GAFH01003709.1.p1_ORF_type_internal_len_300_score_66.05_GAFH01003709.1_2-898
HRRQTKVQNERRPDALLDVDCLDQIRQMISSGVDPQKVIDEFAASYQGFPDLCILVQKWL
GVAGIKQQIIDELITSYIRGKIFSVFDPEKLNLEEKSPPEWLLVMCTNSSWRGVILQLAE
EKPSPITDYAIQAIAREGKLEELRSYPTAVTRNVSLFLDVLAASLVHLWRIQPGKEAPRR
ASPGVGSAKKGPEDEEAALTQSIMSLCSKTDWGYLLTQLILRRVAGTVPACREVATRLSQ
SIEIHAHAQHQAQVRRLSVLLSDAASHPEVASCLSAMFIKGTTNPADTRTLHDLYLSDD
>Amoebozoa_Archamoebea_EP00727_Mastigamoeba_balamuthi_P000307_m51a1_g10273_hypothetical_protein_(594)_mRNA_r_56116-58921
MSVSTSPQRKDSPGRDPASALAALGESDAVMEPRVFSQMREALAGTGPAGAAAVIAALSS
SYKGYAQMANAVSAWLSECAGGPQATAGAVQDALHKLVLARFDPARADAALNTTSAPAWL
DGMMKSPRWRKLLYELSEKHPTCFLLNFAIKAPDSGHSAELASLSSACSNFGVFNQILTE
ILSILLTSESDEKLHEFLPLFQKLCTRTEYAYLYTQVLLRALCDAGGPAAAVSRRLSQEL
FAEAHERNAQYVRHVQILLLGCAGSHSAVIDSLKAIFLTGTACAGDVITLFNEYTKPEHP
PIELIRDHELMRLLIKEVFDPSKYVSEAHAPKYIHLLALATSSDEAAVLETAAALKEAHH
LCSRRVTAVDLYDGLPALKRGLRYPVVAMGLLHWIEADLLNAEFHGGSSSSNICSIFFDL
LRDIIEQNERQRPEVLRMLSRFLQLESPENFLKLLDLKKEAVVLLIVLMQNGYAKQVLAA
AHGLVRAGIDPSLVRAFVSHLMAGIEPPFSYDFVWWVVQLLGECSAVVLDAVDLTAAKAV
ARFLEICYPMAEELDPKCSEALLSLRAKFSQGAYAEPLTAITSRPKSLASTLN
>Rhodelphidia_Rhodelphidia_EP00735_Rhodelphis_limneticus_P003110_TRINITY_DN14371_c0_g1_TRINITY_DN14371_c0_g1_i1_g.22898_m.22898_TRINITY_DN14371_c0_g1_TRINITY_DN14371_c0_g1_i1_g.22898_ORF_type_5prime_partial_len_300_score_43.59_sp_Q24134_NELFD_DROME_25.79_3e-18_TH1_PF04858.8_6.4e-26_TRINITY_DN14371_c0_g1_i1_3-902
SDLFQSTECPPASVLCDASFYHAVIKELFDPKKATSSDVAMNGQLRRSLLHLVARGAHAG
AQPTGAVDGEGSEEMKKTEAALNEMYTIAVKNPTGVTLQTYVSVMRRVAQTSAIAAMALL
EFLEGNLLDPTFYGSTPKQSPRILFALLNDVAETYPSLRRHVLDILRRCFLIRPDLDSVQ
AVEVKRYLLDGILLLTRGDFVLPVLRCVPSLCSSGDSDQSFLRYFVLNVMKLAAAPYSTE
FIRALLGIILCPLTLQALVNLSESREAITKFLDSVLKGGFELTDQEKAGLAPFLAKKEE
>Rhodelphidia_Rhodelphidia_EP00735_Rhodelphis_limneticus_P012423_TRINITY_DN5685_c0_g1_TRINITY_DN5685_c0_g1_i1_g.12064_m.12064_TRINITY_DN5685_c0_g1_TRINITY_DN5685_c0_g1_i1_g.12064_ORF_type_internal_len_262_score_-0.27_sp_Q24134_NELFD_DROME_29.45_1e-13_TH1_PF04858.8_3.1e-23_TRINITY_DN5685_c0_g1_i1_1-783
WLSSLQDSSTSGQILARDALKQLVLEKFEGHRADSLFSGGDPPKWIEKLIEEKEWRRLIL
ELINRPDLHNCLFLKFAVRLINETGHGDEVSSMISAPSGTFENFNSLIVNQLTRICSYSN
DDLLDDPDDHTKAFIRGCTASEHVYLYVLYIIERVARECEDPNRPAFGPPPEHYEDMTQN
VPKNIREGARIRRLAQELTNVMTQTRNSHPGGSGNGTSQAQFAPTTTSAKNASEFARRMS
LLLTDTAAFPELVPAWIRILN
>Rhodelphidia_Rhodelphidia_EP00736_Rhodelphis_marinus_P010105_Rmarinus@m.19408
MSDGPPASKRQRMDSPAHENPYVNKDVEATISVLSEEDSIMEPDIMTKIKEFFTHYLQEG
KTSAKAAEKAVSLLVESYRGNAAMVNLLCDWLDILDGSLDEAHSQTRACLRQLVLENFDC
RKADSVFTKERSDPPEWFQNLLQEKESRDLLVQLGKRSEARNSLFIGFALKLIGEHGEGD
ESATIASVSTASFQGFVGLFANRLADLRCFTNGQLLDKSHPGRKEFDEFSQACASSEHTF
TLSLLLINRLVALGKDKPEFQEGATRFRRVSQELLLAVAGKPYASFAYRLALLLSGLERS
PAIVDPLVRVCEGESSSTDLAAIRQAVQDDRTLLGDMCCLPILIEYLLDAVFDSTKVKEG
IGRNEAAREDSILLLSMVYGWGIKEIDSGSNVDGDEDAVRLSLNKLSDVVLRNPVGATLP
SHVAVLLECAKTAPLVAAAVVRFAASNLMNARFYATTPKVSAKILIAVLSQVCEECAPSR
PRVMHILSHCFKMDLEVDALQVFELKKLFIDAMLRLCASGDDTCAIGVVRGFATSCNGLS
ADASLIRYFVVNLLMLANPPYSQPFVSAVMDILCDSHAVSALRSASSRGVVAKFIESLKA
SGTPITAEQETILSPILHK
>Rhodophyta_Eurhodophytina_EP00737_Agarophyton_chilense_P003138_gb_GEZJ01003642.1_.p1_GENE.gb_GEZJ01003642.1_gb_GEZJ01003642.1_.p1_ORF_type_complete_len_602_score_83.57_gb_GEZJ01003642.1_5201-7006
MGDPLTFFKRPDAIFQDDCVERLRNFVKAGGNIREACEALTENYYGFPDMIRAVVDWMND
FSDGEKVLHDAMQSHLLSNVNTVIPTIDFELAREAESPAFISEMLVSPRWGSILYEIASQ
HKHSILADRIYREARLLEVGYSCSSISSSDEVLDIITEQLGMVFGGHSYEDIDSATRKIA
VLATSNEIYTFSVLQFLVKMEHRTSDLNAKCGYRYVAQAVRKEAMNYIMKISGESESRAM
IWICRMLILSDSAYHGQSLSETIVEALLGVLHTSTRIRLEKDLKIILHVYSSLLGQPHIG
IIRSHQPGLADAIEDPNQKLLLILALRHNEVVETLLKRLFNPESTNSSVEQANLKKRSCL
CLLVAYAKTFIPLLHDEILRRLSNTETLEELNNMVRRARRDLAHVVKICDQLKPGSLVSK
ANGKHIEHLVEAVKDTTIARGVLYWAEERLRGGKDVRSLTITLTRYLGFLEVIARSHRSL
QNRVLEMIEEACVRDYPDLDDSKVEALRNVMMNSITGMVRFNMGEKIIHSITVNWVRDES
VEIVHLLRFVVSMLQTISSPYQPVFYAQMLELLQEERVLKAIMSDKLASDLVNEFQASAP
G
>Rhodophyta_Eurhodophytina_EP00737_Agarophyton_chilense_P003560_gb_GEZJ01004202.1_.p1_GENE.gb_GEZJ01004202.1_gb_GEZJ01004202.1_.p1_ORF_type_complete_len_607_score_98.48_gb_GEZJ01004202.1_252-2072
MSTALNVFKQVDAILDENIEEKLRSFASAGGDLTEACEALSQSYEGLPDMLRLLLDWINS
YGNGAQVLEKAFNTVITTNEANIIPKLDDALTESDAKEFLTMVISSDKWSSVISDMASRH
KKSLLYEMLMREKRLKDADLSLNTVKSSGEFVKALQEHFSIFFGSAAGQTCASVEALFTK
VIALCSYDEHTLIVGTRFLCYMSRNAQKPLTRGVYKRVGEEVRKAVVGRAKKSTSISEQQ
KKYEVFRIFAMIDSAVAGAAINRSVVDALVMILEKGDTEQNFEKEIGTLGGVYGFLFGDV
GVTDMETDGQSIIDTTLDFSINSKAFCIELLCHTEIVEGLMNAIFSHHHRSYITDKIPNI
RKRECLVLLLMYIEMFRTMPEQDIRALLCNSSLRESFRNSLKLGMERINTVVAACEACPP
GTPWFKMKRGIASTLADAVSNSSMAYGVFIWACEGLKGSSDARALIKTAPKHLAFLQAVA
ENHIQLRPKILDAVHEAFVRNYEGLDITQIEDMRDMYVNYIISLARVQMAPEVVDAFFEK
WAGDERVDKAHLRRFVAGLLDTISLPFSKDLEQKFARMVEHKRVNSALDDETKKRVDRLL
RALRES
>Chloroplastida_Chlorophyta_EP00738_Chloropicon_primus_P002216_QDZ19698.1_TH1-like_protein_Chloropicon_primus
MATTTKGEEEGGGMEVEHGDRMGQLENVFQQKDAITEPEVLDTIKQYVAVGGKPQTVVEM
LSESYVGYGAMINVILEWINTFDLLKGSNEMKREEKDCLWKFLSQFVRENFDPAAFSDVF
SSGGGFPEWLQGLIEFPEGRELIYELTDQHRNCLFLNFAVHHILLQGFDKEVAAVGGSIS
GNFNVFNRLFIKKVEELYASPDDEKDFIRNQLFQMCCSDETKYAYSKLILSKAFDMPYGG
YFKRLAEQLEVYAGKNAGLTAWKMNSLFLSKSGYNSKNLEAAFCIGSILRSSSTVLGEVQ
KLLRMYKQEDGRPSLELLRNSQLMEKMLSDLFAPIRKITDQHRIHIVDIIKEVVAHNSDT
DVESISSAISEAVACTQSVSSGVKLAEINLDFLDVPVASIGIYQWLKMKLVDSEFLESGN
SIFPSLIQLLHEILERQPLQRSDVLNMISDTLPHIGNSLHTLSRQMLDAATVVLVHGDVA
LFSSFSKNLVTQRVDRSLIRHLVRTVLSMVGPPYSAFFASTVLRLVTASGHDKITTERGR
KSSPDKQSDKHSMPIVSFLAACESIEFAPNSLGPEEESLLAGIRNKSSDHPLE
>Chloroplastida_Chlorophyta_EP00740_Mantoniella_antarctica_P010231_CAMPEP_0181383230_NCGR_PEP_ID_MMETSP1106-20121128_21234_1_TAXON_ID_81844_ORGANISM_"Mantoniella_antarctica_Strain_SL-175"_LENGTH_283_DNA_ID_CAMNT_0023502847_DNA_START_1_DNA_END_851_DNA_ORIENTATION_-
XSPAPLRHPELLKSLFDEAFXWGGGAGAAPGRAEARATCLDLLVEATTASSDEHDSARQT
LESTLVTLEGAARGVAPGPEFAGELLLMPSAAAGVVSWVRSAMGNAEHYRQVHAGASNAI
YLGMLSGVAEAQARLREPVLDVVTATLAAMGKGSSEDLHRAALNVAVELVELGLVLPALE
AAAHRWSRHIDPSLLRYFAGEVLEVAGPPYGGAFAAAALRLLKAANAPAPKKTTGDATAV
ARGMTPSTDQFVKHCMEQRARAALLPPLGRDEAETLAFLGAGL
>Glaucophyta_Glaucophyta_EP00741_Cyanophora_paradoxa_P004371_tig00000796_g4242.t1
MARKRTRIVDSPEEGEAPEEPAKRARDEQAQGDDDEEPEPMRAFMPRPQEYDDYGEGLPD
AEPAGRGPALSSSEPQSSGWDSDEEGPKRAAGSGWDSDEEHAAPPAHVYSAAYGHAAPDD
DEEAPLPPAFSSFQFDSYGSASGSTPAGAEEGGEGARGGSDEYEVYEESGRVVPIPQQPE
EGGEAAEERRSPQRSPERSPEGPAGSPAAGEGEEEDEAAAQRRRGEEASRRLAAQDSIME
PNVLASVRDFVKAGGNPNDVVRNLSGSYTGLASMCNLVSSWISKAEAEGGSAPGLGGEGR
APGDALIVSLLERLATERFDPKRVDTLFTEGAAAPTWLFELLEYPEWRSLLYKLADDPPN
RSCLMLAFCIRKISEQAGSGSSSRGGGEGGAGRHDGRPARQGDRGGGAGGAGARGGEEAI
ASVATAAAFFSIFNGALKRGLAVLWDLPPDGTAYPAHLAELGRLCCHSEAGYALSQALLQ
RLAALPGGDRLRRVAQELEARAAEEAAVRGGSAARERLRTVRLCAAPAWAPQRPSHAEAA
SAVASMLASGRTTPGDVLKLHALYCTPGRAPPPVQLLRDPEVVGLLTADLFASTRPMSEA
HREKALELLAHAACARDTRTWEGPAPEGPASGSEDPGDRAEAAAALREAQAICARGPYAL
LTVPGSADALAGLCERPVVGWAVCAWLQPTLGDPGYTASASSAQATPTFAFLLGAIADRH
PLLRPRVLDLLSAPLEDRGGAAAASAPAAAFDFGEAESDAMMEVRTKRQLLDAVLLLLCR
GHALPVLAWLERRAAAARLDRSLLRYFLSRLLSLVEAPYSPAFASALLRTLATPEALEAL
QGSTAVPLVSRLVSALSLPAAGGYGTPDPALRLGQAEAAALRTLAARYND
>Alveolata_colponemids_EP00742_Colponemidia_sp_Colp-10_P007400_GILJ01007966.1.p1_GENE.GILJ01007966.1_GILJ01007966.1.p1_ORF_type_5prime_partial_len_611_score_75.62_GILJ01007966.1_3-1835
RRVHGDGYYSKMASLLHSKDSIMEVHVLNNVAKFIADGGTPQAAIQSLSDNYRGYAQMSN
LLTHWLTAAQVEDGRCAQRLTIHHLKTMITERFDPKQADSLFSVQTSEVPKWLEELIKEK
EWRAMVYELAEKHRQCVLLSFAIELIAQAGYQNEIASVSTATANFSVFRRIMTETLVSVL
SEDEDQLLSHIDEFRRTICSRQFTYLYAQALLYNLSNHERFGHQFRRISQELSKGFDGRA
LLYSRDAEVVTSNGSRARVVVRIVDRMNTLLSDLHNYPDIFNSISCIIADSNTNTADVNK
LYSAYTSATPPATRFIREPIVIDLLMRDLFDPSRPLYTADREKYIYLLAAACSSDGGGSS
VDSDADSLKEVISALTQLHTMCRIKIQSYIAVATSMVDMVHIPIVCQCVLFWSIQGLRAS
QTYSGSLGSVVSPPFLALLKIILTRHPLLRPRIFELLTTCFELTMEPDATDALTVLEARK
KLLHMFLSLLREGFIFPVLRYLTQRSVSIDHALLRYFIKLLLSLIQPPYSRPLVQHVSEL
LVQPQTQQALHTEEYKTVVHTFADHCVSCAAQYQLDEDDLQTLQPLQTPPTVSSNENRSS
PRTDPPAALE
>Alveolata_Dinoflagellata_EP00746_Dinoflagellata_sp_MGD_P084212_gnl_MRDRNA2_MRDRNA2_334465_c0_seq1.p1_gnl_MRDRNA2_MRDRNA2_334465_c0_gnl_MRDRNA2_MRDRNA2_334465_c0_seq1.p1_ORF_type_internal_len_167_score_30.47_gnl_MRDRNA2_MRDRNA2_334465_c0_seq1_2-499
WISKMSPSEATSPQSSMRHLIEEKMIRAFDTTKADKMLTQFTSEPTWLRKFIEIPEWRAA
VYKLVDHDRGQGSRFLSCILNLLINDDNETWKAEVLSKTSSPSDYSVFENGLKRELEKFF
RALGKDAALAVQAEEEICKVCSYSEYTYVYAQAVLHRLMRTRPREQ
>Alveolata_Dinoflagellata_EP00747_Dinoflagellata_sp_TGD_P010844_gnl_TRDRNA2_TRDRNA2_120223_c0_seq1.p1_gnl_TRDRNA2_TRDRNA2_120223_c0_gnl_TRDRNA2_TRDRNA2_120223_c0_seq1.p1_ORF_type_3prime_partial_len_130_score_25.86_gnl_TRDRNA2_TRDRNA2_120223_c0_seq1_3-389
MAAASDDARTPPEDSARAVLESEDAVMKPDVGDWISRFCAEGGDVQQACELLTSGFRGYY
ALGHVTAKWISMLANSPSTSADRATPTAEEKIRSLLRRRIITSFNPEKVDKLLHTGMRLP
PWVSRFLAD
>Alveolata_Dinoflagellata_EP00747_Dinoflagellata_sp_TGD_P108160_gnl_TRDRNA2_TRDRNA2_170330_c1_seq1.p1_gnl_TRDRNA2_TRDRNA2_170330_c1_gnl_TRDRNA2_TRDRNA2_170330_c1_seq1.p1_ORF_type_5prime_partial_len_751_score_146.01_gnl_TRDRNA2_TRDRNA2_170330_c1_seq1_2-2254
PPCGALEAIRRPAILEAIVARFIDPSATLASRERASFARLLALVTVEGLWPEGESRDEAA
RATCSAACVGTAEELERVYQVVHHQQQSWLQRVGALMQLQRYAVSSMAGLRWLLQTGLSQ
RLPTDELMTRISQAPVFLQLRRACDAHPLQTCAVLDVLHHMLEILAQSDAKSAGDRLAEI
EEMVRAKHQEARQVREADASSTSSLRLRAGRMIASMLVYIAVVRGRMMPVLELVHRMAAK
WDSIPMRHFITELLANAEPPYSERFAWAVSRMLALPEVLPLLATSPELRDATRTVIEQCR
AAAAASKDPGELILEAVVQRREETAAAVCKIESRICSSDAPPVAAASPEAVHIATAAAAE
AVQQVQVPVVAKAESPKELEQDNFTRAEQSKLWDWFDGKQKKSKKAEQKPQASRKTKKPV
KKARGAAAAAEKTGNVTSSPLPGKRQKGRQARTNAPTSSDLSKGTAGGRKRAKRSRHSGD
SSSNEGEDEFNFAAVPAVPPVPKRTLRAASGRARDRYQEQQSMSESEHGSEESSMAESSD
TSECGEEVAAESTARSPTKESRSAALLAPGSHENDAPGPPNAKKKLKLASGQKSEAKHAP
PAPSTARSLPQNKSGSVEAQVLRSPVAHSEATHAPTAPSSARSLPQRPEGKSGNEFSLSL
DALQGRWQHSVAACGELVVAGDGVTFHGDGTWNGMKVKIVVNDGRLELPPYAAIPERSTA
TSITWSSAAGLSCVWTRVAGHITSATSDDA
>Stramenopiles_Ochrophyta_EP00752_Nemacystus_decipiens_P002442_g2299.t1
MAEVDAACPWQRHYDDTGTVFYYNEATEESEWDIPPGWEDHFANLDRSAGPDADGGASGA
DATAVQDGDVSAAAEEAEQEHAPAEDGRREAEERRQVDDTEGAEALLGLAQVAGGEQHRA
EEDGTSPPQQQEDGGAVSSPSPIDQDEHQAGHGGERTASDDVPADAASTSDGGDYRANEG
TTAEDAAVAPADAAAAGCPWIQSVDEESGNVFYYNEATEESSWDEPPEYTKFHAAASAAA
ATAAATTTTDAAAATAAINSDSEEEYYRQEEDGDGTSAGAADGHGYGGSTGRGTPSPAYS
YDGQEDGGTARPPPSSSRSPSPRRSWDRPSSSGTAAASATRTHNNNAKSSPEMGLSFPAF
GDDYSPANEDEEEDDWRVNEEDEAAGDTPPGSPGGSAGTGATAFDGPGSEGLRSGENGFA
VGELSPTVDNGGSGGRNGGEGRQGGDGGDAGGKENSAVVGGDGKPPRYSEEEKKKMVEKA
DRELADCERRLEEKDAIMEVDFSARVTAYQSARERLELLKDGVLNRQNLLKETRNAGVRK
LIAGYTGYAQQAALVNNWLNQATNGSESEQTEDLMLQQLKRLIKDNFDAKKVDTLLDSSM
PAWLLTMQEDDGWRRTLIELAREHRQSAFLRFVLKQLSDNGYHREIAAVISETDLFSVFN
GVLKDALARIPADDDVEATEALADLKRMCCSTSYMFMYSQQLLIDLERAAAEESRLAAAV
SEGATKVNGNNNNSSGRKRGRETSSSAAAAGKGTDKESNGGDEGGAGWGRSAAARKYKRL
RQELASHMYKVGGRADSNSSSPDAIRGGGGFSLGRTISGGIGGGGAGGRSGGIGGGAEDD
GAASAGGAPTGGFLRGLEMGLSLGPSPTPRPPLHGSGRAAIEGAAVAEQFAGSEHARRPP
ASFLRHPTVMGILLEALFHPAHRCASEDLRAGCCALLSFASCVEVPTLDSDGAGGGGGGR
ETVDFAELAQTSHALMQAAGECFETSQLASLQGRLRLFAEHPIVSLGVLKWIHAQVSTEA
FVSTPSFLSYAPVFLKLCGQVSDEHPPQRPETFEILKFMLKAQTAPDTPPATKTKLKQHV
LLRMAELVVKGYLLPVLDYLRKLTAGPGLDQPLIGFFMVKIIGVAIPRPVARGGHATSYS
PTFLNAMAGLMGVPRVRQAIIALKPVERERVVGYARYCLKFQRDDLTAEALEWMKQLQVG
LERA
>Heterolobosea_Heterolobosea_EP00761_Pharyngomonas_kirbyi_P001554_gb_GECH01001558.1_.p1_GENE.gb_GECH01001558.1_gb_GECH01001558.1_.p1_ORF_type_5prime_partial_len_553_score_126.68_gb_GECH01001558.1_1-1659
EIDEHYLSSADAIMDPQIFTRLRSYVQNGGKPESAITMLSANYRGYAEMTNLLSSWLVKS
GKKKETVDQMVIDHLQELILKEFDPEKADSIFKQSSSTPTWLDFMISRPEWRTLIYKLSE
KNKNCLMINFAIQKISEAGHQDEIASVTSASTFFRVFHRVLTDAIFHATNQTQEQFSASI
GDLKKLCSHSQYTYLYAQTLLKSLSQLPNGKPFQRLFEELELHTATQQNPDLVRRMTFLL
NDTNNFTDLTSAISSILNDKTASPGDIIKLDRLYSSDRPPPAEFLRHPELLGIIVRDLFS
ANQNINISYQRHYVYILSYAASVVDSDSSEKQKSYLKETMQAINSVLKLIGQQSFIVSIP
SVVSDLVPHVQHPVVSMGVMQWVKFRFTNAQYTVSSYNLQNFNTFLNLLKYLAILHPLQR
ESIIELLSELFYFRTELESLQVVEVRRGYLDMLLFLMQIGFVFPAINLFHQWVPDLDQSL
IRHFVSRLVNIAEPPYSIDFVKRCLKILEEIRVKDALKTSKTLKNFVNHIIEQKEKYELS
EEDENLLSSFKG
>Preaxostyla_Trimastigidae_EP00771_Trimastix_marina_P000991_gnl_Trimastix_PCT_2032.p1_GENE.gnl_Trimastix_PCT_2032_gnl_Trimastix_PCT_2032.p1_ORF_type_5prime_partial_len_412_score_119.95_gnl_Trimastix_PCT_2032_2-1237
ATTVARAVPLAPARMSEPFTTQPDAILTPDILDQIVAYLRKGNDPQCILTDLVETYRGSV
ALCNTLFRWMRIAGMSQDGIETIVFNYFRDKVLDLFDPQKAIDIDKDKTVPAWLRFMLAT
PRWHPVLITLCERHGSCPVLDFALKVLTLQGRVDDVLHVPAMTRHPDLFLDVFEARLTRV
WRGPGAAHSTLSAVQSKDSEQLKHLCTETEHGYFLAQLALRRLAESPRTAGPATCVAEML
EDHAVHTRGTTARRLALVLSDGGSHPEALSSLSTMHVANATNPADVLKLSELYASTNTSP
PPIHLLRNAPFFELLIRDLFTSGRKHYHQQSLRKYLTVLAFAASIEEIVETSEIEEEIEE
VIETLTPPPTQTQTQTQQRHPHPHLHLTPNSMNQILNPRFKNKNKTAPCPQ
>Chloroplastida_Chlorophyta_EP00775_Hariotina_reticulata_P000319_gene319-533_t
ILGHTQQQSVSHTRLGPDLSLTGLLQHSRQLLEDPALYSEEKIVLLLPNHLALLHTVACE
QPGLIPQVLAVLRSVLTNLGNNRAELTHAVLNLLGSLLVSGAAELVMDTAVAWSQTADPS
LLRHFAGQVLMSVAPPYSTAFAQGMLVILHKCIIGRMKPQGIGMLREFAHGCENLAFLQP
LSQKDLDLLAELPRPGV
>Chloroplastida_Chlorophyta_EP00775_Hariotina_reticulata_P012244_gene12244-12381_t
MAGTNPDGSNLLSELEAQLRAPDSIMEPGVLDLLKDYLRAGGKPSAAIEDLSENYEALHL
LQSRFNELHAQQELVKERFEAAKFLGVFRKGHPDWLNELISDRRGRQLIYDLSAAHKNSL
LLNYAIQRILKQGHQEEVSLVGGALASYFEVYHRLLATRLLAAVGSNSVRQLQDLAAEIA
DSCGSSQHTYVHAQQVLTAAAGWAGGEVLRRLSQEVEAAAVANHGGPKVFQLM
>Stramenopiles_Ochrophyta_EP00797_Seminavis_robusta_P034273_Sro814_g206400.1_TH1_protein_(1168)_mRNA_f_40376-44111
MANQWEKHQTDEGETYYYNPETEETTWEKPDGFQEEDGDDNNDPAEESGNNNDGVWEKHY
DEDEKKHYYSNTKTNETTWEKPDGFKEDDDAQEEEKPDDDGERKPTSKSGVWEKHEDADG
SAYYYNTETEETSWEKPEGFVDDDDDKKDHQTDKQAVKEEEEEAERMEEEALPKSPIGGV
EEEALPKSPIGGADDDDDDNDNDEQTQSAGTWERHEDEEGREYYYNPKTDETTWDRPPGF
QESTKEDDDNDNDDDAAVKEEEEEEKPEGQWEKLTDDEGREYYYNATTDVTQWDKPDDFI
EGAAKPTSPKPAKKASGWEKLTDEEGREYYYNAETDVTQWDKPDDYEEDEGKGEPPKPSK
SSSGWEKLTDEEGREYYYNATTDVTQWEKPDDYDEGSSSSPKPSKSSSGWEKLTDDEGRA
YYYNETTGDTQWDAPEGFDDQDEKKADEDDEFQASPKREPSPMSVEEEAEKEPEPEPEPE
IDPVVKRVMDAEAALNKPDSVLEPGCTSNVLEVVASQDGNPEKAIVALIDNFQGQTAICG
TIARWLADLRSASSDTSDVNELVGKAKHSVADGIRETAQDVVSRIAKERFSNAVGDDILS
LSKSDVAFLEEMIESNRWRKLLIELASTHKESALLMYCIRTISKRGYHRELVKRMNPSEY
FSVFNSMLQSELTIVGKTAISAANDVDTSIGLEELVSDLHRTCTATAFTYLYSLEVLRHL
VTEAEEDSAAEPGSRMRRAIRKWERLSEDLDTAMVDPSTSSATAGSSTIFRKRRLDVALT
VSEIHQRQRRRLKPSSDEDEAIPFSNGNDQTKKLESGLEQFLRRFSVGQQANDSDLDVLL
PTGLNMQSAKDEVGHLFVTYPLSIRALLSNIFKTSGTIGKSIRSKCSTLLAVAILASEKR
ARAEIGQEEPDPESPDEVALTSTIKRASELCEELATMASFVVTSTGTERGALSSPGQHLC
NLALKCATVAQGVLMWAKDIISGSEYTSSATFSTFSPSILTLVRIVSSKHPCTRKEAADI
AFTFLRHNVSSEISYKKINDIREQSLRLLLFLVVHGEAPSILRTLTILLGKGEAIKLDPS
LMRYLISGMIEVVRPPFSLPFVRLFGGLLKTPRCMDAVRTRYFGDEKRKRLTTMLSDFKR
SCITHKGRNQDVALVAHLMKTYAIKSN
>Chloroplastida_Chlorophyta_EP00798_Chlamydomonas_sp_ICE-L_P008674_gene8674-34121_t
MLAAAPTMNPPDVIKLASLYKSSSPPLIHPIQHPKLLQGLVSNVFSGGPKKSGMNKQAQE
AGIDLLAHATSMYDGSEEDLGVVNARYEATKEALKAALQLGEHAQGKLSTEDARSAYQVC
>Chloroplastida_Chlorophyta_EP00798_Chlamydomonas_sp_ICE-L_P008675_gene8675-34122_t
MEDGARSEPTNLSEIEALLQRPDFVMEPKCWETILKYITAGGKPQHLIECLSDSYVGYAQ
MASLVCKWLKLVEDPSDNEVAASGAGMSQAAASQQQPLDELTFLKEITQQRFDPGQLSGV
GGTPKL
>Chloroplastida_Chlorophyta_EP00799_Chlamydomonas_eustigma_P009665_GAX82209.1_hypothetical_protein_CEUSTIGMA_g9637.t1_Chlamydomonas_eustigma
MEDSESQVHILSSCEELLRRPDFILEPRCWDTILKYIKAGGKPEQLIESLTDSYVGYAQM
ASLVCHWNHLADYKAESIDAGAPTASTSESHVKDFDEFHFLKEFVKQKFDSEKLAGVFHQ
NNGKPPAWIENLTQDPRGRQLIYELSAAHRNSLILNYGIQKILMQGHEDEVASVGSSLAS
YFSVFHRLLVARLRAIATLCTSSSQSVGTRTASQELQHLAKELADSCAHSLHTYLYAQQL
LLWLSQHPGGQVFLRMSQELEHVAAASHPVVWSLLVMLLPPGSHDPCCVFCQVMLLPPGS
HEDVVKATGLVSVLLSSSNPGTSLDLSRLADLYHANPELSVSPIQHPQLIKILVTIVFTP
GRHGLTDLQQVAMSLLARSTSCSQDCRDQVEDAQRVESTCEAMQAALRIGQHAQGKLVPE
DGAHMYMVADNPAACIGLLHYMRHLLSQWDYFHSEAGSQNATPVFVRIAVFIAKKQCALL
YLVIDVFESALRALGSQRSELSKIFLDASVVLLRDHGWVPEISDMVNRWSKEADPSLVRY
LLHQMLACVCEPYSAPFASWMLRHMTASGIRRVRDGQRGSGQYVALLHEFAASSSKLPFS
PPLGPKEASLLQELQQNR
>Cryptophyceae_Cryptomonadales_EP00802_Teleaulax_amphioxeia_P017752_Tamp_17918.p1_GENE.Tamp_17918_Tamp_17918.p1_ORF_type_5prime_partial_len_240_score_35.47_Tamp_17918_1-720
DTSRLCEEIRLEAHVRGKGKQAEALYNVMTGANQQPEAARAISAMVCSAKTNVSDINKLY
TLYTAANVSSRPPPWLLQHHGMLQLLVEAVFDHKVKITPQFTGKYNWLLAYASSAPMPQG
PSAGPSPEQQGGGGGGCASVEESEHFRKVLEHIEQVQKLCKDQNVSLTDEHLVTFRDGIE
ASKAVSMGVIGFVGGRLTEPSFYQPGGGHERFTNVFVRLLEHCALTHSPQAHILKKSSL
>Cryptophyceae_Cryptomonadales_EP00802_Teleaulax_amphioxeia_P028138_Tamp_29712.p1_GENE.Tamp_29712_Tamp_29712.p1_ORF_type_internal_len_254_score_66.33_Tamp_29712_2-760
DEHGAGEVDQSPAAVAMRKLSSEDAVMEPTVLENLRVCLRAKKLQPAEVVGALSENYHGY
AQMTNLIRDWHCFLGDEPKDVDREIRANLRSLIVRNFDPDKFSSVFQSSGPPRWVDSMVL
DKEWRDLLYELAEKFPKNEFMNFALELCKDKVGLEAQKAGTETASSNLKIFDDKFKDALS
DMLTAEEEGMSPDSAQIHHYIDSAQIQRLTDLACHNEHAFVYVLSLLQAVSKKRRLNDGA
AAAGGEAGPPDSV
>Stramenopiles_Ochrophyta_EP00804_Cyclotella_cryptica_P013920_CCRYP_002434-RA_>CCRYP_002434-RA_protein_AED_0.07_eAED_0.07_QI_141_0.85_0.87_1_1_1_8_45_929
MTTSDDPTEMERTIGDWTAYQDDEGRTYYYNNKTEESTWDPPPGFEDDVVALDAVVDSPA
SHDVVVNVGEGQDQAPTPRQEDDNDGITRSPGMEDLGDDDDGITRSPTLDEQGNPDDDDV
ADGEEIGDGWIAYKDDEGRVYYYNSESGETQWDKPDLTSVSKTTEETKTELAAKPDDSGD
YMDASPTASDREDDGDEAAKQEETKTDAVDQQQKYDPATVAENFLKEPDAVMESHVLDHI
STLVTAVGPQEAGRKVMQSLINGYQGDTAMCGLMGLWLAELKASSVAFHKKAKVNAGPPA
ANPVLDKGIETEWFNQGADAARYVVEEVVNRLAKERFTKDGGDAIMSLSKKQVAFVDAMI
ESERWRNLLIDLSASNTDNKLFMYCLQSISNLGHHRAIANRINQSDYFGVLNEMLFAELT
LLGKIAVDGYSKHVAESIDTSKGRMGTLIADLRRTCTSTSYTYLYTNEIENCFANIFCVL
RPEKLLHELIYQSANQVAKCSADANGLMRAAKKWRRLQEELEDEMLKTQTTGTTFQRKRR
VDVTLAMGDLVQRQRRRINPTEPKNELETSYGSSKILLANNLDTAMATFLTRCSLGNPID
KESVENIFKYAYGGSTDRIGDLLIKHPLAITFLLRNMFGTKRIRQLDTRQKCARLLALSV
IASERITRSENKSDTLISDEDVLCQILLKASHLCEQVEAMVSFTVLDNVEATDGSVGRQL
SAMCIKYSVVAEGALIWAKELALGSEFVTTAGYPTLSPCVLSLARLICIHHPLSRPAVLD
VSLIFMSHSNREISHQKMQSIKEQCLRLMIWLSTQGMALSVICAVREKLEKGSSEMDSAL
VRYFMSCLLETVQPPFSLPFIRTLSGMLLERPCIDTLTSQLFDDHKRSQLSQLIVQFEEA
FTAKNVTPSKEDELVLSTLKTYYAPTAVP
>Rhizaria_Cercozoa_EP00808_Paulinella_micropora_P018989_g73414.t1
EGKSGYNVENSVLDASRLEETIEAITATRAVCADQQFGLKPAQTWSTLLKYLNVPVVACG
VLHWTKLSLCHPDYYESTYQSITTPLFLSILGLIARRQPLQRHEVLDILTAAFNLETPLS
ALARIALRKEILRCMVGLAHHGLHRPVFKLVIANANDMDLSLTRQFVLDLVHSTQPPYSI
QFTHSILDLLALPSTFLALKSVSNRFRALKKIISEAKPGQPPNKRLKVGKEGVEVLGPEL
VVGPSGQGENEEDQEATGMSFLKFITFVLHLPEATSAVSAPAGGKQGKSKDEMEGTEDGE
APITQRPSSWTPVLQKYDQL
>Stramenopiles_other_Gyrista_EP00813_Pythium_oligandrum_P002329_TMW57248.1_hypothetical_protein_Poli38472_003173_Pythium_oligandrum
MTMTAVWSEHFTKDGRVYYYNRTTKQSSWEKPADFDGESTKANASDGDKKAAATTSAGEW
EELWDPKNERHYYYNRTSRKTQWQKPEGVKIKPYVAPVATAKKEKTKSETKSSVESGTTS
SAETEASEKGNNKEERANGAQEAREQLKASESAGVEKETVEKAEMVADKSAESQHTPAKK
TVTTESHAKQTPQHVTSTASGSHGRKALELDDEDAGDDDGDDLAEGDASAHKKRKKKVKK
EKVDIDTALRKRRRNENEKRMIICDDEDDAARDTIQEYDTEDGKEASRLLKEMAKTDAIM
ETNVLNLINGFLRTHSDSNGPEILVEKLSSSYRGHAQMVGLVASWLDALPVSKTALEHKI
AFDVADDAVIESKGASWDPASDILYAHLQEVVTQHYEPKLVSNVLSESTAEPEWLTEMLG
DRKWRRMLIELAEKHKTCNLLQYAIRRISEAGHHKEIAATANANAFFSVFNGILLDAFCR
IPFASDEEAREDLSALKKICCQSAYSYVYAEELLCTFDNKLYLLQKDASDQSSHRAHYRT
VRSKLSRVRFELQETAIEKFGAKIEVFHPLRRRHLYDANSRLSEAILSIVKTKKCSEVAA
EALAKEYSSPSTAPPASHLRDPLVFRSLLDPLFNPSEPLSSTFSEHCVLLLAFAACAKDE
RSILQSTSGVQLVSLDSQELEKTKTALQEASTICRSDHTLSYNMNLTGVVEKLTAVMEVP
LASMGVLHWLEVTCTSPAFFNSSLLHICFPSLLRILKASIKLHVAQWPIAFQVLVTSLRL
HPDVNPVKALELKRESLRTMVFMITSGYVLPVLEFIFINTPELDQALLRNFIAVLFAQIA
PPYSAKFVMALTKILTHPKIQNAVKSCPPECKSKLRSFVSYCKKNAGVLSSDQLQALVIA
HEGL
>Stramenopiles_Ochrophyta_EP00814_Leptocylindrus_danicus_P000848_CAMPEP_0116021464_NCGR_PEP_ID_MMETSP0321-20121206_10404_1_TAXON_ID_163516_ORGANISM_"Leptocylindrus_danicus_var._danicus_Strain_B650"_LENGTH_977_DNA_ID_CAMNT_0003492343_DNA_START_1_DNA_END_2929_DNA_ORIENTATION_-
XAYQDDEGSTYYHNSITGETTWTKPGGSNEDETEQDNATKKNTNTGDHDHDDEAANSNTN
EDQEMSEPAEPAEAANEEDENGSQEAAQXGDYNEEDIATAWVAYQDDEGREYYYNNLTQV
TQWEKPDGVFXAPPAALEESTTAITPDDRTIMEEDAEYDGEAQLQDEQRPSSPAAAARTP
IDTSPPTAASAGAXXXXXXRNRXXXXXTIXPEEINAEDRKKQAIQTAIDKLAAPDAMLEP
DCLTNVSELVSHLGGSEGGPKAMQALTDGYHGQTAICGILSVWLKELHSKTSSSSTTTTT
VKSTSNVNSTSAASTTTDKSSSLSLTKNHHRATKKAQDDTDAEYVRNLAEGVVMQIVNEK
FTKQRGDDILNLSKAKAKFLQDMMNSSRWRRLLIDLSAAHKDSALLMYCLQTISKKGYHR
EISARINQSDIYGVFNAMLASELTIIGKMSAGVRAPVDEHADNGAAPSDAANGECGTDSI
QKLMSDLRRMCTSDCHTYLYATELLNDLVRVTNENMAEQEELSSPAIQSALLKWGRLREE
LEEEMTKASTADASMASLMIKKRRVDVALAVSDLRQPKKRRLLSESSAAATTANGGHDAK
MRRKIDEHILNFIRKYANGMKLEAFDMPEKICGSNGSSSSTKELDDYIGQRLVAHPPAVN
ALLSSLFKPGSSRVRSYDVRKKISELVALAVIAARAIRSTSADQNNNNNNSDTAEDDFVK
EKLAETVLKACHLCEEVENVVSFIVKEDPNENDSSVGNQLCLLSKRSAVVAHSIMLMWAT
ELAKGNDFVSSASYSTLSPSILSLARLISKHHPFCRPLVLDLVMIFLHHKFASSREISYQ
QSKALKEQCLRLLIWLIVQGQAPAVFSRIAALLGGNQNAAALDAALIRYFVGGCLEVIDT
TTTTVNAKKSPSFSLPMTVSMARMMCTKACADALQSSYFEADKKLALMGLIRLFVSSEKW
WHCYKQISSHDRAILSX
>Stramenopiles_Ochrophyta_EP00814_Leptocylindrus_danicus_P006257_CAMPEP_0116006182_NCGR_PEP_ID_MMETSP0321-20121206_1583_1_TAXON_ID_163516_ORGANISM_"Leptocylindrus_danicus_var._danicus_Strain_B650"_LENGTH_869_DNA_ID_CAMNT_0003474701_DNA_START_1_DNA_END_2610_DNA_ORIENTATION_
PRRRLSRVPVALILLQRQLQILTIRTEEINAEDRKKQAIQTAIDKLAAPDAMLEPDCLTN
VSELVSHLGGSEGGPKAMQALTDGYHGQTAICGILSVWLKELHSKTSSSSTTTTTVKSTS
NVNSTSAASTTTDKSSSLSLTKNHHRATKKAQDDTDAEYVRNLAEGVVMQIVNEKFTKQR
GDDILNLSKAKAKFLQDMMNSSRWRRLLIDLSAAHKDSALLMYCLQTISKKGYHREISAR
INQSDIYGVFNAMLASELTIIGKMSAGVRAPVDEHADNGAAPSDAANGECGTDSIQKLMS
DLRRMCTSDCHTYLYATELLNDLVRVTNENMAEQEELSSPAIQSALLKWGRLREELEEEM
TKASTADASMASLMIKKRRVDVALAVSDLRQPKKRRLLSESSAAATTANGGHDAKMRRKI
DEHILNFIRKYANGMKLEAFDMPEKICGSNGSSSSTKELDDYIGQRLVAHPPAVNALLSS
LFKPGSSRVRSYDVRKKISELVALAVIAARAIRSTSADQNNNNNNNNNTATNNTTAPIQV
QDDEQGAPQDHEFLEMNRDEAMNRLRVDTEDLDLQHQHLKKNHDGTSITTAIATNNGQSS
SSSPTSSIVKYSIEEEEVVEDNPFAIHTTMDDDDSDDEKGLSRYTFELDHHDNNHHAYDS
LHTLQYEYENEYNDNKQQPNQQYSPSTKSLLSNLKISNLLQTHRQQLRRRRAERAISASA
SNSIRGRIMLIVSPYCDITERKGMLLIVLLAMLFVLLYYSMSFNAFYQDVIWKTGLVVLV
VRILHRPMYWLIWGRVVEQRRLAAMRVYDGLNGEMATAGRRHGSHVLYAVADSHDVDSHI
DVDSHDVDSHDVHEHVVDGETGQIGGVVV
>Heterolobosea_Heterolobosea_EP00818_Percolomonas_sp_WS_P007386_CAMPEP_0117455804_NCGR_PEP_ID_MMETSP0759-20121206_11552_1_TAXON_ID_63605_ORGANISM_"Percolomonas_cosmopolitus_Strain_WS"_LENGTH_623_DNA_ID_CAMNT_0005249127_DNA_START_1_DNA_END_1864_DNA_ORIENTATION_
XLSHHMPTSPNVSTTESSTTHQQHQQSNPSGSVSNSIINQQFPLYLNSALTTRRNVDAST
SHHQQDSTTEIDPTTTHMQNIITQSANQYDGIIDQLDILVTCLKITGLSNQMINAILVDT
MSSIIRKYYDSQRVQNMLFRYFEHQPAFFNVLLQDANFRRIVYELSERYSSCEFLAWMVR
WIAEKSEYRTELKAVASGATSQYDVFQKALLDSLLKIAHIHSEGDLNSDMMKDFCNLCAH
SEQNAPMYIHNVFSKQYPIEPKILMHXAHFRRISDELESHAIATSNTPETLLRKILFLIR
EHQLIDELPDVRVDNNTNPFTDITNSIVTMLSQHQTFASDIVKLYKHYTSNNQPPIEFLR
HADLLKLLLQDLYNPKSPKPRSDRTKYIHLLSLASVRSPHDTEAIQSLKKAFVETIDVCS
DKSSVRNLVHTMTALRPFTQHNVICMGILIWIQNVFNDPDSYGTSEPKNVKIYLSLIEEI
AFKHQSLRPTVLNATKSLLQRKEGVDAMQAMDLHRLFAQIFIYILRLGHVLETIQCIRDV
ATHVDLTILRFIVHQVLGLVAPPYSTAFLQQFCELLCFSRTQDALKEKKGSSSVRQFISH
ALESKSLRPDANMMKXATVVFVX
>Alveolata_Ciliophora_EP00824_Muranothrix_gubernata_P003445_TRINITY_DN14333_c0_g1_i1.p1_TRINITY_DN14333_c0_g1_TRINITY_DN14333_c0_g1_i1.p1_ORF_type_internal_len_403_score_66.58_TRINITY_DN14333_c0_g1_i1_3-1208
ISKPDWRTLIYTLSEEHKNCLLLDFAIRRISETGHQKEVAALPSVSSHLNVFASVLGETI
GALRRETLSKGLEDLRKMCNGDQHTYIYSQMLLRALSCQENGAHLRRLCQELSSDALAAQ
GDIIRHIDALVSGLSSFSDTATSLLSMLSANATNPSDVSKLHAQYSGPTPPPVEFIRQPD
VFRLFIRDLFNPAKNINPTFLEKYVYIVAYASCVDDSRERKIGTPYETDQTNGVNRRDLN
ETIHALATVQAICKFNSRGFQLKSHLADLKNYIRFPVCTMGMLYWIELNIMDKEYYTTGS
YTACNPIYLEILQDITEQHPLQHPLVADILAKAFELEPPELDSLALVEVRRTYLEYFVHL
MRHHYVLPVLERMHEWAERQDQSLIRFFITKLLGLIEPPFSP
>Alveolata_Ciliophora_EP00824_Muranothrix_gubernata_P003446_TRINITY_DN14333_c0_g2_i1.p2_TRINITY_DN14333_c0_g2_TRINITY_DN14333_c0_g2_i1.p2_ORF_type_internal_len_166_score_37.66_TRINITY_DN14333_c0_g2_i1_2-496
SPLDEGVVEFLHPELGELEDEDAASLPGSVGAHSPPTYAPGSPVYSPHEGPLPEEPQRDA
KDIRDECLAKFAEKDSIMDAQILAYVRRFVAAKGKPEVVVQLLSDHYRGYADMVGLVGDW
LRVIDLHDEEIEAMVMNNLKDLVRRRFDARRADSVFSAGPTQPTW
>Chloroplastida_Chlorophyta_EP00851_Chlamydomonas_incerta_P014045_KAG2442469.1_hypothetical_protein_HXX76_002555_Chlamydomonas_incerta
MAGAEELSRLEELLRRPDFVLEPNVKDVVRQYIKAQGKPEVILESLSEGYVGYAHMAMLM
VKWLEYVDDEPATAHDEFHYLKEFVKSKFEPDKFIGVFSSAATRAQVLPWLDGLLGDPRG
RKLIYELSAAHRNSLLLNFAIQRIMKNGYQDEVAAAGSGLASYFSVFHKLLANKVAALIA
AVKRAAAAEAAGDSAGVARAQAEVAVLVTELKDSCAHSQHTYLHVQHLLHHLGAQRGGQA
LLAAAQALEGAVAAAAPAGAVWGMQKLYLPPGCPAAQLEAAHLIGRMLQAGPEGPSHADT
LRLYGLYRSPQEAARGLKRRHSELSGGGGGGGGGGGGGGGEEDEQMQVQGDGGGEGEGGS
GGGDVYMSPAPLQHPRLVQALLTSIFTPNRPPSSDQLTAAADLLARATCTRPRAAASRDG
SGGGASTSQEAREVTADAEEAKAAEEQEQAARERIAETTQALQWAVGLLARAQAPAGQGG
GGPGPGGGGGGGGAGAGRFTDDDLAMARKVSRLPVVAAGLLHAVTCQLGSPAFYEDAGAV
AGAVPALVRISLLVATAQPGLAPKVLPVWATALAELHRAGQAEHCRLLLDGCVILMREAA
GAAGATAAAAAAAAEAVEAEKEEGRAGGEGASVAAGGSAAAAAAAVAAAAAACQGVVKET
VEVVEAWSRQGAVDPALLRFFVLQVLGCFAPPYSPDLAGALLRLLLAAGVRASNVRNEAA
AALLREFAAAAEALGPAAFSPALSNREQHLLAELAAPAGAAAGGGGAAAGGAGGAAGGSG
GAAGGGAGAQGQQGQGLGQPQGSLR
>Chloroplastida_Chlorophyta_EP00852_Chlamydomonas_schloesseri_P009324_KAG2448240.1_hypothetical_protein_HYH02_006825_Chlamydomonas_schloesseri
MAGAEELSRLEELLRRPDFVLEPNVKDVVRQYIKAQGKPEVILESLSEGYVGYAHMAMLM
TKWLDTVDDEPAAAHDEFHYLKEFVKSKFEPDKFIGVFSSAATRAQVLPWLDGLLGDPRG
RKLIYELSAQHRNSLLLNFAIQRIMKNGYQDEVAAAGSGLASYFSVFHKLLANKVAAVIA
AVKRAAAAEAAGDGAGVARAQAEVSALVSELKDGCEHSQHTYLHVQHLLHHLAAAGPEGG
GGGGSGQALLAAAQALEAAVAAAAPAGAVWGMQKLYLPTGSSPAQLEAAHLIGRMLQAGP
EGPSHADTLRLHSLYRNPAEAQRGLKRRHSELSGGGGGGGGWEEEQAHVDGGCGGDEGGG
AAGEDSAASAAPSSSCTYMSPAPLQHPRLVQALLTSIFTPNRPPSSEQLTAAADLLARAT
CTRPRPGDAARGDSAGGGGGGGGNGASRAGSAEAAEAEGGDGEEQQQDQAAQERIAETTQ
ALQWAVGLLARAQAAAGQGGGGPGGGLGGGGVGGGGGAGRFTDDDLAMARKVSRLPVVAA
GLLHAVACQLGSPGFYEDAGAVAGCVPPLVRISLLVATSQPGLAPKVLPVWATALAELHR
AGQAEHCRLLLDGCVILMREAAAAGAAAGAAAEAVAAEAAAAEAATAEREEDGRRAGGSA
PPAPVAGSSAAAAAAAAAQAAAAASHGVVKETMEVVETWSRQGAMDPALLRFFVLQVLGC
FAPPYSPDFAGALLRLLLAAGVRASNVRNEAAAALLREFASAAEALGPAAFTPPLSNREQ
HLLAELAAPAGAAGAGGGAGGGAQGQGLGLGQPQGSLR
>Chloroplastida_Chlorophyta_EP00853_Edaphochlamys_debaryana_P007841_KAG2489646.1_hypothetical_protein_HYH03_011925_Edaphochlamys_debaryana
MAAGEELSRLEELLRRPDFVLEPNVKDSVRQYIKAGGKPEVILESLSEGYVGYAHMAMLM
AKWMEAVDDEPSAEHDEFFYLKAGAMPCLEFVKSKFDPDKFISVFGSQSTRAQVLPWLDG
LLSDPRGRKLIYELSAAHRNSLLLNFAIQKIMKMGYQDEVAAAGSGLASYFSVFHKLLTN
KVSALVAAVRRAAEAEAEAEAAREAGAGGFTGAPTAGSAAATAAAAAAAEAASRAQQEVA
AVVRELQDSSGPSQHTYLHVQHVLRHLGSQPGGEALLAAAQALEAAVAGAATGVSKLFLP
PGCPSPLVDAAHLVGRMLAAGPEGPGAADVGRLHALYFPGGGRAGGAAAGAGGGSGGGSA
AGGRDEVAAEGDVAAEAQEQGPLSVAPLQHPRLLKSLLAAIFTPSRPPSRELLTSCSQLL
ALATCSRPSASSSPALSAPVPSGERAGSEAPGHSRDPEAEAAEAAATADRVAETEAALRW
AAELVQRGTGPGGGSGGGGGGAGGGEGTGGGGGVGVMSEEDLEMASQLGRLPVVAAGLLH
AVSQTLGSAAFFDDPPAAAAAVPGMLRVSLVIAAAQPHMATQVLTHWSRALTELHRSGLP
EQCRLVLDACVLLLREAAEADAAEAEAAADAAAAAAAAARPPSGSGSTAMASPFGAAAEL
AGSAASGPAAGAVSAGAVTRQVLELVEAWGKGGAADAALLRYFVLQVLGCFAPPYPPDLA
SALLRLLLAGGMRGSHIRGEAPAALLREFRGAVEGLGLALSAKELNLLAELAGAGAGGVG
GAGHVLRHLGSQPGGEALLAAVPALEAAARHRVAGAATGVAKLSLPPGCPSPLVDAAHLV
GRMLAAGPEGPGAADVGRLYALYFPGGGRAGGAAAGAGVGSGGGSAAGGRDEVAAEGDVA
AEAQEQGPLSVAPLQHPRLLKSLLAAAPPPPPPPPCLPSLWD
>Chloroplastida_Chlorophyta_EP00854_Cymbomonas_tetramitiformis_P010068_gene10068-11912_t
LNQATVNVQEQEEEAVLQMLQVPMAAAGILMWLGSRLSDPSSYSSSERTPLYLYLLHAIP
QLHPLQYQQVLEVLLTAFSTLARTKLGLQTQMLDIVVALIRMGYADAVLQFADKWLEQGN
PDPSLVRYFAAEELEATARMDHGHAMVRLLSSLLHGLFMSEDPPSIVILRDPLLIQKLLA
ANARAGRRGSGQAPAAAAEDSTAEGLSTVHVEAARVAVQTAMEYAS
>Chloroplastida_Chlorophyta_EP00854_Cymbomonas_tetramitiformis_P025332_gene25332-30922_t
MTTLVCSWLEQATADESTNESRAFDEVHFVSELVKERFDPQRADVVFSDGASVPTWLQDI
IKDRRFCRSLLSTLTWGRQAAVSMPLDLVGTAI
>Rhodophyta_Eurhodophytina_EP00872_Gracilariopsis_chorda_P001414_PXF40796.1_hypothetical_protein_BWQ96_09506_Gracilariopsis_chorda
MNEPATGFTTPFDADDAIFEDNLIDMLTTHVQAGGALFDACESLHQSYEGFPQMLRLVTE
WIDIYGDGTNILESAFQTSILANEANMISRLNEALAKPGAKEILAQVVSSDRWSAIVSQI
AMRHKGSNLHNMLIREKRLKDAGLDLDVVASADNFILGMEEQFSAFFSSAAVAKDKSVRH
LWERISAMCAYDEHTLIVGLRYLCSLSRRSGQIAISGLYKRIGEEVRQRIVLNGVAGTSV
SEQEKKHEIFRMFILIDAAAAGVTIRRSLVDALVNVMVSGGTIRSSEQDVRILVEVYGFI
FGDIDMSGIIQDGDKIMDGTADLSTAEKVFLIETLCHKEVLDDLMNATFSHYHRSYSKEK
VPDTAKRRCMVLLLAYIEMFRTMPESSIHSVLDTPPLRESFRNNLKAIVERFDSIAAACE
ACPPGTPWYKIKKGHAKTLVDAVGDPLMASAVYMWAREGLKGTEENVRALEKTAPRHLAF
LQAVAEVHLQLRPRILDAVHEAFVRDYPGLDITQIEDMRDNYIKYIIALARIQMTPEVVD
AFYTNWAGDERVDKAHLRRFISGLLDTISIPFSEELWGKVSRLVRHERVEAALDNETKQR
ISRLQEAGRT
>Rhodophyta_Eurhodophytina_EP00872_Gracilariopsis_chorda_P003255_PXF42637.1_hypothetical_protein_BWQ96_07641_Gracilariopsis_chorda
MSNPLAAFQREDAILQNDVIEKLETYAASGGNVKAACDALSESYIGRPDALRAIVDWIVQ
SLDGEQNLIDSFQHQLLTNADAAIPRIDAALATQSEASALISKTLASPTWANVLFKNAEE
HQQSLFADRVFQEARLQEVGFTADLIGSAQDLMEAVVQQERVIFGTENPMESEVKRAIRK
IAALTTSNESATFVVFQFISQLEHLSTDLFLKRGYQYVVQEIRKEVINCVTAIGGESERV
AKQWIYRLLILADSSIYGQQIPEVFIDALMGILDVTPRIRLEKHIKIVTHLYGTLLGQPI
LTNIRGSLLELRADVRDDPIVKSLLIHALCHEEITDALLALLFNSGSNKSNVVQANLKKR
ECLCLLVAYSKTFLPLQHDEIVRRLSNKETLAELNLRVRKAKRDLTHVVRVCEELKHGTV
VSKFKRKAIEMFASAIEDFITAKGILIWAEKSLRGGKDVRSLLVSAEKYLGFLEAIAFYH
SCLRKAVLNVILTAYMREYSGLESANVEQLRTILMNSITGMTKFMAGSDIVYSMAERWLM
EEETEEEHFSRFVVSLLRAISPPYEPQFLSCLTEFLRHERVLRAVLADDTASSLVKEFEL
TISAQAAP
>Chloroplastida_Chlorophyta_EP00873_Tetraselmis_striata_P035423_jgi_Tetstr1_455687_TSEL_042495.t1
MGDNQQLGKLEGRLKQPDAILEPHILEALRRYVMRGGKPQTVVEALSESYAGYAQMATLV
CSWLAMTDEEEGDRTTEEDGNEMREGQTEFSFLQNMVKERFDVDKFAGVFTKGGSGPPSW
LDGLAADRQGRKLIYELSGEHKNCLLLNFAIQTILYQGHENEVANVGSSLSGYFGVFHRL
MVTRLRCVKGLSQSNFQAEIASIANSCSQDLHSYAHMQMVATELGRHQHGGSFRRLSQEL
EKLAAEQHGELVWRMNEAFAGFSVSEAHQHAAALVGELLQVGEDSIASSRGQDIIRQLHA
LYTCSDPPPTEPLRHPRCFESLLAALFNPDHNLPHKTATVYMHILALAAAGLDTPSGPDN
SDVDSCRDAIESAYSIARDAVKGIKAEDVAADVPVAALGVLHFMEMVLSKMEFYRSTSSL
VAIPVFLKFLNHIAVKHSQMRCQMAGILAKTLHAMGNSKPLLARHFLDLGVLLLSYGEVA
AVMEMGAEWQKTADPSLVRHFILQILRVAAPPYSSEFAIWMLRLMLAGSFRKSRDSPRGS
PEAVLVEDFAAACMQLDFHVPLKLRESSMLKELQG
>Chloroplastida_Chlorophyta_EP00874_Dunaliella_salina_P014548_KAF5839747.1_TH1_protein-domain-containing_protein_Dunaliella_salina
MNPEPDTQELSRLEEVLRRPDFLLEPSCFSVICAYIKAGGTPNAIIENLTDGYVGYAHMA
SLMCGWMDALDNDLEGDGPSSVQPQASTHGAQQGMEGCGRQERNEFGFLKEFVRARFDPD
KLSSVFMKRAGGKPPAWLDQLTSTPQGRALIYQLSAAHRNCLVLNFAIQKILVQAVSVHS
LQQLSRELVDSCAHAGHTYLHAQQLLGAAAEHPRGGPVFERLSQDLQAATTALYPAAWGT
MVGVQNRVGAQNRVGMQIRVGVQNRVGADQGTSRHQTQHMQGNGWEPAASIQESHGHKRT
REAGEGEGEGEEEDRTRKQARSGSEGGGGAGGVAGLKSIDDLFEDEEEEEEGIGRGDGHD
QHHHHHPQHQHEQPHQHGHNGGGAGWGLDGKGGQEGNARQWEGLEGMRGSGAIEGRGHAG
CGGAEGAQQHHQQLRCRTEAERLEETQSALRCVLAVGAKAGARGLSREDVGSVQQLVSVP
VAGVALLHHIRCLLGARDYYGESGAPAVADYLRLALLVARSQPQLVQEVVDLLQCALQSM
GSQRAEVAHACLGAMVHLMRDCHAVEQVMAAVDVWAKEADPSLVRHFAIQVLVSLAPPYS
PTFAHWLLRHIVRSGLRRGRDMHQGTRNALLLQVRLHALACMC
>Chloroplastida_Chlorophyta_EP00877_Chromochloris_zofingiensis_P009162_jgi_Chrzof1_449_Cz01g16080.t1
MAGDDQLARLMQLEGFLRGKDAIMEPNVMQVVGKYVQAGGKPQQVIEDLSENYEGYAQMA
SLVCGWLEKADVASGLGSSSSATTSTSTTSSSVPDEFYFLQELAKERFNADKFLGVFRRG
PPAWLDGLAADRRGRQLIYDLSAVHSNSLLLNFAIQRILKQGHEDEVASVGSSLASYFEV
YHRLLAARLVAVANATSEQQLSSLCAEFKESCCQSQHTYVHAQHLLTSLGRLEGGAVFWR
LSQEIEAHAALQHGGAKIWMLQPILVPPSAPAVQFEATQLVSSVLTTCCSAPMSISSVVP
ETPSAPLQHSAEALLRLAQLYNSQQVPLEPIQHPTFMKLLLTGIFQPGTALPRDLFAACV
DLLATSVTTHEQEAEEDDHMTGEVTYIHREAVDRITSVLTSATDLGSHVVQGLKFSETHA
KQAEEVCSVPVAAFGLLQLVYGALSLSSYYTEDRYTTNFHAFLAILRCIANGQPGMTSQV
LDVLHAALSGMGSSKGVLAQQVLDLLIQLMMAGAVEQVLQLVKQWSTGADLSLVRYFVLK
VLRRVEPPYSALFAQTMMSLMTTCHIRRSKLEGGELLQQFAAVVSAMVFKPPLPQHQVEL
LEDLMR
>Chloroplastida_Chlorophyta_EP00878_Enallax_costatus_P018548_GHUV01019529.1.p2_GENE.GHUV01019529.1_GHUV01019529.1.p2_ORF_type_3prime_partial_len_129_score_49.47_GHUV01019529.1_191-574
MSSHTAADGAAGLDASGGVLAEIEAQLRAADSILEPGVLDLLKEYLRAGGRPQSAIEDLS
ENYAGYAQMCDVLCQWLEIADVRTASNSSTSSFPGAATLGAARGAAAATTPGSDGQVPDE
FSLLQELA
>Chloroplastida_Chlorophyta_EP00878_Enallax_costatus_P043684_GHUV01051734.1.p1_GENE.GHUV01051734.1_GHUV01051734.1.p1_ORF_type_internal_len_338_score_130.34_GHUV01051734.1_2-1012
RTASNSSTSSFPGAATLGAARGAAAATTPGSDGQVPDEFSLLQELAKERFDPTKFLGAFR
RGPPEWLNTLINDRRGRQLIYDLSATHRNSLLLNYAIQKILKEGHESEVSMVGGSLASYF
EVYHRLLATRLQAATTATTTQELQQISAAVAGSCVGSQHTYVHAQQLLTNAASWDGGRAF
KRLSQEVEATAVAKHGGAKVYQLQPLFAPVTAGEAELQMIRTVSDILSSSSAGLPGSAAT
PHPAAAAQLAAVSDQLRQLQQCYKQQEMLTVQHLRHPRFMELLLAGIFSMSKPLGTPPNS
KADLRAVCIQLLALAVAGRGPQDQEQQPHAAAAAAAA
>Chloroplastida_Chlorophyta_EP00879_Flechtneria_rotunda_P021413_GHRR01022570.1.p1_GENE.GHRR01022570.1_GHRR01022570.1.p1_ORF_type_complete_len_302_score_121.38_GHRR01022570.1_122-1027
MTSDGAALDASGGVLSELEARMRAPDSIMEPGVLQLLKEYLRAGGKPQAAIEDLSENFSG
YAQMCNVMCRWLEIADVRVPGSNGSSKATTAAAATGHAAGHAHPAAATAEGARSDGSIVP
DEFELLQELAKERFNAAKFLGVFRRGNPDWLHELINHRRGRQLIYELSATHRNSLLLNYA
IQRILKQGHQDEVAVVGSALASYFEVYHRLLASRLSGAIRATTPQQLLQIAAEISESCVD
CQHTYVHAQQLLMAAARWSGGESVFRRLSQEVEAAAVAKHGAAKVYQLQVSDAASPCPGF
V
>Chloroplastida_Chlorophyta_EP00879_Flechtneria_rotunda_P025754_GHRR01027395.1.p1_GENE.GHRR01027395.1_GHRR01027395.1.p1_ORF_type_complete_len_250_score_98.80_GHRR01027395.1_253-1002
MTSSDGIAAAAAEGGAMETVRGDSPTPRGAGPKIPESIARLLHQALALMTKASTAKLRPD
ELDSAVEVFQEPAAAIGMLQHSHQLLGNVDAYGEERMTLVLPNYLSMLHRLACEQPGLIP
QVLMVLQAVLKAIGSTKMDLSRRVLAFLVSMLLSGAVDLVMNMAMAWSTSADPSLVRHFI
QLVLESVEPPYSAFFARSMLAIMHTGLLARMRPTHGTLLREFAVGCQAVAFLPPLSNKDL
DLLEELAKY
>Chloroplastida_Chlorophyta_EP00880_Monoraphidium_neglectum_P007015_XP_013897251.1_hypothetical_protein_MNEG_9732_Monoraphidium_neglectum
MAAAAAAAPTEELLSLEGAMRAPDAIMEPGMAEVVGRYIRAGGKPEEVIESLTTSYEGCA
QMAGLVCSWMRLVGAPYAPPGAPSTAGGGGAFDAAPVATAAAAGPGRRGDMPPDEFTLLQ
VMGRNMGLGAHISGSWRGGGPADEERSSR
>Chloroplastida_Chlorophyta_EP00881_Raphidocelis_subcapitata_P007791_GBF95080.1_hypothetical_protein_Rsub_07581_Raphidocelis_subcapitata
MSDPAGELLALEGAMRAPDAVMEPGAADVVARYMRAGGKPEDVIESLTSSYEGCAQMASL
VCGWMRLVEAPYAPPGAGAGGSSAFDALPSGAAAAAATTSTSGRGEVAPDEFTLLQELAR
EKFDPDALLAVFRRGRPTWLHTLAADPRGRRLILDLSAQHPGSLFLAYALRRIFDTGHDE
EVAAAGASLSSYFEVYHRLLARRLEAAAAAASSAQLQQLAAELAEACAGGQHTYAHAQHM
LTHLAAREGASGSGGPFRRLSQELEGAAVSRQGGAAVWAMQPLFVPRDAPQQQRDAVRLV
SRALVLGPGSGGTGGAALMQAGQVLNQLQDLYARQGQPNACELAPLRHVRMLQMLLEGLF
SWQQQPTPAVQRTASHLLALAATGQGAPGVEGGGADHGRALAEAQAYIERVRALGSRAAA
GEKLDEADLASAEAAARALTLAGLGLLHLAGGFLGSAATYEDDRCLSSAPQLITLLRRAA
AAQPARVPTVVRALQAALTAMGARRPELADRVFGALLELLLEGAVAEVLAAAEAWAGGGA
DPSLVRAFALRVLDRAGPPYSREFARPLLRLLLVGKMGVAKRAGMLGAAGAVERLQQFAD
ECRQAIDFVPGLSDAEMDLLECLAPSR
>Chloroplastida_Chlorophyta_EP00882_Tetradesmus_deserticola_P010406_GHRQ01010990.1.p1_GENE.GHRQ01010990.1_GHRQ01010990.1.p1_ORF_type_3prime_partial_len_151_score_77.93_GHRQ01010990.1_531-980
MHCKILNDRGSLQLHEATSSMANNDTVLAELEAQLRAPDSILEPNVLDLLKDYLRAGGKP
QAAIEDLSENYCGYAQMCNVMCEWLEIADVRVSSSKHGSGGGALAATAAAGPAGAPGAAD
DAVPDEFALLSELAVARFDAAKFLGVFRRG
>Chloroplastida_Chlorophyta_EP00882_Tetradesmus_deserticola_P022149_GHRQ01024038.1.p1_GENE.GHRQ01024038.1_GHRQ01024038.1.p1_ORF_type_complete_len_127_score_32.03_GHRQ01024038.1_531-911
MHCKILNDRGSLQLHEATSSMANNDTVLAELEAQLRAPDSILEPNVLDLLKDYLRAGGKP
QAAIEDLSENYCGVYCSSVRRGRLAAVISANLKSAVRNTTVCVILSGQQAANTVRQQGSS
TSSSRK
>Chloroplastida_Chlorophyta_EP00883_Tetradesmus_obliquus_P002630_jgi_Sobl393_1_12826_SZX66267.1
MANNDAVLAELEAQLRAPDSILEPGVLDLLKDYLRAGGKPQAAIEDLSENYCGYAQMCNV
MCEWLEIADVRTSSSKHGSSGGARAAAGPSSAAAAGGGGAAGEADGGVPDEFTLLSELAK
ERFDAARFLGVFRRGHPEWLNELIADRRGRQLIYELSAAHRNSLLLNYAIQRILKQGHEE
EVALVGGSLASYFEVYHRLLATRLAAAARATTSKQLAQIAAEIAESCVASQHTYVHAQQL
LAAAASWPGGGVFRRLGQEVEAAAVAQHGGTKVYQLQPLLVPLAASPEERRAVGLVSEVL
TRTAPSLPGGATSSSQSSAGGAGSASNPARAAAQLTQVAQQLRQLLQLYTQQQEQQQQQQ
VVLSVQPLQHPRLMQLMLSGMFALDGPKQPQAAAAAAASQPKGPDLTETCVQLLALAVAG
PQQQQQQQQDQQQQQQQQQQRGSSPVAQVESHATVEGVARLLRQALQLTQMVSGPKAKLG
PAELDIAAQVCKQPIAALGLLQHSQAMLSDANAYGDDKLAPFLPNHLSLLHRVACEQPSL
IAQVLGVLRAVLGALGHNRPELSRKVLGFLVSLLVSGAADAAMDMAQDWAATADPSLIRH
FIQLVLESVEPPYSASFARSMLRVMQHSLFTRLKASHTAMLQQFAAGCREVAFLPPLSRK
DEDLLLELAK
>Chloroplastida_Chlorophyta_EP00885_Auxenochlorella_protothecoides_P001121_RMZ53126.1_hypothetical_protein_APUTEX25_005115_Auxenochlorella_protothecoides
MHGSDDPPAPGPGLPAPTPPDMPDHSSTLNELEAFLRQPDAIMEPSIVDRLREYVMANGH
PQQAVEYLSDSYQGYAQMAVLVCQWLAAVQHGAAGNDPGTPRAASQPPLDEASCLRVDGR
QLIYDLSGRYANSLLLNFAIQKILQQPGREAEVAAVGPRLGSYFGVFHRLMQNASQSQHT
YIHVQSVLQSLGAHPQGARFRRLAADLAGHAAQTQGAVVWRLSPLFWGEPGSGAVGPLLA
DLMASVEGGPLPSLEVIRLCALYGAEPAEARPSLDLLRHPRVFRVLLAALFGPGQGLAGQ
ALAGAVELLARAAAGGPEREAAVEATRAALMGAVTLTRKALHDAKLSAEELEGTGEVLTV
PICAAGLLCGMELRLAKPAHWSTTFHGLRLPPFLALLRRVIPLQPQLHDEILRLIGSILE
AMGNSNHDVARALLDCAVQLLAAGRVLQVLEWAAEYRARADPSLLRHLAYGVLEAALPPY
SPAFASALLRLMMHAGVKQPRAPGRDAGLRALLDEFAAGCSALEFRPPLSSRESAFLLGL
CEPR
>Chloroplastida_Chlorophyta_EP00886_Chlorella_sorokiniana_P009073_PRW60315.1_Negative_elongation_factor_D_Chlorella_sorokiniana
MSSSEGGWRPPHEGMQVDGQAAGEQQQSDAEPAGSWDDDPADLSDDEGQQQQWGPAGLQW
DAEEQQWDAEAGQHPAGSGDAAMQDAAQPAAAAGSEGEHAAQEVGQDASAGEQQLQAEEE
GEAGFAAGGGDELMDGEEQQEPGQQLEYDPQQVDPQQGSGAEPPDYEQHSSDAEQQEQQG
SGAEQEPQPAFSGEEGAIEDEPLPPGEGGEEEDAAAQEALEAAQHKLNELEAQLRQPDAV
MEPGIMDRLREYVMANGHPQAAVEYLTDSYVGYAQMASLERFDPQLFATVFTSGGSGAPQ
WLNGLIAEPEGRQLVYELAGRYKNSLLLNFAIHKILMQPGREKEVAAVGGSLAGYFGVFH
RLMAAKLREAAAAADERALETLARGLKEDCCASQHTYVHAQQVLCELVKHPHGARFRRLA
QELEAHAAALHGPVVWKMRQWFAEPGQPESHYAVAALLSDILASSASGAPPASEMAKLHR
FYWPQEPGQDIPPIAFLRHPRIIEVLLANLFSPSRQLQPEAVHAYSGLLALAAAADDQRP
NGPADGLAAAAAADGAGSSGEEAAQQQQQQQQGGGGGQLDLAAVPATRAALEAAAELAQR
VMQDQKSTQEDMETAAAVLEYPVCAAGLLRALGTQLSRPDYWQTAYHLLKSPPFLTLLSL
MVPRQPALHTDLLQLLGRALTAMGNTNHDMAKGFLSIAVQLVSAGRVFEVLRWAEEWKAR
ADPSLVRHLVFGILEVSAPPYSPEFAGSMLRIMMAAGIRRQRLSARDWGIKALLDEFSAA
CAQVQFKPPLTAREAQFLQDISADRPPGY
>Chloroplastida_Chlorophyta_EP00887_Chlorella_sp_A99_P003095_scaffold9.g3095.t1
MEDGEAGAAAGPDVPPRSEQQQELEDPAQPLTSPGQAASVKEQQGMPETGQGVGWKAGGD
EGEGAVLAATREHDAEFDRAMEVEGQHPRPSAAAANGQACSPSVDGVGGMAPPPYSPGAE
VGGSVARQAYSPSAEAAGAPAAGARVCSPSAEAADAGAWDAAERQQLEGEQQQGGSEEGG
EQQMMEDAGYADDADDAGEYGGTEEEAGMGDDDDYAAAGGAAGARAAAGAPPGAAYHHPH
HAGGAGGGAAEEEASKLNELEAFLRQPDAVMEPDILGRLREYVLARGNPKQAVEHLTDSY
VGYAQMSTLVCSWLKLTDDAAAAPGAAAPAVPPAAVPAAAAAGGAADELEALSPSRHLRK
PSGADSSAELDEAHYLRQLARERFDPGRFAGIFTAGGSGAPPWLSGLISEPEGRRLIYEL
SAKYKNSLLLNFAIQKILMQVRRFWLREAAAARDEGRLAQLAAELAEGSSASQHAYLHAQ
QLVRAAAAAEGELEAGEAERDEGRDGGAAAAGRGAGAGAGAAAARRRPRAASRFLRLAQD
LEVAAAAAHGGVVWKMGAWFADPGRSCGASARLQAAAGIVADLLAGAGAGGTPPTSELIR
LYRLYFSHHQRGQQQQQQGDSLQQEQQPPPQQRGRQQPPAGAAAMPPPEPGGSVPAPARD
MPPVALLCHPRVFEVLLAGLFSPTRQLPPEAYAACSGLLGLAAAAVDARSQHGPPQEEQQ
EQHGAGRGGDSSSSDQGLDLSEVTATHEALETAADLARRTLHEHRSSEADLAEAARVLEY
PCCAAGVLHMLGAQLSSADYWQSSYRLAKQPPFLGLLAALVPAAPGLHPRLLGVLGAALR
ALGNADHDLAKGLLNVAVALVAAGRVSEVLRWAEGWAAGGADPSLLRHLAFRILERAAPP
YSAEFAGSMVRLMVAGGVRRARLGARDWGLRALLREFGAACAAVQFSPPLAAAEAQLVQD
VSSDRPPGYS
>Chloroplastida_Chlorophyta_EP00888_Micractinium_conductrix_P007878_PSC74880.1_Negative_elongation_factor_D_Micractinium_conductrix
MEEEEAEAGSPQPQGNSGSPQRQWSSGSPQSQQEDADMAKAGGGQAELDEEQDGYAGGSP
YVHPQDERQPAASDEPQQYNGGGGDEAMQRDQQGQLEDDADDERQPPELRASMAEDEGGG
AATLPEDDDDAAALAAAAEAAAEAAEQHQEQQQRRLNELEAQLRQPDAVMEPGIMDRLRD
YVMANGHPQAAVEHLTDSYVGYAQMASLVCRWLEMTQPELPAGGAAGAAAAGPSGGGDGG
AGGTPGAAAGGSAAAGPGGAATAGQAQQAARPRLDEAFYLRQLAKERFDPGLFAGVFTSG
GSGAPQWLNGLIAEPEGRSLVYELAGRYKNSLLLNFAIHKILMQPGREKEVAAVGGSLTG
YFGVFHRLMAAKLREIGAARDERKLAELTRSLKEDACSSQHTYVHAQQVLGELAKHPRGA
RFRRVAQELEEHASALQGPVVWKMQQWFAEPGQPESHYTVAGLLSDILASSASGAPPTSE
IARLFRLYFPPEPAEQPPPLAFLRHPRVFEVLLQGLFIPGRQLQPDTLQAYSGLLALAAA
ADDQRQFGGGGSGSGDAQDGAGGGSSGNGEQQAAAGSAGGGGGGGGGELDLSAATRKALE
AAAELAQRVLQDQKSTPADMEQAATVLDYPCCAAGLLRAMGAQLTRPEYWQTAYHLLKAP
PFLTILSLLVPRQPGLHGVLLGLLGRALGALGNANHDIAKGFLSVAVQLVSAGRVFEVLR
WAEEWKARADPSLVRHLVFGILEVSAPPYSPDFAGSMLRIMMAAGIWRQRLSTRDWAVKA
LLDEFAAACAQVQFKPPLSTREAQFLQDISADRPPGY
>Chloroplastida_Chlorophyta_EP00889_Picochlorum_renovo_P006274_jgi_Picre1_33304_NNA_008628.t1
MSGSISAGDMPVFSEESDRSSVPDRQNNNGQDTNATTSGDGVGNDSAAHVLNELEVALRK
TDAVLEPGVLSTLGEYLRQNGNASQAWLRFVEEEDQEEEEGARQLALEKFKPSIFSGIFS
SGGSGAPKWLNSLIEDADGRSLIYDLSFRHQNCLLLTFAVQKILMQPGRDEEVASQGVDL
SSYFGVFHRILMVRLRAIASTNDTERLKELSRLIQHGAFSNVTGYLHVRQVLTQLEAVSQ
PWSCRFKRLRRIWRWQAKMVLLVKCLDFSSPPDDASFAASTLIADILATASGGHVAPSSD
VIKLYRQYKSRGSGCIPSVKLLHHPMMVEVLLRSLFNPSKRLHGEALEAHAYILAVAVGG
RDDCESFDAQKTFVDTKKAISTSIEMAHKATDDVFLTEEERSATEMSLEHASCCASGILM
LLRKRILSPDYWNSAYHIHKEPPFLVLLMAINKEQPSMRGDVFHLVKNALQTAGNASQSI
DSAIGLVKIMVDLCKTTYIDDVLSWAIPWARNAASELSRELVFGILSIAAPPYSGWFATS
MLKLMAVANIRQQAIGTRLWNSKVPLLKEFNDEVQKMHMLVLEKPEANLLRDFRVSFYKL
FVKSLIYFKLFHLGSILNMAFSGRMILALACLMAVLSAVAAVPCPHNRNIITCCASARAT
YKNGKVAKWKCEQCDDGYKLSSNKQQCIQQNQDQCGRGKGLDYFGNCAKCADKNCNTCSQ
LWTFCNRCKSGYTSDPEGECVPLLL
>Chloroplastida_Chlorophyta_EP00890_Picochlorum_soloecismus_P002819_jgi_Picsp_1_3538_NSC_06376-R1_th1_family_protein
MTSTAGGSPSASSGGSVPVFSESSRSSGESSQGPVAVGGPGNEPVAADDENAQVLNELEG
QLRKPDAVLEPDILWKLGEYVKNNGSPAQAIEYMTDGYVGYAQMGSLLCSWLRFVEEEEE
TLYKSAGHGDMRGLQASPGFGSPSNYSLKGMKNNEAENGISKSMNSLGGNGSPGSVPDES
YFLRELILDRFSPNIFSGIFSSGGSGAPKWLNALIEDSDGRNLIYDLSHRYQNCLLLNFA
VQKILMQPGRDEEVAAQAVALSSYFGVFHRVLTVRLKSLASTNEEEELKRLCLLIQQSAQ
SSQLGYLHVIQILSKLASKDSIWSSRFKRLLQEVEIANREAIGWKMGRFFAPSGDIAFTA
ASFIGDILSTASGGHVAPTSDVIKLNQLYSGHGDERPSVSLLHHPMLIEVLIRSLFNPGK
KLQGEALVAHVDLLAASVSGFDDVTLLSEQPKMKEMRQTIADAAELGHKATEDTILNERE
RSRARTSMQQVCCALGIMYLLRKKLTISEYWNSAYHVHKEPPFLVLLFHIIEEQPTMRKK
VFALAKDALQVAGCSSRGIDVASGLVSVLLSLCKSGLAELVLPWASDWGRNVDSQLSREL
VFGLLSIAAPPYSDFFSQQMILLMSRASIRRQSMGTKLWNKYLPLLKEFYNGCSISSLDL
GKAETSFLRDLKTSIDRK
>Chloroplastida_Chlorophyta_EP00891_Asterochloris_glomerata_P000738_jgi_Astpho2_738_Aster-x0956
MAGSAMDVLNDKEFQLRQEDAVVSEYVRAGGKPPAAIDMLADSYVGYAQMASLVCFWMDQ
AEGDQSSAVTGRRCPEANEFHYLAELARERFVPEEFDSIFKSRKGGPPPWIDQLAADPAG
RQLYYQLTSGHRNCLLLNYAVQKILNAGHESEVASAGSSLASNFGVFHRLLANRLREAVN
ADELRLQQLSKELQENCCQSQHTYAYVILADLGRQPGGGHFRRLAQELEAAAAAQHRVAL
RMQPMFLPACSGDQDQEAATLVSDLLVASQGAARAALPKLHTLYCQGQSVQLPALHILQH
PQVLTSLVELAFASPCRQPGKAAAEMHDTALQLLAFACTAVDDRPHSAAAVHLADVPAAT
EHLQTAVQLCHEAARGANPDANFIQLAKAALVVPCAAQGVLHAAQQHLAGRAGTSGAIAW
ASAQMEAAPAFLGLLVAVVTLQPVLLEKVVNTASQILFQIPGQAVDIAHAFLDLMVLMMR
EGCIDDVLQTMAQYSSRPSTDLSLVRHFVFRTLSTCGPPYSDWFAASLVRLMYKSNVRVR
STAASSDSSLVQEFVRSCARLKLSPLLQQKQLEYWQSLLHASSKR
>Chloroplastida_Chlorophyta_EP00892_Ulva_mutabilis_P007330_jgi_Ulvmu1_496_UM001_0504.1
MDDDTAREAKLREFDRYFCATDAVLREDCFAVANAAVNYKGPDGVATFRAKDVIQKLADG
YKGYAAIASLVCSWLQKLESQPTTHTSPSEPDEGGHDEFYFLAEFVRQSYSPASFKDVVK
HGEAPSWAKDLVSQARGRELVFQLSRSHANCPFIAWAIKATVTAGHAVDVTTPGSCMASY
FAVFFKLLTRFGRDLLAKPDAADAMVQDLCAAACHDQHTLALAQAVLTAVCRQRPHSSTP
FRYALQEMLRHACSVRGSRAHMMLPLLCSDSAHMRAMHSVAALAAAAHGGELPLAPTQAL
LSAVESSSRWPADALHYAPLLEALARAACAPRYRCSPELEAAATRLLAIASLTPPSAPSG
GAATGTTADISAELDAQEACLRRCAALLRSLFAPRYRPAATFDEVDEVISHRAAASTCVC
VTHALLRDAAFFSDAVCLSALPHLLLLLLRVAGAHAALRLRLMRIVADALRAAGSERPEH
ARGLLHLYLHLLMLGHVEVLEHVRRWAADADVSLVRYFVLQVLARCDGPYSEQFARSMLA
LMAACSVQRKREVGRLAEARARLLHAFARHVSSMPCVPSMSAGERDLLASLSEAA
>Chloroplastida_Chlorophyta_EP00893_Bathycoccus_prasinos_P006967_XP_007514995.1_predicted_protein_Bathycoccus_prasinos
MTFEEGDNEKEEDNDENINKEKRRLYLEQILSQKDFVMDASVIETLREYVHPTLSGGEPN
RAVELLGGNYRGYAQMTSLVCDWLKITRPPRVSATTSPGPKVSFAKFGNAGGEKEEENEG
KMGLNEKRNEGQDGGGVRGAKGTNEQTPTGGVNNNPSLLLSADGEKGAVMRDGTKTAADL
KVVGAGTTAAAHHHHHHHAMMFNNEVGLADGTMDEIGLLERLIERTFDASKADAVFDKFK
GKPPAWLEKIFRSERGRALLFKLADRHQNCLLIDLAIQHAWRAGLRREVRALGSAASAYF
GVFHELMADHFTSLCENVLAAASSKSSVNNNTAPGELEEKIRKDTIAITDMCTRTVGAYM
FAQILLSDIINGDEFSSSKSSFNSVIQDVAKRFSQDLEIAAAEKHGAAAVRRIATALSVT
SEDADVASAISDLLQAAGKPIGGLALGSSSFASRKRLRSGVGSSDSGGFNVGAGGGSAVL
AAAVAASAGGGHGKRALATWDLKKILGKYKAGENDKENDNGGRQKPSAAPLRRPDALRAL
FEEAFQYEANLHQLVTALTSGESENSPKALCVEILALATANDCYVQEDVNASRKDLLSAL
QICNQASKTFDNSTTLTNDDRKNGSGVNEKLSPSEFLEKCAELKTLSSSLPATAAVLTWI
ESAIRRDPEKSHKVAFALLETCVQSQPTLRLRALECVSTAIEVAGRGCGDDIPKAAIDVI
LSLFEDEKISSLENYEEFITDALDECVEVWTPNRIDQSHVKRFLSEFLEFAQPPYSRAFA
VRVLSCLNACRAKKGFSQSIDVFLEEVRVKKREFRPSLGREAMDMLEAACAGADINNNNG
PGKVRRGVTF
>Chloroplastida_Streptophyta_EP00898_Chlorokybus_atmophyticus_P007824_jgi_Chlat1_8042_Chrsp73S07517
MEEIEALLKAPDAITETTILELLGRYIAAGGEPQRAVQFLSEGYRGYAQMTQLVCEWLHL
VNSDGDSSTAGVNDETEINRAAAAAQGYLSQLVMDNFNPRVADTVFSTAKTSRPPAWLDF
LVHDAEGRKLVYALAESTQERHMGTCLLLNFAIQTIWKQGLFESSSSSTPNNSNTLSPPA
PAVAAAYFGVYHRVLLDRLDALHGVGENQYNDEASGLAASKQFADVRALACHSQYTYLYA
QMLLLELASLPGGRAYRRVAQELEAAAVVEAADNTTNNNNHHQKGRGAAARRLTALLLPA
GRATSENLEAAQCVADMLQEGATVLGDMRRLHRLYFPPSNPTSSTPSPNPAPPSAELLRH
PSFLSLLLGDLFNPRKQGGAGGGGVGGTGGGGGGVNPAYRDEYLHVLAYAACAKDDRERG
GGVDTDEVDRTVVALSTALKIVELAASGTRPRAGGTVGDPVQALQVPVAAMGVLHWVVVH
LKDNNYYKSINQYAATPVYLELIEMIAPLQPRQHGMILDVLMQGLKIAGSELGATAVAEL
KKRFIDALVVLVRSGCIDPALASVKRWVRQSTSGRIHDLARYFVVQLLDAVAPPFSRAFA
GHVLDLVAAIRGDAFCSGPGVRDFALFCRDASFDPPLDDDRTAAVTQLLEGVK
>Chloroplastida_Streptophyta_EP00899_Mesostigma_viride_P020095_jgi_Mesvir1_28087_Mv04678-RA.1
MTTREICEKKLSSTDSVLEPNVLETLAQYLSAGGMPDTAVQLLSANYRGLPHMAMLLSDW
LKMASADEQPAGISGQGGKGAVKKEETGVTSAVVVGAPVGEPSAQAGELDLVYFLKQLLL
ERFDPNKADAILSGSSRPQWLDFLRKDPQGHALVYQLTEAHRNCLLLSYLVSALYRSGCG
REIAAASSATASAYFDVFHPLLLDRLKDVCAFDPCGGTSSNNPSTNDNNVPRTPNQPGGR
ASHVDTKGTASGASAGTRGDTGGSAPRPDASSPSSPGALVDGITRLCCHSQHTYLYAQML
LQRLSKVADASGANSNSSNAGGSWGGVFRRLGQELEERALAERGAVVYRLGSLFVGGGAE
ADVATCMTNMLLEGSTIQGDVLAIYRKYQAADPPPVTLLRHPRFLGLLVAEIFTPRRATH
RWGSGGGPLSQRREHVWLLALAVAAVDHRVSGGALDTCHVDATVAALDGALRLLEGAASG
SLPSNTTSHMGSMGSSMHNGHGGEAEEDSLLSVLELPVCAMGVVHWVRTALSDVRHYGTV
HQAASTPAYLELLTSHTLAAQPHLQGTVLDVLAQSLAAVGRNKDVDAISGAEARCRLVAA
AVSVLTLASTSQQAEEALDFLTRHTGVGSGATPALAQHGLFAMLGETIPPYSAMFLRTLV
SMAEQGGMIPGDGKAQGPGPAVLLTSRPPPQQQGRRRELLLEFAAWYTRAELNPPLGASE
AQSLSRLCSVYSGDAALPAR
>Haptophyta_Prymnesiophyceae_EP00900_Chrysochromulina_parva_P001943_jgi_Chrpa1_1174_Chrysochromulina_OHIO_Genome00008250-RA
MATAADNLVEHCSLLREWLSLAGVEKAAIRDMVAKQVSELSHQHFDAQKLDALEEEPEWL
QPMCAERRWRTLLYDLFAANPDCKLLKATVGELSKGEHASEVAAHPGLLALIGGASSLQA
FLGSLGTQLHGRRHGHTMQEGLDGVACAGEAQFFCAQLLLRTAPLATLGSRTQLEKAAAR
MADAAAATHGAAGARRLQLLAAGVPRESALLSSLVSVLIAGVITPADAQTLCSHSEMAIS
QSEMASSQSSPRGVGAAVRFRVAPAGAVSGATSGAVSEVPLDGAVSGTIIALHTDDPSAV
YYTAQAVCEKNEVSDIGASVALLHRCIDEPAAACGILHWALVVLTTARFSGARYNASFAP
DVIKLVLAIGARHGALRDAACTLLHACLVHEPETDSENNALSVVAVRRLLLDGLLLLLAR
GYALPVLATLHAWIAGSDLSLTRHLLQQLVALVAPPYSRPFAVLVLAIVRHPRTLEAHRG
LGARQSLVSFAQQARAVAGLEETADEVLALLQA
>Stramenopiles_Ochrophyta_EP00902_Fistulifera_solaris_P003125_GAX12332.1_negative_elongation_factor_C_D_Fistulifera_solaris
MSELTTEKTPQIESDVHDWSAYYDEEGRLYYYNSVTEESSWDPPEDGKFNPPEIVEGEET
AVATTDDVNTDGANIDAQQAEATSNQQEAGDNSAEKPTEEVVSQWIAYKDEEGREYYYNS
STGETQWEKPDEHVVSAEDLEVDEETAGTEAVEGSATIVDIDRGLIDTGGESMQMEMEGD
GERHGSPKEDASETAKQESQKQWVDPEVLRVQEAEAALNQTDSILEPTCIKNVAEVVRSE
GGQPQKAITSLIDNYHGQTAICGLLGRWLADFRTAATSSAGTPADGPSQESTDAVREITQ
GVISRFVKERFSKETGDRILNLSKAEAAFLEEMMDSSRWRKLLIDLSAVHKDSAVLIYCL
QAISKRGHHREIAKRVNQSDHFAVFNAMLQSELTIVGNVSVSAESDISSAVELDDLVDDL
VRACCSTSYTYLYSMEMLRHLVSRALEVAGSSTGSRLNRAIRKWRALSQSLENSMIDPSA
PSNASGTSHLFRKRRLDVALTMSELHQSERRRVKNDPESNEQHVVNGNGTKRKLETALLS
FLRRHSVGMQLDDVVLDSLLPSGIDITSFADTGRLFVQHPVAIKALLEHLFKPGSTRVVA
PVLRNKCARLLAFAVLAAEKAAGEEGGMAGDYSDEVALTRMIVQASQLCEQLETMVSFLV
LLDETKSGTSPGEKLCSLALNCAAIAQGVVIWAEAFTHGTDFASSPAFPTISVSILSLLR
TISVKHPFTRKRIIDVAVNFLGHSNQDISYQKVTTIKEQSIRLLIILLLEGEIPDVLGKL
SHKMEQHGSSDLDASLIRYFVGGVLECARPPVSSEFVRCFGLFLKTPKCIDAVRSTYFTE
SNQELFREMLLSFERTASPEDTSLVITLAFAYKVAN
>Stramenopiles_Ochrophyta_EP00903_Cladosiphon_okamuranus_P010895_g10291.t1
MAEAADAACPWQRHYDDAGTVFYYNEVTEESEWDIPPGWEDYFASLDNNAGPEADGAVED
GNVSAAAEDEQEHAPAEDGDGTREDAEQQQEVDDAEGAEALLGLAQQATGGEQPRSEEGE
EKEEEEGTSPLQDRDQEHEGGAGCFGTAPSSPSPMDEDDERQAGEGEGGGGESARGSRVR
ASSEDAPAGVTASASHGGIGSDGGKGGVAEDAAVAAAARSSDAGAGADGCPWIQSVDEES
GNVFYYNEATEESSWDEPLEYTKFHAAAAAAAAAAASAEASTPAAVDSDSEEEYYQHEHE
VDEASAGADGGGDGRGIPSPSYSYDGQEGGDTTARPSSSSRSPSPRRSDSDHPSTSGTTS
ASARRARRSGSGGSGNNNNAKSSPDVGLSFPAFGDDYSPAHEGGDEQWQVHDEEDAGKSS
GSPGGGESNGLRSGASGSGFAVGELSPTVENGGGGGSGRAGGGGRQERGVEEVGGGGKEN
SVVVGVGGDGKAPRYSEDEVKQMVEKAEREVADCERRLEEKDAIMEVDFSARVAAYQSAR
ERLELLKEGVPNRQNFLKETRNAGVRKLVAGYTGYAQQAALVNNWLNQATDGKEPAETED
LMLQQLKRLIKTNFDAKKVDTLLDSSMPAWLLTMQEDDGWRRTLIELAREHRQSAFLRFV
LKQLSDNGYHREIASVISETDLFSVFNGVLKDALARIPADDDVEATEALADLKRMCCSTS
YMFMYSQQLLIDLERAAAEESRLAAAVSSATKVNGNATTTSGGSRKRGRHASSSDASADN
DKEAENDKEKKSGGGDCEAGWDSNAAARKYKRLRQELAGHMYKVGGRADSHSSSPDAGRG
VSGFSLGRSISGGIGGGGGGAGGRNGLIGIGGTEDDGTASAGAPTGGFLRGLEMGLNLGP
SSSPRPLQGSGVVAAAAVAAAQSAARAASEAVVSLLGQAGGGGVTRRVVVLTDAVDALVS
AFGLKPTARAAIEGEQAAGSEHTRRPSASLVRHPTVMGILLEALFHPAHRCASEDLRAGC
CALLSFASCVEVPTLDAGGEGGGREMVDLAELAQTSHALMQAAGECFETSQLATLQGRLR
PFAEHPIVSLGVLTWIHAQVSTEAFVSTPSFLSYAPVFLKLCGQAADEHPPQRPETFEIL
KFMLKAHTAPDTPPATKMKLKQHVLLRMAELVVKGYMLPVLEYLRKLTSGPGLDQPLIGF
FMVKIVGVAIPRPVARRGNAKSYSPTFLNAMAGLMGVPRVRQALIALKPVERERVGGYAR
YCLKFQRDDLTAEALEWMKQLQATFLSLSDLPANSQAATL
>Stramenopiles_Ochrophyta_EP00904_Undaria_pinnatifida_P011498_jgi_Undpi1_7479_HiC_scaffold_22.g09952.m1
MAATGVCPWQRHWDEDEGAYYFFNEEAGTSEDESHGGRELESTPITQHASATTTAPAGPG
EATPPPQENYQRDEDDRAVSSAISADDHQEQEQEGGRGEGAEQGRSPPLSPSADYASSNG
RGGGAGDSASVTNDESRNSDDHDDNDDEAAAETSAPIGDGGSSPTDTPTATATAAAADTA
TASAAVASCPWMQTVDEESGNVFYYNETTQESSWEEPAEYTRFHSSSALNRVGETGDGIE
TEVGTLDRIGNEIGEKIRDRSGSGTPGSGSGTPGSNSNESVATSAGSDKDEEEEEDEDDE
EEGEDDGESGKRSPGEGLNLDPVSPAQEGYYSGTPSPPSSPEQAEYGDEEEEGDREAEAA
AAMAALAAAEDGDYQAVGGAGDGALQPRRKSARAAAAAQERSRSPSPDFGQGGGGGGGFP
SFGEEFSPKNDWHRKAKAVGGGGAGGGFAVGELSPIVENGGTLGEDGHAVALGKGGEGRG
GGLGVGVGVEGEASGRVPGKENAAGVVEGGRHVSEAVKQQRIVSAEKDVAAMEARLEEKD
AIMEVDFHARVTEYQSALRRLRLLKGEASNNRESLNQSVKKLIAGYHGYAQQVALVNNWL
HLATNGQQDTENLMLQQLTKLIKKNFDAKKADALLDSESGVPSWLTAMQGHDGWRRTLIE
LAREHRGSALLRFVLKQLSDRGHHREIAAVINETDLFSVFNGVLKDALARVPADDEVEVT
EALADLKRMCCSTSYMFMYSQQLLIDLEIAAAAPETKSGDAISAADSENTGRRTSGRKRG
RENSAETQQQEQEQERSAKKSRVGEENGSGKSLGGVVAEDKEAVAAWEGGRRGRMAAARK
YKRLRQELPEKKMMVRGGGPLGGGGGVKEWEGWAKHMYEAGGTTTSLASFLDASTNLAQN
QAAADSPRLLPPPDAAKLIATTRAASDAVVSILGQAGGGGGGGGVSGSGGGGGRAGGGGG
AARRTALTEAVETLVSAFGLREATRAAVQGAAEAAAVAAVEGKAARSGEARPPGSLLRHS
TVMDILLEALFHPAHRSPSEDFRAGCCAVLAYASCVEVPTLGGGGSGGEGSFTKEAVDFV
EVAETSHAIMQAAEECFDMRPAQLTSLQGRLRPYAEHPLVSLGALKWIHAQVSKEAFCST
PSFLSYAPVFLKLCGQTADEHPPQRPDAFEVLKLMLSARTAADTPAASKTKLKQQVLLRM
ADLMVKGYVLPVLDYLRKLAEGPGLDQPLVAFFIIKIVGVAITRGGEAKTYSPAFLNAMA
DLIGVPRVKQALQGKQLSPKDRERLNSYARYCLKFQSKDLTPESVESMMQLMTGLEGA
>Stramenopiles_Ochrophyta_EP00905_Microchloropsis_salina_P008675_TFJ88516.1_hypothetical_protein_NSK_000090_Nannochloropsis_salina_CCMP1776
MEEEADAEPLLRVEGWEIYSTDDGNAKPYFYNTSTETTQWDIPPELVGNEQVMSLMDVDE
AYEEKEDALSHDKSDAVMQDDDEMLSYHPPQEDGSSATRLEHATALEEGEVESDSEEVGM
HEEEGQYGQHHDDWGEAKDEETGQVYFFNQRDGSTTWDKPEGFVSRLLGEEEGRAAEEEM
APEPGREAEGGEQDMLELEEGEVEEEVVDMEEDEADAGERPAEALAWGWQAKARWSPCAE
EESGDRAAIGGGEGSFGVAAGDSAEMGGGERALVSGAGAAMTTKEYEEMMLRQKLRQLRE
RPRPELQELQEVEGAGRGEEGGRGSDRADRVIDAAASEEAGAAASVAVTVPGREFKEGRE
GIGQGEEEERRDRREVTEAAAAPPPVSPSHREAEAAMRAAEEALAQARALLCSEDSIMDP
GIVGAVRTYIKEHSRRVEAGEEVEEDVMDVDELLAGNYRGMANMALLVGKWLQELGGDGA
EPDMDGQELVLEHLRGEIKGRFDVDKADALLFGRKQDMVFIDDMMGYKRWRRTLMEIFAQ
HKESKLLGGYCMQHLSRTGHNTEMADLVSVEDYWSVARGVVTELLAEVPWADHVHLSRLS
ANLKRICCSTAYLHAFSQDVLWSLESKLLARADASRDTSNISTAQSLMAANRRFRRIRQE
LESAAWEAAEQGIGAAGGSQGGSWYNRCRFVHRLSAWQAEAPPLNLAEEDDPMEAVEKRR
RVVDMLVVLFSEGRLTDVAAATLLETYVDANILFTERQEARTGAEEVPGSTAGEEGEEDE
DGNDIAQIRGPLAFLRHPRLLEVLVRAVFDPKDRLDTETRRASACQVLAVASTALEDGSV
DREEADALYGGLRQASALLADEEMLRWNMCTSGMPPVLKGLLRAHPVVAMGFLHWLRVTI
QDPEFHNSRQFNEVMHVFMRLLQFLVLERPLHHPAIFEALKALLTLKPTESSFNIIKMKR
QALQCCVFLMSHGFVLPVVAFFHENLAEMDHALVRHFLGLTLVAAQPPYSSVFVCALASL
LRETVVSKALRSSLDEAPKRALVKFIETVCEDDMEAKSNGDYKHQDIPVSSDGPAASKSM
LLDPAMRKGLRLVYSDMLKKRESDRQTYDRADKSGGGQ
>Euglenozoa_Euglenida_EP00906_Rhabdomonas_costata_P022415_RCo032376
ESGTAGVAYRRAMLGALVFMAHRCGLVLPVLGVFASQLPGLDLSLIRFFLHRMLSPIEPP
FSAAFVVSLASIVCHPKVLSAISSSSLASSPVPALVEFLGHTTTWANPYGLPAGTLRRLR
EIHEVFSQQ
>Haptophyta_Prymnesiophyceae_EP00908_Phaeocystis_cordata_P016838_Transcript_28155.p1_GENE.Transcript_28155_Transcript_28155.p1_ORF_type_internal_len_310_score_115.26_Transcript_28155_1-927
ELQIRAACGSLKIHISSNIRRTLYLIGAREPDRPPLDDVPPPDSAMNTAATLRSWLLLAG
EKEKAVNDLEAEHTCLLVKQRFDAAKLDELEEQPEWLEGLLAHKRWRTLLCSLLEANPDS
LLLQYAVRRIHQSAHAGEVTSRPGLCALLGGGSSLGDFVGTLGTQLQALLRDGAGAQEAL
SGIGCAGEVQLLCSQLLLHAAAHAVASGAPLAAPAETPAARISRKRARGDEGGGAGAAEA
EAGAPAAARAAPAAAPAPAPGGAPEAGPALVGRLRVAAEHMAAAAQQQQGVAARRLQLLA
LGVPRHSRL
>Alveolata_Apicomplexa_EP00914_Ancora_sagittata_P002832_GHVO01005985.1.p1_GENE.GHVO01005985.1_GHVO01005985.1.p1_ORF_type_5prime_partial_len_754_score_163.93_GHVO01005985.1_98-2359
EYMLSAINLAFTNLFRFPPLHTAVAALLSRKDQRSSVMSLQCRGALRLSTLNAEEITQLQ
DAVQTVVDAFERRGGPLYERPQTPRHDSPGGGGKNARGGGLADWDDTDSGAPSSKRIRVN
GMHDSDVPKPSRALEREMDEMMDACPPHGHGLGKGKAMLWTGAHISREVESMSEDLSGSS
DSWSDPYEQQESESSVTGVKYVALEDIKHLDNCPIPPVEHLGLSRQDPNRPPHPSGALSL
VRTVIQDVPPPPGPGNDVSPTPSMGELFNMLSASQIGDPDVRPCTENQRVREGPEMPPQE
ALRESLLLECVLDTFTTYPLYLEPPIVSRLIELILNLLVYSAYELMIMFEDTEVISKRKK
MLEDMKNRVENARSRQWSGHGDIGSSVSSELPQWNWEWDGFDTGGNDVTESVVDEWQSVL
LDYESKLSGISDFRLHEDKSDIGSGTELNESNFFPPADESNDAPPFDGGKSTIDSQTYKN
VHNDGRLGTPLQHQLDPERLRTMKRRHQDFSAKVELAKSRARRELFEIYRVIHDPLYDSL
DLKLHYLSSNVSTAVAASVVLNYIQLTVLDNSDDPLLSLTSSVLTVLCHIAIRHKKKHAL
VVTFLKRCFESEATLPDPEHKQLAAADFQEKRAHTRRRILDFCMWLVGAGSYVPVMAFLA
NHVSFLDRTVVRAQLETIFELCKPPYSAEFCEAFLGLLHAAADEGVFTSKPSSVGIKFSC
DAFMKSVWKSYVPYRIPSKVDNLMKRIRDQVFN
>Alveolata_Squirmida_EP00916_Digyalum_oweni_P020952_GHVL01034867.1.p1_GENE.GHVL01034867.1_GHVL01034867.1.p1_ORF_type_3prime_partial_len_716_score_181.44_GHVL01034867.1_1-2145
MTQKDESVQNLISPQTLLKFKRFEDPREQNRARSECEAVLSQPDSIMENRVVEMVGIFIQ
NGGHLQASLDLLTLTYRGFADMLELVAGWAAYLDTGVSPAIVGKEGAKLKEEIIVKEIAS
QMILSFDPNKGKDVFQFDFTHQFQKHYLKDPRQPLSVVKRCAQLVSFHHWRNVVYELAQS
QNSVFISFCIHLISEITYLSKEDSIQYLRAARSNCTGFVRVIVKEILKCINSGTKPRPIS
NVLEACHFTEYSYIFTQAMLLAVHERRPVFAASLKALSLELVSKMDVSYNSSRSYLRFGP
AYLYNDIVNHLNYLLKMTHEQANKDWNIEDICQLARLFELEFERFIGNRTIPKNLQKQNQ
RSIDQSSSSGDIKTDDETLGAYDDLTYYENKSPDGSMEHFTGESSKIPMGAGKSVYMNNY
NGYKSDDKSSSEEPLDNADSEITCNRMSVNYSGERDSELGNQTSVNYEGNEDSEMGGMSS
IYEGEGDSELGNQTSVNNTEGGDSEMGNQTSVNYTEEGASEIGNQTSVTYQRGGGKWYDD
EELPRSLISGTSISVKYPPPLVTPQSDYVNQLLSDDLNYVAPLEDLPLGVQYEQLPLGVH
LGCNKIGMVGDEDSENPQGVYKSSQRSIKDEKYPEGGEYEISKNETFLDRFVREHLESVN
QNSDYYGLEELLSGMKDAMSHDDHDTIYKNIYNNNVYSNIYEEEYAKWVYNVRSS
>Alveolata_Dinoflagellata_EP00928_Gymnodinium_smaydae_P008520_TRINITY_DN13101_c0_g1_i1.p1_TRINITY_DN13101_c0_g1_TRINITY_DN13101_c0_g1_i1.p1_ORF_type_complete_len_2289_score_469.50_TRINITY_DN13101_c0_g1_i1_118-6984
MQRDAQQTDCGDTLKFVKGGGEHGDVVSRRARLRRTLSGAAAKATPNGSINVLQAVVKAT
EDIKVLELNCESGLHSALEFVAVMDVTPGEVFRGLLDQLCNRMANAMRTSRQEEVEAVLA
EMLRHASSPQVRDCMVAALLRLAALSSSSGSAERDAVDALAASVRSNAAQLDLLPSSIQQ
LVWEQTPDLFLQKIRPLVTEYVRAIRARAGPLMDVRQKAPEARRREDVALQELVELVSSR
RKLYLSLRRFLLTTFRAAGAANGVSRSKTQDDADAEPSDSLLRLPTTSAKRADGTRSVGE
PVSIGVEAFLGTLRTQLLMSLIDRRVLKPALSGSWSITSEFQGGSVLYSVTLVQRGDKIE
GTSQLGGITAVEGSVSGSKLSFVQRGALASYICTCEISQDMLQLTKGAWRTEAGAEQQFH
QRGTFSGVREGPLSYCDSDGQIWDDMAHLLVNLDRGNAQPSRSAAAGDASIHSVGMQQAV
RGLASVAMRPRRGDASMDDLDLVLADPCIVATAARSLVPTTATSSSSTPDANDICLETRA
ALQLLLCQGRLVPDESRKGGVANAAAVAAERARVIAELAEGPPSASALTAVGLQPEMLVA
AFAEAAAEGALEVNTSSSAPTEAGKGEASALAVAVRRACEGLPKSAGALQALRLLLNTLA
NRSLALRRQTALVECLRLATVAATALQETCARSQPDCLQRQLVDVLVSTSLHLGDYFDAG
LRRAVTSYLFPLAARDAWTHCRTARLLAGVYRRPNFVPSREEISAVKQLLGTGREPAAST
NSGSAGDEELSACTDAHFDWSQTLAEVYISMVQGKGYLVNLYERSHLGLRFPIGGSWFAP
KPPQAIGGTAEPPPATTQASEAASTATLSSQHGVGSVGPASARGLQNRGQAQRWLSLEDG
ILTPQIGDHVREFLLSAASPASSSTASPAPPMHAGADGEAANAVDIDALRAAVTDLEEIL
ANGYRGYHWLCHLTARWIQVLERSRFVSTRASQLLRNLMRGRMVEYFDADKADQVLATQR
PMPQWLGSFIQVPEWRAVVYELVKRAKGPASSLVSCLLRQISDKEDYESELQMHGSSTSN
FIVFCRTLRGEISRLFMLLKQTCGPPGEMVVADICRVCSSSEYTYVYAQAILHQAMRLRP
QWSASLRHVSQRLSEAASQKSGSVLRLDLRFTPLARYPDIQGILHSMCRFGRDIRVVPND
VIKLCMLLEELLDSEGLLGSTLGPAAAGVSADGSITAAAAATGGAARSSEEEAATLASSA
HVGAPVAFVEATDCLTDDNDEDDARTEVIDRDDGSFFSEEAEAEQDLSGCLPDSDGLAGL
LSKSGTAAQSCAGDRAGTLVEQRRNLSQGDDEDAASAEPPRSASAFSNSFDEGPGQSASV
AGSRDRDLGDNDDEGCPDDPERSGVGLRFDDDAGTPRTSRGPTRRLRAQQSCAENSEKTA
SIFHMQAVSSRGAANEQATNTLDQAAKAAAEEAAHRGALGVIEALRRPQILEALLARFVE
VQLDERAQRAFARLLALITCEFPAASATEPAALQESLRQVRAAIDGAECELERVYYVTHQ
PQHSWLRRLACVSRLQRYAIASMAGLRWLEHVVFSRRLSASELLRRMSQGLVFLQLRRAV
DAHPRQGRSVLRVLEHMLDLLPNLEEEEPLAAERRGEDLEQEGDEGVAGDAVTTTRGFGV
GDLRMRIRRAIALMLVYIASRPRMSLGVLQLVQKSMETQALDIAALRIFMKELLGATRPP
YSATFALFISRLLLLKDFLPPDPAPDFRAIALNFCQAYRSDHPTHTRFDRDRTVETLKNL
ASFELMLQRSPTSSPCSDYGEVGNAASGSAAPGEPGSGFAAAGGAAGAIGRASAETPRGA
QVDTAGINGVAGREVEPPTLAGRMPWHDSELRSWQPLSGDRMERDPERERERKDSFHLHD
GDAVISPSALPSAPPASAVRFAGEGKSDHRSACAPAGPATSVASEVGNPELCVEQVELWD
WWSSTGKNKRKPADASGRSVGPAPASASGSARGAAPPARKRRRVARSLAAERDASCTPSS
PAPPASTRAAQTGRRGRGRGSGGRGRGAPSARSRVQRRDPSPSESSSEESADIAAMSAAS
SVRTVVAGDFGFSAASLPETRAAAAAAATAASAASAAASTAVDPPAAAKRAAEDATGARR
KVRLRVRIQEDDVGDKAAAGAVEAKAALPDAAPAPPRAFTLKELQGHWRHSNARLGAFVV
RGDAAYLGDGHDGRLLGKVVMSPDGSLVMCGYVLCNEDSTLDSIVWRSGDLPRVVWSKEG
GGPGSSNA
>Alveolata_Dinoflagellata_EP00929_Paragymnodinium_shiwhaense_P012981_TRINITY_DN120848_c0_g1_i1.p1_TRINITY_DN120848_c0_g1_TRINITY_DN120848_c0_g1_i1.p1_ORF_type_complete_len_2012_score_453.76_TRINITY_DN120848_c0_g1_i1_106-6141
MSGTEAPDAANPHLPVSAPSSAVAPSASGGSGRLRIKWRTEDVVEAKRKRIRAQLLFAAG
KGAEELTIAAEEARRKELEFDECLTPAMEFMAVMGASHATVWKAVLEDLRRQFLDALRNC
RKQDIDTLMKEMLTYTHNVEARDFVVAALERNQSLGTGTSSSSTAPALGSSGVASKGGLE
KQAIDTLAKVAGADAAMMDRLSEPLQRQVWEVHPKLFLEKARPLIAEFVHSVRHRYGPLL
AERWSRRLEPRSRPGEDVRPEEAALMGLAELIGSQPGLYTILRRELAETYRKSAGVGVPA
LRRPGVPQSGGAVEEAAAEPISIGAEPLLATIRSQLLMGMVERKQLQPCLTGTWRLTSKT
SSGMVSYDIVLVQRGKKLQGVSQLRGSENVDGTLDATRLSFVQQGANVKYSCTCRVAQDM
MSLQGGLWQEVRGGDGSGSSGSQLRGTFTGSRIGPICYADSDGRVWDEMTAMVVTLDRVQ
QRKLTNGLDSAACSELQHLAKAHGEAHTAALNCAKEAEAASGDSVQAETSRRCEALRRSC
GLSVTDLADDVDILLQDPLLVHAALRGMVVPGSKEPARDPMQFVGRGDEANLNLEVRKTV
QLVLCAAQGAVAERGTSSSKLLQQLAEDPPDDATFLAAGLDMPLLSKALRRLQQKTTDVD
AENLELKEVVQKAGQCLPASSATVTMLRLLLNVLIGKFLLVRNRAAFEECLKLAETFFAT
TGVDWVIRQLVDVVVSNALQLGDLYDAGLRRAVSTCLAQLSYRDAWVHARALRLVGLYAI
PHFAAAREEMTVIQRFLGDTVSSEVKEGASLCDKYFDWGRHLAEGYAAAVRGKSYLVKIY
NNSKLGKAYPLGGPWERVEARYASPAFTPQPPPSLAPASDFASCTLPSPLSEAGSRHWSP
VEQQARSLRLVKSEDAIMTPSIGERVREACKAASGGATDQESKVEAASEVAEALADGFRG
FHIVANLAAKWTVALGGGSRGLPPALASSTVSPDCSGPSVNAPERILMRMLMKRQMVAGF
DCERADELLVASECSGGRTARTPTMPAWLGPFIEVPEWRHAVYELVKRHEGQASAFLKCI
LHQISRYSKFKEELQAHSSTTSHFMVFCNTLPSELSRYFALLREDPLLAETNVGELCRTC
SFAEYTYVYAQAVLHQLMRERPYCRDALRHISQKLTDVACEKSSSVLRLNLRFAALRQHP
EIFDILHSMCRYGHDLQVVTSDVVLLCSLVENFLDLKRPSPPARSSGGSVPSDAETSGGG
GAEPSRSFHFDNLDDCDGQTEVASDVGSWHDLADPELEDWEGCSDVLLSLAPEEPESECK
SRRVYVSVASSCPDAGASSPRKPRRLKPQPSCTEQSEKTASIFHMPAVSTVGSAAWAAKK
EAEKAEEEARESRFGQRGVLDALRTKAILEALISRFVDPSRKLSSRDRKAYVRLLCVLTT
DSLWFPQEETDAAEAENKQLSLAVNVCDELNQMHQVLHDAKHSWLRRLATLAKLQHSAIS
SVVGLRWLQQVILSRRLPPREALARMAQGSMFLFMRRAVDRHPRQGPSVLSLLKHMLMLL
PNTDEDDVAAFVREEDRTLGDFEDGVAGDTLTSSKNTSPGQMRSKVCRMIAVTLAFLVGL
PRQTLGVVEVLDGPGAETLDISALHFCIGQLLSRSKPPYSLTYMWTLTSMLTRPNVLATS
MREETRLQALSIFRIWKERTGPPSEHTAQRHEQVHKNIALLQQRLRSSHTASCSALDVSN
LVGSSSTGSGGPPAVPLATSPAPARGSKRKTAVTSADPQLSDEPGELPNGPELYQEWFLS
GKKRKNTSKSKPDGEESVPPPVSKKKPKERAKAKPKGSSKAGKARKRESTTTRHVESASS
GEEDLRSSDDDEDESEPDALREAEATKGKRTEKAASVVSRPADKKRARLSTPARTPSAPP
QSWSPTIEALQGRWKHSYRQIGCFTVEGNAATMDSGGVLGCIGLSPEGLPTLAGYVVCRK
ESKADEIVWRNSAGSSVSWTRPAGGSRPGNV
>Alveolata_Dinoflagellata_EP00930_Biecheleria_cincta_P046176_TRINITY_DN31850_c0_g1_i1.p1_TRINITY_DN31850_c0_g1_TRINITY_DN31850_c0_g1_i1.p1_ORF_type_5prime_partial_len_1219_score_248.49_TRINITY_DN31850_c0_g1_i1_128-3784
KLLKDGSCEDTRYSWWQDIASFYRPLVRSKPYLQKLYRESTIGRRCPLEEEGAARVTGSS
RVIVQEAALQGSAAESSQVLVAQGILEAPDGLMTPGIGEKVREFCSLAAAQGLHSDLAEA
AKHAAELLARNFQGLHWLCHHAARWVGLFRGTEGEAMLLQAPGQQDSLLRSLLAQRMLAE
FDPQRADELLRMPVNGKPAAPDWLDPFIKIPEWRGVVYDLAKQRRGRCSPFLGALLLQIS
EAECYIDELRKQASSSENIFVFIRTFRAGLTRCFALLGEDESLAKAALDELCKIGSYSKA
TYMYGQATLHQLKRLCPAQRHQLQFVSEALTVAGLLRFDMVLRLDLNFTSAGLYHEISHI
LHSMCRLGRDIRIVPRDVVKLCSLVEVLVDWKVEEIKPEESPNDSAGTPSETASVEPCQL
SAPPTGFSAWSESGSWADADAGERVPAVAPGTEVLSDAGSWGEPEFADLPAAASSRKKDV
YADDDLDDGDDDEEDAAWKEGASASSATPMATGASANEQSERTASIFHMPAVSSAASAVQ
AQACTREGAAAELDGASDGVRGVLEALRSPNILEALMARFVDPSLSLSPSECSAYARLLA
MACTDGLVPSEGENEQHSAARAVAQATAMELEKVHHVAHHPQSPLISKIDDLVRLQKNAL
SCATGLRWLQQVALNQRIPKEQLLRRMAQPYVFYMLKFACDAHVLQARTVMKILKHMIQL
LPLTASEDETVDEQVAAVSGPLADQGDEVTFTKGNDHPALRRRIGKMIATSLLYISRKPG
FDTPVLELAKDTVTHWDEETLKFFVGQLLETIRPPYSRQFCWATLMLLKSGQGIRACIAT
SESRAAAIQFCEDARQCLPSADELLVDAVPGAIAAQRSLEARQALLTLEGGLAGTAIESD
PRRSPLSIDDTGQALGPELGLGSEDERMALSRLSKQIAGLGAGGDSVFAYATQTSAASSA
TISARSPLEGAHAAGPPRLSPSKVRSVLAVEPASNGEDLMAEQDELWDWWSSKACKRGKK
AKSASTTDAGGKSKRASTQSGRRPKKASGVVSEAGPKGPARKTRAAAASSDRSETEEEYD
FSATVDMGSPGGVARFSPALVAAARSSPLPVAAAPPVGKYVLRGCRELEAAPEGLQGRWK
HSLPKFGIFTVTTKEVTFEDGTRVTIETESDGSFNISGYIAKLDDARPDIIRWTKQTVSG
ELSVIWERLAQSATRRAK
>Alveolata_Dinoflagellata_EP00931_Biecheleriopsis_adriatica_P064709_TRINITY_DN39436_c0_g2_i1.p1_TRINITY_DN39436_c0_g2_TRINITY_DN39436_c0_g2_i1.p1_ORF_type_3prime_partial_len_1943_score_430.22_TRINITY_DN39436_c0_g2_i1_1-5826
MPQALPTSPVKTLPAAGVASASQGLRESKRRRLNVDQDHAGRCSLLTRRRRLRDALQRAA
LSGGATDAGPSAVDAVASTAEEIQKQELAFDEGLGAALQFMALMGSPPGTVFSQLLAQLT
RMLGEALRRGSRESIERVMNDIPHYMDSVQVCEVIMTAMQRLGELSTAQPSQSSQSAAFT
ARAHMIEQTVMQALVQSASQDPLQHERLPLTLRQRVWEVQPSLFFGKTQPFAVDFVVRMQ
RHNDPMDLRSQAKWRREDEALQSLLQLIGGRAGLYQQWLQHLQKLYHEAATGASPVLRRT
QASGSDPGPPVSVGAEPSLSTLRSQLLLLAADQGLLKASAAGLWEINAELVGQKGEKVSE
HLYRVRLESVAESKSRRLCGTSELPGITSVEAFLEGSKLTIHQKHLSGTVFVCRCEVSAD
LSSLSNGRWHGEGQQSSGTFTGKRVGGYPLMDSENRVWDTMAPLVSALDKIQHGGVLDAK
ASHTLKATALGLDTADTEIEAACAWVLADPQVIRLLVGSLLEAVKLPSEGEEPLRQEARC
ALLLLLCGARGTIRGASCSSSLGFLSLKQGPPSGAALEAAGLRTDLLASALGKHAAPEEA
GYNYAHGLEEAMECARRVMEPGASVSAVTALRLLLNELISKALREKRNSTLAASLALASQ
WSANAARPNGHKGVDWVDQQLVDSMVCSAKGLGSHFTTNLRKSSLDFLTSLAEQDPLAHS
KVADLLTMYQQVNFASTREEITYLGKVLKGGCCEDAHYSWWRDLAGIYAPLVWSKAYLQE
AYRESRLGKRWPLEASVAESSSEVKVSQTVLESPGPHPARAALEAADSLLTPGVGDKVRE
FCSTTSCQNQCEVAVQAADLLGSHYQGNHSLCHLVANWISFLGSDNAAEQVGLSEAPGQA
ETLLRSLLSQRMLAEFDPERADGLMTMTMSVNGTPVKPDWLDEFIRIPEWRGVVYELAKQ
RRGRSSSFLSAVLLQISEADGYQDELLAKASSSENFIVFSRTMRGELTRCFALASEDESL
VVLALDEFCKICSFSKYTYMYGQAVLHQLMRICPVQRPQLQRISQALTEAGIKRFSMVLK
MDLRFTSAALYPEISAILYSMCRLGRDIRVVPADVVRLCTLVEGLVGWKVGQPKVESEQS
PEAEGEEPSVSISDAGSWADTGETETKGGDFRTEDEAASSAVAPATEAMSDVGSWLGLGE
ADDLGKSSEASDRSDDEDAEEGASQLPPASRAPSSGDPLAAGPSERTASIFHMPAVSSAA
SHAQAQAHACEGTAAEAGAASNAGDGVRGLLETLRGPLIMDALLARFVDPSLSLSAAERC
AYARLLAIVCTDGLALVDGESSQHEAAQAVAQSTAEELEQIHQVAHHPQYSWLMRAAGFM
KLQRRPVSCAAGLRWLQHIVLNQRMPKGQLLVRMCQPVIFMLLRQAVDAHTLQAHSVLGI
LGHMLELMSRRLEEEDEEDARGQTAEKVGEGEHAQLLEVAHAVGDEVRFAGNKDQAALRR
QVGEKIAETMLYILLKHNFAMPVLELAKAKLVCWDHDVLQNFLAELLSYTKPQCRSFCWA
VLMLVTSDEGIAVCTASADCRAHCLRFCQEARRCLMTSSDASPPSGPSAERVAQVQAQRM
EEARQALATMEAKLGIEVPNNETELGSEMPSAGSRASESSATDRSREAAPMAASSPDGAS
KSPPDGRQGVEAALKDEMEESSEQVYWQSFDLWSGKKGRGGMKSKGATTPDVSDEPRRPR
PSKGGGARRGKTPGSEGQKPRQKRPAPAPKATRSTPATSCSSDTEEEADLTERDFSGKAN
LPSSANPSPPVGKYLLRGCRVPDSTALLQAIQGRWKHSWGLGLLTVTGNVVEFDNEQIPN
SELAVMPDGRLQCASWLSRLEGARPDQIRWVMQREGYPDSTCSWDRCSELLQIRRGRRQE
ASGPSLSESAEGGVAGEKKKDR
>Stramenopiles_Opalozoa_EP00938_MAST-03A_sp_MAST-3A-sp1_P004467_g4467.t1
MKRDREEMEENTNVAKRAKVENSNDIILWEAYYDENERKYYYYNTETQETTWDKPETTSI
DYVDEIPEEEEEEEEEEVLQQPVTMFTTDKDQEEEESSSSSSSSSEEEEDETKSEPEALN
IRPDQTDAILEPSFNDSSVINFQGVPASIRLLSTWLDTATTSQNYSENVIVESLCNTIRR
KFSAEKLEHLLNSTSPPIWIENLTNVDFSSQLLRDLSSVHSKSLILNYAVRRVLEKNETN
SNTKLNGVEGTVGTFFNTYVKVLKDLLSNLVRSKNAREYETILSSMVSVASHDLHTYMYT
IAVLDRLVILEEQSSHSTSWWRGVRERLQRDSLNEEKVVTLDATMTRLYAKTNPKLVQYL
ANILKRGHSESFEIAEIRKLLEEEEEEKESKYLDPLRDTIVTLIKQIMNPFRRLAVEHRK
NICWIIALVSSSSSSSSSSSSSNKLYETLCTLSNLCNNQLTIHETKGSSELILSIVTPLL
DTPASCLCVLIWIDQAWFSSRTSNNRFVQVKCIDVFLEILLSVIERYVQHHPFVFKILTK
SLTFETKIKREDLMKVRRRTMSRMIYALTISSYSSRFATRTLDFVSSRTEKFDRSELRYF
VIRLSSVMTGKGISVDMARAVVRLFEEENVKKSLSLTDSERAHVQNLLRVCKGTL
>Stramenopiles_Opalozoa_EP00940_MAST-03C_sp_MAST-3C-sp2_P003199_g3199.t1
MSSSGEKRARGGDEDGVEEDEMMGMGSSSTSSSGKSSPVYKKLKFDSEEVREIERKGGDD
DAENGDREDEWLEYFDESSEMPYYYNVNTQETKWEKPSGNVRVAEDADYDSSSDAESSKE
ESNGGSANAIDEAIPFSKDADDVDIAQYNAEDISSSDDDEKYTPQPNSISAHVEFMSKSW
QQQRTSSSSSSSEVNLGDAVDSILEPSILRNIAHALSSSQNVNVQVKSVMSDLSKKFRGF
PAQVKTLASWLHTTSAKDHVVKKDAESDTCDESEEIILNSFRLEMKRHLRRIKGGSHALL
DKTLRANAPPKWVECLARSDEFSPFLVSLSKQEPRSLLLNYAVRRAIDCKCERAGGCEIS
SSLPAPGVEGTTNNFFRSFRKLLMRTLVDLRSARDDITYESRMKYLMHLTERSLHAHVFT
IASLDAMIAKCSPKNVDGNPGDTLDAEREWWRGVRDRLQINVYTKQGALPFKVLSKRTVG
ITASESERQLWMRMCKIWEWITNHNVAEPDACAELCSLFDAADVGVSVPRRCIILLPFLR
LLAPVLIAQLVHPFKLEFQSKSHRKNTCKLLALCSYDDDDDEDAADSVVQMLDQETYLAL
MKVSEVFKCPTVLQETRGSSAYIVTTLHRHLHIPIVAMVTLRWIREAWFSHYSRGNNFVH
ITCVRAFSELIHCIIEQHPLHHRDAFDILCSGLFVQVAKDVHADKWLAAKRGLVTQMIHA
LTVPTFGRRFAVSLIEHMRDKLAELDFFLIRHFVGRLWEVLKPPFSSAFGASLFKLFDDE
KTKRAINGVDDRATFRAVSEWREAHRAKFS
>Stramenopiles_Opalozoa_EP00941_MAST-03F_sp_MAST-3F-sp1_P003644_g3644.t1
MPNLLLSSEEAHHYVKLPETNDPHPGSDRDLSTALKKKDTLLSKDCVDILRRWDASKQSR
VKALSDLAAAYRGGPASLCCLARWITQLTPPSSDKTHHRTTEEIVSKVISSDIERFYSTE
VIDNPLRRAVRNQMEAAVAATAPKAWSRCPPHWIEGLMKRSVDDRSLWYPLILSLLHKHQ
ETKNAAENVRNRKQNKRKRSDLEGKSPEDSDIMSSDNKRTRVADSCHTIDLMFRRASTSS
KVCARSVEDVLAAVKLPSVQNCFEPSAAFLEELLVKMPNASSTLLNNILSAIQSVTSNGL
HSLLLFDRLIKVLNAKLVEEKTSTENGIDKNESEMAALKYRRVAQEMHRRVSERWGEEAN
PFAFRRSLISIGNSDDVGNEKGDSELNVASVMEALMELRGNLKAAGLDVYDGSHRIDRIQ
SNGERRVQLSKLMLSTLVKVRNALRKLRTVRCRENLQPPMPHSLMTQLRLLLKPIIKVLH
DPYHELATISDGSALRDELAWVAAEAASKNGADDGNLVSMLQISSGICNVESHLSYSGMF
RYQTENSAARQTSNSELDQLESSTGKKISGFTSSGSIALDLKGLISHPAVSVGVLHWIEI
AWLSPRSSSNSTIHLSNLLPIFLGLLREISNRHVLQRGLVFDILCAAFLLPLKELDAVKV
LKSKQKILTQLVLFMEHPGFGLSVLRFISERAADTDHALLRYFLKNLMDLAAPPYGKEFS
KAVLRLLKCKWMRQAMMTSQSKLYQNFVALFENNLKEAAVKAIKS
>Stramenopiles_Sagenista_EP00942_MAST-04A_sp_MAST-4A-sp1_P010058_g10058.t1
MPPKRKREEEADTTATAXXXXXXXXXXXXVNSDTSDSTNEASNRLIKKLKSPDYILSINA
HKTASEYLKINNNNVEARKEEVTKFLSDNYEGLPFYRNALFYIGAYVAAKKDTLKFPNDA
TNADIKKIKNDNLEKKKKQIENKFIKKLKDLIVEKFDSDKMHAFHDVTDASGTNNFNENY
LDNMINDEKIWRPFLLKLAGDPKYRNSKYMNHVVAKLSNKGYYKDVIKNAKTNDYFSAFG
KVIHEILKEVPVANANYWEDILGPYVALLTREPYSILYANSILQRLSDETMLEKVQFSSN
KKVSSLTPSSKSSTSYRFQRVYQEFRSWASKFEDGVDDIAEFQKKQGILRNMFIDNLTVS
GNLSFNNIDDNDFLTNVRDILKQHDAVYLGRKVASNPSHXXXXXXXXXNNNDGDIPYPNF
TNPDLVKSILAHLQSNPNKYIKVLQCPEMFDIFLTDIFHPYFECRNDSHRRTICEIIAII
SSNNNNVDIIKKKLENASMLCNNPDNLIKSYQEQDLFIKLLEYSRNVPCVSMGVLKWVRI
ALTSQDYWTRVKKSSEEVKEMVDLVESIGKEEKVLAQEAVEIFQEGIRYQKVIEIEVKVV
DHKKMQIFLEKVVDAMVYGDAIVIMKFLTELVTLNQGKVDVDVNQIQMLVNYIITIASAP
FSSSFSNACYKFFLKRAVKRGCLKIADKRMLKKFLNDCFKTFQPAGWNATQVSVGIERFK
KVYSXXXXXXXXXXXXXSLGSHMYGTIDITLL
>Stramenopiles_Sagenista_EP00943_MAST-04B_sp_MAST-4B-sp1_P001458_g1458.t1
MPPKRKRNEDEYEDTTDTITNNIISARDEKNARLIKKLKSPDFILSLSAQNSAIQYMENN
TDIATETNIKQIRSMLSNNYKGLPYHRNALFFIGAYVAAKKDALQLQGQETPEVIREMKK
DKLQEKKVEIEKKLLKTLSELIEKHFDSDKIVSFKESNGGGNFNEQYLDTMCNDGSYWRP
FLIKLAGDSKHRNTKFMNHVVQKLSQKGFHFDVIKQAKTNDYYSAFNQVIYEILNEVPIT
NSAYWKDILKPYGKLLTREPYSVLYTDTLLRRLTKITMVGGTLSNNDDNGGSSSLNSNDY
NHGASYRFRRVAQEFRRCASEFDTHVDDLGEFKKKQEVLRKIFIDNLIVTNALSTDDDNE
FLAKIEEVLKSYDEVFLSRVTESQLSAPNYTNPKLVESILKKYLEKTKYVKILQNPEFFD
IFIADIFHPYHSCDEHRESLCKIIAILSSNNNKEKVGDIERKLRLSSELCNNPDNLSASY
QEVDLFDKLWKFADNVPCVSAGILKWIRVAWTSRRYWTQGEKKTDEQVQGILNLMESIGK
KEALLAPEVVNILQEVMKLQETVGSNSSLTHKKMQMFLKKIVDAMVYGDAIIIMTFLSTL
VEINPVTKRPKLEVEQIQWLVKCIIGIASAPFSKLFSMTCWYFFYKKKVLQSCYDPQVDK
EVLKKFFNECFKTLEPIQIEKVKKVYSKIVAF
>Stramenopiles_Sagenista_EP00944_MAST-04C_sp_MAST-4C-sp1_P001794_g1794.t1
MLSRNYEGSPYYTSALCIIDAYVAAKKDTKDFKGTNESVKKQKRDHLEAKKALVEKKMLT
TLSELIKDRLDGDKILGYLDGQSGNGRDNFLDEMCNDKKYWRPFLINLAGNSKHRNSKFL
NHVVDKLAAKGYHFDVIKQAKTSDYYSAFQRVLEEILAGVPNANAAYWRGRLKPYGKVLT
VDLHSVLYTDMLLRRLIEHFRCRVDSAGSDASVNESSYNAAYRFQRVIQEFRRWAAEYHD
LSENEVNEKQSALRTIFINDLCLTKKLSVKDDTEFLKCLEEVLRRYDVVQYGRELLLESK
SIASSGRSRKVVNSGDIAYPNYTNPDLMQNILEILRKDPDKHIKALQNPHFFDILLTDVF
HPYHECHGDSHRKLVCEILAVVASNNKDVDLIKQKLIAASMLCNNPDNLIQSYQEANLYK
RLWNHAENIPIVCMGVLKWIRVALTSEEYWTKVRKTDEEIQNMLNLLEKIGKSEALVAQE
VFEILRDVILFRDTIGDTYIDHRKMQILLQKVVSAMLYGDPILVMDFLKLLVQVRPGMRA
PKLNVELIPQVVRDITSTVSGPFSDRFALAGYFFFYKRAVLQGCNNRIVDKDRLGNFLKE
CFKKLDPVKVNQVKEKYGRIVKLS
>Stramenopiles_Sagenista_EP00945_MAST-04E_sp_MAST-4E-sp1_P006207_g6207.t1
MSKRKHDEVEVVDVESPGENPLLARLKAPDFVLDFEMPEVCKGYVAARLADGVELDQAQK
EIISALKNGFEGSTNVANVVSSLHSWIKARTQQNVGGSRDESKEKRTKRVKKILKNEQLK
TEGKICINLEKLIEEKFDSETIVKNSRLDMKAFNAMVAQMCHHVFWRKTMIKLLRSHKRS
PFCIYLAKKLTGWGYHHQIAKEAATVDYFEPYQRVLIEALHTVPTGDWKQWEGDQGLTAT
GELAALEASSFLYANALLEQLANRHEETGDKSKQARSYRFRCVQQEFRRLSALSKGANAE
QRKDSRNGTRSMFLENLRVRHGLSADSEFFADIELLHKRYDDVRAERERSGADNLSTPNF
STPDLAANILTGVSELPARLRVLQQPEFFKILLLDIYHPYHLCRDDAHRNSVCDILARMS
SNAEGDCEGVKIKLVQTSKVCNNPDNLQKIYRVHDMYHNLAGMAFGTPVVCMGVLLWGSN
AFQSNKFWVDKKEKKEIQDLLNLFETVGQYNNLHIPELFRILQDSYLFVEKMETTNVRQV
KVLFLEKLVDMMMYSEPISILKFFMKICQPHGNDGKARIKIPEVRKVLKRLMRSIMPPFS
EEFSLTCCEFLTTNFVRDSCYREEDMQTDLKKFLMNIRKNIKVENEDKVERLFRRYNTPW
NN
>Stramenopiles_Sagenista_EP00948_MAST-09A_sp_MAST-9A-sp1_P003759_g3759.t1
MNQESSSSTNGCTTKNVTIPLPVDFLGSCWENARMLTTDLPASFPTTTKLMNSLLMHHSE
SPLELSQTMLSLSENRRIALRTANNYTSGTGIATIPNLSNPLHLLESHHCGEQNLFRLFA
TNTSGLHVLTDTYSTNSQGTAGGRRRRKHSFGNLDIGGVGIMTNRERDGRGSPISSVGSL
GSISPRDAEQSPGTQRNRQSVGTSSSYGNSMTHRSLGGGMIEGKKRHLDHRRRRRQFKRG
KGGTAPPSDSLLENGEWGEGELVNLGLTGNYLSILRTNCVPRKAASRETLRKLGFRLMKF
RMEKSLDTLIFELTEDYCCEDSSSKKTTSSTTIMSHKQMKEICSNWRVALECVIDTLARQ
AGGSILQSRQRTSALNRRKAGLQSSKRNVSESMNDSFPSSSQVVETPLESTSRRQHGSTN
LDSMSSGRSDMSSSGSSDVSSLTLSSMNRLITRDEIQLSSTEREAIQIARLKAKGHTLCT
TPGIASSIASLLRTKQQAKSGSDNNVDNCSNIDNCSNEKNGIGDCLRIYGVIQVITEACF
LRNLIRDLFHPFAATLLTNSHRKHLCEILVLVASVKEKCIERQNEERQRSDHRGEVKRKT
IVDHFFQTKFFYDESTQHQLSARIDLIFKASEQCGNNGNISQTVSDPKRFRSCQGVKVLA
NGFLFWAKKALDPECIFSTSSGAKAVANVMDILVRDIAKHHPDMQCTVFKIISDFLINAL
TYESDQEVFGLVNMQRSAVDALIGLMILPNEDDVSHQSLTLPVLNYFYSLVSRHRQFRLD
EPLIRHFISRVLLLSSQPYSIPFINVFLAIMAAPVAIAALEKSDKSTSQRRSLLQFLQFC
KLQKAKKTIHPHSCTWLNQLSKRFR
>Chloroplastida_Chlorophyta_EP00951_Prasinocladus_malaysianus_P023271_scaffold197222_cov30-Prasinocladus_malaysianus.AAC.1
MVRHFAFAILLHASISNHCPSFTSITIAQSDDLERLEAKLKEPDAILEPQILDTLRRYVM
KGGEPQTVVAVLSDNYAGKMPPI
>Stramenopiles_Ochrophyta_EP00953_Heterococcus_sp_UTEX-ZZ885_P011746_6797-Heterococcus_DN1.PRE.2
AAAASAEDVDPEELMLAQLEKALFAAFNSGRADTLKDIPRWLGELQESPRWRKVLVRLFD
VHRDSALLRYVLKQLSDRGHHAEIAVTVSVADIFHVFNGVLQDCLGQIPTADSSRLLKDQ
LPDLKRMCCSTDYMFAYSQELLRVLEERSAAGDFFVLPSGESQQQQQPGDKAPKKAAKAK
ASTTTAGTTAGDGHSDHNGSSTSNSKSDKQQPSEFSLMCARKFRRLRQELASHALDGAPA
VAAASAAHSAAAASASATAAPQGAPPRGEAVCLLGGHRSQHYSESSSSGSSSSSSSSHKR
KRNSADTGVTGITSATASSSSGDGDTDGGESPDAAASDAPPAAEVLVTEQWPAVRGALQT
ALGHATGRQPVALPAEAVLTLLRCYQLEPLAVRRTSSFAAPDSVPVAVMCYFNLQHKQWK
LSMLLLIVVFLNQDGAVRQHSEEPKADVAATSSLSSPEKQPLAQTLSWTVGSEMPPVEHL
RYPRLMQQLIEATFDCVRRSPRDDVSTLCMYCNHQITVCSYGIYLHILLSVLYWYHDARA
YCFTPFFTDEWFRAQLDAAQSLRSAHKAVIRYCSPSTLTIVLYNTTVTITLLSHQIRRAC
CALLAYAAAAECGTAEVIGTAVALQEACHLCAGETRLGHQAPQQLKLRCVTTFGAL
>Chloroplastida_Chlorophyta_EP00955_Chlamydomonas_euryale_P112453_366131-Chlamydomonas_euryale.AAC.4
MSDSHVLSSYEELLRRPDFILEPKCWDTIVKYIKAGGKPDQLVECLADSYVGACAHAHGH
ACMCASCMRGACACEEHACMRTEARAYARTMHARANCRSGLCATWHLLGRAT
>Stramenopiles_Ochrophyta_EP00956_Cyclotella_meneghiniana_P007127_scaffold9670_cov60-Cyclotella_meneghiniana.AAC.2
MSTDEPFEERTIGDWTSYQDDEGRIYYYNNVTEESSWDTPPGFEDADAADASDQVAAAAA
AAVNENAAEPDDDGITKSPTLDSNDDDGISQSPTTTTLEQQVGQDDEDFADGEEIGDGWI
AYKDDEGRTYYYNSVSEETQWEKPDVQQTNVVSRPNDTDKRDEDEGGDYVMDASPTASDR
EDEAEDETETKETNNDDATAIKDQEKKDDPVTKAENFLKEPDAIMESQVFDHISTLVTET
GPQAGVKVMYSLMNGYQGETAICGLMGLWLAELKASNATLKSPVAPSATATAGGAAANGE
EENEKKRFEKGADAARDVVEQVVNRLAKERFTKDGGDDIMKLSKKEVAFLDAMIDSERWR
NLLIDLSATNKDTKLFMYCLQSISNKGHHRAIANRINQSDYFGVLNSMLSAELSLLGKIA
VDGYSKQVSESVDTSNGQMGTLIADLRRTCSSTSYTFLYTNELLCELITQAETRASNNDK
DANAFKQAAQKWRRLQEELEDEMLKSQTTGTTFQRKRRVDVTLAMSDLIQRQRRRINPSV
YTSSEHTNGVNGNSKRALADNLDSSIASFLTKCSLGNPIDKETVESIFKFAYGGSTDRIG
DLLIKHSLAITFLLRNMFGTNRMRQLEVRQKCARLVALAVMSSERKAQHESSEGPPISDE
DDLCQEQCVRLMIWLSTQGMVIAVISAVREKLQKGSSEMDSALVRYFVSGLLEVMQPPFS
LSFVRVFSGMLMQRPCIDTLTSQLFDSSKKMQLSNLISHFEKALSVENAIILEGDDKLVN
TLTLTYAVTAK
>Chloroplastida_Palmophyllophyceae_EP00958_Prasinococcus_capsulatus_P007734_scaffold707_cov399-Prasinococcus_capsulatus_cf.AAC.35
MGTEKEEMLHLLQEPDSVLRTDMYPILKKFISLGGQPELAVRLLSDSFKGQAHMAQLCCK
WLALLGQGDKTEASYARNLVVSHFTPEKADTVFNDGVSKGNKPAGRARGTTALPSS
>Cryptophyceae_Cryptomonadales_EP00961_Rhodomonas_salina_P230290_3112299-Rhodomonas_salina.4
MSEIRARAFNVVRTAGRQLPRVCSNGEPDLRMAPIPRRRREGSAEGSTQPSQGIRTRPQI
AIPGPDAAHLGNQGLIVREFDPKKADSVFSAAGSPPKWLELMVDVPPFLSSSFPSPAREN
PDASANARMCMPGSGSNLMAYAMERISQVGLEVSPTSVRVAPGSDAAVSCVHRHPSRLSL
FFPDTDATLCTFSYLGLTRLDTERYLVLTPGFVWNPGRKGWGRDSRVEPADL
>Alveolata_Dinoflagellata_EP00976_Prorocentrum_cordatum_P115875_1196077-Prorocentrum_minimum.AAC.6
MELNELELAMSQNDAIMEPTILDTLRRYVAAGARSLRSPYSSGKPQSAVELISENYRGYA
QMASLVCSWLKLVNEPSPVGDSKDEAVVDEVHFLSELVKEKFEPRQADTVFNSGAAAPAW
LERMLQDRHGRYLLYDLADQHRNCLLLSCAIQSIWKAGYQSEVASTSSAAAYFGVMRKLL
AERLRTYISTHDEQAERPRTRDYVVVLLTQMGRGSGAGAGGGGAAAAGHVLPLTGGIPLH
PADAQRPRTSTWRGLLPPSHAGKGARSVCAAPKSPPGAFCG
>Stramenopiles_Ochrophyta_EP00977_Amphora_coffeiformis_P015034_scaffold4298_cov183-Amphora_coffeaeformis.AAC.11
MSDNEDDTGGLPSPSYVPSDEEEEGGGGLPASPTHDPDNDDEEDDNNNIPGSPTYPTSPM
EEDNGNVDEQEQADDTTTTTQKTPIKDDLKWYASYDDEGRVYYYNSETQETSWDPPAEGF
HSPPETDEGAAARTTATTEPETIAATAQPAASSEWAAYRDDEGREYYYNATTGETQWEAP
EGYVAPAVDGEEEGMQQQQQQADGDVSMEDAPTTDQAMDTTRQDEPSPVEQEPEKEPEEE
IDPEVLKLQQAQTALEQPDSVMERTCIAHVAELAKRHNGNPEHALAMLVENYQGQTAVCG
LLSQWLCRLKASNNNSNSSSNMASSAMNTTSELAETSAAAAEEIRESIQDVINRIAKENF
SKDVGDGILNLSSEDASFLQEMIHSSRWRKLLIDLSASHKESAVLKLCLKMISKGGHHRE
IARRINQSEHFSVFHQMLQSELTAIGRLSVSAGSDMSIGFTELMQDLERACTSTSYTYLY
SLEMIRALIDSVDVSTVSPRFQRAVRKWEVLAQILEETLVDPNSIGPSSAPLFRKRRLDV
ALTIIELHQRQGKKPKTNGKTSVYEKALLAFLRKHASGIQVADSLLDPLLPTGLDLSASQ
DVGRLMIEHPLAIRALLGHLYKPGQTRVTNPVTKNKCARLVAFSVLAAEEKTRTECPTLS
ESLSSDEVALTTTILQGAQLCEQLESMISFLVVSTPKTAHQPGPKLVGLAQDCAAVAQGI
MIWAKAFTLGTEFSGSASFPTLSVCILSLVRVVAIDQPFTRKEAIQIALQFLAHSNSDIS
YKKVSEIKEQSLRLLVFLLVKGEVVGVLEAVMKMVAKKGSSDLDASLIRYFVGGVVAVVK
PPVSFIFARLFVKLLRSPSCVDAVRSKYFADESRARLGILLKSFQNMKTSLKDSVSKDDQ
QTFDSAVSLYQVE
>Stramenopiles_Ochrophyta_EP00978_Attheya_sp_CCMP212_P007375_scaffold17121_cov60-Attheya_sp.AAC.14
MASSSEHMDDDEARAAAMMEDQDLQDEVGTSPSAAAAQSSPQQQQANSPPPFEWSAFLDA
SGRTYYYNASTEESSWEPPGEGCNPLEEEPEPAPANEDNADDAHTETPAKELEDSAAANI
ENEQQQDEILEQESTDKPDAGEQPIPSTPEDIAGEATTVDESNVTAAEEGQPVTEHTGDG
ASADWVAYQDDEGREYFYNAVTGETQWERPESGVVAAPTEEPIAPEEESSAMESTDANKQ
PIEPTAAATGTEEEEPVEPEAIKGEEKEEEPEEEIDPVQKALENAERALKEPDAIMEPGC
LDNVSDVVNGLGGSVGGQKAMQMLVSGYSGQTAVCGLFALWLADLKADGVASSTHLISSK
SSSSVNVTSSVSAQRDPFVAAADATRAAAENVVHKIAMERFTKTGGDNILNLSKAEAAFL
EEMIDSDEWRRLLIDLSATHKDSALLMYCLQSISKKGHHREIARRINQSDYFSVFNGMLA
SELSVIGKIAVSGMPGSSGIDTVVGMEGLIDDLRRTCTSTSYTYLYAIQVLHELVARARE
KKFPEGPRSAGVRRAIQKWDKLREELEDTMVHPPESATSESTIQRKRRLDVALTITELHQ
HRRQRLMPIDDTSNGDITSSKRQHIKALSHEDTVNAAIDSAVLNLIKKHSLGIQIDEQLA
DQLLRSINGKRERVGGLLLEHPSSVTALLVSLFQPGPSRMRSIQTRGKCARLVGLAVLAA
EQAALNSIADQKTSPATELQLNLDEDKLTKCLLKGSMVCEQLEHMVSFTVTEEVGEEELE
KMLKEASSSSSTSIGRQLSSLAIRCPPVAQGLLLWATSLSSGSEFVASASYPTLSPSILA
LGRIISIHHPFTRPAVLNLVFIFLKHSSRDLSYQKTTALKEQGLRMLLWLATKGQAIAVF
DTVADRLKNGGSMEIDAALLRYFFGGVVEIFGPPFSLPFIRSMGKVMLIPRCVDALRSPY
FDLDNKKGLAGIVQNFHETAFSKTRQHAPKASYEDRAIVDSLVSIYGNP
>Stramenopiles_Ochrophyta_EP00979_Chaetoceros_neogracilis_P012278_scaffold3179_cov278-Chaetoceros_neogracile.AAC.1
MSEEQENDINDDISDNDNDSNNNNTWTEYQDDEGRTYYYNEATQGSAWELPANAIVQQPP
ADDTDVDLDADIDHDDDMNEEDTTDPDNRSLDGHGQTPENEGQEINVGEEEIATVTVEKV
KANVKEDGDAEDLENAKTEEPEWTRYQDDEGRDYYYNAATQETQWEEPDGFIDTGTDAED
EIEEGVVDETFDQQENDQLPRDHAAGEEFSNEPGDRDGEENDMDTVAADTSPHHAKTELD
ADDGITSSPGAKPTLDHESSHVPKVSHETPSTPTYHASAPDTEIATSTVMALEVEPKSPP
KDPQEIAIENAQSFLSKPDAVMEPDAPTHLITLAQASGPETAIRTLLSSYVNQTAVCGVL
SKWLVDLKTANHQHSSSNHQNGSIEAFDSSKLHQSNTDYVRQLVEKVIAKTAKANFSEKA
QQTLLNLSKKDRQFFEEMMEHERWRRLLIDLSAEHKDSALLTLLLQSISKRGYHREIAKR
ITISDYFEVFHGMLASELGLLGKLAVNGGKASAGELNGVNSAETIVNDLKRQSTTTAYTY
IYVIELLDDLISKSKVKSQGMKGTQCLGLTRATHKWERLREDIMAHMIKPEDPGVSSFNP
LSKKRRADIALTASETYQHQRRKARISYDDSDGASGSSKSDQLGYSVESGVVEALKKYSR
NTTVDETLANQLLYNPYTDKSLSPSKIQDQLGDLLCNHALATRYFLHSLFLKKSRSKSNE
MRMKCSKLVAMSVLSAQKALQTRGSGKLADEQDAVDVHPVASLSKGSKLCEQIENVVNFV
ATEDLSSNGSTSSVGAQLSNLCIKCSAVAQGFLVWARERSSNSEFANTAAYPGTAPGILS
LVRIIVNHHPLLRSLAIEIALLFMDHFNSELTYQKLNGIKEQALRLLFIVATKGLAVDVF
NAVRSKLKNERSKIDAGLIRYFVAGSLDIMKPPLSLGIVRSMGAMLLLPKCTEALNAVYF
DTRKKDKLSAFMGYLGDSVSDERSRFARSTQDDKAIATALKSAYTFVKK
>Stramenopiles_Ochrophyta_EP00980_Cylindrotheca_fusiformis_P009116_scaffold1984_cov99-Cylindrotheca_fusiformis.AAC.1
MVLEMKDEENSEIATAQEHEWSAFYDDEGRIYYHNEKSGESSWDAPEKFNPPPHQDQAEA
AVSDQAATGAESLEALREGKDGQNSSWVAYQTDEGQEYYFNTETEETTWEKPADFYRDES
IEEAPDSSTPTLESRPAESDVPVSHSIHDDSGNQADAVERDEKEEVEAMELVDPAVKRLQ
DAERALDQPDAIMEPGVMSHVTEVVSRDGGNPEQAIQSLSKSYFGTTAACGLLGRWLADL
KSHAAASDEVDPSKRQLRQSKVFRATADEIRGMAQEVVNRIARERFTNQGGDDILNLSKN
EVAFLEEMMDSPRWRALLIDLSATHKDSAMLRYCLKSISKRGHHREIARRIDQSDHFAVF
DAMLASELAVVGKIAVSPCHEKDTAISLHELVSDLRRTCTSTAYTYIYALEVSGVLWIDR
SSRRLINLLHSYTGPEAPNLNWKRKAIVEERKRVKVLLACSKKMGKAERRPTG
>Stramenopiles_Ochrophyta_EP00980_Cylindrotheca_fusiformis_P009117_scaffold1984_cov99-Cylindrotheca_fusiformis.AAC.2
MPSKNQTSQAVSNDDEEVASVETSVLSFLRRYTLGTRIDDRILDLMLSGGSAVSTGNTVG
ELLMRRPHTVKALLGARLVALSALAAERDVCGEVRQIDGTDSPMSDEVALTRKLLDGSNL
CQQLESMVSFIVTHDGQTKVGSPGEQLVAMALQNPLIAQGVAIWAREVIKGTEFVSSGTY
STVAPSILSLVRVLYAKHHSLRDDSLEVAFGFLSHSKSNSDVSYQKLNEIKEQSLRLLLF
LSIRGEGPTVLNRIKDVMSQSGGTSLDASLARYFASGLLDVARGPFSVPFVRSLAAFFIA
PAIAEALRTSYFKETSKNRLGVLLDDFKRLEESKGSLMNAEDIALVRSFLATYSDMTLEK
>Stramenopiles_Ochrophyta_EP00986_Skeletonema_menzelii_P002770_scaffold790_cov149-Skeletonema_menzelii.AAC.15
MTDNDSEQAPSGRTIGEWTAFLDDTSGQTYYYNETTGESRWDAPPGFDDDTNNVNDDKAD
GVGNVNDNNNQEALGDDNDGITKSPPFMEDDVADDDDGITRSPPGYDEGETPIEEETQDG
NDAEEQQQQQQQQQQQQEEVAVADGEEIGGGWIAYHDGEGRVYYANSETGETQWERPTIL
VDDGDISKQPERGEGATGNAASQDDDGQGIEDKEEDEPTLDAAAVAEQFLQGQDAIMEDS
VLEQIATLINELGNVAGKKAQQYLVQGYQGDTAMCGLMGLWLAELKASRAQPKRASAASA
NDVHANDVFQEGADAARDVVESVVNRLARERFTTNGGDAIMKLTKKQAAFVDEMIKSDRW
RKMLIDLSASNKDSKLFMYCLQTISNLGYHREIANRIDQSDYFGVFNSLLRSELSVVGKL
AVAGYDGYKADDAPGGNASASLASGQIETLTADLRRTCTATSYTYLYAMVVLQELINDSK
ESNDASLQKACWKWERLREELEEEMMKPVSAGTTFQRKRRIDVALAMSDLVQRQRRRLDP
TSDDAGNHSPVPSNIAQKNNLADALDSAIVVMLTKSSLGNQVDKDMAENILKFAYSGSTE
RIGDLLIKHPFAITTLLHNLFGTKRIRQLETRLKCARLIALAVTAAERAARSQQEGITVS
NEDSLYQIVLKGSQLCEQVENMVSFTAIDSVEEGQETSAGRQLSAMCIKYPVIAQGALIW
AKELASNPDFVTTAAYPTLAPCILCLVRIISLHHPLARPAALEVSLIFISHSNSDISHQK
MESIKEQCLRLMLLLSAQGLCIEVISAVKDKLRKNGSSELDSALIRYFVSGLLDTVQPPL
TVPFCNAFCGLLVESQCLDALKSQHFEQGRRAQIIRLINEIENQAGGEGNGARFWSDARP
ILSTVKSVYSTGEVVN
>Euglenozoa_Euglenida_EP00993_Chasmostoma_nieuportense_P004695_NODE_5350_length_667_cov_10.251852_g5187_i0.p1_GENE.NODE_5350_length_667_cov_10.251852_g5187_i0_NODE_5350_length_667_cov_10.251852_g5187_i0.p1_ORF_type_internal_len_222_score_60.75_NODE_5350_length_667_cov_10.251852_g5187_i0_3-665
PKYIYLLAHACGTKTTVQTVVQPNLNREEILNTITSRHVDENTAGVETTRAALQAVLSLI
STNHDVCLTLFRCYLPYGVVAMGLIKWIDCRMPSIQTMLDITNSMNVVLPSFLRLLAEIA
RLHSHQRGRVLELLIKNFSISPDTELEATQRVAYVKHMLSGMLYLVRIGYAIPVLSYFQG
RIPLLDMWLIRYFLHKLLSMIHPPFSDLFVTTLAAIVLDPK
>Euglenozoa_Euglenida_EP00993_Chasmostoma_nieuportense_P006884_NODE_7556_length_429_cov_4.718543_g7390_i0.p1_GENE.NODE_7556_length_429_cov_4.718543_g7390_i0_NODE_7556_length_429_cov_4.718543_g7390_i0.p1_ORF_type_internal_len_143_score_30.09_NODE_7556_length_429_cov_4.718543_g7390_i0_2-427
VHGQMEEDEFLCSNEFTQFRELCTVFHHTYLYSQSLLMMLIQLPKSAATRQAGFYKRLLD
EIEAFAIQKGVGKVALRSCYLHHLQSFVSNPVSRQLAEVNQALLPILSTNATNTVDVIKL
YALYHSPNPPPVDFIQHPTLLE
>Euglenozoa_Euglenida_EP01004_Peranema_trichophorum_P003054_NODE_2067_length_1700_cov_74.821179_g1768_i0.p1_GENE.NODE_2067_length_1700_cov_74.821179_g1768_i0_NODE_2067_length_1700_cov_74.821179_g1768_i0.p1_ORF_type_5prime_partial_len_535_score_114.55_NODE_2067_length_1700_cov_74.821179_g1768_i0_94-1698
INAEYMGKADKLLEVCHSSPHWLEAMIGSVEWRPLLYKLAEDHSTSILMKYTIQRIVEAG
LHTEQLPSPRLAATYLPIFNHAFKELLSPILTMEEDALTCSQEFSSFMDLCLYSHATYLY
SQGLLVLLLKDSTTTAQQPLYRRLLEEMENIACRQGMAKVALKTTYLHHVASLNAGSNFA
ERANEVKKALVPMLLAGATNTVDIIKLHKLYTKPDPPLAEYIQHPTFLEMLVHDLFNPTK
TIQALHLPKYIFLLSHACGTTFTRHQPPSSSGLAMYFKDTFMGMSDGWVMEDHSEVEPTK
SAIESVLALVSQRKLEMICDVHVFRPYLKFAVASMGVTHWIDRQLYNLQPLLGTTTTIDD
LLVALVKLLAEIARQQPNQRSRVFQVLVKYRNPQPEVHMESNQRVSYVKLMLTGLLYLAR
LGFVLPVLHNFEESLQHLDMWLIRYFLYKLLSMIDPPYSRRFVLSLTRIILYPKVTEAIS
SSSLASSPVPNLLEFIRHVMDAGRTYEVPHPQMLKLSEMLHLFTSPSPPNSYFE
>Euglenozoa_Euglenida_EP01006_Ploeotia_vitrea_P012055_TRINITY_DN32028_c0_g1_i1.p1_TRINITY_DN32028_c0_g1_TRINITY_DN32028_c0_g1_i1.p1_ORF_type_5prime_partial_len_636_score_44.31_TRINITY_DN32028_c0_g1_i1_3-1910
KRQRREDSALLQPDAILKWNVFDEIATRVTEGCTGNDILDELEESYVGNGDACNLLLDCF
SVLGHHSTELQRTYLKECLLHHFTTEAADTTLNDTGPPEWLNELLSGAEWQDLFFKLGES
HSDSHLVTYAMENLMDNKKHCDVASSSPDLAQNFFKVFVEGLKQHAALLMQLGPDELTFS
ANWTLFVELCAKTQYTYITAQVVLFLLAHVAEQQQRPFFKRLFEELELELIAQEEGSSER
PRIDTCRTNWLYYVSSFHQASGVLETTQVDEVRRALQPMLLSKSTNVGDILKLHKLYATD
EPPSASYLQHKSFLDLMVRDLVPNQGNNEHRGVPPAHRSKYVWLLAHACGTTTKFVVASE
ETNFEDLMEGTSAVVTATGDSTTDRLVDESSQVPAVRESLDTLLRILNATQNETGLLKEI
QAHLKWAGCAMCTLQWVDHAMHNMQQHLGVPTTLHRVVPNLLRILHHIAKRHSAQHATIF
NIVEKYFHPLDPTSIEPDQTVAYKKMLLQLLLQLVHQGFAVPVLSKFAIWSKELDSSLIR
MFVCKLFRMTKAPYSHSYTKLAVKLLQLEKVIDAWKTPSSLADSPVFDIMRFLDVVKKYP
IKDKEFQVQLARVKEQFDDDKVPHKAAAASSVGVA
>Euglenozoa_Euglenida_EP01012_Entosiphon_sulcatum_P040098_TRINITY_DN5373_c0_g1_i1.p1_TRINITY_DN5373_c0_g1_TRINITY_DN5373_c0_g1_i1.p1_ORF_type_5prime_partial_len_684_score_111.10_TRINITY_DN5373_c0_g1_i1_2-2053
LFRMGPPAKKCRTDSPQHGGMDTDCNSQSADALSPYTSSGSSPVQLQVPACSTPPGPEEE
ESTDYQAALQALRLPDGVLNRDALSQLTAFRQAGGSLNEGVNHLVNCYDGLADQCELLAS
WTQLIDVDPQRVILNWLAARTNGSTQETETENGLNKHFVQLEADKSLLRACPPLALTGIL
DTPVSRALVFALARSQPRSHLLRYLVQRCAEIGYAEEMVAGSVAGLHQPGFIAVFGNYLQ
KLLELEEDELAEAPCLTEFLQLCTSSQHRYLTSQCLLVMLSRDLPIKGTLLRLLEEIEAH
AYRQSFVRTASRTSLLSHLIALQLYGKTAPPPELQAAIKVRYLVQGMLADGYANSADLLW
LHSIYFDSPSDAPPVEYLQHFTFLSLIINHLFTPSKAQTPQQRATYISLLALASATSVQR
KPQTSFETPETALRRWGGNAVEGRAEFEHVRSAVQFVVELTEQQFLAGIARQYYPISVAA
LCLLRWAELRLRDTLPKLTTLQADTSLVAGIFKLLVDLARLHKSLHSSIFEVTVRVFQLP
SGVELEPQQLVHYQRVLLSLVLLLVRRGYVVPVLRQFRQVWLGELDMSLIRFFLFQLLSV
ARPPYSRSFVRELCSTVVTTKVQSAIFSSSLAGSPVPLLVEFLRHVCPCGPVASVAVSPK
NPFGLEQPELAALDELALQLVPV
>Chloroplastida_Chlorophyta_EP01024_Parvocaulis_polyphysoides_P043235_TRINITY_DN39478_c0_g1_i1.p1_TRINITY_DN39478_c0_g1_TRINITY_DN39478_c0_g1_i1.p1_ORF_type_3prime_partial_len_193_score_36.42_TRINITY_DN39478_c0_g1_i1_37-576
MKGNWCQDEVLYVYVQLVLAKLQQMQNGWIFRRLSQELEMHAAKLHGSQVWKMRSWWLQG
GSADRQVVDSLAQLLEDVTKGPALVQQLLHMYSQKQDVPRFELLRHPYLFDYLLDQLFLP
QNSLSSQQEEQNFINLLALASGGVDGAENEEEIEKVVSALADARDLLKDIKDGRQIQQEE
>Chloroplastida_Chlorophyta_EP01025_Chloroclados_australasicus_P015426_TRINITY_DN17392_c0_g4_i1.p1_TRINITY_DN17392_c0_g4_TRINITY_DN17392_c0_g4_i1.p1_ORF_type_internal_len_387_score_61.00_TRINITY_DN17392_c0_g4_i1_3-1160
QVARSEQYLTMDINELSQEELEQWLSAPDAIMEPSVFQQIKKYVGNGGDPRRVVELISSG
YVGYAQMASLLCTWLKDSFEQPKQLLQQETKQENQDNLDILDDLDDNSHETESRHQAVND
GVGKHNDQKFQIEEDEQPSEEQIVDEFYFLQEYVKQEFDPQQFSGIFAGKRDQSTLKWLD
TLLADVRGRKLIYDLAAQHKNSLLLAFAIKKILRAGHDSEVASLSSSLSGYYGVFHRLMT
SRLLALVRSQDEAAVTELIEEMKNNWCHDEVLYVYVQLILAKLQQMENGWIFRRLSQELE
IYAAKLHGSQVWKMRSWWVQGNDADHQAADLLAALIEDPNKGIIIVPQLLQLYSLPIDQR
PSYDVLRHPCLFVYLRIKLFFSLSTT
>Chloroplastida_Chlorophyta_EP01025_Chloroclados_australasicus_P029851_TRINITY_DN29837_c0_g1_i2.p2_TRINITY_DN29837_c0_g1_TRINITY_DN29837_c0_g1_i2.p2_ORF_type_5prime_partial_len_271_score_51.24_TRINITY_DN29837_c0_g1_i2_2-814
NKLFLSLTTTLAEQEEEDFAKLLALASAGMDGTEDGGEEEIEKVIQTTSYARNFMKEVKQ
GRQVSQEELDGELGNIFQSTVVCVGILRYLSPQLNRQEFYLDPVRSRLVPNYFRIIGSMT
VRHTRIHAKIGTLLLECLVALGNGSAALTCQCIDQVVLLMREGEVDSILEGVREWSKTAE
SSLVRYFVYQCLSFFCPPYSGIYANFMLQLMIISGVRRGRLDMHRGKEVTELVHGFANAC
MGIDFEPDLTKKEKQYLMEIGQIQQLFEEQ
>Chloroplastida_Chlorophyta_EP01026_Neomeris_dumetosa_P046765_TRINITY_DN39949_c0_g1_i1.p3_TRINITY_DN39949_c0_g1_TRINITY_DN39949_c0_g1_i1.p3_ORF_type_internal_len_117_score_30.28_TRINITY_DN39949_c0_g1_i1_2-349
LASMDLESQEELQVWLSGSDAIMEANVFQQIKKYVGGGGDPRKVVELISGGYVGYAQMAS
LLCDWIQDSHEEDKKDIRQQQGSVEISDEQDDSHETESQQQTHISTLDQKAEVQKA
>Heterolobosea_Heterolobosea_EP01027_Heterolobosea_sp_BB2_P000019_GEZU01000025.1.p1_GENE.GEZU01000025.1_GEZU01000025.1.p1_ORF_type_internal_len_152_score_42.40_GEZU01000025.1_3-455
KLHNLYTSASPPPVEFIQHPELLGLFISDLFGSSSKIGNPALKKKFIYILAYAVTQSSTS
TDANESKKDLQQTISAIESALTIFSGDTFHSDLTTSAAVQTSVSELRQFLGFPVVSMGII
EWTRTRFKDPQYFNSTYNIKNTKVYLDLLKE
>Heterolobosea_Heterolobosea_EP01027_Heterolobosea_sp_BB2_P024183_GEZU01036395.1.p1_GENE.GEZU01036395.1_GEZU01036395.1.p1_ORF_type_complete_len_225_score_31.11_GEZU01036395.1_3-617
MPRSTYCGGGSDSVDQNSNVHYPKAAVLQKCKEVLAQPDSIMDPNILLNLKNYIQAGGRP
ENVIELLSTSYRGYAEMVNLICSNWLPLCGFSEEDISKLVVDHLKGVIQDNFNPKKADEI
FSAGASRAPKWLEFMISSPEWRRLIYHLSEKNKDCLMLNFAIQKISEAGHQDEIATVTSA
ATFFRVFHRVFTGRFRTTAAFAAH
>Stramenopiles_Opalozoa_EP01029_Cantina_marsupialis_P017958_TRINITY_DN406_c0_g1_i7.p1_TRINITY_DN406_c0_g1_TRINITY_DN406_c0_g1_i7.p1_ORF_type_complete_len_733_score_165.76_TRINITY_DN406_c0_g1_i7_1258-3456
MDQENEQLNEPDQEGCEPKFVAEFGQWSLCWLDGQFYWSNDDTNETSWDKPEEVSGSLAL
QAIRQSDLSYDESILLDYAESKKRSVVTSEEIEEKRARLEQIMEQTDSLMDNHFIPALED
AELSPDEMISCIKSSTDKFEGFATMVGVVGNWLNMMDEDEGTCDSMISSIIADVIDDVYD
PNDDLTTRVLEVPDGQDICAQLVGLPFWQEKFNQLALKHVGHKSTSNKVDFFASVLLPLM
CELGAGDKITAYKSASTDFKVFYQVLSNLILNIQTHKDRLHELLQPIYDLCANSPQTFAF
SQRAFRELQKRASAEVENMKGEAAIHMKTLASTYRRCEEALRAHGIESRQNAVACLHPLL
SNKAEVQRAHADSIMRLVCTPNLDKPVTADAMSAMKSLIESFTFQILEKPAALAATRTST
LLLILLRQLFTPRIESICNTAYRSHACRLLVLILCRPIILKAEECKDKPEDFPRDLWQIY
ELQKDSCAKLQKDQFAFTGASMDVVLEKTLFEVSEMFSDAGLLTSFDLSRAKTKNLLIYI
NLPCVARFTLHWLQEAVDGRFIMNLDPLLQLAVTISEKHPMLSKVALEFVESNITDKVEH
KSTVQSILKALCRLMATGCVSGVMSLMKRRVGDGILDVSDLRYFLNELQKFAKPPFNNLF
AVQVAILLREGMKRSAFKLKVPEMKNIYKFVASLKGSFGLTLPDTQVTREMGTTCGEAEL
IVDNFLDVVDSY
>Stramenopiles_Ochrophyta_EP01031_Cornospumella_fuschlensis_P005324_gene5324-6632_t
LLELLSRKDSILEPDTIRIAQRLIKVYKQAPKMIIDKLAGTYSGYPQMCKILLDILGFAQ
ALEGKPQASIEPPERLALDHFVGIAKQRFNKKKADEILLRYTHTPSWLKDMIHNEDSREL
LSELNMKHRDSKFLRICTKEMNALGYGNKHSPLLIASDLDNVHKFYSMFFHLTQKCLQGD
DNGVSKFTEDLILHCKADKALQELCKYEGLRLIQVIRSKDASLAVDDEGSEP
>Stramenopiles_Ochrophyta_EP01036_Dinobryon_divergens_P023479_gene23479-31830_t
MEDDATLPYPSSENSLADDDESIQDNYTVEVEVEVEVEMKSEEDKAKGGNQDKKLQLLST
LQSKDSILETTVVNSAKELINVHSEPAAVIVKMLTDNYCGYPHMCKMLLSTIYRAQAIDG
AQIGDSRSSQDSIIQEILADYLIKKFDKNTADDLILRFSGTPQWLKPLILNPIFRKTIIN
LYDKQSTSVLLNLFIREISILGFNSEISQIATKSEFFDVFKNTMTEILIKVMKKERGAIN
EFVILCCRSEYTFLYAVDVLQRAELLLNSLAQGRYHSGTTQGNNDNSSTSKRQKLDPGVD
NKNAIAAVLLVRNLLLHLENNAIWWSTKLSPALLRAVTPSLSTTTTTSLQYKSLSGASKL
EGKHLFALKLVGTFVARGSSPVESVTKDLLDILKRASVSPADVNKLFSKLYSEDNQGTRP
PTRQYYRLRDVALIEALRVQLGHFKLVEVFIQALVSSCLPVQSTISSAVSYGVHSVDRVK
LVHILILCSRLCGEFPLYGRAREAIVTEHLTVGTAEREADATRVDISVVDNRLVDQIIQI
TDICQIIADRSELRMEDLRKAKFLNGFISRQPLSSIIVLRWIDAVIHHESEGLDELPLYF
FQQSRNVKAAGKNSGKGLALLPVLLQFIVTTVKNYPLQRPDAYVLLAKLLLALIEGADED
DEYSSVPKSQQIISAQIDVIDSLLYLVGKNFAELPLNFIAGEVHRIDKTARRHLFLSMTQ
LFKGPFSETFMKPFLKLFSSSSFGLVLADTVRWTRPDTARLLSILDTFSQTVGSSGGGIN
RGEPLLDGTLVKKIAEIRSKCANN
>Stramenopiles_Ochrophyta_EP01041_Mallomonas_annulata_P004821_gene4821-9616_t
MYEIELKGFSLVPIPRPAEASPFPCFVANLRRFGLHHWTGHPSFRRNALPSSNILGRTLQ
RHILADVVVGVTSSLQDAGRDPRRNGQKCVCIIDVLALWFEFYTKFSTFRHFKHTQLNNL
QERIMSDSPSLTGENDAVDNENGHMYSNEDDTFKSYAQTHRHSYDADDGNFSHENQDYDM
ETTPPNDAPIDYDEDNQGAPDEEFTSEYTPTYQPPSNYDEDYSNNNDCPEDDDYNLEDIL
EDTNQTDESEANRKHAEDLLSGRDSILEPNITDAIDKLIHLYEWTPKNVVDKLVQGYTGS
AQMIYIVNDWLNITIKAEKKHSDLQSNYNENIIIPTNIDIDSTITSQLAHLIKQKFDKSA
VDSLLDKGSEVPSWLLEMMLDSVWRRLLIELYDQNRGSALLGYCLRKISAMGYHRDIADI
IGEADYFQVFDDLLVDTLQRIIQSSEKDLEITVKNIRRTCCSSEYTFLYALELLLQVERD
IQYYTMGSEHDNKNCTSSSGVSGNLENKKRKADEEDILTATAAISNDVKNESNIETAAIV
VATASSTSSIIPLELSMRTQRKIRRLRQDIEGAQIWGKSDSTANIIRGMAGLPLFAIKLT
DMYHTGGGVDKEEEAVNNSIRKECQDMMKRGTVDGVHVQRLVEQYISGWDARSSSMKTEE
LIILPEDLTTEKHKQNQNQSQLQRGQPQRSRPSVRFLRHPQVVDLLIDALIHPKKALPIT
NTHVAVLLALSASLPSVVEVEVEVDVNNKDSSSTTSTKDETVAADVTVVMRSLLRARELC
LEMNTAAFLVLPVLEIPTELIGLMKIPIVSKCILHRVLHLIRDKDFVSGNAYANILPIFL
EFVIVSTDLHPLQRPYCFTIMKDVLQQSPETDDSGLSSRTDLDCFVISSRTDALNCFMHI
MGSGYVMEPLLFLKTLLPTLDAKLIRHLVLGILNMASPPYSEEFATKIAEIITHKSVRDA
IARHLAHDGLSLLNNFCTYISSNSYPLSASLVLELKSLESLLYSTAQSHGISFARRV
>Stramenopiles_Ochrophyta_EP01042_Synura_sphagnicola_P000681_gene681-756_t
MYTAKLLRALEKALLESKRQVYRPPEVKLRRRLDHAGLFTLKLTEMYHPRIAGVTIPPSS
GDVGGLLVVEVTELLISDCAGDGWKQVSEIARDLLQFTGIQKDSVSGTLSLGSFSWPDIA
VSQRDVLNHIAHPQVFLVVMDALLNPEKSKSQDSGHTDDAPAVILAVLTSWLHWYNCMMA
GRDIVTVQIQERESELNEAVTALLRARNLCLELSNLDHGLSPGVDAPASLLTLLKLPVVS
ALVLRWVYLRVSDAEFSGRGHYATQLPTLLQFVVAVIDDHPPLHPDCFTVLEMTFLRSAE
SEERGEAARLLSARRDTLETLVHLMGSGHGHEYLPTSNSCQSAFFSSGYSLGPLDFLAAH
IATVDATLVRHLMVAFLRTVSPPYSPQFVRRAAALATAKSVRDAISRHFGREGHRLLNQF
CASILSEPHYAVELVPAVILELQALAQFSSGQMK
>Picozoa_Picozoa_EP01044_Picomonas_judraskeda_P012658_COSAG03_NODE_1833_length_3456_cov_40.065237_4_plen_383_part_00
MPTSGMAERSKRRRTDGTDAHQADPGNPTMANCLASWLELAAGSTLKPNVARDAICPRAD
EVMMARLQINLQKSFDPSLADRAFAQAGAGADSSGPPPWLCGILWSHQGRKLLAALASQH
PECRLLSFATAASDSLAAAGSATATGGLEFEELESFLQRFGDCVIDVLNAVKEAQRSPSP
GDEGAHASLCKLCELCSATDFTLVYGLHLLRVADARGSNQPSRVTTSARRLAQEVYRWAS
TGQQPRAAHSSLTANRSDTASPGEHLLLCARGMLHEREHGVAGPLASMEASGVASVGEAE
RLFASLRRPENTDERRNGATRLLQALRSRSFLGAMLAALFNPVRHAACFSRARPIVMSTH
FRSLRSVSRRPDIWNVRKSTCL
>Alveolata_Apicomplexa_EP01054_Gregarina_sp_Poly1_P006046_Gregarina_sp_Poly_1_6045@NODE_318_length_9563_cov_157_467039_g272_i0_p2_GENE_NODE_318_length_9563_cov_157_467039_g272_i0NODE_318_length_9563_cov_157_467039_g272_i0_p2_ORF_typecomplete_len975_score192_76TH1_PF04858_13_9_9e19TH1_PF04858_13_1_1e06_NODE_318_length_9563_cov_157_467039_g272_i01243048
MNNQDGDAIATGETVSLESVDAMLDPAISQYVEVFISNELKKRGIQDENYADEILYELEL
SAVNQLIKGYQGLPKLCESIGLWTSELEQMIETLGSSDLHADSRRNFLYDQAEADSEEGR
VRDADYYIIEGLCMVLHQDFRPAPFKKLMAAAEGAWAPPEFYWTLLKSPQVVEAFRRLYG
RHRGSEFLGAFLQDYCERHERLDDGFRVSSRGQLTEITAHFSIFTKAFGELLVEFLVEED
TYEFGDKDPHNISRLLCHAENAYCYAQALLHFLPYCQAEFASCRRLAQLIFRNLRETRAE
HAAADRLLLCTSLPSYPDLFQLFKRLRETDTSGRIKLTGPLISMLSDSMARICRRFEKHK
TLLAFYHEDECPNKAADFFQEDSVNWERELLSESQAQKSAIDFPELEADIIEAPDVTESE
AAVEIIQPVEWPVTAEIRTKSSLPVVWTFPSASQAGDADCVLEEEEEENDRRGTSKLILP
PMNAIRETMLLDALWDLLMIPQIAVSIPDMPVGKLVELILMLTTLTNYELVVLHLQAVED
CRQEEEEEEFSEDGFNEDAFLLEATHNRSPPASPSELELAEGELADTDDTEKEDTTESFE
DSRASQRTDEDKDTEASQQIGEGKRRKRSIDLPGTEQQKKPRLAASVVSSYIDKSQVPSV
IESHVFKNPHEGSRLRAFHPEDAQQALRLHEMFTCCSGMIDTYKRKARKELFELYHLTRS
VKSSEVLSDLFVYQLCVRCTTSAGASATLHFVENLFLVELEEDDPLYSVTPAMLTLLMRI
CIWHPRKRVLVISLFKKLLERSFNGPEIATEETQVLRRKLISVALSQIGLAEAPLQPPSN
SLPWKAVEVDWQSAVTPGYKLLFHMIRELLHCFDLTLLRETLEFILVVCGSPYSIQFAEK
LCDLLQSIVYQSCFDFDLPINRQLKGYIQQFLDNLFGAWAPDNPPDKVLQQCRIISNAID
SSSRSDEDDDGNSC
>Alveolata_Squirmida_EP01066_Platyproteum_vivax_P000864_Platyproteum_vivax@DN10964_c0_g1_i1.p1
VGQYIKNGGTLQTVLDLLTFNYQGYSEMLELTAGWMTYLDIGETSEEARTLHKDAIIIEE
IERQMIQSFDPTKGRDVFYLDAAQQHQKHFLRDPRQPSAVVQQCSHLVSFKTWRQALYKL
AATQQSAFVSYCIHLISELDDLTNLDTIKYLEIAYTNWISFGRILNKAIQRLQQDASLPI
DNLVNACRWTEYTYLFTQSVLLSVSQNSPLLSNSFVRMSQCLVRELGVPDMKQRQFLRNT
RRTFLRFTNVHLFDEIATSITYLSKLQDDEDGGSNKKLVVDDEGLSSVTTETRRRNKQRI
VTEISRLASLF
>Alveolata_Apicomplexa_EP01069_Polyplicarium_translucidae_P007226_Polyplicarium_translucidae@DN3075_c0_g1_i2.p1
PPYGPLGVGKSPLKKRPRTTPDAPGERVEPGDALEAEFEQLMQTETPDEMDSDDSTLPPP
RTGAGKGKVYGLEYARRARHRSEDDDSQSPAATSSDASSDSSDRARESIELHGTKHHREV
YNSTEYVTLEDIRDLDNTPLSAAEHLALTLPDRPRCATGPPSMVKAVIQHVTYGEPLQPS
LAGDIQHMPSASQVGETEQFIRREARRCREAPEMPPTDALRETLLIDCLLDTFTHGTSAL
EPSALQKLVETLLNVLVYSPYELMIRYEEQLVLRKRQRLLEWKKDRRAGPASKWEAVPPA
IEDEDPWNWNWDVSQTDATAVAAETHEEWETILSGYRSRLSSLSDGYNPDRGREDLGEED
PVEADGATAEGTSAMPPKSTVDSSTFQNVRDDTRLGLPLRGQLSASRAASMRRRYALYAG
QVEAAKNEARRELYEIYRVIHEPLYNSVEHRCYHLDQNITTSVAASVVLNYIQMVVLDSS
DEPLLCLSPAIMALLCHIAFRHKKKQPLIMTLLKRCFEHETTSSDHPYRSEEDVASKRAQ
ARRRILDFSTWLIGMGSFTPVLAFLSENVSFLDRSIVRSQLELILDVCVPPYSTDFVCAV
LSLLDAAAAEGLFAPWTGDGKRAPSAKPPRIWSLSDEFLKVAWKAYVPLRPPPQVERLLV
KVRYHLEPRGSV
>Alveolata_Apicomplexa_EP01069_Polyplicarium_translucidae_P007227_Polyplicarium_translucidae@DN3075_c0_g1_i3.p1
PPYGPLGVGKSPLKKRPRTTPDAPGERVEPGDALEAEFEQLMQTETPDEMDSDDSTLPPP
RTGAGKGKVYGLEYARRARHRSEDDDSQSPAATSSDASSDSSDRARESIELHGTKHHREV
YNSTEYVTLEDIRDLDNTPLSAAEHLALTLPDRPRCATGPPSMVKAVIQHVTYGEPLQPS
LAGDIQHMPSASQVGETEQFIRREARRCREAPEMPPTDALRETLLIDCLLDTFTHGTSAL
EPSALQKLVETLLNVLVYSPYELMIRYEEQLVLRKRQRLLEWKKDRRAGPASKWEAVPPA
IEDEDPWNWNWDVSQTDAIMALLCHIAFRHKKKQPLIMTLLKRCFEHETTSSDHPYRSEE
DVASKRAQARRRILDFSTWLIGMGSFTPVLAFLSENVSFLDRSIVRSQLELILDVCVPPY
STDFVCAVLSLLDAAAAEGLFAPWTGDGKRAPSAKPPRIWSLSDEFLKVAWKAYVPLRPP
PQVERLLVKVRYHLEPRGSV
>Heterolobosea_Heterolobosea_EP01080_Neovahlkampfia_damariscottae_P009737_gene9737-2064_t
MNSNEKVNNTSLLKESESKLIENDSILDPQLYNTLKVFISEGGAPKEATKFVVDSYHGYC
DMIKITSGFLKICGHSNQEIESMIIEDIKTEIFKHFDIKNADSIFLKTTTKPPEWLNYMI
SKPTWRNLIYKLSEMYPDCYLLNFSIQKICANGHIDEISHFTSSSTNFNIFHNVLVNLID
KLSTKTEEELLIDESFLDFLKITCYNQYTYLYTHCLLRELSKIINLRRLMEAVELNLSTK
KNNLLSQTIPLEFLKYDSLKDGIDPSDISDALISMYKTKKTNPSDVIKLYKAYKSTNPPS
KEFLQNLHFFEIFVSDLYTPYNIVNEEHKSKYVYLLAYASCTIEDEDVLNQTISAINSSL
EICSTRIDYSNIEKSTQELMPLLKYNVICMGIIKWIEILFTHSQFFVSSYNINSTSLFMD
LLKGIATNNEIQCSSILELLSKLFTVHTDLDVFKIIEIKKLYLDVFVYLLFELNFVLPVL
KSFKELCLSQSLDFELIRHFFGKIFNMIEKPYSNEFTDLLKEILSFSRIL
>Stramenopiles_Ochrophyta_EP01082_Thalassiosira_pseudonana_P016220_g14038.t1_g14038_contig9_1020055-1023290
MATDDAFEERTIGDWTAYQDDEGRTYYYNNETEESSWDPPPGFEAGGGCGDAALSDDDGV
GARDDAGEGVSPPYAATPVDDKDGITRSPGDDNDVITRSPMDEEDDGITRSPPINHDAEE
ETTTTNNNNSDNFEQGGGADVEEEDNQAVDGEDIGDGWIAYKDDEGRTYYYNADSGETQW
ERPDVVASSSIAKDTTSSDNAAAEKGDYYSDGETGATPTSDGEEEGDGDITSSGGEAKDK
TSKAQLQQQEDPATIAENFLQQPDAIMEPSVMDHISTLVNKEGAQVGFPKAVQSLINGYQ
GDTAMCGVMGLWLAELKSSGGAAGAEGGKGGGGGRSISDVGANEVESESDRFNQGADAAR
DVAEEVVNRLAKERFTKNGGDAIMSLSKKQAAFVDEMIQSERWRNLLIDLSASNKESKLF
MYCLQSISNLGHHRAIAKRINQSDYFGVFNSMLASELSLVGKIAVDGYSKEVSKSIDTTQ
GQMGTLIADLRRTCTSTSYTYLYAMEVLDELISESKKQSKNGTADAPGLELAARKWERLK
EELEEEMLKPHATGTTFQRKRRIDVALAMSDLVQRQRRRIDPTADGENKKMIASTVSPKH
ALANTLDDAIAGFLTKSSLGNQIDKDTAESMLNYAYGGSTDRIGDLLIKHPSAVNSLLRN
MFGSKRVRQLETRQKCARLVALAVIASERSARSSSQIDIAESDEDFLCQTFLKGSQLCEQ
VESMVSFIAIDSVENTDGSVGRQLSALCIKYSVIAQGVLIWAKELASGAEFVTTAGYPTL
SPCILSLVRLICVYHPLARPSVLDLALVFMGHSNSEISHQKMQSIKEQCLRLLLFLSAQG
MSLAVISAVRSSEIDSALLRYFVSGMLEIVQPPLSLPFVRGFGSLLMERPFVDTLISQHF
EASKRYQIVQMIHQFEAAFTVKGAAPSEADAALLTMLKSTYAKG
>Rhizaria_Foraminifera_EP01083_Nonionella_stella_P143222_444614_1
MSTADHSMDLEPDGCKIPKIDSKGLEHAKKLLYKEDSIMNVNALDTIQTLCKSGTDQQEV
ATIVSQSYRGNALAANLMYDLFQRVGQHESYVQNLAGSVLVDMILERLDVEVLNKFLQSV
TKEPPWIDSLIEHQQWRSMFRKLRAKHSDCSLLDYINQKMVTQGYDEKEDDGSSQQHSST
FRSFFKAFSSQILRLLKSSTLDLTTEGLPSPGGKLALLCQLCCAQEGAYVFAQRALTVLA
RHPETGGVFRRIGQVLSRYAVSERPPLIIHNIGFALESIPHGQLRNSFISVFQTGEISNS
HISLMHSEYTASDPPPITPLRATQCIRALIKSVFTVKSAHWRAPNARGEQSVDLDIGEKA
RFLLAYAVCVRDCRSYARDHEESSDYIEFSMVDKSNLDSTSQALKMVTSVCTEPHFGLSL
PLNSKVLFDNLEIPVVASGIVHWLRGRLTSTEYFNTTYQSTCNDIFFCLLGRIISIHHHL
RLDVFALLRDTFNVQLPSTYGPVSAVALHKVILKCMVHVLHHHIVDPVFDHFDQACSRMD
HSLVRFFVSEILRTTSSPYSTHFLNRMFNVISVKSTCLALIHDPPSAKVLLEFCGEIWES
KSVHPDLKRAHWVMISQLRDRRSTPR
>Rhizaria_Foraminifera_EP01083_Nonionella_stella_P157517_511462_1
QIVQNVYTSNIMSKSRKQNYNGNRNPLPGVNDSLLEQLEDIRSELSRPDAIIDHSIIQSL
RSYPALSNRCYHGSNDSAVLKKYLLEGQSLLSDGYCGYTKLCNLLLDWMKNIQDPKTINN
TFIHILKKSAMELYQEEHGTDTDDMAIDNYRQKMIKDIDEITKSYGDTTVLQRGFSLFEF
QDKFKNHLHKICSSKKGSESDYERKVQRFVTYCTKNELHYLYARRLLAQLREDNVWSMFD
YALSHIESTLDEYTNTKLEDNCNKIKELSIYAKGIEFQSELRVPSIELLRKGSFTKADIT
KVYNYYYAHYKHNKSIKLRFLQNKEMINYLYHTLFIPSIHKNSFQANKTYISQYIFLLNY
ALFEGQNHNRIDKEEFDRNIEILTQLTEICTDRNYGLILSEDGEKQNRLFNGIRQPGIAR
GIVIWINHCMYIKSETYFNENFEAYLTPLLVALVADIATLHVFLRPKVALFAYNMIYNIG
DQTTSTLATKSAASFDAKTTSFCSIKNMEVIKTMLDIIVYIIQLGEYVLVFDIINKRPND
LIKLDRSLHRHFITQIIKTCNDPLPNEFILNLFQLLKHNQIIAAIRNDMNTAKTVQVFVD
NHKNVAPNDAQIILTQIKLKNKLF
>Rhizaria_Foraminifera_EP01084_Bolivina_argentea_P006825_12896_1
SKLDEFVNSNNNKINTINNNNKIGELTIYGKGIEFESELRIPSIELLRKGSFTKADINKV
YNYYYKYYTQNKCIKLRFLQNKQMINYLYNTLFIPSKNQQITKTYISQYIFLLNYSLFEG
QNKNKINKQQFNKNMEILNKITTICRDRNYGVTLSEDGEKQNILFNGIKQPGIALGILIW
INYCMFIKSDTYFAENFETYLTPLLVALIADIATLHIFLRRKIAVFAYNMIYNIGGQTTS
DMATKSTASFDAKTTSFSSIKNMQVIKIMLDIIIYIIQLGEYNMVFEIIHKRPNDLIKLD
RSLHRHFITKIIETCNDPLPQSFILLLFRLLKDNHIIAAIRNDIHTTKVVTKFVNNHKSL
AQNDAQTILINLQIKQNNQIKPF
>Rhizaria_Foraminifera_EP01084_Bolivina_argentea_P192240_330059_1
MTTVPLACTMKIYPTLSAFILQHLRQTIMEKFDSATADQLFEDTQGMPVWLDTLSEEPFW
RTMLIELFDAHRDSVLLRFLLKRISTQGHHREIAAIVSGADIFHVFKGVLQDQLGQVMEG
NECQMATLTLDIQRTCCSTAYMFLYSQEVLMYLEDVCQSLDRRDCCLIAGAKQRGVVDND
NDNDQRDGVCFYDTSLASVCARKFRRLRQDLITHAVCPMAEKDTSVEVFRRSAFAHRLTE
YHQVQAMNASPSWTLVMANLLAGGETAKRGPGFPALTGCNIPL
>Amoebozoa_Centramoebia_EP01087_Luapelamoeba_hula_P004055_TRINITY_DN14016_c0_g1_i1.p2_TRINITY_DN14016_c0_g1_TRINITY_DN14016_c0_g1_i1.p2_ORF_type_complete_len_354_score_50.04_TRINITY_DN14016_c0_g1_i1_101-1063
MEEEEEAQSASSELSKRFVEKDSIMEVNVLQETKRFLSAGGTPQGVVQLLSDNYVGYAQM
CNLLGDWLERSGMPADVVSAMMKDHLKSIILEKFDPIQADTIFGEMQNAPEWLDVMIEHY
EWRSLIYQLSEVHPNCLMLNFAIQRISDAGHQTEIASLATASTNFSVFNKVLMHALRQML
HHNEYDLQEALPSFKKLCCHSQHTYLYTQAVLTSLVKETNGYNLKRIVQELEKATLEHGQ
VSRKISLLLSEIWRYPNVAAAISSILSAGATSPGDVIKLHKEYSKPEPPPVEYLRNRGYA
SRRSQCNDEGSSQVNHPRKI
>Amoebozoa_Centramoebia_EP01089_Gocevia_fonbrunei_P017550_TRINITY_DN5734_c0_g1_i1.p1_TRINITY_DN5734_c0_g1_TRINITY_DN5734_c0_g1_i1.p1_ORF_type_internal_len_143_score_26.79_TRINITY_DN5734_c0_g1_i1_1-426
PQHTDHNNYNDEDEEVEDMEVDDSSNYSQGDSQQLIREECTTKFLKADAIMDIVILSDTK
RFLSAGGTPGDVIQLLSESYRGYAEMVRLIFDWLKLSGMENAEINKIVKEHLKTVILDRF
DPIQADNIFGEMEYAPQWLDVM
>Amoebozoa_Centramoebia_EP01089_Gocevia_fonbrunei_P022001_TRINITY_DN8727_c0_g1_i1.p1_TRINITY_DN8727_c0_g1_TRINITY_DN8727_c0_g1_i1.p1_ORF_type_internal_len_357_score_25.46_TRINITY_DN8727_c0_g1_i1_2-1069
NTLIFYTQFVLRLLEKHPKGDFLRRLRQELDFEVAEISPQFSLKLNLLLYDISEYPDIFD
SLFSILINKSTTPGDIIKLYDSYSKKEHPPIRFLRNFAFFDLLIRDLFNPTKNLNSPHKH
KYYWLLTFASTAKDRFDTDKEEELTASKKEFENALNGMKEIQPLCQKFYSGTEFFEICKT
FKKFVIFPIIAMGLLKFLEINLLDQNFYLTSYNTAITNLYLNLVKEISYLHRYAREEIYN
VLVKIFDLDLTVFGIDALTAVENKKLILENLIYLMVCGEGEMGLKVLHWMEKKMARIDYS
LLRYFVNNVLEYVAEPFSPHFVKVLLQLIQNVNVDSFKTADESKELMAAFIAHCVT
>Amoebozoa_Centramoebia_EP01090_Pellita_catalonica_P004166_TRINITY_DN14007_c0_g1_i1.p1_TRINITY_DN14007_c0_g1_TRINITY_DN14007_c0_g1_i1.p1_ORF_type_5prime_partial_len_526_score_96.57_TRINITY_DN14007_c0_g1_i1_2-1579
SERYPSCLILNFAIQRISEAGLHSEIASVTAASANFQVFNRILIHPLERFLQSSQIEFKE
ELSKFTKTCCHSVHTYLYTQAIIKSLEDSAPTSKTFHLRRFAEELEKQTRKEHGHFVTKL
SILLNGVNRYPDVADALISILTNQATTPGDVIKLYKAYSNKDPSERPPVEYLRNAKLLEL
FIHDLFDPQKTVNVQHRDKYYYVLAYATTSPKKEDSDADSDEESSSGKHDMDIDQDSSFD
QKEDDDDDDEDDRKKKANARKVRQLKSGSFTETLKALKIVAPICQKNPNGLELVSTANDI
RNLMSSPVIAMGLLHWVKRNLTDSSFFTIMSYHAITAPVYFALLLEMAYLHRFMQPLIMD
VLTNCFEKEHGLDALAAVDLKKNLLDKMLYLMQCGHVMPVLWKLEAWVVKIDHSLIRHFL
TKLLSMAEPPYSNEFVASLLKIVGLVRMESLKTTENKEAFSRFIDYCQENEGDLNLTPRE
IDLTGKLHALFTAPRLKMVLDEKAKSGKVSKKKKKKPTKSPRTKG
>Amoebozoa_Centramoebia_EP01091_Cochliopodium_minus_P018538_TRINITY_DN754_c3_g1_i1.p1_TRINITY_DN754_c3_g1_TRINITY_DN754_c3_g1_i1.p1_ORF_type_complete_len_738_score_236.70_TRINITY_DN754_c3_g1_i1_63-2216
MEEDKTFKELSSHDFIMNNEVIGIIKKFVTEDGGKPEKVIEALSGGYVGYSNICNLLGDW
TKILSEDQGQSLKKRKERENENESDNNTNMSKSSNFSSLNSNFHYSNKRMKQTGEEYQTN
ISLLIKNKIKEMIISKFDTKKADNIFSKGENSTLVWLDFMIEHEHWRKLLYELSEKNSDS
LMLNFAIQRVSEAGYQKEIASLSTASTFFPVFNKVLQQTLQSTFSMDDLELSLFLPDLLK
MCCHSQHTYFYSQLLLSLLILPSSSSNNNSNNNNNNNNNNNNNNNNNHTFNGNNKKNDSF
STLSSSRTISSPSSYNLRSLFFHLRDFALEKEHNLVFKIHQSMDHQLFQHPSLSEALSNI
FLAKKTNFADISKIEREYNPNSPSNNPNNPINKNYSTSQVNKEEEKEEENTIKINKKKPS
VKYIRDPLLLKILIQDLFNPKASLNEKNLPKYFYILAYASVVDEETEEEDSQENENIKET
INALHFSYNLCKLNLFDQDFQRSLPILTNHLKSFPVVSVGVLYWVQLSLLESDSGTISLS
LPYLLLLLRYICFYQPLQRDKIINIIEQAFDIERSSFDVLASVNFRKKLLNTILYVLRCG
NVVQVLSCIERLATKHDSSLIRFFLELVIQITEPPFSEVFLKYMLELISISMPIDNSSLQ
SWEEKVSPFLNLIPSHLLENDFILLYNKIKSCFSHLNKSNEKNSLKSSVNKIVLNQK
>Amoebozoa_Flabellinia_EP01094_Clydonella_sp_ATCC50884_P010088_TRINITY_DN1965_c0_g1_i1.p1_TRINITY_DN1965_c0_g1_TRINITY_DN1965_c0_g1_i1.p1_ORF_type_5prime_partial_len_589_score_197.19_TRINITY_DN1965_c0_g1_i1_68-1834
GGGGGAREEELRRWQEHLSRPDAVMESDVAAAIRSVIASGARPQEVVGRLSSGYRGYAPM
ANTAAHWLAVAGVTPSRVVDIFRARCADEIKRVFSPTEADKIFDEVSATPEWLEEMVVDK
RWRALLYELAEEHESCLMLSFAMQKISEAGHHEEIAGLSSATTNFFIFSRVLSHMLVEAC
RVPIENFDAVLSTLLKLCCECEQTFLFSLALLHLLISRCASPSERERLRRVAQELEAFVS
SSRSEEIGIKVPLYLSNMLAWPPPLALALTAIKRTKTCTSGDIMKLHNLFCDSASPPPAI
YLRHPVVLQVLLGELFQRDSKINARYLDRFFDVLAYAAAAADPRSSDARPSHEPTFIDKS
SVPPTAEALKEVRALCMLPPAEISGHVSKFEQYLDFPIVSMGVLEWMQKLLLDSSFYAAA
YAAALIPVLLHLLRWISFKHPQQHPRLLNLVILAFDFETDQDALTELEFKRSLVDLLLFL
VQCGNVLQVLSPFSERCPRIDQSLIRYFLTNMFQIASPPFSPSFVHAMVGILKHRQTIQA
MRAPANRNAIVEFIQKCYEACDRPTLAGETVTRAMLDEIRESALATRP
>Amoebozoa_Flabellinia_EP01095_Lingulamoeba_sp_RSL-Kostka_P006689_TRINITY_DN2107_c0_g1_i1.p1_TRINITY_DN2107_c0_g1_TRINITY_DN2107_c0_g1_i1.p1_ORF_type_3prime_partial_len_180_score_68.44_TRINITY_DN2107_c0_g1_i1_1-537
MNENENENENENENENENENENENEKDIEYKKLLNELQQVDAIMEPNVLDTLRYFISSGG
KPSEVVASLTEGYIGFAQMANLVSNWLVSAGEKEENVNKIITDYLKELILETFDPKKADS
MFNQETRSAPLWLEFMIGHAEWRSLLYQLSEKHKKCFLLRFSIQRISDAGHYKEIAQLS
>Amoebozoa_Flabellinia_EP01095_Lingulamoeba_sp_RSL-Kostka_P018161_TRINITY_DN9849_c0_g1_i1.p1_TRINITY_DN9849_c0_g1_TRINITY_DN9849_c0_g1_i1.p1_ORF_type_internal_len_216_score_45.65_TRINITY_DN9849_c0_g1_i1_1-645
EMDDNLYLQEFSLNKNELNATKRAIEKAQKICQDSLRMTPDTPKQVEELLEYCKYPIVSM
GVIYWIKMSLASESYYASTYSNSCTPVYNYILHEICKLHPLQRESLFELFSTCFELSPEL
DALDTLKMKKGVLDNIMYLMQFGYILPVLQKVKKWSKTEDKSLIRYFISKLLIMIEPPFS
NSFCNYLIEIISIPEITKALQQQESRLLCIEFLDY
>Amoebozoa_Flabellinia_EP01096_Ripella_sp_DP13-Kostka_P015030_TRINITY_DN6922_c0_g2_i1.p1_TRINITY_DN6922_c0_g2_TRINITY_DN6922_c0_g2_i1.p1_ORF_type_3prime_partial_len_354_score_120.37_TRINITY_DN6922_c0_g2_i1_101-1060
MSNMGGGENEDVATYHPTYNLDSNDTSFEPDFQAPTAQTQQQGVAASDNSKISSKSVSSS
GEKDEEGRGQMKDDGEDESKEGTSTVAKNDSLLHAPDAWLFDELNQPDEIMETDVLTALG
RFLQAGGSPEQVITSLASSYKGYAQMINITQYWLLASGMSKAEVNSIITANLKEMILEQF
DPKKADTIFQNSTTSPVWLEYMIRSEEWRSVLYKLTDRYKDCLLLRFAIQRIASEGFTAE
IANLSSSSLHLSIFSRVLELSLRETIDSVLDNTQDHTCRTLFDTQIFFDSIRSSLSDSGS
SKVNFFKVCSRDLQTYFFTQ
>Amoebozoa_Flabellinia_EP01096_Ripella_sp_DP13-Kostka_P016887_TRINITY_DN8401_c0_g1_i1.p1_TRINITY_DN8401_c0_g1_TRINITY_DN8401_c0_g1_i1.p1_ORF_type_internal_len_213_score_100.96_TRINITY_DN8401_c0_g1_i1_1-636
KNLQSIQSHLEYPIVSVGMIKWIAKKFLESEFYISTHFSVSYRIFHFLLREITRRNKPLC
PIILQLLIKAFNPPGELSTNEKERIRTIIVEDLLYMIKYGFVVPVLKEVASMSLGTLLRF
FVKKLLAVIEGPFSESFVGTFIQIISSSSNREILLSHNDTRSAVLKFLQSLDRASLSLFV
QPVVDDLTKEFSAPLASSLSLSTSLSSSVVSA
>Amoebozoa_Flabellinia_EP01097_Dermamoeba_algensis_P007541_TRINITY_DN4781_c0_g2_i1.p1_TRINITY_DN4781_c0_g2_TRINITY_DN4781_c0_g2_i1.p1_ORF_type_5prime_partial_len_605_score_145.37_TRINITY_DN4781_c0_g2_i1_493-2307
TEYEIRLSLVGSEMCIRDSINAEYGRPFSQVEGGSNFPPQSENKEMEMETSLNYFKQKDS
IMNLDVFPMIKRFMEASGQPQQLIELLSDNYRGYGQMANLLCSWLKLSSLSTEEVKQLVV
GQLKRIITENFDPKRADTIFSEGAEPPVWLDVMIQDPEWRTLIYQLSETHKNCLMLNFAI
QRISDAGYQTEIASLTTASTYFGVFNKVLKDKIAQLINLDEYQLRQEMFETQKMCSHSPH
TYLYTQLLLKCLSESPNGHNLTRISQELENGVKDKGIPLVRRMSFLLSSAANYPDVLESL
SSMLSSSSTTPGNTIKLYNQYTKPDPPPVKFLRHKEIIDLFIRDLFNPQKTINPAHKSKF
FYLVAYAASVREVRGPDQHLIELDKTELDDTLRALETVQELCHKSSFELQASVSALKANL
KYPVVSKGILQWVRSNLTDPGYYATSYSTLCTPIYLDLIRDIMHLHPLLQEDILSLLVDS
FEMEPDLDALSSLVLKKSLLEHLIHLMRSGLVLPVLKQVEVWSPKIDHSLIRFLITQITE
MVQEPYSPEFINKMVDLIIVPTTLEALKAIENKFLSSFIDYCLKNPHVSDANKKALQPFS
PQSS
>Amoebozoa_Flabellinia_EP01099_Mayorella_cantabrigiensis_P002124_TRINITY_DN1933_c1_g6_i1.p1_TRINITY_DN1933_c1_g6_TRINITY_DN1933_c1_g6_i1.p1_ORF_type_complete_len_758_score_219.62_TRINITY_DN1933_c1_g6_i1_39-2075
MCNLLLSWLKLSGYEEREREKLSANPSPSVATPSPASPSHINSPTSPSVSELERSISDNE
RGSFSLSNDSSSELRRSNSNQSNHPSNETSQKNNTSQNLNGTPDLSTSRVDHLVPSFLKT
LVMKQFDPKKADTVFSNVDSTPEWLERMISSSSWRRLLYELSEEHKNCLMLNFAIQRISE
AGYQTEIASLSTASTYYSVFNRVFCDTLLNLSIHTNNEDQFQEYLNDLKKLCCHSPHTYL
YAQSTLLAIMKKVDAPYLKRTSQELEACVASKGFLARKVGFLLSNTVAYPQVHSCLSCIL
SEQSINPGDIIQLYNLYSEGKSKPPVDLLRIPELVELFIQALFTPSQPVNESHKHKYLYL
LAYIASVPSNIHSPSSSSSSSSSSSSSSSSSSSSNNNNNNSNKNKNRNTNKKKKFHHNDQ
NLLNKQDMIEETSEEEDEEDEEEEREREKEREKKIEKKLEEVVEALREAQSICHKNSFGS
ELQISAQTLKQYIKYPIVCMGVLHWIRVNLTDPSYYDTSHNTLCTPIHLSLLREISALHP
LLQLKSLQILVSCFEMESELNALAVLEFKRTLVDNVLYLLQCGCVIPVLRQFQKWSPQID
QSLIRYFLNKLFGMIGGNYSLIFIREMIKILAFTNPDTRLNPDSKLLLSNFLDECLSHQH
ELTESEIKIISQLRTTTV
>Amoebozoa_Flabellinia_EP01100_Stratorugosa_tubuloviscum_P002706_TRINITY_DN1642_c2_g1_i1.p1_TRINITY_DN1642_c2_g1_TRINITY_DN1642_c2_g1_i1.p1_ORF_type_5prime_partial_len_498_score_190.43_TRINITY_DN1642_c2_g1_i1_3-1496
LQQKILQQTILLIKQKFDIRKADAVFEKGPSPPPWLEEMLLDSNWRSMIYQLSEEHQNCA
LLNFAIQRVSELGLHNEISTLSSATTRLSVFNLVLIEMLLKLLDEDESSLVSVLPQFKKM
CSHSQHTYFYTQAVLHKLCQTNPRAQHLRRLSQELENHAVEKSTFARKINFLLSGIIDWP
EVSQSVQSVLMSRTTSLGDIIKLFDKYSLEIPPPVEFVRHPNFLDIFVRDLFNPSKTLNT
VNLNKYLYVLAYAVSVKEEYPNPTIPHRQQFNQRKLNKDRLQPTMNAIQQARELCNKTHT
GAEIVTAIQDIKQFIHEFPIISIGILHWIRLEMTELSYYTASTTPIVLPLHLYILKQIAL
EHPLQHPNLMDLIVNCFELEPDLDALALMELRKLFLEIMIFLLQCGYVLPVMQYIENSNN
KIDQSLIRFFIFQVLDFASPPYSLDFSFLLFQIIRNPMTTQALKSIERKQILDFLDIYLQ
DDKERKKEIAELKMILS
>Amoebozoa_Flabellinia_EP01101_Sappina_pedata_P000891_TRINITY_DN11034_c0_g1_i1.p1_TRINITY_DN11034_c0_g1_TRINITY_DN11034_c0_g1_i1.p1_ORF_type_internal_len_237_score_82.60_TRINITY_DN11034_c0_g1_i1_1-708
PEEPSNPHLNELMCILSSSDCIMEPSILSLTKSFISAGGNPNVMVQLLSDNYRGFAQMIQ
LVAGWLEALCDMDSDSIGHMIKDHLKDLILSNFDPHKADSIFEQDASSPDWLDFMVKDPE
WRSVIYQLSEQHKSCLMLNFAIQKISEAGHQSEIASLETASTYYSVFNRILKDLLSKIFQ
SDEHTLPHLLKDFKKMSNHSQHTYLCTQIVVHRLIREKNGLPLKRLSQELISSISD
>Amoebozoa_Flabellinia_EP01102_Stenamoeba_stenopodia_P020223_TRINITY_DN7808_c0_g1_i1.p1_TRINITY_DN7808_c0_g1_TRINITY_DN7808_c0_g1_i1.p1_ORF_type_complete_len_621_score_179.13_TRINITY_DN7808_c0_g1_i1_61-1923
METPNGGGSGGGGGSQDEGIQSHTNEPQQQQHRSSLSVVSLKGEEDKPTIPEGADPEKIA
KLMEAWSFLCRDDSIMEPKVMPNVRQFIKCGGRPEDVLRSLTSSYRGYAEMVNLMVEWLQ
FAGVNADEIVTSVQNHLRDLIVRSFDPKKADTIFQEGPSAPEWLEAMIQEPFWRSLIYQL
SEEHKDCLMLNFAIQRISAAGFHSEIAALATASTFFDVFNDVFKDSLQKVLQANEETIGS
YLNDFRKMCNHSQHTYFYAQTLLHKLEKEKNGYNLKRLSQELESSVSEKGGLGRRMGMIL
SEMYKYPDVVSSVTSMLSTKTTSSGDIIKLYNLYSKQEHPPIEYLRHPDLIELLIRDLFN
PSKPVNAMHKNKYLYILAAATSIPSSSSSEEKGHRGKNKTHFDETLKALEEVQSICQSNP
FGPDLQVVLPQIISHLTFGVVSMGVIEWIRRNLMDEGYHKSSYASVGTPIYLYLLRELSA
RHHLQHNIILQLLFKCFEMDVDLNPLEAVEWKKSLLDCMVFLLQHGHVLPVLDQIEKWNN
MLKIDQSLIRYFITKVLEMVDAPYSEEFVVRMLNIINCKPTIESLKTFTIKTILSPFIEE
CIKSNKGNQTVVKYLQQTLC
>Amoebozoa_Flabellinia_EP01103_Thecamoeba_quadrilineata_P017215_TRINITY_DN6009_c0_g1_i2.p1_TRINITY_DN6009_c0_g1_TRINITY_DN6009_c0_g1_i2.p1_ORF_type_complete_len_567_score_58.45_TRINITY_DN6009_c0_g1_i2_88-1704
MKNFLSFGGTPQVFVQLLSGNYRGYAQMVNLLAEWLKIAGFQEDSISNLIKEHIKGLSLQ
KFDPRKADTIFEEDDLSSAPEWLEYMIQEPDWRTLIYKLSEDHKNCLLLNFAIQQISEAG
HQTEIASLETASTYFSVFNKVMKDSITNILHCDEMSLSAFLPDFKKMCNHSPHTYLYTQS
VLHNLQAEPNCSNIKRLSQELEASLKEKNSAGRRMRFLLTDVFHYPDIASSLTCILSTGT
TNLADIIKLYNQYSRPDPPPAELIRCPDVFDLIIKALFNPSKSVNPAHKNKYFYVLAYAA
SVKEIFDLDNPSQRIQDKSELEETIKALEVVHTICHKSTVVYELQDYLGELRQHLTQYPV
ISMAILYWLRINLTDSTYHTTVHNSNLFHFPLLREIISHHPLQYPAILDLLAHCFEMETD
LEATAAVELKRNLLDNMIFLMQHGYVLPVLSHIERWNTKADQSLIRYFMIQILDMIDAPY
SAEFVRSIWSIISNPLTTEALRVPESKPLLSNFLGQCLEDLPPFLDRQAIEQHVLIFK
>Amoebozoa_Flabellinia_EP01104_Vermistella_antarctica_P012485_TRINITY_DN3629_c0_g1_i1.p1_TRINITY_DN3629_c0_g1_TRINITY_DN3629_c0_g1_i1.p1_ORF_type_complete_len_733_score_159.04_TRINITY_DN3629_c0_g1_i1_142-2340
MDATTDSGQSGHANNETLGGDGGSLEDGRKRQKTEHETVQEELQEGAVHHEAHEAVHGGD
ASDDGENAAPSTDPPAHSMEESEVEREESSSSASSSSSPVTSALTTGEHDDGSNESTILE
PIEAKLARSDFIMDVDVFDTLEKYIKAGGKPQRVIENLSDGYVGYAQMSNLVGGWLSDVS
HYVDPSSNVGTAGNGEGAVSGGGDGSDGSEDTRTPSSANGSSGGLATLVVEEYIKELLER
SFDPRVADSTFGGSQGVPAWLTHMIESPEWRPVLYRLSEKHRDCLMLNYAIQKISEAGHQ
GEIGSLVIASTYFGVFNRVLRNALRRATLCDDTELTSSVIPELLKMCTHSQHTYLYTLAV
CRELATVSERGHILMRIEQELEGSLFRLEDRSSCALRLHYLISSLHSYPRLSKAVTSLFS
SGELSTGDVIALYDEYTKAVPPPIDHLRHPVLISMFVKHLFDPSKTTQRAHLPKYLYVLS
YATSAVDERVWKSDDGAAPTCTGKVDKSRIPSTRSALQAVYRILNKNPSRTELQQHADEL
ESSCKVPVVAAGVLHWIGLVWSDQTFYATAYDKISLGIHLRLLRKICDLHPLDVSSVLSL
LVTTFDMDIDLHALTAMEHRQKLLDCMVYLLAHGHVTAVIDAVRRWAPTIDLSLSRHILM
QIMSVVQPPFSGSFTSKMLQLLVDPVITDTLKQCKDMKNVLAFLENCRDAADTTRALQQV
DTLVRTFSPKRR
>Amoebozoa_Archamoebea_EP01105_Mastigella_eilhardi_P005836_TRINITY_DN1753_c0_g1_i1.p1_TRINITY_DN1753_c0_g1_TRINITY_DN1753_c0_g1_i1.p1_ORF_type_5prime_partial_len_825_score_244.89_TRINITY_DN1753_c0_g1_i1_3-2477
CMEEEAPYGFPAQLRGSAEEEAEVAFEKPSPPAPRAPASESAADAPAASPGAYGEEQQHG
DGCAYAEEAPQQPGGMETDRQLHTDDYTPAASPGEAPQQQQQQPADATMDGQLPTDDYAP
AASPASPGTSAGKEVQQQQQQQPITEAEQQLLTADDYAPSASPCAAEEEQQLGEATSGAM
EVEQQPPNDDCAPTASPTSPGAAEERRHEPTAVGTHEMEADQQLPNVLAEEELVEHQQHQ
KMEHDEEEAKQQEQDQQPQRKDAAFCKSVLAGADSVLEPCVMDVAYNFVELAGPEAAAPA
LEEVVTSLWQNYRGYAQMANLLGDWILASGVMPKPELQSSVQSVLHVAVVKNFSVEAADS
VFASQLLPPDWLETMTSHPQWRSLIYELSEKNDGCWLLDYAIQKISDDGHTSEIASLPSL
ANNFRVFNQVLVNLLEHAFACDESQFEAVMTDLKKLCSNHEHTYLYVQTLLQQLVERKNG
ANVKRVVEELQSYASTRRALVQNILFKLNGLWLYPSVMHPVRSMCTSGTSTPGDIIQLYS
EYTKSNPPPAQFIRNKEIIDVLIKSLFDPAKSVTAHKEKYIYLLAYASSAHENGDSAVDT
TEVHQVIAALSAVVPICKRGPLNHQLQSSYATLKSHSRYPVVSMGFLYWIERCLTDPDLH
AVDSAAFVTVSSDLIIQIVRQHHLQWPSILGMVSRCMDAEVSGLDSISLLELRKHLVEIV
IELLHGGYVVPSLNLVSKWCHSTKGMDQALIRFLVLQLIDVVVPPFSAEFVNLIATILEV
PTVCGALKLLDQTATTTLNNFLVACASVTDVPHISLLLHSKAPR
>Amoebozoa_Archamoebea_EP01106_Pelomyxa_sp_JSP_P010349_TRINITY_DN27622_c0_g1_i1.p1_TRINITY_DN27622_c0_g1_TRINITY_DN27622_c0_g1_i1.p1_ORF_type_5prime_partial_len_179_score_57.26_TRINITY_DN27622_c0_g1_i1_25-561
AVVSTQSTGIYLDLILHIVRQHHLQWPAVLKLVTRCFEQDLNALEAVPQLEMRKHLLQVM
VELVRCGYVVPVLSQVHAWCLPSSSTMKDQALIRYFVTQILDIVSPPYSAAFAGLMVSIM
GLPSPRRSLSSLDRSDRNAAASLLKFLSDCAPVREELKPEQREHLASLHSSFTTMLRV
>Amoebozoa_Archamoebea_EP01107_Rhizomastix_libera_P001933_TRINITY_DN13380_c0_g1_i1.p1_TRINITY_DN13380_c0_g1_TRINITY_DN13380_c0_g1_i1.p1_ORF_type_5prime_partial_len_708_score_176.29_TRINITY_DN13380_c0_g1_i1_1-2124
PSDVANEGSVSVADSASGAGVGAGAGAGVGVSLGDTDSATLRLRAPDAILDRSVARTIGE
FIRKKGRPEDVVLLLSDGYRGYPTMIGLVSRWSSDDWDDCDAEHGRKNKNNTRDSHSLKV
PPRKRMLMDASSSSSSSSSSSASPASSSSPAPANEHVIDPRVTKVAFQKIASTVKNVFEP
SKADVVFERNQVPIWLDQAMKITEWRSLIYDLSERHGGCMLLNYAIEKISILGFQSEITS
LTSVSANFIVFNRILVEQFSKIIQGKEDAVYSELLPKLIKVASQSEQTYLYVQLLLQYLI
RQEEQKSENWGAKTLERISEELRQSISKQLFLPSVLHSLYTVQHRYPSIDAPLRDILSTQ
SRLTEDIEALYEAYSSPSPPPASCLRFFELFESLVKELFSPAKAFTSPFHDKCIFLLSIA
SSFIEAEKRIEGKQIPQDLAESAPFDEEDGFKPQILEDSDDEQENPKKMAKVEIDESSRT
IEALKSIVPLCKKGGFSGNFANNLSIFDKYLDIPVISVGLLEWSQKILLEIDSSTMHSQS
STVKVAICIMRETIARHPPHHQRVLKVVSTFFSSDVISSSLVLGEIRKKLVDVIVDLICA
GHVVNTLSLVYDWLCSRSFDSELAGIFISQLLVCVKPEYSVSFESLLVLVLAQQPALQAL
RLLFQSDSKFSLLIHNFVSHCSARYSEFVPKLQECFKTLHQCVNGFH
>Amoebozoa_Eumycetozoa_EP01109_Acytostelium_subglobosum_P007172_XP_012754713.1_hypothetical_protein_SAMD00019534_057690_partial_Acytostelium_subglobosum_LB1
SPPQWLDEMISDADWRSLIYQLSETHKNCLMLNFAIQKISDAGYQNEIASLSTASTYFSV
FNKVLLDSLTHLVQLDEAELQDSIGEFKKTCCNSQHTYLYAQALISNIAQSHPNLKRIAQ
ELELEVFERSKVARKISLMMTNISSYPTIYESIISILSNNTAATGDIIKLYNEYSKAANP
PPVDFLRIPSLLQQPKSELNETIKAIEEVQGICKINPLGSELQNVVPVLKGHLELPIISM
GILQWIQSNLMNTNNISSYNTLCTPVYLDFLREASTKVDLGRIMALDLEMRRTIIDNIVF
MFSCGHVIPVLNVIRQWAPKIDPSLVRYFINQVLEIIEPPYSKEFIKSMSGIIEMVNPHL
TDNKENVQIFLGMLMLRSSTGGPACYCSSLTLSLLPSHPCPTNSLPIPSIRP
>Amoebozoa_Eumycetozoa_EP01109_Acytostelium_subglobosum_P007173_XP_012754714.1_hypothetical_protein_SAMD00019534_057680_partial_Acytostelium_subglobosum_LB1
REESNMSTSPSSSPTSSTSTTSMSSPTNDMMHPASSPPHQQHQQQQQQQQTTQNTSTATG
ATSPTMQSPSSLSRKTMSSPATGVDQTTPEAIRARGELQLQVPDSIMSIDIAQTMKDYIT
TGGSPPDVIRFLSESYRGYAQMCNLLCSWMSCTGVSNETILATVKGHLKDIIMEKFDPKK
ADTIFSS
>Amoebozoa_Eumycetozoa_EP01110_Echinostelium_bisporum_P008198_TRINITY_DN30080_c0_g1_i1.p1_TRINITY_DN30080_c0_g1_TRINITY_DN30080_c0_g1_i1.p1_ORF_type_internal_len_87_score_10.84_TRINITY_DN30080_c0_g1_i1_3-260
QPQDVVQALSESYKGYAQMCNLMCEWLQITGADNQTVENIVERELKKLITEVFNPKKADT
IFTEGQSAPQWLEFMITEPKWRSLIY
>Amoebozoa_Eumycetozoa_EP01111_Echinosteliopsis_oligospora_P001588_TRINITY_DN12351_c0_g1_i1.p1_TRINITY_DN12351_c0_g1_TRINITY_DN12351_c0_g1_i1.p1_ORF_type_internal_len_103_score_16.00_TRINITY_DN12351_c0_g1_i1_2-307
KRTLLDNALYVMRCGYVLPVMQTLEHWANRIDQSLTRYFVVQILEMVEPPFSYPFVQSLL
KILSGPLINEAMKSNEYLKEFISHCSSSGKIYKWTEDEKKLI
>Amoebozoa_Eumycetozoa_EP01111_Echinosteliopsis_oligospora_P016289_TRINITY_DN6709_c0_g1_i1.p1_TRINITY_DN6709_c0_g1_TRINITY_DN6709_c0_g1_i1.p1_ORF_type_3prime_partial_len_238_score_49.06_TRINITY_DN6709_c0_g1_i1_2-712
MSNISSPVSTTQQQQQQPQVQESQDQIREKCLHALHMVDSIMEVNASNNLKAYMGAAGQP
LMVVRALSESYKGYAQMCNLINTWLTAAGLDQNQVSSLVEDQFQSMITEHFDPKKADTIF
SEGQSAPQWLEHMITEPKWRNLIYQLSESHKNCLMLNFAIQRISDLGLQEEIASLTTAST
YFGVFNRVLIGTLNNICTLDEMSLPNALADLKKMCCHSQHTYTYAQAVIHKLMKTKN
>Amoebozoa_Eumycetozoa_EP01112_Ceratiomyxa_fruticulosa_P002520_TRINITY_DN12644_c0_g1_i1.p1_TRINITY_DN12644_c0_g1_TRINITY_DN12644_c0_g1_i1.p1_ORF_type_internal_len_257_score_49.82_TRINITY_DN12644_c0_g1_i1_1-768
TPGDVSRLYTEFSQSDPPPVDLIPHPEFLSILVTYLFNPLKTPNPLHRSKYVYVLAYAVS
VKDERAQGGVLHKSGIQHTMNAIDTIQPIAQKNPVGVELNQAIPTIKEYLRFPVISMGII
QWIKINLYEPHYFVTSYTPIHLELLREIATRHPLLHQPILEIIASCFIKDTELDSLAALE
MKRNMLDNIIFLMKCGHVLPVLNVIQGWTSSIDHGLLRHFMTQILGAIEPPYSLSFATSM
LNIICASQSVTEALKG
>Amoebozoa_Eumycetozoa_EP01112_Ceratiomyxa_fruticulosa_P004716_TRINITY_DN15261_c0_g1_i1.p1_TRINITY_DN15261_c0_g1_TRINITY_DN15261_c0_g1_i1.p1_ORF_type_3prime_partial_len_345_score_83.37_TRINITY_DN15261_c0_g1_i1_1-1032
MYSPNKSPPNSPHSPHSPHSNNTHTTHQSPQTDKYATILQAPDAIMELNVVKNTREYMTN
GGKPENVLKYLSEGYRGYPQMCELMCNWMKLANVDSNIINDSIEGELKALILDRFDPKKA
DMIFDSSRSGAPTWLESLITQPKWRSLLYELSETYPHCLFLNFSIQKVSDLGLQGEIASL
STASTYFTVFNRVLTDQLDLMRKMDQDALHDAMVDLQKMCCHSQHTYLYAQTLLSNLIKK
PNGYPLKLLAQELENAVRDRGSIVRRISSLLSDGNKYTTVSTNVSSILNNGATPGDVSRL
YTEFSKSDPPPVDLICHPEFLSILVTDLFNPLKTPNPLHRSKYV
>Amoebozoa_Eumycetozoa_EP01113_Clastostelium_recurvatum_P007300_TRINITY_DN13395_c0_g1_i1.p1_TRINITY_DN13395_c0_g1_TRINITY_DN13395_c0_g1_i1.p1_ORF_type_5prime_partial_len_290_score_91.35_TRINITY_DN13395_c0_g1_i1_198-1067
LRLFSEYSKPDPPPVSLLRHPDVMAIFVRDLFNPLKAINLTHRAKYVYVLAYAVSVRDDR
GQGGALDKSGIAETTAAIDAILPIVLKNSFGAELMQAFPVIKEHLRFPVVGMGVIQWVRT
IVQDSNYWATSYTPMHLDLLREVALRHALLRPDVLDMFMTYFDAETQLDALAKLEMKRAI
LDNMIFLLRCGCVMPVVVAVQGRAVRMDHGLLRHFMLMTLESIEPPYSSVFVSGILAIVN
ATSGIVEALKGSESRPIVSLFFEQCIDMPGLSDDDKKSVARLNDTLNGR
>Amoebozoa_Eumycetozoa_EP01113_Clastostelium_recurvatum_P011370_TRINITY_DN15786_c0_g1_i1.p1_TRINITY_DN15786_c0_g1_TRINITY_DN15786_c0_g1_i1.p1_ORF_type_internal_len_343_score_91.09_TRINITY_DN15786_c0_g1_i1_3-1028
PSMMEDARMVDQHEPRLDGSALQTPDSIMEIGVGKAMKEYIAQGGMPEDIVKFLSESYRG
YGQMCNLICTWMRTMDIQDTSINEIIENELRHLITERFDPKRADSIFVSSQGAPAWLDVL
ITQPVWRPMLYRLSEEYPNCLLLNFAIQRVSDLGLQGEIASLATASTYLTVFNRVLVDQL
ELIRNTEEAAWAGAISDLQKMCCHSQHTYLYAQSLIHALANQPHGYPFKRLAQELEGGIK
DKGPVARRLSALLSEAGSHAVVASSVASIRNMDGTNTGDTLRLFSEYSKPDPPPVSLLRH
PDVVAIFVRDPFNPLKAVHPPHRAKSVEVLAYAVSVPGDRCP
>Amoebozoa_Variosea_EP01114_Cavostelium_apophysatum_P017848_TRINITY_DN5391_c0_g1_i1.p1_TRINITY_DN5391_c0_g1_TRINITY_DN5391_c0_g1_i1.p1_ORF_type_complete_len_603_score_146.86_TRINITY_DN5391_c0_g1_i1_116-1924
MEMETYSSDSNLPSEDMDITSEDKIEKSATHQPASPSIENELAKYVSFFESPDSIMDPTL
LSKMRAFLSLEGQPQTVVKALIASYRGYAQTSNLLAHWLKASGLDSAEVYKLTDDHLKKV
VLHSFDPKKADSIFGEAFAPPIWLESMIKQPDWRAVIYQLAETQSFRNCLMLNFAIQRIS
DEGHQTEIASLTTASTFFSVFNKVLKDSIENLLQLDELTLGPALDDFKKMCCHSQHTYLY
AQLMLQALMKEKNGGSLKRISQELEQEIVTKGRITQAIGGVIHPSPDYLAVASSIAAMAA
TNSTNPSDIMKLYTLYSGNNPPSVEFLRLPLLFDLLIKDLFNPGKTINPTYKSKYLFVLA
YAATMDAKKSGEAELKTTLKALEIVQPICQRNSYGSELQASIGDLKENISFPVVAMGILQ
WIRFNLTDPEYYATSYNTLCVPIHLELLRELSSKHVLLRPQIMDLLSISFEMKTSLDALA
ALEMKRSLLDNIIFLMQCGYVLPVMVTVERWAQKTDQSLIRYFIVQVLDMIEPPYSHKFL
SSLLRIIERPGTIEALKSLKVQEKKDVVLSQMIEHCIATDYGWDASQLSSLNKLKEVFGG
TS
>Amoebozoa_Variosea_EP01115_Flamella_aegyptia_P001783_TRINITY_DN13000_c0_g1_i1.p1_TRINITY_DN13000_c0_g1_TRINITY_DN13000_c0_g1_i1.p1_ORF_type_internal_len_69_score_9.77_TRINITY_DN13000_c0_g1_i1_1-204
SWGAELQQSLPELKEGIERPIVSMGILAWIKTNMTDSEYYKTTSHTFSIPILLELLRDIN
EKHPLQRN
>Amoebozoa_Variosea_EP01117_Protostelium_nocturnum_P012647_TRINITY_DN4655_c0_g1_i3.p2_TRINITY_DN4655_c0_g1_TRINITY_DN4655_c0_g1_i3.p2_ORF_type_complete_len_569_score_175.29_TRINITY_DN4655_c0_g1_i3_1490-3196
MAETDSMEILESSKPKDKTLELRNWLESADSVMEPQVLEKMKEFFSFGGQPQVAVSSIVE
NYRGLAQMSNLLGEWLAFSGMSEEEISKTVGDSVRSHITKIFDPKKADTIFSEGAAPPTW
LDQMILQQSARSMIYQLSESHRNCLMLNFCLQKISDRGFETELGSLVSASSYYGVFNRAF
REHLLNLCTLDEFSLHQALPEFKKICCSSEQTYLYSQFVINSLYQSSSSLKNLKRLSQEL
EGEMVGKGSSIQNLSFHLSGLSNHPNVAAGISSVLSAQATNPGDIVKLHNIYTGENPPTV
QFLRNPQFLDILTRDLFNPHKPINSNYKSKYLSLLAYASCVEDGSSDRTEYKEALRALEI
INPICMENSFGSELQSSMEEINGFLSIPVVAQGVLHWIRANFANPDYYTISSTTSCIPLH
LELLRGVISAHPLDHPVVLEILMIGFDMHTSWDPVMALDFKKTLLDQMIYLVRYGYLLPV
LQVIEGMKVDQSLVRHFILQVLEMIEPPYSTTFLDSFLRTMEFSVEALRATREFDKKKLI
QQFLENCSDHPILANPHSQLKDLLTVIG
>Amoebozoa_Variosea_EP01118_Nematostelium_gracile_P004208_TRINITY_DN14934_c0_g1_i1.p1_TRINITY_DN14934_c0_g1_TRINITY_DN14934_c0_g1_i1.p1_ORF_type_internal_len_114_score_17.69_TRINITY_DN14934_c0_g1_i1_2-340
YNTICIPIHLELLREISNKYPLQRPEILSLLVTSFETVTGLDALSALEMKKSLMSNIIYL
MRCGYVLPVMHVIERWALKIDQSLLRFFIVQVLEMIEPPYSTVFCSSLLRIME
>Amoebozoa_Variosea_EP01118_Nematostelium_gracile_P004975_TRINITY_DN15941_c0_g1_i1.p1_TRINITY_DN15941_c0_g1_TRINITY_DN15941_c0_g1_i1.p1_ORF_type_internal_len_232_score_53.04_TRINITY_DN15941_c0_g1_i1_1-693
VVSTQSTGFVIFETMEGEPDPRTIKQPETKDDFVTFFEGIDSVMEVDIFNKMRGFIQHGG
QPQVVVKLLSSNYRGLAELSNLLSFWLKISGLDEDAVQSMVENQLKRLVIQHFDPKKADT
IFSEGQGSPVWLEAMIKSPEWRSVIYQLAETYRNCLMLNFAIQKISDEGHQTEIASLATA
STYFGVFNRVLKDSLGNILTMDEEGLVVALKDFKKMCCHSEHTYLYTQALL
>Amoebozoa_Variosea_EP01119_Soliformovum_irregulare_P011574_TRINITY_DN2913_c0_g2_i2.p1_TRINITY_DN2913_c0_g2_TRINITY_DN2913_c0_g2_i2.p1_ORF_type_5prime_partial_len_568_score_92.81_TRINITY_DN2913_c0_g2_i2_146-1849
GTMEKCVTFFEGKDSVMEADVIQKIREFVSLKGSPQVLVQLLGNNYKGFAEMSNLICNWL
EVIGEDSTTVDEVVNQHFKQYVVTNFDPKKADTIFSEGVGEPEWLEFMIHSPEWRGVIYE
LARTHKSCLMLNFAIQKISNAGFEGELAERSGGSSAVFFSVFTRVLRHALKILATSQPED
LDRAVDSFVQLAGSSAWTCVYTLLVIQYLKNEMGWVGLNRVWWAVYVRILETQGQNSVPQ
LYAFLTGLNMYPSITSSIQSLTVARSTNPADIMKLHQAYGGGASDRPPVEFIQNPIILEV
LTRDLFDPSKTINPTHIGKYFYVLAFAATVPNSQEALSPETEKELRDTITALEVVQPICQ
KNSELQASIESLKRNLAFPVVSMGIMQWIRLNLTDPQYYTTNYNTLSIPIHLELLREISA
VHSLQRPHILDLIDATFETKTGQDAMSALELKRNLLDLSLLLLQQGHVIPVLHAVERWSI
LNDQSLIRYFLTQLLSVVEPPFSFSFLTAILRIVERPSTMESLRSVAADKKELVVSFINH
CTTSKSYPWDKQQKGLLQNLRASFALH
>Amoebozoa_Tubulinea_EP01120_Amphizonella_sp_Union-15-10_P007396_TRINITY_DN2490_c0_g1_i1.p1_TRINITY_DN2490_c0_g1_TRINITY_DN2490_c0_g1_i1.p1_ORF_type_5prime_partial_len_193_score_17.34_TRINITY_DN2490_c0_g1_i1_31-609
FNLYIGDHPPPVEFIRRPDLIDLLIRDLFDPLIHIPDAQRSKYIFILAYATTVADNRSIL
RTEEDHFICVEKNELQETVKALDVIRPFCQKEYISSQELLSVADIFRETLNLVDIPFYRC
VFFIGSLRTLPTLPSLSPIITQRRFTYTWGYYGRLAISNRFRDLKFWISWSGVFKWKLNS
MPYPHSKTGRIF
>Amoebozoa_Tubulinea_EP01120_Amphizonella_sp_Union-15-10_P007397_TRINITY_DN2490_c0_g2_i1.p1_TRINITY_DN2490_c0_g2_TRINITY_DN2490_c0_g2_i1.p1_ORF_type_internal_len_148_score_7.31_TRINITY_DN2490_c0_g2_i1_2-442
DCLLLHFAIQRISDAGFQTEIASLSSASTYFSVYNSVLSNILQNLIEVDEMQFSSLLPDF
KKICTHSQHTYLYTQAMIHKLQMESNGYRLKRLSQELSLGVLDKGPLGRRMEFLLTTISN
YPELYSALFTMLSQNATNPADVMKLFN
>Amoebozoa_Tubulinea_EP01121_Diplochlamys_sp_Union-15-3_P019360_TRINITY_DN7286_c0_g1_i1.p1_TRINITY_DN7286_c0_g1_TRINITY_DN7286_c0_g1_i1.p1_ORF_type_3prime_partial_len_107_score_9.38_TRINITY_DN7286_c0_g1_i1_2-319
MCIHSQHTYLYTQSMLHKLISEKNGRHLKRLSQELGSSVTNRGFIAQRMGFLLTIISDFP
ELLSALSTMLSQNTTNPADVIKLYNLYSSSSPPPVEFIRRPDLIDI
>Amoebozoa_Tubulinea_EP01122_Echinamoeba_exundans_P012668_TRINITY_DN5356_c0_g1_i1.p1_TRINITY_DN5356_c0_g1_TRINITY_DN5356_c0_g1_i1.p1_ORF_type_5prime_partial_len_668_score_105.64_TRINITY_DN5356_c0_g1_i1_2-2005
SLGPTDSRPNAVLAKPFSTSAHKVLSCVFATLTKMESPATPPPMEVDSPRSSDTESGQTS
EAPPASPSQPPQDATGVEAPAAEVIDPKKLENEQAKAMLQRPDAIFEPDCFQHLRKYIST
GGSPVEVIQMLEGGYIGYPQMCNLVCYWLKVAGVSEEDIQAIVYEYVKKSILEKFDVAKT
DILFQHLQAVPDWLEAMLQAPAWRKLLYELSAKHKDSLLLNYAIQRISEDGHQNEIASLP
AANTYFPVYNRVLDYAFGRVVQMSEDELFNFLPEFTRMCNHGEHTYLYAQALSYMLAGEP
GGDIFRRLSQELERDVADKGTIAQRLAFYLTNILEYPSLMASISTILGEGRANVADMDKI
YNLYTSAAPPPVKYIRRPDFIDILVHDLFEMSSSSMVTKEDARKWIWVAAYASAVVDNRP
ILAYADADKAQTPVDPPRVDKQVLDVITGHVTSVRDVCRRSYFGPELISAVDQLRAHIDS
PLASLGIIRWVRTNLVEGNNFATAFNTKSSTSYFALLREICHIHPFQRPKVFEVLTACFE
VETDLDALMALSAKKVVVDQLAFLMEVGYVPPVLKYAVSWTSRHVDQSVTRHFITKVLDN
SEPPYSVQFIEAMVSLLAPLTVEALKAAETAKVVNPFLLHCSYSGYSLPKETSKQLQQVL
SATKSKG
>Amoebozoa_Tubulinea_EP01124_Arcella_intermedia_P018740_TRINITY_DN25880_c0_g1_i1.p1_TRINITY_DN25880_c0_g1_TRINITY_DN25880_c0_g1_i1.p1_ORF_type_5prime_partial_len_571_score_141.42_TRINITY_DN25880_c0_g1_i1_113-1825
RILMMEDEQMESGFEEVTKLLELPDAIMQPNTLINLRTFLKLGGHPADAIKLLSGSYQGY
AQMCNLLASWLKVSGESDQQISELVEDHIKNLVLQRFDPKKADYIIQQAQDPPSWLPKMI
ETPKWRQLIYTLSKEHKDCELLNFTIQLISDAGHQTEIASLTSASIYFSVFNRVFSGFLE
RVIKVEDETELAALLPDFKQMCNHSQHTYAYAQAMIGLLSKEKNGENLVRLSQELTQSVK
EHALAEKFDLYLSNYSSYPQELIEAVVSILRRKSAGQGDVLKLYNVYSSQNPPPVKFLCR
PDLLALLVGTIFQPGETIPIQYRNAYFYVLAYASCKKPQNNILSREEKDELDEIISALTE
VYMTYQQFYVGRELEGVVTRLLDFIKYPVIAMGTLHWCSIPLSDAGWYLTNYNTQSIQIL
LDLLKEIGYMHVFQRVQVLTLLKKSFELDTELDPLASLDVKKKVLDAIIYLMECGYVMPV
LSTVDEWSLQGIDQSLIRYYVTKVLEMVGPPYSVVFVQRLLKIISRLSERSMSVPEYKQV
LKPFLEQLAEIKLTKQEQDLVEALKGELNK
>Amoebozoa_Tubulinea_EP01125_Pyxidicula_operculata_P007527_TRINITY_DN2556_c0_g1_i1.p1_TRINITY_DN2556_c0_g1_TRINITY_DN2556_c0_g1_i1.p1_ORF_type_complete_len_588_score_92.28_TRINITY_DN2556_c0_g1_i1_36-1799
MSDPMEISSSSKSDAVRLTQLEEASKALQAPDSIMQPQVLDNLRTFLTLGGQPAEAIKTL
SGSYQGYAQMCNLVSSWLKVTTCDAQIQDIVEEHVKNMVMQRFDPKKADSIIQKSQQAPD
WLPRMIDEPKWRQLIYTLSKEHKDCELLNFTIQLISEAGHQTEIASLTSASIYFSVFNRV
LSGTLERVIRTRDETELDKILPDFKQMCNHSQHTYSYAQAMLRQLSAEPNGANLVRLSEE
LYDSVKEYPMAEKLDTLLSDYSSSAEDLKVSIVSIIQRKSVGHGDVLKLHGLYTSPQPPP
VHYIRRPDILQYLIRALFLPGGEAIPMEYRDCYYYVLAYTSCKREGNTLTDPEKDEINNV
INALRECSNICHRLYVGRELQSMVSLLSEYLVFPVVSMGVLFWSSVPLSDPGWYVTNYNT
QSIQILLDLLKEMSSINVFQRREILKLFTKMFTLETELDSLASLDVKRKILDGMIYLMEC
GCVLPVLDTVENWCTEGIDQSLIRYFVTKVLDMVGPPYSKTFIDHFLKVVSVLGERSIHQ
NPEYKQSLLPFIATCISTNGEESISLSFLSSLQEDLRKIMKKETYSH
>Amoebozoa_Tubulinea_EP01126_Amoeba_proteus_P033672_TRINITY_DN3314_c0_g1_i5.p1_TRINITY_DN3314_c0_g1_TRINITY_DN3314_c0_g1_i5.p1_ORF_type_3prime_partial_len_200_score_41.93_TRINITY_DN3314_c0_g1_i5_62-658
MEIENDTTPAIKILEQTDSIMEPNILDALRNFLKEGGHPSEAIRAMSGSYQGYAQMCNLV
SRWFNLSGMANVETIVDETVKNLVIQHFNPKKADLLFSRVQEAPEWLSELIATPKWRQLI
YTLSKQYPTCDLLNFTIQLISDAGHQTEIASLTSASIYFSVFNRVLEETLDTIIHTTNQC
DLETKLPDFLEAVVSTQST
>Amoebozoa_Tubulinea_EP01126_Amoeba_proteus_P033674_TRINITY_DN3314_c0_g1_i8.p1_TRINITY_DN3314_c0_g1_TRINITY_DN3314_c0_g1_i8.p1_ORF_type_complete_len_506_score_64.89_TRINITY_DN3314_c0_g1_i8_154-1671
MCNLVSRWFNLSGMANVETIVDETVKNLVIQHFNPKKADLLFSRVQEAPEWLSELIATPK
WRQLIYTLSKQYPTCDLLNFTIQLISDAGHQTEIASLTSASIYFSVFNRVLEETLDTIIH
TTNQCDLETKLPDFLQMCTHSQHTYLYSQTILHLLMKENLFLSKLSHDLYEQVKHQPLAQ
QLEKLFMNYSECPDDVFSAMSSIIRAEKVSHGHAHKLFNVYSGNSPPPVKFIRRVEIFDS
LIHELFTPGKNIPNDFREYYIFLLAYMSCKDDTSPIMSSEEQKEIQDVIGIITEMQDNCQ
RNMAGREFQLLSTDLYKSVKHPIVSMSVLYWAHTILHDSSWYLTNCNTKSLDILLDLLNE
IVSLHPFQHAHVFKILISCFEIETHLDPLAVLEVKKKYIDSLSYMMECNYVIPILYEVLT
WVGRNIDQSLIRYFATKTLGMVGPPFTREFLLPFLQILSQLSDRSLGLPDYVALLVPFLR
HCHNTNYGLDVEEKGIISALLEKCK
>Amoebozoa_Tubulinea_EP01127_Copromyxa_protea_P021066_TRINITY_DN7149_c0_g1_i2.p1_TRINITY_DN7149_c0_g1_TRINITY_DN7149_c0_g1_i2.p1_ORF_type_complete_len_588_score_74.81_TRINITY_DN7149_c0_g1_i2_30-1766
MEVEEEENTQLEAYLKILEFPDSIMEPNVLDTLRTFMVHKGTPSEAIRALSGSYQGYAQM
CNLVSNWLNIAGTTQVSDLVENYLKNNVIQEFNPKQADTVLFSSQQAPGWLTQLTQTPKW
RNLIYTLSKQHPDCQLLNFTIQLISEAGHQREIASLTSASIYFNVFNRVLQETLEDILKA
KNPIELDALLPDFLQMCTHNQHTYLYCQSVLQILTQDKRFAHLRKLSTDLQTHVQHLPVA
QNISRLMVSKDSVVSCPEDLFNLISSITRAGKITPMVAEKLHFVFSSPSPPPVSLIRKEA
IFKYLIGDLYSPPTAAVSSLSSASDEHKQHGIYLLAYLSCKREDSAPLTPEEREEITELI
PILTLLQDACQKHIVGRELQALSNELYKSVKCPVASMCLLHWISLSLKDSTWYLTNVNTK
SLDILLDILNEITLTHTFQHQYVFSILVSSFAMETSLDALATLTVKKKIIDSLVFLMEHG
WVLPVLQEVHKWTTKRVDQSLIRYFTTKLLVMAGPPYSHEFLSPVLQIINKLSDISLSIG
EYTAVLIPFLKECYNSTEYDLSEQEKRIVFELLEKSKA
>Amoebozoa_Tubulinea_EP01128_Nolandella_sp_AFSM9_P008295_TRINITY_DN4905_c0_g1_i1.p1_TRINITY_DN4905_c0_g1_TRINITY_DN4905_c0_g1_i1.p1_ORF_type_3prime_partial_len_248_score_43.39_TRINITY_DN4905_c0_g1_i1_45-743
MRVDILDRLREFMTLGGKPQAAIKGLSQSYEGYAQMSSLVSSWLVQSGSSKDEIHEITDT
YLRDLALARFDPVIADISMKEAHGAPAWLEELILARKWRSLIYTLSRKYKSCELLNFTVQ
LISEAGHQSEIASLESTSIYFQVFSDVFSTVLSKLLTAENESVFHKLLPEALTMATHSQH
TYLYAQCMLEALRSSSVQAQALPRVQAELHLAARDSPVIQSVHSMPTDHSMLP
>Amoebozoa_Tubulinea_EP01129_Flabellula_baltica_P012166_TRINITY_DN5449_c0_g1_i1.p1_TRINITY_DN5449_c0_g1_TRINITY_DN5449_c0_g1_i1.p1_ORF_type_complete_len_728_score_153.74_TRINITY_DN5449_c0_g1_i1_421-2604
MDEPDTMDIDITDVVTASLEKQLSHPDAIFESLAFDEAIDTLGSQKVIHLLTEGFVGMNL
MCNLLCSWFDNPETVLEGVEEHFKQAVLRCFDPDVMDVWMGDRKLKEVDWVVKMSETANW
RQLMYTLSKKYPKCNFLSEAIALLSDLGYENEILSMASVSIYFTGFNRVMKEGLQAVVSS
DEISLSDNMKSLEELCGHNEHTYLYMLSLVHYLSKTVDPKFHRIFQDITASVSEEHVLAY
KISSYIINTDLPESKAIENSELSKFVNGMITSNTTNPADMITLHNAYLESSPPVSIIRRY
DFMKMIIKDIYSPTKRSSPKFRKSYLYILSYASCYNEKKSDEENRAMIQEISKSLEKIYP
ICHSNITGTEVQENMHLFEKTLPHSIISMVILFWIEQNMMDPSFHSSGYNTKSINVLLDL
LKEIAYIHPFQRSEVLRILNDCFLLDTDLDAMAAIEVRKYMLNAIVYLMECGYVLEPLIC
AERWIDDNVDQSLIRFMIVKVLKLFGAPFSKEYAERLSGVIEKFLSSRTRKQSPDFLTLL
QNFKENCENSEFEISDDLKSKLEIISNFGKQEDKEREKRSVSTPAQGSPIRTKQILQRAA
NSSTFPAKPRSPAKAMPKSPRHKRDHKEHSEKEQKKEKKEKKEKKEKSLKVRLKKKSSED
TKSKKSDKPKKKKSKTRKRKRDELYDDLDDFIVEDMDDDDLYTPEYEVEGRATTRYNLRS
TKKRRLV
>Amoebozoa_Tubulinea_EP01130_Rhizamoeba_saxonica_P005614_TRINITY_DN2239_c0_g1_i1.p1_TRINITY_DN2239_c0_g1_TRINITY_DN2239_c0_g1_i1.p1_ORF_type_5prime_partial_len_489_score_80.19_TRINITY_DN2239_c0_g1_i1_3-1469
IEEFMATCIHSEHTYLYAQAILYKLSKNNDCHSLRMLMQTMDKDVRDKSTLTQRIEFLLL
NTPENGNEPYTEIITSVLSMTSAQSTRSGDMIKLYNAYSGNNTPPVELIRRQDLLEIIIN
DVFHPTKNLAPKYRHHYLFVLAYASYKDDSSNEDSKPEVQNIIKSLLSIHTIVHKNYTGT
ELLNNLDTLQTAMIYPVCSMVILHWIRMNLTEPANYSTSVNTKSIDTHLDILREIGHLHA
FQRQTIFSLLIDSFEIETELDALATLEVRKNLLENIIHLMECGYVIPVMSCMEVWAKKID
QSLIRHFVSNVLNLVGPPFSKIFLQKFISILPNLTQRSLKEVASVQLFLDHCINTDYGLD
EEASTILKDMKKTLQELGDTNPKSFQLAPISTKKPSMLLKSKSKPKLMLSPKTTRAKPKI
IAKTKPKPKKPEKSHKRTNKRKRSKSDSGGKKAKKPKKNRKLIPVDETYLEEEIVTPRTT
RYNLRSRK
>Amoebozoa_Tubulinea_EP01130_Rhizamoeba_saxonica_P005615_TRINITY_DN2239_c0_g2_i1.p1_TRINITY_DN2239_c0_g2_TRINITY_DN2239_c0_g2_i1.p1_ORF_type_internal_len_217_score_45.48_TRINITY_DN2239_c0_g2_i1_1-648
GKEQQGRRMDEEQSGDSTETSQTLDNQVNEDIDDYKKKLQMPDAIMEHDVFETLVEFISL
GGSTPEAIGHLSHNYQGYSQMCNLTSKWLRMTGIPATNTRNIVEEHVKNLVLQKFDSVKA
DVIIADSLPEWVPSLIEYPKWRQMIYTLSKTHKGCELLNFIIQLISDAGHQSEISSLSSA
SIYFSVFNRVLTESLSSVLKAGKDDVGQAIEEFMAT
>Amoebozoa_Eumycetozoa_EP01132_Coremiostelium_polycephalum_P007548_gene7548-9280_t
MEQQQQQQQQTIPAPTSQTKPTSPSLSPTHKPFESPPTSTLSPTELIKEKCEQQLQIPDS
IMSVEIPTIMKDFISNGGQPHEVIRFLSESYRGYAQMCNLLCHWLKSTGISTESVQQIFA
NHLKDIIINRFDPKVADTIFSSSPPQWLDEMISDPQWRSLIYQLSENHKNCLMLNFAIQR
ISDAGYQNEIASLSTASTYFSVFNKVLLDSLCNLINLDEISFQHALSEFKRVCCQHQHTY
LYAQASIQNLIQSNPNANNLKRLSQELEIEAVEKSLIVRKISLMMSDISKYPLISSCIST
LLTSNTSTTGDIIKLYNEYIKSTPPPVEYLRHPNILEILLNDLFSPGKNLQPQHKSKWVY
LVAYSICVDDKGKKEGLDETIKAIEKVHSICHSNPVGSELQNVVPIFKEYLDWGSPYGDD
SERLIVDLECNVQDLTVKKLPGLES
>Anaeramoebidae_Anaeramoebidae_EP01155_Anaeramoeba_flamelloides_P008378_Anaeramoba_flamelloidesa122726_13.p1_GENE.a122726_13_a122726_13.p1_ORF_type_internal_len_107_score_21.61_a122726_13_2-319
NNVMERSSKSLKRIIQEMINTIEERYQSVVWKMYIQTSEISKYSKVCQPVYNMLRKQNTS
AGDIRKLYLEYLNDNLINRPPIEIIRIPQLIEYLIEDIFNPQKRVT
>Anaeramoebidae_Anaeramoebidae_EP01155_Anaeramoeba_flamelloides_P015860_Anaeramoba_flamelloidesa361438_8.p1_GENE.a361438_8_a361438_8.p1_ORF_type_5prime_partial_len_150_score_36.93_a361438_8_3-452
RVTQVVNERISLLALIVHNSEIENIDRMSSTELKREIESTISAIRTMKRVCANEVLIISD
LENRYKEIKKTIKIPVISVAILKWIEMSLTKTAYNSPKNIMIIQLELIKEIIYSHKQLQD
RTLNVLQKWLLIKIDYTILLALEMKKIGN
>Anaeramoebidae_Anaeramoebidae_EP01155_Anaeramoeba_flamelloides_P041329_Anaeramoba_flamelloidesc34809_g1_i1.p1_GENE.c34809_g1_i1_c34809_g1_i1.p1_ORF_type_3prime_partial_len_190_score_28.91_c34809_g1_i1_45-611
MSLGSELEKRAKQIQLTEHLSSKDYILETEVMRTIQEYLQTGGKPLDVITMLSTNYKGYA
EMVNLISYLYIYVFEMEPEDVTKMIIQHLFQLIIQQFDPQKVDTLFKQSTSAPVWLSNMI
KSPEWQPLINDLHKMYPDCLILNYAIQKISQLNQKEDELITNISGKETFENFNVAITNLI
GKLIDLNQL
>Anaeramoebidae_Anaeramoebidae_EP01156_Anaeramoeba_ignava_P018538_Anaeramoba_ignava_a92089_40.p1_GENE.a92089_40_a92089_40.p1_ORF_type_3prime_partial_len_554_score_154.24_a92089_40_3-1661
MSNRQEPISPREKLMMADSIMEPDVLITIQKYLQDSSPEEIIQMLSANYKGFPQMINLIR
EWRTSVLGESPDIFDSMIKNHLSSLIKQNFDPHVVDKIFLEVNSRPLWIDEMIKTPEWQT
LLYELSRKHTSRLLTYSTTRISQLNLQKSNKSELANITSSTVFSVFINSFTDLLLEILKL
TSETSVKNNQTDEQFNKLLSALKHLCCEDQNTFVCSLAILNNLIEEPDGKPLKRIIQELV
NEVKDKDRTIWKMILGTSSISKYPVVYRSIFNTLTGNHTTPGDVIKLYNLYRKADHPPLD
FLRIPQFIEALIRDLFDHTSTINDRIEERVYLLAISICPFEEGQDIQLQESLIHEISEVI
TLVRSICKNQLSIISYSDQELSKMKEAIRFPIASVGILKWIKGALSNKTYTLSLVIILAQ
LQFINEIICRHPCQHPEVFEILRQLLFLSIDVDISDSFKIKKLVVDSMIELMKAGYVIPI
IKFFESSSLDRALLRYFVNQLLEIIEPPFSNVFFEEFSVFLRKIISIEANSIKQKLIPFL
QICLESPDTPQEQ
>Opisthokonta_Fungi_EP00130_Batrachochytrium_dendrobatidis_P003933_XP_006678808.1_hypothetical_protein_BATDEDRAFT_88143_Batrachochytrium_dendrobatidis_JAM81
MDYEEVVEEEFQVDSTASYGQHLIDTQVSTSPNATQDLHLVPNSPSKNSNYPESPSKQSV
QPVSNDDTKKPPSIAKDLSAFTAYLVDLLVQIPMLSEDQLAHWMKYKLKPLCVVDSHNFL
FIQALLKQLSNEWHDGIHIGFPINRILEELQTLAASNQEAQMLSDIVKYSDDLPLDVVTS
LISIHALGKPTAGDIIKLHRAYKGLTPPPVELLRSFTIMNALIADCFIPGRSNNYRQEKL
WLLAYASATIVSSPDPTIVDTKAVIPLYEQLEAFDGVLIRVTSMAQMQDQLVKFFSAIDE
PVLSMGLLHWIKQRLFDPDFYEWISFTLGDAPPIFYILDEMAIRNPEQRSHVFSVWKMLF
EHEYQKITPLVAIQFRERFLDHFILLIKTGFVLPIFTYLTSNAHQIDDSLLLYFLNTLLS
QIDTPHDPTHVWMIIDLLDHISSTSQHDQTAIQQFLEHAIKLDILPDEQLSKAKEILECL
>Opisthokonta_Fungi_EP00131_Spizellomyces_punctatus_P007701_XP_016611525.1_hypothetical_protein_SPPG_00970_Spizellomyces_punctatus_DAOM_BR117
MPTNWATPPEPNFVLISTLISTLLSSPFAAMALVATETTEYCNQLVNVLSKLHDPNDTNI
KEWVATNLGPLCYNNVHNYFITQAILTGLSRETENGIHWGQMLNRISQELAAGLGEREEV
LMLTEGVKFSGITALDVIEALIGIQRDSKPSGGDIVKLYKHYNSNDPPSPVFLRDAAILN
ALIADTFVPRRSNAHVEETLWLLAYAVSIVDQDSKRGSVGDDDDFKSTLEALKSLDALTN
RITSMAQMQDHISAFLQATERQITSMALLHWVSSCLSNGSFYEWTMLREEVPPAFNLVDE
MVIRHPFLWEHATTFWITLLEGGYESQDPLMMIEIKQKILDHLVLLVKVGYAVPVVKYIS
EHTGSIDESLRTHFVVSILSAIEAPYPKEFSSPLAQIVASLSQELPRFSEGFNLISAFID
VLLNTATDPSDSDLDLLIKLKSRYS
>Opisthokonta_Fungi_EP00151_Rhizophagus_irregularis_P019353_XP_025183397.1_TH1_family_protein_partial_Rhizophagus_irregularis_DAOM_181602_DAOM_197198
MFNNFYQNQKLLRDDPEVTEFLKTKLGVNLDGTEREFIGFMSSFLRQYNVMSFDINPIDP
SDDAIRKTVQRVLRPDSLFEPGIQNSVRDYLEIATEGTTAIFSSLVVSYRGYPSRANVLM
SMINAFSDQSPHNPNDPTARGREEGIECLKKVLKAKYDAKKIDETLMKNGRSLNPVLELI
DKAEWRKVLYELSEKYPDSQFLNVLIRKIADQGFVGEIKHLKTASTYIEVYSKVLLDQFN
TLLNADDASLSKFLPDLVKTASQHPHTYLFVQTLIKRLIQVPNGYPLRKLAKELEKGVID
GRNDLVITLRNLLSAPPAAIASSIFHIPPTPGDVVALYKQYSSRPPPSPIFLRDPQLLYW
LLNNIFVPSEKNKNLKQDLKEKYLYLAAFASSAKELSNGKIDSSQVDSTFTTLKKLEAAV
SKKGATTTEFGSIVKEILEYIDTPIASMALIFWIKHLLRDTSFYEKHFKHHEVPIPHLLL
EEIAYRHPYQRTHVFNAFKAELESNSWKLTPEIMLGLRQQLLDRMIYLIQLGFVIQVMMY
IEKQTKKLEERLIIYFIKKVVQIIGPPYSKDFYCIMIKLIEPFDVVLEAQSDTRILIRQF
LADCPQNLNDKETFYAISKLKKCFS
>Opisthokonta_Fungi_EP00152_Rhizopus_delemar_P012885_EIE88182.1_hypothetical_protein_RO3G_12893_Rhizopus_delemar_RA_99-880
MVSFTKLKRELELAAGRNGHKAFVDSFSSLTSSSPLEISKIITTILNSPRITPADLIALK
RPYLSQNPPPAHYLYNYDLTTYATTINEQHPLETQKEELSHVQLVYKELYTALAPKTSVG
SITGQPVVFEVIKKCIKHKYSNFAPEIQMALQRTWVDRMLYLVQLNYAIPVLKYFGQEGA
ELDDSVIIYFLKRLLKLTQGPYSTAFVEHMVTIVDVLGENLTLVKDVQKSLNDFFEQAMS
GPYPIHESLQQKIKAIFKKN
>Opisthokonta_Fungi_EP00152_Rhizopus_delemar_P012886_EIE88183.1_hypothetical_protein_RO3G_12894_Rhizopus_delemar_RA_99-880
MQSQPLRISTPEEHKKTLTQTDALLEQNIYNDGILEYINHGGSPLEAVNLLSESYIGIPS
MCNVTAASVDSVGLDSDSILRRAIRQQLKERFDPNRCDDVFMRDKSHITFAWLDVLIQDS
HWRQTMYELLEKYPSCSFLNFAILVS
>Opisthokonta_Fungi_EP00153_Phycomyces_blakesleeanus_P002292_XP_018285369.1_hypothetical_protein_PHYBLDRAFT_174370_Phycomyces_blakesleeanus_NRRL_1555
MSLATLEDYRKVFVKEDAILEPNVYSDGLLGYLNRGGAPMDAVTTLSESYVGIPSMCNVT
AESAAAIGIDTTGIMQAALKTMLVKQFNPVVFDNFFMTSENHIDPAWLQSLVDDASFRQT
AYKLLEMHPRCAFLNLIVLKAAESGYRSELSSLKTSSTYLLIYNQILEESLNKFIGMDDL
AVEEHLPDLVRVCCEREETYMYAQMVLYKLREEYNGQPLIRLIAELEKTASKHGRQSFVD
ILRASLSDAARPLAAAIKAILGSRQLTAGDIRTIYSMYYTSVPPPVHHICRFDFLEILLK
AVYVPDSGPQLRPDTIDQAIFLISFAVTVKDTDNKPVLTLYLSQQSETNEVVGILKNLHV
ALKEKSKGADFSGAMEAILTAIRLPVGSMAVLMWVEYISIKTAYYENYYRTTEIPLPHLL
LDEIADRHPLQQPFVFNVIKRCIVHRYQNFAPEILMVLQKTWVDRLLYLVQLHYTTPVLD
YMKGEGQELDDSLTVHFIEKVLNMCQSPYSAVFVQSIAEIVERIKVTLHLLKDVEARVTL
FFGKTQHYSLARVFINTS
>Opisthokonta_Fungi_EP00839_Anaeromyces_robustus_P007180_ORX81047.1_hypothetical_protein_BCR32DRAFT_327463_Anaeromyces_robustus
MDIDNDVPIDNIEGHFEVNSEKKSNSSANVSEYEKYNNLLQEWSEILGIDTSKIFEKTVR
NIIVDKFDIKSDESLLSSPDLIKLPYWRNIIYELEEKMQNTPKLQSVIKLIIESGYENEL
AQSLSSGQYKESFSNSLVDCIINLSNINEELLPKHLHSFLELCSQNVVNYIYSQMFLFRL
INDRTIEEKNKYLIRYLSLKLDEHIDKIDPSIKYSNIFSEALISSIQKMNPDFIVSIRNM
RSEQDVVSLDITRVYNYYKNQRDNPSIEFLRHPNIYKLLLKEIFSNSNQTQSKRDIYTWL
LAYATSTNDEDDIMERDKNIKETVDAINHLNGILKKITPNTDLKEYFMDLLKASNIPITS
MALISWIENTMDDANFSDWYNQVNVRPLTFDLLNEAAIREPLQRDAIFNIYKKSFEKQQY
VGVISEAVMELKKRILSEFIFLMKTDYVIPVLNYMVDNASKIDESLSVYFVQNLISMIEP
PYPQDIALLIIKIISQISIKAFKTSDNNNDLSSFLEQCLLLKFDNDEKSKIRKMIQDLSS
>Opisthokonta_Fungi_EP00842_Homolaphlyctis_polyrhiza_P001633_jgi_Hompol1_2470_HPOL_000089-RA
MRQNIFDIWRRFFERVFPSVKPLIAIEYRKKFLDHFIVLIKTGFVTPIFVYLQQRIGKVD
HSVIVYFLSTVITLPSFAAVSLTSPLLSTTYSL
>Opisthokonta_Fungi_EP00843_Neocallimastix_californiae_P003814_ORY21278.1_hypothetical_protein_LY90DRAFT_707535_Neocallimastix_californiae
MDIDKEILDNNTEYELKSKTKIMSKSSSTEFLKDNEKNCNLLMEWSEILGIDTSKIFEET
VKNIIVDKFDIKSDETLLSSPDLIKLPYWRNTIYYLEEKMQNTPKLQSVIKLIMDSGYEN
ELAHSLSSGQYKESFNNSLMDSIISLSKINEELLPKYIQSFLDLCSQNVVNYIYSQTFLF
RLINDPTIEEKKKYLIRYLSLKLDEYIDKIDASSKYSNIFSEALISSIQKMNSDFIVSVR
NMRSEQDVVSLDITRVYNYYKDQRDNPSIEFLRHPNIYKLLLKEIFSNNNQSQDKKKIYT
WLLAYATSVNDGDDAKERDKNISETINAITHLSIVLKKITPNTDLKEYFMDLLKATKIPI
TSMALISWIEKTMDDPNYFDLYNQVNVRPLTYDLLNEAAIRQPLQRSAIFNIYRKSFEKQ
YIGVISQTVMELKKRILGEFIFLMKTDFVIPVLNYMVDNASKIDESLSAYFVQNLISMIQ
PPYPKDIASLIVKIISQLSIKAYRNSDTNNELPQFLEQVLSLSTNKEEKDLIKNILQELS
S
>Opisthokonta_Fungi_EP00846_Dimargaris_cristalligena_P004125_RKP37222.1_TH1_protein_Dimargaris_cristalligena
MLLEHSIFEPNIYPSVITFLRCGGTPLDVVNYLSNNYVGLVPMCELLADEWCTTLGLNGT
QIIYDTLKSVILERFDPEQFDKKTMGSSSPPDWLGPMIQHHIWRSVIYELSEQYPKSAFL
NFAIQSISAAGYQSEITSATTASKYFNVYSNVLLDAIKDIKDVNESNFPEKFEVFEALLN
KLIQENPAENYPLKRVVNDLGQITAQKHQNPTLLGNMNVLLAGLPVYNNEVSTAIMSIKQ
KHELSPGDLVALYKSYKGPTPPSIEYLRDIEIIEFLLVSVFQPPSDAGRSHFATHTVGLR
PEIKDKYLWLLGQIIGSAPAFYPSPTAGEGNGHDHGQQSTAPDSVTATEATYRQLVALDK
LLISKPTAADLAQLTGVILDQYIDVPILAAAVIIWLRHVLQDDNYHYYETYFRLTEAPLP
HLLLEEIAHRHPGLQDRIFSAYQESFTARISTIGAELMTALQKSVLDRMLNLMAMGYALP
VLNYVKRLQEKIDESLTVHFVRKVLDMIAVPYSKRVISILLEIAAPVVNTIIDDQDYHLA
FSRLIDDLIDSPEDVLQPGETLSPDTVTLLTSMEEELPANSAFS
>Opisthokonta_Fungi_EP00848_Thamnocephalis_sphaerospora_P001159_RKP05516.1_TH1_protein-domain-containing_protein_Thamnocephalis_sphaerospora
MAKQELPPHESASALERLTAPDSLLEPNITQLLSSYLRSGGNPVQVVTSLSANYRGLPEM
YRLLTDQWTTLFGLTAEETGAAVGAAVRDRIENSFDASVLDATYPQDGDMPDWLDGLLED
AGWRKMMYRLSERHVDCALLNEAIQRIAASGHRDEIAGLSTASSYLKVFSEVLFSALRRL
FHEDDAGLEQCLPEFAKICCRNVQTYIFSQAVLYRLADEPRGGQLQRLRKALEIHVRDKR
QSPELVRVVRALFSGLPADVANAISSVLERKRISPGDVVLLHRTYTAKPVPTIEPLRDAE
FLDVLLTAVFTHPVEAIRKEIRAKYMWLLAFATAAMQQPNGEVDESQVEATQTALEELHT
LLPVKYTLVALNTALREAIMRIDLPIASMAVLTWLRHVLLDTPFYETYFRVTEIPAPLLL
MEEIVVRHPQQRMAVFQLLRRSFEMAVPNTSPQTLMALRRTLLDRMVALMYHGSVMTVLD
YMNDQVAHLDESLVVHFTIKTLAMFQPPYRTRFYVPALHVYALAIDALLRQTATIVSGPT
PLGGHSRTMSASNINASSLSANSSGTGASLGALLAPAEDAAEREKAVARLREFIASPPAM
STNRKRRRTSDDFSAAGYESASDKPLDVDGSEDAKLEAKRAVDSTIDLDTPLSGADMALL
EEMRLKLAE
>Opisthokonta_Fungi_EP00849_Syncephalis_pseudoplumigaleata_P001457_RKP23659.1_TH1_protein_partial_Syncephalis_pseudoplumigaleata
MAGRELPPRESASALERLTAPDSLLEPNITELLTSYLRSGGNPVQVVTSLSANYRGLPEM
YRLLTEQWVRLFRLKEEDTTAAISTAIRERIEGAFDAEALDKVYTRSEDVPSWLDQLLKD
PGWRKTMYRLSEKYPDSTSSNRDEIAGLATASSYLKVFSEVFFSALQRLLHEDDAGLAER
LPEFETFVFSQAILYRLSRETGGHQLQRLRKSLEIAVRDKRESPELVRAVRTLFSGLPSN
VASTISMILERKRISPGDAVLLYDTFTKDPIPPVEAIRDAELL
>Opisthokonta_Fungi_EP00861_Lobosporangium_transversale_P006548_XP_021881536.1_TH1_protein_Lobosporangium_transversale
MTSRPNSAGSSSNSSNTGNNMEAMMQFFQGLDSILEPKIYDLIPTFIKEGGQPLMLVNAL
SNSYVGMPEMCNLMSGWAREFDLDPAEIMQEVLKEQLMERFDPESVDKDFMSGSGTPDWL
LVMIQHTFWRSVIYELSEKHQKCALLNFAIQRISDAGYQGEISRVATASTFVNVFSGVLL
DSLDKLRDEDDVGLSDRLPDLVKVCCQSEHTYLYTQVLLFRLMKTDRGLPLKRISKELES
GVLEKFNKPPLVSILRMLLAGASSAVASAISAILQSRIPSPGDVMLLHRAYTSDDPPSAY
FLRDPDFFEIMLSSIFVPSFKGGIVKQDHKEKYLWLMAYAASVHEEEEVIVDKSEVQPTY
EALSALEDTLSKRTAGTDLTPILGNLLVAIETPVASMALLYWIQFVIKETSYIETYFRSH
EVPVPLLLLEEMAFKHPLQQAPVFATLVDFFEAPLELNPEIMMTYRKSILDRMIYLAQLN
YVMPVLDYIQVHARKMDQSLSMHFVKRVLEMVRGPYSKKFIEGMILMIQEIVEVIRKTDV
EPIVRAWIEEVEVQTPPTPHEPGMPSGTSDIGWNTIQELRRRLDETRR
>Opisthokonta_Fungi_EP00863_Basidiobolus_meristosporus_P005113_ORX90174.1_TH1_protein_Basidiobolus_meristosporus_CBS_931.73
MADKQARQDKARAALSGIDAIMEPNMDKQLTEFLTNGGTPFQAVTMLSEKYVGLAQMCNI
ASEWCEEFDIDYELEMKKLVRDRVLERFNPTTVDAEFMNSENPPAWLEGMIHEPFWRNMI
YELSEKHKKCLLLNFAIQRISDAGYQSEMSSVATASTYVNVFTGVVVGTLQKLKDLDDVT
LNDQIPDLLKLSCQNEYTYLFTQILIRQLMKEPGGFAFTRISKELEEEVNEKFNRPQLVN
TLRFFLEETPTQIAAPLAAILLGKVPSPGDVISLYRAYTGPAPPPVEHLRDSELLEILLS
AVLVPNSEGVNTMRPELKEKYLWLIAYATGVKTDSAGQLDKADLQSNFDALKLLESLLSR
KPTGTELNTVTGKILPYFNIPVIALGFTLYIDNLLHETSYYENYFRTTEVSLPHLLLEEI
AYRHPLQQQRIFEIFISSMKMDLTSLGGPTLMIFRKMLLDRLIYLMQLNFVTPVMSYVED
AAEKMDESLLIHFVREVLEMIEPPFSAPFVASCYRLIDHIEETLRKNGLESLMSQFIDST
EDVDDPVVQDLRQKLEEKILM
>Opisthokonta_Fungi_EP00864_Zancudomyces_culisetae_P003792_OMH82154.1_hypothetical_protein_AX774_g4376_Zancudomyces_culisetae
MLRDTLEEKYMWLIAYSVVANDRDVHGEQQYDSEAQEILRVKNSVYELQQEDPVAGGNIK
DAACSDGDSGMDKQCCGGSGADAAAGGGRAGVPPSSTAANGVWSADLYKMVVQLMINLAG
MGYSLQTTRFFYGLVLGQSIDISLVVFYISRVVRTIVTPYPAELVNLLLKIIVRILSPLL
ESCTINSDLDINNNMDVDANTDTSNTENGGTDADGENTYFYLLRFLKNIKSAYYNRNGQP
TLSPNPKNETNERVLVADIEKLDMGAIEASGLIIRIMNQL
>Opisthokonta_Fungi_EP00865_Coemansia_reversa_P000943_PIA13401.1_hypothetical_protein_COEREDRAFT_89604_Coemansia_reversa_NRRL_1564
MATPASESNGSNVTNTPNNAAERRESVQEESKNEFSKPDAIMEPTTGAFVEQYLDAGGAP
FNIMNLLTASYEGKAAMANMVCRDITDVCGNGTKSAMLEAVSRLIVGSFDAQKADEEFNK
TSQLPEYVVLMLAHQAWRKVIYRLSERYPSSTMISAALQHIADQGHQAEMTSLNSAALHT
HVFYTLLVECFEKISPANEENIEARMEELVGTVCRHEQTYLVAQYVLRNVQDRLGIKAVG
LQRIEQKLETYMLDNYNRPLLPIHIQVLLSGMVAGGDDKIANAVTSIIQGAYAAPGDVVA
LYNAYYGALAGGKPLPPVHILRSEYVLKPILEQAFGCLWSTELQNQRPELVGKLIWLMAY
ASLCTGKLMDDKEKEQLQELVLQMKKVREELPFHPIQTHLYRAIPKVLEWISVPVLARVV
LLWIQDVITFDSFTYYNMYFQSSEVPVPLLLLEEIAYRHPLLKPLVFAAYRGSFESRVPG
FPPEKQLRLQKVIINRMAVLVQLDYAGPVLDYFGSVMDSVDKTVMVYFLYRTLVQFEGPY
PTQFYAPMLEITEHALDGVKVAKEKEKECIREFLGAIDSEKARSLLGALSTETTTVTPLA
VD
>Opisthokonta_Rotosphaerida_EP00160_Parvularia_atlantis_P020733_Unigene8714_Nuclearia_a_m.26677_Unigene8714_Nuclearia_a_g.26677_ORF_Unigene8714_Nuclearia_a_g.26677_Unigene8714_Nuclearia_a_m.26677_type_5prime_partial_len_544_Unigene8714_Nuclearia_a_2-1633
ARRASPMAADRLRALLAAPDAVMEPDVLNTLQQFVHERGTPVEIVQLLSDGYRGEAEMCN
LLVRWLRVGMDATASAVGVRDTVESYFRTLLLERFDPRRADQILLEQSEESVLEWLRPLI
ERPAYRGMIYQLSQQHETCVLLNFAIQTICDAGYQKEIAGVATASRYVHVFSRVLVDAVL
LLHGDDETSLGERFQEFAKSSTGAPHTYLYAQNLLRRAQSETRTAWMQRLSDELASSILY
HGRLAVHLNNFVAGFSVHPRLADAISSMIEVGTTSSEDMNTVHSECRRAPDDTRRVLQQA
PFLDMLLNELFGHDKGVPMHMRDKYLWVLATAVSASEDETTVTIARLEQVDRLIQANPIG
FALQAAMGDIVGLLVEPIAAHALLVWLRYCIGQVDFYANNWTTSSAIPDHFVLLEEIAVR
FPLMRVHVFDVFQHEFENPPEGFVTMQLTNFRKMIIDRLLFLMGLGWVTPVLRLLLRHAL
AIDLAIFTYFFDRLFAVALPPYSATMTALLLQIVRVPSVHSMLSSQQPLHPGLAELLGVA
GVA
>Opisthokonta_Rotosphaerida_EP00732_Lithocolla_globosa_P007275_Lithocolla_globosa_v1_NODE_9082_length_746_cov_3.903179.p2_type_5prime_partial_len_109_gc_universal_NODE_9082_length_746_cov_3.903179_745-419
KAMPDKEKEKMIYLLAYAASVKPLEDGSLDICELEDTITAISAGNALVLRCHHGAATELQ
CSLPEVLTLIEFPVVAMGFIDWFKSCFSERDYYSIIFHNPTPPCFTFY
>Opisthokonta_Choanoflagellata_EP00035_Acanthoeca_spectabilis_P022877_m.446338_g.446338_ORF_g.446338_m.446338_type_complete_len_558_comp19347_c0_seq1_28-1701
MGEPDAHKAAAAKLSAPDSIMGADVASSIATYMKTGGNPGELIQMLCSHYEGYAQMANLI
GTWLVLSGEDESTIRDVAQEHVRSTIVTAYDDESSTAAFFNADKSAVSSWVGEMIRHREW
RQLIYDLSDQNPNSLMLSYIIKQIAVAGFQREIAEIKSVSNHLDVFSAVLSDWIAEAVRA
DEVGLQEVLKKITAMACTSQHAYVFSQALLHTMMNGPLEGAARRISEEVHLACESKAVAA
HTEFQLSGAIAVPEATDAVVAILESGRTGHHLRTLHELYTSTTPPSVDALRFPGLLDVLI
DEVFVPDFDPMRSSEIDMYTFILAFAVSADDASGSPTELDSTIQAVKEVLEKLHTGILTG
AGTTVLFEYLPFPIVARGVLRWLDIVVGHPDFFLTHDQPTLPPHFALLDEIGTLHPLLRG
HVLEVLLNFLGQTYSVDTHQAVALKRKLLDRVLFLFGVGHATQVLRRLIDSRLDVTLLVY
FLNQVLRHIGPPFSTQIFLLLTQLFSRHDISAVYATKTAERAAVITFIETGIDDLQAALT
DDEISDARSLRDVYSKS
>Opisthokonta_Choanoflagellata_EP00036_Acanthoecidae_sp_10tr_P009799_CAMPEP_0182921404_NCGR_PEP_ID_MMETSP0105_2-20130417_4124_1_TAXON_ID_81532_ORGANISM_"Acanthoeca-like_sp._Strain_10tr"_NCGR_SAMPLE_ID_MMETSP0105_2_ASSEMBLY_ACC_CAM_ASM_000205_LENGTH_560_DNA_ID_CAMNT_0025058923_DNA_START_219_DNA_END_1901_DNA_ORIENTATION_
MAAAAAPPDGDAKSKLSQPDSIMAADVAASIAKYMKESGSVGELIQMLCTNYHGYAQMSN
LMESWLVMAGESEDEIRAVAQEHVRSTILSSYDDERATAAFFSADKGVVSRWVAEMIRHS
EWRRLIYDLSDEYPNSLMLSYIIKQIAVAGFQREIAEIKSVSNHLDVFSAVLSDWIAEAI
REDEDGLQGVLKKITAMACTSQHAYVFSQALLHSMMDGPLEGAMRRISEEMHHTCESKVV
AGQIEFQLNGAISGPEATDAVVSIVDSGRTGHSLRILHELYSSATPPPVEILRFPGLLDV
LVDEVFVPDFDPTRVADIDRYAYVLAYAVSANDASGYPAELDSTIQAIKEVLEKLHTGIL
TGAGSTVLFEYLPYPIVAGGALRWLEVVVGSPDFFATYVDHAALPPHFALLDEVCAIHPM
LRDQVLELLLGFIGQTYAVDTLAAVGLKRKLLDRVLYLFASGHATQVLRRLSREKLDTTL
LVHFLNQVLRHIAPPYSVKFFMQLADFFRRPPVAAAYSAKVAERAAVITFLEAGLHDLQS
ELTHDEVHDAQDLRTAYAKA
>Opisthokonta_Choanoflagellata_EP00037_Helgoeca_nana_P004136_m.43455_g.43455_ORF_g.43455_m.43455_type_complete_len_558_comp14733_c1_seq1_301-1974
MGDPETRDVAQAKLSNPDSIMAADVGSSIATYMKAGGSPQELIQMLCSNYEGYAQMSNLI
ESWLVLSGEDEETIRELAQQHTLSTIMSAYDDEHATAAFFSADKTVVSAWVAEMIRHREW
RQLIYDLSDQHPDSLMLSYIIKQIAVAGFQREIAEIKSVSNHLDVFSTVLSDWIREAVRA
DEAGLSEVLKKITAMACTSQHAYVFCQALLHSMMDGPLEGAVRRISEEVHLGCEYKVVAG
QTEFQLSGAIAVPDVTDAVVAILESKRTGHHLRALHDLYTSATPPPVDALRFPGLLDLLV
DEVFVPDFDPIRLSEVDMYTFVLAYAASADDASGYPAELDATIQAIKEVLEKLHTGILTG
AGTTVLFEYLPYPIVSRGVLRWLEVIVGNTNFFLTHDQPTLPPHFALLDEIGTLHPLLRD
HVLDLLVKFICQTYSVDTLAAVALKRKLLDRVLFLFAAGHATQVLRRLADIKLDLSLVVH
FLNQILRHIDAPYSPQLFLLLVGFFRRPDVVAAYSAKVGERATVINFLGTATDELQNTLT
ADDVTAARSLRNAYVKS
>Opisthokonta_Choanoflagellata_EP00038_Savillea_parva_P012438_m.204683_g.204683_ORF_g.204683_m.204683_type_3prime_partial_len_553_comp22625_c0_seq1_1-1659
MGDTDGREAVEAKLSQSDSIMAADVSLSIQMYLKQGGAPTKLVQMLTSNYEGYAQMANLV
ASWLVLSGEDEETVRQVAQDHVRALIKEGYNDDHATVAFFNADRATVAAWVGEMIRHREW
RQLVYDLSDEHPNSLMLNFIIKKVAAAGFQREIAEIKSVSNHLDVFAAVLSDWIKEAVCA
DEAGLQEVLHKVTAMANTSHQAYVYCQTLLHTMMSGPLEGAARRISEEVHLACESKVVAG
HTEFQLSGSIATPEATDAVIAIVETGRSGHHLRTLYDLYQEEHPPPVNILRFPGCLDVLL
TEVFVPDFDQTRASEIDMYILLLAYAAATDDEAGYHAEQLDSTIEALRSVLETLHTGILT
ASGTTTIFEHLAYPIVARGVIHWLGVIVGQKDFFSTHDQPTLPPHFAVLDEIGIKHPLLR
DCVLDALLTFIKTAYSVDSMAAIGVRRKLLDRVLFLFASGHATQVLRRLSTTPLDITLVV
YFLNQVLRHIEPPFSATLFRLLTSFFHRADVTAAYAAKVTDRGGVITFLDTGLTTLEYQL
SEEEMADTRKLRA
>Opisthokonta_Choanoflagellata_EP00039_Didymoeca_costata_P013001_m.191467_g.191467_ORF_g.191467_m.191467_type_5prime_partial_len_586_comp15646_c0_seq24_1-1758
RVTRNSSVGGQAHKMADSELSHEQHEENPKKKRCIEDLSRPDAIMDADIKGMIARYMQSG
GEAKSLITMLSENYHGYAQMVYLLQKWLVDTGESEECVKTVVQSYVKDLIKKSFDAERAT
SIFEHETGVPAWINELVKHYEWRQLTYELCEENKSSLMLNFVIKLISDAGYHDEIASVST
VANQLEVFSDVLAATICKCLTETAQNQETALSRVSTIAGINRCTYLYSQALLHHCMSIPG
RHDIFKRISQECAIASENRGPLVARYTLLFSGATAFPEVLDALSAICESSQITEDLIRVL
HRHYTLEHPPPVSLIRLPIFMDILVKDLFAPGVERYNEAITEMCSHVLAYAAGVSETEEG
IDTSLFTGTMDSVRKVVNICKRNTVTADLIKIIMDTLHYPVIAMGLLFWMRCVLLEPDFF
VEFAVDRIPPHFVLIDEIGTKHPSLRTNVLKLLVGVLEFSYNIDVLLSIELKRQVLDRMI
FVLASGHVIQVINYVTDALDKMDLSLIVHFVVETVEHISGPYSNQLISSMLKILHRAGVA
EALRRKDVSNKILTFIRFYFFLQYCIQQKGNRFCKQGMYKSARYC
>Opisthokonta_Choanoflagellata_EP00040_Diaphanoeca_grandis_P031070_m.185102_g.185102_ORF_g.185102_m.185102_type_complete_len_577_comp32219_c0_seq1_65-1795
MDGSPSESMETDGKQYAEALMQPDSIMAHDVKENIKGYIQNKQGSTKSLIQLLSSNYEGY
AQMTNLAQRWLESSGETEVTGIVQDHVKQLIKQNFDTEKAAKIFDDDSGTPDWLDEMILH
KEWRSLIYELSEQHPNSLMLNYLIKLISDAGFQNEIAKISTIANHLDVFSRILSEYIAAC
INVDEEALKEQIGKITSLACASQHAYLYCQLLLHSMMNGPMLPALRRLSQEIHLSCSSVA
QAARTEFLFMNEFRTHFDVVHAMAYVLDTKKISHHLRTIYNAYTSNQNKIKENTDDNASG
PPSVLLLRFPGFLDIVVDELFTPQTHLKQEMFAMCSFLVAYAVSVPSEGDVDTTDELQQT
QHALEEVLKTVESGTFTASSNAVLYEFMAYPIVCRGLLKWLEVTLLNPEFFITISTSVLP
PHFGLLDEIGIQHPMLRDRVLSVLKLLFQCSYTVDSMQAIDLKRKIMDRILYLFALGHVS
PVIEYMHELLEKADVALVVHFIHQMLPLIGPPYSRKFYFALFQIVNRNEVKAGFGNKMHE
RLAVTSFLRDAPQTDISSDEAKAISSCVDYYTKARR
>Opisthokonta_Choanoflagellata_EP00041_Stephanoeca_diplocostata_P029207_m.856609_g.856609_ORF_g.856609_m.856609_type_complete_len_641_comp23514_c0_seq6_574-2496
MAHVEDSRASPPIVDPGDDDRSPQQTATFPLELFEQADCIMAADVTQNIQGYIKERGMRR
EDISRLVQVLSSNYQGYAQMANLVQSWLTIAGDADDDIRQHMQRYIKQHIKDSFDPDKAA
ALFEQPNSSKWLGELIQHKEWRALVYDLAADHPASLMLNYVIKLIADAGHRDEIADIASI
ANALSVFSSVLTDFLVAVVADPSVYARHLPKVRTLACASLHTFTYCQMLLHASMDATGIH
GHGAVVRRLAQDIHQGSLPTRSGAVNVEQLLNVAGAAAVAVPATSAPPHPQRTATMVAEV
ARAIAAMMETHECGHHLRTLHDRYASDHPPPVLLLHYPGLVDLLADRLYAPSHMSRTRLS
DAQLSSHAFTLAYAVAVPMTASGGGDAGARDSRTQQVLEHTAEGLSSTYRALCTVMQHGG
GATAMTWSEFTVLQRYLDVPIVCRGLLHWLQSVMVSPSSDEFFLPFASGNLPPHFALLDE
IGAQHVLLHPIVFRVLTSLFEFRYALDATIAVKLKRHIMERIVFLFAQGHVLPVLDYVAQ
LPKSVDVSLVIYFIEHVLAIVAPPFSPEFFHKVVMDILAREDVKTAITSSPKHKNTKVLV
NDFLSIGARTLTDDTGKARADIVDNVTLAVEDVRLDYTFE
>Opisthokonta_Choanoflagellata_EP00042_Codosiga_hollandica_P036992_m.287577_g.287577_ORF_g.287577_m.287577_type_5prime_partial_len_583_comp55019_c1_seq3_2-1750
LMASKDECVRFFQEADAIMTVDVQTMITAYVQQGGDPGALVAMLSDNYRGYAQMADLLCT
WLTLAGLQEDEINRLVQDTIKNMILQTFDSARAQSVFEHNTASPVWLTELIQHATWRTML
YELSEQHKNCLLLNFAIKQISDAGFQDEIATVSSAANQLEIFSRVLSRSVCGALSVSEEE
LTSTVMHLARTCCTAQHTYIYARSLLAAAAAQGVSQEMNTTESDSSRHPSYLTPQPIRRL
VQEIEAAAVSLGHDVMKYGLQFDIASDNRDVLTALITIVQDSKLNQADVIKLYSLYTSPN
KPSVQLIRIPLLLDLFIDDLFTPTTAHKDQDTLDKYAFVLAYAVSVSDDPSDSATSSELT
ETIDCIRKAISICQEGSLSVSAVTKLYEYIRFPVVSMGILHWIDCVLSSESFFETHGVKS
VPAHMTLLDEIGRLHALLRPQVFNALTKAFDRPYRLDVQESVEVKRMLMNRFLYQLSLGH
VLPVLHYVYDTIATTDISLVCFFLTEVLGIVGPPFSRAFISALLRIITHDDILSALRKKL
SYHEPLIEWVKQVQQQADVMASADISKQIERMATVFIRPTRS
>Opisthokonta_Choanoflagellata_EP00043_Microstomoeca_roanoka_P005253_m.54561_g.54561_ORF_g.54561_m.54561_type_5prime_partial_len_582_comp12879_c1_seq1_3-1748
HTHTHRAVKMEAGEGREDASALRAAALDTLSKPDAILEASVFDAIQAFIKHKGNPGKLVV
QLADGYHGFPQMVELMRIWLESSGMPADEIQEIIKVHAIEWIKQRFDAKLVDETITKRRK
ASKSLSWLKSLMDGLSESTDWRVLIYELSETVDSETFFLDLAVKTMVEKGFFEEVTDYKS
ITRQQEIFSLILGQCIKFALEAPTLSQRQHFLSLLCKVGGYSKTVYLYTQALLRFLCQDL
SKLAVDIINSISAALEEHVVKQGHSVRDIAFLLDATTTGPETSCISNMLHAQQMTMADVD
TLHRLYTSDPTPPVTYLQNHGVLDMLTREVFVGSTSNERHALQCRYLLAYATCVRQDDAM
ATGTHDRISTTLETLEKVFSLLQPLTKQSWVQLAEHIQLPVVAHGLTLFIHKQLADPACF
LNFVPSSPPQFLVLLEQIASRHPSLRVHVMNVLTNALEFNYSIDALTLSRVQRLLMNRLL
FLLSLGFVVPVLAFMERKHASLDTSLVVFFVLEVIEHIDGPFSQEFVHHFVTIVDTPRTL
TGLQAKVETKHICKAFFQRMLNTKHLSNEDKTALQHVISEL
>Opisthokonta_Choanoflagellata_EP00044_Salpingoeca_rosetta_P004410_XP_004991843.1_hypothetical_protein_PTSG_06463_Salpingoeca_rosetta
MDEEQDAAVTAAREEAMEALAQPDAILEASVFDAIQKFIKSQGNPGKLVVQLADSYHGFP
QMAELLRVWLETSGMPEEEINELIKSHAIAWIKQRFDARVVDDMITKRRQVSRSLSWLKS
LMDGLSDNADWRALIFSLSESVDTETFFLDLAVKTMVEKGHFEEATKHKSIARQQEIFAL
VLARCVSAAIKATTASDRVHFTELVCTVGCISKVVYMFTQALLHRLQQELTSSPPAAVVV
RNIADALEEHVTKQGHSVRDVSFLLNATTTGHEVTRIARMMHTQQMTMADVDTLHRLYTS
DDTPPVSYLQNRGMLEMLTREVFVGSTNNEKHTLQCRYLLAFATCVLPDQEITQETHDKI
SQTLETLESVFSLLQPITKHSWINLSKHIHLPVVARGLVLFIERQLCDSSCFLNFVPSSP
PLCLMLLEQITTRHPGLRPQVLAVLTRALEYKYAIDAITLSRVQRLLMSRLLHLASLGFA
IPVLTYIAQKQADLDTSLVVFFVIEIVDHMQSPFSPEFVHHFVAIVGQERTVVGIKTKGD
RVNACRSFFSSLLHTRGVSAQDKETLRTIIAKL
>Opisthokonta_Choanoflagellata_EP00045_Choanoeca_perplexa_P012992_m.144691_g.144691_ORF_g.144691_m.144691_type_complete_len_675_comp16204_c0_seq5_95-2119
MDTDDDNAEYIPSPPMGYDDSDDGDDIPSPPGELASDLEDLADDEPNQALPHEESPQYAV
DVPAELPNEAFEIAQAPVENMDTNNGDAVVPTEEQGQETITDPDELERTTVIALAKQKDA
ILEPGVAELVSRYRKANGAAGTLMATMATSFTDYPGKTQLLMETLCDSGLEQPHVERNAL
EFAKRWVTSHFDADAVNEEIAQQHQARGSVNFVLPVLETMIGDSAWREVFLGLAQASTKE
SFFLTQGLRTLVANGHHQSAAELDRLAQDQNLFTEVLIKELQACLSTSDPMVYHQHLKTL
IAMASNNLPSYSLLQGVLVQLHDKVSPRAKLTIEALSERIEEAVTQSSLDVGHISHLLVT
REPAHASAVGLLATMVTGGSVASAEVHRLHQLYLGDYAPPAGLLQRRRILDVLLNAIFAG
HKTDRQQLKKYTHLLSIAVSFPPDQCPTNLAGNSSFQQLSTLLQQVHEALHYGSLTPSVL
ATLNNGIDHSVIAQGLLLWLRRVMLQDEFFITFSAATPLPHLRMLDQITVRQPQLHADII
DVISACLTTNYPIDARVLQAAYQCLMDRLLVLSHHGFAIPVVTSVVNMADDVTYTILDYF
VTELLKMIEPPYSLMFVQALLPLLQRVRQAIPANQKLPEAVIAFLKEGAVVAHDTASTAE
AIALLHDERADADN
>Opisthokonta_Choanoflagellata_EP00046_Monosiga_brevicollis_P007902_XP_001749900.1_hypothetical_protein_Monosiga_brevicollis_MX1
MRLQYLTSPASRTLTIWQQSGSIALVAEALDALIEKQQWRQLLLHLCDSAEESFFLNRAL
RRLSDAGHFEQVASMPRLEADLELFTDVVQKLVTSLYQTHDLEELKRRQQLLTKLACISL
QSYAFVQSLLRGLSESSEGVHALLAESTADIILQQVQARGMSVGHIHALMQSKLHAPSES
LSILSRLTQSSSLAMADVARLYRCYTDEREVTPPAGLLHNGLLLDNLLNIMFGGGFVNPE
YRVYYATLLTWSKISPQLPLLNQLLCLACVEKAIAAYFPAEVTPADLEQDDQYLAHRNAI
VTAHEILERATFVPSSIEKLRPTLDYAVVAQGLLHWMASSTADGGLVSKASSSGLVQLLL
GLIDEIGERYPQMLTSCLQIVVGWLTVGTATDDSTGRQLHRRTAERLIVMVGRGYVSPVL
EAVATQLAEACLPPFHVAFVSKVCPIFEQVIKQGPLAKTAVMESGGLVWLSLYIAMNLAT
TLLNKALLDTYQLPYPDMLVLLHYTCTFIGASVMVHGFRVIEPAKIDQSAHIKLFLFSVL
FNVNILVSAVSLNMVSMAMHQIVRALTPMFTVIICSVWLSKSYSNNVLASLGVMFLGVSV
YALKGEVSYTLFGLILTAFGAFLAALKGVVTNQFMVGDLKLHPFDLLQYMSGYAMAQMLI
TVLANGEMQACYDRVLETGTTETYLMIALNGSGAFLLNVVSFNANKKTSPLAMNIGGIAK
QV
>Opisthokonta_Choanoflagellata_EP00047_Mylnosiga_fluctuans_P007586_m.254329_g.254329_ORF_g.254329_m.254329_type_5prime_partial_len_560_comp18896_c0_seq1_232-1911
ESLDELTAKLRAPDAIMEPSVLRVAGNFVRLGGNPEDIVGLLSESYHGYADMANLASEWL
VDSGLPQEDVSELVRAHIRGMIMQNFNVERANTILDHGSAPWLNDMIQHTTWRQLIYDLS
QTYPNSLMLNLAIKRICNAGYLDEIAQVTAVGSQIDVFANVVSHSIARLVKADDVELDRA
LADFCRIACQSQHTYLVTQSMLHATMANPRYSSILRRVSQELQAFAMTRLRDVWLYGLLF
NGSDTNPAVATALQTILNARELLPAETTRLHELYSKSSPPPVVLLRLPAFFELLVSALFT
LPSPAPADYLSKCTYLLAYAASVRDDISASGYVRNDTTELQETIAVIERAMAALSEGTLH
ASAMSELCEAIKHPVVSLGLLHWLKGVLCDPAFFAAFNSQIVPTQLALLDQVAQQHELLI
PNVFALLRSLFDVAYNIDPLLVIDVRRMIIDRLVFLLSLGHALPVIAFMIQRVHSFDVSL
TVHFISQILAICTAPFSAHFVDSLTQLMGTDDILTSLKKKGPAMHDAVAGLCQHFRDTAG
IADAVRARVDRIADEIKRR
>Opisthokonta_Choanoflagellata_EP00048_Salpingoeca_helianthica_P020201_m.5410_g.5410_ORF_g.5410_m.5410_type_complete_len_562_comp4523_c0_seq1_47-1732
MESTLEGLQQQLQAPDAIMEPNILKLIATFVYHRGNPEEIVGLLSANYQGYAEMANTLSD
WLVDTGLSKEEVSQLIYTHLQGLIHQYFSAERADTVLDHGSAPWVTEMIKYPTWRKLVYE
LIQTYPSSVLLNLAIKRICDAGFLDELALVPASAAQLEVFTAIVSHTINKLLTLSEDEFE
KCLQDFCHIVCQAQHTYLLTQSLLNSVLQTHRHGLTIKRISQELQKSASATVPSAWIYNL
LFNNSSTNALVLAALQPILTHNDFSPANILKLHELYTRPAPPPVDMLRSPALFDAFCEHL
FVAPPKAAASEHVSRCAYLLAYAASVRDEVAGSGYVRTNTSELQNTLSAIETSLTVLHEV
SLHPTAVSSLCDAARVPIAAQGILAWIKRVVCDPAFFSAFNAQIVPTHLALLEHIAATHE
LLQTAVLAVLRAMFTVSYDIEPVLMLDVRRMLLDRCLYLLSLGCALPVMDFVASLQPNDL
SLVVYFITQAFSVCGAPYSPAWVASFMRVLARPSVQTGLRAKGPQMVDAIAMTCRDLRET
PGISPALQQSIDVLRDECKKK
>Opisthokonta_Choanoflagellata_EP00049_Salpingoeca_infusionum_P008307_m.135481_g.135481_ORF_g.135481_m.135481_type_complete_len_791_comp13975_c0_seq5_127-2499
MSDRADSPPLEKRAKVEASAVVENDTVQVPADGQASSSPQQKSGNSSPKNSVKATLETPA
KIPIKITVKRTAEVEPQGGKDLKGNQGAVGVPAVKDEKPKVALKLKMPMLSKPKATESKD
VEGGKMDTGDEDIEGVQPGSKSSVEGTQQGAIVAGETESIKVQGEAVSATPDESAVSGPV
GISGNDAAGDIGAAAADDTEVQRKTTKKVKEEEETVEETPEAAAARKALLKEQKRLLRLL
SRPDAILEHNVLSITQQYIKAKGHAAQMVTKLAEGYRGYPQMCTLLQQWLSVTGMSEREI
SHTTDQVIKEWLVSNFDTEVVDASIASTKAAGKSLSKLKELIEMLATAPAWRPVVFQLSD
GCHADSFFLDLCVKALVDAGQFKEVARRKSVCRQQEVFATVLSHCITIALTTTQHEMLLE
MQSLICEMSVLTGPAYIFAQAFLAQLETRVDDVYMEGIRNLVSKIYAHALRSGVGRTVSR
LHLSGPLSSAPSDLASVLSQAELSVSSCRTLYAAFQSANPPSSALLQHPVLLDSLVDVVF
LRKAQNKAHSDQCCFLLATASVLPETVSESDRRQFEEPIQMTDEACHRMQSLLITSSLDK
AGFETVLRDIELPVVAYGVLRWVDLTIQPDDFFLSFTRHSLPVQFAVMDKISELHSDLHS
VCLDIYMGLLLRSFDQHSAVHPFVLQRLVVLVCHGHVVPTLSRLATQAKSMAPTLMGSFF
NMLLRAVAPPFSATFTSLMAQLLTPNTIRVLQAKASGRQSLHDFLSEAKVRDDLDETTTA
KLASIPLPRM
>Opisthokonta_Choanoflagellata_EP00050_Salpingoeca_kvevrii_P021971_m.119238_g.119238_ORF_g.119238_m.119238_type_5prime_partial_len_565_comp9545_c0_seq2_1159-2853
RDRMDDDAANHAMRQQCLAILAAPDSLMEVNAFVALRQYVAAGGEPEAVIQLLADEYHGY
AQMTNILGRWLTLAGEPEESVTAIMQDHIKEVLNQSFDPHRAEAIFNDENGANWVSDLIR
FPEWRQVIFQLSERHKDSLMLNFAIKRICKAGFQNEITQVTAVSHQLDVFSSVISHLVAS
MIAMSPTEFQATIPEFCGLACQSEHTYLYSQCLLHTLAHGPHSHAVQRLAQEMEAYASAR
GSDVLHQELLFNGCMAYPGVATVLMQILERKKLTLQDVTTLYDLYDGQEIPPVHLLRTTG
LVDTFIRELFSPTSGVQDANLSEYAFVLACAVSLPDDATRSSSRDALIATQEAICATVRA
LRAGPLSQHVASVHANLKFPAVSRGVLHWLSIATKDSELFANFTQSSSPVELAIVDEISL
QHHLLRPLVFDYLKGVFAQPYSIEPLLAIELRRVILDHMLFLLCTGYVQPVLDFVQSNVE
HTDLSLTLHFVVEVLRACGGPFSPEFLRSLLGLILRDDVANGIRKKAAATRVLAGFLREA
KKTPDLPEDITDMLSAGEKISSRS
>Opisthokonta_Choanoflagellata_EP00051_Salpingoeca_urceolata_P009442_m.114677_g.114677_ORF_g.114677_m.114677_type_complete_len_617_comp16308_c0_seq2_75-1925
MEADEDTGVEQMEVGDEYSESIATGGEPPDVDMGEVHDGGGADAGEDGVDGGNHEGVDNV
YAAALQRLSEPDAIMEADVVSAIGEFVKAGGSPQTLISVLSENYQGFALMANLLAEWLAL
AGEDAATVTTLMEDHIKDLVSKSFDVSGADAIFDHPDMDTSWLKELIRYPSWRSLIYELS
AHHKHSLMLNLAIKRIADAGFYDEIATVETASTQIEVYSSVVAELISNMMTVTEEQLGQR
LPEFTQAACFGQHTFLYTQSLLHAVMQQPRGLMMKRLLQEVQAEATERGHDVLHYGLWFD
RSSGDQAVGAALESTLHKKALAPADVAVLYDQYSGPTPPSPELLRIPDLLDLFISELFTP
SKASSNVFPDRDKYTFILATAVSMPAVATESSSQKRLDTVAALEKVLVVLGEGNLHASGI
AVLFEFLHFPVVSKGLLHWINVTLKNDAFFAMLPGKVSDAPPHLSLVDEIARQHRLLQAT
VFSLLSDAFLRQYQVSPLEAVELKRMILDRLIHTLSLGHVLPVLHFVRDHIGRNDLSLVM
YFTLEIIKLAGAPLSVPFAEAMLQIVSRDDVVAGFRKKTSSHGALAGFFSDIERTKGLNE
ESRQSLTHLKSVFRRR
>Opisthokonta_Choanoflagellata_EP00052_Salpingoeca_macrocollata_P006544_m.54291_g.54291_ORF_g.54291_m.54291_type_complete_len_567_comp15500_c0_seq3_71-1771
MSDNAGIIEECLERVSHPDAIMEADVLSVLGRYVAAGGPPQRMIQCLASSYRGYAQMSNL
LRDWLVLSGEDSRTVSQSIEQHIYSVAHDNFDSGRAQKIFDDDQAAPWLTELIKHPTWRA
LIYQLAQEHPHSLMLSFAIKRISDAGYHDEIARVTMVTQQLEVFSAVLAHVVSALARLSE
EELDKALPDLVNMCCAGQHTYIYAHALLRAATRLPHAQHLKRLSQELVTHATKDGKDVLQ
YSLLFDVDSSSSAASAPLAAALSSMLKSGALNSADILRIYELYGPENDDKPSVDLLRIPS
LFELFLKALFSPNKSVSAEQRDRYCYVLAYAVSVQETTEESGTVTVDYSELADTTTAISK
AVEIVSEGSLHTSAVAVLYEVMKYPVVSRGILHWLDKLIQDEEFFSTYNGTNAPPHLSLI
DHIAQSQRLLQPCVFEVLAARFQQPFHVDPLMAIEIRKLFIGHILFLMSLGFVLPVLRYM
KQAAGDVDLTLSMHFVSEVMGMVAPPFSVDFIRAFSEILFQRDVLAGFLKKSSSHDVLRR
FVRDAERTQGLSEELRAQFQSIGREL
>Opisthokonta_Choanoflagellata_EP00053_Salpingoeca_punica_P008096_m.73302_g.73302_ORF_g.73302_m.73302_type_complete_len_578_comp14448_c0_seq1_355-2088
MEQAAGAGAAAGGDKTVIGECEERVRQVDAIMETDVLSTLGRYMLAKGNPARIVTLLAEN
YRGHAQMANILRDWLVLTGMEPAAVTKSIEGHIYRVAHDNFDSAHAQKIFDDDDREARWL
NDLIRHQTWRSLIYQLSQEHPNSLMLSFAIKRISDAGYLDEIASVSTASQQLEVYSAVLS
HSIASLAGKSEEHLQKVLPDLTAMSCVAQHTYLYGQALLHTVMQSDDGAAFKRLSQEMLA
QATQRGYEVFNYELLFHDEGASRHPALIHALSRLLKSQTVNPADIAAVHAAYSDASLRPP
VDLLRVPALIDLMISELFTPDSASSKETRDQTVYVLAYTVSANETRDADGNVTTDLSELQ
DTHASLEKAVEVLKEGNLHSSAMATLLTAMKYPIVCRGLLLWVERTVADDAFFSAYNTSS
TPPHFCFFDFMAQSHELLRPYVFATLQRLFLQDFRVDAVVAVDLKRILVDRLLYLLAVGL
VQPVIEFVLSCVNDSDFSLIMYFTVEVMEMVAAPLSAEFVEAFGQLLFHRDVVAGLRKKS
SCHEMVAAFASSASSTANISEQTASALSNLASDLRRR
>Opisthokonta_Choanoflagellata_EP00054_Salpingoeca_dolichothecata_P021433_m.137200_g.137200_ORF_g.137200_m.137200_type_complete_len_919_comp23983_c0_seq1_198-2954
MSEYTPPTYKPPSTSTNFPSYGEPDDDDFHDDFKPPSYSPEDEAKSTTSPVYGEHDSTTS
FNVSPQYGDSSHQPHNNKQGGEEEEEEFPLPPQYGSEEGTDDNKNSFHSFDQPEYGGGHF
ETDDQDVEFESKVHSKHEPADEFETKAHPEQEPADEFEREWDTENQTDETGEWDEPSHPP
PTQNEWDQPEDETTENSFPSPPFDADNNNDEDNNTNNFPSPPALDHTDSDASRQDNMIEP
MVEDFVPNVEPKPTANETVEPKETESSDQLVSDLSRMDETTESNSNFANESQDSTPVANS
DQETHEEIEQQQEHEPMEEHKDESSSNVVVDQEVPEVVVDKKLKYEQQLSAPDAIMDTNV
FSTLAGYLQEDGSPEELIRMLSDNYVGFAQMSNLLHDWLLIAGEDNESVNELVEENIKTL
IFEHFDEQRANSIFDDDAPTPTWLAELITFSPWRNVLYQLSEQRRECLMLNFAIKRISDA
GYLSEIASVPIVANQLSVFSNVLTSLICALSRKQEPQQVADFARMACTGQHTYLFTQGVL
TVAGQETDNPAFFTRLKQEIQAQAHQKGHNVLAYELLINGANQYPSLATSLTAIHKQGHI
TPDDIDPIYTLFASSVSEEDLPETFPLPPPPPSPSSYANEPVPPVDMLRVPVLFDLLIKK
LFTAGKPVDKAHRHKYLFILAFAASVDPHAELPTQALRGTIEALDKTLEICDVGRLDASS
VADLCKQLSFPVACMGLCQWLRTTMAHPNFFSNFSKQNLPPHFCLLDEMACLHPSLREPV
FNVLIFLYHHPHRLDPLVAVDVKRALLNRLIFLLSLGLVLPVLAFVADIADKTDLSLLLH
FITQVTSIVEEPFSVEFLQPMVDLITRKHIMAALKKKVALHSALAPFLKSAIGDQSFRGL
SNAQQELVKQLAKDVRPR
>Opisthokonta_Choanoflagellata_EP00055_Hartaetosiga_balthica_P008198_m.29617_g.29617_ORF_g.29617_m.29617_type_complete_len_679_comp6171_c0_seq1_1828-3864
MDEGNDNTLVGDDSNNNRNNPTMEESADAINLDIKDQSASARYDQREEILEQKEEKEVVP
VEVNVNKTEEHAKLEVEGSSSSSSLSVSSKKISMVEEALNLLKEPDSILEPTVFDAIQKF
IKGKGTPGRLITQLAGNYQGYPQMVELLKTWIIAAGMGEEEMHKLVMDHVLAWISERFDA
QSVDDAITKKRKTTKSLAWLRTLMDDICRNRQWRHLIHSLADNAGSESFFLDLTVKTMAT
KGHFVECTKHPNIARRQEVFSLVLGKCIVRILTAESESIVIGFINHLERLSCFTKAAFIY
TMSMLTHLHSILENNHYKQRITTIVAALDKHCVERGLNGLNVSLLLQHITTDASNPVLQC
VNEILLKQQFSMANLTFLLNEYRSDNMPAVEYIQNNGFIGLLLTEVYVKEHSSETQTHAC
RYLLALATCKSAPGSLFTKVGDEENGVDGDTKHSDTVQRYVTETMNVIREVCTLSKSVKR
DVWVNFNKFIHLPVACCGMFLYIHERLTTSVFFLNFSKSSPPQMFGLLEKISVQHPDLWP
QVLVVLEKVVYASSSLQALVKVSVCEFVMDRLLHLMMIGCVIPTLNFVHALKETVDSSVL
AYFVHKICLHLSSFSAEFIEHIGDIIFVDNVIPSLRLVSGCRHVVVPAIVSMSTTTDISR
RVKSELENAVAQLRLGKA
>Opisthokonta_Choanoflagellata_EP00056_Hartaetosiga_gracilis_P011464_m.174361_g.174361_ORF_g.174361_m.174361_type_3prime_partial_len_529_comp13505_c6_seq3_27-1616
MDADTESDVQQVEEKMEGTLFRQIKDNEMEGEDSEENKTKKPKVGGGSNNSQSKEHKQEH
TQEEDEQNKDEQKKEEQEDNGDKVAHNREQGSNVLKLKVSVKMPQSSSPVHTATTPITQP
LAHTSSGVNSTKSSSATTPTPTTSSSEVNPVRTSSSMADEALDLLKEADAILEPTVFDAI
QKFIKGKGTPGRLITQLADSYQGYPQMVELLKTWIIASGMSEEDVHQLVIEYITNWIDDR
FNAQDVDDAITMKRKTNKSLKWLRSLVDDICDNKMWRQLIHSLANSAGSESFFLDLTVKT
MATKGYFVECTEHHNIARRQEVFSLVLGKCIVKILTSETESDVLNFLSHVQQLACYTKAA
YIYTQSLLAHIHNMLEEQSHARQRTRFNMYKQRLEVIINALDQHIAHRGLNGMNISLLLH
SVPRKNIEVLQCINEILQRQQLSMANLTFLLNEYRKDEMPPIDYIQNSVFVELLINDVFV
KDHANETHTQTCRHLLALATCKTSERDVFSNAHNESNKKPSLVLKKEKE
>Opisthokonta_Choanoflagellata_EP00056_Hartaetosiga_gracilis_P011472_m.174409_g.174409_ORF_g.174409_m.174409_type_complete_len_318_comp13505_c9_seq6_622-1575
MTLEEETTKTEEPNLKLKKKKKKKKSKAKSEKLEKESSSTTKVEQQDGKKTTEANNSDVE
ANLQDSNVTLEEQEQEEQEEGNLREGQCEDEKSDTLQKRITETMDTIRDVVVLSKSSRRD
IWNAFSKHIKLPVACYGMILCMKQRLSTSVFFLNFSKSSPPPMFGLLEKISVRHTDLWPN
VLSVYGRSIRSSSSLQSVVKISVCEFIMDRIIHLMMIGCVIPTLSFVVSLENKVDASVIA
YFVQRVCVHLNSFSAEFVGHMCAILSIDGVVQSLRLSSGCRHTVLPSIVSMSATNHVSQS
VSSQLNTIAHRLRSSKV
>Opisthokonta_Filasterea_EP00120_Capsaspora_owczarzaki_P006736_XP_004364952.2_TH1-like_protein_Capsaspora_owczarzaki_ATCC_30864
MMNTTYAMPMDTSGDHSASGQSNGLEGTTAPGGFNAHSHSAVAGSASGSGFGSGFGSGTG
GGSGAVAPPPTEKEQQHEILRSMSTPDAIMESTLLPNIKQYMRLRGPPAAVVRELSENYQ
GFAQMCNLLMDWLKLTDMPEAEIQTLLESQLKQFALSRFDRELVDTKFTASSTAPVWLDM
MISHSSWRSLIYQLSEAHSESVLLNYAIKKISDAGHQEEMASVATASTDALVFSRVLVFS
VFNFVRQDEDAIKEALPDFVKTVCHGEHTYLYAQALFHALNLRRLFQEVQLYAVDTKNDS
IARHVGLVLNGSPAFPQVTSAVASMLNAKSCTPGDINTLTKCYCPAAPGMPLPTAGSLAA
PTMAAGNPPVDPTLIPPIELLRDPDLFSILISALFDPRKPVNPQHRGKYLAILAFAASVY
DIPTDSADATNGGLPMDLETAVRTTSSITGKSVRRVLDFYDVTYAALDAAHTICHKHSSS
SDLQADMRALCPHLTFPVVAACVLYWIEVALISTHLLSNSFTTSTPPWHLAVLDEIAFQH
SLHRPKVFALLQQLFAAEFDLDALVELSLKKAIFDRCIFLLSLDYVIPIVKFARECLVSD
RVDLSLIRHFSSEVVEIVDAPYSKQFLDEFLPIVVDQRVVDGFKKGDQTAPFSQFFDSVV
HSEQFSHLSEALQTSVKERLEAWRV
>Opisthokonta_Ichthyosporea_EP00122_Pirum_gemmata_P012556_Pgem_evm1s11676
MNNNSDAENALEEARALLCTTDRLLEPGIVTSLRQFVHLKGKPEEAIRHLSENYK
>Opisthokonta_Ichthyosporea_EP00122_Pirum_gemmata_P013112_Pgem_evm1s12201
MQAARAQNRNVDRYMLLLSGAARFPQVAIALLSILGSRKLQSGDISALFQQYSSNNPPPV
ELIRLPELFDLFTKTLFNFNKPIPHNNKAKYIYVLSCMASIKQANDRTELKPTIGLLDST
MTICLKNEIRYQSKMDLSKLIRAMDCPIVSACLINWI
>Opisthokonta_Ichthyosporea_EP00123_Amoebidium_parasiticum_P009695_comp19649_c1_seq1_m.23245_comp19649_c1_seq1_g.23245_ORF_comp19649_c1_seq1_g.23245_comp19649_c1_seq1_m.23245_type_internal_len_449_comp19649_c1_seq1_3-1346
VVEGGEEGFESMGTVEELSQKMSEIDAVMEANVSDVLNGWLQLQQDPVQAVELLGNSYRG
LAQMANLMADWLQSTSAELTEVQKSMEEFVTTLILDNFDPVEVDQYFQDDTQLPEWLEPM
IHEPAWRAVLCKLSESHPDSLMLKYAIQKISDAGYQTEIASVSTASTDIEVFNRVLRGFL
QNLLDKTEEELGPAMTDFTKMVCYRGSAYIFTQVLLHGLMKHPNGYRLKRISQDIAAHAK
AEGKNILHLSLLLSNATSYPEVAGCLHSLLSSSRASPADINMLYNKFSASQPPPIELIRI
PELFEMLIVALFDPNGKKESPESKKKYIWVLAYIASVRQTSVQVDKSDVEPTIKALTAVT
AVCDRNALTYKTAKDLSVIITNLEYPVVAMGLLFWIEQTTQETDYFANHAALGQVPIHLA
LLDLIVERHVMTHARTFQLLKKCLDGDL
>Opisthokonta_Ichthyosporea_EP00123_Amoebidium_parasiticum_P009696_comp19649_c2_seq1_m.23247_comp19649_c2_seq1_g.23247_ORF_comp19649_c2_seq1_g.23247_comp19649_c2_seq1_m.23247_type_5prime_partial_len_139_comp19649_c2_seq1_244-660
DGDLGLVDLVAVDMKRQIMDRLVHLMSQGYVVEVLSYFEQSALNHTMDHALIRDFVTEVL
KMIEPEFSVEMVRGMLHIINAVRNALSKIAPQVVEFLRACEVEENIAGGDHLSKSQLALI
ESLRTKFAEEDKAVQEKE
>Opisthokonta_Ichthyosporea_EP00124_Ichthyophonus_hoferi_P001249_Ihof_evm16s60_gene_Ihof_evmTU16s60
GVEGNDEVNKVMQEHMAAVIVEGFSPDTIDPLFTDDVNLPTWLDDMVYEPAWRALLCKLS
ETHPDSLMLKIAIQKISDAGFQTEIASVSTASSDIEVFNRVLVGLLKRLIDKTEEDMGPV
MADFTKMVCYRGSAYIYTQVLLHGLMAHPNGYRLKRVSQEIAAHAKAEGKNILHLSLLLT
NATAYPDVAMSLHSLLSSGRCNPADINNLYNKFSAVQPPPIELIRIPELFEMLIQALFDP
KAKKESQESKRKYIWLLAYISSVRQTSVQVDKSDLESTIKAVSSISAVCDRNALTYKTAK
DLNIIITTIEYPVVAMGVLYWIEQTTQESDYFANHAALGQVPIHLALLDLIVERHIMTHQ
RTFTLLQKFFDGDLGLPALVAVDMKRTVMDRLVHLMSQGYVMEILSFFEQSAVNHTMDHA
LIRDFVTEVLKMVESPYSAEMVHRMLTIINEAQTALVKISSLIIEFL
>Opisthokonta_Ichthyosporea_EP00125_Sphaeroforma_arctica_P008397_XP_014151472.1_hypothetical_protein_SARC_09973_Sphaeroforma_arctica_JP610
MEMDPKGVVYESEADTGDVGQDDGVYHAEGNTDDAMAMDDQSHLEGVEGENESGMYEPDT
DEHGNPIYYENEDVVYENSEAIYDNGDGLYVGDEGPAQSTDDDEGMLGEEHFGDDSTQEE
RELQRVKQQDEYSNLLKTTDALMEPKVSEWLIGYLRSGGAPPDAIGLLSNNYRGLAQMAN
LMSEWLMITGVPQEEIESTFDEYVRGLILQYFNSKEADSILTQMKDDEFPPWLEELISYP
QWRQLIADLTERHHESYFLKYMVQKISDAGYQSEMLNVATASRNLEVFSRVLVNQLGHIL
SMGTSADAKPETHEQNGDADVTAMNGWAATPETAAMKEAIADFVKTACYTGSTYLFTQAL
LHKLMVTEDRNSRERNTLRRLSQEVEKYAKDNEHNVLHLSLLLTGCATLYPEVAVSVNGL
LMKGEVNPADMLRLHKAYTTTQHSQTKAPPLQLVQLPKLIEIIIDTLFDAKKKLLPAHRS
AYISFLALLVSGHTDENGGYNHTSPRVKATADAIEKTVGVCQKTYIVWSDPEPVKVILDN
LQKFPVLAPGVLKWIRDNLADSDYFVSNFSTGQVPIHLAILDRVAKFHPHTCPQVFELVR
TTFERSDLGLQAIVNMEMKKILIDRMIHIMTCGYVLEVIQYLVKNPPLDHTLQRYAVAEI
MSTIGPPYSLELVDQVLDLVETVIPVLHSTSAARTVVVEFTRTVTQKQEDGTQVTTAPLT
DKIAQRVADLEKLVG
>Opisthokonta_Ichthyosporea_EP00126_Sphaerothecum_destruens_P000676_Sdes_comp10864_c0_seq1m2519
MQTDSCENESFSNEYLSELNLPDAIMEPDVFQTLSKCIKAGASPELVVSSLADSYVGYAH
MVNILCEWINCFSSESNNTFSEDICEENNQKDKPLLQPCVQVVEELFQTLLLKVFDPVKA
DTLLLSEQQAPPWIETMISHR
>Opisthokonta_Ichthyosporea_EP00126_Sphaerothecum_destruens_P012746_Sdes_comp21836_c0_seq1m20391
SHRRWRTCIYELSEKFKNCVLLNFVIQRISDAGYQSEMGNLTSVLEYFEIFNGVLTETLA
NLFQQTNNVSFMKLLPEFLQLSVASQPSFIYTQLLLKNLVSNNVCPTTSLRLCEEMENEI
SLSRKSRNALTIGSSIRSEGKHLKVIEAIQSMVDASSMNPLDAHRIYSAYEPLVEFENRP
PAYLIQNTQLIHLLLHALFQTPSSVKPNHRSNYFYLLAYACSVSDHSSDTSSYLSDALKV
QETMKSLEMAYEIFYQKGEIIQSQRSEMAVNLIVELVELSKIPIVAAAMIHWISQVFRNS
TYFSSNFKTTSTPIHFLFLDQIVQHHPLLHGNLFKLLQELFERDHGLEALVAVELKKCIL
QRMLSLCIYGYVLEIVEYISACMASNRIDMSLFRFFVTGLLDMIKPPFSSIFVSTFLQLL
ESKDALNAFLLSEGKSLMMEFILHCESQNSSSLPEEYKLTFPDLNHLKRIASRLDSS
>Opisthokonta_Pluriformea_EP00128_Syssomonas_multiformis_P009879_Colp12_sorted_trinity150504_noHs@28169
MADPEVAQACLAQLSQPDAIMGADVLKVLITYIKNSGLAKTAIRTLSENYRGYAQMANLV
SEWLVEAGETQKDVEEAVEGYITNLILQVFEPRKAESIFKGGVAASWIDEMIKERSWRNM
IYELLDEHKDSLMLNYTIQLISSSGHQAEIASRACAVMYVDVFNKVLSDCLNHFITSGEE
SFDGRLKDFTHMACRDEHIYLYTQGVLHALTHTHNGHSLRRIAQEVERAAGEQEAKARQY
SVQISGAPAHPNVCAALLSMLAARHVNSADVTAINKAYAAPNPPQ
>Opisthokonta_Pluriformea_EP00128_Syssomonas_multiformis_P009880_Colp12_sorted_trinity150504_noHs@28170
MATARQTINTEGHVELCNSGEVQEVAEALEKLQGVCERNLLKFELRMAEDLDVIFSIIQH
PVVSAGLLHWIGQAVTEKDYFTATNKGQASSHLVVLDEIARQHALLREGVFSLLVRLLES
SNYDLDPLIVLEVKKQFVDQMVHLVSLGFVPRVLRYMATCTQDRSLIRHFIAETLDLAGP
PFHPVFVTLMLGIVDPIREGFHTDERSSRLLASFVGMCLEGGVTQALDSSTLSTLESLQS
FLASNPSTMM
>Opisthokonta_Choanoflagellata_EP00729_Bicosta_minor_P021918_gene21918-12054_t
NYQGFAVMTNLLQDWLQLSGDSETEVRGIVQAHVKKQVIESFDAEVSDAFFFSTESNLSW
LPVLIKHSEWRQMIYQLSESNPSSMMLSYIIKQISHAGFQDEIASVSTVANQLDVYSSVL
AHTICSCLGTDAGAETGGIAPAGGGGGGGRGGAAGAGGRNSDIKPVERFSSLACVSQSAY
VYCQALLHACMDGPAGAALKRLSQESATACANRGPLVSRYKLMIAGATAHSGVVAAVAKI
LEIGSVDNESIQIIYGEYSLDDPPPVELLRLPRLFDVLIRDLFASGKDRVAEEKTRMVTF
VTGYAASVADTPDGSDDELLAETLEALGKAVEVCKENELSPGKVGLLKSCLRHPIVAAGI
VFWMRVVMLKSNFFKEFTEGKIPPHFGLLDKVIADHVKLRQSALKLLTSIFETTYAMDVL
VSIELKRLVIDRMVYTLASGHVLPVLHYITSLEKIDLSLLVHFINEVCAHVAMPYSRQFI
VLMVGIFAKQGLAEAIKRKAATYQVVHQFLQDAQTSAEGTIPGECLVTIKQLEMTFSSVV
KRGGKR
>Opisthokonta_Choanoflagellata_EP00729_Bicosta_minor_P030641_gene30641-4944_t
MASHVTEPMEGDRKRRCVEALSAPDAVMGVNVQKEVGTFMQLTQDPAELIKMLSSNYQGF
AVMTNLLQDWLQLSGDSETEVRGIVQ
>Opisthokonta_Choanoflagellata_EP00730_Choanoeca_flexa_P000627_TRINITY_DN10274_c0_g1_i2.p1_TRINITY_DN10274_c0_g1_TRINITY_DN10274_c0_g1_i2.p1_ORF_type_complete_len_669_score_191.75_TRINITY_DN10274_c0_g1_i2_992-2998
MDVNDDDVDYVPSPPMEQGSDDEEEYGVDSPPSAPESNHGNALPEDRDNDTSQQQAPISE
IEAPQLEAIESPLAQDMQPEEPDEEDAEESLDPVETERRAVLKMAQQPDAILEPNVISLV
QRYQKVEGTAEQLMRTMADSFVDFPAKTELLMQAMVDSGCEALELEEHVNQSAQDWVLQH
FDTDVVNEEIAQQRQAQGSVGFVLPVLDAMLSHSRWRKVFATLAQDSSKESFFFTQGLKA
LVARGNHQSAAELSRLAQDQDLFVEVLLKELKACLTAATPADYNVHLSILVTMAQGTLAT
YSLVQCLLVSLHNQVERSDQLAVEALSEAIETAVSASGLDVGHISHLLVTRAPAHAEAVG
LLSTMVTGSSVAMAEVHRLYQLYAGEHAPPAGLLQRRRILEVLLNALFKGHKLAPDHLKK
YSCVLSIAVTFPSDHCPADLASSPSHQQLDTLLQQVHNVLHFGSLTPSSLATLNTGLDYP
VIAQGLLLWLQQVMTQDQFFLTFSSTSPPAHMRVLDQVVQRQPQLYQHVIRVIMACLTSS
YSIDATVLAEAYKCLMDRLLVVIAQGYAPACLAAVMAQVDRINLPVLSYFLERLIAMVEP
PLSDLFLDTLLPLLQRYTEVLPAAQKLPVWFTDFVSIASAALDNDNGNSDRGAELHQHKD
RLKALLAR
>Opisthokonta_Choanoflagellata_EP00912_Choanoflagellata_sp_UC4_P002349_UC4_evm2s1476
MAEKDGSGVGDSSVLDDDAYLEQRSLPLGEPDAIMSPDVLDHLRDVIEAARTRALEAPSS
DGQSDEAVSATATANAVKICLKRLTEGYEGFASMCNTLKTWLAVTGLSSEEVEQHAGKLA
ADLVLGMFDAKSADKALENRPDLAARARDVLLPSPKWRQLIYDLSGKLNGQSQFIDYLIS
KISDAGHSAELVVVPAASSLIEVYVKVLSQAIVKAMRVDQNSLENSCELEPWTDLVKLVS
FSQQTYLYAMALLEQASRLPVPGAVRLRRLIQAIQAKVAVLAPSWSGLDMSFSATVDMQK
DGGTSEDAGERLRDDLDACVAAISAIIGKNQLNPADVLVLHRVCCSKENGSIGTPTTPLL
RNPRLLGLLVEDLFSPGGAGVLSGREDFSEKMITLLAHAVSVPYAEEIAEGTQVIGYDKT
RASLRKLFASVTKLASSRITEDGLAVIKEGLYIPVFAKALLHFLERVTMSPSFFVSKNLS
VTPLPFKLLDDVAGMHAGLRGEVLRIVSQLITVNYDGVDALRMMDVRKMVLDRAVWVLGC
GLVDPVLSFVERGGMDPLLVAHFCSRVSEMVTGPFSSEFEAYMTRLRGH
>Opisthokonta_Ichthyosporea_EP01134_Creolimax_fragrantissima_P000354_CFRG0354T1
MTTDETDNSLEHQNKDDGSLVPGSEEGGYNQESHEQTSELGNAFSRDEGDEIPSTEFDDL
NAEAQSGSFEGEGEGEFYAVDGEVAMDDVFDENGMRVQRESIIGEGEEMYYTGNDYDNLG
EVEGDDGFDQQMQDIEGGTIGMPFADENMGEEYVDPETLMQHNPIRSEYAALLSTTDAIM
EPDVSENLRQFMRAGGLPKEAIEFLSGNYRGLAQMANLMAQWLMITGVSQEEITKIFEEY
VSSLILQYFNSQEADASMANTESEYPPWLDEMILYPQWRQLIADLTERHHDSYLLKYTVQ
KISDAGYQSEMMNVTTASTHLEVFNRVLMNQFKHILSLDTGVDSSDVTDERETGESINAR
LAIVATTESEEYRIAIAEFVKTACYTGSTYLYTQTLLHSLMERENSCLREKNTLRRISQE
VENFAKDNEHNVLHLSLLLTGCATTYPEVAVSLNGLLAKGEANPADIIRLHKAYTTNAHS
GVKRPPIKLVQIPQLIEMLIDTLFDPKKKMLPQHRTTYIAFLALIVNGNTDEDGNSEQND
THVKATTEAIEKTVGVCQKNYIVWSDPEPVKIILENMKNYPVLAPGILKWIRFNLSDSDY
FVSNFSTGQVPIHLAILDRVAQYHPHTCARVFELVRMTFERSDLGLQAIVNMEMKKILID
RMIHIMTCGYVLEVIEHLAAQPPLDHTLQRYAVAEILSTISPPYSLELVDKVLDLVQTTG
PVLHSTSEARAVVKEFINGLKQSGVGDIHATSTPISQTLVDRISDMAASLQMTDVVG
>Opisthokonta_Ichthyosporea_EP01135_Chromosphaera_perkinsii_P005659_Nk52_evm30s356_gene_Nk52_evmTU30s356
MSDEEVRAECLKELKEWDSIMEPGVYNTLSRYVKAGGNPALVVAGLADSYYGYAEMCSLM
GEWLDELSTSSSKAGEGGVGMGMGTSTMMLGGVEDGELSKSMNLSESAAGKNWKDKTATA
TGTVEDVVEDLLRKKFDSSVADSVLMNEQKDPLWLESMISFRRWRNLIYELSEKFRNCVL
LQLAIQRISDAGFQAEMGGVTSVSDFLEVFNGVLIEHLTSIHSCIYTELVLKELIKCNAC
PSAMRRLCQEMESYIVKDSKSRDMIKFVLMLQGCGSHPRVMEAVYSMLNAGALNPGDGTV
LYQEYTRSPARPPANIIRSQEFIELLIGSLFNSQKPVNATHKPKYMHILACATCMGDEEV
KDLASMDALVKKTLAALEAVHSICMAKNEVFANQRSEASIKTASELCEYAKIPIAAACII
HWASDAILFDETYFTSHFKTSSIPIHFIIFDEIASKHPLLHVKLLSLYKKVFEREHGLEP
LVSVELKKTVLQRLLVLCAYGYSLEVIDYIHSSMSANTIDRSLIRFFLMNLMKMVSSPYS
SSFVGSLVQMLMNEDVVEAMTFSESKATVAQFLSECLAQKNQVNAPHMLLSVDQIGFIEN
VIHRFK
>Opisthokonta_Filasterea_EP01136_Pigoraptor_vietnamica_P011684_Opistho-1_new@50847
GINAEYMGTLFQNYATLSQSKPPPPAELLRLPGVFDALIESVFDPRKTINPNFKDRYFRV
LATASIYYDLEEAGQTHADARRGEEHRRSLVGKIDATEAAVAEAHRLVNVLALDWAQNPA
LIRQLYPLLAHPVVAMGLLRWVDVALRDPAVLTSTVNETNNAPFFSLIDEAGRLHARVRP
ECLSLVATLHEREKDVGADIAPKLRYALADRLLSLVWAGHVMPVLRWVASTAAARKMDAG
TLRYFITEVLAMAEGSFSAPFASLVLSLLESLDAVETIVEGSDVGQSAAAFVDACEADRL
GTVLSPHSAGVLTNLHRRLCGNMDLF
>Opisthokonta_Filasterea_EP01137_Pigoraptor_chileana_P036598_Opistho-2@32486
GINAEYMGTFDKEKADSIFKSDSLSPPWLDAMVANKTWRALIYELWETHTDCLFINLAIK
KIVDLGWESEITDVASAGTDAALYGRVLGDAIQRLLEAGEEDLKVELPRIVKLACQSEQA
FLCAQAVLASLQRTHRNGRRVKRIFQCIGEGARQSGASDALVRNSSLLLMGASRHPHLMA
AVGSILSTKSASPADVSMLFQCYDGATQAKPAPPAELVRLPGVFEALVESLFDPRKTVNA
NYKKRYFRVLAIASNVHDWDESLSASSLTSGGVGAPVSQHYGYGPTSQQRRLDSTEAQRR
AEEHKKAVGELIDATETAITAAYDIVHGDPLRADWSSEIPNLFASLGHPVAAMGLLHWVS
VTFEDAALLASALHETSNAPHLAVIDEAGRLHPRVRTACLSLIAALHDKERVIDVDLAPK
YRIVLADRLVHLVWSGHVMPVLRWVAMASAGRKMDASALSYFVGEVLLLSDPPYSAPFAS
AILELMVAMSAASDVPTSGDVGQAFASFIDACMNDNMEQFVSRELADFLLRMHQRYSTIT
GIHRKMDES
>Opisthokonta_Choanoflagellata_EP01147_Barroeca_monosierra_P009390_gene9390-1637_t
MDENDNTTHTADENCDVMQLEALKILSAPDAILEASVLETIQLFIKNKGNPSKLVVQLAD
SYHGFPQMAQLICAWLETTGMSVEEIEEYLISFTTSWIKERFDAKIVDAAISQRRKASKN
LSWLKTLMDNIATCRHWRYMIYGLSETVQSETFFLDLAVKTMVEKELYNPFIQFLRIALV
QHRFTLSFVITHSDSQTDQERMIDHLCTIGTVSKVVYMYTQALLHCLVSELNDDIAIKVI
KQFVEALQEKASSMGHSIQDVMFLLTATTSGEEVNRIATMLHSNQITMADVDYLYRLYTS
DEIPPVSYLQTKGMLELLAREVFVGMTLNEQHALQCSYLLAFATCVAEDQPITPTTHDNI
TATRETIDAILSLTQPLTKSSWLQLMNYIDLPVIGYGMLLFIDRELSDLSCFLNFVPASP
PPMIILLEKIAEKHISLRSHTMRVLTDALHRKYSLDAMALSAVHRFLMSRLLYLFSLGFV
IPILKYLEERQDDLDTSLIVFFILEIVDSISSPFSTEFVEHFSNVFCRSRTLSGIKVKGE
RLSECCSFLREMSETEQLLPAVVSKLENALSTLKSPSSCT
>Opisthokonta_Metazoa_EP00057_Strongylocentrotus_purpuratus_P002723_XP_003725107.1_PREDICTED_negative_elongation_factor_C_D_Strongylocentrotus_purpuratus
MDEDEYGDIDWNYDQAETAADEDEEGEEDEDPDRYKENEEITKECLEAFASTDYIMEPGV
FKDLKRYFKAGGGPEQVVVLLSEHYTAVAQTVNLLAEWLIFTGVNPTEVQQMVEDHLKVL
IVKHFDPKKADTIFSEEGGTPAWLEAMIQHRTWRALFYQLAESYPDCLMLNFTIKLISDA
GFQGEIGVVTTACHEIGVFSKVLQTSINKLLEGGEEAIVKHLPEFSVSLRGEGVTQISLA
VSGATAYPRACQALVSMISRKALNPADMSVLYKMYSDPDPPPVELIRVPQFFSLFMEALF
KPGATINSDHRPKYTYLLAHATCAHETWRLGKRTSVTKDELKATNIAIEKVHAICSSGKK
GESELSSELTMVYQCIRYPVIAMGVVYWVDCVVQDPTYFQRLTDHTPIHLLLLDEVVNCH
QLLHSKVLDVLMRQFSAPCPELDVMVQMELKKTILDRMVHLLSRGFVVPVIKYIAKCVEK
QDTDISLIRHFVTEVLDMIAPPYTSDFVQLFLPVIENSDITDSLRNEDGKDPVSDFIVHC
KTHFIMM
>Opisthokonta_Metazoa_EP00058_Branchiostoma_floridae_P019184_XP_002604673.1_hypothetical_protein_BRAFLDRAFT_282346_Branchiostoma_floridae
MDDFDDSGSWDGDPYDRSYDSLHGEDHEGEGGDEEDMAVQQECLEAFGNRDYIMEPGIFN
MLQRYFQHGGAPEQVIDLLSTNYTAVAQMVNVLAEWLILTGMKPTEVQDMVEDHLKELVL
KHFDPKKADTIFSEEGETPAWLEEMIAHPKWRSLFYKLAEDYPECLMLNFTIKLISDAGY
QGEITSVSTASQQVEVFSRVLRTSLTNLLEGGEEGLEKNLPEIIKMVCHGEHTYLYSQAL
LQYLKEEEGGSAVRRISQELQKAAKDLGRDVTEMTLALGKASSYPRACQALACMLSRNAL
NPADITVLFKMYSGNNPPPVEVIRSPLFFELFMQALFKPGSKLNPEHKPKYIYLLAYAAS
VHETWKKNKRTAIAKDELKSTSQAIERATNLCCKERSEVVAELGTLYSCIRVPVVAMGVL
RWIDWTVSEPSYFKLLTDHTPIHLALLDEISTCHPLLHPHVLKFLIRLLETTYPDLDVLV
QLELKKTLLDRMVHLLSRGYVVPIIQYIKGCIDRGDTDISLIRHFVTEVIDIIAPPYSSE
FVQLFLPIIENEAITGNLRTPDESDPVSDFIGHCRSNFVVMT
>Opisthokonta_Metazoa_EP00059_Ciona_intestinalis_P005572_XP_002129224.1_negative_elongation_factor_C_D_Ciona_intestinalis
MEGSEGSWGGGSMNQASSMDSNVEDGGTSIKDTCVMEMSSKDYIMEPSIFTCLKRYFQAG
GMPEKVVELLSENYSAVAQTVNLLAEWLIMCGLAPTQVQDLVEDHLKDLLLKHFDPKKAD
TIFTEEGETPSWLESMIAHQKWRQLFYKLAEEYPDCLMLNFTIKLISDAGYQAEITNVST
ACTQLEVFSRVLRTCLATILEGGAEEALKQNIPEFAKMVCHAEHTYLYTQVVMAILAQNK
NGGTVVRRISQEIQKYAKQKGHDVTHITLALDGATAYPRAQQCIMSMLSKSQLNPGDVTI
LHKLYSSDDPPPVKLLRFPLFLELFVDSLFTSKGTKINPDHKHKYIFLLAYAASVTEQLY
RGDRRKINCDELQQTSQAIDKVHHLVCGGKGQLELMSEIGTLYHCIRYPVVATGVLKWIE
QIVSDSTYFEKQMDHTPLHLTLLDEIVSCHVLLHQDVLKLLINLFELAFSNLDTLIQLEM
KKTVLDRMVHLMSRGCVLPVISYIRDCSDKEGTDVSLIRHFVTEVLDIICPPYTSDFVHM
FLPIIENESITGSLRNEDGNDPVSDFIVHCKTNFIMVT
>Opisthokonta_Metazoa_EP00074_Homo_sapiens_P049208_NP_945327.2_negative_elongation_factor_C_D_Homo_sapiens
MRRARSREGMAGAVPGAIMDEDYYGSAAEWGDEADGGQQEDDSGEGEDDAEVQQECLHKF
STRDYIMEPSIFNTLKRYFQAGGSPENVIQLLSENYTAVAQTVNLLAEWLIQTGVEPVQV
QETVENHLKSLLIKHFDPRKADSIFTEEGETPAWLEQMIAHTTWRDLFYKLAEAHPDCLM
LNFTVKLISDAGYQGEITSVSTACQQLEVFSRVLRTSLATILDGGEENLEKNLPEFAKMV
CHGEHTYLFAQAMMSVLAQEEQGGSAVRRIAQEVQRFAQEKGHDASQITLALGTAASYPR
ACQALGAMLSKGALNPADITVLFKMFTSMDPPPVELIRVPAFLDLFMQSLFKPGARINQD
HKHKYIHILAYAASVVETWKKNKRVSINKDELKSTSKAVETVHNLCCNENKGASELVAEL
STLYQCIRFPVVAMGVLKWVDWTVSEPRYFQLQTDHTPVHLALLDEISTCHQLLHPQVLQ
LLVKLFETEHSQLDVMEQLELKKTLLDRMVHLLSRGYVLPVVSYIRKCLEKLDTDISLIR
YFVTEVLDVIAPPYTSDFVQLFLPILENDSIAGTIKTEGEHDPVTEFIAHCKSNFIMVN
>Opisthokonta_Metazoa_EP00090_Calanus_glacialis_P047200_TRINITY_DN9660_c0_g1_i2.p1_TRINITY_DN9660_c0_g1_TRINITY_DN9660_c0_g1_i2.p1_ORF_type_complete_len_595_score_223.24_TRINITY_DN9660_c0_g1_i2_275-2059
MEELFPTNGAEEGFDDGAEMDVDDGGEMDGEDGETSAAQEIKETVKTSLVKFASKDFIME
PEIFSQLKKYFQAGGNPEQVIDLLSANYIAVAQMANLMAEWLILAGAEIQTVQQLVENHL
HDMILKTFDPKKADAIFAEEGETPSWLAELIEYPTWRSLIYRLAEDYPDCLMLNFTIKLI
SDAGFQGEITSISTAAQQIEVFSRILKTSVTTYLNSTPETLNKNLSECSAMVCHGQHTYV
YAQVLLSVLATEQKGGHVIRRLQQEVQKEAMKSNHDVTPITMALMAGFQHTRAAQCLSSM
LSKDALNPADIVQLHKLYNSSDPPPVELLRIPQFLELLIDSLFKPGSKLNQEHKSKYIFL
LAYASSVCDTYSVKKGGRKSINKDEVKGTMQALEKVHSICSNTKGNMELLAELETLYKCI
KFAVVSLGVIKWVENIVCEPNYFSLNSDYCPIHLALLDEVVSNHPLLHSTVLQLYTTLFE
GSYGEMEILAALEIKKMLVDRLVNLLSRGYVLPVVKYMAQCWQNTDTDISLIRYFVTEVL
ETIAPPYSQEFVSLFLPLVENDEITGSMRVDMDSDPVSEFIVHCKATHGTNPAA
>Opisthokonta_Metazoa_EP00096_Caligus_rogercresseyi_P008911_TRINITY_DN2913_c0_g1_i1.p1_TRINITY_DN2913_c0_g1_TRINITY_DN2913_c0_g1_i1.p1_ORF_type_complete_len_612_score_242.13_TRINITY_DN2913_c0_g1_i1_93-1928
MSSLSGSVVGPSASGSPAGNPEAMEEGPEEEEESFFPRNQVVSQQPEDDSVLSDCLGHFG
SCDFIMEPEIFSQLKKYFQSGGNPEQVIELLSKNYLAVAQMANLMAEWLILAGAEISEVQ
QRVENHLHDTILKTFDPKKADAIFAEEGEETPSWLAELIEYPTWRSLIYRLAEDYPDCLM
LNFTIKLISDAGFQGEITSISTAAQQIEVFSRILKTSVLNFLQSPGGDEDPVRRRNMEEC
ARMVCHGQHTYVYAQVLLSVLAHEPKGGHVVQRLQEEIQSTAGSLSHDVTPITLSLLSGF
THSRAGSALGSMLSKQTLNPADILTLYKLYNQVDPPPVSLIRIPGFLRLLIDALFKPGSK
INQEHKSKYIYLLAYASSVTDGWSARKTQGSAPPPPSGRKQGLNKDELKGTMQAAERVHN
IVSGSKGATELIAEIGTLYQCIRFPVASVGIIRWVECVVSESNFFSRSTDYCPVHLALLD
EVVTCHPLLHHRVLQLFILLFEATYDSLEILAQLEIKKMLLDRLVNLLSRGFVLPVVKYI
SRCWASSGTDISLIRYFVTEVLDTIGPPYSPEFVKYFLPLVENEDITGSMRREGEDLVSE
FIHYCKSHFEN
>Opisthokonta_Metazoa_EP00099_Drosophila_melanogaster_P011015_NP_001285326.1_TH1_isoform_B_Drosophila_melanogaster
MEVEYDDSGWQGRAKGQTNPEETLEDNPQKTIQECLEKFLTPDYIMEPGIFTQLKRYFQS
GGSPEEVISMLSENYKAVAQMANLLAEWLILAGVKVTEVQAMVENHLKEMILKSFDPKKA
DTIFTEEGETPDWLTEMIDHYTWRSLIYRLAEEYPDCLMLNFTIKLISDAGFQSEITSIS
TAAQQIEVFSRVLKTSIVKFLNNPDDVHGAIQECARMVCHGQHTYVYSQVLIQVLSQEQK
GGFNMKRLSQEIIKYALQNNQNVTPITMALNGSAVYPQACQALTSMLTRNTLNPADITVL
FRNYSGSDPPPIDLIRNPQFLELLVDALFRSGVKINPEHKPKYMFLLAYASAVIDQPAKK
RPMTERMLNKEELKSTIQAIEKAHTICNVDQGSTELIAELQTLYNCIKYPVVGVGVIRWI
ENVVMEPSYFKLSTDSCPTHLAVLDEVAAVHPTLQQQILFLLIRLFESKQDELEILVQLE
MKKMILDRMVNLLTRGCVVPVLRYIKQCCAIEDTDISLIRYFVTEVLETITHPYSPEFVQ
LFLPMVENEEITGTMRGEGDNDPVSEFIVHCKAHYTTV
>Opisthokonta_Metazoa_EP00103_Capitella_teleta_P012341_ELT99304.1_hypothetical_protein_CAPTEDRAFT_160748_partial_Capitella_teleta
MAEFEEENMWGGYEHEYPESPGGGDHGDDEEMEDSSAVQQECIDAFSNTDFIMEPGVFST
LKRYFKSGGSPEVVVQLLSDNYMAIAQTANLIAEWLIQAGVDIKEVQELVERHLQDMILK
YFDPKKADSIFTDEGELWLPVLEVALIAGCTSIFTSIITVVSNISIRFILFLISDAGHQG
EITSVSTACHQIEVFSRVLRTSISSLLEGDEEGLEKNLPEFTKMVCHGEHTFLYSQLLMH
ILAAEQKGGANVKRIYQEVHKAALARGLDVTPITLSLSGASAYPRASQALASMLSRQALN
PADITILYKMYNSNDAPPVEIIRSPQFIELFLDALYKPGAKINPEHRTKYVFLLAYASCV
VETKKKGGRKAISKDELKATCNAIEKTHALCSENKGSSELVADVGTLFQCLKFPIAARGV
LKWVEYVVAEPSYFKLNTDHTPLHLVLLDEISSNHLLLHTRILDLLINLFESTYEDLDVL
VQLELRKTVLDRMVHLLSRGCVLQVVTYIKECVRKQETDISLIRHFVTEVLDMIAPPYTT
EFVQLFMPLIENEDITGSLRSEDDNDPVSEFIGHCKGNDIVVT
>Opisthokonta_Metazoa_EP00110_Nematostella_vectensis_P004567_XP_001621968.1_hypothetical_protein_NEMVEDRAFT_v1g176382_partial_Nematostella_vectensis
MVMEPDVFSYIRRYFLVGGPREELVKLLSENYCGIAQSANLLANWLILTGSNVHDVEQLV
ENHLKDLIIKHFDPKRADSIFTEAGETPSWLEGMIAHPTWRSMFYKLSEQYPECLMLNFT
IKLISDAGHQAEITSVSTACHQIEVFSRVLKTSVEGFVEEGEMSLESNLPEFSKMVCYGQ
HTYLYAQCLLNLVAQEPHAGAKVKRVSQEVMKSAVEGGHDITQITLCLNGSPSYPRVCSG
LSSMLGKNALNPGDITVLYKLFTSPQPPPCDLIRIPQFLDLLLDALFKPGQHIHSEHKFK
YTYLLAYASCVHEAWQDGKRVLLNRDELKATTQAVEKAHTLCMQDSSGAGHLISEVKVLF
QCIRQVSLGNLMSPPIRFRLKTQPFCSVFKKLRVPLLSVVIYVYPFFACFLQLEFKKTVL
DRMIHMLSRGYVIPVISFIHKCMTGQITDNSLIRHFVTEVFSGVLLYALSQRAVPILVKS
VLEMIAPPYSSEFVQLFLPIVRNEEITGSLRSSEGTDDASAFI
>Opisthokonta_Metazoa_EP00110_Nematostella_vectensis_P021913_XP_001639314.1_predicted_protein_Nematostella_vectensis
MGILKWIDCTVSDPSFFKLMTDSTPVHLALLDELITCHPLQHRLVLNLLIRLFESDTPLD
TLVELEFKKTVLDRMIHMLSRGYVIPVISFIHKCMTGQITDNSLIRHFVTEVLEMIAPPY
SSEFVQLFLPIVRNEEITGSLRSSEGTDDASAFIVNQRHI
>Opisthokonta_Metazoa_EP00114_Trichoplax_sp_H2_P008345_RDD44108.1_Negative_elongation_factor_D_Trichoplax_sp._H2
MDTEDLSDNEYESYYNAGDFQEEQPDNDHNADDEDTMTVIEECKRKFSNDDSVMESDLIV
HIRKYIKAGGTPEELVQLLSDHYIGEGEVANAYIKWLQDLGVKDETINRTCVEHLREVVI
SKFDPAKADSLFIGEGKNVTWLQDMIAQPFWRNLFYCLAERFPDCLVCKFAVRLISDAGY
QDDINNISTVCQHLELFTRQLQSCVHSVIAKGPTTSSADVDNMINMACHTEHGYLCCQFF
LRILLYDIENSHLIRFLMQKIESGAISRGLAVSDIAMIVNGVYQYTNVNAAVNNIFSRNA
LDSTDVATLYEVYSGDEPPPIEIIRHPRFLDLLIKRLFDPDDKIDADLKSKLCFLLAYAV
SVVETISETQTLLNTDDLKSTTNVIGRTLDIISHADCRSSNYLLSEIGNLYQYIRYPVVG
RGLINWVDCIVSSSSFFNYMGDSTALIYLAILDEICTHHPLQHPTTFNLLIKFLEYEYNN
GDIMLILRFKRHIIECMVHLVSRGYVVPVLNYIRKCLDTNSMDNSLIRNFVSGVLDIISP
PYTPIFIELFLPLLKSDVCISLQQSQNKDDPAVNFIDYCETYKTSAIITDH
>Opisthokonta_Metazoa_EP00115_Mnemiopsis_leidyi_P006857_ML07424a-PA_pep_supercontig_MneLei_Aug2011_ML0742_46440_54666_1_gene_ML07424a_transcript_ML07424a-RA_gene_biotype_protein_coding_transcript_biotype_protein_coding
MEESSYEEEEAPQEEEDENTRVTKECLEAFHQKDSICEASIFKTVKKYFNAGGTPEEVVN
VLAESFEGIGNLARQLVLWLEFCGESTSGIESMVEDHVKDLLEEHFDPKKADTIFSEEGD
LPGWLGEMISYPTWRNLFYSLADKHPDCIMLNFTIKLISDAGFTDEISSVSTASQQIDVF
SRILKTSVASILRFRGSSLENIISDLVKLVCSSKHTYFYTIALLHQACKDRGTGYKLRYL
SQELERRARKMGRDTCYITLAMCGAAAYPTIYQSLTSMLTLSKNALNSGDVTTLYQLYSA
EDPPPVAFLRLPQLFELLIDALYSPSEKSRNTEHNDKYIYVLAYGVSVTERWDGDERRSI
NTKRLEQTINAIEKTHALAKLDDMQEWLCNIETVFKYLKYPVVSMGIIKYCKVVTMDSSY
FKGVTDSVPLHLIMIDEIANNHPLHHETVFEFLKPLFERSHEHLQAVVCETYRTSFRQFI
LLLYQDKCVQSRFQNLFE
>Opisthokonta_Metazoa_EP00118_Oscarella_pearsei_P013021_m.100073_g.100073_ORF_g.100073_m.100073_type_complete_len_93_comp37082_c0_seq11_2132-2410
MDRIVHAFACGSVQPVLSFIQQCLTSRSTDLSLIRHFVVEVLQLVKEPYSAEFTALFLPI
VSDENVTEPLRKSAETTLLLTKFIKQASTVQT
>Opisthokonta_Metazoa_EP00118_Oscarella_pearsei_P013022_m.100076_g.100076_ORF_g.100076_m.100076_type_internal_len_505_comp37082_c0_seq13_1-1518
YSVLPLSGDETMNQPRLNDENGESGSEQEGESMDGGFDPFYAIAEEGSSPAESENEDEAE
KTRARCLTAFSEKDAIMEPSVFGLLRQYFQSDGKPEEVVERLSESYVGLAQATNVLRNWL
GVAGVTSQEIDDMVNRQLKSLIRKYFDPRKADSIFVESEAAPTWLEKMISHQTWREMFYE
LVDQYPECVLLNFAVKLISDAGYQSEITGGATASYQIDVFTRLLKISISKFLEAGEKGLE
SHFMEFAKITGYSQHTLLYAEAVLHALASEPAQKPTSRRLLQELQLQDQSSGATRIGMFM
DDSHRFPRVLSILISVLSRNSITPGDIMVLYDAFSKPDSPPVEMIRIPQLFDLLIGVLFK
PDSTIRPEFFPKYTFLLAYMSSVKEAWEDGKRVLFDQDEVEGTKAALGRAHVLCQQCSHS
PSDLLSDLAEFYDLLSYPTVSVGVLRWIEGIVSDPNCFNLTTGTVPVQLVVLDEICNRHP
LQHRRVLSLLISLFERSYPHLEVLL
>Opisthokonta_Metazoa_EP00119_Amphimedon_queenslandica_P013105_XP_019853524.1_PREDICTED_negative_elongation_factor_D-like_Amphimedon_queenslandica
MAEAPGDSGESDYEPAEELEDESPNDVIEEDHEYLRHHIATLKMDDAVLEPGILKTFEDY
LELGGESINAIRYLSSGYKGLPLMINVLVDWLHFAGCRRKDIQTLVEEHIKTLIIKDFDP
KKADLIFTEEGSTPSWLEEMICFQTWRELFYQLTDQYPDCLMLKFTMKLIADAGYQGEIT
SASSAAHQPEVFCGLIKTLLTDIITASSPNEMEESLKEFCQLVSHSQHTYFYSQALIKTL
ENRQPENRQFTQWLAGEVQRDARKRKLDVTNMTLHFNGIGSHAKVFESLSSMLSRNALNP
ADVSALYHCYAEEEKQPSVKFLHNAQFLELLVQTLFKPGSNINPDHKEKYLYLLAYATSV
YEAPNEDGELVPIKDDLIGAQEAIETAQGICSGANDSYTELLTQIGKLFECLRYPIVSMG
VFRWVESTVTNPSFFEVSAETTSLVLVLLDEIASCHPLQHTYIMSLLQRLLEASYPSLEV
QMQELKRTFLDHMIHLLSCDHVIPVVSYIHKCMISGTLDHSLIRYFVSEVLSIIGPPYST
EFTSVFLPLLQNDEIVSSLVSQTKDDPVSLFLAECPHKSKKKKKSKNN
>Opisthokonta_Metazoa_dryas_iulia_helico3_core_32_85_1__scaffold__EI-a-scaffold-26468
EDVIDNPEEVLQECLEKFKTPDYIMEPGIFGQLKRYFQAGGNPEQVIEQLSINYNAVAQMANLLAEWLILGGVKVTEVQAMVENHLKDMILKTFDPKKADTIFTEEGETPAWLTEMIEHPTWRSLIYRLAEEYPDCLMLNFTIKLISDAGFQGEITSISTAAQQIEVFSRVLKSSIVGFLQSSDDWQDSVTECAVSIIYGFYFLILICCQIRLCIQRQNSSSGHDVTPITLALTPGESWRSARTALAAMLSRGALNPADISVLFRAYTQSEPPPVHLLRIPHFLELLVDSLFKLGSKLNPEHKSKYMYLLAYAASVCEGVTPGRPVKDELKATVQAIEKIHAVCSSSASSSELIAELPSLYHCIRFPVVGMGVLVWVECVVTEKSYFKLCTEHCPVHLALLDEVASCHPLLHHRLLKLLVQLFESPQDELEILVQLELKKMLLDRMVNLLSRGCVVPVLQYIKLCVKNGDVDISLIRYFITEVLDAIAPPYTPEFVQLVLPMVENEEITGTMRAEGENDPVSEFI
