# Supplementary material for: Evolution of promoter-proximal pausing enabled a new layer of transcription control
Source: bioRxiv. 2024 Oct 12:2023.02.19.529146. Preprint. [Version 2] doi: 10.1101/2023.02.19.529146 (PMC11482795; doi:10.1101/2023.02.19.529146)
Supplement: Supplement 1 [file media-1.zip › Other Supplemental Materials/NELFCD/FinalNELFCDcandidates_renamed.Pfam35]

# pfam_scan.pl,  run at Fri Mar 29 17:14:26 2024
#
# Copyright (c) 2009 Genome Research Ltd
# Freely distributed under the GNU 
# General Public License
#
# Authors: Jaina Mistry (jaina@ebi.ac.uk), 
#          Rob Finn (rdf@ebi.ac.uk)
#
# This is free software; you can redistribute it and/or modify it under
# the terms of the GNU General Public License as published by the Free Software
# Foundation; either version 2 of the License, or (at your option) any later version.
# This program is distributed in the hope that it will be useful, but WITHOUT
# ANY WARRANTY; without even the implied warranty of MERCHANTABILITY or FITNESS
# FOR A PARTICULAR PURPOSE. See the GNU General Public License for more
# details.
#
# You should have received a copy of the GNU General Public License along with
# this program. If not, see <http://www.gnu.org/licenses/>. 
# = = = = = = = = = = = = = = = = = = = = = = = = = = = = = = = = = = = = = = = =
#      query sequence file: /Users/mleger/Dropbox/RandomOtherThings/NELF/Final_analysis/Final0923/Supplementary_materials_manuscript0324/NELFCD/FinalNELFCDcandidates_renamed.fasta
#        searching against: /Users/mleger/Pfam35.0/Pfam-A.hmm, with cut off --cut_ga
#    resolve clan overlaps: on
#     predict active sites: off
# = = = = = = = = = = = = = = = = = = = = = = = = = = = = = = = = = = = = = = = =
#
# <seq id> <alignment start> <alignment end> <envelope start> <envelope end> <hmm acc> <hmm name> <type> <hmm start> <hmm end> <hmm length> <bit score> <E-value> <significance> <clan>

Opisthokonta_Metazoa_EP00060_Petromyzon_marinus_P005314_GENSCAN00000005314_pep_scaffold_Pmarinus_7.0_GL485536_126_10174_-1_transcript_GENSCAN00000005314_transcript_biotype_protein_coding                                                                                                                                                                                             204    359    191    360 PF04858.16  TH1               Family    15   170   580    245.1   1.7e-72   1 No_clan  
#HMM       geetraeeseaaeellenkeevleeclekfsekDyimepgiidqlkrYvqaGGaPeevielLsenYravaqmanllveWLiltGvkvsevqasvenhLkelvlkkFDpkkADaiFteeGetpaWLteliehetwRsllyrLAeeyPdCLllnftik
#MATCH     + ++  e+ +++ee+ e++ee+++ecl +f+++D+imep i+++lkrY+qaGG+Pe+vi+lLsenY+avaq++nll+eWL++tGv+  +vq++venhLk +++k+FDp+kAD+iFteeGetpaWL+++i+h twR+l+y+LAe +PdCL+lnft+k
#PP        456666778899999********************************************************************************************************************************************9
#SEQ       RGGAAYEKRRQQEEYAEDDEETQRECLMRFASRDFIMEPIIFTTLKRYFQAGGSPENVIQLLSENYTAVAQTVNLLAEWLMQTGVEPGQVQEMVENHLKTILIKHFDPRKADSIFTEEGETPAWLEQMIAHATWRDLFYKLAESHPDCLMLNFTVK
Opisthokonta_Metazoa_EP00060_Petromyzon_marinus_P005314_GENSCAN00000005314_pep_scaffold_Pmarinus_7.0_GL485536_126_10174_-1_transcript_GENSCAN00000005314_transcript_biotype_protein_coding                                                                                                                                                                                             358    503    358    503 PF04858.16  TH1               Family   220   365   580    211.0   3.5e-62   1 No_clan  
#HMM       lakmvChgqhtyvfsqvllavLaretkggttikrlsqeiekaAaskghdvtvitlalngsaayaqakqAlasllsrnaLnpaDitvLyklysssdpPpvellRhPqflellidelFkpdskinpelkskyiellayaasvvetiak
#MATCH     ++kmvChg+hty+++q +++vL+re++gg++++r++qe++k+A+++ghdv++itlal ++a+y++a+qAl ++ls++aLnpaDitvLyk+++s dpPpvel+R+P+f++l++++lFkp++k+np++k+kyi++layaasv+e ++k
#PP        589*******************************************************************************************************************************************9986
#SEQ       VKKMVCHGEHTYLYAQCIMSVLSREEQGGSAVRRIAQEVQKYAQDRGHDVSQITLALGSAASYPRACQALGAMLSKGALNPADITVLYKMFTSLDPPPVELVRVPAFMDLFMQALFKPGAKVNPDHKHKYIYILAYAASVIESWKK
Opisthokonta_Metazoa_EP00072_Mus_musculus_P018204_NP_065605.2_negative_elongation_factor_D_Mus_musculus                                                                                                                                                                                                                                                                                 14    587     11    588 PF04858.16  TH1               Family     4   579   580    948.3  1.8e-285   1 No_clan  
#HMM       yeeek..weeeasgeetraeeseaaeellenkeevleeclekfsekDyimepgiidqlkrYvqaGGaPeevielLsenYravaqmanllveWLiltGvkvsevqasvenhLkelvlkkFDpkkADaiFteeGetpaWLteliehetwRsllyrLAeeyPdCLllnftiklisdaGfqgeitsistaaqqlevfsrvLktavkkileagdddekkeieelakmvChgqhtyvfsqvllavLaretkggttikrlsqeiekaAaskghdvtvitlalngsaayaqakqAlasllsrnaLnpaDitvLyklysssdpPpvellRhPqflellidelFkpdskinpelkskyiellayaasvvetiakkkekelnkdelkatiqaiekvhaivcnakkgssellaeldklyqciriPvvavGiiawvestvteesyfklqtestpvhlalLdevatkhpllhekvlellvklleskqdeleilvqlelkkslldrmveLlarGyvvPvvkyikkcleredlDisliRyFvtevLeiiapPYsseFvqlflplleneeitgtmrgegendpvseFiedckanv
#MATCH     y  ++  w+eea+  + +++e+++ e   e+++ev++ecl+kfs++Dyimep+i+++lkrY+qaGG+Pe+vi+lLsenY+avaq++nll+eWLi+tGv+  +vq++venhLk+l++k+FDp+kAD+iFteeGetpaWL+++i+h+twR+l+y+LAe +PdCL+lnft+klisdaG+qgeits+sta+qqlevfsrvL+t++++il+ g+++ +k++ e+akmvChg+hty+f+q +++vLa+e++gg++++r++qe++++A++kghd+++itlal ++a+y++a+qAl ++lsr+aLnpaDitvL+k+++s+dpPpvel+R+P+fl+l++++lFkp++kin+++k+kyi++layaasvvet++k+k+ ++ kdelk+t++aie+vh+++cn++kg+sel+ael++lyqcir+Pvva+G+++wv++tv+e++yf+lqt++tpvhlalLde++t+h+llh++vl+llvkl+e+++++l+++ qlelkk+lldrmv+Ll+rGyv+Pvv+yi+kcle+ d+DisliRyFvtevL++iapPY+s+Fvqlflp+len++i+gt+++ege+dpv+eFi++ck+n+
#PP        5444434888888..888999999988..99****************************************************************************************************************************************************************************************************************************************************************************************************************************************************************************************************************************************************************************************************************************************************************997
#SEQ       YFGNAseWGEEAD--GGQHQEDDSGEG--EDDAEVQQECLHKFSTRDYIMEPSIFNTLKRYFQAGGSPENVIQLLSENYTAVAQTVNLLAEWLIQTGVEPVQVQETVENHLKSLLIKHFDPRKADSIFTEEGETPAWLEQMIAHTTWRDLFYKLAEAHPDCLMLNFTVKLISDAGYQGEITSVSTACQQLEVFSRVLRTSLATILDGGEENLEKNLPEFAKMVCHGEHTYLFAQAMMSVLAQEEQGGSAVRRVAQEVQRFAQEKGHDASQITLALGTAASYPRACQALGAMLSRGALNPADITVLFKMFTSMDPPPVELIRVPAFLDLFMQSLFKPGAKINQDHKHKYIHILAYAASVVETWKKNKRVSIGKDELKSTSKAIETVHNLCCNENKGASELVAELSTLYQCIRFPVVAMGVLKWVDWTVSEPRYFQLQTDHTPVHLALLDEISTCHQLLHPQVLQLLVKLFETEHSQLDVMEQLELKKTLLDRMVHLLSRGYVLPVVSYIRKCLEKLDTDISLIRYFVTEVLDVIAPPYTSDFVQLFLPILENDSIAGTIKAEGEHDPVTEFIAHCKSNF
Opisthokonta_Metazoa_EP00085_Daphnia_pulex_P025794_EFX85644.1_hypothetical_protein_DAPPUDRAFT_313834_Daphnia_pulex                                                                                                                                                                                                                                                                       2    580      2    581 PF04858.16  TH1               Family     1   579   580   1002.9  5.3e-302   1 No_clan  
#HMM       eddyeeekweeeas.geetraeeseaaeellenkeevleeclekfsekDyimepgiidqlkrYvqaGGaPeevielLsenYravaqmanllveWLiltGvkvsevqasvenhLkelvlkkFDpkkADaiFteeGetpaWLteliehetwRsllyrLAeeyPdCLllnftiklisdaGfqgeitsistaaqqlevfsrvLktavkkileagdddekkeieelakmvChgqhtyvfsqvllavLaretkggttikrlsqeiekaAaskghdvtvitlalngsaayaqakqAlasllsrnaLnpaDitvLyklysssdpPpvellRhPqflellidelFkpdskinpelkskyiellayaasvvetiakkkekelnkdelkatiqaiekvhaivcnakkgssellaeldklyqciriPvvavGiiawvestvteesyfklqtestpvhlalLdevatkhpllhekvlellvklleskqdeleilvqlelkkslldrmveLlarGyvvPvvkyikkcleredlDisliRyFvtevLeiiapPYsseFvqlflplleneeitgtmrgegendpvseFiedckanv
#MATCH     +d y++++w+e+++ + ++++++s+++++++en++evleecl++f+++Dyimepgi++qlkrY+++GG+P++vielLs+nY+a aqmanl++eWLil+G+++++vq++venhLke+++k+FDpkkAD+iFteeGetpaWLte+ieh+twRsl+y+LAeeyPdCL+lnftiklisdaGfqgeitsistaaqq+evfsr+Lkt+v ++ e++ddd++k+i+e+a+m+Chgqht+v+s+vll+vL++e kgg +ikrlsqei+++A+++gh+vt+i + lngsaa+++a+qAl+s+lsrnaLnpaDit+Lyklys++dpPpvel+R Pqf+ell+d+lFkp++k+npe+ksky +llayaasv+e+++k+++k++n+delkat+qa+ek+h++ c+++kgs+el+ael++lyq+ir+Pvv++G+++wve+tv e+syfkl+te+tpvhlalLdeva+++pllh+++l+llv+l+es+qdeleilvqle++k+lldrmv+Ll+rGyvvP+vkyik+c++r+d+DisliRyFvtevLe iapPY+seFvqlflp++eneeitgtmrg+g+ d vs+Fi++ckan+
#PP        588***********9999************************************************************************************************************************************************************************************************************************************************************************************************************************************************************************************.*******************************************************************************************************************************************************************************************98
#SEQ       DDGYDNQDWGESSGmRGDSEMGDSDNEDQYMENPAEVLEECLQTFKTQDYIMEPGIFNQLKRYFTVGGSPAHVIELLSQNYSASAQMANLMAEWLILAGATINDVQSMVENHLKEMIIKMFDPKKADTIFTEEGETPAWLTEMIEHPTWRSLVYKLAEEYPDCLMLNFTIKLISDAGFQGEITSISTAAQQIEVFSRILKTSVGQYSESNDDDRQKHIQECARMICHGQHTFVYSEVLLNVLSQEPKGGPSIKRLSQEITRHAIQSGHNVTAIIMGLNGSAAHPRASQALSSMLSRNALNPADITNLYKLYSATDPPPVELIRLPQFMELLLDSLFKPGVKLNPEHKSKYNYLLAYAASVAEVYKKNQRKNTNRDELKATMQALEKAHQV-CTTAKGSTELIAELGTLYQYIRFPVVSMGVFRWVEATVLEPSYFKLSTEHTPVHLALLDEVAAVNPLLHSNILDLLVRLFESRQDELEILVQLEMRKMLLDRMVNLLTRGYVVPIVKYIKQCWQRGDTDISLIRYFVTEVLESIAPPYTSEFVQLFLPMVENEEITGTMRGDGDGDLVSDFIVYCKANY
Collodictyonidae_Collodictyonidae_EP00002_Diphylleia_rotans_P000997_TRINITY_DN1053_c0_g1_i2.p1_TRINITY_DN1053_c0_g1_TRINITY_DN1053_c0_g1_i2.p1_ORF_type_complete_len_589_score_103.46_TRINITY_DN1053_c0_g1_i2_383-2149                                                                                                                                                                  15    541      2    561 PF04858.16  TH1               Family    34   556   580    364.0  1.6e-108   1 No_clan  
#HMM       eevleeclekfsekDyimepgiidqlkrYvqaGGaPeevielLsenYravaqmanllveWLiltGvkvsevqasvenhLkelvlkkFDpkkADaiFteeGetpaWLteliehetwRsllyrLAeeyPdCLllnftiklisdaGfqgeitsistaaqqlevfsrvLktavkkilea.gdddekkeieelakmvChgqhtyvfsqvllavLaretkggttikrlsqeiekaAaskghdvtvitlalngsaayaqakqAlasllsrnaLnpaDitvLyklysssdpPpvellRhPqflellidelFkpdskinpelkskyiellayaasvvetiakk......kekelnkdelkatiqaiekvhaivcnakkgssellaeldklyqciriPvvavGiiawvestvteesyfk.lqtestp.vhlalLdevatkhpllhekvlellvklleskqdeleilvqlelkkslldrmveLlarGyvvPvvkyikkcleredlDisliRyFvtevLeiiapPYsseFvqlflplleneeit
#MATCH     ++ ++e l++++++D i   ++++ l r+++ GG P+++ie  s+ Yr+v  m nl+ eWL+++Gv   +v+++   h ++lvlk+FDp+k D+iF+    +p+WL+e+i h++wR++ly+L e + +CL+ln++i+l sdaGf+ e+ s+staa ++ vf+ v+ +++++i ++ ++++ k++iee+a  + hgqhtyv+ q ll+ L+ e +  t+  rl ++i  + +++ +   +  l l+ ++ y+ a + +as++ +++ n+aDi++++k+ys+++pPp  llRh ++++ +i +lF+p  +i p + ++y+++la+a++  +    k       + +l+ +  k t++a+ ++++i c ++ +  e++ +ld++ + ++ Pv+ + ++aw  + ++++s+f      st+ +++ l+  v  +++     +l+ll +l +   +       +el+k ++++ ++Ll  G v  + +++++ l     D++  R+ v+++L  + pP+s+ Fv+ +l+l + ++ +
#PP        5667899********************************************************************************************************************************************************************9876156677788***************************9975.5667999*********9999999*************************************************************************************99766544333443345667899****************.9*******************************************8666677778***************************9855544333.57899************************998877..667777**************************9877765
#SEQ       NSDQREALARLQQPDAIFQRDVFQSLVRFINLGGVPQDAIEGFSTSYRGVPVMCNLVSEWLQVAGVSGDQVEQMTRSHFRHLVLKHFDPNKTDQIFAAMSSAPDWLKEMIGHDVWRNMLYTLSEMHNNCLMLNLAIQLTSDAGFNTEMASLSTAASNFAVFNSVVLEHLRRISQSkTEETLKNQIEEFATFCSHGQHTYVYIQALLHRLSSEFQS-TAFLRLIEDISAISQKQSNLSLKLSLLLTDAYLYPDAAAGIASIIESGNTNAADISKIHKQYSQPNPPPARLLRHKTLFDTIIRDLFNPKREIAPAFIERYVYVLAFASAADDDRVFKpgstevLSGSLSLEKFKETQSALMQTVQI-CRKNLTGIEMMPHLDQIVSHMQHPVIRISLVAWLTMNLSDKSFFVsNHLSSTQsTYVLLIKRVIPMQTFESLDILNLLTQLSNETVSREGT-QFVELQKDVINLFIDLLLHGDVEKTASALENWLGS--HDTAYSRHCVAKMLSLVEPPFSAYFVNFVLRLAQLANLI
Mantamonas_Mantamonas_EP00003_Mantamonas_plastica_P014875_TRINITY_DN25572_c0_g1_i1.p1_TRINITY_DN25572_c0_g1_TRINITY_DN25572_c0_g1_i1.p1_ORF_type_internal_len_127_score_45.02_TRINITY_DN25572_c0_g1_i1_2-379                                                                                                                                                                            11    101      2    104 PF04858.16  TH1               Family   482   575   580     46.4   2.4e-12   1 No_clan  
#HMM       qlelkkslldrmveLlarGyvvPvvkyikkcleredlDisliRyFvtevLeiiapPYsseFvqlflpllen.eeitgtmrgegendpvseFiedc
#MATCH      ++++++l++  v+L  +G+ + v + i    ++  +D  l+R+F+te L  i pP+s+ Fv+ +l l+ + ++i++++r   ++d ++ F+  +
#PP        35789***********************987766..********************************975267888885..5788888888766
#SEQ       LMQIQQMLMNGLVHLALCGHAIEVFETITMIADT--TDQYLVRFFITEFLSNIEPPFSNTFVRAILSLVTSsDKIMNSLR--TKKDIIEAFLTSI
Mantamonas_Mantamonas_EP00003_Mantamonas_plastica_P015013_TRINITY_DN25704_c0_g1_i1.p1_TRINITY_DN25704_c0_g1_TRINITY_DN25704_c0_g1_i1.p1_ORF_type_internal_len_138_score_49.43_TRINITY_DN25704_c0_g1_i1_1-411                                                                                                                                                                             1    135      1    137 PF04858.16  TH1               Family   163   293   580     71.8   5.1e-20   1 No_clan  
#HMM       LllnftiklisdaGfqgeitsistaaqqlevfsrvLktavkkileagdddekke.ieelakmvChgqhtyvfsqvllavLaretkggttikrlsqeiekaAaskghdvtvitla..ln.gsaayaqakqAlasll
#MATCH     Lllnf+i+ is+ G  +ei s sta++ ++v++ v+ +a+++i++   ++e ++ +e + +m+  +q+ty++sq +l+ L + + +  +++rlsqe+e    +kg      +l   ln   ++y+++  Al+ ++
#PP        89******************************************977666666559******************************************9999988554444443335514578999999999987
#SEQ       LLLNFAIQQISEVGHFSEISSASTASAFFSVYNGVVTEALSSIIACDGEHELNHlLESFVNMAVTSQQTYLYSQTMLQRLIQGNPRNENLRRLSQELETEVSKKGVLKMMWKLNtmLNmEMTQYPEVASALSTMM
Mantamonas_Mantamonas_EP00003_Mantamonas_plastica_P025833_TRINITY_DN5145_c0_g2_i1.p1_TRINITY_DN5145_c0_g2_TRINITY_DN5145_c0_g2_i1.p1_ORF_type_internal_len_138_score_67.28_TRINITY_DN5145_c0_g2_i1_2-412                                                                                                                                                                                46    136     19    137 PF04858.16  TH1               Family   372   459   580     27.0   1.9e-06   1 No_clan  
#HMM       nkdelkatiqaiekvhaivcnakkgssellaeldklyqciriPvvavGiiawvestvteesyfk...lqtestpvhlalLdevatkhpllh
#MATCH      + elk t++a+++v++ +++ + ++ +l    +   q++++P++avG+ +w++  + ++ ++    l t      l +L+ +a  hp++h
#PP        2459*************97777777777777778899**************************8775667777799************999
#SEQ       VQIELKKTVEALHTVVTSCQKYNITTADLDRVAKDCGQYLKVPIIAVGLTHWANKSIGNPDFYTeslLVTSRVRGDLEVLNTIADLHPGMH
Rigifilida_Rigifilida_EP00004_Rigifila_ramosa_P026309_TRINITY_DN8135_c0_g1_i1.p1_TRINITY_DN8135_c0_g1_TRINITY_DN8135_c0_g1_i1.p1_ORF_type_3prime_partial_len_575_score_138.15_TRINITY_DN8135_c0_g1_i1_148-1722                                                                                                                                                                           1    501      1    504 PF04858.16  TH1               Family    86   577   580    308.6   9.6e-92   1 No_clan  
#HMM       manllveWLilt........Gvkv...sevqasvenhLkelvlkkFDpkkADaiFteeGetpaWLteliehetwRsllyrLAeeyPdCLllnftiklisdaGfqgeitsistaaqqlevfsrvLktavkki.leagdddekkeieelakmvChgqhtyvfsqvllavLar.etkggttikrlsqeiekaAaskghdvtvi.tla.lngsaayaqakqAlasllsrnaLnpaDitvLyklysssdpPpvellRhPqflellidelFkpdskinpelkskyiellayaasvvetiakkkekelnkdelkatiqaiekvhaivcnakkgssellaeldklyqciriPvvavGiiawvestvteesyfklqtestp..vhlalLdevatkhpllhekvlellvklle.skqdeleilvqlelkkslldrmveLlarGy.vvPvvkyikkcleredlDisliRyFvtevLeiiapPYsseFvqlflplleneeitgtmrgegendpvseFiedcka
#MATCH     manl+  WL l+        Gv     +   ++v++ L  lv ++FDp+kAD iF+e    paWL+ +++h+ wR+l+y+L e++  CL+lnf ++ i +aGf +eit ++t++ ++ vfsrv  +++ k+  + g+dd  + + +l +++ h++h+y++ ++lla La  + + + ++ r++q +e+a   + ++   + tl   +++++ ++ ++ +  +l r a n +Di +L+ +++s+ pPp+ l+R+ +flell+++lF + +++ ++++ ky++llaya + +e +  +     +   ++ t   i+++h + c ++    +l   +++l + + +P v +Gi +w+ + + ++s+ + + +st+   ++ lL   a+ h++  + +l  l +++e   +d +e +  le k+++ld+ ve++  G+  + v++ i+k ++  +lD sliR F +  L  +apPYs+ Fv+  ++++    +t ++++ + nd v +F+e+c a
#PP        8999999999988788877755441114455678888*************************************************************************************987776665166799999999**********************99976156777789********98877776665431444234444555555667789******************************************************************88877766.....4456789999********.999999999************************************8777766568****************************556899********************9999736999999988.555.7*********************************75..67788999*************76
#SEQ       MANLVGTWLLLAdgvpagpgGVPAlphEAHTEIVQQYLSGLVQRHFDPHKADRIFAETSVVPAWLEAIVQHKAWRALVYSLSEQHKSCLMLNFIVRRICEAGFENEITHVTTTTTNFLVFSRVAVQHLVKLrSAVGEDDLAAAVADLVRIAAHTHHSYLYLHLLLAQLAAaNPDAAGALTRVAQALEEANPPTARQLGYRlTLQtTQAATQAPEESALVMLMLERHATNQSDILKLFTAFTSPSPPPILLVRTAAFLELLVNDLFSASVQVPQQHRAKYVFLLAYACAGTEGVVAE-----SDPRVQHTAAMIDQAHGV-CRENPVGADLAPLMSTLLATLGCPSVCMGIAHWISANIAQPSFTEASYNSTTamQYITLLRHAAMLHAMHGHALLPPLFSMFElEWGDTIEAVTALEQKRTVLDVLVEVMLGGVaAMAVLQRIEK-WAP-TLDQSLIRQFLAATLCRVAPPYSPAFVSFCMRMIPR--TTASLKSADANDVVGDFLEHCVA
Amoebozoa_Centramoebia_EP00005_Dracoamoeba_jomungandri_P011316_CAMPEP_0174271132_NCGR_PEP_ID_MMETSP0439-20130205_46880_1_TAXON_ID_0_ORGANISM_"Stereomyxa_ramosa_Strain_Chinc5"_LENGTH_74_DNA_ID_CAMNT_0015360935_DNA_START_1_DNA_END_220_DNA_ORIENTATION_                                                                                                                               14     73      3     74 PF04858.16  TH1               Family    28    87   580     65.3   4.6e-18   1 No_clan  
#HMM       ellenkeevleeclekfsekDyimepgiidqlkrYvqaGGaPeevielLsenYravaqma
#MATCH     e ++ + +v++ecl+kf+ kD+ime +++++ k++++ GG Pe+v++lLsenY ++aqma
#PP        22456678***************************************************8
#SEQ       EEEDSEPSVIQECLKKFQRKDSIMEVQVLADTKAFIREGGMPETVVKLLSENYVGYAQMA
Amoebozoa_Centramoebia_EP00006_Acanthamoeba_castellanii_P011427_ELR11650_pep_supercontig_Acastellanii.strNEFF_v1_scf7180000084769_439315_442365_1_gene_ACA1_260140_transcript_ELR11650_gene_biotype_protein_coding_transcript_biotype_protein_coding_description_endonuclease_III_putative                                                                                               5    540      1    543 PF04858.16  TH1               Family    31   577   580    477.8  5.4e-143   1 No_clan  
#HMM       enkeevleeclekfsekDyimepgiidqlkrYvqaGGaPeevielLsenYravaqmanllveWLiltGvkvsevqasvenhLkelvlkkFDpkkADaiFteeGetpaWLteliehetwRsllyrLAeeyPdCLllnftiklisdaGfqgeitsistaaqqlevfsrvLktavkkileagdddekkeieelakmvChgqhtyvfsqvllavLaretkggttikrlsqeiekaAaskghdvtvitlalngsaayaqakqAlasllsrnaLnpaDitvLyklysssdpPpvellRhPqflellidelFkpdskinpelkskyiellayaasvvetiakkkekelnkdelkatiqaiekvhaivcnakkgssellaeldklyqciriPvvavGiiawvestvteesyfk..lqtestpvhlalLdevatkhpllhekvlellvklleskqdeleilvqlelkkslldrmveLlarGyvvPvvkyikkcleredlDisliRyFvtevLeiiapPYsseFvqlflplle.neeitgtmrgege..ndpvseFiedcka
#MATCH     ++  +vleec + f++kD+ime g++++ k+++ +GG+P++v++lL+enYr++a+m+nl+  WL  +G    ev ++v+++Lk+++++kF p +AD+iF+e   +p WL+ +ieh+ wR+l+yrL e +P CL+lnf+i+ isdaG q ei s++ta+ ++ vf+rvL +++ ++ e+ + +  + + +++km+ h+qhty+++q +la L r+   g  +krl+qe+++  +++g+   +    l+ s + ++  +Al ++ls+na npaD+ +L+k y ++dpP+ve lR P++lel+i ++F p   i p++  ky+++layaasv +        +l+k+ l  t++a++ v  i c+ +   sel+a  + l + + +Pvva+Gii+w+++ +t++ y+   ++t  tp +l lL e+a khp ++  +++           +l+ l  +el+k ll+ m  L+ +G+++Pv++y+   + + ++D  l+R+Fv++vL +i pPYs+ F++++l++++ n e   t  +++   +++ + Fie+c+ 
#PP        566789********************************************************************************************************************************************************************************9999***************************975.6889*************99998999999***********************************************************************************99987766..799*****************9.99999999************************************86688999****************98755443..........35777788**************************97.6888.9********************************9834455555545443227888889999986
#SEQ       DELGRVLEECVAAFKQKDSIMEVGVLHETKKFLASGGTPQTVVHLLAENYRGYAEMVNLMSSWLVASGLSADEVSEIVKEKLKDILMEKFSPSQADSIFAEMQSAPHWLDVMIEHPEWRALIYRLSEVHPSCLMLNFAIQRISDAGHQTEIASLATASTNFGVFNRVLSHSLLQLAEKDESSLPSLLPDFKKMCGHSQHTYLYTQAVLAHLVRDRA-GYHVKRLAQELTNSTIEHGQVGRKLSYLLSDSHRFPNIAEALLAMLSSNATNPADVIKLHKEYIKPDPPSVEFLRDPNILELFIRDMFSPARSISPNYILKYFFVLAYAASVRDDRIFG--GKLDKEMLTPTMSALKAVQPI-CQGNTLGSELQAAAHDLRTNLSYPVVAMGIIHWIRTNLTDPAYYVtsIKTVRTPFYLELLREIAYKHPFQECFTID----------YDLDALAAVELRKELLENMLYLMRCGHIMPVLEYVL-GWPK-TVDQGLLRHFVAQVLSMIEPPYSAGFLRMLLRIVHvNTEAFRTASADSAtlHETLNLFIEECEE
Amoebozoa_Flabellinia_EP00007_Cunea_sp_BSH-02190019_P009002_CAMPEP_0174240658_NCGR_PEP_ID_MMETSP0417-20130205_19878_1_TAXON_ID_242541_ORGANISM_"Mayorella_sp_Strain_BSH-02190019"_LENGTH_616_DNA_ID_CAMNT_0015319781_DNA_START_1_DNA_END_1846_DNA_ORIENTATION_                                                                                                                          41    597     16    600 PF04858.16  TH1               Family    26   577   580    402.1  4.9e-120   1 No_clan  
#HMM       aeellenkeevlee.clekfsekDyimepgiidqlkrYvqaGGaPeevielLsenYravaqmanllveWLiltGvkvsevqasvenhLkelvlkkFDpkkADaiFteeGetpaWLteliehetwRsllyrLAeeyPdCLllnftiklisdaGfqgeitsistaaqqlevfsrvLktavkkileagdddekke.ieelakmvChgqhtyvfsqvllavLaretkggtt..ikrlsqeiekaAaskghdvtv......itlalngsaayaqakqAlasllsrnaLnpaDitvLyklysssd.pPpvellRhPqflellidelFkpdskinpelkskyiellayaasvvetiakkkekelnkdelkatiqaiekvhaivcnakkgssellaeldklyqciriPvvavGiiawvestvteesyfk..lqtestpvhlalLdevatkhpllhekvlellvklleskqdeleilvqlelkkslldrmveLlarGyvvPvvkyikkcleredlDisliRyFvtevLeiiapPYsseFvqlflplleneeitgtmrgegendpvseFiedcka
#MATCH     + + ++ + e  +e ++ ++s++D +mepg+++ +++++  GG+P ++ielLs+nYr++a + nll +WL++ G +v+ev+ +ve+hL++++l++FDp+kAD+iF  +G +p+WL++l+e+ +wR+l+y L e++ +CLllnf+i+ is aGf +ei +++ta+ +++vfs+v  ++++++l+a +++  +e +  ++km+ h+++t++++q +l+ L    kg ++  ++rl +e+    +++  ++ v       tlal  ++++a+  +Al s++ r +  ++ i  L+  ++ sd  Ppve l +P f++lli +l ++++k ++  ++k++ellaya++      +++++++ + +  a  +a++k++ i+++ + +s + +  l  l + i++Pvv+  +++w+  ++ +  ++   +   + p+hl +L  ++ ++pl+h++vl++lv+ +e  +d  +i  +l  kk +l+  v L+ +G+v Pv++ i   +   ++D+sl+R+Fv  v+e++  P s+  ++ ++++l + ++   + + ++n ++ +F+ + ++
#PP        3333444444444416779******************************************************************************************************************************************************************9987766655549*********************987653.34333248899999765444333333221111125899***********************************987669*****************************************99...445555667777788899**********888889999************************************9555566667*****************************98776666.*****************************86.555.6****************97.5677889********99999999999999999999987765
#SEQ       SGAGTNSPDELSREaVRLRLSQTDAVMEPGVFVSMRQFLAQGGTPPQLIELLSDNYRGYAPLCNLLSDWLMTIGKTVEEVHDIVEQHLHQVILETFDPRKADTIFQAHGASPTWLEQLLEEAKWRQLIYALSEKHKNCLLLNFSIQRISRAGFYHEIAALATASTYFDVFSHVATDSLQHLLTAESEEAFQElLPGFQKMCSHSEQTFLYTQAILQNLLAT-KGCHQarLHRLYEELILSLVDSASNAKVqfarklETLALPEAEKHASLIAALYSMIGRKTTTSGSILRLWSEFVDSDdAPPVEYLQQPVFFDLLITDLLDSNKKYQASTQEKILELLAYASA---RSRHQSREKTPTKDQAALLDALKKTLPICQKDAVSSVKFQPTLRLLKENIKYPVVSLLLLCWISRILGNTEFYTstYFNTNFPLHLYVLRLISHVQPLQHRHVLRVLVSAFEGGTDLNAI-ENLSCKKRILENLVFLIQCGCVSPVIRHILG-WMS-SVDPSLMRHFVLRVIETVR-PSSTFLIEALVRILTQCSSSAMLFSAEQNSTMYKFLSEAEV
Amoebozoa_Flabellinia_EP00009_Paramoeba_aestuarina_P014684_CAMPEP_0201542222_NCGR_PEP_ID_MMETSP0161_2-20130828_71912_1_ASSEMBLY_ACC_CAM_ASM_000251_TAXON_ID_180227_ORGANISM_"Neoparamoeba_aestuarina_Strain_SoJaBio_B1-5_56_2"_LENGTH_414_DNA_ID_CAMNT_0047949849_DNA_START_1_DNA_END_1240_DNA_ORIENTATION_                                                                             28    400      5    403 PF04858.16  TH1               Family   225   577   580    155.8   1.8e-45   1 No_clan  
#HMM       ChgqhtyvfsqvllavLaretkggttikrlsqeiekaAaskghd.vtvitlalngsaay..aqakqAlasllsrnaLnpaD.itvLyklysssdpPpvellRhPqflellidelFkpds.kinpelkskyiellayaasvvetiakk...............kekelnkdelkatiqaiekvhaivcnakkgssellaeldklyqci.riPvvavGiiawvestvteesyfk..lqtestpvhlalLdevatkhpllhekvlellvklleskqdeleilvqlelkkslldrmveLlarGyvvPvvkyikkcleredlDisliRyFvtevLeiiapPYsseFvqlflplleneeitgtmrg.egendpvseFiedcka
#MATCH       ++hty++ q++l+ L + t +++++krl qe+ + A +++ + v  ++  l  s     a  +  l ++ s++ ++++  +t++y+ yss++pPp+ell +  +l+ l+d+lF p       e+  ++++ll++a +     a++               +++   k  +  t+ a++k++   +++++  s l+     + + i  +P++++G i+w+e +++++s++     ++ tp+ l +L+ va +h ll++  l++l+  +e k  el+ +  l++ ++lld mv   a G+ +Pv++ +++ +++ ++D + iR+F +   ei++pP+s+ F+  +l+ll +   + ++++  + +   +eFi+ c+ 
#PP        5699*************9976.799*************99987725555666888876511556788999*****99876439*********************************7651678999*********997655444444444455566554432222223556888999*************999*****99999998747**********************8545678899*****************************87.69*******************************9987.666.7*********************************9877666665515667778999999975
#SEQ       DFSEHTYLYVQLFLKNLVQRT-NAHNLKRLIQELSNSAEKHDPEfVGRVKNYLGKSDPFrfAGISSDLIKMQSHDHIQSSQaLTQIYRSYSSPNPPPLELLQELPVLNFLVDSLFCPRRrSFSREMEDRIVFLLSLACASPPLSADNcpsssssssssssssSSSLDTKTRVTQTQAALHKILRFFSQTSNNPSSLQQGFPDICSLIcDYPIIGIGAIKWAEKILSSQSFYGtsHFSQLTPMVLYILQVVAEVHVLLRDMALRVLILAFELK-TELDPMAALQINRQLLDTMVAFAALGHALPVLQVVER-WAT-TIDQAYIRHFLSSLEEIASPPFSPSFAGAMLKLLRQPAAIASLNSvPATKAKFVEFIKICEE
Amoebozoa_Flabellinia_EP00010_Vexillifera_abyssalis_P001262_CAMPEP_0201553322_NCGR_PEP_ID_MMETSP0173_2-20130828_24576_1_ASSEMBLY_ACC_CAM_ASM_000268_TAXON_ID_218659_ORGANISM_"Vexillifera_sp._Strain_DIVA3_564_2"_LENGTH_66_DNA_ID_CAMNT_0047964031_DNA_START_1_DNA_END_196_DNA_ORIENTATION_-                                                                                            2     64      1     66 PF04858.16  TH1               Family    36    98   580     54.7   7.5e-15   1 No_clan  
#HMM       vleeclekfsekDyimepgiidqlkrYvqaGGaPeevielLsenYravaqmanllveWLiltG
#MATCH      le+ ++++s++D+ime++++++l+++++ GG P+++  lLs+ Yr++aq+ nl+ eW+  +G
#PP        588999****************************************************99887
#SEQ       ALEQAQQTLSQTDSIMETNVLTTLQQFLKHGGEPSTAATLLSSSYRGYAQLCNLVGEWILEAG
Amoebozoa_Flabellinia_EP00010_Vexillifera_abyssalis_P008718_CAMPEP_0201545134_NCGR_PEP_ID_MMETSP0173_2-20130828_1675_1_ASSEMBLY_ACC_CAM_ASM_000268_TAXON_ID_218659_ORGANISM_"Vexillifera_sp._Strain_DIVA3_564_2"_LENGTH_622_DNA_ID_CAMNT_0047953455_DNA_START_1_DNA_END_1862_DNA_ORIENTATION_-                                                                                           3    343      1    362 PF04858.16  TH1               Family    98   359   580    134.4   5.5e-39   1 No_clan  
#HMM       GvkvsevqasvenhLkelvlkkFDpkkADaiFteeGetpaWLteliehetwRsllyrLAeeyPdCLllnftiklisdaGfqgeitsistaaqqlevfsrvLktavkkileagdddekke...........ieelakmvChgqhtyvfsqvllavLaretkggtt....................ikrlsqeiekaAaskghd.....vtvitlalngs.aayaqakqAlasllsr..........................................naLnpaDitvLyklysssdpPpvellRhPqflellidelFkpdskinpelkskyiellayaasv
#MATCH     G + + v + ven ++++v+ +FDpk AD++F+e  +tp WL+ +ie+++wR+lly+L e+y dCLllnf+i+ isdaG ++e+ +  +a+ +++vf+ vL +++++++++++   +++            + l k++   ++ty+f+q +l  L   +k+  +                    + rls++++ + +++++      v  i+l ln    +y++ +  + s l                                               +++ ++    +  ++ +Pp ell + ++++lli+++F+p +   p+  +k+++lla+a++ 
#PP        6677778899**************************************************************************************************9987643222222222233344778999*************99988865554444434578889999999999998889999887665543322111115567777887525688888888887777999***********************************99988899999999999999999******************************************874
#SEQ       GGERQLVVELVENFIEQIVMATFDPKTADTVFAEAFHTPRWLEFMIEKRRWRQLLYKLSEQYKDCLLLNFAIQRISDAGHHKELAAYQSASTYMSVFQPVLLDSLATLIQSTNAPLHSTdaltteryqtaFTSLSKLCSYKENTYLFTQCILFFLISFAKQQLSsssssspsssskqqnssievLTRLSEDLRAHVVHSQGSeakslVYRIALLLNPEfDEYPELRSYIHSALVDpsisvensdkfiarlhdvffpsalsssqpqtpttpttpgaphHHYASSTVSSSASQQQQQTSPPCELLHMREIFDLLIHAAFDPAKPCAPDTLQKVFQLLAFASTP
Amoebozoa_Flabellinia_EP00010_Vexillifera_abyssalis_P008718_CAMPEP_0201545134_NCGR_PEP_ID_MMETSP0173_2-20130828_1675_1_ASSEMBLY_ACC_CAM_ASM_000268_TAXON_ID_218659_ORGANISM_"Vexillifera_sp._Strain_DIVA3_564_2"_LENGTH_622_DNA_ID_CAMNT_0047953455_DNA_START_1_DNA_END_1862_DNA_ORIENTATION_-                                                                                         392    560    381    575 PF04858.16  TH1               Family   385   555   580    104.4     7e-30   1 No_clan  
#HMM       kvhaivcnakkgssellaeldklyqcir.iPvvavGiiawvestvteesyfk..lqtestpvhlalLdevatkhpllhekvlellvklleskqdeleilvqlelkkslldrmveLlarGyvvPvvkyikkcleredlDisliRyFvtevLeiiapPYsseFvqlflplleneei
#MATCH     kvh+++ ++    s+ ++e ++l q+ir +P +a+ ++ w+   + +esyf   + +++ +++l  L ++a+ h +  +kv  +l + ++ +  el+ l  +elkk++l++m+eL+  Gyv+P+++ i    ++  +D sliRyFv + L i+apPYs++F++ ++ ++ +  +
#PP        6777754443..346789999999999989*********************9556667777*****************************87.69*********************************987766..*******************************9988665
#SEQ       KVHKVIRTVV--GSKFQSENEQLRQMIRdFPLIAACVLYWIGECLKDESYFMasYHSNNLQIFLSFLIDIASFHESHLDKVSAILSQAFQIR-TELDALTSMELKKKILECMIELMKMGYVLPILQQIYTFSQT--IDQSLIRYFVFQLLAIAAPPYSEQFATAVINIIASPRT
Amoebozoa_Flabellinia_EP00011_Vannellida_sp_DIVA3-517-6-12_P001115_CAMPEP_0114617944_NCGR_PEP_ID_MMETSP0168-20121206_7455_1_TAXON_ID_95228_ORGANISM_"Vannella_sp._Strain_DIVA3_517_6_12"_NCGR_SAMPLE_ID_MMETSP0168_ASSEMBLY_ACC_CAM_ASM_000044_LENGTH_543_DNA_ID_CAMNT_0001829089_DNA_START_109_DNA_END_1736_DNA_ORIENTATION_-                                                           1    515      1    541 PF04858.16  TH1               Family    51   552   580    356.6  2.8e-106   1 No_clan  
#HMM       mepgiidqlkrYvqaGGaPeevielLsenYravaqmanllveWLiltGvkvsevqasvenhLkelvlkkFDpkkADaiFteeGetpaWLteliehetwRsllyrLAeeyPdCLllnftiklisdaGfqgeitsistaaqqlevfsrvLktavkkilea.gdddekkeieelakmvChgqhtyvfsqvllavLaretkggtt........ikrlsqeiekaAaskghdvtvitlalngsaayaqakqAlasllsr....naLnpaDitvLyklysssdpPpvellRhPqflellidelFkpdskinpelkskyiellayaasvvetiakk....kekelnkdelkatiqaiekvhaivcnakkgssellaeldklyqciriPvvavGiiawvestvteesyfk..lqtestpvhlalLdevatkhpllhekvlellvklleskqdeleilvqlelkkslldrmveLlarGyvvPvvkyikkcleredlDisliRyFvtevLeiiapPYsseFvqlflpllen
#MATCH     me g    +k++++aGG+P evi+ Lse Yr++aqm+nl+ +WL  +G+  +ev++ v  ++++ v++kF pk AD iF +    p W++ +i ++ wR+lly LAee+ dCL+l+f+i+ isdaG ++ei  + +a+ ++ vf+ v+  ++++++ + ++ + ++++ ++ +++  ++ +y ++q lla L + +             + rlsqe+ek+  ++ +     +l l   +a +     +asll +     +  p+Di  L++lys+++pPp + lR+P+++e l+ +lF p  ++n ++ +k+ ++laya+sv +    +     e  ++k +l at + + +v  + c    g+ +  +  ++l + + +Pv+++Gi+ +v s +   +++   +++  tpv+l+lL  +a  h+l+++ v+ +l   ++ + d l+ l  le+++ +ld    L+ +G+v+Pv+  +k+ +++  +D sl+RyFv   L +  pPYs+eF+q +l ++  
#PP        89999999***********************************************************************999999*******************************************************************998865155555667**********************9888766554445778899999*******9877655433..456677777777777888899988666677889***********************************************************9865433224567889999**************9.8888888888888899999*************************9767777788****************************99875.9999*******************************9999..9****************************999864
#SEQ       MEKGTARLVKQFIKAGGQPGEVIQSLSEGYRGYAQMVNLVQHWLVASGMGEEEVHEAVLGEVRKAVVEKFRPKEADRIFENASTVPEWIEFMITQRHWRELLYALAEEHEDCLMLSFAIQRISDAGHNEEIACLPSASSHFTVFNGVICASLSRLIFSyAEPEFHRQLPQFLRLCSASAASYFYAQALLARLLHSAAARPHadqqllcrATRLSQELEKHLSETVTPG--ERLWLRMRTALDPPGGTIASLLESvhfcPTPMPGDIIRLHELYSGENPPPAAFLRNPSVMEKLLRALFLPAGGMNMKFLPKFAYVLAYAVSVKDGRVTSeqsaGEAAVDKSQLEATREKVMTVSRL-CIRRSGDAQQESIAQQLDRHLGLPVIGMGILLYVGSFLRRGTFYSssYSSACTPVYLHLLRRIAELHSLQRPSVFAVLCDCFHVRLD-LDALAALEMRRLMLDNILFLMGKGFVMPVLLEVKQWCAK--TDHSLVRYFVVRLLKMSQPPYSAEFMQELLAIIAA
Amoebozoa_Flabellinia_EP00012_Vannella_robusta_P012495_CAMPEP_0206202700_NCGR_PEP_ID_MMETSP0166-20121206_12346_1_ASSEMBLY_ACC_CAM_ASM_000260_TAXON_ID_95228_ORGANISM_"Vannella_robusta_Strain_DIVA3_518_3_11_1_6"_LENGTH_553_DNA_ID_CAMNT_0053621709_DNA_START_1_DNA_END_1655_DNA_ORIENTATION_                                                                                           3    530      1    535 PF04858.16  TH1               Family    46   573   580    356.5  3.1e-106   1 No_clan  
#HMM       ekDyimepgiidqlkrYvqaGGaPeevielLsenYravaqmanllveWLiltGvkvsevqasvenhLkelvlkkFDpkkADaiFteeGetpaWLteliehetwRsllyrLAeeyPdCLllnftiklisdaGfqgeitsistaaqqlevfsrvLktavkkileagdddekkeieelakmvChgqhtyvfsqvllavLaretkggtt.....ikrlsqeiekaAaskghdvtvitlalngsaaya..qakqAlasllsrnaLnpaDitvLyklysssdpPpvellRhPqflellidelFkpdskinpelkskyiellayaasvvetiakkkekelnkdelkatiqaiekvhaivcnakkgssellaeldklyqciriPvvavGiiawvestvteesyfk.lqtestp.vhlalLdevatkhpllhekvlellvklleskqdeleilvqlelkkslldrmveLlarGyvvPvvkyikkcleredlDisliRyFvtevLeiiapPYsseFvqlflplleneeitgtmrgegendpvseFie
#MATCH     + D++me +  + +kr++ aGG+P evi+ Ls+ Yr++ qm nll +W  ++G++ +ev++ +  h k++v ++FDp+kAD+iFt+   +p WL+++++++ wR+l+y L ee+  CL+l+f+++ i +aG ++ei s+sta+q+++vf+ + +  ++k+l+a  +d +ke+ +++k+vC++ h+ +++q ll+ L  +t+ +++     ++r+s+e+ ++  s+ +   ++ l +  + + +  +  qAl s++ +n+ np+D+t ++++ys + pP v+ + +P++++ll+ +lF +++++++ +  ky  +la+a+s     ++ +++e nk+ +  t +ai++v +++++ k  ss+ + + ++  q+i i ++  Gi++ + s + ++ y+   +++ t+ ++  l+  +  k+p ++e v++ll   +e +   ++ l  le+kk l++    L   G+v Pv + +   +++ ++D sliR+F++  +e  + PYs+   + ++ ++ +   ++ +      d++ eF++
#PP        67*********************************************************************************************************************************************************************9999***********************999888888777899999*********9999988888888888777654215679***********************************************************************....555567889******************555555566667777777799************************9756665544*****************************876.577889************************99874.5665.9**************************9999999998888877..566677777765
#SEQ       QVDFVMENESENFVKRFMGAGGQPLEVIQSLSDGYRGYPQMINLLQKWAGVAGMEEEEVHNEIISHTKKIVKNTFDPQKADSIFTQAQAPPLWLEDMVNQKEWRELIYDLSEEHKKCLMLSFAVQRIAEAGHHEEIGSLSTACQHFKVFNGIAEVELTKLLQAHAKDFNKELLQFQKLVCNSSHSLLYAQCLLSKLICQTSPSSVsqrdrAQRISEELDNYMYSTVTPNQKMWLKIKHAINPPpnSLVQALESIIQSNSTNPGDMTRIFDMYSRPTPPNVKFIQNPTLINLLVIDLFTTQTNVQQTYLRKYAVVLAFATS----HNEADSQEANKERMNRTLKAIQEVSKLCKEPKSVSSHYVQQGKQFEQFIDINIACCGILKHIGSCLYDPNYYSsPSVNITTpMFFYLIRQIIVKQPFQRESVFHLLKDCFEINP-SIDALASLEVKKNLIQHLLFLTFHGFVFPVFRQMG-IWAN-SIDHSLIRFFISTFIESTSGPYSEAIYEAVVDFVSQPAARDAL--SRSPDTILEFLK
Amoebozoa_Flabellinia_EP00013_Stygamoeba_regulata_P007244_CAMPEP_0177628732_NCGR_PEP_ID_MMETSP0447-20121125_288_1_TAXON_ID_0_ORGANISM_"Stygamoeba_regulata_Strain_BSH-02190019"_LENGTH_553_DNA_ID_CAMNT_0019129999_DNA_START_1_DNA_END_1659_DNA_ORIENTATION_                                                                                                                             2    393      1    404 PF04858.16  TH1               Family    45   435   580    232.6     1e-68   1 No_clan  
#HMM       sekDyimepgiidqlkrYvqaGGaPeevielLsenYravaqmanllveWLiltGvkvsevqasvenh..........LkelvlkkFDpkkADaiFteeGetpaWLteliehetwRsllyrLAeeyPdCLllnftiklisdaGfqgeitsistaaqqlevfsrvLktavkkileagdddekke.ieelakmvChgqhtyvfsqvllavLaretkggttikrlsqeiekaAaskghdvtvitla.lngsaayaqakqAlasllsrnaLnpaDitvLyklysssdpPpvellRhPqflellidelFkpdskinpelkskyiellayaasvvetiakkkekelnkdelkatiqaiekvhaivcnakkgssellaeldklyqciriPvvavGiiawvestvteesyfk
#MATCH     se+D im  +++  +k+Y+  GG+P+e++++Ls  Y+++aq  +l+ eWL +  ++ +  + + e +          L++ +l++F+pk+AD++F+    +p WL+ l+++  wR+lly+L ++y +CLllnf+++ isd G q+ei  + +a+++++vf+rvL ++v+k +e+ d + +++   ela +vC++++t+++++ ll  L+ +   +  + r+ +++     + g+   ++ l  l+  a ++ a   ++++l +n+   +D+ +L+ + s     p +llR+ ++l+ l+ ++F+p + +     ++yi ll+  +s         e+    +   at qai+ v ++    +   sel  + ++l  +i +Pvv+ G++ wv   + + sy+ 
#PP        689**********************************************9887444433333333333367787888******************99999**************************************************************************998877776899**********************98877665.56677777777777777777777766********************************98766655.579**********************************998882........2333355677999********9.666666678888889999999*********************996
#SEQ       SEPDAIMRRDVFGAIKQYMACGGKPAELVQMLSCSYKGYAQQCSLVSEWLGMLTATGQAGEPTEEAEdeslgflksqLRQAILENFNPKQADSVFSAGSSAPVWLETLLSSAHWRKLLYSLCDKYKQCLLLNFAVQRISDLGHQDEIVGLDSASAYFSVFNRVLLDCVRKAMEQDDGNIDETcRRELAPLVCQSEQTFLYTHYLLYALQLQLPSAP-LSRIIHNLSLPTDHPGTSLGNRLLFsLSPLADHPDAVVCVTNILVQNTASQSDVMKLHSMVSEGGL-PASLLRNSRLLDVLVRDVFNPAKAVPRAVLPQYIALLSAIVSS--------EDVHVPERAAATKQAITFVADL-ARGNVFGSELEESATTLKVVIALPVVSLGVLVWVGHNLLDLSYYA
Amoebozoa_Flabellinia_EP00013_Stygamoeba_regulata_P007244_CAMPEP_0177628732_NCGR_PEP_ID_MMETSP0447-20121125_288_1_TAXON_ID_0_ORGANISM_"Stygamoeba_regulata_Strain_BSH-02190019"_LENGTH_553_DNA_ID_CAMNT_0019129999_DNA_START_1_DNA_END_1659_DNA_ORIENTATION_                                                                                                                           440    517    434    525 PF04858.16  TH1               Family   494   572   580     26.7   2.4e-06   1 No_clan  
#HMM       veLlarGyvvPvvkyikkcleredlDisliRyFvtevLeiiapPYsseFvqlflplleneeitgtmrgegen.dpvseFi
#MATCH      +L  +Gy +P++  +++   r   D +l+R+F       i+pP+s+eFv+ +l ++ +  +  t+r ++e     ++F+
#PP        68999**********9997666..89*******************************99998888887766403445565
#SEQ       AHLAVAGYTLPTLAWLQQWSVR--ADLALVRHFLELLFGSIGPPFSPEFVEAVLAIVLSPATLTTLRHNAEGsANTTQFL
Amoebozoa_Cutosea_EP00019_Armaparvus_languidus_P000691_CAMPEP_0168597356_NCGR_PEP_ID_MMETSP0420-20121227_10615_1_TAXON_ID_498008_ORGANISM_"Pessonella_sp."_LENGTH_113_DNA_ID_CAMNT_0008634191_DNA_START_1_DNA_END_337_DNA_ORIENTATION_                                                                                                                                                  35    112     12    113 PF04858.16  TH1               Family   102   180   580     93.5   1.3e-26   1 No_clan  
#HMM       sevqasvenhLkelvlkkFDpkkADaiFteeGetpaWLteliehetwRsllyrLAeeyPdCLllnftiklisdaGfqge
#MATCH     +e +++ve+hLk l+ ++FDpk+AD+i+ ++  +p WL+ +i+++ wRslly+L  e+ dCL+lnf+i+ isdaG q+e
#PP        567899**********************.99999*******************************************98
#SEQ       NEANRVVEEHLKTLISQHFDPKQADTIW-GQKSAPVWLEYMIARHXWRSLLYKLSAEHKDCLMLNFAIQRISDAGHQSE
Amoebozoa_Cutosea_EP00020_Sapocribrum_chincoteaguense_P012126_CAMPEP_0170731154_NCGR_PEP_ID_MMETSP0437-20130122_900_1_TAXON_ID_0_ORGANISM_"Sexangularia_sp."_LENGTH_901_DNA_ID_CAMNT_0011069371_DNA_START_16_DNA_END_2718_DNA_ORIENTATION_-                                                                                                                                             13    206      2    218 PF04858.16  TH1               Family    44   203   580     53.4   1.9e-14   1 No_clan  
#HMM       fsekDyimepgiidqlkrYvqaGGaPeevielLsenYravaqmanllveW.Lilt..Gvkvsevqasvenh............................LkelvlkkFDpkkAD.aiFteeGetpaWLteliehe..twRsllyrLAeeyPdCLllnftiklisdaGfqgeitsistaaqqlevfsrvLktavk
#MATCH     +s +D  ++ ++ +++  ++ aGG+P+ +i+ L + +r++ ++ + l e  L +     +  +v+a  e +                              + ++++ D++k D a+  + G  p WL el+++e  ++R ll++LA e+P  L l+++++ +   G+  e+ s+ ta + l vfsr+ ++a++
#PP        567888888899999999**********************999887777525444334444455555555499***********************9999999*********86278888999*********8772268**************************************************99876
#SEQ       LSRPDAAIDDNVPVEIPVFLAAGGTPQGAISALVNGWRGYPALLDGLLELdLPTLlsQSEHAQVDARFEGQargvavleecrtaeppltpslwqvvtseWAHQIRDRIDAQKIDdAVRRGGGGVPVWLSELLADEsgKGRTLLFQLAREHPTSLSLQLAVREAASHGWDPELASLPTARAFLPVFSRIFREALA
Amoebozoa_Cutosea_EP00020_Sapocribrum_chincoteaguense_P012126_CAMPEP_0170731154_NCGR_PEP_ID_MMETSP0437-20130122_900_1_TAXON_ID_0_ORGANISM_"Sexangularia_sp."_LENGTH_901_DNA_ID_CAMNT_0011069371_DNA_START_16_DNA_END_2718_DNA_ORIENTATION_-                                                                                                                                            279    560    268    573 PF04858.16  TH1               Family   286   561   580     56.0     3e-15   1 No_clan  
#HMM       kqAlasllsrnaLnpaDitvLyklysssd.......pPpvellRhPqflellidelFk........pdskinpelkskyiellayaasvvetiakkkekelnkdelkatiqaiekvhaivcnakkgssellaeldklyqciriPvvavGiiawvestvteesyfklqtestp...vhlalLdevatkhpllhekvlellvklleskqdeleilvqlelkkslldrmveLlarGyvvPvvkyikkcleredlDisliRyFvtevLeiiapPYsseFvqlflplleneeitgtmrg
#MATCH      qAla +l+   +   ++t L  +y +         pPp + lR  +f el  + lF+        + ++++     +++ l+a+a +      ++ ++ l + el      +++vh        g+  l+  ++   +  ++P va   ++w +s++ ++ y    t +tp    h+ ++  v+  hpll e  ++l+v  +  + d+++ +  l  +k  l   v+Ll  G  v v   + +  +++++D sl+R    ++ ++i pP+s++F++ + +ll    +++ + g
#PP        689****************99999977655566679*********************9554433333345566677889999999998......344555654.4544..47788888866677999999999999888..9********************975.33333324489****************************************************************************************************99999988877776644
#SEQ       AQALARMLATKEVSIINVTLLDTHYGGRAptsaxdgPPPAAWLRRADFRELCASVLFQrsskagqtASVRLDGASEDRLLRLIALAHA------DSADSALAT-ELAN--ALVDTVHRCRAAPMTGDASLVDRVTPPLS--KFPLVAWFTLQWLRSVLLDPAYQL-ATLDTPaftQHMTIVRAVVDAHPLLWEDAVSLVVDGVLVRPDHMDAMGVLAARKRSLSTLVQLLLGGAYVQVFAGLLHLAKEGTIDASLLRGLLLDIADAIEPPFSTHFADEVAQLLTHPAMAKVVSG
Amoebozoa_Eumycetozoa_EP00021_Heterostelium_album_P000910_XP_020427546.1_TH1_family_protein_Heterostelium_album_PN500                                                                                                                                                                                                                                                                  188    713    175    730 PF04858.16  TH1               Family    16   552   580    498.2  3.7e-149   1 No_clan  
#HMM       eetraeeseaaeel.lenkeevleeclekfsekDyimepgiidqlkrYvqaGGaPeevielLsenYravaqmanllveWLiltGvkvsevqasvenhLkelvlkkFDpkkADaiFteeGetpaWLteliehetwRsllyrLAeeyPdCLllnftiklisdaGfqgeitsistaaqqlevfsrvLktavkkileagdddekkeieelakmvChgqhtyvfsqvllavLaretkggttikrlsqeiekaAaskghdvtvitlalngsaayaqakqAlasllsrnaLnpaDitvLyklysssdpPpvellRhPqflellidelFkpdskinpelkskyiellayaasvvetiakkkekelnkdelkatiqaiekvhaivcnakkgssellaeldklyqciriPvvavGiiawvestvteesyfk.lqtestpvhlalLdevatkhpllhekvlellvklleskqdeleilvqlelkkslldrmveLlarGyvvPvvkyikkcleredlDisliRyFvtevLeiiapPYsseFvqlflpllen
#MATCH     +++++ ++++++++   ++e + ++c+++++ +D+im  ++ +++k Y++ GG+P +vi lLsenYr++aqm nll +WL +tG+ +  +q++ + hLk+++++kFDpkkAD+iF     +p+WL+e+i ++ wRsl+y+L e + +CL+lnf+i+ isdaG+q+ei s+sta+ +++vf++vL +++ ++++  + + +++i+e++k +C++qhty+++q l++ L++      ++kr++qe+e    +k + + +i l ++  ++y+   + ++s+ls+n+  ++Di +Ly+ ys+++ Ppve lR+P++lell+++lF+p ++++ + ksk+i+++a+ +sv +t++    +++ k+el  ti+ai+kv +i c+++   sel+  +  l +++ +P++++Gi++w++s +++++    + t  tpv+   L e++ khpl ++++l++lv+++e ++ +l+ l  le++k+++d  v + ++Gyv+Pv++ i++   +  +D+sl+RyF+++v+e+i pPYs+ F++ +  ++e 
#PP        2333333344444313578888899******************************************************************************************..889****************************************************************************999999*************************9976...579******************************************************************************************9.89*************99888776..666.9****************.99999999********************************9988879999999*****************************986.59999*****************************996666..****************************9999874
#SEQ       KKQQQLQQQQINAIdPTTPEGIKQKCESNLQLPDSIMSIDVAQTMKDYITNGGSPPDVIRLLSENYRGYAQMCNLLCDWLSVTGMSKDAIQSTFKSHLKDIIMEKFDPKKADTIF--SSSPPQWLDEMITDPDWRSLIYQLSEIHKNCLMLNFAIQKISDAGYQNEIASLSTASTYFSVFNKVLLDSLIQLIKLDEIELQESISEFKKTCCNSQHTYLYAQALIHNLSQTY---PNLKRIAQELELEVFDKSKVARKISLMMSNISSYPAIYESISSILSSNTASTGDIIKLYNEYSKPNVPPVEFLRIPALLELLLNDLFNPTKNLQ-QNKSKWIYIVAFCVSVPNTTTSL--DSI-KEELNETIRAIDKVQSI-CQSNPLGSELQNVVPILKEYLELPIISMGILQWIQSNLMNKTNISsYNTLCTPVYFEFLREICLKHPLHRQVILRILVNFFELET-DLDALAALEMRKTIIDNIVFIFCCGYVIPVLNVIRDWAPK--IDPSLVRYFINQVIEMIEPPYSKSFIKSMTNIIEI
Amoebozoa_Eumycetozoa_EP00022_Cavenderia_fasciculata_P004096_XP_004355891.1_TH1_family_protein_Cavenderia_fasciculata                                                                                                                                                                                                                                                                   75    626     68    626 PF04858.16  TH1               Family    31   576   580    519.1  1.7e-155   1 No_clan  
#HMM       enkeevleeclekfsekDyimepgiidqlkrYvqaGGaPeevielLsenYravaqmanllveWLiltGvkvsevqasvenhLkelvlkkFDpkkADaiFteeGetpaWLteliehetwRsllyrLAeeyPdCLllnftiklisdaGfqgeitsistaaqqlevfsrvLktavkkileagdddekkeieelakmvChgqhtyvfsqvllavLaretkggttikrlsqeiekaAaskghdvtvitlalngsaayaqakqAlasllsrnaLnpaDitvLyklysssdpPpvellRhPqflellidelFkpdskinpelkskyiellayaasvvetiakk..........kekelnkdelkatiqaiekvhaivcnakkgssellaeldklyqciriPvvavGiiawvestvteesyfklqtestpvhlalLdevatkhpllhekvlellvklleskqdeleilvqlelkkslldrmveLlarGyvvPvvkyikkcleredlDisliRyFvtevLeiiapPYsseFvqlflplleneeitgtmrgegendpvseFiedck
#MATCH     +++e+v ++c+++++++D+im  +i + +k Y++ GG+P +vi  Lse Yr++aqm nll +WL ++Gv   +v+a+ ++hLk+++++kFDpkkAD+iF     +p+WL+e+i++  wRsl+y+L e + +CL+lnf+i+ isdaG+q+ei s+sta+ +++vf++v  ++++++++  + + +  i e++k +C +qhty+++q +l+ L + + ++ ++kr+sq++e  A +k + + ++ l +n +++y+   + l+s+l+ n+  ++Di +Ly+ y++++pPpv+ lR P++lell+++lF+p ++i++ +ksk+i+l++yaasv ++++++          ++++l++ ++  t++aiekv ai c+a+   +el+     l + i +P++++Gi++w++  +++       t  tp++l  L e+++khpl ++ vl+ lv+ +e ++ +l+ l  le++k+++d  v L + G+v+Pv++ ik   + +++D+sl+RyF+++vL+ii +PYs+ F+q +  l+ +  + +   ++  +d ++ F+++ck
#PP        68999**********************************************************************************************..789***************************************************************************9999999***********************************************************************************************************************************************988776666778888888899999****************.99999999999999999999*************************************************************986.59999*****************************99999999**********************************************************8
#SEQ       NDPEQVRKKCENQLQQPDSIMTVEIAQVMKDYITNGGSPPDVIRFLSESYRGYAQMCNLLCNWLSVSGVSRDQVNAMFKKHLKDIIIDKFDPKKADTIF--LSSPPQWLDEMIADADWRSLIYHLSEVHKNCLMLNFAIQKISDAGYQNEIASLSTASTYFSVFNKVFLDSLTHLIQLDEIELQDAIGEFKKSCCSSQHTYLYAQSFLQNLIHKHPNALNLKRISQDLEDEAYKKSKIARKVSLMINNVSQYPVIYETLTSVLTANSASTGDIIKLYNEYTKPNPPPVSFLRFPSLLELLLNDLFNPSKNIQNAHKSKWIYLISYAASVQQQQQQSdnqqqqpppvQTQQLDQAQMNETMRAIEKVQAI-CQANPIGTELQGVYPILKEGISYPIISMGILQWIQYNLMNTNNLSANTLCTPIYLEFLREISMKHPLHRQLVLNTLVNYFELET-DLDSLTALEMRKTIIDNLVFLFSLGHVIPVLNSIKSWAKLDQIDPSLVRYFINQVLDIIEQPYSKTFIQTMKALISSVTTVSPASTDHMKDNIQIFLDHCK
Amoebozoa_Eumycetozoa_EP00023_Dictyostelium_discoideum_P012373_XP_646857.1_TH1_family_protein_Dictyostelium_discoideum_AX4                                                                                                                                                                                                                                                              67    621     47    624 PF04858.16  TH1               Family    18   577   580    494.6  4.5e-148   1 No_clan  
#HMM       traeeseaaeellenkeevlee.clekfsekDyimepgiidqlkrYvqaGGaPeevielLsenYravaqmanllveWLiltGvkvsevqasvenhLkelvlkkFDpkkADaiFteeGetpaWLteliehetwRsllyrLAeeyPdCLllnftiklisdaGfqgeitsistaaqqlevfsrvLktavkkileagdddekkeieelakmvChgqhtyvfsqvllavLar.etkggttikrlsqeiekaAaskghdvtvitlalngsaayaqakqAlasllsrnaLnpaDitvLyklysssdpPpvellRhPqflellidelFkpdskinpelkskyiellayaasvvetiakkkekelnkdelkatiqaiekvhaivcnakkgssellaeldklyqciriPvvavGiiawvestvteesyfk.lqtestpvhlalLdevatkhpllhekvlellvklleskqdeleilvqlelkkslldrmveLlarGyvvPvvkyikkcleredlDisliRyFvtevLeiiapPYsseFvqlflplleneeitgtmrgegendpvseFiedcka
#MATCH     t+++  + + ++l ++++ ++e c++ ++++D+im  ++ + +k+Y+++GG P++vi  Lse Yr++aqm nll  WL+ +G+  +++q+   nhLke++++kFDpk AD+iFt    +p WL+e+i +++wRsl+y+L ee+ +CL+lnf i+ isd G+q+ei s+sta+ +  vf++vL ++++++++  + + +++++e++k +C+ qhty+++q  ++ L + + +++ ++kr+sqe+e  A++k++ +  i l ++  ++y+  +  ++sll +n+  ++Di +Ly+ y++++pPpv+ lR P++lell+++lF p++ i++ +ksk+i+l++y++ +    + +   e +++  k  ++aie vh+i c+++   sel++ +++l + + +P++++Gi++w++  +t+ +    + t   p++l  L +++  hpl +++vl++lv+ +e + ++le l +le++k ++d  v L ++Gyv+Pv+  i+ +++  ++D+sl RyF+++vL+ii pPYs+ F++ +  +++  +  g+      +  v+ F+++ck 
#PP        33444444555577888877655***************************************************************************************************************************************************************************999999**********************9887615799*************************************************************************************************************9966665555...3334456777789*******.99999999********************************9888768888889******************************************************************97.6776.7***************************999999877766665..5566779999999987
#SEQ       TTTTTTTTNTNTLKTPTDLIKEkCESSLQQPDSIMSIEASSLMKEYITVGGRPQDVITFLSESYRGYAQMCNLLCYWLKIAGIPEEQIQTQFSNHLKEIIINKFDPKVADTIFTSSSTPPHWLDEMIVDSQWRSLIYQLSEEHKNCLMLNFIIQRISDSGYQNEIASLSTASTYYRVFNKVLFDSLADLVTLDEISFRQQLDEFKKSCCQHQHTYLYAQATIQNLIKnNPQKAYNLKRISQELEIEATKKNKIAQRISLMMSNISQYPLISSSITSLLMSNTTTTGDIIKLYNEYTKAQPPPVDFLRYPNLLELLLSDLFCPGKVIQSVHKSKWIYLVTYSVCINSSSSSN---EKDNNVFKDITRAIEIVHNI-CQSNPLGSELQSVVGTLKDHLDFPIISMGIMQWIKHNLTDTTNLSsYNTLCVPIYLDFLRDICLRHPLHRSVVLNILVSHFEVEAQDLESLAILEMRKNVIDNIVYLFSCGYVIPVLDTIE-SWAP-KIDPSLTRYFINQVLDIIEPPYSQSFMDKMKSIIKIINPFGES--TKLEPSVQSFLDQCKN
Amoebozoa_Eumycetozoa_EP00025_Tieghemostelium_lacteum_P008603_KYR01553.1_TH1_family_protein_Tieghemostelium_lacteum                                                                                                                                                                                                                                                                     31    563     10    566 PF04858.16  TH1               Family    30   577   580    512.1  2.3e-153   1 No_clan  
#HMM       lenkeevleeclekfsekDyimepgiidqlkrYvqaGGaPeevielLsenYravaqmanllveWLiltGvkvsevqasvenhLkelvlkkFDpkkADaiFteeGetpaWLteliehetwRsllyrLAeeyPdCLllnftiklisdaGfqgeitsistaaqqlevfsrvLktavkkileagdddekkeieelakmvChgqhtyvfsqvllavLaretkggttikrlsqeiekaAaskghdvtvitlalngsaayaqakqAlasllsrnaLnpaDitvLyklysssdpPpvellRhPqflellidelFkpdskinpelkskyiellayaasvvetiakkkekelnkdelkatiqaiekvhaivcnakkgssellaeldklyqciriPvvavGiiawvestvteesyfk.lqtestpvhlalLdevatkhpllhekvlellvklleskqdeleilvqlelkkslldrmveLlarGyvvPvvkyikkcleredlDisliRyFvtevLeiiapPYsseFvqlflplleneeitgtmrgegendpvseFiedcka
#MATCH      +++ +   + ++ ++ +D+im  ++ +q+k+Y++ GG+P++vi  Ls+ Y+++aqm nl+ +WL+ltGv +++v  s +nhLk++++ kFDpkkAD+iF     +p+WL+e+i +++wRsl+y+L e++ +CL+lnf+++ isdaG+q+ei s+sta+ +++vf++v  +++ ++++  + + +++++e++k++C+ qhty+++q  l+ L r + ++ ++kr+sqe+e+ A+sk++ v  i   ++  +ay+     +++ll++n+  ++Di +Ly+ y +  pPpv+ lR P++le li++lF+p+++i+++++ k+i+l+ay+++v+    +      +k++l  ti+aiekvh+i c+++   sel++ +  l ++i +Pv ++Gi++w+++ +t++     + t ++p +  lL e++ kh+l ++++l+ lv+ +e     l+ l  le++k++ld  v + a+G+v+Pv+  ik+  ++  +D+sl RyF+++vL+i+ pPYs+eF++ +  ++e  + +++   +++++ vs+Fi++ck 
#PP        35555666778889999***********************************************************************************..889****************************************************************************999999*********************************************************************************************************************************************9643...33.....55677889999*******.9999999*********************************99888799**********************************875.6899999***************************997666..*********************************988877776..677889********97
#SEQ       PNTQISAKDKYEQLLQVSDSIMSVEMPNQMKEYISLGGQPHDVIRFLSDSYKGYAQMCNLICHWLKLTGVSDTDVSDSLANHLKDIIITKFDPKKADTIF--SSSPPQWLDEMITDQKWRSLIYQLSEDHKNCLMLNFAVQRISDAGYQNEIASLSTASTYFSVFNKVFLDSLCNLIKLDEISFRQSLDEFKKVCCQHQHTYLYAQATLQNLIRSNPNAYNLKRISQELENEAMSKNKIVQRISYMMSDISAYPVIASCITALLTSNTTTTGDIIKLYNEYCKVPPPPVDYLRYPNLLEILINDLFNPQKNIQQQHRGKWIYLIAYSTTVTA---DG-----SKQNLDDTIKAIEKVHQI-CQSNPVGSELQSIIPLLMEYINMPVLSMGILHWIRFNLTDSVNIStYNTLNSPFYFELLREICLKHSLHRSVILTTLVEHFEFDM-GLDSLQTLEIRKTILDNIVFIFACGFVIPVLDVIKEWASK--IDPSLTRYFINQVLDIVEPPYSTEFMSKMTSIIEMINPISSN--NENKELVSNFIDYCKQ
Amoebozoa_Eumycetozoa_EP00026_Physarum_polycephalum_P006003_Phypoly_transcript_06043.p1_GENE.Phypoly_transcript_06043_Phypoly_transcript_06043.p1_ORF_type_3prime_partial_len_620_score_112.62_Phypoly_transcript_06043_227-1858                                                                                                                                                         2    512      1    515 PF04858.16  TH1               Family    64   577   580    507.0    8e-152   1 No_clan  
#HMM       qaGGaPeevielLsenYravaqmanllveWLiltGvkvsevqasvenhLkelvlkkFDpkkADaiFteeGetpaWLteliehetwRsllyrLAeeyPdCLllnftiklisdaGfqgeitsistaaqqlevfsrvLktavkkileagdddekkeieelakmvChgqhtyvfsqvllavLaretkggttikrlsqeiekaAaskghdvtvitlalngsaayaqakqAlasllsrnaLnpaDitvLyklysssdpPpvellRhPqflellidelFkpdskinpelkskyiellayaasvvetiakk..kekelnkdelkatiqaiekvhaivcnakkgssellaeldklyqciriPvvavGiiawvestvteesyfk..lqtestpvhlalLdevatkhpllhekvlellvklleskqdeleilvqlelkkslldrmveLlarGyvvPvvkyikkcleredlDisliRyFvtevLeiiapPYsseFvqlflplleneeitgtmrgegendpvseFiedcka
#MATCH      +GG+P+ v++ Lse Y+++aqm nl+  WL+++G ++  v+++ve+++k ++ + FDpkkAD+iF+e+  +p+WL+ +i ++twRslly+L e + +CL+lnf+i+ isd G+qgei s+sta+  + vf+rvL++++++i +  +++    +++l+km+Ch+qhty+++q +++ L + t +g  +krls+e+e+  +++ + + +i++ l+   +y+ + q l+++l++ + np+Di +L+  ys++dpPpve lRhP++lelli++lF+p + inp +k ky+++laya+s+ +  +++  ++++ nk  l ati+a+e+v  i c  +   +el+  + +l + + iPvva+G++ w++s   +++y+   + t  tp+hl +L ev++khpl+++ vl++lvk +e +  ele l  l+lk++lld  + ++ +Gyv+P+++ i++ +++  +D sliRyFv +vL++++pPYs+ F+q +l+++    +t++++  +  + v+eFi +c +
#PP        68***********************************************************************************************************************************************99999999************************986.667899***************************************************************************************************************9998867888999999**************.88888899************************************9667788899*****************************86.69**********************************98888..*******************************9975..456666678999*********86
#SEQ       ASGGQPQLVVKSLSESYKGYAQMCNLMCTWLKSSGLDDVAVNHVVEDQIKTIITEVFDPKKADTIFSEQQSAPQWLEFMITDSTWRSLLYQLSEAHNNCLMLNFAIQRISDLGLQGEIASLSTASTFFGVFNRVLQDTLTQICTLDHQSLPGALTDLKKMCCHSQHTYLYAQAVIHNLMN-TTNGYHLKRLSEELESSLQERSTVIRKINFLLSDIFSYPIVAQSLSAMLASSSTNPGDIIKLFTEYSKPDPPPVEFLRHPDVLELLIKDLFNPAKTINPAHKAKYFYVLAYATSIRDLREDDgaTQRSENKLALDATIEALETVQPI-CLRNSFGQELQQTIPTLKSKLVIPVVAMGLLYWIRSNFLDPTYYTtsYNTLCTPLHLDILREVCAKHPLQRHAVLDILVKSFEME-PELEALAALDLKRTLLDNIIYVMRCGYVLPIMQVIENWMTK--IDQSLIRYFVVQVLDMVSPPYSTAFAQSLLRVMGA--TTESLKNVESREFVKEFISHCTS
Amoebozoa_Variosea_EP00027_Filamoeba_sp_ATCC50430_P002312_CAMPEP_0168553454_NCGR_PEP_ID_MMETSP0413-20121227_7259_1_TAXON_ID_136452_ORGANISM_"Filamoeba_nolandi_Strain_NC-AS-23-1"_LENGTH_300_DNA_ID_CAMNT_0008584137_DNA_START_392_DNA_END_1291_DNA_ORIENTATION_-                                                                                                                        4    296      1    298 PF04858.16  TH1               Family   282   578   580    207.7   3.5e-61   1 No_clan  
#HMM       yaqakqAlasllsrnaLnpaDitvLyklysssd..pPpvellRhPqflellidelFkpdskinpelkskyiellayaasvvetiakkkekelnkdelkatiqaiekvhaivcnakkgssellaeldklyqciriPvvavGiiawvestvteesyfk..lqtestpvhlalLdevatkhpllhekvlellvklleskqdeleilvqlelkkslldrmveLlarGyvvPvvkyikkcleredlDisliRyFvtevLeiiapPYsseFvqlflplleneeitgtmrgegendpvseFiedckan
#MATCH     y+++ + ++ ++s +  n+aD+ +Ly+ ys ++  pPpvellR+P +++ l+ +lF+p + in+ + sky++llayaa+     ++++  +  k+el  t+ a+e v+++ c+ +   se +a++d l + i iP+v++Gi++w+   +++  +++  + t   p+ l+lL  ++  hpl+++ vl+ll+++++     l+ l  le ++ ++d  + L+ +G+v+Pv++ ++    +  +D sliR+Fv +v+e+   PYs  F++ fl++le   +++ ++ +++ + + +F+++c  +
#PP        788889999********************9877669******************************************9....45555666789****************.99999999************************************9777888999****************************976.579999*****************************998888..**********************************************************877
#SEQ       YPTVAAPISVMISAGVTNAADVVKLYNCYSPTNpnPPPVELLRNPVLFDILLRDLFNPTKPINNAYLSKYLYLLAYAAT----ANENDALQSYKEELNETTIALEAVYSV-CQRNSFGSEFQASIDLLKSKISIPIVSMGILHWIGKNLMDTDFYQtsYNTSYIPTLLQLLRFISYFHPLQRGSVLQLLIQIFKMD-TPLDPLTALEYRRNIIDNCIYLMMCGFVLPVMNEVEALAPK--TDQSLIRHFVIQVVEMTEAPYSFSFLSSFLRILERPASIEALKNHEKRKHIAQFLDYCVQH
Amoebozoa_Tubulinea_EP00028_Trichosphaerium_sp_Am-I-7-wt_P001935_CAMPEP_0168531958_NCGR_PEP_ID_MMETSP0405-20121227_15859_1_TAXON_ID_498012_ORGANISM_"Trichosphaerium_sp_Strain_Am-I-7_wt"_LENGTH_77_DNA_ID_CAMNT_0008557063_DNA_START_1_DNA_END_231_DNA_ORIENTATION_                                                                                                                     1     75      1     77 PF04858.16  TH1               Family   419   492   580     29.6   3.1e-07   1 No_clan  
#HMM       Giiawvestvteesyfk..lqtestpvhlalLdevatkhpllhekvlellvklleskqdeleilvqlelkkslldr
#MATCH     Gi++wv++ + +   f     t+s p+++ lL  +   hpl+h ++l++l + +e     l+ l +le+kk +l +
#PP        99*****99998876643499**********************************86.579999*********987
#SEQ       GIMHWVKTQMCDTAEFAtkWNTKSVPIYIDLLRVMIENHPLQHLNILQVLTSCFELD-TGLDALHELEVKKGILSC
Amoebozoa_Tubulinea_EP00029_Vermamoeba_vermiformis_P013413_TRINITY_DN8332_c0_g1_i1.p1_TRINITY_DN8332_c0_g1_TRINITY_DN8332_c0_g1_i1.p1_ORF_type_complete_len_596_score_101.75_TRINITY_DN8332_c0_g1_i1_8-1795                                                                                                                                                                             29    575     20    590 PF04858.16  TH1               Family    11   556   580    477.8  5.5e-143   1 No_clan  
#HMM       eeasgeetraeeseaaeellenkeevleeclekfsekDyimepgiidqlkrYvqaGGaPeevielLsenYravaqmanllveWLiltGvkvsevqasvenhLkelvlkkFDpkkADaiFteeGetpaWLteliehetwRsllyrLAeeyPdCLllnftiklisdaGfqgeitsistaaqqlevfsrvLktavkkileagdddekkeieelakmvChgqhtyvfsqvllavLaretkggttikrlsqeiekaAaskghdvtvitlalngsaayaqakqAlasllsrnaLnpaDitvLyklysssdpPpvellRhPqflellidelFkpdskinpelkskyiellayaasvvetiakk.....kekelnkdelkatiqaiekvhaivcnakkgssellaeldklyqciriPvvavGiiawvestvteesyfk..lqtestpvhlalLdevatkhpllhekvlellvklleskqdeleilvqlelkkslldrmveLlarGyvvPvvkyikkcleredlDisliRyFvtevLeiiapPYsseFvqlflplleneeit
#MATCH      +a  ++++ +++++++e +  +e+ lee+ +++ ++D im  +i ++++r+++ GG+P++vi+ Lse Yr++aqm+nl+ +WL+l  v+ +++q+++e+++k l+l+kFDpk+AD+iF e   +p+WL+ li+ + wRsl+y+L e++ dCLllnf+i+ isdaG q ei s+s+a+  ++vf+rvL+++++++++ ++ + ++++ +lakm+ h+ h+y+++q +l  L+ e+ +g  +kr+sqe+e+a ++k+  v  i ++l+  ++++ +++ + s+l+ na npaDi+ L+ +ys s+pPpve +R+  +l+ l  e F+ d+ i+  ++s++++llaya+++ +  + +      + e +k el + i+a+e++ +i c ++   +el+a +++l + + +Pvv++G++ w+ +  te+      + t+s p ++ l++e+a+ hp ++++vl++lv+ +e    +l+ l  l+l+k+lld+m  L+  G+v+Pv++ i+k  ++  +D sl+R+ +   L+  apP+sseF+  + p+++  +i 
#PP        2232.445555555555556788889*********************************************************************************************777789***************************************************************************999999**************************986.67889************************************************************************************************************99877665444445566789***************.9999999****************************9999887655458999********************************865.69999******************************96666..***************************999999877765
#SEQ       RDAP-QDDQPSNADDQHEEKSSTEAELEEVSKHLRQTDAIMHENIWSNVRRFLSLGGKPADVIKYLSETYRGYAQMSNLICHWLRLIKVDENQIQHTIEENIKGLILQKFDPKRADQIFEEGASAPDWLEFLIKTSEWRSLIYNLSEQHNDCLLLNFAIQRISDAGHQTEIASLSSASTFFSVFNRVLRDSLEHMIDLNPIELEHSLADLAKMCSHSPHAYLYTQAVLMALSSEK-NGRHLKRVSQELERAMINKDPLVRRIGFILTNISRNNDVNNSIVSMLTANACNPADINRLHTAYSESNPPPVEYIRNIGLLDILTAETFDIDKTIDVSYRSQCFYLLAYATTIQDDRSITapdydMNFEPDKSELESVIHALETAQSI-CIKNYFGTELQAVVETLRETLMYPVVTMGVLYWIAMNTTESDRCAasFNTKSIPSYVILIQEIASLHPFQQPRVLDILVQCFELDS-DLDPLSALDLRKTLLDVMLYLMEVGHVMPVINRIRKWSSK--IDQSLLRHVIGRLLDSFAPPFSSEFIAEIRPIVKLVNID
Apusomonadida_Apusomonadida_EP00031_Thecamonas_trahens_P007415_XP_013759985.1_negative_elongation_factor_D_Thecamonas_trahens_ATCC_50062                                                                                                                                                                                                                                                 4    515      1    532 PF04858.16  TH1               Family    36   550   580    283.4   4.1e-84   1 No_clan  
#HMM       vleeclekfsekDyimepgiidqlkrYvqaGGaPeevielLsenYravaqmanllveWLiltGvkvsevqasvenhLkelvlkkFDpkkADaiFteeGetpaWLteliehetwRsllyrLAeeyPdCLllnftiklisdaG.fqgeitsis.taaqqlevfsrvLktavkkileagdddekkeieelakmvChgqhtyvfsqvllavLaretkggttikrlsqeiekaAaskghdvtvitla..lngsaayaqakqAlasllsr..naLnpaDitvLyklysssdpPpvellRhPqflellidelFkpdskinpelkskyiellayaasvvetiakk....kekelnkdelkatiqaiekvhaivcnakkgssellaeldklyqciriPvvavGiiawvestvteesyfklqtestpvhlalLdevatkhpllhekvlellvklleskqdeleilvqlelkkslldrmveLlarGyvvPvvkyikkcleredlDisliRyFvtevLeiiapPYsseFvqlflpll
#MATCH     + +e+l +++e+D ime++i++ l++Y+   GaP++++e+L+  Y++ a++ n+l +W+ l G++++e +  v+nh+k+ vl ++D+k   ++F+    tp W+  +i +++wR+l+y+L + y +CLl+nf+i+ isda     e++s+  +aa ++ vfs++L t+++ +l+a+d       +e++ ++ ++++t             +   ++  +rl qe+   A+s ++++  ++l+  l+g+  y++   Al s++ +   a  p+Di  ++k+y++s+pPp++l+R  q+++ll+ +lF p + + p+++++y+ +la+ a+  +          + +l ++ + a ++a+ +  +++  +  g     a  + + +    P++++G+ia+ve+++t + +f   + +t ++l lL+ +at hp+l +++l    +l+    + +++   + ++ +l+d+   Lla G+  Pv+  i++ +  + +D +l+R+F   +++i++pP+s++F++ +  ++
#PP        67999******************************************************************************************999*****************************************963789*****9999***************************99************99...........4678889999******975.55555555555555579*****************993346889*******************************************************998776554444444899********************887778887777777777778889*********************************************************998888887.899****************************99999**************************98776655
#SEQ       KAQELLVTLQEPDAIMEADILSRLRAYIGCKGAPQTAVETLAASYQGHAEVCNVLLDWMGLVGMDKEEREGLVVNHVKDSVLAHYDAKLTRNLFASGSSTPEWVMFMIGQPVWRDLFYKLSDSYAECLLVNFAIRNISDAPeCSRELKSLKkSAAHNFGVFSQILSTHITALLAAPDPLIAPAFDEFITLATQSENT-----------PPNPAAAMLFARLDQEMLL-AMSPERQAMFRKLTalLSGVLLYPSLASALLSMFKSetPATTPGDIIRIHKVYTGSNPPPLSLIRDSQLVDLLLADLFVPSKLVSPKHRTRYLAVLALIAAGKDDRVPGyapaGSASLGTEAVPAVQRALRELQNLLLAKPFGPALDAAYPELVAKASVHPMAGAGLIAYVEAALTMPEFFSTNGHDTRTYLSLLNSMATAHPSLAPRLLATYQRLFFVSAALVDL-DAVSFHNQLMDCIAFLLAVGHAQPVLALIHEWCVSSRVDKALVRHFLLVAIQIVSPPFSPDFASALADIM
Breviatea_Breviatea_EP00033_Pygsuia_biforma_P004505_GCRY01004942.1.p1_GENE.GCRY01004942.1_GCRY01004942.1.p1_ORF_type_3prime_partial_len_295_score_61.51_GCRY01004942.1_248-1129                                                                                                                                                                                                         28    288      8    293 PF04858.16  TH1               Family    17   278   580    203.2   8.2e-60   1 No_clan  
#HMM       etraeeseaaeellenkeevleeclekfsekDyimepgiidqlkrYvqaGGaPeevielLsenYravaqmanllveWLiltGvkvsevqasvenhLkelvlkkFDpkkADaiFteeGetpaWLteliehetwRsllyrLAeeyPdCLllnftiklisdaGfqgeitsistaaqqlevfsrvLktavkkileagdddekkeieelakmvChgqhtyvfsqvlla.vLaretkggttikrlsqeiekaAaskghdvtvitlalng
#MATCH        ++e  ++   le+ ++ le +++ + e+D i+ep ++++l  +++aGG+Pee+ elL + +r++ +m +ll+ WL++ G  ++e+++++en+L el+l++FDp   D++  ++   p WL+  ie+++wR+ ly+L e++P CL+l+f+i+ +s+ G++ge+ ++sta++q+++f ++L++++++i +++d+ ++++++ + +m+Ch+q t+ f+q++l+ +L  + ++ t+i+rl +e+  +A s++  v  + + + g
#PP        3445555566666899999999999***************************************************************************************9.88999****************************************************************************************************9997255677888889*******96.566666666666676665
#SEQ       FVPTNETVQQLSPLEDLSSDLEILRNLLGEPDAILEPTVLKTLDDFINAGGQPEEATELLKDGFRGYPAMISLLISWLQSIGTPMEEIKSIIENKLLELILERFDPLVVDSLL-KDTAVPRWLEYAIEKPFWRKALYTLSEKHPRCLVLHFAIQKASELGLHGEMAAVSTASAQFDLFANLLQQSLSSIFSQPDKLQESKLKMFGRMCCHTQYTFFFAQLVLSrLLETNPEQHTVIARLLDELD-IASSHRPVVRRMSMQVRG
Breviatea_Breviatea_EP00033_Pygsuia_biforma_P008396_GCRY01009865.1.p1_GENE.GCRY01009865.1_GCRY01009865.1.p1_ORF_type_internal_len_139_score_50.63_GCRY01009865.1_1-414                                                                                                                                                                                                                   7    126      2    132 PF04858.16  TH1               Family   431   550   580     61.6   6.4e-17   1 No_clan  
#HMM       esyfk..lqtestpvhlalLdevatkhpllhekvlellvklleskqdeleilvqlelkkslldrmveLlarGyvvPvvkyikkcleredlDisliRyFvtevLeiiapPYsseFvqlflpll
#MATCH     + y++  + t  tpv+l +++ +++  pl++   l++l + ++   + ++ l+ l+ +k+ l   v L+  G+v Pv++++ +    +d+D sl R F   vL ++ pPYss Fv+ ++ ll
#PP        6788888999**********************************************************************9875..457**************************9998887
#SEQ       PAYYQpgYHTHATPVFLEIVQALCNELPLIRASALTVLLAAFDLDLEGIDPLLLLQQRKTFLMALVPLVQLGFVTPVLQAVYER--GQDMDLSLYRAFLCAVLTMAEPPYSSSFVSHIVALL
Ancyromonadida_Ancyromonadida_EP00161_Ancyromonas_sigmoides_P021858_TRINITY_DN6550_c0_g1_i1.p1_TRINITY_DN6550_c0_g1_TRINITY_DN6550_c0_g1_i1.p1_ORF_type_internal_len_147_score_81.54_TRINITY_DN6550_c0_g1_i1_2-439                                                                                                                                                                      12    146      7    146 PF04858.16  TH1               Family   404   538   580     56.2   2.7e-15   1 No_clan  
#HMM       ldklyqciriPvvavGiiawvestvteesyfklqtestp..vhlalLdevatkhpllhekvlellvklleskqdeleilvqlelkkslldrmveLlarGyvvPvvkyikkcleredlDisliRyFvtevLeiiapPY
#MATCH     +d++y+ +  Pv+ + +++w+ + + ++ y+  +   t   v+  +  ev   hpll ++ +e+l  ++    +  ++l  ++++k + d+ v+   rG  +  +++ +   e    D + +R+Fvt+ L ++  PY
#PP        79*****************************9655544335****************************9999999******************************99977655..9*******************9
#SEQ       MDTVYASLAHPVACAALLRWIVVQIEDPDYYATSQHVTCgpVYSSVCKEVLDRHPLLASRAIEVLLVMFSHAAEVPDMLEAVRIRKAVADMLVHAARRGAPLEAIEAFRGLTEG--ADQAVVRHFVTGLLAVARAPY
Ancyromonadida_Ancyromonadida_EP00161_Ancyromonas_sigmoides_P027111_TRINITY_DN9664_c0_g2_i1.p1_TRINITY_DN9664_c0_g2_TRINITY_DN9664_c0_g2_i1.p1_ORF_type_internal_len_269_score_155.20_TRINITY_DN9664_c0_g2_i1_3-806                                                                                                                                                                     30    171     25    208 PF04858.16  TH1               Family   104   244   580    106.3   1.8e-30   1 No_clan  
#HMM       vqasvenhLkelvlkkFDpkkADaiFteeGetpaWLteliehetwRsllyrLAeeyPdCLllnftiklisdaGfqgeitsis.taaqqlevfsrvLktavkkileagdddekkeieelakmvChgqhtyvfsqvllavLare
#MATCH      + +v++h+++lv+k+FDp++A++ F      p WL+ +++h+ wR++ly+L ee+ d Lllnf+++ i ++G ++e++++  ++a  ++vf  +    ++++ + +d + +++  el  ++  ++ht++++ v l+ L   
#PP        56789*********************99999**************************************************8789999*******************9999999*********************9988654
#SEQ       ARDVVAQHVRSLVRKSFDPRRAEEAFQTAESVPEWLEFMVQHPEWRAVLYELTEEHKDSLLLNFAVQRIIKQGHREEVQAVPgATASFFDVFVGIFDAIIERLATCNDGTWDTHARELRALCMLSEHTFLYGIVALRKLVAV
Ancyromonadida_Ancyromonadida_EP00162_Nutomonas_longa_P003231_comp13924_c0_seq1_m.19699_comp13924_c0_seq1_g.19699_ORF_comp13924_c0_seq1_g.19699_comp13924_c0_seq1_m.19699_type_3prime_partial_len_166_comp13924_c0_seq1_3-497                                                                                                                                                            2    165      1    165 PF04858.16  TH1               Family   412   574   580    116.7   1.3e-33   1 No_clan  
#HMM       riPvvavGiiawvestvteesyfk..lqtestpvhlalLdevatkhpllhekvlellvklleskqdeleilvqlelkkslldrmveLlarGyvvPvvkyikkcleredlDisliRyFvtevLeiiapPYsseFvqlflplleneeitgtmrg.egendpvseFied
#MATCH      +Pv+ vG+++w++  v ++ yf   l t   pv+l +  e+a  h ll++ vl+ l + +es  + ++ +v ++lkk +ld+ v+L+  G   Pv++ +++  +r   D sliR+Fv+ vL  + pPY+  F +l+l ++e   +++  ++ e   ++vs F+ +
#PP        59*********************9755555556********************************************************************98888..89*********************************9999888875888999**99965
#SEQ       DYPVACVGLLHWIREHVNDSEYFAtsLYTSCNPVYLSIFVEIAERHVLLRPMVLTTLESYFESSSNGVDNFVSIDLKKEMLDVLVHLVRLGLPRPVMSLMAQWASR--EDHSLIRHFVSRVLSFVVPPYTDTFCSLMLAIIEATGSIDAFKSiETTRKQVSAFVGH
Ancyromonadida_Ancyromonadida_EP00162_Nutomonas_longa_P003242_comp1393_c0_seq1_m.795_comp1393_c0_seq1_g.795_ORF_comp1393_c0_seq1_g.795_comp1393_c0_seq1_m.795_type_internal_len_105_comp1393_c0_seq1_2-313                                                                                                                                                                               5     86      1    102 PF04858.16  TH1               Family   282   358   580     46.3   2.6e-12   1 No_clan  
#HMM       yaqakqAlasllsrnaLnpaDitvLyklysssd...pPpvellRhPqflellidelFk..pdskinpelkskyiellayaas
#MATCH     +++a+  ++s++   + n+aDi  Ly l+++++   +Pp+ ++R   f++ll+++lF      ki  e +sky++lla+a +
#PP        57889999**********************9988889********************976778****************987
#SEQ       SSKARSYVNSMIRAKNTNTADIVELYVLFTQPNesaRPPIGIIRDFPFVQLLVSDLFShsNARKISGENRSKYVHLLALAGA
Ancyromonadida_Ancyromonadida_EP00162_Nutomonas_longa_P022234_comp528_c0_seq1_m.389_comp528_c0_seq1_g.389_ORF_comp528_c0_seq1_g.389_comp528_c0_seq1_m.389_type_internal_len_190_comp528_c0_seq1_3-569                                                                                                                                                                                    4    188      1    189 PF04858.16  TH1               Family    36   188   580     80.4   1.2e-22   1 No_clan  
#HMM       vleeclekfsekDyimepgiidqlkrYvqaGGaPeevielLsenYravaqmanllveWLilt.......Gvkvsevqasvenh................................LkelvlkkFDpkkADaiFtee..GetpaWLteliehetwRsllyrLAeeyPdCLllnftiklisdaGfqgeitsistaa
#MATCH      l+++  k+ e+D ++e +i+++++   +     e++++ L+e Y+++ +m nl+ +W  +                  + ++                                ++++  kkFDp++A  + tee   ++p  +++li+ + wR+l+y L e y d  +ln++i  i + Gf++e++++s a+
#PP        6899999********************999****************************877633443330.........333345556667777777777777788888888777********************955689**************************************************775
#SEQ       SLQDLFGKLREPDALLERNILSTIHSVKSQKVEIEDIVSALAESYQGYPDMINLMLHWSAQIaaidpqaA---------ADKNalldknkkrkretveqrkenavvqarkvviqhVQAFAKKKFDPQRAKVLLTEEymDRAPKIIQDLIAFQEWRALMYDLTELYKDSTMLNYAITAIIESGFKSEVQNVSGAT
Rhodophyta_Eurhodophytina_EP00169_Porphyra_umbilicalis_P008582_OSX76596.1_hypothetical_protein_BU14_0184s0023_Porphyra_umbilicalis                                                                                                                                                                                                                                                     265    374    258    378 PF04858.16  TH1               Family   440   550   580     28.7   5.9e-07   1 No_clan  
#HMM       stpvhlalLdevatkhpllhekvlellvklleskqdeleilvqlelkkslldrmveLlarGyvvPvvkyikkcleredlDisliRyFvtevLeiiapPYsseFvqlflpll
#MATCH      +p ++al   +a +hpll + v+ ll   +       +  +   l+   +d  v +  +G  +   ++++  +  + +D+  +R +v + L ++ pPYs+ Fv+ +l +l
#PP        5789****************************77666666668899**********999999886.699**************************************9877
#SEQ       TAPAYVALAHVIARTHPLLTPDVVALLADAFAAPLPGADDALAASLRALFVDGLVGVARAGGGLA-ANAVAAGWGGGGVDPTYVRRYVRGLLAVARPPYSRAFVETMLGVL
Rhodophyta_Eurhodophytina_EP00172_Hildenbrandia_rubra_P002795_Plantae.Rhodophyta-Hildenbrandia_rubra.ctg39119.p1_GENE.Plantae.Rhodophyta-Hildenbrandia_rubra.ctg39119_Plantae.Rhodophyta-Hildenbrandia_rubra.ctg39119.p1_ORF_type_3prime_partial_len_208_score_50.00_Plantae.Rhodophyta-Hildenbrandia_rubra.ctg39119_68-688                                                              6    179      3    202 PF04858.16  TH1               Family    42   222   580     74.8   6.3e-21   1 No_clan  
#HMM       ekfsekDyimepgiidqlkrYvqaGGaPeevielLsenYravaqmanllveWLiltGvkvsevqasvenhLkelvlkkFDpkkADaiFteeGetpaWLteliehetwRsllyrLAeeyPdCLllnftiklisdaGfqgeitsistaaqqlevfsrvLktavkkileagdddekkeieelak
#MATCH     + ++++D i+e+gi d+++++ +aGG+ ++v  lLsenY ++a+m+nl++ W+    v+ ++ ++++e  ++++v++kF + +AD    +  ++p  +++li +e+w  ++  L   +  C ll+   +  s + + g++     +++ l+ f+ vL + ++++lea d d+++ + e+++
#PP        67999***********************************************975..78888899********************8777999*********************************9999999988888886....7899****************998877776.444444
#SEQ       AELAKPDAILETGIRDKIQEFTRAGGTSQDVARLLSENYVGYAEMVNLVAGWIDA--VELEQSENVIEAAVEDVVRHKFIASRADHALFKLERPPPLIDHLIVSERWWPVIKGLHQVHKGCGLLEEMHRKWSLREIAGDVD----VTKSLDAFTGVLTDIMRNCLEADDIDSQS-LAEMQR
Rhodophyta_Eurhodophytina_EP00176_Chondrus_crispus_P003340_XP_005713172.1_unnamed_protein_product_Chondrus_crispus                                                                                                                                                                                                                                                                      81    667     61    674 PF04858.16  TH1               Family    41   561   580    114.6   5.6e-33   1 No_clan  
#HMM       lekfsekDyimepgiidqlkrYvqaGGaPeevielLsenYravaqmanllveWLilt...GvkvsevqasvenhLkelvlkkFDpkkADaiFteeGetpaWLteliehetwRsllyrLAeeyPdCLllnftik..lisdaGfqgeitsistaaqqlevfsrvLktavkkileagdddekkeieelakmvChgqhtyvfsqvllavLaretkggtt...ikrlsqeiekaAaskghdvt..vitlalngsaayaqakqAlasllsr..........................................naLnpaDitvLyklysssdpPpvellR...hPqflellidelFk......pdskinpelkskyiellayaasvvetiakk........kekelnkdelkatiqaiekvhaivcnakkgssell...aeldklyqciriPvvavGiiawvestvteesyfklqtestpvhlalLdevatkhpllhekvlellvklleskqdeleilvqlelkkslldrmveLlarGyvvPvvkyikkclere.dlDisliRyFvtevLeiiapPYsseFvqlflplleneeitgtmrg
#MATCH      + f   D i+  ++ +ql  ++++   P ++ e L e Y++v +m  +lveW        ++ ++  ++v  + ++ ++ + D + A      e ++   +t + e+++w  ++ ++A ++ +  l n+  +   +s+aG+++e+  + t a  ++  +++  +  +   + +dd+     +++  ++   + + ++s  +++ La++++  ++    +r+ qe++k A++  +++   +  +a + + + a  +  + s +s                                              + +D+    + + +s    v l+R   h +++e ++++lF        d + +   ++ +++llay+   + +  k+          ke  ++e+k+t + i +v +++++ k g          ++ l +  + P +a+G++ w++  +   s  +     +p+hla L+ +a khp l+++vle++ + +   + el+++   +l+ +       L+   +   +v+  + +++++  +D + +R+F+++ L+ii+pP+s+ F+  ++ ll+ne +++ ++ 
#PP        45688899*********************************************877634245666666666666778888888876654....44.44556899*************************98873358********9..679999*********999999999999999999*******************************9998989**********99877655411444554444444444445554444466777777779***************************987644456788889999999887777777744478999999*****8555444444455567788899****98765555544566744332333346799*************88888876554312257********************************888899**************************************99999*****99999999998888899*******875269************************************9998854
#SEQ       PSPFDAFDAILSDDVDHQLSTFLNTHDDPRDATERLMESYEGVPDMIRALVEWSDIYadgTANLEQAVETVLLEHEQTIIPRLDEALAT----TE-KSLPVVTTVTESKRWNPVVCSMAARNKESTLHNLLTResRLSQAGINQEV--LQTPASFVDAITEQFTKLFSPDKQVSDDELLGLYNRVSALCTYDECSTIVSLRMFNKLAHDADTPFMrglYRRVGQEVRKEAVRVMTAANimSEHMARQYVIRLAFITDCVESNVSMrkaivdallnlfggtdrsirrrfetetkilrsvygcligdieIKEADSDVVETVQEFQGSVADKVVLIRmlcHVEVFEDILKALFShkyrtyLDGEPDISKRTCLCMLLAYSGVFICKDDKElptmledeVAKEKLRNEMKTTFTEIRRVAEVCESLKPGCPRFKirgPPVQVLLEGTKSPLIARGVLMWAKEGLEGGSNLRELLVTAPTHLAFLEAIAEKHPVLQGEVLEIIREAFMRDYPELDVIEVEKLRDKFTKTITGLVRIQMAPQIVRMFQGSWANNkRVDLAHLRHFINGLLQIISPPFSRTFAASVMELLNNERVASAIQR
Rhodophyta_Eurhodophytina_EP00177_Eucheuma_denticulatum_P000810_GFKZ01001467.1.p1_GENE.GFKZ01001467.1_GFKZ01001467.1.p1_ORF_type_5prime_partial_len_722_score_99.95_GFKZ01001467.1_2-2167                                                                                                                                                                                              115    341    101    353 PF04858.16  TH1               Family    40   265   580     33.5     2e-08   1 No_clan  
#HMM       clekfsekDyimepgiidqlkrYvqaGGaPeevielLsenYravaqmanllveWLiltGvkvsevqasvenhLkelvlkkFDpkkADaiFteeGetpaWLteliehetwRsllyrLAeeyPdCLllnftikl..isdaGfqgeitsistaaqqlevfsrvLktavkkileagdddekke....ieelakmvChgqhtyvfsqvllavLaretkggtt...ikrlsqeiekaAask
#MATCH      l+ f+ +D+i+   i d+l +Y+ +  + + +ielL +nY+++ +m   l+eW  +     +++++ ve  L +   ++  pk  +a+ t e   p  +  l ++e+w  ++  +A ++ +  l n+  +   + +aG+ +++ +        + f + +  ++++++ +g+  +++e     +++a m    + t + +  ll++L+re+ +  t   ++r+sqe++k A++ 
#PP        4677999************************************************999777777777777766543.23334444455666777666.5899***********************9998875226799****99653......3446666666677777776666665544458999*************************99988888**********99865
#SEQ       DLAPFHGSDSILSETIEDDLSNYMATNENIKPAIELLMDNYEGYPDMIRCLIEWANSYTDGEKNLEKAVEAVLLDH-EQTIIPKLDEALATSESALP-VISTLTASERWNPVVSAMAARNKESTLHNLLTREtrLAKAGITHDVLAS------PKTFVEAICLQITNVIGNGKPVSESElcelYKRIATMSTYDETTTITALRLLNLLTREAPDPITrglLRRISQEVRKEAVNV
Rhodophyta_Eurhodophytina_EP00177_Eucheuma_denticulatum_P000810_GFKZ01001467.1.p1_GENE.GFKZ01001467.1_GFKZ01001467.1.p1_ORF_type_5prime_partial_len_722_score_99.95_GFKZ01001467.1_2-2167                                                                                                                                                                                              442    712    432    719 PF04858.16  TH1               Family   321   572   580     85.4   3.8e-24   1 No_clan  
#HMM       lRhPqflellidelFk......pdskinpelkskyi.ellayaasvvetiakk........kekelnkdelkatiqaiekvhaivcnakkgssell...aeldklyqciriPvvavGiiawvestvteesyfklqtestpvhlalLdevatkhpllhekvlellvklleskqdeleilvqlelkkslldrmveLlarGyvvPvvkyikkclere.dlDisliRyFvtevLeiiapPYsseFvqlflplleneeitgtmrgege.ndpvseFi
#MATCH     l h +++e ++++lF        d k + e k k++  llaya   + + + +          k+  ++e+ + ++ ie+v++i+++ k g          ++ l + +  P  a+Gi+ w++  ++  +  +     +p hla L+ +a+kh+ l+ +vl+++ + +  +++el+i  q el+ + ++    ++   + v +++    +++ +  +D s +R+Fv+++L +i+pP+s+eF++ + +llene +++ ++++      v+eF 
#PP        5567788889999998554444455555.556666515789998765443333222332224455556788889999*******9999988655431225699******************************99999*************************************************************************876479***************************************9976654133455554
#SEQ       LCHFEVFEDILKSLFShehrtyIDGKPD-EGKRKCLaLLLAYAGIFITIDELDlsdmlsddMAKQRLRQEVGTLVDEIETVVKICEELKPGCPRFKikgKPVEVLLKALENPLLARGILMWAREGLQGGKDTRALMITAPRHLAFLEAIAQKHKVLQAEVLDVIRAAFMREYSELDINQQEELRGKFMNSVTGMIRIQMGVQIINVFLTSWADNpRVDRSHLRHFVSGMLKTISPPFSAEFAENVRKLLENERVKSAVNSDKVvGTLVNEFK
Rhodophyta_Eurhodophytina_EP00178_Gracilaria_changii_P006385_TRINITY_DN20_c0_g1_i2.p1_TRINITY_DN20_c0_g1_TRINITY_DN20_c0_g1_i2.p1_ORF_type_complete_len_607_score_95.77_TRINITY_DN20_c0_g1_i2_232-2052                                                                                                                                                                                   5    589      1    600 PF04858.16  TH1               Family    41   560   580    106.6   1.5e-30   1 No_clan  
#HMM       lekfsekDyimepgiidqlkrYvqaGGaPeevielLsenYravaqmanllveWLiltGvkvsevqasvenhLkelvlk...kFDpkkADaiFteeGetpaWLteliehetwRsllyrLAeeyPdCLllnftiklisdaGfqgeitsistaaqqlevfsrvLktavkkileagdddekke....ieelakmvChgqhtyvfsqvllavLaretkggtt...ikrlsqeiekaAaskghdvtvi..........tla......lngsaayaqakqAlasllsr............................naLnpaD..itvLyklysssd.pPpvellRhPqflellidelFk.......pdskinpelkskyiellayaasvvetiakk........kekelnkdelkatiqaiekvhaivcnakkgss..ell.aeldklyqciriPvvavGiiawvestvteesyfklqtestpvhlalLdevatkhpllhekvlellvklleskqdeleilvqlelkkslldrmveLlarGyvvPvvkyikkcler.edlDisliRyFvtevLeiiapPYsseFvqlflplleneeitgtmr
#MATCH     le f++ D i++ gi + lk + +aGG   e+ e Ls+ Y ++ +m  llveW+ l G  ++ +++      + ++l+   +  pk  D++   +  +  +Lt l+++++w  ++  +A ++   Ll +  +    ++ +++   s+ +aa + +vf + +k++ + +  ++  +++ +      +++ ++   +ht v++  +l  ++r +k+  t    kr+ +e++ka +++    t++          +l       ++g+  +++    la++l++                            +  n +D  + + ++ ys ++    +ell h +++e +++++F         d   n++ ++ ++ llay      +++k+        + +e+ ++++k+  + i++v+a ++    g+   ++     ++l + ++ P +a G+  w+   +  +s  +     +p hla L+ va +h++l++k+l+++ + +   ++ l+i  + +++ + +   + L    +   vv +  + ++  e +D++ +R Fv++ L++i+ P+s+   + f +l++   + + + 
#PP        678999**************************************************99777655443....333343311134466667777..677889***************************99755...466666666667655544.699999999999888777666655522346778899999********************99988888999999988877776655543111111111211123233477777777777778888887*************************998455555542445555.555552789******************9777666556666888888888999**9997777777788888776678888999***9**********7777777641133303457899***************************99999***************************************9999************988888888999998888751579*********************************999888773
#SEQ       LEVFEKVDAILDEGIEERLKSFASAGGDLTEACEALSQSYDGYPDMLRLLVEWIDLYGNGTEVLEKA----FQTVILSneaNIIPKLDDSLA--KPDAKEFLTTLVSSDRWGPVMSDMASRHKTSLLYDTLM---REKRLKDADLSLDSAASE-QVFLKAMKEQFSIFFGSSAGQSSVSlqnlFARIKALCSYDEHTLVVGTRFLCHMSRHAKQPLTrgvYKRVGEEVRKAVVENAISSTSVdeqekkyeifRLFamidaaVAGADINRSLVDSLANILASgsktksfqkeittltsvygfllgdigmsEFSNDGDsvMDTTFQ-YSVTEkLFCIELLCHMEIVEGIMNAIFShrhrsytIDGAPNADKRKCLVLLLAYIEMFKTMPEKDirgvldrpSLRETIRNNIKSEAERINTVVAACEACPPGTPwfKMKrGIAKTLVDSVKNPLMAYGVYVWACEGLKGSSDARALIVTAPKHLAFLQAVAETHIQLRPKILDAVHEAFVRDYEGLDITEIEDMRDMYIKYIISLTRIQMAPDVVDAFFEKWAGdERVDMAHLRRFVSGLLDTISLPFSAALEEKFSRLVKHTRVNSALD
Rhodophyta_Eurhodophytina_EP00178_Gracilaria_changii_P006757_TRINITY_DN219_c0_g1_i1.p1_TRINITY_DN219_c0_g1_TRINITY_DN219_c0_g1_i1.p1_ORF_type_complete_len_602_score_81.06_TRINITY_DN219_c0_g1_i1_298-2103                                                                                                                                                                               5    227      1    241 PF04858.16  TH1               Family    41   265   580     37.0   1.8e-09   1 No_clan  
#HMM       lekfsekDyimepgiidqlkrYvqaGGaPeevielLsenYravaqmanllveWLilt....GvkvsevqasvenhLkelvlkkFDpkkADaiFteeGetpaWLteliehetwRsllyrLAeeyPdCLllnftik..lisdaGfqgeitsistaaqqlevfsrvLktavkkileagdddekkeieelakmvChgqhtyvfsqvllavLaretk..ggttikrlsqeiekaAask
#MATCH     l+ f+ +D i   + ++ql+ + + GG+  e+ e Lse Y +  +m  ++ +W+ +      v    +q+    +++ ++       k Da  +    +p+++ ++++ ++w ++ly++A ++ + +l +   +   + + G+ +   s+ +a   l+   ++L  a+k+   +  d  +++i  la      +ht++  q+l+++  r  +       + ++q +++ A++ 
#PP        567999************************************************998553334444555555555555553......556666667789************************9999988666522567888876..46666778888888888888887766666666664444432..4557999999999888766544104444777888888877765
#SEQ       LAFFKRPDAIFHDDCVEQLRSFAKGGGNVREACEALSESYLGLPDMIRAVTDWMSDYrdgeQVVLDAMQTYLLSNVNTMIP------KIDAELARGADSPTFISDMLAPPRWGNVLYEIAAQHRQSILADRIYRgtRLLQIGYSE--SSVISADDVLDFVVEQLGIAMKSQSYEEIDIATRKIAFLAT--SSEIHTFIILQFLVKMEDRSLDlnAKNCYRYFAQAVRREAVNY
Rhodophyta_Eurhodophytina_EP00178_Gracilaria_changii_P006757_TRINITY_DN219_c0_g1_i1.p1_TRINITY_DN219_c0_g1_TRINITY_DN219_c0_g1_i1.p1_ORF_type_complete_len_602_score_81.06_TRINITY_DN219_c0_g1_i1_298-2103                                                                                                                                                                             322    594    313    597 PF04858.16  TH1               Family   318   571   580     50.5   1.4e-13   1 No_clan  
#HMM       vellRhPqflellidelFkpds......kinpelkskyiellayaasvvetiakk.......kekelnkdel.katiqaiekvhaivcnakkgssell...aeldklyqciriPvvavGiiawvestvteesyfklqtestpvhlalLdevatkhpllhekvlellvklleskqdeleilvqlelkkslldrmveLlarGyvvPvvkyikkcleredl.DisliRyFvtevLeiiapPYsseFvqlflpllenee.itgtmrgegendpvseF
#MATCH     +  lRh ++++ l+ +lF+p++      ++n + ++ ++ llay+ + +  + ++       ke+ l+ ++l + + + + +v++i+++ k gs        +++ l + +r P++a G++ w+e  +   +  +      p +l  L+ va  h  l+++vle++ +     + +l+     +l+ ++++    ++   +   ++ +i   + r+d+ D + +  F+  +L +i+pPY +   + +l +l++e  i+  m  e  +  ++eF
#PP        6789***************664222222677788888999*****9988776665544444344445544432566788999****9999999865541116799******************************99999**************************99887777777775666789999999999999999999*********99875487766668889*******************998887155667666667777777
#SEQ       IRALRHIEIVDALLAQLFNPEAtnanvaQVNLKKRNCLCLLLAYSRTFTPLQPDEilrrlsnKETLLELNNLvRRAKRDLVQVVKICEELKPGSIVSKgngKHIQYLLAAVRDPIIAQGVLIWAEERLRGGKDVRSLIITLPKYLSFLEAVADAHGFLQRRVLEVIEEASIRDYPDLADEKVEQLRCTMVNSIAGMVRFNMGEKIIYFITMRWVRDDTvDEAHLIRFIISMLRTISPPYHPVLYSQMLEFLQEERvIRAAMADETAQSLINEF
Rhodophyta_Proteorhodophytina_EP00179_Madagascaria_erythrocladioides_P002334_CAMPEP_0198321546_NCGR_PEP_ID_MMETSP1450-20131203_10243_1_TAXON_ID_753684_ORGANISM_"Madagascaria_erythrocladiodes_Strain_CCMP3234"_NCGR_SAMPLE_ID_MMETSP1450_ASSEMBLY_ACC_CAM_ASM_001115_LENGTH_209_DNA_ID_CAMNT_0044025115_DNA_START_1_DNA_END_625_DNA_ORIENTATION_-                                      12    178      1    197 PF04858.16  TH1               Family   398   560   580     81.6   5.5e-23   1 No_clan  
#HMM       sellaeldklyqcir.iPvvavGiiawvestvteesyfk..lqtestpvhlalLdevatkhpllhekvlellvklleskqdeleilvqlelkkslldrmveLlarGyvvPvvkyikkcl.eredlDisliRyFvtevLeii.apPYsseFvqlflplleneeitgtmr
#MATCH     ++ +++ld+l   ++ + vva+G+++w  + + +  y+   + t   p+hl lL  va+ hpll++ vl ++ + l+ k  +l+ l+ lelk++ ld  veL+  G    v+  + +   ++  lD sl+R+Fv   L ++ apP s++Fv  fl ++      + +r
#PP        667888888887764499********************8456666778*****************************986.58999******************99866666666554413457**************8762799***********998766655554
#SEQ       TDIVSSLDRLLPLLQeYAVVATGMLRWLSCLLRDANYYVasYDTSVFPIHLSLLRHVAAAHPLLRPDVLAIVANGLQVKP-DLDALIVLELKRQFLDALVELMRDGSGDDVLDVLDELRrQQPHLDQSLVRHFVERTLRTVaAPPCSAQFVARFLAIIAAPAALEAVR
Rhodophyta_Proteorhodophytina_EP00179_Madagascaria_erythrocladioides_P016430_CAMPEP_0198367318_NCGR_PEP_ID_MMETSP1450-20131203_155129_1_TAXON_ID_753684_ORGANISM_"Madagascaria_erythrocladiodes_Strain_CCMP3234"_NCGR_SAMPLE_ID_MMETSP1450_ASSEMBLY_ACC_CAM_ASM_001115_LENGTH_469_DNA_ID_CAMNT_0044074799_DNA_START_1_DNA_END_1406_DNA_ORIENTATION_                                    109    206     85    211 PF04858.16  TH1               Family   217   312   580     51.0     1e-13   1 No_clan  
#HMM       ieelakmvChgqhtyvfsqvll.avLaret.kggttikrlsqeiekaAaskghdvtvitlalngsaayaqakqAlasllsrnaLnpaDitvLyklyss
#MATCH     +  +++m+ h+qhty+++q ll +v +  t ++g++++rl+qe++   + +   +  i+l l gs +y ++++Al sll ++  np+Di +L+  ys+
#PP        566899*************76516665544157999*********9999999999999**************************************96
#SEQ       MGGFHRMAAHSQHTYLYAQALLlRVATTATdERGVSVRRLAQELQAPLTPRYAVARRIALLLDGSRRYGRVHTALESLLDSDGCNPGDIITLFTCYSG
Rhodophyta_Proteorhodophytina_EP00179_Madagascaria_erythrocladioides_P017588_CAMPEP_0198343724_NCGR_PEP_ID_MMETSP1450-20131203_62247_1_TAXON_ID_753684_ORGANISM_"Madagascaria_erythrocladiodes_Strain_CCMP3234"_NCGR_SAMPLE_ID_MMETSP1450_ASSEMBLY_ACC_CAM_ASM_001115_LENGTH_81_DNA_ID_CAMNT_0044048925_DNA_START_1_DNA_END_243_DNA_ORIENTATION_                                        14     68      3     72 PF04858.16  TH1               Family   315   367   580     41.2   9.2e-11   1 No_clan  
#HMM       pPpvellRhPqflellidelFkpd..skinpelkskyiellayaasvvetiakkk
#MATCH     pPp +llR P++l ll+ elF p+   +i ++++ ky+++laya+sv++   +++
#PP        9*********************752278********************9887765
#SEQ       PPPASLLRRPALLALLVRELFTPQlaRRIRSQHRAKYVYVLAYAVSVYDSRCDDD
Rhodophyta_Proteorhodophytina_EP00179_Madagascaria_erythrocladioides_P024084_CAMPEP_0198329170_NCGR_PEP_ID_MMETSP1450-20131203_15997_1_TAXON_ID_753684_ORGANISM_"Madagascaria_erythrocladiodes_Strain_CCMP3234"_NCGR_SAMPLE_ID_MMETSP1450_ASSEMBLY_ACC_CAM_ASM_001115_LENGTH_412_DNA_ID_CAMNT_0044033365_DNA_START_1_DNA_END_1236_DNA_ORIENTATION_-                                    261    395    249    398 PF04858.16  TH1               Family   441   577   580     30.0   2.3e-07   1 No_clan  
#HMM       tpvhlalLdevatkhpllhekvlellvklleskqdeleilvqlelkkslldrmveLlarGyvvPvvkyikkcleredlDisliRyFvtevLeiiapPYsseFvqlflplleneeitgtmrgege.ndpvseFiedcka
#MATCH     t+ +l +L+ +a  hp l+ + l+++   +   + e++i     lk+  l   v L    y +     ++ +   +++D  l+R Fvt  L  ++pPY++ Fv+ +  l+ ++ +++ +  +++    v+  +++c++
#PP        5689***********************9998765.78998889999999999997755..44445555566666678***************************9999888888888885544414567777777776
#SEQ       TTAYLEILESIARDHPRLRLTALDIIWDAFVCDY-EGDITKVQSLKQLYLGSYVFLSQ--YNLAEEAMARFAAVADTVDRGLVRVFVTRLLSLAGPPYTQSFVDGVSALILEDAVAKAIADDQDaRRLVKRLLHECES
Rhodophyta_Proteorhodophytina_EP00179_Madagascaria_erythrocladioides_P025796_CAMPEP_0198350726_NCGR_PEP_ID_MMETSP1450-20131203_100072_1_TAXON_ID_753684_ORGANISM_"Madagascaria_erythrocladiodes_Strain_CCMP3234"_NCGR_SAMPLE_ID_MMETSP1450_ASSEMBLY_ACC_CAM_ASM_001115_LENGTH_83_DNA_ID_CAMNT_0044056573_DNA_START_1_DNA_END_248_DNA_ORIENTATION_-                                       2     49      1     57 PF04858.16  TH1               Family   157   204   580     47.8   9.5e-13   1 No_clan  
#HMM       eeyPdCLllnftiklisdaGfqgeitsistaaqqlevfsrvLktavkk
#MATCH     e+y + L+lnf+++ is+aG q ei s+staa +l+vf+rvL +++ +
#PP        99******************************************9976
#SEQ       ERYKQSLVLNFAVQRISEAGHQREIASLSTAATYLSVFNRVLIDSIDT
Rhodophyta_Proteorhodophytina_EP00181_Compsopogon_caeruleus_P006351_CAMPEP_0184688548_NCGR_PEP_ID_MMETSP0312-20130426_30159_1_TAXON_ID_31354_ORGANISM_"Compsopogon_coeruleus_Strain_SAG_36.94"_LENGTH_689_DNA_ID_CAMNT_0027145799_DNA_START_1_DNA_END_2070_DNA_ORIENTATION_                                                                                                            105    649     92    672 PF04858.16  TH1               Family    47   556   580     97.4   9.1e-28   1 No_clan  
#HMM       kDyimepgiidqlkrYvqaG..GaPeevielLsenYravaqmanllveWLilt....GvkvsevqasvenhLkelvlkkFDpkkADaiFteeGetpaWLteliehetwRsllyrLAeeyPdCLllnftiklisda.............Gfqgeitsis.taaqqlevfsrvLktavkkileagdddekke..ieelakmvChgqhtyvfsqvll...avLa...retkggttikrlsqeiekaAaskghdvtvitla....lngsaayaqakqAlasllsr..........naLnpaDitvLyklysssdpPpvellRhPqflellidelFkpdski..npelkskyiellayaasvvetiakkkekelnkdelkatiqaiekvhaivcnakkgssellaeldklyqciriPvvavGiiawvestvtee.syfk.l..qte..stpvhlalLdevatkhpllhekvlellvklleskqdeleilvqlelkkslldrmveLlarGyvvPvvkyikkcleredlDisliRyFvtevLeiiapPYsseFvqlflplleneeit
#MATCH     +D + +p ++d l++ v+ G   + +e+   L e +r+  + a +l  WL+         v ++ + v++ L+  ++++F+ k+ ++ F+ + e+p WL+ +++++ w  ll rL e+y   +  +  i +is +             G +g  ++     ++ ++  +r L+  v+ + +  ddd+ +         mv   + t+v +   l   ++L+   +++ +  +i++++++i++  as++++  ++ l     l +   +  ++ A+++l+               +p   ++L    +  ++ ++++l  P++ +  + +lF+p++    n   ++ +  ++a +a     +a+   + ++   l   i+a+  v +          e   +++ + ++   P  a+G+i w ++ + e+ +    +  +t    t+v+l +++ +a  hpll + v++ l + +    + l+ l  + +k   ld  ++L   G+    +k  + +l+  d D s+iR F    L +++pPY++ F + ++ l+   e  
#PP        677777777777766.4444112345666789******************9887544234566777888999999*********************************************999988888888765222221221111122222222221234556777899999999999999999888656788899**********876544111567611145555666********************99998344333444444556666666655888887744444444444444...4445678999*****************996431133444444444444444....2222..2233..344445788777766.4445556777889999******************9888775243332211222114569*******************************************************************9996..59****************************9999876655
#SEQ       DDAVFDPRMVDWLRQ-VKDGeiSSLKEIKRELEERFRGREESAAMLLAWLRELrggeTGAVDDIVVKVVEALERRIVESFNLKRLEEAFVSKDEPPGWLDAMLASPLWQPLLNRLVENYRSAVSSSPFISYISRRlalyestkgaanpGENGSNKNPPvVGTEAVNSAERFLAAFVEMVSNVLDDDRGSLtlAPSSLAMVRYDERTFVAAARCLaevEILTaahKDNPKRRKIQKIAEDIRSSSASHDTEWRQRGLLissfLVSERDDVPTRVATSKLIKFvmdlmdgsefADFDPDQTSTL---TAMVQQASLSVLALPEIADACVTALFEPGKVGsrNRSIREILSIIIARSAV----TAEA--QDTQ--KLAVKIHALADVTSS-LPPGCPRYEIRDHIKFILEVANSPPCAAGLIIWSRASILEHpKPLAlVptKTTnvATNVYLEIIERIAFLHPLLAKDVIDTLWSAFSFPFKGLDELQSITMKELFLDSLIHLSRFGFGTELIKRFQSSLN--DSDQSIIRRFFHRLLVTAGPPYTQVFTDALFDLVATGENF
Rhodophyta_Proteorhodophytina_EP00187_Rhodella_violacea_P001074_CAMPEP_0174910286_NCGR_PEP_ID_MMETSP0167-20121228_72003_1_TAXON_ID_38298_ORGANISM_"Rhodella_maculata_Strain_CCMP736"_LENGTH_616_DNA_ID_CAMNT_0016154499_DNA_START_1_DNA_END_1850_DNA_ORIENTATION_-                                                                                                                     354    603    352    606 PF04858.16  TH1               Family   320   576   580     71.7   5.5e-20   1 No_clan  
#HMM       llRhPqflellidelFk.pdskinpelkskyiellayaasvvetiakkkekelnkdelkatiqaiekvhaivcnak..kgssellaeldklyqc.iriPvvavGiiawvestvteesyfklqtestpvhlalLdevatkhpllhekvlellvklleskqdeleilvqlelkkslldrmveLlarGyvvPvvkyikkcleredlDisliRyFvtevLeiiapPYsseFvqlflplleneeitgtmrgegendpv.seFiedck
#MATCH     +lR+P +++ l++++F  + +++n    ++++ l  + +s   t  ++ e+e ++ el  t     ++   ++++    ++ +l  e+  +++  +  P+va+G++ w+++++t++          p+++a ++ +a  hpll++ +lell   + +     e+   +e+  +  d  + L  +G+vv v+k i+  +++  +D s+ R  v +vLe + pP+ss F +l++ l     i + +rg+ + + +   Fi dc+
#PP        69*************976999999...4567666555555...8888888888999988754...33333334444214445678899999985499*****************998888666678******************************76554444.447788899********************998877..*********************************************997766257999996
#SEQ       VLRTPLIINSLLKAMFWnVSTRVN---EERCVALADFVVS---TLMEEGETERSRKELVETL---SNAAIKCSKTPpgSAKYQLKREMFPIFNGpMNNPIVAAGLVWWIRAALTKHPNPSELLVVGPIYVAAIERIAVFHPLLRSDLLELLWDCIRTPILVDEV-RLVEILGMYCDGLIGLFRQGMVVDVLKHIQVLVDE--VDFSITRKLVMQVLEYVEPPFSSLFFDLLVGLCSHPAILSALRGDHQLNVAhARFIRDCN
Rhodophyta_Proteorhodophytina_EP00188_Purpureofilum_apyrenoidigerum_P004103_Plantae.Rhodophyta-Purpureofilum_apyrenoidigerum.ctg44886.p1_GENE.Plantae.Rhodophyta-Purpureofilum_apyrenoidigerum.ctg44886_Plantae.Rhodophyta-Purpureofilum_apyrenoidigerum.ctg44886.p1_ORF_type_5prime_partial_len_160_score_35.93_Plantae.Rhodophyta-Purpureofilum_apyrenoidigerum.ctg44886_291-770       7    141      1    144 PF04858.16  TH1               Family   441   575   580     57.1   1.4e-15   1 No_clan  
#HMM       tpvhlalLdevatkhpllhekvlellvklle.skqdeleilvqlelkkslldrmveLlarGyvvPvvkyikkcleredlDisliRyFvtevLeiiapPYsseFvqlflplleneeitgtmrgege.ndpvseFiedc
#MATCH      p +l l   +a  hp l+e vle+  + +e     e++ l  l+++k  ++  ++L  +G    v++ +++ +++ + D sl+R Fv ++L  ++pP+s++F++ fl ++   ei    + + +  d    F  +c
#PP        57899999***********************655678888999*************************9987.666.79*************************************999998876246666666555
#SEQ       GPYYLYLSSKIAELHPALREDVLEVTGRAFEwNAPVEVDELTTLDIRKIYVEHLIDLSQKGIAFSVLQVVRR-WSH-SSDASLVRTFVRQMLALVGPPFSKQFAENFLDFVSTSEICHAFKYDRDgRDLLRRFAGEC
Rhodophyta_Proteorhodophytina_EP00189_Rhodosorus_marinus_P001308_CAMPEP_0113958460_NCGR_PEP_ID_MMETSP0011_2-20120614_3438_1_TAXON_ID_101924_ORGANISM_"Rhodosorus_marinus"_LENGTH_571_DNA_ID_CAMNT_0000969337_DNA_START_220_DNA_END_1935_DNA_ORIENTATION_-_assembly_acc_CAM_ASM_000156                                                                                                    6    557      2    559 PF04858.16  TH1               Family    36   578   580    194.3     4e-57   1 No_clan  
#HMM       vleeclekfsekDyimepgiidqlkrYvqaGGaPeevielLsenYravaqmanllveWLiltGvkvsevqasven.hLkelvlkkFDpkkADaiFteeGetpaWLteliehetwRsllyrLAeeyPdCLllnftiklisdaGfqgeitsis......taaqqlevfsrvLktavkkileagdddekke.ieelakmvChgqhtyvfsqvllavLaret..kggttikrlsqeiekaAask.....ghdvtvitla....lngsaayaqakqAl.asllsrnaLnpaDitvLyklysssd.pPpvellRhPqflellidelFkpds..kinpelkskyiellayaasvvetiakkkekelnkdelkatiqaiekvhaivcnakkg...ssellaeldklyqciriPvvavGiiawvestvteesy.fklqtestpvhlalLdevatkhpllhekvlellvklleskqdeleilvqlelkkslldrmveLlarGyvvPvvkyikkcleredlDisliRyFvtevLeiiapPYsseFvqlflplleneeitgtmrgegen.dpvseFiedckan
#MATCH     + ee+l  +   D +  pg+i  + +Y++ GG  ++v + L + + ++ +    l  WL     +  e  + v+n  L++lv++kFDpk AD+iF e G++p+WL+ +i++++w s+l +L        +l+++i+ +  a   ++i   s      ta +   vfs +L++ v ++ +a+ d   +  +++lak++C  + ++v++  +l+   r +  ++ + + r+ qei+  A+++     ++ + v ++a     ng    ++   Al   ++   +L+      L+k y+++  +   +++  Pq+l+ l+ +lF p+     +p+ ++ + e++a + s     +++++ e   + lk        + +++ n   g   s+     l+ l q i   +v++G++ w++  + e+     l++   p +l +   +a  hpll++ vl++  k ++sk +el+ l  l+++k   +  +++   G  +Pv++ +++  ++   Disl+R+Fv+ +L  ++pP s++F++ fl l+ +ee++++ r ++e  +    Fi +c+ +
#PP        6789999999*************************************9998888899**99966666665555541599*********************************************************9877777777754432222247778889*************99988876654499***************87666554444401455669999999999888752211134455666664233355555555555541345666666643...5789999887577889*****************875224567777778888888888.....222222222344555.......555544444332112333456899999****************99987654044554.679******************************************************************9986655...*******************************************998647889999999876
#SEQ       KAEELLVELRRVDRLSHPGVIGLVEEYLRCGGDEKKVRQALVDGFVGYEAACAQLSIWLTALKKDSGEASEEVANsCLENLVMQKFDPKLADQIFLETGKAPDWLESMIRDPFWCSVLRKLNSSAKSSAVLDYAIRRMDMAISVSDIGGTSgngmnvTALEDPHVFSTLLAEGVLGVTSATTDAGFHVeMNRLAKLACFDERSFVYTSRVLSEALRTSsgEKQKLLSRILQEIQAEAIKQcsgseQGLAFVLRIAllfsWNGHDDVEKILDALmKTMFGTPTLEEI---ELLKSYVKNGgKGLSDPICLPQVLQRLLFALFVPGGygATDPKGRELLSEVIARSIS-----SESSTAESLSNSLKQ-------TSELCANHPSGvprSTLHRRVLGPLKQEIAHACVSAGVLIWIQHGLCENPKpMDLKV-VVPYYLNISTRIAEIHPLLRQDVLQVTAKAFDSKSAELDELTWLDIRKIYTEHLIDISRLGIALPVLEVVSNWASE---DISLLRNFVKLMLGLAGPPHSRDFASAFLALISKEEVRSSFRHDAEGlELLRRFIGECQDH
Rhodophyta_Proteorhodophytina_EP00190_Bangiopsis_sp_CCMP1999_P003305_CAMPEP_0198727306_NCGR_PEP_ID_MMETSP1475-20131203_4077_1_TAXON_ID_ORGANISM_"Unidentified_sp._Strain_CCMP1999"_NCGR_SAMPLE_ID_MMETSP1475_ASSEMBLY_ACC_CAM_ASM_001111_LENGTH_301_DNA_ID_CAMNT_0044489325_DNA_START_1_DNA_END_902_DNA_ORIENTATION_                                                                     7    201      2    207 PF04858.16  TH1               Family    41   227   580     84.2   8.7e-24   1 No_clan  
#HMM       lekfsekDyimepgiidqlkrYvqaGGaPeevielLsenYravaqmanllveWLilt.GvkvsevqasvenhLkelvlkkFDpkkADaiFteeGetpaWLteliehetwRsllyrLAeeyPdCLllnftiklisd....aGfqgeitsis..taaqqlevfsrvLktavkkileagdddekke.ieelakmvChg
#MATCH     le + + D +m pg++d + ++ + GG+ +ev++ L e + ++  m   l  WL    G + s  ++++ + L++l+lk+FD k+ D++F  +G++p WL+e++ +e+wR+l+ +L  e+    ll+ +++ +      aG+ g     s   a +  + f ++L +a+++   a++ ++ ++ ++++a+++C  
#PP        6788899***********************************************97769999999999999***********************************************************987541112444443322221344555567999******9999888766654449*******965
#SEQ       LEELGKVDRLMHPGVLDVIEEFTSLGGTKDEVLHALTEGFVGYEVMCFQLKAWLTEVrGDDGSYADKVAMDCLENLILKEFDVKRVDSLFLADGKSPEWLEEMLLSERWRKLFRKLSKENQGSALLDHAVRKMDMmeevAGITGKSAESSslHAMEDPKRFAELLVEAITTAAGATEAEKLQHeLQRVARLACFD
Rhodophyta_Proteorhodophytina_EP00190_Bangiopsis_sp_CCMP1999_P004349_CAMPEP_0198727182_NCGR_PEP_ID_MMETSP1475-20131203_3991_1_TAXON_ID_ORGANISM_"Unidentified_sp._Strain_CCMP1999"_NCGR_SAMPLE_ID_MMETSP1475_ASSEMBLY_ACC_CAM_ASM_001111_LENGTH_710_DNA_ID_CAMNT_0044489191_DNA_START_1_DNA_END_2127_DNA_ORIENTATION_-                                                                   5    552      1    562 PF04858.16  TH1               Family    59   557   580    161.8   2.8e-47   1 No_clan  
#HMM       lkrYvqaGGaPeevielLsenYravaqmanllveWLilt.GvkvsevqasvenhLkelvlkkFDpkkADaiFteeGetpaWLteliehetwRsllyrLAeeyPdCLllnftiklisd....aGfqgeitsis..taaqqlevfsrvLktavkkileagdddekke.ieelakmvChgqhtyvfsqvllavLaretkggtt....ikrlsqeiekaAaskghd.vtvitla......lngsaayaqakqAlasllsr.........................................naLnpaDitvLyklysssdpPpvellRhPqflellidelFkpds..kinpelkskyiellayaasvvetiakkkekelnkdelkatiqaiekvhaivcnakkg..ssellae.ldklyqciriPvvavGiiawvestvtee.syfklqtestpvhlalLdevatkhpllhekvlellvklle.skqdeleilvqlelkkslldrmveLlarGyvvPvvkyikkcleredlDisliRyFvtevLeiiapPYsseFvqlflplleneeitg
#MATCH     + ++ + GG+ +ev++ L e + ++  m   l  WL    G + s  ++++ + L++l+lk+FD k+ D++F  +G++p WL+e++ +e+wR+l+ +L  e+    ll+ +++ +      aG+ g     s   a +  + f ++L +a+++   a++ ++ ++ ++++a+++C  + ++v++  +la +a  ++gg+       r +qei++  +++    v    la      l + ++ a+ ++A a    r                                         ++   +D+  L +   +sd P   llR+P++l  l+d+lF p+s     pe ++ +  ++a   +++     +     ++ e+     +++++ ++++n   g   s+l+   ++ l + i    va G++ w++  + e+ +  +l++   p +l l   +a  hp l+e  le+  + +e    ++++ l +l+++k  ++  ++L  +G    v++ +++ +++ + D sliR Fv ++L +++pP+s++F++ fl ++   ei+ 
#PP        6788899*****************************97769999999999999***********************************************************9875411224544433222213455555679*********999888766655449*********************99999999999866775677788877666554321333333311111144444444444444433..25588***********************************999999*************************************99732356788888888888766622.....2.....2234444...555577776666554223445444267888899999***********99887515555655.689*****************************744556666666*************************9987.666.79********************************9998864
#SEQ       IEEFTSLGGTKDEVLHALTEGFVGYEVMCFQLKAWLTEVrGDDGSYADKVAMDCLENLILKEFDVKRVDSLFLADGKSPEWLEEMLLSERWRKLFRKLSKENQGSALLDHAVRKMDMmeevAGITGKSAESSslHAMEDPKRFAELLVEAITTAAGATEAEKLQHeLQRVARLACFDERSFVCTLRVLADIASSKNGGKEsenfYIRTAQEIRRESVKQTASrVDGTILAtnaallLGSISSGAKPRRAPART--RcctgvapdtdggcrslpllllpttgvgirddlvgavvnlvaGTPSQSDLGSLQNYLQKSDLPQTRLLRQPEILRALLDALFTPGSvgSSSPEARESLSVVIARLCALT-----N-----DRSEIEG---SLKTAAEVCSNNPPGvpRSQLQKRvIGPLEKEIVHASVAGGVLLWIQHSLCENpKPIELKV-VVPYYLYLSSKIAELHPALREDALEITGRAFEwNAPADVDELTILDIRKIYVEHLIDLSQKGIAFSVLQVVRR-WSH-SSDASLIRTFVRQMLAVVGPPFSKQFAESFLDFVSTGEIAM
Chloroplastida_Chlorophyta_EP00191_Tetraselmis_sp_GSL018_P014379_CAMPEP_0177581278_NCGR_PEP_ID_MMETSP0419_2-20121207_2057_1_TAXON_ID_582737_ORGANISM_"Tetraselmis_sp._Strain_GSL018"_LENGTH_245_DNA_ID_CAMNT_0019070299_DNA_START_1_DNA_END_732_DNA_ORIENTATION_                                                                                                                         2    159      1    162 PF04858.16  TH1               Family   417   576   580     75.9     3e-21   1 No_clan  
#HMM       avGiiawvestvteesyfk..lqtestpvhlalLdevatkhpllhekvlellvklleskqdeleilvqlelkkslldrmveLlarGyvvPvvkyikkcleredlDisliRyFvtevLeiiapPYsseFvqlflplleneeitgtm...rgegendpvseFiedck
#MATCH     + G++++ve+++ +  +++  ++   +pv+l lL+ +a+ hp l+++v+ ++ + l++ ++         l + lld+ v Ll+ G v  v++ + k +e+   D+sl+R+ v ++L ++apPYs+eF++ +l+l+  ++ ++++   rg  e    +eF   c 
#PP        68****************9988999999*****************************99998776.....899****************99998765.888.8*********************************99999988733356666677778877776
#SEQ       SLGVLHFVEAALGDLDFYRntMCMAAAPVFLRLLNQIAALHPALRRQVVGIVSRSLDTMGNSKPS-----LARNLLDLAVLLLSYGEVAAVMQMATK-WEK-AADPSLVRHLVLQILSVAAPPYSPEFASWLLRLILAASFRKQRdapRGSTEAFLLEEFARACA
Chloroplastida_Chlorophyta_EP00192_Tetraselmis_astigmatica_P008652_CAMPEP_0117688256_NCGR_PEP_ID_MMETSP0804-20121206_23709_1_TAXON_ID_1074897_ORGANISM_"Tetraselmis_astigmatica_Strain_CCMP880"_LENGTH_631_DNA_ID_CAMNT_0005500649_DNA_START_106_DNA_END_2000_DNA_ORIENTATION_                                                                                                          11    491      4    500 PF04858.16  TH1               Family    40   505   580    275.5     1e-81   1 No_clan  
#HMM       clekfsekDyimepgiidqlkrYvqaGGaPeevielLsenYravaqmanllveWLilt.........Gvkvsevqasvenh..........LkelvlkkFDpkkADaiFteeG.etpaWLteliehetwRsllyrLAeeyPdCLllnftiklisdaGfqgeitsis.taaqqlevfsrvLktavkkileagdddekkeieelakmvChgqhtyvfsqvllavLaretkggttikrlsqeiekaAaskghdvt....vitlalngsaayaqakqAlasllsr...........naLnpaDitvLyklysssdpPpvellRhPqflellidelFkpdskinpelkskyiellayaasvvetiakkkekelnkdelkatiqaiekvhaivcnakkgssellaeldklyqciriPvvavGiiawvestvteesyfk..lqtestpvhlalLdevatkhpllhekvlellvklleskqdeleilvqlelkkslldrmveLlarGyvvPv
#MATCH     ++e + ++D i+ep+i+d+l+rYv  GG+P++v+elLs+nY ++aqma+l+  WL ++         G + +        +          L++lv ++FD  k   +F+  G ++p WL++l +++++R+l+y+L  ++ +CLllnf+i+ i  +G  +e+ +++ + + ++ vf+r++ t +++i +a+ +d ++e+  lak +C+  h+y + q++++ L+  +  g   +rlsqe+e++Aa+++++      ++ +    sa ++++   + +lls+            +   + i+ L++ly ++d Pp e+lRhP +l+ l  +lF+p+s ++p+ +    +lla+a++ ++       + +++ ++ ++ qaie++ ++  n+ kg +   a+ d++     +P++a+G ++++e t+ +  +++   +   tpv+l+lL+ +a khp+++++v++++ k l++ ++         l ++ ld+ v Ll+ G v  +
#PP        6677899*************************************************9988775555544444333.....14455578999******************88774789************************************************97899*****************************************************9865.67899***************98651111555667899999999999**************99975566678********************************************************6654.....4678999************999666666644...454544....47**********************877889999*****************************99999888.....899*************99655
#SEQ       LEEVMRQPDAILEPQILDTLRRYVMRGGKPQTVVELLSDNYVGYAQMASLMCSWLSTAkegdgeegeGSNANGTG-----QsggesnefffLQKLVKERFDLDKFAGVFSTGGsKPPKWLDGLAANPQGRQLIYELSGQHKNCLLLNFAIQKILYQGHESEVANVGsSLSGYFGVFHRLMVTRLRSIAAASATDLQAEVLSLAKACCQDCHSYAHMQLVVSDLSCRA-YGERFRRLSQELESIAAKEHGALVwrmqPMFMRRKVSADHHRVAVLVGELLSEcavaglpgsssTSASHSAIHRLHQLYIGHDLPPTEPLRHPGLLKALTAALFDPGSALQPDSHAMHAHLLALAVAGIDN-----PRGVDTSDVESARQAIEEACSVARNSMKGVK---ADSDTM----DMPAAAIGALHFIELTLGNLDFYRstACLAATPVFLKLLNQIAIKHPSMRGQVVTIVSKSLHTMGNSKPT-----LARHFLDLLVLLLSYGEVKAI
Chloroplastida_Chlorophyta_EP00193_Tetraselmis_chui_P005346_CAMPEP_0177766208_NCGR_PEP_ID_MMETSP0491_2-20121128_8402_1_TAXON_ID_63592_ORGANISM_"Tetraselmis_chuii_Strain_PLY429"_LENGTH_70_DNA_ID_CAMNT_0019282607_DNA_START_355_DNA_END_562_DNA_ORIENTATION_-                                                                                                                           3     68      1     70 PF04858.16  TH1               Family    32    97   580     75.0   5.6e-21   1 No_clan  
#HMM       nkeevleeclekfsekDyimepgiidqlkrYvqaGGaPeevielLsenYravaqmanllveWLilt
#MATCH     ++++ l ++++k++++D i+ep+i++ l+rYv  GG+P++v+e+LsenY ++aqma+l+  WL++t
#PP        5678899*********************************************************97
#SEQ       DNSNALAKLEAKLKQRDAILEPKILESLRRYVMQGGKPQTVVEVLSENYVGYAQMATLVCSWLKMT
Chloroplastida_Chlorophyta_EP00195_Chlamydomonas_chlamydogama_P009548_CAMPEP_0202894024_NCGR_PEP_ID_MMETSP1392-20130828_3483_1_ASSEMBLY_ACC_CAM_ASM_000868_TAXON_ID_225041_ORGANISM_"Chlamydomonas_chlamydogama_Strain_SAG_11-48b"_LENGTH_647_DNA_ID_CAMNT_0049578559_DNA_START_15_DNA_END_1958_DNA_ORIENTATION_                                                                        13    215      4    224 PF04858.16  TH1               Family    35   210   580    137.0   8.9e-40   1 No_clan  
#HMM       evleeclekfsekDyimepgiidqlkrYvqaGGaPeevielLsenYravaqmanllveWLilt......Gvkvsevqasvenh........................LkelvlkkFDpkkADaiFte.eGetpaWLteliehetwRsllyrLAeeyPdCLllnftiklisdaGfqgeitsis.taaqqlevfsrvLktavkkileagd
#MATCH     + l+ ++e +  +Dy++e +  d++ +Y++aGG+P++++e L++ Y ++aqma l+ +WL+++      G+++s  q                              Lke+  ++FDp k   +F++  G++p WL+++ +++++R+l+y+L   + +CLllnf+i+ i  +G  +e+ s++ + a ++ vf+r+L+  ++ +l + d
#PP        568889999*****************************************************985555555555444.....34555599***********************************9835799*************************************************9789*************9999998776
#SEQ       NLLSSLEELLRRTDYVLEVKSWDTIVKYITAGGKPDHLVECLADSYVGYAQMAGLVCQWLKVAdgsdaaGATTSAQQ-----PgmeagadapstsrsskqqldefhfLKEFTKSRFDPDKLSGVFMQyGGKPPPWLEGMTSDPRGRQLIYELSAVHKNCLLLNFAIQKILLQGHEDEVASVGsSLAGYFTVFHRLLAARLRAVLGHKD
Chloroplastida_Chlorophyta_EP00195_Chlamydomonas_chlamydogama_P009548_CAMPEP_0202894024_NCGR_PEP_ID_MMETSP1392-20130828_3483_1_ASSEMBLY_ACC_CAM_ASM_000868_TAXON_ID_225041_ORGANISM_"Chlamydomonas_chlamydogama_Strain_SAG_11-48b"_LENGTH_647_DNA_ID_CAMNT_0049578559_DNA_START_15_DNA_END_1958_DNA_ORIENTATION_                                                                       251    608    237    624 PF04858.16  TH1               Family   217   563   580    146.0   1.7e-42   1 No_clan  
#HMM       ieelakmvChgqhtyvfsqvllavLaretkggttikrlsqeiekaAaskghdv.tvitlalngsa..ayaqakqAlasllsr..naLnpaDitvLyklysssdpPpvellRhPqflellidelFkpdskinpelkskyiellayaasvvetiakkkekeln..........kdelkatiqaiekvhaivcnak.kgssellaeldklyqciriPvvavGiiawvestvteesyfk.lqtestp.vhlalLdevatkhpllhekvlellvklleskqdeleilvqlelkkslldrmveLlarGyvvPvvkyikkcleredlDisliRyFvtevLeiiapPYsseFvqlflplleneeitgtmrgeg
#MATCH       el+  + ++qhty+++q ll  L+r  +g ++ +rlsqe+e +Aas++ +v + +++ +   +  +  +a++ +a++l+    aL + D+ +L  ly+s+dpPp+ ++ hPq+l+ll++++F p++ + ++++  +iella a++ ++   ++++++++           + l at++a+ +v+ +  +a  ++ +    +  ++y++  iPv+a+ +++++++ +    y+    ++s++ +++     va+k+p+l + v+el+ + l   +++       +l k  ld  + L+        v ++ + +++ + D+s++Ry + +vL +++pPYs+ F+  +l+ +    i+  +  + 
#PP        6789999********************9876.568*****************95667888765442267789999*****98445899***********************************************************99988877444443111111112257799999999999999777763555555556789****************************9755555556***************99999888765554444433.....3468999******99754444555556667998.89**************************9999887777776655554
#SEQ       ARELTDSCAQSQHTYLHAQQLLVWLGRHPRG-SVFRRLSQELEITAASSHSAVwSMMRMFVPPGSppSAMEACTLTAKILAAkaPALPALDVIQLAALYTSDDPPPLYPIQHPQLLHLLLSAVFTPGKAMAEDMRAACIELLARATTGLDGLGEDEQQHVDsytaevasgtAERLEATQTALCEVLRLGRDAGeRARQMAAEDAVSIYKIAEIPVAAMALLHYMRCQLGLRAYYDeAASQSASpIYIRFAMLVAKKQPGLMKWVIELVESALLALGSQR-----ADLSKLCLDAAITLMRDCGGAAEVMAMVDRWSK-EADPSMVRYLILQVLAVLGPPYSPAFAAWLLQHMAASGIRRGREVQR
Chloroplastida_Chlorophyta_EP00197_Chlamydomonas_leiostraca_P000821_CAMPEP_0202887868_NCGR_PEP_ID_MMETSP1391-20130828_42902_1_ASSEMBLY_ACC_CAM_ASM_000867_TAXON_ID_1034604_ORGANISM_"Chlamydomonas_leiostraca_Strain_SAG_11-49"_LENGTH_790_DNA_ID_CAMNT_0049571167_DNA_START_1_DNA_END_2374_DNA_ORIENTATION_                                                                             1    185      1    195 PF04858.16  TH1               Family    48   208   580    132.5   2.1e-38   1 No_clan  
#HMM       DyimepgiidqlkrYvqaGGaPeevielLsenYravaqmanllveWLiltGvkvsevqasvenh......................LkelvlkkFDpkkADaiFtee.GetpaWLteliehetwRsllyrLAeeyPdCLllnftiklisdaGfqgeitsis.taaqqlevfsrvLktavkkilea
#MATCH     D+++ep  + ++  Yv+aGGaP +v+e+Ls+ Y+++a+ma l+ +WL ++  k ++   s                          L+e+v+++F+p +   +Ft   G++p WL++li+++++Rsl+y+L   + +CLllnf+i+ i  +G  +e+ s++ + a ++ vf+r+L+  +++ l+a
#PP        9************************************************96666555554444456778899999*****************************98636999************************************************9789************999988876
#SEQ       DFVLEPACLPTVISYVKAGGAPPTVVEILSDGYIGTAHMAALMCKWLDSADDKAESGPGSSRAGpsgqgssqggrapssgsdeygfLQEIVRSRFNPDRVSDVFTSRgGKPPPWLDGLIADPRGRSLIYSLSASHRNCLLLNFAIQKILMQGHEDEVASVGsSLASYFTVFHRLLAARLRTALSA
Chloroplastida_Chlorophyta_EP00197_Chlamydomonas_leiostraca_P000821_CAMPEP_0202887868_NCGR_PEP_ID_MMETSP1391-20130828_42902_1_ASSEMBLY_ACC_CAM_ASM_000867_TAXON_ID_1034604_ORGANISM_"Chlamydomonas_leiostraca_Strain_SAG_11-49"_LENGTH_790_DNA_ID_CAMNT_0049571167_DNA_START_1_DNA_END_2374_DNA_ORIENTATION_                                                                           236    485    230    500 PF04858.16  TH1               Family   209   362   580     32.2   5.1e-08   1 No_clan  
#HMM       gdddekkeieelakmvChgqhtyvfsqvllavLaretkggttikrlsqeiekaAaskghd..vtvitla...lngsaayaqakqAlasllsr.......................................................................................naLnpaDitvLyklysssd.....pPpvellRhPqflellidelFkpdskinpelkskyiellayaasvvet
#MATCH     g ++ ++  +el   + h++hty+++q ll++Lar  +g++  +rlsq++e aAas++     ++ +l    l ++ ++++a+ Al +  +                                                                                        + L   Di  L  ly            ++l+ hP++l+ li+ +F p++    e     + lla a+s    
#PP        55666777899************************998775.789*********99986522345555535667777777777776555444889**********************************************************************************9999******99988886554444558889**************************************994332
#SEQ       GAQNLRALAKELSDSCAHAAHTYLHAQQLLQLLARHPQGAA-FARLSQDVEAAAASSQPGplWSTLRLLlprLPAADEDERASVALLEAAAIxxxxxxxxxxxxxxeaaaitgkvlaaspsinpslaapstggdggstdtksttdslpythsslfgtyslrpdapdkvglgysssvggaGPLPGPDIIRLASLYHELAgssygAAYLALIQHPALLQALISGVFVPGKPPHHEVLDAALTLLARATSTPSP
Chloroplastida_Chlorophyta_EP00200_Dunaliella_tertiolecta_P001352_CAMPEP_0202365100_NCGR_PEP_ID_MMETSP1126-20121109_16234_1_ASSEMBLY_ACC_CAM_ASM_000457_TAXON_ID_3047_ORGANISM_"Dunaliella_tertiolecta_Strain_CCMP1320"_LENGTH_249_DNA_ID_CAMNT_0048959857_DNA_START_1_DNA_END_748_DNA_ORIENTATION_                                                                                     14    199      6    222 PF04858.16  TH1               Family   368   558   580     58.0   7.4e-16   1 No_clan  
#HMM       ekelnkdelkatiqaiekvhaivcnakkgssell.aeldklyqciriPvvavGiiawvestvteesyfklqtestp.vhlalLdevatkhpllhekvlellvklleskqdeleilvqlelkkslldrmveLlarGyvvPvvkyikkcleredlDisliRyFvtevLeiiapPYsseFvqlflp.lleneeitgt
#MATCH     + +++ + l  t++a+  v+a+   ak g+  l   +++++ q + +Pv+++ +++ +++ +    y+  ++  +   +l l   va  +p+l ++v++ll   l+s +++ +     e+ +  l  mv+L+   + v  v  + +++++ + D+sl+R+ + +vL  +apPYs+ F++ +l+ ++ +   +g+
#PP        556788999*************..5555554443146899999999**********************97777666589999999*********************9998765.....46899***************************.9***************************999835555555554
#SEQ       RCRTESERLEETQNALRCVLAV--GAKAGARGLSkEDVGSVQQLVSVPVAGAALLHHMRCFMGTRDYYGESGAPAMaDYLRLALLVARSQPQLVQEVVDLLQCALQSMGSQRA-----EVAHACLGAMVHLMRDCHAVEQVMSAVDTWAK-EADPSLVRHLAIQVLVSLAPPYSPTFAHWLLRhIVRSGLRRGR
Chloroplastida_Chlorophyta_EP00200_Dunaliella_tertiolecta_P017279_CAMPEP_0202418072_NCGR_PEP_ID_MMETSP1128-20130828_45009_1_ASSEMBLY_ACC_CAM_ASM_000463_TAXON_ID_3047_ORGANISM_"Dunaliella_tertiolecta_Strain_CCMP1320"_LENGTH_100_DNA_ID_CAMNT_0049025583_DNA_START_1_DNA_END_300_DNA_ORIENTATION_-                                                                                     7     83      1     87 PF04858.16  TH1               Family   132   207   580     70.2   1.6e-19   1 No_clan  
#HMM       eGetpaWLteliehetwRsllyrLAeeyPdCLllnftiklisdaGfqgeitsis.taaqqlevfsrvLktavkkile
#MATCH      G++paWL++l + +++R+l+y+L   + +CL+lnf+i+ i  +G  +e+ s++ + a ++ vf+r+L+t ++  l+
#PP        59***************************************************9789*************9987765
#SEQ       GGKPPAWLDQLTSTPQGRALIYQLSAAHRNCLVLNFAIQKILVQGHEDEVASVGsSLASYFTVFHRLLATRLRAALA
Chloroplastida_Chlorophyta_EP00202_Volvox_carteri_P004831_XP_002950437.1_hypothetical_protein_VOLCADRAFT_104692_Volvox_carteri_f._nagariensis                                                                                                                                                                                                                                            6    135      3    148 PF04858.16  TH1               Family    81   207   580     73.4   1.6e-20   1 No_clan  
#HMM       ravaqmanllveWLiltGvkvsevqasvenhLkelvlkkFDpkkADaiFteeG...etpaWLteliehetwRsllyrLAeeyPdCLllnftiklisdaGfqgeitsis.taaqqlevfsrvLktavkkile
#MATCH     +++a+ma l+v+WL +   + s+ ++     Lke+  +kF+p k  ++F  +    +  aWL++l++++++R+l+y+L   + + Lllnf+i+ i + G+q+e+ + +   a +++vf+++L+++v+ +l+
#PP        589************98766655.4444567******************87752115679*********************************************998789***************98876
#SEQ       EGYAHMAMLMVKWLDMVDDEPST-NHDEFFYLKEFAKSKFEPDKFISVFGSQStrsQGLAWLDGLLSDPRGRKLIYELSASHRNSLLLNFAIQKIMKMGYQDEVAAAGsGLASYFSVFHKLLENKVAALLA
Chloroplastida_Chlorophyta_EP00202_Volvox_carteri_P004831_XP_002950437.1_hypothetical_protein_VOLCADRAFT_104692_Volvox_carteri_f._nagariensis                                                                                                                                                                                                                                          437    506    432    511 PF04858.16  TH1               Family   504   572   580     26.1   3.5e-06   1 No_clan  
#HMM       PvvkyikkcleredlDisliRyFvtevLeiiapPYsseFvqlflplleneeit.gtmrgegendpvseFi
#MATCH      vv  ++   +++  D+ l+RyFv +vL  ++pPYs++F + +l+ll  + ++ +++r e+      eF 
#PP        567777777778899******************************9988776515567777777777775
#SEQ       AVVDLVEAWSRQGAADPMLLRYFVLQVLGFASPPYSPDFCSALLRLLLAAGVRaSNVRNEAAAALLREFA
Chloroplastida_Chlorophyta_EP00203_Chlorella_variabilis_P009562_XP_005852108.1_hypothetical_protein_CHLNCDRAFT_133173_Chlorella_variabilis                                                                                                                                                                                                                                             189    825    181    844 PF04858.16  TH1               Family    16   563   580    276.5   5.2e-82   1 No_clan  
#HMM       eetraeeseaaeellenkeevleeclekfsekDyimepgiidqlkrYvqaGGaPeevielLsenYravaqmanllveWLilt................Gvkvsevqasvenh......................................LkelvlkkFDpkkADaiFteeGe.tpaWLteliehe..................twRsllyrLAeeyPdCLllnftikli.sdaGfqgeitsis.taaqqlevfsrvLktavkkileagdddekke.ieelakmvChgqhtyvfsqvllavLaretkggttikrlsqeiekaAaskghdvtvitlalngsaayaqakqAlasllsr.......naLnpaDitvLyklysssd....pPpvellRhPqflellidelFkpdskinpelkskyiellayaasvvetiakk..........kekelnkdelkatiqaiekvhaivcnakkgssellaeldklyqciriPvvavGiiawvestvteesyfk..lqtestpvhlalLdevatkhpllhekvlellvklleskqdeleilvqlelkkslldrmveLlarGyvvPvvkyikkcleredlDisliRyFvtevLeiiapPYsseFvqlflplleneeitgtmrgeg
#MATCH     e++ +  +eaa+++  +++++l+e+++ + + D +mep i++ l++Yv a G P+ ++e L e Y ++aqma+l+ +WL +t                G+      a ++                                        L++l  ++FDp+   ++Ft  G  +p+WL++li+++                   +Rsl+y+LA +y + Lllnf+i+ i  + G  +e+ +++ + a ++ vf+r+++ ++++  +agdd+  +  +  l++ +C +qhtyv++q +l  Lar  +g+   +r++qe+e++Aa  ++ v        +   +++a++ +a+lls        +   ++++ +Ly++y  ++    pPpv+ lRhP++++ l++ lF p+ +++pe  + y  lla+aa+  +                ++ l++  + at  a+e + ++ +++ + ++    el++  +++ +P+ a+G+++++ + +t + y++  +   ++p +l lL  ++  +p lh+ +l+l+ + l   ++  +     ++ k  l   + L+++G v  v++ +++ +++ + D+sl+R+ v +vLe+ apPYs++F+  +l+l+  + i+ ++ +  
#PP        444455555555566678899*******************************************************************98888877765555555444444479*******************************************************9997479******986433333333322222222269*********************7763799*********9899************************99888578899**********************99876.68****************99988888889999999*******999999999977777889********998888889*******************************************7665433344556777667999*******************99999999999999999999999***********************666777899*************************99997776554.....57899985..78************9876.776.8*********************************9999998775544
#SEQ       EGAAEAAAEAAAAAALEQQRKLNELEAVLRQGDAVMEPAIMERLREYVMANGHPQAAVEYLTESYVGYAQMASLVCRWLEMTeqsgggggggtsgggpGAANGGTAAAAAAAspgswaaargghgggsgaaggsagaaaggggpldeafyLRQLAKERFDPHLFATVFTSGGSgAPQWLNGLIASPgtpllcflrlqrracshgCGRSLVYELAGRYKNSLLLNFAIHKIlMQPGREKEVAAVGgSLAGYFGVFHRLMAAKLREAAAAGDDEGLAAlTRSLKEDCCASQHTYVHAQQVLCELARHPHGA-RFRRIAQELEEHAAALHGPVVWKMRQWFAEPGQPEAHYQVAALLSDilaasvsGVPPASEMGKLYRMYWPQEpgqqPPPVSFLRHPRVFDVLLHGLFSPGRQLQPEVVQAYSGLLALAAAADDRRPCGpadgsggaqpPDDLLDVSGVAATRAALEAAAELAQHVLQDQKSSAEELERAAAVMEYPCCAAGLLRAMSAQLTRPDYWQtaYHLLKSPPFLSLLSLLVPRQPALHGSLLQLVGRALGALGNTNH-----DMAKGFLS--IALVSAGRVFEVLRWAEE-WKQ-SADPSLVRHLVFGVLEVSAPPYSPDFAGSMLRLMMAAGIRRQRLSTR
Chloroplastida_Chlorophyta_EP00206_Coccomyxa_subellipsoidea_P006522_XP_005649071.1_hypothetical_protein_COCSUDRAFT_40900_Coccomyxa_subellipsoidea_C-169                                                                                                                                                                                                                                  1    518      1    529 PF04858.16  TH1               Family    86   570   580    235.8   1.1e-69   1 No_clan  
#HMM       manllveWLiltGvkvsevqasvenh........LkelvlkkFDpkkADaiFteeGetpaWLteliehetwRsllyrLAeeyPdCLllnftiklisdaGfqgeitsis.taaqqlevfsrvLktavkkileagdddekkeieelakmvChgqhtyvfsqvllavLaretkggttikrlsqeiekaAaskghdvtvitla....lngsaayaqakqAlasllsr..........................naLnpaDitvLyklysssdpPpvellRhPqflellidelFkpdskinpelkskyiellayaasvvetiakkkekelnkdelkatiqaiekvhaivcnakkgssellaeldklyqciriPvvavGiiawvestvteesyfk.lqtestpvhlalLdevatkhpllhekvlellvklleskq.deleilvqlelkkslldrmveLlarGyvvPvvky.............ikkcleredlDisliRyFvtevLeiiapPYsseFvqlflplleneeitgtmrgegendpvse
#MATCH     ma+l+veW +  G +++e+ +  +          L+el  + FDp k   +Ft  G  p         + +R+l+y+L  ++ +CLlln++i+ i +aG  +e+ s++ + a ++ vf+r++++ +k++ +a  d  ++   el++ +C+gqhtyv++q +l+ L++  +g +  +rlsqe+e +Aa +++++     a     ++s+ +  a++A+a+lls                            a     ++ L+ lys++ pPp++ +RhPq+++ l+d lF p++++ +e ++  +ella+aa+ v+        +l+ +++  t  a++++ha+ ++a+ g      e  +  +  ++ v+a+G+++++   + + +y++ + +  +p +l lL  +  ++p l+++ ++++ + l+  + ++ +i       ++ll+++v +la+G v+ ++++             +++ +++ + D+sl+R+F+  vL +++pP+ss+F++ +++l++   ++ ++ g  e + v++
#PP        7899999965..4555544433333334455667***********************995........79*************************************9789**********************9999999***************************9876.578*********9999988887666555322233444567899******************************9986455556799*****************************************************977665544...789999**************9999999877666666666668899*********************88888888*************************9999665155677......99*****************997522222222111115556777.99*********************************9988887777666655543
#SEQ       MASLVVEWTK--GLQDEELAEESASIaafdeayyLRELAKELFDPDKFSGVFTSGGSGPP--------REGRQLIYELSAKHRNCLLLNYAIQKILQAGHEDEVASVGsSLASYFGVFHRLMANRLKEVAQADADRVDSLAAELKETCCQGQHTYVHAQQILTELGQHPRG-SRFRRLSQELEAHAAAQRGAIVWQMHAwfaaKSSSEPEVAAEAAVAQLLSAaearrqgrpegnaawrpapplgnrggPAGPNQAMQRLHALYSADTPPPINTIRHPQVFKVLLDGLFMPGAQLASEDHEAHVELLALAAAAVDDRPSG---RLDLEDVDVTKVALQQAHAVAQSAAMGVRFGPREQVQAEAAAQCAVAAAGLMRAMARPLGSAQYWReYHGSAAPAFLTLLSLIIPQQPALNPQAVDIIAAALKAMGnAKPDI------ARTLLELGVAVLAAGQVMRMLSAgkrgsltefdntaAAEQWAK-TADPSLVRHFIFCVLAAVSPPFSSQFASPIIRLMQASGVKRSRAGVREGQRVEQ
Chloroplastida_Chlorophyta_EP00208_Stichococcus_sp_RCC1054_P007334_CAMPEP_0206143588_NCGR_PEP_ID_MMETSP1473-20131121_21097_1_ASSEMBLY_ACC_CAM_ASM_001109_TAXON_ID_1461547_ORGANISM_"Stichococcus_sp_Strain_RCC1054"_LENGTH_254_DNA_ID_CAMNT_0053539063_DNA_START_124_DNA_END_885_DNA_ORIENTATION_                                                                                        4    253      1    254 PF04858.16  TH1               Family    30   263   580    168.1   3.4e-49   1 No_clan  
#HMM       lenkeevleeclekfsekDyimepgiidqlkrYvqaGGaPeevielLsenYravaqmanllveWLilt............Gvkvsev..qasvenhLkelvlkkFDpkkADaiFte.eGetpaWLteliehetwRsllyrLAeeyPdCLllnftiklisdaGfqgeitsis.taaqqlevfsrvLktavkkileagddde.kkeieelakmvChgqhtyvfsqvllavLaretkggttikrlsqeiekaAa
#MATCH      ++++++l+ +++ f ++D +mep+i+d+l +Yv a G+P ++ielL enY ++ qm +l+ +WL  t            G     v  + ++ + L+++v + FDp +  ++F   +  + aWL++l ++  +R+l+y+L   +  CL+lnf+i+ i  aGf +e+ s++ + a ++ vf+r++++ +k++ +a + ++ ++  +el+  +C ++h+  ++  ll++L+r ++ g++ +rl+q++e++Aa
#PP        4788999************************************************************99988888866664444333103445555******************54245678************************************************9789*****************987766555155599************************9865.6689*********996
#SEQ       DDTQSQQLSALESIFRQPDAVMEPNIFDTLCQYVAAHGQPRTAIELLCENYVGYPQMGTLVCDWLAATegyvqsgegqtaGTAAAGVdtELTASHFLRDVVKEDFDPDRFISVFEArNSSQLAWLDDLKADAAGRQLIYQLSATHRSCLVLNFAIQKILRAGFEDEVASVGsSLAGYFGVFHRLMASRLKQVPTARSMERlQAIASELQDSCCGAEHSCAHALQLLHLLGRHKH-GANFRRLAQQLEQYAA
Chloroplastida_Chlorophyta_EP00208_Stichococcus_sp_RCC1054_P007946_CAMPEP_0206151460_NCGR_PEP_ID_MMETSP1473-20131121_38833_1_ASSEMBLY_ACC_CAM_ASM_001109_TAXON_ID_1461547_ORGANISM_"Stichococcus_sp_Strain_RCC1054"_LENGTH_668_DNA_ID_CAMNT_0053549007_DNA_START_1_DNA_END_2007_DNA_ORIENTATION_                                                                                         6    218      3    233 PF04858.16  TH1               Family   352   564   580     81.2   7.1e-23   1 No_clan  
#HMM       llayaasvvetiakk.....kekelnkdelkatiqaiekvhaivcnakkgssellaeldklyqciriPvvavGiiawvestvteesyfk..lqtestpvhlalLdevatkhpllhekvlellv.klleskqdeleilvqlelkkslldrmveLlarGyvvPvvkyikkcleredlDisliRyFvtevLeiiapPYsseFvqlflplleneeitgtmrgege
#MATCH     l+a aa+v+ + a +     +  + +++++kat  a+ + +++  +a+ g++   +      +++ +P++a+G++ ++ + +  +sy++  + +  +p  l lL  +++ hp +h++ +e +  +l+  ++++ e+       + lld+   +l +G v  v++ + + ++r + D+s +RyF+ +vLe   pPYs+ F+  +++l+    ++ ++ g+ +
#PP        5566666665555554333345688999***************99999999888887777778899***********************98999999**********************99861567788888888......899***************************.*********************************9887665543.4433
#SEQ       LVATAAAVAAIAAATidsrpDGGNFDTQDVKATEAALRTGVKLAHDAAAGAKMDPSRQRVAEAVLAVPAAAMGVLGFISACIGRQSYWRetYRVLAAPALLNLLSVIVARHPAMHPQAMETVEaALVAVENSQPEV------ARLLLDVAASILQAGQVELVLSLVDQRWAR-TADPSHVRYFIFKVLEECIPPYSPWFAATLVRLMAASGVRRSR-GQRD
Chloroplastida_Chlorophyta_EP00208_Stichococcus_sp_RCC1054_P007946_CAMPEP_0206151460_NCGR_PEP_ID_MMETSP1473-20131121_38833_1_ASSEMBLY_ACC_CAM_ASM_001109_TAXON_ID_1461547_ORGANISM_"Stichococcus_sp_Strain_RCC1054"_LENGTH_668_DNA_ID_CAMNT_0053549007_DNA_START_1_DNA_END_2007_DNA_ORIENTATION_                                                                                       332    369    332    369 PF01753.21  zf-MYND           Domain     1    40    40     29.6   5.9e-07   1 CL0175   
#HMM       CavCgkaealkllkCagCksvfYCskeCqradwksHkteC
#MATCH     Ca Cg a a++  +C+ C++++YCs++C  ++ + H+  C
#PP        ******99999..*************************99
#SEQ       CARCGAAGATR--RCPTCSAAYYCSAACGAEHAPAHRDAC
#CS        -TTT--.B-SC.EE-TTTS-SEESSHHHHHHCHHHHCCCH
Chloroplastida_Chlorophyta_EP00211_Chloroparvula_japonica_P008908_CAMPEP_0119141310_NCGR_PEP_ID_MMETSP1310-20130426_30812_1_TAXON_ID_464262_ORGANISM_"Genus_nov._species_nov._Strain_RCC2339"_LENGTH_146_DNA_ID_CAMNT_0007132749_DNA_START_1_DNA_END_437_DNA_ORIENTATION_                                                                                                                4    146      1    146 PF04858.16  TH1               Family   106   238   580     77.6   8.8e-22   1 No_clan  
#HMM       asvenhLkelvlkkFDpkkADaiFteeGe.tpaWLteliehetwRsllyrLAeeyPdCLllnftiklisdaGfqgeit......sistaaqqlevfsrvLktavkkileagdddekkeieelakmvChg...qhtyvfsqvll
#MATCH     + v++ L + v  +FD++kAD+iF   G  +paWL  ++++   R+l+y+L ee+ + Llln++++ i   G  +ei       ++ +a+    vf ++L+++++++ ++++ +e +++  +   v ++   +h+++++q+ll
#PP        56778899******************99747******************************************999953333336889***************************999999999998863336*******997
#SEQ       QKVVQYLTNAVKANFDAAKADTIFQAAGAvEPAWLATMLQSLETRKLIYQLSEEHENSLLLNYAVQRIASDGHWKEIIehggkgALYAACTSYPVFCHILRETLAEVCSDSSVSEFAQVPLVRTFVARTefcEHAFLYTQLLL
Chloroplastida_Chlorophyta_EP00211_Chloroparvula_japonica_P015776_CAMPEP_0119152414_NCGR_PEP_ID_MMETSP1310-20130426_47766_1_TAXON_ID_464262_ORGANISM_"Genus_nov._species_nov._Strain_RCC2339"_LENGTH_196_DNA_ID_CAMNT_0007144771_DNA_START_1_DNA_END_584_DNA_ORIENTATION_                                                                                                               13    194      5    196 PF04858.16  TH1               Family   301   475   580     51.5     7e-14   1 No_clan  
#HMM       aDitvLyklysssdpPpvellRhPqflellidelFkpdskinpelkskyiellayaasvvetiakkkekelnkdel.ka....tiqaiekvhaivcnak.kgssellaeldklyqci.riPvvavGiiawvestvteesyfk..lqtestpvhlalLdevatkhpllhekvlellvklleskqd
#MATCH     a +++ y++ys++ pPp e l + ++l  l+ +lF +d +      +++++lla a++ +      + +  +++el +a    t +ai  ++  ++ +   +  +l+ +   l +++  +Pvv++G++ w+e+ + +++++   + ++  p+ l l++ va  h ll++  l l +++++ k+d
#PP        568899******************************997765..67789*******997777766677777777773332222555665555443333213344556666656555446**********************9778899999*****************************9876
#SEQ       ATLQQAYRAYSGAAPPPAEALQEETLLRYLVTQLFSADIRGR--RDERLVFLLAHAVTATPHAGAVEVDDADEEELfRArrgrTKDAIALAVGGLQPQGaLTPGDLQEKFPVLSKIVwSYPVVGRGVLVWAETLLLNPTFYTssYFSQLVPMILYLIQCVAEAHVLLRDDALALCINMFQMKTD
Chloroplastida_Chlorophyta_EP00211_Chloroparvula_japonica_P020305_CAMPEP_0119134358_NCGR_PEP_ID_MMETSP1310-20130426_16639_1_TAXON_ID_464262_ORGANISM_"Genus_nov._species_nov._Strain_RCC2339"_LENGTH_71_DNA_ID_CAMNT_0007125147_DNA_START_1_DNA_END_209_DNA_ORIENTATION_-                                                                                                                2     67      1     69 PF04858.16  TH1               Family   476   543   580     37.7   1.1e-09   1 No_clan  
#HMM       eleilvqlelkkslldrmveLlarGyvvPvvkyikkcleredlDisliRyFvtevLeiiapPYsseFv
#MATCH     +l+ +  l++ +++ld      a G+v+Pv++ i++ ++   +D + +Ry  t+ L+++ pP+s  F+
#PP        688999****************************87.554.7***********************996
#SEQ       DLDSMTALRINRTVLDTLLSFCAVGHVLPVLRQINR-WSG-VIDQAHVRYTLTQLLDMAQPPFSMAFL
Chloroplastida_Chlorophyta_EP00212_Chloropicon_laureae_P008405_CAMPEP_0197498762_NCGR_PEP_ID_MMETSP1311-20131121_59709_1_TAXON_ID_464262_ORGANISM_"Genus_nov._species_nov._Strain_RCC856"_LENGTH_184_DNA_ID_CAMNT_0043044487_DNA_START_1_DNA_END_552_DNA_ORIENTATION_-                                                                                                                   2    183      1    184 PF04858.16  TH1               Family   174   352   580     91.4   5.7e-26   1 No_clan  
#HMM       daGfqgeitsis.taaqqlevfsrvLktavkkileagdddekkeieelakmvChgqhtyvfsqvllavLaretkggttikrlsqeiekaAaskghdvtvitlalngsaayaqakqA...lasllsrnaLnpaDitvLyklysssdpPpvellRhPqflellidelFkpdskinpelkskyiel
#MATCH     ++G+ +e+ +++ +++ +++vf+r+   ++k++ + +++++++ +++l +m+C  +  y +s+++la  a +t  gt  +++s ++e +Aa++ ++     l l+gs+ +++  +A   ++s+l + ++  +D+++L ++y   d P+vellR P++ e l+ +lF p  k+ ++++ +++e+
#PP        78*********9899**************************************************986.789999********************************99887655433389*******************************************************9988876
#SEQ       QQGYDKEVAAVGgSISGNFNVFNRLFVRKIKELHSCASEKKEAILSQLFQMCCTDEIKYTYSRLILAA-AFDTPYGTFFRQFSAKLEAYAAKNTQAWKMKSLFLSGSEYNPKNIEAafcISSILRSSTVVLGDVQKLNRMYKEGDTPSVELLRCPALKEKLLRDLFAPKRKLGEQHRLHIVEV
Chloroplastida_Chlorophyta_EP00213_Chloropicon_mariensis_P000147_CAMPEP_0197478126_NCGR_PEP_ID_MMETSP1309-20131121_23636_1_TAXON_ID_464262_ORGANISM_"Genus_nov._species_nov._Strain_RCC998"_LENGTH_591_DNA_ID_CAMNT_0043019393_DNA_START_1_DNA_END_1770_DNA_ORIENTATION_                                                                                                                38    571     16    589 PF04858.16  TH1               Family    20   565   580    279.7   5.7e-83   1 No_clan  
#HMM       aeeseaaeellenkeevleeclekfsekDyimepgiidqlkrYvqaGGaPeevielLsenYravaqmanllveWLiltGvkvsevqasvenh.....LkelvlkkFDpkkADaiFteeGetpaWLteliehetwRsllyrLAeeyPdCLllnftiklisdaGfqgeitsis.taaqqlevfsrvLktavkkileagdddekkeieelakmvChgqhtyvfsqvllavLaretkggttikrlsqeiekaAaskghdvtvitla...lngs.aayaq..akqAlasllsrnaLnpaDitvLyklysssdpPpvellRhPqflellidelFkpdskinpelkskyiellayaasvvetiakkkekelnkdelkatiqaiekvhaivcnakkgssellaeldklyqciriPvvavGiiawvestvteesyfklqtestpvhlalLdevatkhpllhekvlellvklleskqdeleilvqlelkkslldrmveLlarGyvvPvvkyikkcleredlDisliRyFvtevLeiiapPYsseFvqlflplleneeitgtmrgegen
#MATCH       e+    e++e++ ++++++++ f+ kD + ep i++++k+Yv  GG+P++v+e+Lse Y +++ m n++ +W  + G    +  +  e++     L ++v+++F+p     +F+  G  p W +el   + +R+l+y L +++ +CL+lnf++++i ++Gf +e+ +++ +++ +++vf+r+L ++++++ +a d+++++ +++l +m+C  +  y +s+++l+  + +t  g   +r+++e+e +Aa++ +  t  ++    l+ s +++++  a   ++sll + +   +D+++L k+y  +d P+v+llR  +++e l+ +lF +  k+ +++k ++iel+ +a+           ++l+   + +    i  + ai c+++ +s   +++++  +    i v+++Gi++w ++ + +e +    t   p  l+l+ e+   +pl+++ +l l+ k l   ++ l       + k++ld+   Ll +G v    ++ k+ +++ + D sliR+    vL +++pPYs  F++ +l+l+      +  + + e+
#PP        33444445668999999**********************************************************9999765443333333356666*************************************************************************9899*************************************************9985.778888999************99875.4544444444665513344311455589****************************************************************9987.3........3344444555...33..45677888889999*****97665..999**************************************************************998.....99**************************999.9*********************************998888877766553
#SEQ       VMEEAVDMEVEEEQDQKMTQLEAIFQRKDAVTEPRILETIKQYVAFGGKPQTVVEMLSESYVGYGPMINVVLNWNSKFGLAEATDYKEEEQDcfwkfLSQIVRDNFNPTAFSDVFSSGGGIPEWFDELTVFPEGRQLIYDLTDQHRNCLFLNFAVHHILQQGFDKEVAAVGgSISGNFNVFNRLLIKKIEELYTAEDENTDAVLNQLFQMCCADEIKYSYSRLVLSQ-SFDTPYGGYFRRFAEELEAYAAKNAG-FTIWKMKslfLTESgYNQKNieAAFCISSLLRSTSTVWGDVQKLSKMYKEEDHPSVDLLRCSELIEKLLRDLFASKRKLTDQHKFHIIELVKMAVV-S--------ETLDSASVDS---HI--AKAIACTESVSSGVKISDISLEFL--DISVASIGIFQWLKVKLLDEEFLDSGTSLFPSMLQLMSEILERQPLQRRDILLLISKTLPLIGNSLPS-----FSKQMLDKVTILLVKGDVSLFCTFCKDVITQ-KFDRSLIRHLTMIVLRMVGPPYSVLFASTLLKLVTASGFEKVKKNDKEQ
Chloroplastida_Chlorophyta_EP00215_Chloropicon_roscoffensis_P004595_CAMPEP_0197508926_NCGR_PEP_ID_MMETSP1312-20131121_34972_1_TAXON_ID_464262_ORGANISM_"Genus_nov._species_nov._Strain_RCC2335"_LENGTH_550_DNA_ID_CAMNT_0043056749_DNA_START_1_DNA_END_1651_DNA_ORIENTATION_-                                                                                                           24    546      8    549 PF04858.16  TH1               Family    19   551   580    253.9   3.6e-75   1 No_clan  
#HMM       raeeseaaeellenkeevleeclekfsekDyimepgiidqlkrYvqaGGaPeevielLsenYravaqmanllveWLilt....GvkvsevqasvenhLkelvlkkFDpkkADaiFteeGetpaWLteliehetwRsllyrLAeeyPdCLllnftiklisdaGfqgeitsis.taaqqlevfsrvLktavkkileagdddekkeieelakmvChgqhtyvfsqvllavLaretkggttikrlsqeiekaAaskghdvtvitla....lngsaayaqakqA..lasllsrnaLnpaDitvLyklysssd..pPpvellRhPqflellidelFkpdskinpelkskyiellayaasvvetiakkkekelnkdelkatiqaiekvhaivcnakkgssellaeldklyqciriPvvavGiiawvestvteesyfklqtestpvhlalLdevatkhpllhekvlellvklleskqdeleilvqlelkkslldrmveLlarGyvvPvvkyikkcleredlDisliRyFvtevLeiiapPYsseFvqlflplle
#MATCH     +++ +e  +    ++  vl ++++ f++kD i ep+++d++k+Yv +GG+P++v+e+Lse Y ++++m n++v+W+        +++   +    + L ++v+++FDp+    +F+  G  p WL++lie + +R+l+y+L +++  CL+lnf++++i ++Gf +e+ +++ +++ +++vf+r+L  +++++ +a++d+++  +++l +m+C  +  y +s+++l+  a +   g   kr ++++  +Aa++ +  t+ ++     l++ ++ ++ ++A  + s+l + +   +++++L ++y +++  +P++ell++P+++e l+ elF p   + ++++ +++ ++       e++ ++     ++d++k+ ++aie +  i+c +  ++ e l+el   +  + iPv+++Gi +w ++ ++++ +           l+l++e+   +pl+++ +l+l+   l   ++ l+      + k+ll++   +l++G      ++++  ler +lD sliR+  + +     pP+ss F + +l +l+
#PP        222233333334577889*********************************************************9887444344444444555566*************************************************************************9899*************************************************9986.6678888899*********9999874.5555555556677777777766653378**********************9888********************************99888754......444455.....89**********975..789999999*******9755..59*********************765444444578999***************************9997.....9*****************9999*****9999.9*************************999998886
#SEQ       EEGPEEPRKRPRLDQDPVLGQLEAVFQQKDAITEPEVLDTMKQYVAVGGKPQTVVEMLSESYVGYGAMINVVVDWIANFvphpEAQDALGRDCLWKFLSQFVRENFDPAAFSDVFSSGGGFPEWLQGLIEFPEGRKLIYELTDQHRSCLFLNFAVHHILQQGFDKEVAAVGgSISGNFNVFNRLLMRKMEELYTAPEDEKDFVLNQLFQMCCSDEIKYTYSKLVLSK-AFDMPYGGYFKRYAEQLDIYAAKNAG-LTAWKMKslflLSSGYNVKNIEAAfcIGSILRSSSTVLGEVQKLSRMYKQEEgeRPSLELLKNPELMEKLLCELFAPKRILTDQHRAHITDIVK------EVVFHN-----SEDDMKTITDAIEGA--ILCAQTVSAGERLSELRLDF--LDIPVASIGICQWLRARLMDPEFLDSGNALFVPLLQLIQEILERQPLQRRDILNLISDTLPRIGNSLHN-----FSKQLLEKSTIVLTKGECYMFSSFVHTLLER-KLDRSLIRHLSNTICRKFEPPFSSFFQTSVLTVLQ
Chloroplastida_Chlorophyta_EP00217_Crustomastix_stigmatica_P004560_CAMPEP_0183809686_NCGR_PEP_ID_MMETSP0803_2-20130417_45946_1_TAXON_ID_195967_ORGANISM_"Crustomastix_stigmata_Strain_CCMP3273"_LENGTH_220_DNA_ID_CAMNT_0026054495_DNA_START_1_DNA_END_663_DNA_ORIENTATION_                                                                                                              2    165      1    187 PF04858.16  TH1               Family   382   553   580     72.0   4.3e-20   1 No_clan  
#HMM       aiekvhaivcnakkgssellaeldklyqciriPvvavGiiawvestvteesyfk.lqtestp.vhlalLdevatkhpllhekvlellvklleskqdeleilvqlelkkslldrmveLlarGyvvPvvkyikkcleredlDisliRyFvtevLeiiapPYsseFvqlflpllene
#MATCH     a+  + +++c ++kg+ +  a  ++l +   +P++a+G +a + ++++++ ++k +q+  ++  +lal+ ev+  +p+lh k l ll   l   +   +     e    +ld    Ll +G+v+Pv++++++       D s +Ry v  vL +++pP+s+eF+  ++++l   
#PP        6777889999999****99999999999...******************99998788877778***********************9988885544433.....346789*******************988544..59*****************************999755
#SEQ       ALSGARDLLCATAKGAPPDPAAAGALLN---VPAAAAGALAGAAAALSDPEHYKrVQGAAATrAFLALVREVVRLQPQLHLKALALLEGALGAVGTSSK-----ESAERVLDELASLLGAGCVMPVLQFAEEWAG--LADLSFVRYLVERVLATAGPPFSPEFAGPLVRMLRLS
Chloroplastida_Chlorophyta_EP00217_Crustomastix_stigmatica_P009617_CAMPEP_0183810280_NCGR_PEP_ID_MMETSP0803_2-20130417_47060_1_TAXON_ID_195967_ORGANISM_"Crustomastix_stigmata_Strain_CCMP3273"_LENGTH_158_DNA_ID_CAMNT_0026055093_DNA_START_1_DNA_END_473_DNA_ORIENTATION_-                                                                                                            72    138     59    146 PF04858.16  TH1               Family    36   100   580     52.6   3.4e-14   1 No_clan  
#HMM       vleeclekfsekDyimepgiidqlkrYvqaGGaPeevielLsenYravaqmanllveWLilt..Gvk
#MATCH      l   ++ + ekD imepg+++ l  Yv+ GG P+ +ie L ++Yr++aqm +l+ +WL+ +  G+ 
#PP        567788999**************************************************98755554
#SEQ       SLAAYEAALMEKDAIMEPGVLALLSGYVRRGGEPQLAIEALGQHYRGYAQMGSLACRWLQIAqqGAA
Chloroplastida_Chlorophyta_EP00222_Ostreococcus_lucimarinus_P003530_XP_001418887.1_predicted_protein_Ostreococcus_lucimarinus_CCE9901                                                                                                                                                                                                                                                    2    639      2    640 PF04858.16  TH1               Family     1   579   580    715.9  4.5e-215   1 No_clan  
#HMM       eddyeeekweeeas.geetraeeseaaeellenkeevleeclekfsekDyimepgiidqlkrYvqaGGaPeevielLsenYravaqmanllveWLilt.....Gvkvsevqasvenh...............................................LkelvlkkFDpkkADaiFteeGetpaWLteliehetwRsllyrLAeeyPdCLllnftiklisdaGfqgeitsis.taaqqlevfsrvLktavkkileagdddekke..ieelakmvChgqhtyvfsqvllavLaretkggtt......ikrlsqeiekaAaskghdvtvitla..lngsaayaqakqAlasllsr................naLnpaDitvLyklysssd...pPpvellRhPqflellidelFk..pdskinpelkskyiellayaasvvetiakkkekelnkdelkatiqaiekvhaivcnakkgssellaeldklyqciriPvvavGiiawvestvteesyfk.lqtestp.vhlalLdevatkhpllhekvlellvklle....skqdeleilvqlelkkslldrmveLlarGyvvPvvkyikkcleredlDisliRyFvtevLeiiapPYsseFvqlflplleneeitgtmrgegendpvseFiedckanv
#MATCH     +dd+e+++++++as ge+tra+es+a+++l+e+k+++l+e++++++ekD+imep++id++++Yv+aGGaP+++ielLsenYr++a+m++l+v+WL++t     G+++s++++s++++                                               L++lv++kFD++kADa+F  +G++paWL++l+++e++R++l++LAe++P+CLl++++i++++++G+++e+++++ +aa+++++f+++L+++vk+i+eagddde+++  +e+l++m+C++++tyvf+q++la+L+r+t+++tt      ++rls+eie+aAas ++++tv++la  l++saa+a+ak+A+a+lls+                +aL+++D+++L++ly+ssd   +P+v++lRhP++l++li+e+Fk  +ds++n +l+s+++el+a+aas         ++e+++de+ka   a+++++aiv+nak+g++++++++dk+++   iP++++Giia+++s++t+e+y++ +q+++++ v++++L+eva+kh++l+++vle+l+++++    s+++el+i        slld+++eL+a+G+v+P++++++++++r +lD+s+iRyF++evLei++pPYs++F++++++ll++++++++m     +++v++F+ed+++n+
#PP        589**********99***********************************************************************************************************************************************************************..******************************************************9******************************9999********************************999***99*********************************************99************************************9***********************9******.***************.........899********...****************************...***********************99************************************888888899999........****************************.*******************************************.....9************97
#SEQ       SDDDEVCTRTATASdGEGTRAGESGAIAALGETKTSRLMELEARLAEKDFIMEPSAIDDVRAYVSAGGAPSTAIELLSENYRGYAAMTTLAVHWLKVTapprrGANTSPIKVSAAVEtrgidngdgdatrtptggiltsgagkgtpreraatmetearfdemyfLEALVREKFDANKADAVF--QGRPPAWLDGLFKSERGRAVLFSLAERNPNCLLISCAIQHAWQRGMRHEVRALGpAAAAYFSIFHELLADHVKGIIEAGDDDERRMdfEERLKSMCCQSIGTYVFGQLMLATLGRDTDKATTkssqaiAARLSEEIEEAAASLHGAATVRRLApwLAASAADATAKYATADLLSSrpvgtntssvgqirdsGALAAGDLKKLLDLYVSSDvkkKPSVAPLRHPDVLYNLISEAFKwtVDSGAN-RLRSECFELIALAAS---------DDETSVDEVKA---ALTEAVAIVENAKRGEMPEQTSVDKVFA---IPCATAGIIAAARSALTNEMYHRvVQVGNANsVFVHVLGEVAKKHIGLQGVVLEALNAIIQscgsSHGAELAI--------SLLDLGCELVAAGHVMPTITAAANSWRR-TLDPSQIRYFANEVLEIAGPPYSRDFAVVMIRLLDSANSRKRM-----SKTVDDFVEDVRVNR
Chloroplastida_Chlorophyta_EP00223_Ostreococcus_mediterraneus_P009217_CAMPEP_0179621166_NCGR_PEP_ID_MMETSP0932-20121108_1050_1_TAXON_ID_548131_ORGANISM_"Ostreococcus_mediterraneus_Strain_clade-D-RCC2596"_NCGR_SAMPLE_ID_MMETSP0932_ASSEMBLY_ACC_CAM_ASM_000582_LENGTH_1887_DNA_ID_CAMNT_0021490203_DNA_START_1_DNA_END_5660_DNA_ORIENTATION_                                         57    668     43    670 PF04858.16  TH1               Family    16   578   580    511.2  4.3e-153   1 No_clan  
#HMM       eetraeeseaaeellenkeevleeclekfsekDyimepgiidqlkrYvqaGGaPeevielLsenYravaqmanllveWLilt.....Gvkvsevqasvenh.....................................LkelvlkkFDpkkADaiFteeGetpaWLteliehetwRsllyrLAeeyPdCLllnftiklisdaGfqgeitsis.taaqqlevfsrvLktavkkileagdddekke..ieelakmvChgqhtyvfsqvllavLaretkggtt.........ikrlsqeiekaAaskghdvtvitla..lngsaayaqakqAlasllsr............naLnpaDitvLyklysss.d..pPpvellRhPqflellidelFk..pdskinpelkskyiellayaasvvetiakkkekelnkdelkatiqaiekvhaivcnakkgssellaeldklyqciriPvvavGiiawvestvteesyfk.lqtestp.vhlalLdevatkhpllhekvlellvklle....skqdeleilvqlelkkslldrmveLlarGyvvPvvkyikkcleredlDisliRyFvtevLeiiapPYsseFvqlflplleneeitgtmrgegendpvseFiedckan
#MATCH     +++++  ++  +  ++++  +l+ ++++++ +D+imep+++d +k Yv +GG+P+++ie LsenYr++a+m++l+veWL+ t     Gv++s+++a +  +                                     L+ +v++kFD++kAD++F   G++p WL+e++++e++R+ll++LAee+P+CLl++++i++++++G+++e+++++ +aa+++++f+++L++++k+i+ agdd  +++  +e+++km+C++ +ty+f+q++la+Lar+ +++ +         ++rls+e+e+ Aa  +++++v+++a  l++saa+a++++A+++ll +            +aL+ +D+++L +ly  + d  +P+v++lRhP++l++li e+Fk   +s +n +    ++ l+a+a+s       ++  +++ d + a   a++ ++++v  ak+g++   a  +++ +   +P +++Giia+v+s++t+  +++ +q+++t+ v+lalL +va  h++l++ +le+l ++++    s++d+l          slld ++++la+G+v+P++  + ++++r  + +s + yF +evLei+apPYs++Fv  +++lle+++++        +++v++F+e+++ +
#PP        556666677777789999***************************************************************99***************9999******************************************************..9*****************************************************9*************************9877766799**************************99998888999999999*******************************************888*************************97542355**********************97789999.78899**********.......4457889999999...*********************9999999...***********************99************************************877777777665........****************************.9************************************998765.....9*********9975
#SEQ       DDSKRIRDGGGAGGGDDDDGTLRAIERRLEANDFIMEPDAMDVVKSYVASGGKPSSAIEALSENYRGYAAMTTLAVEWLKITappkrGVNTSPIKAPARTDdsrtptggvasasggvasggkqrgadddaerfdemyfLETIVREKFDSNKADEVF--VGRPPKWLDEIFASERGRALLFSLAEENPNCLLISCAIQHAWQRGMRHEVRALGpAAAAYFSIFHELLADHIKGIVLAGDDAVRRRdaEERVKKMCCKSVGTYMFGQMMLATLARDDSDAESqtsatmraiAARLSEEVEEEAAALQGAAAVRRIApwLAASAADAKVSYATSDLLHSrpvglehqgtpsGALAVGDLKKLRDLYFDApDgdKPSVAPLRHPDVLYNLIAEAFKwsGGSHVN-RQIDVCFDLIALATS-------DEGANMSADVVSA---ALKDALNVVDLAKRGETVDDALTNRVLA---VPSASAGIIAAVRSAMTNTDHYRvVQVGNTNgVYLALLADVARRHIGLQGAILEALSAIIQfvgrSHGDDLVT--------SLLDTGCDILAAGHVMPTLVVALNSWSR-AVGPSHLLYFTNEVLEIAAPPYSRDFVMAIIRLLESANSRRGT-----SKTVDDFVEEVRLR
Chloroplastida_Chlorophyta_EP00223_Ostreococcus_mediterraneus_P009684_CAMPEP_0179632742_NCGR_PEP_ID_MMETSP0932-20121108_7095_1_TAXON_ID_548131_ORGANISM_"Ostreococcus_mediterraneus_Strain_clade-D-RCC2596"_NCGR_SAMPLE_ID_MMETSP0932_ASSEMBLY_ACC_CAM_ASM_000582_LENGTH_655_DNA_ID_CAMNT_0021502293_DNA_START_1_DNA_END_1967_DNA_ORIENTATION_                                          47    636     33    638 PF04858.16  TH1               Family    16   578   580    484.8  4.3e-145   1 No_clan  
#HMM       eetraeeseaaeellenkeevleeclekfsekDyimepgiidqlkrYvqaGGaPeevielLsenYravaqmanllveWLilt.....Gvkvsevqasvenh.....................................LkelvlkkFDpkkADaiFteeGetpaWLteliehetwRsllyrLAeeyPdCLllnftiklisdaGfqgeitsis.taaqqlevfsrvLktavkkileagdddekke..ieelakmvChgqhtyvfsqvllavLaretkggttikrlsqeiekaAaskghdvtvitlalngsaayaqakqAlasllsr............naLnpaDitvLyklysss.d..pPpvellRhPqflellidelFk..pdskinpelkskyiellayaasvvetiakkkekelnkdelkatiqaiekvhaivcnakkgssellaeldklyqciriPvvavGiiawvestvteesyfk.lqtestp.vhlalLdevatkhpllhekvlellvklle....skqdeleilvqlelkkslldrmveLlarGyvvPvvkyikkcleredlDisliRyFvtevLeiiapPYsseFvqlflplleneeitgtmrgegendpvseFiedckan
#MATCH     +++++  ++  +  ++++  +l+ ++++++ +D+imep+++d +k Yv +GG+P+++ie LsenYr++a+m++l+veWL+ t     Gv++s+++a +  +                                     L+ +v++kFD++kAD++F   G++p WL+e++++e++R+ll++LAee+P+CLl++++i++++++G+++e+++++ +aa+++++f+++L++++k+i+ agdd  +++  +e+++km+C++ +ty+f+q++la+Lar+ +++ +           A  + ++++++ la ++saa+a++++A+++ll +            +aL+ +D+++L +ly  + d  +P+v++lRhP++l++li e+Fk   +s +n +    ++ l+a+a+s       ++  +++ d + a   a++ ++++v  ak+g++   a  +++ +   +P +++Giia+v+s++t+  +++ +q+++t+ v+lalL +va  h++l++ +le+l ++++    s++d+l          slld ++++la+G+v+P++  + ++++r  + +s + yF +evLei+apPYs++Fv  +++lle+++++        +++v++F+e+++ +
#PP        55666667777788999****************************************************************99***************9999******************************************************..9*****************************************************9*************************9877766799**************************9988642........233..33456677777.678999***********878*************************97542355**********************97789999.78899**********.......4457889999999...*********************9999999...***********************99************************************877777777665........****************************.9************************************998765.....9*********9975
#SEQ       DDSKRIRDGGGAGGGDDDDGTLRAIERRLEANDFIMEPDAMDVVKSYVASGGKPSSAIEALSENYRGYAAMTTLAVEWLKITappkrGVNTSPIKAPARTDdsrtptggvasasggvasggkqrgadddaerfdemyfLETIVREKFDSNKADEVF--VGRPPKWLDEIFASERGRALLFSLAEENPNCLLISCAIQHAWQRGMRHEVRALGpAAAAYFSIFHELLADHIKGIVLAGDDAVRRRdaEERVKKMCCKSVGTYMFGQMMLATLARDDSDAESQ--------TSA--TMRAIAARXLA-AASAADAKVSYATSDLLHSrpvglehqgtpsGALAVGDLKKLRDLYFDApDgdKPSVAPLRHPDVLYNLIAEAFKwsGGSHVN-RQIDVCFDLIALATS-------DEGANMSADVVSA---ALKDALNVVDLAKRGETVDDALTNRVLA---VPSASAGIIAAVRSAMTNTDHYRvVQVGNTNgVYLALLADVARRHIGLQGAILEALSAIIQfvgrSHGDDLVT--------SLLDTGCDILAAGHVMPTLVVALNSWSR-AVGPSHLLYFTNEVLEIAAPPYSRDFVMAIIRLLESANSRRGT-----SKTVDDFVEEVRLR
Chloroplastida_Chlorophyta_EP00224_Ostreococcus_tauri_P002010_XP_003080257.2_TH1_protein_Ostreococcus_tauri                                                                                                                                                                                                                                                                             14    623      3    626 PF04858.16  TH1               Family    16   577   580    562.1  1.7e-168   1 No_clan  
#HMM       eetraeeseaaeel.lenkeevleeclekfsekDyimepgiidqlkrYvqaGGaPeevielLsenYravaqmanllveWLilt.....Gvkvsevqasvenh........................................LkelvlkkFDpkkADaiFteeGetpaWLteliehetwRsllyrLAeeyPdCLllnftiklisdaGfqgeitsis.taaqqlevfsrvLktavkkileagdddekke..ieelakmvChgqhtyvfsqvllavLaretkggtt......ikrlsqeiekaAaskghdvtvitla..lngsaayaqakqAlasllsr...............naLnpaDitvLyklysssd.pPpvellRhPqflellidelFk.pdskinpelkskyiellayaasvvetiakkkekelnkdelkatiqaiekvhaivcnakkgssellaeldklyqciriPvvavGiiawvestvteesyfk.lqtestp.vhlalLdevatkhpllhekvlellvklle....skqdeleilvqlelkkslldrmveLlarGyvvPvvkyikkcleredlDisliRyFvtevLeiiapPYsseFvqlflplleneeitgtmrgegendpvseFiedcka
#MATCH      +   ++++a + +  e +++vlee+++++ +kD+imep++id++krYv aGGaP+++ie+Ls+nYr++a+m++l+v+WL++t     G  +s++++s                                            L+ l +++FD++kADa+F  eG++paWL++l+++e++R++l++LAe++P+ Ll++++i++++++G+++e+++++ +aa+++++f++++++++++i+ +g d  +++  ie+l++m+C++++tyvf+q++la L+r+++++t+      ++ ls+eie+aAa+ ++++tv+++a  l++sa + +ak+A+a+lls+               +aL+++D+++L+++y +sd +P+v +lRhP++l++li e+Fk + +++n +l+ +++el+a+aa+         ++++  de+k    a++ ++a++++ak g+    a+++k+++   +Pv+++Gi+a+v+s++t e y++ +q+++t+ v l++L ++a kh  l++ vle+l ++++    s++del i         l+d+++eL+a+G+v+P+++ + ++++r +l+ s+iRyF+ evLei++pPYs++F+++++ ll++ + +++m     +++v+eF+e++  
#PP        445556666666663678899**************************************************************9****999999999877767789******************************************************..******************************************************9********************9999887766658********************************9999999999********************************************99*****************************88877**********************8777899.***************.........889*******9...****************************...***********************99***********************************99999********........9***************************.*******************************************.....9********9865
#SEQ       GDGDGGDDDARAGVpDEATTAVLEEIERRMRTKDFIMEPEAIDDVKRYVAAGGAPSTAIETLSDNYRGYAAMTSLAVQWLRVTapprrGTCTSPMKTSGDSMakegrrgesgeqetpqgpnadedggeaswgsdarfdemyfLETLARERFDANKADAVF--EGRPPAWLDGLFRSERGRAVLFSLAEKNPNSLLISCAIQHAWQRGMRHEVRALGpAAAAYFSIFHELMADHINGIVVSGTDAVRRRelIERLKSMCCQSIGTYVFGQLMLASLGRDEDDATAsvsrtiAATLSEEIEEAAAKLHGAATVRRIApwLATSAVDVSAKYATADLLSSrpvgssysadrtrdiGALAAGDVKKLLEMYITSDeKPTVVPLRHPDVLYNLIAEAFKwTPDNVN-RLRGECFELIALAAA---------DENITCDEVKD---ALNAAVAVIEDAKLGKDLDKAQMEKVFN---VPVASAGIVAAVRSALTCEAYHRvVQVGNTNeVLLQILADIARKHVALQGAVLEALTAVVNvcgrSHGDELVI--------ALVDLGCELVAAGHVIPTITTACDSWRR-SLEASQIRYFAEEVLEIAGPPYSRDFAVIMIHLLDSSNYRKKM-----SKTVDEFVEEVAL
Chloroplastida_Chlorophyta_EP00227_Mantoniella_beaufortii_P005050_CAMPEP_0197607328_NCGR_PEP_ID_MMETSP1326-20131121_46830_1_TAXON_ID_1155430_ORGANISM_"Genus_nov._species_nov._Strain_RCC2288"_LENGTH_95_DNA_ID_CAMNT_0043175373_DNA_START_1_DNA_END_282_DNA_ORIENTATION_-                                                                                                               2     94      1     95 PF04858.16  TH1               Family   116   209   580    104.4   6.6e-30   1 No_clan  
#HMM       vlkkFDpkkADaiFteeGetpaWLteliehetwRsllyrLAeeyPdCLllnftiklisdaGfqgeitsis.taaqqlevfsrvLktavkkileag
#MATCH     ++k+FDp+kADa F  +G+ p+WL++l++++++R++l++LAee+P+CLl+ ++i++++  G  +e+++++ +aa ++++f+++L++  +++l+ag
#PP        89************.5676.89************************************************99**************999998775
#SEQ       IRKRFDPRKADAAF-TKGR-PTWLEQLLNSDRGRAVLFSLAEEHPNCLLITIAIQHAWHHGHGDEVRALGpAAASYFSIFHELLAENFHDLLAAG
Chloroplastida_Chlorophyta_EP00228_Micromonas_bravo_P002118_CAMPEP_0203010528_NCGR_PEP_ID_MMETSP1401-20130829_10843_1_ASSEMBLY_ACC_CAM_ASM_000894_TAXON_ID_38833_ORGANISM_"Micromonas_pusilla_Strain_CCAC1681"_LENGTH_717_DNA_ID_CAMNT_0049752203_DNA_START_1_DNA_END_2149_DNA_ORIENTATION_                                                                                              5    651      2    653 PF04858.16  TH1               Family    32   578   580    352.6  4.5e-105   1 No_clan  
#HMM       nkeevleeclekfsekDyimepgiidqlkrYvqaGGaPeevielLsenYravaqmanllveWLiltGvkvsevqasvenh.................................................................................LkelvlkkFDpkkADaiFteeGetpaWLteliehetwRsllyrLAeeyPdCLllnftiklisdaGfqgeitsis.taaqqlevfsrvLktavkkileagdddekke..ieelakmvChgqhtyvfsqvllavLaretkggtt............ikrlsqeiekaAaskghdvtvitla..lngsaayaqakqAlasllsr............naLnpaDitvLyklysssd...........pPpvellRhPqflellidelFk....pdskinpelkskyiellayaasvvetiakkkekelnkdelkatiqaiekvhaivcnakkgssellaeldk.lyqciriPvvavGiiawvestvteesyfk..lqtestpvhlalLdevatkhpllhekvlellvklleskqdeleilvqlelkkslldrmveLlarGyvvPvvkyikkcleredlDisliRyFvtevLeiiapPYsseFvqlflplleneeitgtmrgegendpvseFiedckan
#MATCH     +++++l e++++++ kD +mepg++d l+ Yv +GG+Pe +ielLsenYr++aqm++l+  WL lt  +  + ++ +                                                                                    L++l++kkFDp+  Da+    G+ p+WLt+l++++++R +l++LAe++PdCLl+ ++i+++++ G  +e+++++ +aa ++++f+++L+++ ++++ agdd+ +    ++ +   +C++  ty+f+q++la La+  + g              + r+sqe++ aAa+ +++  v+++a  l++s a+a+a + + +ll               aL+ +  ++L  +y  ++           +P+ +++R P++l  l+de+F+    +d k n++ + +++ l+a+a+               +de   t   +  v + +  + +g    l e ++   + i  Pv a+G +awv+s++ ++ ++k    + +t+ +l+++ e+++ h  l+ + le + + +   ++  +     + +   ld+ veL+  G v+P ++++ + ++r  +D+s +RyF+ evLe+++pPYs  F+   l ll  ++  + m       + +eF+e+c+ +
#PP        678999**********************************************************99544444444443336788999999999*************************************************************************************8...65.89************************************************99*************************99876457789999******************998887766667888999999**************************9******************999*******9977444433.35666677665556777777777*********************9887778999***************99.............4556666666666667776666677666666654414467889******************9999644567888*************************999976666655....234478**************************.9*************************************99999.....8999*******975
#SEQ       DPSSKLLELERTLAAKDAVMEPGVMDSLRTYVASGGKPEAAIELLSENYRGYAQMSSLVCGWLELTEETEPSAHKHAGRAaefsplspvaqlkdrggdasaaatpryygdeddtpqggttaprveatppgsgfaagggagaavaealegwrgrvrrdetffLEQLIRKKFDPRLVDAVK---GR-PTWLTQLLHSDRGRGVLFSLAEKHPDCLLITVAIQHAWQHGHADEVKALGpAAASYFSIFHELLADHFRDLIGAGDDEARLAeaTSAIRTACCQSLATYLFAQMMLADLANGGDAGLGgetsratqssafATRVSQELRAAAAEAHGAGVVRRVAplLAASDADARAATVVGDLLQAaddfkkrkntsaHALAET-TRKLRAMYLDDEddasqreksfeKPSTAPIRAPELLRALLDEAFRwdpnADPKRNADARARCFDLIAFATC-------------GEDEFSETRAKLAAVFEWCAGTTRGVALCLEEGSSpFLETITHPVPAAGALAWVKSAMGNPEHYKqvHAAANTAAYLHVVSEICKAHVRLRLEALETVTAAIAAMGKGANE----QTHLATLDVAVELVEHGLVLPALRAATDKWRR-VVDPSHLRYFAGEVLEVAGPPYSGAFAAAALELLRAANAGKGM-----TRACDEFVEQCRRQ
Chloroplastida_Chlorophyta_EP00229_Micromonas_commoda_P000672_XP_002500046.1_predicted_protein_Micromonas_commoda                                                                                                                                                                                                                                                                        6    256      4    258 PF04858.16  TH1               Family   313   578   580    115.3   3.4e-33   1 No_clan  
#HMM       sdpPpvellRhPqflellidelFkpdskinpelkskyiellayaasvvetiakkkekelnkdelkatiqaiekvhaivcnakkgssellaeldklyqciriPvvavGiiawvestvteesyfk.lqtestp.vhlalLdevatkhpllhekvlellvklleskqdeleilvqlelkkslldrmveLlarGyvvPvvkyikkcleredlDisliRyFvtevLeiiapPYsseFvqlflplleneeitgtmrgegendpvseFiedckan
#MATCH     s++P  ++lR+P++l  l de+F+ ++++ +   +   e  a  +     i +   +   +de+  + +a+e +   ++ a++gs ++  +   l     +P +a+G+iawv s++ ++ +++ + ++ ++ v+  +L   a  +p l+e+ l+++ + l   ++         l+   ld+ ve++ +G+v+P+++++ + ++r  +D+s +RyF+ evLe+++pPY   F++ +++ll  ++ +  m     n +++eF+++++ +
#PP        68999*******************9999888777777766555444...33333.3456899***99**********9*************999988...******************99998899999999************************9988866555444....244478**************************.9**************************************9999.....99*******99875
#SEQ       SERPGANPLRQPELLRSLFDEAFRCNVGAAASADPGRAESRAQCVD---LIVRA-VTDGGEDEVAEARRALESATRALEAAARGSAPEPESFRGLVG---YPPAAAGVIAWVSSAMGDPEHYRqVHAGASNqVYFGMLARAAVAQPRLRERALDAVGAALAAMGKGSSE----ALHLGALDVAVEMVEAGHVLPTIEAATERWSR-HVDPSHLRYFAGEVLEVAGPPYGGRFASAMVRLLRGANHRRGM-----NRAIDEFVAQVRRQ
Chloroplastida_Chlorophyta_EP00230_Micromonas_polaris_P007127_CAMPEP_0117632912_NCGR_PEP_ID_MMETSP0802-20121206_4842_1_TAXON_ID_38833_ORGANISM_"Micromonas_sp._Strain_CCMP2099"_LENGTH_896_DNA_ID_CAMNT_0005437401_DNA_START_658_DNA_END_3347_DNA_ORIENTATION_                                                                                                                         188    870    183    872 PF04858.16  TH1               Family    32   578   580    339.6  4.1e-101   1 No_clan  
#HMM       nkeevleeclekfsekDyimepgiidqlkrYvqaGGaPeevielLsenYravaqmanllveWLilt......Gvkvsevqasvenh......................................................................................LkelvlkkFDpkkADaiFteeGetpaWLteliehetwRsllyrLAeeyPdCLllnftiklisdaGfqgeitsis.taaqqlevfsrvLktavkkileagdddekke..ieelakmvChgqhtyvfsqvllavLaretkggtt................................ikrlsqeiekaAaskghdvtvitla..lngsaayaqakqAlasllsr............naLnpaDitvLyklysssd..................pPpvellRhPqflellidelFk..pdskinpelk..skyiellayaasvvetiakkkekelnkdelkatiqaiekvhaivcnakkgssellaeldklyqcir.iPvvavGiiawvestvteesyfk..lqtestpvhlalLdevatkhpllhekvlellvklleskqdeleilvqlelkkslldrmveLlarGyvvPvvkyikkcleredlDisliRyFvtevLeiiapPYsseFvqlflplleneeitgtmrgegendpvseFiedckan
#MATCH     +++++l e+++ ++ kD +mepg++d l+ Yv +GG P+ +ielLsenYr++aqma+l+  WL lt      G +++e +                                                                                            L++l++kkFDp+k Da+    G+ p+WLt l++++++R++l++LAe++P+CLl++++i+++++ G q+e+++++ +aa ++++f+++L+++ +++++ag+d+ k    ++ +++  C++  ty+f+q++la La+  + g +                                + r+sqe+  aA+s +++  v+++a  l+++ a+a a +A+ +ll              +a  p  +++L  +y  +                   +P+  +lR+P++l  l +e+F+  p++ in e +    ++ l+a a++     a+      + + l a  +a+  +h+ + ++ +g+   l e +++ + ++   v+a+G +awv+s++ ++ ++k  + + +t+v+l+++ eva+k p l+++ l+++   l+  ++  +       +   ld  veL+  G v+P + ++  +++   +D+s +RyF+ evLe+++pPYs  F+   l+ll+ ++  + m        ++eF+e+c+ +
#PP        6778999**********************************************************987777633333322.....133345777888899999**************************************************************************************8...65.89************************************************99************************9987555699*************************9999999999****************************99*************************99*****************99999*********7777777777777775432235556667777777777*********************999999999876511569999997776.....333.....2333444.5577777777777777776665555555555541678899*************9999877888999************************999997666665533....4478*************************9.9**************************************9999.....8999*******975
#SEQ       DDSSKLLELERLLAAKDAVMEPGVMDSLRVYVASGGRPAAAIELLSENYRGYAQMASLVCGWLELTedmepgGGHKHEGN-----TaggftplspvahfgkdkdrggdasaaatpryygdeddkddtpqggttvgrtestptkhescgntpgavaeallrwrtrvrrdetffLEKLIRKKFDPRKVDAVK---GR-PTWLTLLLNSDRGRNVLFTLAEKHPNCLLIQVAIQHAWQHGHQDEVKALGpAAASYFSIFHQLLADHFRDLISAGEDEVKLAaaVKAITSAGCQSLATYLFAQMMLADLANGGEAGLAggdggdnkegvmsgaggdtdsnnirdtqskalATRVSQELAAAATSAHGASVVRRIAplLAATDADAVAMTAVGELLQAaddsrrrrgggcGAFPPEMLKKLRAMYFEEVpdgadametppetslpheKPSTTPLRTPELLASLFQEAFRwdPGVDINRETRtrDACFDLIAAATT-----ADG-----DGERLDA-ASALRLTHDSLASTTRGAPLSLDEESSVLTTLHsSAVAAAGALAWVKSAMGNPEHYKqvYAATNTAVYLQVMSEVAKKWPRLRGQALDVITCALHAMGKGANEHT----HLATLDTAVELVELGLVLPALDAATSAWQL-HIDPSHLRYFAGEVLEVAGPPYSGAFAAAALRLLNAANAGKGM-----TRSADEFVEQCRRQ
Chloroplastida_Chlorophyta_EP00231_Micromonas_pusilla_P003123_XP_003057878.1_predicted_protein_Micromonas_pusilla_CCMP1545                                                                                                                                                                                                                                                               4    470      1    484 PF04858.16  TH1               Family   112   559   580    274.3   2.4e-81   1 No_clan  
#HMM       LkelvlkkFDpkkADaiFteeGetpaWLteliehetwRsllyrLAeeyPdCLllnftiklisdaGfqgeitsis.taaqqlevfsrvLktavkkileagdddekke..ieelakmvChgqhtyvfsqvllavLaretkggtt............ikrlsqeiekaAaskghdvtvitla..lngsaayaqakqAlasllsr..............naLnpaDitvLyklysssd......pPpvellRhPqflellidelFk...pdskinpelkskyiellayaasvvetiakkkekelnkdelkatiqaiekvhaivcnakkgssellaeldklyqciriPvvavGiiawvestvteesyfk..lqtestp.vhlalLdevatkhpllhekvlellvklleskqdeleilvqlelkkslldrmveLlarGyvvPvvkyikkcleredlDisliRyFvtevLeiiapPYsseFvqlflplleneeitgtm
#MATCH     L++l+ kkFD+++ Da+    G+ p+WL+ l+++++ R++l+ LAe +P+CLl+ ++i+++++ G  +e+++++ +aa ++++f+++L+ + +++++agdd+ek+    + ++  +C++  ty+f+q++la La   + g+             + r+sqe+e +Aa  ++  tv+++a  l +s a+a a++A  +ll                + L  + +++ +++y ++       +P+ ++lRhP++l  l d++F+   ++  + pe +  ++ ll +a++            +  de  +t  a++++++ ++ a++g+++ +a l++l q   iP+va+G+++wv+s + ++ +++  + ++ ++  +l l + va+  p  + +vl+++   l+  ++        el+  ++d+ ve++a+G+v+P ++ + k+++   +D+s +RyFv evLe  apP+s +F+  +l+ll  + ++  m
#PP        899**************8...65.89************************************************99***************************998778999**********************99998888888899**999999************************99***************998889***********99**************9876689999**********************97777789***************98............67788889999*************************999...**********************98877666556**********************998888755444333....56669**************************9.9*********************************988777666
#SEQ       LEQLIKKKFDTRRVDAVK---GR-PQWLQRLLNSDRCRAVLFALAEAHPNCLLITIAIQHAWQHGHADEVRALGpAAASYFSIFHELLAYHFRSLIDAGDDEEKRAlaADAIKTACCQSLATYLFAQMMLADLAGGGDAGVGgggssnsqvralAVRISQELETTAAAAHGLSTVRKIAplLCASDADAAATEAAGELLLAaaetrerqefggagGGLPQGILRKFHDMYLGDAdaagatKPSKAPLRHPDLLRSLFDDAFRwagSGGVVRPESRDACVDLLVLATT------------VGDDEATTTKAALTETLSTCERAARGQQPNVAALGELVQ---IPAVAAGVLSWVRSGLGSPDHYRdpVRAKASSaAYLSLAETVAKRSPRFRAEVLDVVTVALKAMGKAQSE----ELHLAVMDVAVEVVACGVVLPALEVATKSWAS-LVDPSHLRYFVGEVLEFTAPPFSGDFAGSVLRLLRAAGTRRGM
Chloroplastida_Chlorophyta_EP00232_Nephroselmis_pyriformis_P006497_CAMPEP_0182894612_NCGR_PEP_ID_MMETSP0034_2-20130328_25182_1_TAXON_ID_156128_ORGANISM_"Nephroselmis_pyriformis_Strain_CCMP717"_LENGTH_228_DNA_ID_CAMNT_0025028403_DNA_START_108_DNA_END_789_DNA_ORIENTATION_-                                                                                                          3    227      1    228 PF04858.16  TH1               Family    35   259   580    185.4     2e-54   1 No_clan  
#HMM       evleeclekfsekDyimepgiidqlkrYvqaGGaPeevielLsenYravaqmanllveWLilt...GvkvsevqasvenhLkelvlkkFDpkkADaiFteeGetpaWLteliehetwRsllyrLAeeyPdCLllnftiklisdaGfqgeitsistaaqqlevfsrvLktavkkileagdddekkeieelakmvChgqhtyvfsqvllavLaretkggttikrlsqeie
#MATCH     + l+++++ +s++D +me+gi++ l +Y++ GG+P +v+e Lse Y+++aqma ll +WL l    G+   +  ++ +   ++lv ++FD+k AD++F  eG+ p WL++l+e++ +Rsl+y L e++ +C ll+++i++i+ +G  +ei  +s+a+++++vf+r++   +  + +++  + ++ + e+ km+   q  y+++ ++l+v+a e  gg   +r+ qe+e
#PP        56899*******************************************************9987877766666666677789****************.7785.89******************************************************************9999999999999*************************9886.7889999999986
#SEQ       SDLNQLEKDLSSPDAVMEAGIFKLLSQYIKYGGKPTTVVEALSESYKGYAQMAHLLCDWLALIspeGAVEDTPSEFEVRFCQSLVKERFDSKEADKVF-SEGQ-PLWLKDLVEDPAGRSLIYDLSEKHRNCNLLSYAIQYIWHKGHEDEIAGLSSASAHFDVFHRLISRRLLALQHNTVAELSEAVREISKMCSYEQSCYLHASLMLRVVAGEP-GGERFRRMWQELE
Chloroplastida_Chlorophyta_EP00232_Nephroselmis_pyriformis_P011362_CAMPEP_0182883188_NCGR_PEP_ID_MMETSP0034_2-20130328_18237_1_TAXON_ID_156128_ORGANISM_"Nephroselmis_pyriformis_Strain_CCMP717"_LENGTH_251_DNA_ID_CAMNT_0025016321_DNA_START_1_DNA_END_752_DNA_ORIENTATION_-                                                                                                            3    251      1    251 PF04858.16  TH1               Family   287   543   580     98.9   3.1e-28   1 No_clan  
#HMM       qAlasllsrnaLnpaDitvLyklysssdpPpvellRhPqflellidelFkpdskinpelkskyiellayaasvvetiakkkekelnkdelkatiqaiekvhaivcnakkgssellaeldklyqciriPvvavGiiawvestvtees.yfk.lqtestpvhlalLdevatkhpllhekvlellvklleskqdeleilvqlelkkslldrmveLlarGyvvPvvkyikkcleredlDisliRyFvtevLeiiapPYsseFv
#MATCH     +A+ ++l+++   ++D+ +L+k+ys+++ Pp++ lRh q ++ll++e+F+p   + p+ ++ y+ ll++aa+ ++  ++     l+   ++    a+ +  ++++ ak g  +   + ++l     +P+va+ ++ wv+    +   +     ++s+p+ +a++  va  h + h  +le++ k l   ++            sl+d+ v +l+ G v  v+ ++++  + e+ D++ +  F+t+vL+++a PYs+ F+
#PP        699*********************************************************************88887776..4455555555555************************9999...************99887665055544556677**************************99966555443.....3479**********************9999999**********************9985
#SEQ       TAVGDMLASGRASAGDVLKLHKMYSQQQLPPINALRHVQCVHLLLSEAFDPSRPLPPDRQPAYLRLLGLAAAAADRREQG--GGLSMSGVQEVEAALRTLRDLLEGAKLGRAPAAEDAEALLG---LPMVATALVLWVRRKFASRDqFLSgEGSNSSPILVAMMAAVARAHVMHHAALLEVVGKGLRVSHNTASK-----AVPSLVDLAVLILTLGSVDRVMIFMEEFAACEQKDPAVLARFATQVLQVAAGPYSPPFA
Chloroplastida_Chlorophyta_EP00237_Pycnococcus_provasolii_P012498_CAMPEP_0205959336_NCGR_PEP_ID_MMETSP1459-20131121_55293_1_ASSEMBLY_ACC_CAM_ASM_001120_TAXON_ID_41880_ORGANISM_"Pycnococcus_provasolii_Strain_RCC931"_LENGTH_626_DNA_ID_CAMNT_0053331921_DNA_START_1_DNA_END_1881_DNA_ORIENTATION_-                                                                                     2    188      1    220 PF04858.16  TH1               Family    45   208   580     48.6   5.3e-13   1 No_clan  
#HMM       sekDyim.epgiid.qlkrYvqaGGaPee.....vielLsenYravaqmanllveWLiltGvkvsevqasvenh..................LkelvlkkFDpkkADaiFteeGetpaWLteliehetwRsllyrLAeeyPdCLllnftiklisdaGfqgeitsistaaqqlevfsrvLktavkkilea
#MATCH     s++D+++ +p +++  l  ++++ G  +e     +i+ L   Y+++ ++a+l+  WL +   +  +v+as +                    L     + F  +   a+      tp W++ ++e++++R++l +LAe +P+  ll+++i++i + G  +e   + +a  +l+v++ vL + +++ l++
#PP        56677653455543246777777664432222228**********************875..55555555554455678889999999888866666778888777778777777999**************************************************************999988865
#SEQ       STTDFVLyDPALVEtSLASFISSHGDSSEnaaaaAIQALTASYEGTPHVAQLACSWLAQV--RAADVKASQKGTaapaasiddatdeiattmLMRECTRAFTRHASIALQLSLKGTPPWMQAMLEDKVGRKVLCNLAEIHPQDKLLQLAIHMICNTGHASEAMGMQAAVRNLDVYKAVLTSGLTNALAD
Chloroplastida_Chlorophyta_EP00238_Polyblepharides_amylifera_P013374_CAMPEP_0196583024_NCGR_PEP_ID_MMETSP1081-20130531_41743_1_TAXON_ID_36882_ORGANISM_"Pyramimonas_amylifera_Strain_CCMP720"_LENGTH_147_DNA_ID_CAMNT_0041903783_DNA_START_1_DNA_END_439_DNA_ORIENTATION_                                                                                                                5    104      3    111 PF04858.16  TH1               Family   447   550   580     39.7   2.6e-10   1 No_clan  
#HMM       lLdevatkhpllhekvlellvklleskqdeleilvqlelkkslldrmveLlarGyvvPvvkyikkcler.edlDisliRyFvtevLeiiapPYsseFvqlflpll
#MATCH     lL  +a  +pll + vle+l   l   +++       +l+ ++ld  + Ll  G+v  v+ +++k  +  +  D+sl+R F ++vL i++pPYs+ F+  +++l+
#PP        56667777788888888888777776555544.....4799********************998855431346************************99999886
#SEQ       LLHSLAEGQPLLAPAVLEVLTGALACLGKQSS-----DLQNQVLDIAISLLINGHVEHVMDFAEKWAKGsSRPDPSLVRCFLAKVLKIAGPPYSRYFAGSVIQLM
Chloroplastida_Chlorophyta_EP00240_Pyramimonas_obovata_P013045_CAMPEP_0118928688_NCGR_PEP_ID_MMETSP1169-20130426_5886_1_TAXON_ID_36882_ORGANISM_"Pyramimonas_obovata_Strain_CCMP722"_LENGTH_244_DNA_ID_CAMNT_0006870725_DNA_START_1_DNA_END_735_DNA_ORIENTATION_                                                                                                                         3    197      1    208 PF04858.16  TH1               Family   350   551   580     70.4   1.4e-19   1 No_clan  
#HMM       iellayaasvvetiakkkekelnkdelkatiqaiekvhaivcnakkgssellaeldklyqciriPvvavGiiawvestvteesyfk..lqtestpvhlalLdevatkhpllhekvlellvklleskqdeleilvqlelkkslldrmveLlarGyvvPvvkyikkcle.redlDisliRyFvtevLeiiapPYsseFvqlflplle
#MATCH     + lla+a +     ++++ ++l+   + at  a+ +++a+v++   g+s+l  e  +   ++  Pv+a+G++ w    ++++ +++  +++  tp++l+l   va  +pll +++l+++ + le   +        el++ +l   + Ll  G+v  v++++ +  + +   D+sl+RyF t+ L i  pPYs+ F++ +++l+ 
#PP        678899888....3444567899999**************77665.66666667777777789******************99998766667778**************************999765443.....46899*********************99865526678*****************************9975
#SEQ       VDLLAWACA----AEDSRADTLQGGAVAATRAAVVEALALVEQLP-GASQLDLEARSTQVVLSTPVAAAGLLLWLGYQLSSQAHYEsaYTSTATPLYLKLASLVAEGQPLLAQRILDVMLAALECLCKTA-----PELQQEILGIAIVLLRNGHVEEVMTFADQWANgKAHPDPSLVRYFLTKLLRITEPPYSHFFASAVIRLMS
Chloroplastida_Chlorophyta_EP00241_Pyramimonas_parkeae_P000942_CAMPEP_0114229488_NCGR_PEP_ID_MMETSP0058-20121206_2934_1_TAXON_ID_36894_ORGANISM_"Pyramimonas_parkeae_CCMP726"_LENGTH_561_DNA_ID_CAMNT_0001340567_DNA_START_229_DNA_END_1914_DNA_ORIENTATION_-                                                                                                                            1    512      1    533 PF04858.16  TH1               Family    51   551   580    334.3   1.6e-99   1 No_clan  
#HMM       mepgiidqlkrYvqaGGaPeevielLsenYravaqmanllveWLiltGvkvsevqasvenhLkelvlkkFDpkkADaiFteeG.etpaWLteliehetwRsllyrLAeeyPdCLllnftiklisdaGfqgeitsistaaqqlevfsrvLktavkkileagdddekke.ieelakmvChgqhtyvfsqvllavLaretkggttikrlsqeiekaAaskghdvtvitla..lngsaayaqakqAlasllsrnaLnpaDitvLyklysssdpPpvellRhPqflellidelFk.........pdsk.......inpelkskyiellayaasvvetiakkkekelnkdelkatiqaiekvhaivcnakkgssellaeld..klyqciriPvvavGiiawvestvteesyfk..lqtestpvhlalLdevatkhpllhekvlellvklleskqdeleilvqlelkkslldrmveLlarGyvvPvvkyikkcle.redlDisliRyFvtevLeiiapPYsseFvqlflplle
#MATCH     mep+i+d+l+rYv aGG+P e+i  +senYr++aqma+l+  WL +   + se  +  ++ L elv +kFDp++AD++F+ +    p WL+++++++ +Rslly+LA+++ +CLll+++i+ i++aG+ +e+ s s aa+++ev  ++L +++k +++++d    +e   +l + vC +q +yvf+q+ll+ L  e++gg + +rl+qe+e+ Aa++     v+++a   +g a++a+a +A+a+l s  aL+  D++ ++ ly s+ pP+v+ lR P ++e l+ +lF             +       + p+ k+  + llayaa+  +    ++++ ln + + +t  a+e+++ i +++  ++++   +l+  ++ +++  Pv a+Gi+ w e+ ++++ ++   +++  tp++l +L  v   hpll ++vle+l+  le  +++       el++++l     Ll  G+v  v  ++ + ++ r + D+sl+Ry + +++ i+apP+s+ Fv+ +l+ll 
#PP        9*************************************************999999999********************98762579**************************************************************************9998884679********************************************9999999*****977899999**********87..89*************************************95555444321..12222222445667778899******444....34678**************99999.777788998888886447999**********************9998678888899*****************************8887764.....5899***************99998887755438899******************************985
#SEQ       MEPSILDTLRRYVAAGGKPTEAIGFISENYRGYAQMASLVCGWLDHLEDDPSEKGQGEAKYLAELVKEKFDPRQADTVFSSKAdDVPGWLKDIMQDRHGRSLLYELADQHRNCLLLSCAIQSIWKAGYESEVASRSVAAAYFEVLVQMLSQKLKAFVSTSDPLACTEiAIQLRNTVCSSQEAYVFTQLLLSGLEGEAHGGPACRRLMQELEQGAANHLSTTLVRKMAplWAGNAHEAEAAAAVADLTS--ALAHNDLARVHGLYRSDAPPAVSHLRDPVLIEKLLAALFAplgkagqsgE--GgalhqalLRPHSKQLALDLLAYAAAAPD----STSDALNAECVASTRAALEHAIVI-TQQPPAEMHVHMDLEspTIQSVLTTPVSAAGILLWLETKLSDPHHYTsaYSSTATPLYLEVLKIVGGAHPLLVPQVLEVLIGALECIGKQSP-----ELQQHMLSIAALLLRHGHVEAVAAFADRWVTgRANPDPSLVRYLIVKIVGIAAPPFSRFFVVCVLRLLR
Glaucophyta_Glaucophyta_EP00276_Gloeochaete_wittrockiana_P016054_CAMPEP_0184335388_NCGR_PEP_ID_MMETSP1089-20130417_3954_1_TAXON_ID_38269_ORGANISM_"Gloeochaete_wittrockiana_Strain_SAG46.84"_NCGR_SAMPLE_ID_MMETSP1089_ASSEMBLY_ACC_CAM_ASM_000445_LENGTH_590_DNA_ID_CAMNT_0026660013_DNA_START_1_DNA_END_1773_DNA_ORIENTATION_                                                         23    580      3    585 PF04858.16  TH1               Family    37   545   580    405.9  3.3e-121   1 No_clan  
#HMM       leeclekfsekDyimepgiidqlkrYvqaGGaPeevielLsenYravaqmanllveWLiltGvkvsevqasvenh.....................LkelvlkkFDpkkADaiFteeGetpaWLteliehetwRsllyrLAeeyPdCLllnftiklisdaGfqgeitsistaaqqlevfsrvLktavkkileagdddekkeieelakmvChgqhtyvfsqvllavLaretk...ggttikrlsqeiekaAaskg.........hdvtvitlaln.gsaayaqakqAlasllsrnaLnpaDitvLyklysssdpPpvellRhPqflellidelFkpdskinpelkskyiellayaasvvetiakk..............kekelnkdelkatiqaiekvhaivcnakkgssellaeldklyqciriPvvavGiiawvestvteesyfk..lqtestpvhlalLdevatkhpllhekvlellvklle..skqdeleilvqlelkkslldrmveLlarGyvvPvvkyikkcleredlDisliRyFvtevLeiiapPYsseFvql
#MATCH     l  +l+ +  kD+ime+++++ql+++v +GG+P++++ +Ls+nYr++aqmanl++ WL + G++ +e  a+                         L e v + FD+kkAD+iF+e   +p WL+eli++++wR ++y+L ++y  CL+ln++i+ isd G q ei s+sta+ +++vf+rv  +a+ +  +  +++ ++   +l  ++Ch+qhty+++q +l+ +        +  ++ rl  eie +A++           + v +++ a+   +++++ +++ +  +l ++  np+Di+ L+klyss++pPp + l h ++l+lli +lF p++ +n+   ++y++llayaa     + k+              +++    +elkati+a+e ++a+ c+ +   ++ +a l++l + + +Pvv +G+i+wv++++++++y+     t stp++l lL   +  hpll ++vlell +++e      el+ l  +++k++ ++ m +Ll +G+v+ v+  + k +++  +D sliRyFv+     + pP+s+eF q 
#PP        677889999****************************************************9988877666555477788888*******************************9999**********************************************************************************99********************998877765111555699**********876511111111123344445555145667788999999******************************************************************9766665556777766666555445555568***************.999999999***********************************9777899********************************5444568888**************************9988886655..*************************774
#SEQ       LAAILQSLGAKDSIMETDVLAQLRKFVASGGTPQDAVLQLSDNYRGYAQMANLVATWLTVDGADENEPGATKRGPgdasiedepslsksqvkvadiLAERVAECFDTKKADSIFAEGASAPGWLEELIQSSRWRRMIYSLSDHYKHCLMLNYAIQRISDLGHQMEIASVSTACTYFSVFNRVFLQALDQAWDGDEETLRSAALDLCTVCCHTQHTYLYAQAVLHRIVTSMAyvpNVENVLRLCSEIEAFAMRPSvigtsqrppKMVWKMRYAIDeDASSSRDVQTSILYMLHSDRTNPGDISLLHKLYSSPNPPPASFLTHSDVLHLLIRDLFTPGKIVNSPSLQQYTYLLAYAACTRSRKRKSsslhaeeessgdtlSDRLSPGQELKATIRALEDAVAV-CQRNMYGTQAQAVLEQLTEHVEFPVVCMGVIHWVQAILSDKQYYStpHHTVSTPLYLDLLRKTVDLHPLLASNVLELLATVFEidPSDIELDPLQAIQVKRHFINSMLDLLRKGHVMSVMALMTKWIKN--VDQSLIRYFVSRLTSFVEPPFSPEFEQA
Cryptophyceae_Cryptomonadales_EP00279_Guillardia_theta_P013221_XP_005830940.1_hypothetical_protein_GUITHDRAFT_163694_Guillardia_theta_CCMP2712                                                                                                                                                                                                                                           2    279      1    287 PF04858.16  TH1               Family    38   313   580    203.3   7.8e-60   1 No_clan  
#HMM       eeclekfsekDyimepgiidqlkrYvqaGGaPeevielLsenYravaqmanllveWLiltGvkvsevqasvenhLkelvlkkFDpkkADaiFteeGetpaWLteliehetwRsllyrLAeeyPdCLllnftiklisda.GfqgeitsistaaqqlevfsrvLktavkkileagdddekkeieelakmvChgqhtyvfsqvllavLaretkggtt...ikrlsqeiekaAaskg..hdvtvitlalngsaayaqakqAlasllsrnaLnpaDitvLyklysss
#MATCH      e  ++++  D++mep+++++lk+ + aG  P+ ++e+Ls+nY+++aqmanll eW    G +   v++ v   Lk++++k+F  ++ D    ++  +p WL+++i+++ wR+l+y+L e++P  Ll++f++  is++ G+  e     +a+ +l++f+ vLk++++++ + g++   +++e l++++Ch++ht+v+   l++ La  +kg ++   + rls+ei+   a++g  +++ +   a++g+ +y+++  A+ s+ s    np+Di++Ly+ y+++
#PP        58899*******************************************************************************99888...57899**************************************9744****************************9865.56666666******************************999888899******8766665411567777778***********************************975
#SEQ       AEAMQRLQRGDSVMEPKAFEDLKACLLAGQEPSMLVEQLSDNYHGYAQMANLLCEWHCFLGDDRRAVDREVRGYLKSMIIKHFGLEQID---LQQISNPRWLEQMIQDPEWRDLIYELSEQFPSSLLISFAMERISQQvGLEAEKAGAESASSKLKIFNSVLKETLADMTN-GKEVMPEDLEALKSLICHSEHTFVYVVALFRQLAMKHKGEFQeecLLRLSEEIRVEIAKRGkgRQAEAFCNAITGAVEYPEVAMAIGSMTSTKKTNPSDISKLYNIYTAE
Cryptophyceae_Cryptomonadales_EP00279_Guillardia_theta_P013221_XP_005830940.1_hypothetical_protein_GUITHDRAFT_163694_Guillardia_theta_CCMP2712                                                                                                                                                                                                                                         280    475    277    480 PF04858.16  TH1               Family   383   574   580     29.8   2.6e-07   1 No_clan  
#HMM       iekvhaivcnakkgss.ellaeldklyqciriPvvavGiiawvestvteesyfklqtestp...vhlalLdevatkhpllhekvlellvklle.......skqdeleilvqlelkkslldrmveLlarGyvvPvvkyikkcleredlDisliRyFvtevLeiiapPYsseFvqlflplleneeitgtmrgegendp.vseFied
#MATCH     iekv a+ ++++ + s e l  l +  q  ++ +v+vGi+ wv   + ees++   +++      + ++++  +   p ++e +le+l k+ +            ++   ++      +d m  L   G v+  ++ +++ ++   + + +    vte+L    pP+ss+Fv+ fl ll++  + + ++  +e++  +++F  +
#PP        7777777555543322133333444333..589********************9888886532369**************************987755432....3333344456788*****************99987.555.3666677778**************************99999998877776415677666
#SEQ       IEKVQALTKDENSAMSpETLMALREGIQ--QCEIVSVGILLWVGGKLVEESFYLPGGGHVRlakPYQQMMEHCVLIYPAQREILLEMLQKIWDvslqlggN----GNQEEKVLAGDIAIDNMLFLFELGSVLRAMRSLAR-WAP-VMTPEQQHRTVTEILSCSLPPFSSQFVSTFLGLLQKMPSLDALQLSAESKSlMKDFQTY
Cryptophyceae_Cryptomonadales_EP00281_Chroomonas_sp_CCMP1168_P029109_CAMPEP_0206251600_NCGR_PEP_ID_MMETSP0047_2-20121206_22116_1_ASSEMBLY_ACC_CAM_ASM_000192_TAXON_ID_195065_ORGANISM_"Chroomonas_mesostigmatica_cf_Strain_CCMP1168"_LENGTH_203_DNA_ID_CAMNT_0053677575_DNA_START_1_DNA_END_606_DNA_ORIENTATION_                                                                        21    184     18    186 PF04858.16  TH1               Family   415   578   580     49.2   3.6e-13   1 No_clan  
#HMM       vvavGiiawvestvteesyfk..lqtes.tpvhlalLdevatkhpllhekvlellvklleskqdeleilvqlelkksll..drmveLlarGyvvPvvkyikkcleredlDisliRyFvtevLeiiapPYsseFvqlflplleneeitgtmrgegendpvseFiedckan
#MATCH     v ++G+++w    +t++++++     e  +p ++ +++ +a +hp ++e vl+l+ k+ +     le+  + +l+ + l   +   Ll  G+v+ v+k +kk + +    + + R   ++vL ++ pPYss+Fv  +l l++  +    ++  +    v+eF+++++ +
#PP        789*****************964334441569*************************99854...3333344444444400445567899***********98887..4466679****************************99999999999999********9875
#SEQ       VCSMGVLSWLGRKLTNPQFYEpgKGFERlSPPYVRMIQHIALTHPPQREAVLSLIEKVWDVS---LEMATEEKLQAMELsmGMALLLLQLGVVMHVLKTLKKWVPT--ATPEIQRQCLAGVLVAACPPYSSQFVCAVLWLVKGMQNLVILQHADSRLLVQEFVAHVNGD
Cryptophyceae_Cryptomonadales_EP00281_Chroomonas_sp_CCMP1168_P035653_CAMPEP_0206250842_NCGR_PEP_ID_MMETSP0047_2-20121206_21697_1_ASSEMBLY_ACC_CAM_ASM_000192_TAXON_ID_195065_ORGANISM_"Chroomonas_mesostigmatica_cf_Strain_CCMP1168"_LENGTH_329_DNA_ID_CAMNT_0053676737_DNA_START_1_DNA_END_985_DNA_ORIENTATION_                                                                        11    327      8    329 PF04858.16  TH1               Family    42   349   580    256.5   5.9e-76   1 No_clan  
#HMM       ekfsekDyimepgiidqlkrYvqaGGaPeevielLsenYravaqmanllveWLiltGvkvsevqasvenhLkelvlkkFDpkkADaiFteeGetpaWLteliehetwRsllyrLAeeyPdCLllnftiklisdaGfqgeitsistaaqqlevfsrvLktavkkileagdddekkeieelakmvChgqhtyvfsqvllavLaretkggtt....ikrlsqeiekaAaskgh..dvtvitlalngsaayaqakqAlasllsrnaLnpaDitvLyklysssd...pPpvellRhPqflellidelFkpdskinpelksky
#MATCH     ++++ +D++mep ++d l+  + +G +P+ ++e Ls+nYr++aqmanll eW  l G +++ +q+ v  hLk+++l+ FDpk AD++F + G +p WL+++++ + wR+l+++L e +P+C l+ +++  is+ G+  e     +aa +l +f  + ++a++++ +   + +  ++ee+++ +Ch +h+y++   +l  ++r+ + g      +kr+ qe+++  +s+g+  ++   + a++g +++a+a++Al+s+l     np+Di+ Ly+ y ++    +Pp  l+ hP+fl+ l++++F+p++ki  e+  ky
#PP        7999*******************************************************************************************************************************************************************************************************8765444556*********998887641166677778***********************************98766679***************************9999888
#SEQ       HRLAAEDSVMEPRVLDVLRDCLVSGEQPKVLLEHLSDNYRGYAQMANLLCEWHALLGDDDKALQREVRGHLKSVILRDFDPKIADSVFQKAGSPPRWLDQMVQIPEWRDLIFELSELHPNCTLMAYAMENISQVGLEAEKAGPEAAATNLGIFGSIFREAMADLFKPDREVSPDDLEEIKRYACHNEHSYLYILAVLDCMGRDGRAGGRagqaMKRVGQELHRELVSRGKgrQAELYAAAVSGGTRHAEACAALTSMLGTRKTNPSDISRLYDFYMAKPaekRPPAGLMQHPAFLDILVQAVFDPQVKIKHEFVDKY
Cryptophyceae_Cryptomonadales_EP00282_Hemiselmis_andersenii_P000485_CAMPEP_0114134690_NCGR_PEP_ID_MMETSP0043_2-20121206_14310_1_TAXON_ID_464988_ORGANISM_"Hemiselmis_andersenii_Strain_CCMP644"_LENGTH_533_DNA_ID_CAMNT_0001228383_DNA_START_1_DNA_END_1598_DNA_ORIENTATION_                                                                                                             4    523      1    525 PF04858.16  TH1               Family    55   578   580    251.7   1.7e-74   1 No_clan  
#HMM       iidqlkrYvqaGGaPeevielLsenYravaqmanllveWLiltGvkvsevqasvenhLkelvlkkFDpkkADaiFteeGetpaWLteliehetwRsllyrLAeeyPdCLllnftiklisdaGfqgeitsistaaqqlevfsrvLktavkkileagdddekkeieelakmvChgqhtyvfsqvllavLaretkggttikrlsqeiekaAaskg..hdvtvitlalngsaayaqakqAlasllsrnaLnp...aDitvLyklysssdpPpvellRhPqflellidelFkpdskinpelkskyiellayaasvvetiakkkekelnkdelkatiqaiekvhaivcnakkgssellaeld.klyqcir.iPvvavGiiawvestvteesyfk..lqtestp.vhlalLdevatkhpllhekvlellvklle..skqdeleilvqlelkkslldrmveLlarGyvvPvvkyikkcleredlDisliRyFvtevLeiiapPYsseFvqlflplleneeitgtmrgegendpvseFiedckan
#MATCH     + d l++  +aG +Pee+++ L + Y+++aqmanll eW  + G + + +++ v   Lk+++l+ F p  AD++F + G+tp+WL+++ +++ wR+l+y+L e +P C l+++++  is++G+  +     +aa++l +f  + ++a+  + + +++ ++ ++e+l++++Ch +h+yv+   +l+ L+ e   g +++r++qe+++  as+g  +++     a++g aa++qa++A  +       +p    D  + ++   + ++Pp  l+ hP+flell++++F+p +k np ++ +y +llaya+s             +    +at++ai++v ++ ++++  +  l  ++   l + i    v ++Gi+ w    + e  +++     e  +  ++ +++ ++ +hp+++e vl +l ++     + +  e   +++     +d+ v Ll +G+v+  ++ + + l +   +    R    +vL ++apPYs  Fv  +l l    +  + ++ ++ +  v eF+++++ +
#PP        5566888899**********************************************************************************************************************************************************************************9986.6789********987776511577778889*************9988766544442226999999999************************************************3322.......3344679*************.4444333..33333303445565156899******************54334554459***********************99987433333333...344444568999*************998777766..56666788889***********************************************975
#SEQ       VEDVLRERSRAGEKPEELMDHLGDGYQGYAQMANLLCEWHAMLGDDEKALDREVRGYLKAVILRDFSPTVADSVFEKAGQTPQWLDKMTAEPEWRDLIYELSEMHPTCNLMQYAMAEISQKGLEADKAGPEAAAANLAIFRTMFREAMVALCDPSKEPSTDDLEDLKRLACHNEHAYVYVLSVLQSLSGEPL-GPSMRRVAQELQRELASRGkgRQAELFHTAVSGGAAHTQACAAADEHDGDAEDQPerhPDAPQALRGGGGGERPPARLMQHPAFLELLVQAVFDPRVKTNPSFQDQYDFLLAYAVSPPGX-------VEDGGAFQATSEAIKRVRQL-SKEDAQT--LPDHVMlVLREGIEaSKVCSMGILLWLGGKLCEAGFYEpgGGFERLAqPYVRVIQHIVLTHPSQREWVLGMLGRVWAlsLEMATEE---KVHAMELSVDMLVLLLRQGMVLRCLSVMCRWLPT--AEAEVQRRCLVGVLGAAAPPYSLRFVAAVLGLFGVMQNLELLHHQDSKGLVGEFVDHVREQ
Cryptophyceae_Cryptomonadales_EP00283_Hemiselmis_rufescens_P018612_CAMPEP_0173458564_NCGR_PEP_ID_MMETSP1357-20121228_59829_1_TAXON_ID_77926_ORGANISM_"Hemiselmis_rufescens_Strain_PCC563"_LENGTH_412_DNA_ID_CAMNT_0014425943_DNA_START_1_DNA_END_1238_DNA_ORIENTATION_                                                                                                                   2    389      1    391 PF04858.16  TH1               Family   188   578   580    169.4   1.4e-49   1 No_clan  
#HMM       aqqlevfsrvLktavkkileagdddekkeieelakmvChgqhtyvfsqvllavLaretkggttikrlsqeiekaAaskg..hdvtvitlalngsaayaqakqAlasllsrnaLnpaDitvLyklyss..sdpPpvellRhPqflellidelFkpdskinpelkskyiellayaasvvetiakkkekelnkdelkatiqaiekvhaivcnak.kgssellaeldklyqciriPvvavGiiawvestvteesyfk..lqtestp.vhlalLdevatkhpllhekvlellvklle...skqdeleilvqlelkkslldrmveLlarGyvvPvvkyikkcleredlDisliRyFvtevLeiiapPYsseFvqlflplleneeitgtmrgegendpvseFiedckan
#MATCH     a++l +f  + k+a++ + + +++ ++ ++e+l++++Ch +h+yv+   +l  L+ e   g +++r++qe+++  as+g  +++     a++g a +++a+ Al+s++     np+Di +L+kly++  +d+Pp  l+ hP flell++++F+p +kinp +  ky  llaya+s       +     + +e k+ +qai++v a+ ++ +   s + +a l +  +     v ++Gi+ w    +++  +++     e  +  ++ +++ ++++h++++e vl ll k+       ++e ++    +     +d+mv Ll  G+v+  +  +++ l +   ++   R    +vL ++apPYs  Fv+ +l l    +  + ++  + +  v eF++++k +
#PP        7899***************************************************9986.6789********987776511577778889***********************************972257********************************************.....33334455679***************554441445566777777777..57799*******************44334555558*************************99843222333333....3334557****************999998888..55566788899**********************99999999988899999********975
#SEQ       AANLAIFRTMFKEAMHALCDPSKEASTDDLEDLKRLACHNEHAYVYVLSVLYSLSSEPL-GPSMRRIAQELQRELASRGkgRQAELFHTAVSGGAVHTEACMALTSMMGPRKTNPSDILTLHKLYTGpaADRPPACLMQHPVFLELLVQAVFDPKVKINPAFEDKYDCLLAYAVS-----DGRGGLVEEGEEFKSNSQAIQRVRALSKEDAqTLSDQVMAVLREGME--TSKVCSMGILLWLGGKLSDAGFYEpgGGFERLSqPYVRVIQHIVMTHSSQREWVLGLLEKVWAlslEMGSEEKV----HAMVLAVDMMVLLLRLGMVLRCLLVMRRWLPT--AEVEVQRRCLVGVLGTAAPPYSLPFVTAVLGLFGAMQNLEILHHADSKVLVGEFVDHVKEQ
Cryptophyceae_Cryptomonadales_EP00285_Hemiselmis_virescens_P011070_CAMPEP_0173403882_NCGR_PEP_ID_MMETSP1356-20130122_57875_1_TAXON_ID_77927_ORGANISM_"Hemiselmis_virescens_Strain_PCC157"_NCGR_SAMPLE_ID_MMETSP1356_ASSEMBLY_ACC_CAM_ASM_000847_LENGTH_308_DNA_ID_CAMNT_0014364463_DNA_START_1_DNA_END_921_DNA_ORIENTATION_-                                                             2    308      1    308 PF04858.16  TH1               Family    53   353   580    237.1   4.4e-70   1 No_clan  
#HMM       pgiidqlkrYvqaGGaPeevielLsenYravaqmanllveWLiltGvkvsevqasvenhLkelvlkkFDpkkADaiFteeGe...tpaWLteliehetwRsllyrLAeeyPdCLllnftiklisdaGfqgeitsistaaqqlevfsrvLktavkkileagdddekkeieelakmvChgqhtyvfsqvllavLaretkggttikrlsqeiek..aAaskghdvtvitlalngsaayaqakqAlasllsrnaLnpaDitvLyklysss..dpPpvellRhPqflellidelFkpdskinpelkskyiell
#MATCH     p++id+ k  ++aG  P+ ++e L++ Yr++aqmanll eW  l G + +++++ v  h ++++l+ F+p  AD+iF   G+   +paWL+++++++ wR+l+y+L e +P C l+ +++  is  G+  +     +aa++l++f+ ++k+a++++ + +++ +  ++e+l++++Ch +h+yv+   +l+ L+ e  g  ++ r++qe+++  +A  kg+++     a++g aa+++a++Al+ +l     np+D+ +L+kly+++  ++Ppv ll hP+flel+++++F+p +kinp +  ky  ll
#PP        899**************************************************************************8877644469***********************************************************************************************************9875.678899****9844578888999999***************************************97446**********************************98775
#SEQ       PNVIDTTKMCIKAGEDPKVLVENLADSYRGYAQMANLLCEWHVLLGDDPNDLDREVRGHFRSVILRDFNPTVADSIFERAGKgstPPAWLDHMVAEPEWRDLIYELNEMHPTCNLMAYAMEKISRTGLEADKAGPEAAAANLNIFTTMIKEAMRDLCDPSKEPSADDLEDLKRLACHNEHAYVYVLSVLQCLSSEPLG-PSMLRIAQELQRelVARGKGRQAELYHTAVSGGAAHTEACAALTGMLGTRKTNPSDVLQLHKLYTGPvgERPPVRLLQHPAFLELMVSAVFDPKVKINPTFEDKYECLL
Cryptophyceae_Cryptomonadales_EP00290_Baffinella_frigidus_P023107_CAMPEP_0180247372_NCGR_PEP_ID_MMETSP0987-20121128_36104_1_TAXON_ID_697907_ORGANISM_"non_described_non_described_Strain_CCMP2293"_LENGTH_237_DNA_ID_CAMNT_0022215313_DNA_START_1_DNA_END_711_DNA_ORIENTATION_                                                                                                           3    236      1    237 PF04858.16  TH1               Family    34   265   580    183.3   8.8e-54   1 No_clan  
#HMM       eevleeclekfsekDyimepgiidqlkrYvqaGGaPeevielLsenYravaqmanllveWLiltGvkvsevqasvenhLkelvlkkFDpkkADaiFteeGetpaWLteliehetwR..sllyrLAeeyPdCLllnftiklisd.aGfqgeitsistaaqqlevfsrvLktavkkileagdddekkeieelakmvChgqhtyvfsqvllavLaretkggttikrlsqeiekaAask
#MATCH     +e+ e+  e++s+ D++mep+++d++k  +q G  P++v+elLs+nY+++aqm+nll eW    G + + +++ v  hLk l+ +  D+  AD++F++ G +p WL+e++ ++ w   ++ly+L e +P  +l+ +++  is+ +G++   t   ta+ +l +f +vL+++v+++ ++g +   +++++l++++Ch  h++v+   ll+ L++e  gg+ ++rlsqei+  Aa k
#PP        667788899**********************************************************************************************************73369**********************9568877777788********************************************************9997.566789******9988765
#SEQ       AEKAEKAIERLSKVDSVMEPKVFDDIKVCLQGGHDPAKVLELLSDNYHGYAQMVNLLCEWHSFLGDDEKALDKEVRGHLKTLITRDLDSTTADSVFAQAGSPPKWLEEMVLDPEWQdqDMLYELSEAHPGSILMAYAMERISEvRGVNAVKTGAETASSNLRIFDQVLRETVQELAATGREVAPEDLKDLKRLACHNDHAFVYVLCLLKALQQEP-GGAGLARLSQEIRAEAAAK
Cryptophyceae_Cryptomonadales_EP00290_Baffinella_frigidus_P050005_CAMPEP_0180394750_NCGR_PEP_ID_MMETSP0989-20121125_34459_1_TAXON_ID_697907_ORGANISM_"non_described_non_described_Strain_CCMP2293"_LENGTH_257_DNA_ID_CAMNT_0022396741_DNA_START_1_DNA_END_770_DNA_ORIENTATION_-                                                                                                          3    216      1    221 PF04858.16  TH1               Family   146   356   580    129.3   1.9e-37   1 No_clan  
#HMM       etwRsllyrLAeeyPdCLllnftiklisd.aGfqgeitsistaaqqlevfsrvLktavkkileagdddekkeieelakmvChgqhtyvfsqvllavLaretkggttikrlsqeiekaAas..kghdvtvitlalngsaayaqakqAlasllsrnaLnpaDitvLyklysssd...pPpvellRhPqflellidelFkpdskinpelkskyiellaya
#MATCH     + w ++ly+L e +P  +l+ +++  is+ +G++   t   ta+ +l +f +vL+++v+++ ++g +   +++++l++++Ch  h++v+   ll+ L++e  g   ++rlsqei+  Aa   kg+++     a++ +  ++ a++A+ s++  n  np+D+++L++ly+++    +Pp +l+   ++l+ l+ ++F+p +k+ p l +ky  llaya
#PP        68**************************9568877777788*********************************************************99876...79******8766551155678888889************************************9877789****************************************9
#SEQ       PEWQDMLYELSEAHPGSILMAYAMERISEvRGVNAVKTGAETASSNLRIFDQVLRETVQELAATGREVAPEDLKDLKRLACHNDHAFVYVLCLLKALQQERAG---LARLSQEIRAEAAAkgKGRQAEMYHQAMAEAGGHPDACRAIGSMVCANKTNPSDMNKLHDLYTATPahrRPPASLVHRHDLLDILVRAVFDPRVKVTPSLVPKYHWLLAYA
Cryptophyceae_Cryptomonadales_EP00292_Cryptomonas_paramecium_P014791_CAMPEP_0113713000_NCGR_PEP_ID_MMETSP0038_2-20120614_31729_1_TAXON_ID_2898_ORGANISM_"Cryptomonas_paramecium"_LENGTH_133_DNA_ID_CAMNT_0000639639_DNA_START_1_DNA_END_396_DNA_ORIENTATION__assembly_acc_CAM_ASM_000170                                                                                                51    126      8    130 PF04858.16  TH1               Family   283   356   580     43.2   2.3e-11   1 No_clan  
#HMM       aqakqAlasllsrnaLnpaDitvLyklysssd..pPpvellRhPqflellidelFkpdskinpelkskyiellaya
#MATCH     +++ +A++s++     +p+Di +Ly  y ++   +Pp ++l  P+flell +++F+p + +  ++  ky  +laya
#PP        567789************************98889****************************************9
#SEQ       KESAAAVSSIIQARKTAPSDIDKLYTIYCGPPvrRPPAAILHRPEFLELLTQAVFDPKVSVRLDFEVKYRWILAYA
Cryptophyceae_Cryptomonadales_EP00292_Cryptomonas_paramecium_P021012_CAMPEP_0113701410_NCGR_PEP_ID_MMETSP0038_2-20120614_24558_1_TAXON_ID_2898_ORGANISM_"Cryptomonas_paramecium"_LENGTH_178_DNA_ID_CAMNT_0000625297_DNA_START_58_DNA_END_591_DNA_ORIENTATION_-_assembly_acc_CAM_ASM_000170                                                                                               3    173      1    178 PF04858.16  TH1               Family    35   206   580    139.2   1.9e-40   1 No_clan  
#HMM       evleeclekfsekDyimepgiidqlkrYvqaGGaPeevielLsenYravaqmanllveWLiltGvkvsevqasvenhLkelvlkkFDpkkADaiFteeGetpaWLteliehetwRsllyrLAeeyPdCLllnftiklisdaGfqgeitsistaaqqlevfsrvLktavkkil
#MATCH     + +e++l+++ +kD++mep+++d +k+ + a   P++++elLs nY ++aqm+nl+ +W +l G +   +++ v +h+k+ + + FDp k D+ F  +  +p W++++i ++ wR+lly+L e +P+  +l+++i+ +sd G+  +     ta+ +l++f+  L+++++++ 
#PP        568999*****************************************************************************************5.5569****************************************************************9988764
#SEQ       KNVEDILKHLGNKDSVMEPKVLDWIKECMAAKEEPKQLLELLSGNYVGYAQMVNLMYDWNMLLGDEEIAIDREVRQHMKSAITRDFDPVKVDSAFQ-KECPPKWVEQMILDSEWRDLLYELSEAHPNSTILSYAIQCLSDVGLDADKAGAETATSNLKIFKTKLRETMTELA
Cryptophyceae_Goniomonas_EP00295_Goniomonas_pacifica_P051484_CAMPEP_0175898684_NCGR_PEP_ID_MMETSP0108-20121206_1387_1_TAXON_ID_195067_ORGANISM_"Goniomonas_pacifica_Strain_CCMP1869"_NCGR_SAMPLE_ID_MMETSP0108_ASSEMBLY_ACC_CAM_ASM_000204_LENGTH_212_DNA_ID_CAMNT_0017220071_DNA_START_1_DNA_END_639_DNA_ORIENTATION_-                                                                 20    190      2    194 PF04858.16  TH1               Family   403   576   580     95.2   4.1e-27   1 No_clan  
#HMM       eldklyqciriPvvavGiiawvestvteesyfk..lqtestpvhlalLdevatkhpllhekvlellvklleskqdeleilvqlelkkslldrmveLlarGyvvPvvkyikkcleredlDisliRyFvtevLeiiapPYsseFvqlflpll.eneeitgtmrgegendpvseFiedck
#MATCH      l++l+q   +P++  G   +++s + +  ++   +  + tp +l +L  +a+  pllh +v e+lv+ +e   +  +    l+l++ lld m  Ll  Gyv P+++ +++ +++ ++D sl+RyF  ++   i pP++++Fv  +l+++  +e++ g m  ++  + vs+F+++c 
#PP        3455555...********************99999************************************87654.444789************************9976.666.7**************************9999876267778899*9***************7
#SEQ       TLSNLFQ---VPMAMLGFCIFIRSRLGDAYWYTgpYHLDTTPAYLVVLMHIAQRSPLLHATVHEILVAAFELDINW-DANQALQLRRDLLDAMLRLLLLGYVDPTLSTLHR-WSQ-STDLSLVRYFLVNMFAQIQPPFTAQFVGQVLRVVvADEKTLGFMMHQESRESVSDFLHHCD
Palpitomonas_Palpitomonas_EP00297_Palpitomonas_bilix_P002792_CAMPEP_0113867596_NCGR_PEP_ID_MMETSP0780_2-20120614_508_1_TAXON_ID_652834_ORGANISM_"Palpitomonas_bilix"_LENGTH_634_DNA_ID_CAMNT_0000852559_DNA_START_1_DNA_END_1903_DNA_ORIENTATION_-_assembly_acc_CAM_ASM_000599                                                                                                           9    537      5    564 PF04858.16  TH1               Family    31   549   580     94.3   7.9e-27   1 No_clan  
#HMM       enkeevleeclekfsekDyimepgiidqlkrYvqaGGaPeevielLsenYravaqmanllveWLiltGvkvsev.qasvenhLkelvlkkFDpkkADaiFteeGetpaWLte.liehetwRsllyrLAeeyPdCLllnftiklisdaGfqgeitsis.taaqqlevfsrvLktavkkileagdddekke....ieelakmvChgqhtyvfsqvllavLaretkggttikrlsqeiekaAaskghdvt.vitlalngsaayaqakqAlasllsrnaLnpaDitvLyklysssd...pPpvellRhPqflellidelFkpdskin.pelkskyiellayaasvvetiakk...kekelnkdelkatiqaiekvhaivcnakkgssellaeldklyqciriPvvavGiiawvestvteesyfklqtestpvhlalLdevatkhpllhekvlellvklleskqdeleilvqlelkkslldrmveLlarGyvvP.....vvkyikkcleredlDisliRyFvtevLeiiapPYsseFvqlflpl
#MATCH      nk+++ e +l  + ++D + +    ++l +  + GG+ ++ +   +++Y++ +++a l+ +W+       ++  ++ ve+   e    +FDp+kAD+   +eG+++a  t+ li++++wR+++y+LA+++ +   l+f +++i d G  +e+ + s  aa  +++f+ +L +++  +l++ + ++  +       l+ ++ + + ty f + ll   a + + + + + l   i    +s g +   ++t  +  s+++ q  + + s++       aDi+++  l   +d      ++ + + ++++ ++++lF p  +    +  ++ + lla+a+   +    +   ++ +   ++l +  +a+++   iv + +k  +      ++  +         G i w+e ++t++  ++   +     l +L  v  ++p    ++l+++ + +    +e ++  +   +++ + +m  Llar    P       + + + +e + lD s +  F    L+  apPYs  ++ l+  +
#PP        46777778888888889999988888888875.78*****************************99976666551556677777778889*****************988774799*****************************************8999*****************98776665332224355677899999******998873.3556666666665555555.5555555554056666899999************************9999999998878899******************987765045568999*****99854433333334444444566666666665443.3344333333333...33333...223568*****************999999999************************9997777777766777799999********988887331113455777788889**********************9999887655
#SEQ       TNKQKRKEAVLMDLRSDDDVCDFHFQQDLEKE-KRGGNVQSFLRYTAHKYSGHGAIAXLIQKWMDFLCKSSHPShDSCVEVSAIENFKLSFDPEKADKAMLQEGRKVAEETKiLIKKRQWRKMFYSLANKHTQSNYLQFVLHMIADSGHANEVLAASkLAASSFSLFELLLCESMDAMLRQESGNSIFRrlpkSIALIDLAKRDEATYFFVHSLLL-GASDVSSALSSQLLHSLIS-SGKSMGANSEvHRTCLVPPSETSLQLDRCVESMFFAAVPTMADIEKVNYLLKEKDvlsDKELQSIQQKDVFDFFLSSLFYPSFETArRRGGQESFCLLAFASCARKGERTSavfSRAQGVSQQLESLYEALQTEG-IVLDGEKLRKAVT---STTPS---SLLCCLGFIVWAEGILTHPPLYQSWQNGIDNLLDILAGVLLHQPRATIHLLTAIEHAMRGFPSEDKLGENAMGRRKAFKKMSALLARISLYPsatvsCFRLVCQLYEDSILDHSHLGTFLLVHLNSTAPPYSDLYAYLLSSI
Centroplasthelida_Centroplasthelida_EP00298_Acanthocystis_sp_HF-20_P011789_c19571_g1_i2.p1_GENE.c19571_g1_i2_c19571_g1_i2.p1_ORF_type_5prime_partial_len_550_score_153.78_c19571_g1_i2_3-1652                                                                                                                                                                                            8    534      3    537 PF04858.16  TH1               Family    41   576   580    334.1   1.9e-99   1 No_clan  
#HMM       lekfsekDyimepgiidqlkrYvqaGGaPeevielLsenYravaqmanllveWLiltGvkvsevqasvenhLkelvlkkFDpkkADaiFteeGetpaWLteliehetwRsllyrLAeeyPdCLllnftiklisdaGfqgeitsistaaqqlevfsrvLktavkkileagdddekkeieelakmvChgqhtyvfsqvllavLaretkggtt...ikrlsqeiekaAaskg....hdvtvitlalngsaayaqakqAlasllsrnaLnpaDitvLyklysssdpPpvellRhPqflellidelFkpdskinpelkskyiellayaasvvetiakkkekelnkdelkatiqaiekvhaivcnakkgssellaeldklyqciriPvvavGiiawvestvteesyfklqtestpvhlalLdevatkhpllhekvlellvkllesk.qdeleilvqlelkkslldrmveLlarGyvvPvvkyikkcleredlDisliRyFvtevLeiiapPYsseFvqlflplleneeitgtmrgegendpvseFiedck
#MATCH     ++k++++D+i+ep+i++++ +Yv+   +P evi+ Ls  Y++++qm ++lv+WL+++Gv++se++as e  L+++v+++FD  kA +i     + p  L++++e+++ R++ly+LAe++  C +l++++ li  +G  +ei +i ++a ++ +f +vL+ ++ +  + +++d ++++e+++k++C +q +y+++qvll+ + +++ + ++    krls+e+e++A +++    +++  ++l l  ++ y+   q + ++l++  + pa i+ L++ ys+s+pPp+ellR+P++l+ l+++lF+p + i  +   + +++l+ya  +++  +    +e++      t +++  v ++ c+++  ++el+ +   + + +++Pvv++G ++w++  + +es +       +++l lL e+ ++hp ++ +v+++l + l+++   e+      +  k l+d  + ++  G+v P +++ +  l++    + liRyF  + L +i+pPYs+ F + +  +l n+++  + +  + ++ +  F + c+
#PP        789*************************************************************************************94..4689******************************************************************************99**********************9999999998886778***********98762222467888999**********************************************************************************9655544...445543..345778*******9.**************************************9998775...4557***********************99877744134444....4889************************99998..99************************************999988888888888888885
#SEQ       EAKLTQEDSILEPDILVHVSEYVRIHQNPREVIQKLSAAYQGYGQMCKILVKWLKTAGVDQSEIDASTETILQHMVVDSFDVSKAAKIPP--ENVPHLLDQMVESKQNRNMLYHLAEDHEGCPFLEYALELIASKGHSNEIVAIESTATNFPLFAEVLHRHILNSTHLQEHDLNSKLEDFKKVCCYSQTAYLYTQVLLTRIIQNQTNPQIiyhFKRLSEELEQHARKSHekhgKEIDRVKLLLLRANDYPDEMQTIIDVLTSKQISPATIKRLFDSYSNSNPPPIELLRIPEVLNGLVSQLFEPHNSIFGDELDRSLYILSYACCMTDART---AEEISD--REETEKVLRDVQQV-CQSNPQNQELVDSARLVKENLKFPVVSMGALHWIHHNMKDESSYS---SAMSIYLELLREIIQQHPVQRIHVFNILKESLQKNlIPEGP----TQTDKILVDHIIYVMIHGVVHPALQFFEVILKQ--FSPELIRYFLLQTLKAISPPYSQSFSSALTIILRNDKVFRSCQDYEIKEMIRTFSDSCN
Centroplasthelida_Centroplasthelida_EP00299_Pterocystis_sp_00344_P001186_c10976_g1_i1.p1_GENE.c10976_g1_i1_c10976_g1_i1.p1_ORF_type_internal_len_181_score_49.28_c10976_g1_i1_2-541                                                                                                                                                                                                      4    180      1    180 PF04858.16  TH1               Family   146   307   580     87.3   9.9e-25   1 No_clan  
#HMM       etwRsllyrLAeeyPdCLllnftiklisdaGfqgeitsistaaqqlevfsrvLktavkkileagdddekkeieelakmvChgqhtyvfsqvllavLaretkggtt..........ikrlsqeiekaA.....askghdvtvitlalngsaayaqakqAlasllsrnaLnpaDitvLy
#MATCH      +wR+l+ +L  ++   +ll+f+i  + ++G+++ei s+ ++a +++vf+  L ++++k  +  +d  + e+ +++k++Ch++ +y++sqvll+ La  t    +           +rlsqe+ek+A     a++ +++  i+l l  +++y+++ + ++++l+  a+  a i++Ly
#PP        68*******************************************************************************************9998765443333468899999***********93333335789999**********************************998
#SEQ       AVWRELVGELSLKHERSMLLQFAIAIMTNKGYHDEIASLVSVASNFKVFNTSLLNHIRKSHNVRPDRLDDELADFKKLCCHSAASYLYSQVLLTHLATVTAANESsttltnhsshYRRLSQELEKFAlktlpAQQTQNIHRIRLLLLQVSEYPTVMAPITNILTDRAISQATINQLY
Centroplasthelida_Centroplasthelida_EP00299_Pterocystis_sp_00344_P003678_c14443_g1_i1.p1_GENE.c14443_g1_i1_c14443_g1_i1.p1_ORF_type_complete_len_180_score_31.60_c14443_g1_i1_36-542                                                                                                                                                                                                     1    144      1    161 PF04858.16  TH1               Family   418   563   580     50.9   1.1e-13   1 No_clan  
#HMM       vGiiawvestvteesyfklqtestp.vhlalLdevatkhpllhekvlellvklleskqdeleilvqlelkkslldrmveLlarGyvvPvvkyikkcleredlDisliRyFvtevLeiiapPYsseFvqlflplleneeitgtmrgeg
#MATCH     +G+++w +  + +     l  + ++ v+l +L  v   +p ++e++++ll + l    + ++    +++k +l+d  v  l+ G v+ v+++ik  l++ + D  l+R+F ++   +i+pP+ss+  + +++ll +  +++ +++++
#PP        6899999999998875555..55566*****************************99999999999***************************987777.9************************************9999998875
#SEQ       MGMLHWLNELLNNTENLDL--NPSNlVYLEILRTVIHEQPNQRERIVKLLGECLTLSANRVDSPAVMKMKITLIDHIVLALTLGEVLIVLRFIKLWLQT-SPDLGLLRHFFKQFFSAISPPFSSQLEEYLVKLLSDGVVMNALKSDD
Centroplasthelida_Centroplasthelida_EP00300_Choanocystis_sp_HF-7_P005596_c14168_g1_i2.p1_GENE.c14168_g1_i2_c14168_g1_i2.p1_ORF_type_5prime_partial_len_565_score_136.61_c14168_g1_i2_2-1696                                                                                                                                                                                             12    524      5    531 PF04858.16  TH1               Family    38   550   580    200.8   4.4e-59   1 No_clan  
#HMM       eeclekfsekDyimepgiidqlkrYvqaGGaPeevielLsenYravaqmanllveWLiltGvkvsevqasvenhLkelvlkkFDpkkADaiFteeGetpaWLteliehetwRsllyrLAeeyPdCLllnftiklisdaGfqgeitsis.taaqqlevfsrvLktavkkileagdddekkeieelakmvChgqhtyvfsqvllavLaretkggtt.........ikrlsqeiekaAaskghdvtvitla...lngsaayaqakqAlasllsrnaLnpaDitvLyklysssdpPpvellRhPqflellidelFkpdskinpelkskyiellayaasvvetiakkkekelnkdelkatiqaiekvhaivcnakkgssellaeldklyqci...riPvvavGiiawvestvteesyfklqtes.tpvhlalLdevatkhpllhekvlellvklleskqdeleilvqlelkkslldrmveLlarG..yvvPvvkyikkcleredlDisliRyFvtevLeiiapPYsseFvqlflpll
#MATCH      e+++ ++++D+i+e ++i+ l++ ++   +P  +i  +s+ Y+++ +    +++ L ++ +k s+v+  v n++ +++++kFD  kA ++      tp W+t l +++++R+l+y+L  + P+C l++f+i  i +    +e+     +a++ l++fs  L ++++++l++g ++++  ++e+ ++  h   ty+++qv+l+ La ++ +g+           + ls+ +e +A++++ d ++       l   + +++ +qAl  ++   a+  a i ++++   s+  P+ ++l +P +le li+elF+p+  ++pe+  ++i ++aya++         + ++ ++++ +  +++  v ++ c ++    +l     +l + +   r  vv vG+++w  + +++    +  +e   pv+  l  e+    p  +++ + l+ ++le+ + +++        +  +d  v++la    +   +vk +   ++r + + s   ++  + L  ++pPYs++Fv+l+++ +
#PP        5889999***********************************************************************************9998888*************************************************99577789*******************999988.*************************9888777666888899989999**9********9987764322246788899***************************************************************************99.........45677889999999********.666655555555555555555111678**********99999887655..444046*****************************88888765......3789********975337899******99**********************************9866
#SEQ       DEMESALEKPDSILEENAIEILQKNIKHTKNPLGAILKVSKAYQGYPDACGGVINALGQAKMKPSDVEDLVWNEITNIIVHKFDQTKASSVVLSSEGTPEWVTALTNDPKGRQLIYTLSKKDPNCSLVQFAITEIVNHNKVEEVAMFPaAASNTLQIFSACLTNKLHGLLTKGLQEQRD-VKEFCELTAHCFPTYLYTQVVLQRLASQALEGADdngrqlsrfYRHLSHILEGHALKEHADKAELIRRvrlLMLGQVDPELSQALLRVMGDTAVSQATIIQMHNSCMSDSAPAPAILQQPCILEPLINELFQPGRSLEPEYTDRFIDVIAYATT---------SPNMTEEDVASVKRSLADVAKV-CAENSVGAQLPVRARTLQNAVrkhRGGVVVVGVLHWLGVNMSKTEVIE--SEIaGPVYFELTREIIENCPNHRDECIGLITNVLEQSGPQVAR------IRVCIDHLVHVLANApeFTFQIVKWMCSWISRTQPERSVTHHWWFQLLKLASPPYSPDFVSLIVRSI
Centroplasthelida_Centroplasthelida_EP00301_Raphidiophrys_heterophryoidea_P010501_c15641_g1_i1.p1_GENE.c15641_g1_i1_c15641_g1_i1.p1_ORF_type_complete_len_552_score_164.28_c15641_g1_i1_344-1978                                                                                                                                                                                         7    498      3    518 PF04858.16  TH1               Family    39   537   580    271.0   2.4e-80   1 No_clan  
#HMM       eclekfs.ekDyimepgiidqlkrYv..qaGGaPeevielLsenYravaqmanllveWLiltGvkvsevqasvenhLkelvlkkFDpkkADaiFteeGetpaWLteliehetwRsllyrLAeeyPdCLllnftiklisdaGfqgeitsistaaqqlevfsrvLktavkkileagdddekkeieelakmvChgqhtyvfsqvllavL.....aretkggttikrlsqeiekaAaskghd.....vtvitlalngsaayaqakqAlasllsrnaLnpaDitvLyklysssd.pPpvellRhPqflellidelFkpdskinpelkskyiellayaasvvetiakkkekelnkdelkatiqaiekvhaivcnakkgssellaeldklyqciriPvvavGiiawvestvteesyfklqtestp.vhlalLdevatkhpllhekvlellvklleskqdeleilvqlelkkslldrmveLlarGyvvPvvkyikkcleredlDisliRyFvtevLeiiapP
#MATCH     +++++++ e+D imep+ ++   + +  +   + eev++ +s+nYra aqm n  v WL + G+  s++q +    L  lv ++FD++kA+++    Ge+paWL eli++++ R+++yrL e++ +C +l+f ++ +s++   +e+ ++ ++a+++e+f  ++ +++k++ + ++d  +++++++++++ +++ +yv++q++l+ L     a   + +t  +rl +e+e +A+ +g +     + +i++ l+g ++    ++Al ++l +++L  a i +L+kly++s  p p +llRhP++le l+ +l+ p++k+++e+ + ++e+la aa++++  +++++    +d ++   qai  +  + c    +++ l  +   l q  r+Pvv++Gii+w+ + +t++   +l +     ++l lL  +   hpl  e vl+++  l+  +++          k+ +ld m  ++ +G+v  ++ yi  +++r d    l+ yF ++  +++  P
#PP        5666665489******977644444401345678999*********************************************************..***************************************99997.789**********************************************************976511111556678888************9987651211144567778877655.5678************************999455789***************************************9998887755....455776.8899766555.777789999999999************************99988887765544************************999988877..........4567********************6.8999.88899************9988
#SEQ       QLKRRLEiEQDLIMEPDGLEVTLKLIrySPPDKVEEVLKAISKNYRALAQMCNQSVVWLEKMGAPPSQIQDFLTSSLVGLVEQQFDAQKANTLL--RGEQPAWLGELINDSQSRAMIYRLSEQHQNCRFLEFMLQILSQQ-HSDELAAVRSVAKNFELFCGMMSKHIKGTWALPPDPPTNSLDDFKNVCARTEMAYVYTQMMLHQLelqslALSPSAATHFRRLGHELEGHALTNGVNdnaihIWKIRMLLAGGSNA-DETRALGDVLVEGTLSQATILTLHKLYTASPmPSPSSLLRHPSVLERLVGHLYTPGNKMDQEYTNMCVEVLAVAATIIDPNSQEQQ----RDMVQC-EQAIRATQVV-CCRVPSDTRLTQDALILKQHFRVPVVSAGIIRWIWANLTDNHAKHLDALIVYpIFLELLRHILVSHPLHCEAVLDVFKWLMTHHHN----------KRVVLDHMLLMIQCGHVASTLAYIG-SWSR-DASRDLVLYFFQNLFDMVQEP
Haptophyta_Pavlovales_EP00302_Diacronema_sp_CCMP2436_P005387_CAMPEP_0179896884_NCGR_PEP_ID_MMETSP0982-20121206_36664_1_TAXON_ID_483367_ORGANISM_"non_described_non_described_Strain_CCMP_2436"_LENGTH_230_DNA_ID_CAMNT_0021793785_DNA_START_1_DNA_END_686_DNA_ORIENTATION_                                                                                                               3    222      1    229 PF04858.16  TH1               Family    41   266   580    109.2   2.3e-31   1 No_clan  
#HMM       lekfsekDyimepgiidqlkrYvqaGGaPeevielLsenYravaqmanllveWLiltGvkvsevqasvenhLkelvlkkFDpkkADaiFteeGetpaWLteliehetwRsllyrLAeeyPdCLllnftiklisdaGfqgeitsis.taaqqlevfsrvLktavkkileagdddekkeieelakmvChgqhtyvfsqvllavLaretkggttikrlsqeiekaAaskg
#MATCH     ++ ++ +D imep +  +l+ ++++GG P+ +i+lLs+ Y ++a +a+l+ +   ++Gv   e+++ v  hL++ +   F +k+AD +  + Ge p W++el++ +++R l+  LA e+P  +ll f+ + i +     e +  +  +  +l  f r L++  +  l a+d+ e     +l +++  ++  yv++ vlla L+re+ g     rl + + + Aa++g
#PP        567899********************************************************************************999.******************************************98643.33344443678899999*******99999999887765..99************************9876...3466677777777665
#SEQ       EQLLAAPDAIMEPVVEGNLRDFLESGGEPQVAIQLLSDGYCGYAPTASLFWQLCEDAGVARAELDELVWAHLRARIGAAFSAKRADIVL-DAGEIPGWVEELLQLPQGRTLVSALAVEHPSSMLLVFASRRIVELVA-LERNGTGvEIYDRLADFARALAQLAHAALVATDEAEAL--AQLDELCGDSEACYVYALVLLASLGREHPG---FLRLLEGLDRSAAQRG
Haptophyta_Pavlovales_EP00302_Diacronema_sp_CCMP2436_P051781_CAMPEP_0180080456_NCGR_PEP_ID_MMETSP0985-20121206_17531_1_TAXON_ID_483367_ORGANISM_"non_described_non_described_Strain_CCMP_2436"_LENGTH_220_DNA_ID_CAMNT_0022013439_DNA_START_1_DNA_END_661_DNA_ORIENTATION_-                                                                                                             26    194      2    197 PF04858.16  TH1               Family   412   576   580     83.3   1.7e-23   1 No_clan  
#HMM       riPvvavGiiawvestvteesyfklqtestp..vhlalLdevatkhpllhekvlellvklle..skqdeleilvqlelkkslldrmveLlarGyvvPvvkyikkcleredlDisliRyFvtevLeiiapPYsseFvqlflplleneeitgtmrgeg..endpvseFiedck
#MATCH      +P+v++G+++wv++ + + +      + ++    l lLd+va  h++l++    +l   +    ++d+le + +l +k+ lld   + l  G  +Pv+  ++ c  +  +D +l+RyFv e + +i+pPY+++F++ +l ll  + + + mr+ +   + +v++ + + +
#PP        48******************999866666664489**********************9998655899**************************************988..******************************************9875334667777777765
#SEQ       GCPAVGAGVVEWVRANLLDARLVSSRYNMAAigCILPLLDDVADAHSQLRPAAAAVLADAFSlqLNTDDLEAFTRLAVKRRLLDSLLHRLMLGEALPVLACMRACAPT--VDLALLRYFVGELVAMIGPPYAPHFLRGVLALLAVKRVEEAMRTAEplTQRAVVDLVGHAH
Haptophyta_Pavlovales_EP00303_Exanthemachrysis_gayraliae_P008805_CAMPEP_0206011422_NCGR_PEP_ID_MMETSP1464-20131121_13195_1_ASSEMBLY_ACC_CAM_ASM_001124_TAXON_ID_119497_ORGANISM_"Exanthemachrysis_gayraliae_Strain_RCC1523"_LENGTH_112_DNA_ID_CAMNT_0053385085_DNA_START_1_DNA_END_335_DNA_ORIENTATION_                                                                                  2    112      1    112 PF04858.16  TH1               Family    55   166   580     82.9   2.2e-23   1 No_clan  
#HMM       iidqlkrYvqaGGaPeevielLsenYravaqmanllveWLiltGvkvsevqasvenhLkelvlkkFDpkkADaiFteeGetpaWLteliehetwRsllyrLAeeyPdCLlln
#MATCH     ++d l r+++aGG Pe +i+lLs+ Y+++a++a l+ +   ++G+  +ev+ +v   L++ ++ +F ++ AD++  +eGe paW+++l+++e++R+++ +LA+ +  C+ll+
#PP        567789********************************999*********************************9.*********************************985
#SEQ       VMDVLGRFIEAGGEPEVAIQLLSDGYKGYAHLAGLVWQLSLDAGIPNEEVEGIVWSSLQARIRANFSAQEADKVL-DEGEMPAWVEGLVQSEQGRAIIEELADAHKGCMLLS
Haptophyta_Pavlovales_EP00306_Pavlova_sp_CCMP459_P019479_CAMPEP_0185207566_NCGR_PEP_ID_MMETSP1140-20130426_60509_1_TAXON_ID_298111_ORGANISM_"Pavlova_sp._Strain_CCMP459"_LENGTH_245_DNA_ID_CAMNT_0027775257_DNA_START_1_DNA_END_735_DNA_ORIENTATION_                                                                                                                                     5    170      3    175 PF04858.16  TH1               Family   413   574   580     81.2   7.3e-23   1 No_clan  
#HMM       iPvvavGiiawvestvteesyfk..lqtestpvhlalLdevatkhpllhekvlellvklle..skqdeleilvqlelkkslldrmveLlarGyvvPvvkyikkcleredlDisliRyFvtevLeiiapPYsseFvqlflplleneeitgtmrgeg..endpvseFied
#MATCH      Pvv +G ++wv+s + e+s  k  ++ e  +  + l d++a  h +l+++   ++ + +e     +++e l  +++k+ lld   +LlarG  + v+  ++++ +    D +l+RyFvtev+ ++apPY+++F++ +l ll +  +++ +r+ +   + +v++ + +
#PP        59*******************993344555567899*************************5445678899*******************************99887..99**********************************99999998651134556666555
#SEQ       APVVVAGALHWVRSNLVEPSLAKlrYKPEAVTELIDLADDLADDHWQLRSHAAAAVTAAFEatPASEDVEALTAVKVKQRLLDSLLHLLARGEALAVLACMRRTAQS--ADLALMRYFVTEVVAMVAPPYAPDFLRALLDLLAQPRVAEALRAAEprAQRAVVDVVGY
Haptophyta_Prymnesiophyceae_EP00308_Calcidiscus_leptoporus_P024665_CAMPEP_0119362254_NCGR_PEP_ID_MMETSP1334-20130426_9358_1_TAXON_ID_127549_ORGANISM_"Calcidiscus_leptoporus_Strain_RCC1130"_LENGTH_565_DNA_ID_CAMNT_0007377437_DNA_START_1_DNA_END_1696_DNA_ORIENTATION_-                                                                                                               1    150      1    162 PF04858.16  TH1               Family    94   239   580     42.9   2.9e-11   1 No_clan  
#HMM       LiltGvkvsevqasvenhLkelvlkkFDpkkADaiFteeGetpaWLteliehetwRsllyrLAeeyPdCLlln.........ftiklisdaGfqgeitsistaaqqlevfsrvLktavkkileagdddekkeieelakmvChgqhtyvfsqvlla
#MATCH     L l+Gv++ evq++v   L elv ++FD+ +AD++   +G   + L+ l++h++wR++l +L ee+ d  ll+         + + l     + g  t+   aa ql  f+  L +++++++++ +  +++    l+ ++  ++    +++v+l+
#PP        5678********************************6666.6789***********************977752222244445566666666666666666799******************998887777....55665555555555666665
#SEQ       LSLSGVTDDEVQSVVHTTLCELVKQRFDALRADTLLEADG-CADLLERLVQHSMWRQMLCELREEHTDSRLLQalqlntpavCGVELNNSSAVGGSATTSCGAADQLAQFTAALGQQLHGVIHHEHGAQER----LHTLCAASEVHMFCAHVILQ
Haptophyta_Prymnesiophyceae_EP00308_Calcidiscus_leptoporus_P024665_CAMPEP_0119362254_NCGR_PEP_ID_MMETSP1334-20130426_9358_1_TAXON_ID_127549_ORGANISM_"Calcidiscus_leptoporus_Strain_RCC1130"_LENGTH_565_DNA_ID_CAMNT_0007377437_DNA_START_1_DNA_END_1696_DNA_ORIENTATION_-                                                                                                             232    525    220    546 PF04858.16  TH1               Family   252   556   580     79.6   2.3e-22   1 No_clan  
#HMM       krlsqeieka.AaskghdvtvitlalngsaayaqakqAlasllsrnaLnpaDitvLyklysssdpPpvellRhPqflellidelFkpdskinpelkskyiellayaasvvetiakkkekelnkdelkatiqaiekvhaivcnakkgssellaeldklyqciriPvvavGiiawvestvteesyfk..lqtestpvhlalLdevatkhpllhekvlellvklle.skqdeleilvqlelkkslldrmveLlarGyvvPvvkyikkcleredlDisliRyFvtevLeiiapPYsseFvqlflplleneeit
#MATCH     +r+  ++ ka Aas g ++  i la  g+++++  +    s+l + a+ +aD ++L  l   + + +++llR+P++l l++ +lF++ + i +  ++ + ++l            + +  + k+   a  +a+e+  a+       +  l a+ ++l + + iP va G++ w +s +t+++     + +e  p +l+lL  ++tkh+ l+e+v  +l   l  + +++ + + +  lk++l+d+     a G v P + +i++ l+    D sl Ry v   L  +  P+s+ F++ ++ +l    + 
#PP        56666666651667788888999**7777777777788889************9998875..56789************************98888777666644332.....33344555555556777789998888......344455555555556669******************9988744555557***************************9966778888889999*****************************99..99*************************999999776655
#SEQ       ARVRSRLAKAaAASLGAAAQRIYLATLGVSSSSPLTSCCLSMLRSQAVTAADARMLQSLC--EKRLSLALLREPELLRLVLRSLFDTTASIAAVNRQALAQVLVHIYL-----GGNGSLDVRKEMEDAVLDAVERCNAV------DERSLAAHSERLASLLSIPPVACGVLLWTHSCLTNQQLRTafFNGECLPFYLQLLVAISTKHAHLREQVCAVLFDCLRlTVGEDSDAVAEEPLKQQLFDCVLLQFAEGSVGPALAAIEDYLAI--ADLSLARYGVLRLLRLVQAPFSEPFARRLVHILSRPRVC
Haptophyta_Prymnesiophyceae_EP00314_Emiliania_huxleyi_P033168_XP_005789229.1_hypothetical_protein_EMIHUDRAFT_433697_Emiliania_huxleyi_CCMP1516                                                                                                                                                                                                                                          13    284      6    290 PF04858.16  TH1               Family    91   338   580     55.0   6.3e-15   1 No_clan  
#HMM       veWLiltGvkvsevqasvenhLkelvlkkFDpkkADaiFteeGetpaWLteliehetwRsllyrLAeeyPdCLllnftik..lis..daGfqgeitsistaaqql....evfs..rvLktavkkileagdddekkeieelakmvChgqhtyvfsqvllavLaretkggtt..................ikrlsqeiekaAaskghdvtvitlalngsaayaqakqAlasllsrnaLnpaDitvLyklysssd.pPpvellRhPqflellidelFkpd
#MATCH       WL  +G   +++ +s  + L  l  ++FDp +AD      G  p WL el+e+ +wR+l+y+L  ++P   lln +++  l+s   a    e ts s  a+ l    +v +    L++ ++  l+ g+  +k+    l  ++   + +  +s +ll  L   ++++++                  ++  + e+  aAa++   +    l  +g++ ++   +   s+ ++++L +aD   L  l s +d +P + +lR P ++ ll+ ++F p 
#PP        57***********************************9866665.66********************************94333411334445666766434433111134331144555666666666555555....8888888889999*********999999998999***********977777778899999999999999999998888888888888999********************9997888999***************974
#SEQ       HAWLLCSGDSEEQIAVSFDDTLAVLCASRFDPSRADGAGDPPGG-PPWLGELLERARWRELVYTLHARHPSSALLNTAVQrlLASpaHAAEAAERTSESRDAAALaggsSVAHllDCLADRLAARLSGGPGASKA----LVALCAGDEASAACSALLLGGLCAAAEEAAAgrggevkgevvppgvvalLQHATAEVAAAAAERSLGAHRFELLAAGATLQSPLAACCVSIAASGSLLAADAVRLRALASEADaSPLLPVLRRPPLVRLLLAAAFSPP
Haptophyta_Prymnesiophyceae_EP00314_Emiliania_huxleyi_P033168_XP_005789229.1_hypothetical_protein_EMIHUDRAFT_433697_Emiliania_huxleyi_CCMP1516                                                                                                                                                                                                                                         425    511    403    525 PF04858.16  TH1               Family   465   553   580     40.6   1.5e-10   1 No_clan  
#HMM       llvklleskqdeleilvqlelkkslldrmveLlarGyvvPvvkyikkcleredlDisliRyFvtevLeiiapPYsseFvqlflpllene
#MATCH        ++l  +  +l+    l l+k l+d+ + LlarG+v Pv++++ +  + +  D sl R+ +   L ++apPY++ F+  +l ll + 
#PP        445555555555554..6889**************************************************************999765
#SEQ       QCCAVLSARLRQLQG--GLALQKRLVDCAISLLARGVVAPVMEALGEVASSSAADFSLARHVALRLLAVVAPPYAPPFAASLLALLRQP
Haptophyta_Prymnesiophyceae_EP00322_Chrysochromulina_rotalis_P031243_CAMPEP_0115876250_NCGR_PEP_ID_MMETSP0287-20121206_25551_1_TAXON_ID_412157_ORGANISM_"Chrysochromulina_rotalis_Strain_UIO044"_LENGTH_136_DNA_ID_CAMNT_0003331609_DNA_START_1_DNA_END_409_DNA_ORIENTATION_-                                                                                                           16    115      3    119 PF04858.16  TH1               Family   474   575   580     60.4   1.4e-16   1 No_clan  
#HMM       qdeleilvqlelkkslldrmveLlarGyvvPvvkyikkcleredlDisliRyFvtevLeiiapPYsseFvqlflplleneeitgtmrgegendpvseFiedc
#MATCH     ++e + l ++ ++++lld+m  LlarGyv+Pv++ +   +   d D sl+R+ +++ L  ++pP+s+ Fv+ +l +l   ++ +  rg++   + + F ++ 
#PP        44555666699***********************9875.655.8**********************************************999999998765
#SEQ       ESENNALTIVTIRRKLLDCMLLLLARGYVLPVLSSLLT-WMD-DADLSLVRHLMQQLLGLVTPPFSAAFVEQVLDMLRHPKTLEAHRGDESRRALVSFAQQA
Haptophyta_Prymnesiophyceae_EP00323_Chrysochromulina_tobinii_P010617_KOO31399.1_hypothetical_protein_Ctob_010015_Chrysochromulina_sp._CCMP291                                                                                                                                                                                                                                            1    202      1    209 PF04858.16  TH1               Family   107   308   580     58.4   5.8e-16   1 No_clan  
#HMM       svenhLkelvlkkFDpkkADaiFteeGetpaWLteliehetwRsllyrLAeeyPdCLllnftiklisdaGfqgeits......istaaqqlevfsrvLktavkkileagdddekkeieelakmvChgqhtyvfsqvllavLaretkggtt.ikrlsqeiekaAaskghdvtvitla.lngsa.ayaqakqAlasllsrnaLnpaDitvLyk
#MATCH     +v++++ el  ++FD++k Da+     e+p WL+ + ++++wR lly L   +PdC ll+ t+  +s+    +e+ +      +   a  l+ f   L t++++       + +++ e l  ++C g+  + ++q+ll++    t g+ t +++ + ++  aAa +++++ +++l  l++   +++     l s+l  + + paD ++L  
#PP        68899999*************98....89**********************************99999999999987222211334566666666666666655.....3444455677999******************9999988876589999999****************95444440444445778888889*******999965
#SEQ       MVAKQVSELSHQHFDAQKLDALE----EEPEWLQPMCAERRWRTLLYDLFAANPDCKLLKATVGELSKGEHASEVAAhpgllaLIGGASSLQAFLGSLGTQLHG-----RRHGHTMQEGLDGVACAGEAQFFCAQLLLRTAPLATLGSRTqLEKAAARMADAAAATHGAAGARRLQlLAAGVpRESALLSSLVSVLIAGVITPADAQTLCS
Haptophyta_Prymnesiophyceae_EP00323_Chrysochromulina_tobinii_P010617_KOO31399.1_hypothetical_protein_Ctob_010015_Chrysochromulina_sp._CCMP291                                                                                                                                                                                                                                          290    492    279    494 PF04858.16  TH1               Family   377   577   580     70.5   1.3e-19   1 No_clan  
#HMM       katiqaiekvhaivcnakkgssellaeldklyqciriPvvavGiiawvestvteesyf..klqtestpvhlalLdevatkhpllhekvlellvklle...skqdeleilvqlelkkslldrmveLlarGyvvPvvkyikkcleredlDisliRyFvtevLeiiapPYsseFvqlflplleneeitgtmrgegendpvseFiedcka
#MATCH     ++t + +e   + vc+++   s+  a+++ l++ci  P++a Gi++w+ +++t  ++   ++ +  +p  ++l+  + + h  l++   +ll + l       +e + l  + +++ lld    LlarGy +Pv+  ++  +     D sl R+  ++ +  +apPYs+ F++l+l ++    + +  rg g  +p + F ++ +a
#PP        56667777666666776654.57889******************************97335999999988899999****************99776466556677778889***********************98865.555.58*****************************************************999886
#SEQ       QTTADRLELQAQAVCEKNEV-SDIGASVALLHRCIDEPAAACGILHWALVVLTTARFSgaRYNASFAPDVIKLVLAIGARHGALRDAACTLLHACLVhepETDSENNALSVVAVRRLLLDGLLLLLARGYALPVLATLHA-WIA-GSDLSLTRHLLQQLVALVAPPYSRPFAVLVLAIVRHPRTLEAHRGLGARQPLVSFAQQARA
Haptophyta_Prymnesiophyceae_EP00327_Prymnesium_parvum_P030698_CAMPEP_0195603586_NCGR_PEP_ID_MMETSP0815-20121206_6202_1_TAXON_ID_97485_ORGANISM_"Prymnesium_parvum_Strain_Texoma1"_LENGTH_500_DNA_ID_CAMNT_0040743213_DNA_START_1_DNA_END_1499_DNA_ORIENTATION_-                                                                                                                          4    446      2    448 PF04858.16  TH1               Family   146   577   580    146.7     1e-42   1 No_clan  
#HMM       etwRsllyrLAeeyPdCLllnftiklisdaGfqgeitsis..taaqqlev.fsrvLktavkkileagdddekkeieelakmvChgqhtyvfsqvllavL.aretkggttikrlsqeiekaAaskghdvtvitlalngs.aayaqakqAlasllsrnaLnpaDitvLyklysssdpPpvellRhPqflellidelFkpdskinpelkskyiellayaasvvetiakk..kekelnkdelkatiqaie.kvhaivcnak.kgssellaeldklyqciri....PvvavGiiawvestvteesyfklqtestp..vhlalLdevatkhpllhekvlellvklle.skqdeleilvqlelkkslldrmveLlarGyvvPvvkyikkcleredlDisliRyFvtevLeiiapPYsseFvqlflplleneeitgtmrgegendpvseFiedcka
#MATCH     ++wR+ll +L e yP  +ll+f++k is+     e+ s+          v     L +av +  +a  ++  +    l++++C g+   +++q++l    a    ++  ++  +  i  +A  ++++  ++   l++   ++++    l s++s + + +aD  +L ++   +  Ppv+ lRhP++l ll+++l++p   + +  +++++++la   + +e ++ +    + l+++el a  ++ + k ++ +++++ + + +++a++ +  + +r      vv++G++ w+++ +t++      t++ +    l l+  va++hp  ++ vle+l + l  +  ++   l ++elk++++d+m+ Lla G v+Pv+++++  l+  + D sliR+     Le +apP+s++F+q ++ +le  ++ +  r+ g   +  eF+++++ 
#PP        68*************************************85333344444134578899999888888888888999******************9654166677888888889999999999999888887776655167888999*******************9875..568*****************************************99999988882344678899*999776543134444444442788899999987665555322228********************9888887644689999****************9998666466677777799*************************9986655..59***********************************99999965.667788999999986
#SEQ       RRWRALLCELLELYPTSVLLQFAVKDISEGEHAAEVASVKrhGPVRDRRVeRAPTLPHAVGQAPAARLEHGASADAALHSLACAGEVQMLCAQMMLYSApAASVPHARELHDAATSIVIHAEARHGASCNRLYLLAAGlPRHSTLMSCLLSIFSAGEISTADAITLAQQC--KTGPPVAALRHPRLLALLVNALYNPSRPVKAGSREHLLQVLATVGAYFEATTTHshVLTDLEREELFANLNTRKxKLLKALQDSQrHCERNEVAQVRATSALLRAllheEVVSRGVLLWARVNLTHPELTGAFTNKMAmpPLLMLMVAVAQQHPPVRPSVLEALLECLMlTPPADSVALTIVELKRQVIDCMMILLAIGDVIPVLSALEGWLS--SADLSLIRHALHRLLELAAPPFSEDFAQRIICILEHPHTYEAYRS-GWTPALAEFLQHVRQ
Alveolata_Apicomplexa_EP00381_Gregarina_niphandrodes_P004898_XP_011133328.1_hypothetical_protein_GNI_171730_partial_Gregarina_niphandrodes                                                                                                                                                                                                                                              95    297     38    353 PF04858.16  TH1               Family   106   286   580     31.7     7e-08   1 No_clan  
#HMM       asvenhLkelvlkkFDpkkADaiFte..eGetpaWLteliehetwRsllyrLAeeyPdCLllnftiklisdaG.fqgeitsistaaqqlevfsrvLktavkkileagdddekke....................ieelakmvChgqhtyvfsqvllavLaretkggttikrlsqeiekaAaskghdvtvitla..lngsaayaqak
#MATCH       +++ L ++++k+F p+  +a+F +  e ++p++  +l+++e+  + + ++  ++P C ++n  ++  s+   +++    +s ++++  +f +  kt v+++l++g+ + +++                    +++++k+vCh++++y+++q ll+ + +   +  + krlsq   ++ ++++++ t  ++    +  ++y+q +
#PP        34455699****************7666889*********************************9999998751344...4677778888999999999999988764222211122345555666666665667899*****************************************999998887655441145556666655
#SEQ       DYIVEALGQILVKEFRPEPLNALFENpfEWRPPDFYWDLLKNEIIVDAIKSIYQKHPSCEFINAFLQDYSENPnLKS---KLSDITAHYYIFVKAFKTLVEDYLKDGSLEAETKrsssdlagmglwagdwandlTNKIIKLVCHAENSYIYGQALLHFIPYHDPHFLSCKRLSQLCYRYLIQERGESTCANIMllCTPLYSYPQLT
Alveolata_Colpodellida_EP00390_Vitrella_brassicaformis_P020743_CEM35331.1_unnamed_protein_product_Vitrella_brassicaformis_CCMP3155                                                                                                                                                                                                                                                      31    350     20    366 PF04858.16  TH1               Family    12   312   580     72.2   3.9e-20   1 No_clan  
#HMM       easgeetraeeseaaeellenkeevleeclekfsekDyimepgiidqlkrYvqaGGaPeevielLsenYravaqmanllveWLiltGvkvsevqasvenhLkelvlkkFDpkkADaiFte.eGetp....aWLt...eliehetwRsllyrLAeeyPdCLllnft..i.klisdaGfqgeitsistaaqqlevfsrvLktavkkileagdddekkeieelakmvChgqhtyvfsqvllavLar..etkggttikrlsqe.iekaAaskghdvtvitlalng.saayaqakqAlasllsr......naLnpaDitvLyklyss
#MATCH     ea+++e ++   +++++    +    e+++++++ +D  ++ +i ++++r++ aGG+ +ev + L +n  ++   a  l++W+     ++ + ++  +++ ++l+ ++FD++  Da F + e  tp     W +   +l +h++wR+ +y L  ++   +l ++   i + +s a   +ei   ++  +++ v+     ++v+++++a    e++ ++ +  m+C g+ t++++q ll vL+r    ++ ++i rl +  i +   + ++ v    l  +   +++ +  +A++s++ +      + L + Di+ L  l+s 
#PP        44444555555555555..344456689**********************************************************99***************************9886534445522225754444899*************999777765543224144688999999**********************************99*************************862256777888888765367777888888888888855414556677888888888778888888888888888777765
#SEQ       EAKRKERQHPSVSSTAD--GRDGGSREDLKRRLERPDAALDVNIGTHIRRFIAAGGTLQEVKDCLCDNLVGYPSRARQLAQWVAGLPGETRNAERLLQEQYQKLLKDHFDAAALDAQFFDfEHPTPehqeKWQKiavQLCKHKIWRESVYALTRDNDSVVLHSIVsgIaHAVSPAETVEEIVKTGAEMANFRVYLTTFCHTVASYIAADLAAEEELLQSVYCMACTGEYTFIVAQALLFVLQRirPPRDQHKIFRLRHAlIDRLRGEAKKSVGRLCLRFTDlHSKDVELFNAVQSVFMQqsyrtgGPLTADDISHLSGLFSR
Alveolata_Dinoflagellata_EP00397_Hematodinium_sp_SG-2012_P012577_GEMP01012751.1.p1_GENE.GEMP01012751.1_GEMP01012751.1.p1_ORF_type_complete_len_842_score_199.70_GEMP01012751.1_91-2616                                                                                                                                                                                                 286    354    283    376 PF04858.16  TH1               Family   132   200   580     27.6   1.2e-06   1 No_clan  
#HMM       eGetpaWLteliehetwRsllyrLAeeyPdCLllnftiklisdaGfqgeitsis.taaqqlevfsrvLkt
#MATCH     +G  p+WL+++++ + wR+++y+L       Ll    + +isd+Gf  e+++   +a+    vf r +k 
#PP        6899********************9988877765.579************98775888889999998876
#SEQ       HGAYPQWLDKFVHIKEWREVVYSLQKTKSTRLLT-QVVEMISDRGFDREVQTAEgAASTTYIVFCRSVKA
Alveolata_Dinoflagellata_EP00401_Gymnodinium_catenatum_P062449_CAMPEP_0117469322_NCGR_PEP_ID_MMETSP0784-20121206_6629_1_TAXON_ID_39447_ORGANISM_""_LENGTH_678_DNA_ID_CAMNT_0005263353_DNA_START_1_DNA_END_2031_DNA_ORIENTATION_-                                                                                                                                                        22    200      4    211 PF04858.16  TH1               Family   114   287   580     56.8   1.8e-15   1 No_clan  
#HMM       elvlkkFDpkkADaiFteeGet.paWLteliehetwRsllyrLAeeyPdC.Lllnftiklisda.GfqgeitsistaaqqlevfsrvLktavkkileagdddekke...ieelakmvChgqhtyvfsqvllavLaretkg.gttikrlsqeiekaAaskghdvtvitlalngsaayaqakq
#MATCH       ++++FD+++AD +    G++ paWL  +i+ + wR ++y+L e++ +   +l++ +  is+     +e++s s+ + ++ vf r  +  ++++ +  ++de      + e+ +++  ++ tyv++q  l+ L r       +++ +sq+++++A +k + v    l   +  +++    
#PP        345678**********..677549***********************87525777777777765156789*******************999998776655555432348999999999***************9988762556999************9999888877766666666555
#SEQ       RKMVSEFDAQRADRML--GGRPmPAWLSPFIRVPEWRGVVYELVEHNGQAsSFLSLLLLQISEEeRNEEELQSNSSSTSNFIVFCRTFRLELSRFFTLLKEDEALVepaVAEICRVCSFSEYTYVYAQAALHQLMRARACwCNALRHISQQLTEVASQKSGSVLRLDLRFPAPLRHPDILG
Alveolata_Dinoflagellata_EP00405_Crypthecodinium_cohnii_P040647_CAMPEP_0206553440_NCGR_PEP_ID_MMETSP0325_2-20121206_16634_1_ASSEMBLY_ACC_CAM_ASM_000347_TAXON_ID_2866_ORGANISM_"Crypthecodinium_cohnii_Strain_Seligo"_LENGTH_1195_DNA_ID_CAMNT_0054053419_DNA_START_1_DNA_END_3582_DNA_ORIENTATION_                                                                                    108    307     46    321 PF04858.16  TH1               Family   104   297   580     65.1   5.3e-18   1 No_clan  
#HMM       vqasvenhLkelvlkkFDpkkADaiFte.eGetpaWLteliehetwRsllyrLAeeyPdCLlln.ftiklisdaGfqgeitsistaaqqlevfsrvLktavkkilea...gdddekkeieelakmvChgqhtyvfsqvllavLaretkggtt.ikrlsqeiekaAaskghdvtvitlalngsaayaqakqAlasllsrna
#MATCH      +a+v   +k+ vl +F p+  D+  ++ + ++p W   l+  + wR+l+y LAe +P   +l+ + ++l+s+  f  e+ s  +a  +  vfs+ Lk+ + ++le     + + +k+ ++l +m  +++  yvfsq +l+ + r +  +   ++ l +e++ +A + + d +   l+l  + ++ ++ q    +l r++
#PP        455666668999**********976665167899************************9987762689*************999***************99998875111233344459**********************9999998888779************************9999999999999988888875
#SEQ       ARAFVRGIIKKRVLAEFQPRLVDETVSDsDKKPPEWAVRLLPCQEWRDLIYDLAEAHPTAKFLSaLLVRLASNPRFEVEVLSKQAAQSNWTVFSEALKKELLTYLEYvryRSPEAQKSAQKLSRMWTRSELLYVFSQAILHRICRTSPSSRLpLNALIDEMQDMACKDNPDSSRLLLTLLQTDQHFHVFQIFKRFLERGS
Alveolata_Dinoflagellata_EP00405_Crypthecodinium_cohnii_P053589_CAMPEP_0206612892_NCGR_PEP_ID_MMETSP0325_2-20121206_56313_1_ASSEMBLY_ACC_CAM_ASM_000347_TAXON_ID_2866_ORGANISM_"Crypthecodinium_cohnii_Strain_Seligo"_LENGTH_1221_DNA_ID_CAMNT_0054132777_DNA_START_1_DNA_END_3662_DNA_ORIENTATION_                                                                                    106    305     44    319 PF04858.16  TH1               Family   104   297   580     65.1   5.5e-18   1 No_clan  
#HMM       vqasvenhLkelvlkkFDpkkADaiFte.eGetpaWLteliehetwRsllyrLAeeyPdCLlln.ftiklisdaGfqgeitsistaaqqlevfsrvLktavkkilea...gdddekkeieelakmvChgqhtyvfsqvllavLaretkggtt.ikrlsqeiekaAaskghdvtvitlalngsaayaqakqAlasllsrna
#MATCH      +a+v   +k+ vl +F p+  D+  ++ + ++p W   l+  + wR+l+y LAe +P   +l+ + ++l+s+  f  e+ s  +a  +  vfs+ Lk+ + ++le     + + +k+ ++l +m  +++  yvfsq +l+ + r +  +   ++ l +e++ +A + + d +   l+l  + ++ ++ q    +l r++
#PP        455666668999**********976665167899************************9987762689*************999***************99998875111233344459**********************9999998888779************************9999999999999988888875
#SEQ       ARAFVRGIIKKRVLAEFQPRLVDETVSDsDKKPPEWAVRLLPCQEWRDLIYDLAEAHPTAKFLSaLLVRLASNPRFEVEVLSKQAAQSNWTVFSEALKKELLTYLEYvryRSPEAQKSAQKLSRMWTRSELLYVFSQAILHRICRTSPSSRLpLNALIDEMQDMACKDNPDSSRLLLTLLQTDQHFHVFQIFKRFLERGS
Alveolata_Dinoflagellata_EP00419_Tripos_fusus_P043185_CAMPEP_0172795630_NCGR_PEP_ID_MMETSP1074-20121228_210581_1_TAXON_ID_2916_ORGANISM_"Ceratium_fusus_Strain_PA161109"_LENGTH_267_DNA_ID_CAMNT_0013632719_DNA_START_1_DNA_END_798_DNA_ORIENTATION_-                                                                                                                                   25    266      5    267 PF04858.16  TH1               Family    47   270   580     79.2   2.9e-22   1 No_clan  
#HMM       kDyimepgiidqlkrYvqaG.G..aPeevielLsenYravaqmanllveWLiltGvkvsevqasvenhLkelvlkkFDpkkADaiFt.eeGet..paWLteliehetwRsllyrLAeey...PdCLlln..f..tiklisda.GfqgeitsistaaqqlevfsrvLktavkkileagdddekke...ieelakmvChgqhtyvfsqvllavLar.etkggttikrlsqeiekaAaskghdvt
#MATCH     +D ++ pg+ + ++++     G  + +ev+elL  n+r++  ++ l+ +WL +   ++s v+  +   L++ ++++F p++AD + +  +G +  paWL+ +i++  wR ++y+LA ++       l +  f   +  is+a  +++e+ s ++ + ++ vf r L++ ++++ +  + de+     + ++ k++  ++ tyv++q +++ L +   ++ +++++lsq ++ aAa++ + ++
#PP        5555666666666666543212113478*******************************************************9987245654448********************9983323445543223212345776637*******9999****************997655544443323499999999***********9998876526788999*************9988776
#SEQ       EDGLLVPGVGERIREFCAEClGieKVNEVVELLTANFRGYHWLSHLASRWLATISSRISMVEDPIRSILRQRMIHEFSPQRADPLLMpRNGTPhiPAWLDPFIQEAEWRGVVYELAKQHrgqASSFLSDhsFpaVLLQISEAeNYKDELLSNTSSTSNFIVFCRTLRSELTRFFALLNADESLVaptVADICKICSFSEYTYVYAQAVFHHLMHiRPRERHQMQKLSQALTDAAADRSGHIS
Alveolata_Dinoflagellata_EP00434_Breviolum_minutum_P037836_symbB.v1.2.033550.t1_scaffold4174.1_size43771_1                                                                                                                                                                                                                                                                              99    356     52    374 PF04858.16  TH1               Family    68   308   580     63.6   1.5e-17   1 No_clan  
#HMM       aPeevielLsenYravaqmanllveWLiltGvkvsevqasvenh......LkelvlkkFDpkkADaiFteeGet..paWLteliehetwRsllyrLAeeyP..dCLllnftiklisdaGfq.geitsistaaqqlevfsrvLktavkkileagdddekke...ieelakmvChgqhtyvfsqvllavLar.etkggttikrlsqeiekaAaskghdvtvitlalngsaayaqakqAlasllsr...naLnpaDitvLyk
#MATCH     a ++++++L enY+++  + ++++ W+    + + + +  ve+       L + ++ +FDp++AD +      +  + W+ ++i+ + wR+ +y+LA+e       +++  +  i +aG + +e+ +  ++++ +++f+r +++ + ++l+ ++ de+     ++ l   + h q tyv+sq +l+ L     ++ + ++ l+q ++++ ++++  +  + l l+++ +y++ +q l s+         ++ D++ L +
#PP        567899**********************998888888888888888788877777789********986554441157*******************98752267899999999*****76466766678899**************99988777666551125555666678999******99987755056666779999999999987766.67789999***************997542225678888887754
#SEQ       AAAQAMDMLTENYQGMPSICTMAAGWIARLRAGKANADPLVEQRitlrgcLAKRMVYHFDPERADRLTNRSQPSpsVPWVPDFINVKEWRETIYNLANESRgrSSRFVSGLLYEIGEAGKNfDELLTENSTSESFQLFTRKMRELILRVLTVANMDETLVqddLDALCATATHKQYTYVYSQGILRQLISmCPSQRQPLRCLNQVLTEYHKENH-SALRMDLRLSSVGQYPELSQLLHSMCRFggsPHFDAKDVKDLCH
Alveolata_Dinoflagellata_EP00435_Cladocopium_sp_Y103_P057800_s570_g20.t1                                                                                                                                                                                                                                                                                                               603    855    558    869 PF04858.16  TH1               Family    68   309   580     65.5   4.1e-18   1 No_clan  
#HMM       aPeevielLsenYravaqmanllveWLiltGvkvsevqasvenhLkelv....lkkFDpkkADaiFteeGetpa..WLteliehetwRsllyrLAeeyPdCLlln.ftiklisdaGfqgeitsistaaqqlevfsrvLktavkkileagdddekke...ieelakmvChgqhtyvfsqvllavLaret.kggttikrlsqeiekaAaskghdvtvitlalngsaayaqakqAlasllsr...naLnpaDitvLykl
#MATCH     a ++vie+L +nY ++  + nl++ W+ +   k+++ ++++   L++ +    +++FD ++AD++      +p+  WL+++i+   wR+ +y+LA+e     +++ + ++ +      +e+  + ++++ +++f r +++ + ++l+ ++ de+     ++ +   + h q ty++sq +l+ L      + + ++ ls+ ++ + +s +h+v  + l l+ + +y++ +q l s+         ++ D++ L k+
#PP        5689****************************999999999999998873333579*********97665555344******7..5*********887777666615556555555669***********************999887665554431137777888899************988665515666699999888888655.66***********************9986532245777888777765
#SEQ       AASQVIEMLTKNYAGTPWICNLAAGWIAQLKSKDNDEDVTACSTLRKCIaqrmVSHFDQERADKLTNRSQPNPSvpWLDGFIK--EWRKAIYELANERRSSRFVSgLLVQIAEADKNFDEVMKLNSTSESFQLFIRKMRELILRVLTVTNVDETLIkddLDAFCDAATHKQYTYIYSQGILRGLISMCpLQRQPLQCLSEVLTDYHKS-NHAVLRVDLRLSPVGQYPELSQLLHSMCRFggtPHFDAKDVESLCKQ
Alveolata_Dinoflagellata_EP00439_Symbiodinium_sp_Y106_P052123_s433_g6.t5                                                                                                                                                                                                                                                                                                                37    263     34    315 PF04858.16  TH1               Family    66   282   580     34.8   7.9e-09   1 No_clan  
#HMM       GGaPeevielLsenYrava.qmanllveWLilt..Gvkvs.evqasvenhLkelvlkkFDpkkADaiFteeGetpaWLteliehetwRsllyrLAeeyP..dCLllnftikli.sdaGfqgeitsistaaqqlevfsrvLktavkkileagdddekkeieelakmvChg...qhtyvfsqvllavL.aretkggttikrlsqeiekaAask.ghdvtvitlalngsaay
#MATCH     G  P+ v+e L + Y + + +  + +++W+     G + s +  + +e+ L+e++ kkF  +  D   t +G++  W  ++++ + +R+ +yrL  e    +   ++  ++ i  ++ f++e+    +++  +  f+  +   ++++l+a++d+ ++  e +++ + h+   qhty+++q +l  L ++  ++ +++  lsq +++  +++    v+   l l+g    
#PP        7789***********99872567899***976654555541566778999********96.567888899************************987422245667777776526889999****************************99998888.677777777754449*******9997772455667777899999999877666256788888888776554
#SEQ       GARPQLVMESLGDTYDSLTrEHLQRMAKWIVILrgGDESSeSTASKAEDVLHEVIAKKFG-EGFDPSRTTDGRSNEWQPGFVQIRHYRDAVYRLSKEPQgrQSAWIQQVLRDIaAQQEFHKELLEHEATSDSFAAFTAKMDVLLTNYLTAAKDEVQA-RESMESFCTHAaykQHTYLYAQAILCQLrGKCPRQHQALLALSQALTSRGLQRfPSHVSRFDLSLTGDDDA
Alveolata_Dinoflagellata_EP00440_Ansanella_granifera_P041894_gb_GFBE01045418.1_.p1_GENE.gb_GFBE01045418.1_gb_GFBE01045418.1_.p1_ORF_type_internal_len_356_score_92.27_gb_GFBE01045418.1_1-1065                                                                                                                                                                                           8    215      3    227 PF04858.16  TH1               Family   114   308   580     50.8   1.2e-13   1 No_clan  
#HMM       elvlkkFDpkkADaiFt.eeG..etpaWLteliehetwRsllyrLAeeyP...dCLllnftiklisda.GfqgeitsistaaqqlevfsrvLktavkkileagdddekke...ieelakmvChgqhtyvfsqvllavLaret.kggttikrlsqeiekaAaskghdvtvitlalngsaayaqakqAlasl..lsrn.aLnpaDitvLyk
#MATCH     + +l  FDpk AD + +  +G  e p+WL+ +++ + wR ++y+LA + P      ++   +  is+a  +++e+ + ++ + ++ vf r L+  + ++ + +++de      ++ + +++  ++ ty+++q +++ L r    +  +++r+s+e+++a +++   v    l  +++  y++ ++ l s+  l r+  ++p+D+t+L  
#PP        557889*******9986334523779********************75.411145566666667777647*************************9998877766664432347888888999*************999975156678*****************************************9444444368999**99976
#SEQ       QRMLADFDPKSADGLLMpVDGtpEMPDWLEPFFQVPEWRGVVYELAKQ-PrgrSSSFITAVLWQISEAhSYKDELLAEASSSVNFIVFCRSLRGELFRVFALASEDEFLVrpaLDLFCEICSFSKYTYMYGQAVIHQLMRICpVQRPQLQRISKELTQAGIQRFSWVLRLDLRFTSAFMYPEISAILHSMcrLGRDiRVAPSDVTKLCS
Alveolata_Dinoflagellata_EP00443_Scrippsiella_acuminata_P089521_CAMPEP_0115374072_NCGR_PEP_ID_MMETSP0271-20121206_1764_1_TAXON_ID_71861_ORGANISM_"Scrippsiella_trochoidea_Strain_CCMP3099"_LENGTH_1298_DNA_ID_CAMNT_0002797105_DNA_START_1_DNA_END_3891_DNA_ORIENTATION_-                                                                                                              247    503    244    509 PF04858.16  TH1               Family    70   307   580     65.4   4.3e-18   1 No_clan  
#HMM       eevielLsenYravaqmanllveWLilt.......GvkvsevqasvenhLkelvlkkFDpkkADaiFteeGetpaWLteliehetwRsllyrLAeeyP..dCLllnftiklisd.aGfqgeitsistaaqqlevfsrvLktavkkileagdddekke...ieelakmvChgqhtyvfsqvllavLa.retkggttikrlsqeiekaAaskghdvtvitla....lngsaayaqakqAlasllsrn...aLnpaDitvLy
#MATCH     +ev++lL + Yr++ +++ ++++W+           +  + + a     L+  ++  F+ + ADa+   eG+tp+W   +++++ wR+++y+LA +       +l+  + ++sd   f++e+ s ++ + ++ vf r L+  ++++ e+ + d  +    + e+ +++  ++ tyv++q ll+ L     ++  +++ ls+ ++ aA  k++ v +  ++      ++ +++++ q l+s+   +    + p+D+t L 
#PP        689*********************998755555533334445555566688889999**********..*************************87542245677777777777258****************************9997666555443458899999999************9876156678889************988877765444433337899************9654311256788888876
#SEQ       KEVVSLLISGYRGYHHLSFMAARWVTAIsssvplpVAAGTLLXALLRGLLQRKMIAGFNQRSADALL--EGHTPSWFFPFLQEKDWRDVVYTLAKQRHgrSSSFLSTVLLHLSDsEDFKEELLSNTSSTSNFTVFCRSLRAELSSLFERLNSDGMRVaasVVEICRICSCSESTYVYAQALLHHLMcIRLSERPQLQHLSEALTDAASGKDQSVGQSVVTvglrFHAAVQDPEVFQILNSMCRFGrelRIVPTDVTRLC
Alveolata_Dinoflagellata_EP00450_Noctiluca_scintillans_P035329_CAMPEP_0194550784_NCGR_PEP_ID_MMETSP0253-20130528_95886_1_TAXON_ID_2966_ORGANISM_"Noctiluca_scintillans"_LENGTH_1157_DNA_ID_CAMNT_0039398229_DNA_START_1_DNA_END_3471_DNA_ORIENTATION_-                                                                                                                                  28    309     10    316 PF04858.16  TH1               Family    41   285   580     74.8   6.1e-21   1 No_clan  
#HMM       lekfsekDyimepgiidqlkrYvqaGGa..Pe.................evielLsenYravaqmanllveWLilt.......Gvkvsevqasvenh....LkelvlkkFDpkkADaiFt.eeGetpaWLteliehetwRsllyrLAeeyP..dCLllnftiklis.daGfqgeitsistaaqqlevfsrvLktavkkileagdddekke...ieelakmvChgqhtyvfsqvllavLar.etkggttikrlsqeiekaAaskghdvtvitlalngsaayaqa
#MATCH     ++++  +D +m p++ d ++rY +aGGa  Pe                 e  ++L +n+r++  +an+ ++W+ +        G  +   q s   +    +k  +l  FDp kAD++ t    ++paW+  l + + wR+++y L  ++      +l++ ++ is d  f +e+   ++ + ++ vf r L+  ++++ +  ++de+      +e+ k++  ++ +yv++q +++ Lar   ++   ++++s+ +++aA +k + v  + l  ++  +y+++
#PP        5678899*******************9644433333322222222222245688999***************9988777877532.33334444444111166667889*********985689***********************9886225789*****99985679***************************998754444432224799************************9345677789******************9999988888777765
#SEQ       RQHLGAEDAVMSPNVGDWIRRYCEAGGAdsPEpgsssaavpcsansrlqETADVLVSNFRGYHWLANMSAKWVGMLrtdpsvpGK-DAAPQPSPLTElrnmMKRAMLAAFDPDKADEVLTlSRSRQPAWVVSLNQVPEWRAVVYDLVQQHRgqASSFLSCVLHQISeDDSFAEELLQNAASSSNFMVFCRALRRELTRFFTLFSEDESLAnmpASEICKICSFSESSYVYAQAVIHHLARiRPRERPLLRQISHMLTEAASEKSESVRRVDLRFTSLGQYPEV
Alveolata_Dinoflagellata_EP00450_Noctiluca_scintillans_P035329_CAMPEP_0194550784_NCGR_PEP_ID_MMETSP0253-20130528_95886_1_TAXON_ID_2966_ORGANISM_"Noctiluca_scintillans"_LENGTH_1157_DNA_ID_CAMNT_0039398229_DNA_START_1_DNA_END_3471_DNA_ORIENTATION_-                                                                                                                                 694    788    611    790 PF04858.16  TH1               Family   482   578   580     37.1   1.6e-09   1 No_clan  
#HMM       qlelkkslldrmveLla.rGyvvPvvkyikkcleredlDisliRyFvtevLeiiapPYsseFvqlflplleneeitgtmrgegendpvseFiedckan
#MATCH     +l+  + +    v L+a  G+ +Pv+++++++++   lD s +RyFv+e    + pP+s  F   + +ll   e+   + +e    +  +F++ c+ +
#PP        4666688888999998527*************988..****************************************99777655.5679***99975
#SEQ       RLKAGRAIASTLVYLIAsHGCAMPVLEFVHNTVAS--LDASVLRYFVSELFASVQPPFSDRFCWAIARLLALPECVVVLTAETRV-ATMNFVKACRME
Rhizaria_eorhiza_EP00455_Lapot_gusevi_P006336_TRINITY_DN12717_c0_g1_i1.p1_TRINITY_DN12717_c0_g1_TRINITY_DN12717_c0_g1_i1.p1_ORF_type_complete_len_615_score_90.99_TRINITY_DN12717_c0_g1_i1_19-1863                                                                                                                                                                                      16    596      6    598 PF04858.16  TH1               Family    26   578   580    293.2   4.4e-87   1 No_clan  
#HMM       aeellenkeevleeclekfsekDyimepgiidqlkrYvqa..GGaPeevielLsenYravaqmanllveWLiltGvkvsevqasvenhLkelvlkkFDpkkADaiFteeGetpaWLtelieh...etwRsllyrLAeeyPd.CLllnftiklisdaGfqgeitsistaaqqlev....fsrvLktavkkileagdddekkeieelakmvChgqhtyvfsqvllavLaretkggttikrlsqeiekaAaskghdv....tvitlalngsaayaqakqAlasllsrnaLnpaDitvLyklysssdpPpvellRhPqflellidelFk.pdsk...inpelkskyiellayaasvvetiakkkekelnkdelkatiqaiekvhaivcnakkgssellaeldklyqciriPvvavGiiawvestv.................teesyfk.lqtestpvhlalLdevatkhpllhekvlellvklleskqdeleilvqlelkkslldrmveLlarGyvvPvvkyikkcleredlDisliRyFvtevLeiiapPYsseFvqlflplleneeitgtmrgegen.dpvseFiedckan
#MATCH     ++  le+ke+  e  ++ + + D +mep +++   ++++a  G + +ev+++L ++Y++va m nll++WL l G    +v + v++ L+e++l++FDp k D+i      +p+ +++li++   + wR+l+y+L  +yP+ C l ++   l+ +   q+    +  aaq+       f + L+t+++++l++++++ + ++++l+k++C  q++y++sq +l+ La+  ++g   +r+sq+i  +Aa  ++      t   l    +++++ a+q + s+l +  L + D+++Ly++y s dpPpv+llR+P++++l++++lF  p+++   +++ + sky++llaya+sv++  +     +l++  l  t  a+++  +i+ +++  +  l  + ++l   i++P+va+ ++ w+++ +                 t+ s +    + s pv l lL ++a+ hpl++e+vle++v  le  + e e l +++l+k+ll + ++L+   +  Pv+  +++ l    +D sliR+ +t  Le i+pPYss Fv  +l l   +++++ ++ e+   d   +F++++ a+
#PP        2223577777788899999******************9865488899**********************************************************63....5777778876511167*************96888888777888888888888888888876544445******************************************************************99987665431111333333345567788999************************************************9866543338999**************99987776..89999****************877777777777888899999***************9873322222211111111123333332334456899***********************99995.4456666779****************************9988..******************************************88876437778999999887
#SEQ       KKVELEEKEREREHYRHLLMQVDAVMEPHVLASTIAFIRAstGTSFKEVVSMLTQQYQGVAPMCNLLADWLELMGESRASVASRVKVLLQEFILQTFDPIKMDSIKF----EPSCVKDLINDssdNGWRELFYKLLHKYPNsCFLTSYVQPLLQQVASQNSKSQLILAAQNCTTpllpFDQALQTVLEQFLSRPETEYSDTLTQLQKLCCVNQQAYIYSQGVLSCLAQHPQHGLLFRRISQDISFYAATIQECGiqleTRLDLLRVDTSRHQPAQQTVLSILRSSKLTSVDVRKLYDNYRSGDPPPVALLRQPAIFDLFLHALFAsPGHGhapVEASHVSKYLYLLAYATSVADDRETG--GQLDRSALPDTLAALTTLQDILGSEAGLAARLRDQEATLQLLIQLPIVAAAVVYWIKCSLgstspalasaplsspttTDASLWAtHHSISVPVVLRLLANIASAHPLIRERVLEVVVLALEV-GLEWEALAIMDLRKQLLRLLIHLIHLSCYQPVLAVLQQRLPA--MDHSLIRFLITHLLESISPPYSSPFVCCLLDLFSLASVRQALQNEARAvDVLCQFLKYVDAH
Rhizaria_Cercozoa_EP00457_Paulinella_chromatophora_P017215_gb_GEZN01018212.1_.p1_GENE.gb_GEZN01018212.1_gb_GEZN01018212.1_.p1_ORF_type_3prime_partial_len_236_score_42.56_gb_GEZN01018212.1_3-707                                                                                                                                                                                       12    229      5    233 PF04858.16  TH1               Family    33   240   580    126.8   1.1e-36   1 No_clan  
#HMM       keevleeclekfsekDyimepgiidqlkrYvqaGGaPeevielLsenYravaqmanllveWLiltGvkvsevqasvenhLkelvlkkFDpkkADaiFteeGetpaWLteliehetwRsllyrLAeeyPdCLllnftiklisda...Gfqgeitsistaaq.qlevfsrvLktavkkileagdddekke......ieelakmvChgqhtyvfsqvllav
#MATCH      ++++ e +e +  +D imep++++ +k+  +   +P+e+i+l+se Y++ a+m n ++ WL l+Gv++ + q+ v ++ ++l+ ++FD+  AD + +    +p WL e+i++++w  +l +LAe++  C ll+f+i+ + ++    f + it  ++++q  ++ f+ vL   +  i + ++d++++       +++l++++  +q  yv +q +l++
#PP        567789999*********************************************************************************************************************************997652227999999999666537999************9998888776445667789*******************986
#SEQ       AKSKQDEWKEVLMAPDAIMEPNALNVMKELYKEKASPQEIIKLVSESYQGLAAMNNEVISWLELAGVDTPTSQNLVMEKFRSLIQDRFDSDMADHLLSSSRVAPPWLSEIIHDPVWQPVLKKLAEKHTHCTLLKFAIQEAAKRqesSFSNTITGAGATSQlSFQEFHVVLLRRIDAIFKMASDEKSSPsqfqlaLQDLQQLCLSSQCNYVQAQRMLRL
Rhizaria_Cercozoa_EP00457_Paulinella_chromatophora_P018454_gb_GEZN01019776.1_.p1_GENE.gb_GEZN01019776.1_gb_GEZN01019776.1_.p1_ORF_type_internal_len_237_score_34.62_gb_GEZN01019776.1_1-708                                                                                                                                                                                              5    230      1    234 PF04858.16  TH1               Family   265   471   580    111.5   4.8e-32   1 No_clan  
#HMM       kghdvtvitla.lngsaayaqakqAlasllsrnaLnpaDitvLyklysssdpPpvellRhPqflellidelFkpdskinpelkskyiellayaasvvetiakk.................kekelnkdelkatiqaiekvhaivcnakkgssellaeldklyqciriPvvavGiiawvestvteesyfk.lqtestp.vhlalLdevatkhpllhekvlellvklle
#MATCH     +++  ++ + a ++g a+y++++ Al s+l    L + +++vLy lysss pPpv  +R+ ++l+ l+  l++p + +++e   kyi+ll+ya+sv et + +                 +  +++k  l ati+a+e + +++ n+  g ++  +  +++ q i +Pvva G+++wv+  +  + yf+ +    ++ ++l lL+ +a++hpl ++ vl++l + + 
#PP        4444444444437899**********************************************************************************9987767778787766554444445677889**************8888888888765.79999***************************755555545***********************998775
#SEQ       THGRKAALQEAlISGLATYPKVEGALRSVLFGRLLSSVEVAVLYSLYSSSSPPPVRFIRTQSVLNSLVAMLYDPSKDLQDEDVAKYIYLLSYAVSVSETRSTHnsyninngsdnnnsvdiSPPTIDKTGLDATISAVEATRTVCANQLFGLNPTKT-WGTILQHIGMPVVASGVLHWVRLSLCCSDYFEaVHQPVCTpLFLSLLGIIAQHHPLHRKAVLDILLTTFR
Rhizaria_Cercozoa_EP00457_Paulinella_chromatophora_P019625_gb_GEZN01021349.1_.p1_GENE.gb_GEZN01021349.1_gb_GEZN01021349.1_.p1_ORF_type_5prime_partial_len_182_score_36.52_gb_GEZN01021349.1_110-655                                                                                                                                                                                      8     80      1     90 PF04858.16  TH1               Family   477   551   580     38.3   6.9e-10   1 No_clan  
#HMM       leilvqlelkkslldrmveLlarGyvvPvvkyikkcleredlDisliRyFvtevLeiiapPYsseFvqlflplle
#MATCH     l  l  + l+k ll +m+ L+ +G v Pv + +  +  +  +D sl R+F+ + +    pPYs+ Fv+ ++ ll 
#PP        56688899*************************987777..***************************9999885
#SEQ       LSALATISLRKELLRCMIYLVHCGLVEPVFELVTLASPK--MDLSLTRFFIVDLIFSTQPPYSTRFVSSLVSLLS
Rhizaria_Cercozoa_EP00462_Mataza_sp_D1_P014807_CAMPEP_0175151486_NCGR_PEP_ID_MMETSP0087-20121206_18538_1_TAXON_ID_136419_ORGANISM_"Unknown_Unknown_Strain_D1"_LENGTH_209_DNA_ID_CAMNT_0016437719_DNA_START_1_DNA_END_630_DNA_ORIENTATION_-                                                                                                                                               3    159      1    177 PF04858.16  TH1               Family   400   559   580     60.9     1e-16   1 No_clan  
#HMM       llaeldklyqciriPvvavGiiawvestvte.esyfk..lqtestpvhlalLdevatkhpllhekvlellvklleskqdeleilvqlelkkslldrmveLlarGyvvPvvkyikkcleredlDisliRyFvtevLeiiapPYsseFvqlflplleneeitgtm
#MATCH     l + l + y+   +Pvv++ +++w+   + e   ++   +     pv l+lL ++++k p l + v++ + + l   q  l+ +   e +k+ll++  +   +G v Pv+  +  ++ +  +D +l+R+Fv   ++ iapP+ss Fv+ + +ll+   +++ +
#PP        5555666666...***********9876655156776656666778**********************99998865.45677667799*****************************99..**********************************99988776
#SEQ       LTSTLRENYS---YPVVSACLVHWASRYLLEnTEFYDstYFKSVMPVGLQLLANICAKFPALLPDVFRTVKAALAL-QVPLDSVSLAEHHKQLLNLLLHQAHCGLVEPVLALVTSTFPK--TDRALVRHFVVTLVDSIAPPFSSRFVEQLCQLLDLRACREAL
Rhizaria_Cercozoa_EP00465_Bigelowiella_longifila_P000502_CAMPEP_0185282684_NCGR_PEP_ID_MMETSP1359-20130426_67408_1_TAXON_ID_552665_ORGANISM_"Bigelowiella_longifila_Strain_CCMP242"_LENGTH_458_DNA_ID_CAMNT_0027878251_DNA_START_1_DNA_END_1371_DNA_ORIENTATION_                                                                                                                         1     96      1    109 PF04858.16  TH1               Family    67   166   580     59.5   2.8e-16   1 No_clan  
#HMM       GaPeevielLsenYravaqmanllveWLiltGvkvsevqasvenhLkelvlkkFDpkkADaiFteeGetpaWLteliehetwRsllyrLAeeyPdCLlln
#MATCH     G+P+e+++ Ls+ Yr+ a m+nl+++W+++ G++ +++   +e+ Lk+ + + FDp+k   +  e+ + p+W++e+ ++e+w+s l +L  ++ dC++l+
#PP        99*******************************99877...7788**************9999.********************************9987
#SEQ       GTPKEALSHLSNSYRGRAVMVNLVAKWMQTFGIDSESI---IEDVLKDELSNAFDPRKGMDLL-EQKKMPSWVEEVGRQERWKSTLLKLQQKHSDCIFLE
Rhizaria_Cercozoa_EP00466_Bigelowiella_natans_P017296_jgi_Bigna1_84478_fgenesh1_pg.141_#_8                                                                                                                                                                                                                                                                                               6    135      1    142 PF04858.16  TH1               Family    33   166   580     93.3   1.6e-26   1 No_clan  
#HMM       keevleeclekfsekDyimepgiidqlkrYvqaGGaPeevielLsenYravaqmanllveWLiltGvkvsevqasvenhLkelvlkkFDpkkADaiFteeGetpaWLteliehetwRsllyrLAeeyPdCLlln
#MATCH     + + l+ + ++++ +D+imep+i++ +kr++ aGG+P+ +++ Ls+ Yr+ a+m+nl+++W+   G++ +++   +e+ +k+ + ++FDp+k   +  e+ + p+W++e+ ++e+w+  l +L  ++ dC++l+
#PP        45679999**********************************************************998876...677789999*********9999.********************************9986
#SEQ       EDTNLTRLADRLKRTDSIMEPKILNSVKRFILAGGTPKLALSHLSNSYRGRAAMVNLVAKWMEAFGMDAESI---IEDVMKDELTSSFDPRKGMDLL-EQKKMPQWVEEVGRQERWKPTLSKLQKKHSDCIFLE
Rhizaria_Cercozoa_EP00467_Chlorarachnion_reptans_P023229_CAMPEP_0114511728_NCGR_PEP_ID_MMETSP0109-20121206_14573_1_TAXON_ID_29199_ORGANISM_"Chlorarachnion_reptans_Strain_CCCM449"_LENGTH_596_DNA_ID_CAMNT_0001691317_DNA_START_316_DNA_END_2106_DNA_ORIENTATION_-                                                                                                                       5    546      2    550 PF04858.16  TH1               Family    35   572   580    184.1   4.9e-54   1 No_clan  
#HMM       evleeclekfsekDyimepgiidqlkrYvqaGGaPeevielLsenYravaqmanllveWLilt.GvkvsevqasvenhLkelvlkkFDpkkADaiFteeGetpaWLteliehetwRsllyrLAeeyPd.CLllnftikli.sdaGfqgeitsistaaqqlevfsrvLktavkkileagdddekkeieelakmvChgqhtyvf.sqvllavLaretkggttikrlsqeiekaAa...skghdvtvitlalngsaayaqakqAlasllsrnaLnpaDitvLyklysssd...pPpve....llRhPqflellidelFkpdskinpelkskyiellayaasvvetiakkkekelnkdelkatiqaiekvhaivcnakkgssellaeldklyqciriPvvavGiiawvestvteesyfklqtestpvhlalLdevatkhpllhekvlellvklleskqdeleil.vqlelkkslldrmveLlarGyvvPvvkyikkcleredlDisliRyFvtevLeiiapPYsseFvqlflplleneeitgtm...rgegendpvseFi
#MATCH     + le + ++++ +D++mep i++ +kr++ aGG+P++vi++Ls+ Yr++a+m+n+l++W+++    +  +v    ++  ++ v   FDp+kAD +F e  ++paWL+ l ++++wR l+ +L  ++ +  L+ln+  +l   d G  ++  +   a  +l    + L +a++++ + ++ + + ++++l++++ ++   yv  ++ +la+ ++  + g  ++r  q++e+ A+    k+   ++ + +l+g +++++   Al+ +   +  ++  +++L+ ++  +d    P+v     llR Pq+le l+del  pd    + +++k+  l+a+a++ +   ++     + +  l  t +++++  +   ++ k + + + +l +  +   iPvva   ++w +  v        q e+  +   l+  + ++hpllh+ vle l +++ s q        +     ++++  + L   G      + +++  +r     +l+R F +  ++ i+pP+s+ F + +  +l+ + +++ +   +  ++  +v eF+
#PP        56889999****************************************************9883456779**************************.89999*********************999764899***999963799****************99999999999999888888888889**************96378999999*****************98776222567788888999***************99999*******************5553555234448*************************************944444433.4444.35688888889999998.4444444555555655555..68888888888888765........55666666789999*********************99998877514567899****************************99*************************998888887777666541112234555677776
#SEQ       SSLERLTSQLEAADSVMEPTILTIMKRFILAGGKPQDVINMLSKSYRGQARMVNILADWMKKMsPDESCDVTPLLNECFEKEVKAFFDPRKADDVF-EMKNKPAWLERLRNQTQWRPLFTELSRKHKNkSLFLNYICNLDpEDEGRGHDFLNYEDAKSKLTGCLKSLVEAIQSTEDGSESKIDDTTTKLTELATKSMPCYVLvARWILALTSQGGDVGLLMRRALQDVEQRAQvalPKESGLSALNCVLQGRKRHPTLDSALSLMERAGRADTLSVNKLHSVFCVQDpssLPAVVadyvLLRDPQILEKLLDELITPDRTKTKSHREKCADLIALATTGTTHFQNA-VGDV-NSSLSDTLRSLNQLQSF-MSQGKLQGKDVLQLREPVE--NIPVVAWAFLQWLKGNV--------QIEKDITIFRLIAGILNQHPLLHGDVLECLKQIFYSDQGSFSTNdSHHPYEEQIVEIYMMLCISGSFRAAFQSLEQLGTRRVQGGALLRSFLKMLIQYIGPPFSQIFRDSLSSFLNHKVVKEAVlhpNYRSDMTTVREFV
Rhizaria_Cercozoa_EP00468_Gymnochlora_sp_CCMP2014_P008448_CAMPEP_0167744740_NCGR_PEP_ID_MMETSP0110_2-20121227_2758_1_TAXON_ID_629695_ORGANISM_"Gymnochlora_sp._Strain_CCMP2014"_LENGTH_626_DNA_ID_CAMNT_0007629293_DNA_START_1_DNA_END_1878_DNA_ORIENTATION_                                                                                                                             2    527      1    552 PF04858.16  TH1               Family    47   559   580    182.5   1.5e-53   1 No_clan  
#HMM       kDyimepgiidqlkrYvqaGGaPeevielLsenYravaqmanllveWLiltGvkvsevqasvenhLkelvlkkFDpkkADaiFteeGetpaWLteliehetwRsllyrLAeeyPdCLllnftiklis.d...aGfqgeitsistaaqqlevfsrvLktavkkileagdddekke....ieelakmvChgqhtyvfsqvllavLa..retkggttikrlsqeiekaAaskghdvtvitla..lngsaayaqakqAlasllsrnaLnpaDitvLyklysssd........pPpvellRhPqflellidelFkpdski........npelkskyiellayaasvvetiakkkekelnkdelkatiqaiekvhaivcnakkgssellaeldklyqciriPvvavGiiawvestvteesyfklqtestpvhlalLdevatkhpllhekvlell...vklleskqdeleilvqlelkkslldrmveLlarGyvvPvvkyikkcleredlDisliRyFvtevLeiiapPYsseFvqlflplleneeitgtm
#MATCH     +D+imep+ii+ lkr++ aGG+Pe +i +Ls+ Yr+ aqm+n++ +WL+l G +  ++ +     L + v  +FDp+kAD+i +   ++p+WL++l +++ w +++ +L   yPdC++l++  k +  d      q +  s+ t  + l    + +++++k ++e+ + d++ e    +++++ +  ++  +y++ q  l++L   ++ + g  ++rlsq+++k+A s++++     l   l+  +++  +  Ala +   +  ++  it+L++ + +++         P+   l++ +fl  ++d+lF +++++          +l+ k+i +l++ +s +  ++ + e++ n de +    a+e  ++i   ++ g +    + d+l q   +P++avG i+w+++         +  ++t + +  L  +a  +pll + v++ l    + +++k +   +  ++++   l      L  +G    + k +++  ++ +    ++  F+    e i+pPYs +F ++   +l +   ++ +
#PP        79**************************************************999987655...47788999***********5.5599*******************************97766531311133455555666888776555666777777777665555544433348888899999999***********973245677889************99886655445545488888888999999999999****************999999999999********************977665333222225789*************.5555555599999999666...99999999...3344.344568999******************97543....358999***************************4334578899999999.99999999999******************999888.88999***********************999999887766655
#SEQ       ADSIMEPKIITMLKRFIIAGGKPEIAIGMLSKSYRGRAQMVNVMSKWLKLLGGNPLSIIRD---CLSKEVKVNFDPRKADEILS-AERAPQWLQGLSKQKEWLQVVLELSKTYPDCIFLELLKKKLDpDtqtSSSQTQPLSVDTSEKTLMEVRKEINDQIKILVEHMNADSNDEiekgVQKVIAISSRSLVSYIYVQTCLNTLEirENPQFGPLARRLSQDLQKVARSSENAEVIEGLHhvLSRRKKELVVDSALAIMERVGRAEALGITKLHQFFCGENgrlsrnasDPSSRYLKNKRFLFWILDALFSVGQNVvfsperaqGRDLRAKCIDVLSFITS-CTPYQASGERQRNFDETRQ---ALESLLKI---TQMG-TLNPEDFDSLLQATVVPIAAVGFIRWARVRWN----MGVNNNHTCTCIRALAHIALSQPLLDDDVIKCLgrgASAFDTKAATTSV-GRFRIGNVLSKAFTALAHAGKHESIFKQLQEIHQT-EGGREMVGKFMCSFFESIGPPYSVKFRRICTSFLTSSTAMKAI
Rhizaria_Cercozoa_EP00469_Lotharella_globosa_P000865_CAMPEP_0167799620_NCGR_PEP_ID_MMETSP0111_2-20121227_17153_1_TAXON_ID_91324_ORGANISM_"Lotharella_globosa_Strain_CCCM811"_LENGTH_74_DNA_ID_CAMNT_0007694541_DNA_START_1_DNA_END_220_DNA_ORIENTATION_-                                                                                                                                13     69      4     73 PF04858.16  TH1               Family   109   167   580     44.6   8.8e-12   1 No_clan  
#HMM       enhLkelvlkkFDpkkADaiFteeGetpaWLteliehetwRsllyrLAeeyPdCLllnf
#MATCH     ++ L + v+k FDp+kAD i   +G +p+W+++l +++ w  l+ +L  ++P+CL+l+f
#PP        55678889*************..**********************************99
#SEQ       QQCLAAEVRKWFDPRKADLIL--DGDPPQWINGLSKQKEWQPLVKELLKRHPNCLFLHF
Rhizaria_Endomyxa_EP00473_Plasmodiophora_brassicae_P009540_CEO98490_pep_supercontig_pbe3.h15_scaffold_25_69667_71780_1_gene_PBRA_006604_transcript_CEO98490_gene_biotype_protein_coding_transcript_biotype_protein_coding_description_hypothetical_protein                                                                                                                              19    559     10    572 PF04858.16  TH1               Family    43   565   580    357.7  1.3e-106   1 No_clan  
#HMM       kfsekDyimepgiidqlkrYvqaG.GaPe....evielLsenYravaqmanllveWLilt.GvkvsevqasvenhLkelvlkkFDpkkADaiFteeGe.tpaWLteliehetwRsllyrLAeeyPdCLllnftiklisdaGfqgeitsis.taaqqlevfsrvLktavkkileagddde.kkeieelakmvChgqhtyvfsqvllavLaretkggttikrlsqeiekaAaskghd.vtvitlalngsaayaqakqAlasllsrnaLnpaDitvLyklysssdpPpvellRhPqflellidelFk.pdskinpelkskyiellayaasvvetiakk.........kekelnkdelkatiqaiekvhaivcnakkgssellaeldklyqciriPvvavGiiawvestvteesyfk..lqtestpvhlalLdevatkhpllhekvlellvklleskqdeleilvqlelkkslldrmveLlarGyvvPvvkyikkcleredlDisliRyFvtevLeiiapPYsseFvqlflplleneeitgtmrgegen
#MATCH      +s+ D imep++++ lk+++++G G+ +    e+i lLs+ Y++ aqm nll++W+ +  G   +++q  v +hLke+ +++FD  kAD+iF+   + +p WLt +i+++ wRs+lyrL  ++P+CLllnf+ik i + G  +e+   + +   +l+vf +vL +a+++i+  +d ++ ++++ el++++C++q ty+ +q++l+ L+r  + g++ + l q + ++A++++++ + +  l l+ + +y++  +A++++     L ++Di+ +y+l+s+++pPp++ll +  +++ +id+lF+ +   + p +k+ y+ llaya+ v +  a           +e+ ++k  + +ti a+++v +i c++k    +l  + ++l q + +P+ ++ i++w++  + ++ y+   +q+  tpv+  lL+ +++ h+l+++ v++ll + ++ k+d l+ l  ++++k +l++ ++L+  G+ v v + +++ + r  +D sl+R+Fv ++L++ +pPYs+ F++ ++ ++   + t  ++ + e+
#PP        68999******************96554322226899*******************98766********************************97655369********************************************964444556799**************99888766255599********************************************99886537889999*****************9999****************************************77789*******************9975432233555666788899999**************.99999999999999******************************9666777788****************************98765.4444679*******************************9..*********************************999999888776654
#SEQ       SLSDVDTIMEPDVLSRLKAFISTGpGSQServkEAIRLLSTSYKGRAQMCNLLIRWIVDImGEPEEDMQGLVMDHLKEMAVQQFDVTKADSIFSAPTKgEPEWLTCMIRDPSWRSVLYRLSQDHPNCLLLNFAIKKIGEDGHGSELAVSArSGDVKLSVFMNVLSEALTQIVCLTDRESfQRSLFELQRLCCQTQYTYLLAQFVLTALSRHPRTGFVWRHLHQSVSSYAVQHHGErIRSLDLLLTQAPRYPEIFKAVSAVQRGSRLTTTDIKHIYELFSGNNPPPISLLCTSYIIQPIIDALFDyTRPPLGPVHKQYYVSLLAYASCVRDNRAWFasqptqapvDETLVDKSRMSSTIAALNEVSSI-CQSKEFGFHLAENEQTLRQHLTLPICSTAIVQWIRLSLLSPAYYSttYQSVCTPVFFRLLGYISSLHALQRPMVFDLLCSAFHLKTD-LDDLAVIKFRKLILQVLIHLVHYGMLVEVTRMVADNVPR--MDHSLVRFFVVQILQTTGPPYSATFAHCIFDIVSMPDATLAIKNDPES
Rhizaria_Endomyxa_EP00474_Spongospora_subterranea_P009598_CRZ10056.1_hypothetical_protein_partial_Spongospora_subterranea                                                                                                                                                                                                                                                               58    610     41    615 PF04858.16  TH1               Family    39   573   580    378.4  6.9e-113   1 No_clan  
#HMM       eclekfsekDyimepgiidqlkrYvqaG....GaPeev...ielLsenYravaqmanllveWLilt.GvkvsevqasvenhLkelvlkkFDpkkADaiFteeGe.tpaWLteliehetwRsllyrLAeeyPdCLllnftiklisdaGfqgeitsis.taaqqlevfsrvLktavkkileagdddekke.ieelakmvChgqhtyvfsqvllavLaretkggttikrlsqeiekaAaskghd.vtvitlalngsaayaqakqAlasllsrnaLnpaDitvLyklysssdpPpvellRhPqflellidelFk.pdskinpelkskyiellayaasvvetiakk.........kekelnkdelkatiqaiekvhaivcnakkgssellaeldklyqciriPvvavGiiawvestvteesyfk..lqtestpvhlalLdevatkhpllhekvlellvklleskqdeleilvqlelkkslldrmveLlarGyvvPvvkyikkcleredlDisliRyFvtevLeiiapPYsseFvqlflplleneeitgtmrgegendpvseFie
#MATCH     + l  +s++D+imepg+++ lk++++       +Pe+v   i +Lse Y++ aq+ nll eW +   G  ++e++++v +h kel +++FD  kAD+iF+   + +p WLt +i+++ wRs+ly+L  ++P+CLllnf+i+ is+ G  +e+   + t   ++++f+ v ++++ +i  + d d+ ke + e ++++C++q tyv+ q++l+vL+r   +g   +rlsq ++ +A+++++d v +i l+l+ + + ++  +Al+s+   ++L  +D++ +y+lyss++pPpv+llR   + e li++lF+    ++++ +k+ yi llaya+ v +  +           +++ ++k  + ati a++++ ai++n++ g    ++e   l++ + +Pv +  i++w++  + ++ y+   +q+  tpv++ lL+ ++t h+ll++ v++ll + ++ k+d  ++   ++++k+ll++ ++L+  G    v + +k+ + r  +D sl+R+F+ e L+  +pPYs eF++ ++ ++   + t  +  ++++d vs+ i+
#PP        566789*******************987222346875433399*******************98666********************************98665369********************************************97555689999**************999988777665599*********************************************999875899*****************************************************************77789*******************9975433334455566889999*****************66666676666655.89****************************9666777788*****************************99887766.779********************************..*********************************999999888..999999999886
#SEQ       DSLGMLSNEDSIMEPGVLTALKAFISNSesrlSQPERVkeaIRQLSEAYKGKAQICNLLREWTHEViGESDEEINEIVMDHFKELAVQQFDISKADSIFSAPAKgEPEWLTFMIRDSAWRSVLYKLSQDHPNCLLLNFAIRKISEEGHGNELAVSArTGDMRFSLFQTVFQESLVQISYKEDCDQFKEsLLEYQRLCCQTQFTYVYVQFVLTVLGRHPTNGLLFQRLSQAVTAYAQEQHGDrVKTIDLILTDAPKFQEIYNALNSVWKGGNLTRTDVKHIYELYSSNNPPPVSLLRGNCIYEPLIEALFDyQKPQLDSVHKQYYISLLAYASCVRDHRQWFgassiqsrlDDTLVDKSRMNATIAALNEISAICQNKEFGFHIVQSE-PMLHAHVPLPVCSCAILHWIKLSLLSPAYYSttYQSVCTPVFIRLLGVISTLHSLLRPGVFSLLCATFHLKTDLHDL-AVIKFRKMLLQVLIHLVHHGLLEEVTQMVKDNVPR--MDHSLVRFFIVELLQSTGPPYSVEFASRVFSIIAMPDATLAI--NNDSDSVSQVIQ
Rhizaria_Endomyxa_EP00475_Leptophrys_vorax_P032518_TRINITY_DN5024_c0_g1_i1.p1_TRINITY_DN5024_c0_g1_TRINITY_DN5024_c0_g1_i1.p1_ORF_type_internal_len_525_score_140.36_TRINITY_DN5024_c0_g1_i1_2-1573                                                                                                                                                                                      5    523      1    524 PF04858.16  TH1               Family    37   533   580    260.8   2.9e-77   1 No_clan  
#HMM       leeclekfsekDyimepgiidqlkrYvqa...GGaP...eevielLsenYravaqmanllveWLiltGvkv..sevqasvenhLkelvlkkFDpkkADaiFte............eGetpaWLteliehetwRsllyrLAeeyPdCLllnftiklisdaGfqgeitsis..taaqqlevfsrvLktavkkileagdddekkeieelakmvChgqhtyvfsqvl.lavLaretkggttikrlsqeiekaAaskgh.....dvtvitlalngsaayaqakqAlasllsrnaLnpaDitvLyklysssd.pPpvellRhPqflellidelFkpdskinpelkskyiellayaasvvetiakkkekelnkdelkatiqaiekvhaivcnakkgssellaeldklyqciriPvvavGiiawvestvteesyfk..lqtestpvhlalLdevatkhpllhekvlellvklleskqdeleilvqlelkkslldrmveLlarGyvvPvvkyikkcleredlDisliRyFvtevLei
#MATCH      e ++++++++D+++ep+++++lk +++    G +    +++i+l+s+ Yr+  qm+nll + L +tG ++  ++v+++++  +++lvl kFD++  D++ ++             Ge p WL+ +i+++ wRs ly+LA ++P+   l+f+i+ isd G+  e+ + +  +++ ++++fs+vL++++++++ +++d  +k++ e++k++C+++ tyv+sq+l l++L ++t++g++ +rl+q + ++A s         + ++ l l ++++ya   + l  l ++  L +aDi+ Ly   +s+d +  ++ l  P ++e+li+ lF+ ++ ++     k i++l   as     a+++  e+++ e +  i+a++kv ++ c+ k    ++   l  l + i +P +a+Gi++w+++t+ +  y++  + ++ tpv l lL +v++k  l++e v+++l k++  +  +l+ +  l ++  l+ + ++L+ +G++  v + + + +++  +D sliR F+t  +e+
#PP        466899********************96423255442224579************************98864479*************************964333333333333699***********************************************998855688899********************************************752799**********************9865421111566677889**************************************8899************************************99999.....5555667777777777889*******.65444444444445677889************************977788999****************************98765.5666699*****************************9988..**********988875
#SEQ       SEAVERRLNQTDSLLEPNVVHHLKTFISQaqeGTTHqrvKDAIDLVSKSYRGLPQMVNLLSDLLVSTGDDDggKQVEEIMAATMRKLVLAKFDANAVDQVMMNlqqqasnsngaaAGEIPKWLDYMIHEPSWRSTLYQLAGDHPNSTTLKFAIQKISDEGLSTELAAAAakSVSLRFDIFSHVLADTIQSMILKSEDYFRKSLVEFQKLCCQSEYTYVYSQMLlLKLLNQDTENGFVYRRLQQALSSYASSGVIpeippRIESVDLQLFSVNKYADLYRLLKYLYTEHRLYTADIQSLYTICNSEDlRSQLAHLQSPILFENLIKFLFDYNKSVDHAILDKAIFVLVQIAS-----ANTQGVEMDQSEKQDWISALQKVCKV-CQDKSFGLKMNEVLPVLRENIGVPLAAAGIVHWIQVTLLDTNYYEtsYHSQVTPVLLMLLCDVSSKFVLMREAVFDVLLKVFLLRS-NLDSIQMLSFQGLLIKCFIHLVHCGMMEHVFQMLDDHVDH--MDLSLIRAFITLLMET
Rhizaria_Endomyxa_EP00478_Filoreta_tenera_P004164_GABV01004478.1.p1_GENE.GABV01004478.1_GABV01004478.1.p1_ORF_type_5prime_partial_len_147_score_20.54_GABV01004478.1_43-483                                                                                                                                                                                                              3    125      1    126 PF04858.16  TH1               Family   456   579   580     50.3   1.6e-13   1 No_clan  
#HMM       pllhekvlellvklle.skqdeleilvqlelkkslldrmveLlarGyvvPvvkyikkcleredlDisliRyFvtevLeiiapPYsseFvqlflplleneeitgtmrgegendpvseFiedckanv
#MATCH     pll+  +l+++ + ++  + +e + + ++el ksll   v+L+  G   Pv+k +++ +e+  lD sliR+F    L  +apP+ ++F+  flp+l ++ ++  +  e+e  + ++ i + +an+
#PP        5677789999998888355689**********************************98877..***********************************999999988888888888888888876
#SEQ       PLLRLPILDAISTAFHtRRPSEFDAIKRIELTKSLLTALVHLVHLGLYSPVMKLMAQQVET--LDHSLIRFFLGLLLASAAPPFETNFLLSFLPILGEKPVMLAVGHEAEVTTKVKLILHRRANR
Rhizaria_Endomyxa_EP00479_Gromia_sphaerica_P001828_TRINITY_DN12121_c0_g1_i1.p1_TRINITY_DN12121_c0_g1_TRINITY_DN12121_c0_g1_i1.p1_ORF_type_3prime_partial_len_96_score_15.52_TRINITY_DN12121_c0_g1_i1_3-287                                                                                                                                                                               1     90      1     93 PF04858.16  TH1               Family    51   134   580     61.7   5.9e-17   1 No_clan  
#HMM       mepgiidqlkrYvqa.GGa....PeevielLsenYravaqmanllveWLiltGvkvsevqasvenhLkelvlkkFDpkkADaiFte.eGe
#MATCH     m+ ++++ +++Y+   GG      +e+i+ Ls+nY+++aq++nll +W +l G+  +++q+ v + ++ ++ ++F+++k D++F+e eGe
#PP        77899999****974255422225799*********************************************************984566
#SEQ       MDIDVLELVRKYIALqGGDarihAKEIISSLSRNYKGYAQTSNLLCDWYRLIGASEQDIQNLVTDRVRTMIKSQFNARKVDKLFSEhEGE
Rhizaria_Foraminifera_EP00480_Reticulomyxa_filosa_P002022_ETN99119.1_hypothetical_protein_RFI_38368_Reticulomyxa_filosa                                                                                                                                                                                                                                                                 44    230     35    232 PF04858.16  TH1               Family   411   578   580     43.3   2.2e-11   1 No_clan  
#HMM       iriPvvavGiiawve.stvteesyfklqtes..tpvhlalLdevatkhpllhekvlellvklle................skqdeleilvqlelkkslldrmveLlarGyvvPvvkyikkcleredlDisliRyFvtevLeiiapPYsseFvqlflplleneeitgtmrgeg.endpvseFiedckan
#MATCH      + P ++ Gii w++ +++ ++ yf+ + es  t+++l lL  +++k   l    +++ + + +                s  + l+ l ++e+ ++lld+ + +l  G    v+  i  + +  +lD   +R+F+  ++ +i+p  ss+F++ ++ + + e++++ ++ ++  +d    F+e+++++
#PP        488***********934556778***655553378******************99999999988888999999999888888889999*********************976555.5667777779******************************************999844788999***99986
#SEQ       QKSPLISKGIIIWIRyCVIKKKGYFNSTYESyfTSLFLSLLASIVQKYYFLVCIYFNIYICIYDlihkrcnvaelmdemiSIPKGLKALKEMEILQKLLDMLIFMLQHGEYKIVL-DIMLSKHVAKLDRTPLRHFIPRIISTISPHVSSDFINRLFDIFKHENSMNAIKNDNvMKDDLLAFVENVRTK
Rhizaria_Foraminifera_EP00480_Reticulomyxa_filosa_P012178_ETO09276.1_hypothetical_protein_RFI_28110_Reticulomyxa_filosa                                                                                                                                                                                                                                                                163    316     96    318 PF04858.16  TH1               Family   441   578   580     25.0   7.4e-06   1 No_clan  
#HMM       tpvhlalLdevatkhpllhekvlellvklle................skqdeleilvqlelkkslldrmveLlarGyvvPvvkyikkcleredlDisliRyFvtevLeiiapPYsseFvqlflplleneeitgtmrgeg.endpvseFiedckan
#MATCH     +p++l lL  + +k + l    +++ v + +                s  + l+ l ++e+ ++lld+ + +l  G    v+  i  + +  +lD  l+R+F++ ++ +i+p   s+F++ ++ + + e++++ ++ ++  +d    F+e+++++
#PP        567777777777777766666666666655555566666666666666677899999*******************976555.5666677778******************************************999844788999***99986
#SEQ       APLFLSLLTTIIQKYSFLVWIYFNIYVYMYDlihkrcnvaelmdemiSIPKGLKALKEMEILQKLLDMLIFMLQHGEYKIVL-DIMLSKHFAKLDRTLLRHFIQCIISTISPHVPSDFINRLFDIFKHENSMNAIKNDNvMKDDLLAFVENVRTK
Rhizaria_Foraminifera_EP00480_Reticulomyxa_filosa_P015065_ETO12163.1_hypothetical_protein_RFI_25213_partial_Reticulomyxa_filosa                                                                                                                                                                                                                                                         23    126      6    128 PF04858.16  TH1               Family   475   578   580     31.3   9.5e-08   1 No_clan  
#HMM       deleilvqlelkkslldrmveLlarGyvvPvvkyikkcleredlDisliRyFvtevLeiiapPYsseFvqlflplleneeitgtmrgege.ndpvseFiedckan
#MATCH     + l+ l ++e+ ++lld+ + +l  G    v   i  + +  +lD  l+R+F++ ++ +i+pP  s+F++ ++ + + e+ ++ ++ ++  ++    F+e+++++
#PP        457788999*****************97655.56777888889******************************************99985244567899999876
#SEQ       KGLKALKEMEILQKLLDMLIFVLQHGEYKIV-LDIMSSKHVAKLDRTLLRHFIQRIISTISPPVPSDFINRLFDIFKHENAMNAIKNDNVmKNDLLAFVENVRSK
Rhizaria_Foraminifera_EP00484_Ammonia_sp_Unknown_P004260_CAMPEP_0197076786_NCGR_PEP_ID_MMETSP1384-20130603_212292_1_TAXON_ID_29189_ORGANISM_"Ammonia_sp."_LENGTH_698_DNA_ID_CAMNT_0042515645_DNA_START_26_DNA_END_2123_DNA_ORIENTATION_                                                                                                                                                183    683    170    685 PF04858.16  TH1               Family   191   578   580     86.8   1.5e-24   1 No_clan  
#HMM       levfsrvLktavkkileagddde.kkeieelakmvChgqhtyvfsqvllavLaretkggtt...ikrlsqeiek......aAaskghdvtvitlalngsaayaqakqAlasllsr.............................................................naLnpaDitvLyklysssd......pPpvellRhPqflellidelFk......pdskinpelkskyiellayaasvvetiakk............kekelnkdelkatiqaiekvhaivcnak..kgssellaeldklyqciriPvvavGiiawvest..vteesyfk..lqtestpvhlalLdevatkhpllhekvlellvklle...................skqdeleilvqlelkkslldrmveLlarGyvvPvvkyikkcl.eredlDisliRyFvtevLeiiapPYsseFvqlflplleneeitgtmrgeg.endpvseFiedckan
#MATCH     l+ f++ L +++ ki+++++  + +k+ ++l+  +C+ +  y++++ llavL ++++  +    ++ +  ++ +      +A s+  +  ++ + l+g a++ + +                                                                      ++   aDi+++y+ y s+       + ++  l + ++++ l ++lF        ++k+n+ + s++i+ll ya    +t +++            +++ + + e  a ++ ++ v +i+ +     + se   + + l++ i+ P +a+Gi+ w++    +  ++yf   + t  tp+ + l+ e+a  h+ l++ v +   +++                     k    e + +l++  ++ld  v L+  G    v   i+k + + ++lD sl R+Fvt+++++  pP  ++Fv+ f +ll++++i   ++ ++   + v  F+e  +a+
#PP        5669999999****99988765414559************************766665554555333333333311112134444444444433.44444443333........1333444456788*************************************************************999876444555466778899*************86554445689****************76333333324445566655445556667889999**********66655313344445556679*****************87511566899986678888**********************9988777766999**********9999667778899***********************99****9988735679*****************************************998761578999**9988875
#SEQ       LSEFEEKLVHHLYKIVQSASSLDyDKRCQRLITYCCKNELYYLYTRRLLAVLRENERANKLdyvLANIEAKLDEytnsmgCANSNSSNHQHRSM-LSGIAQNVNLS--------DcsrilelsiyakgvefecnelrvpsmellrmlshfgaliyakgvefecnelrvpsmellrkGSFTKADISKVYHYYYSHFiqqkrkRVALRFLENEHMIDYLYQTLFIppssnaEQQKMNKTYMSQFIFLLNYALFDEHTNHEDsnsnhnngstksESEDTVRKEFDANMKMLTSVTEICRDPGyaLTLSENAEKQNMLFSGIKQPGIARGILIWINHSmyIECDKYFAesFETYLTPLLVSLIAEIARLHIFLRGAVAKFAYNMIYnigdqttstlstksaasfsAKDTAAESMKNLKVIATMLDISVFLVQLGEYHMVFDLIHKRYgDLKKLDRSLHRHFVTQIINTCLPPLPADFVSSFCKLLKDANILAAIKNDQsTAKLVAAFVETHRAQ
Rhizaria_Foraminifera_EP00485_Elphidium_margaritaceum_P014571_CAMPEP_0202732156_NCGR_PEP_ID_MMETSP1385-20130828_187514_1_ASSEMBLY_ACC_CAM_ASM_000861_TAXON_ID_933848_ORGANISM_"Elphidium_margaritaceum"_LENGTH_600_DNA_ID_CAMNT_0049398463_DNA_START_1_DNA_END_1798_DNA_ORIENTATION_                                                                                                   163    592    147    596 PF04858.16  TH1               Family   194   574   580    100.1   1.4e-28   1 No_clan  
#HMM       fsrvLktavkkileagddde.kkeieelakmvChgqhtyvfsqvllavLaretkggttikrlsqeiekaAaskghdvt.vitla..lngsaayaqakqAlasllsrnaLnpaDitvLyklysssd....pPpvellRhPqflellidelFk..pdskinpelkskyiellayaasvvetiakk.......kekelnkdelk......atiqaiekvhaivcnak..kgssellaeldklyqciriPvvavGiiawvest..vteesyfk..lqtestpvhlalLdevatkhpllhekvlellvklle...................skqdeleilvqlelkkslldrmveLlarGyvvPvvkyikkc.leredlDisliRyFvtevLeiiapPYsseFvqlflplleneeitgtmrge.gendpvseFied
#MATCH     f+    +++ kil++ +  + +k+ ++l+  +C+ +  y++++ ll++L re++ +t i     +ie+   +  +  + +  l     g + +++ +    +l+ +++   aDi+++y+ y ++     + ++  l + q+++ l ++lF     ++in+++  +yi+ll ya    +  + +       ++ + n d++k      a i+ +++v +i+ + +   + se   + ++l++ i+   +a+G++ w++    v +e+yf+  + t  tp+ + ++  +a++h+ l++ v +   +++                     k    e + +le+ +++ld mv ++  G    v + i+k   +  +lD sl R+F+t+++ +  pP  ++Fv+ + +ll++++i   +r + + +d vs F+++
#PP        5666667778888776544314459*********************966.78899999888888888877666654442334442134555566667777899*************9987654332222889999***************9334568999************964333222221222233444556677763333336788999*****7666642334455555789******************96423899****97788889**********************9987777766999***********999667778899*********************999999999765156679****************************************999862679******986
#SEQ       FQDKFMNHLVKILQSMQRADyEKRCQRLIVYCCKNELYYLYGRRLLSLL-REQNVSTEIDYAVSHIESQLDEYTNSFSwDLELNiyAKGIEFQNELRVPSIELMRKGSFTKADISKVYHFYHTHYtqnkRVTLRFLQNTQIINYLYETLFIpeQSQNINKHYLAQYIFLLNYALFEPDHANTHtntntstNTANDNDDDVKhkqqfdANIKMLTNVSDICRDHSfaVTLSENAEKQNTLFEGIQHAGIARGVLIWINYCmyVKSERYFNenFETYLTPLLVSIIAQIASVHIFLRPSVAQFAYNMIYnigdqttstlstksavsfsAKDTAAESMKNLEVIQTMLDIMVFIIQLGEYQLVFEIINKRpHDLIKLDRSLHRHFITQIIGTCLPPLPTQFVVSLCKLLKDDHILAAIRNDqNTSDIVSTFVQK
Stramenopiles_Opalozoa_EP00500_Bicosoecida_sp_ms1_P013747_CAMPEP_0203829984_NCGR_PEP_ID_MMETSP0115-20131106_64860_1_ASSEMBLY_ACC_CAM_ASM_000227_TAXON_ID_33651_ORGANISM_"Bicosoecid_sp_Strain_ms1"_LENGTH_947_DNA_ID_CAMNT_0050739043_DNA_START_1_DNA_END_2838_DNA_ORIENTATION_                                                                                                        196    449    179    455 PF04858.16  TH1               Family    23   245   580     59.4   2.8e-16   1 No_clan  
#HMM       seaaeellenkeevleeclekfsekDyimepg..iidqlkrYvq.....aGGaPeevielLsenYravaqmanllveWLilt..Gvkvsevqasvenh..........................LkelvlkkFDpkkADaiFteeG.etpaWLteliehetwRsllyrLAeeyP..dCLllnftiklisdaGfqgeitsistaaqqlevfsrvLktavkkilea.gdddekkeieelakmvChgqhtyvfsqvllavLaret
#MATCH     ++aa+  + ++ +  + +++ +s +D+++ep   + + + +Yv      a    ++++elL   Yr++ +++n l+eW+  +        +++                               +++++l+++ +++   +   +G + p++++++++++twR ++ +LAe++   d L +++ ++ + ++G+ +e+t     +q + +f++vL++ +++  +a + d+  +++ e++k +   + +y+f++ +l++L  + 
#PP        455555566777888899999*********97326789*****7332223334579***********************987441.....3333333333455677777888889999999888*************99888..441579*********************98522555.5899**********************************987654144555666*************************9885
#SEQ       DDAADGGEADPLAERKRLEKVLSATDFVLEPAakVAKAVEAYVAtwngdAATGRAQAVELLGGGYRGYVDLVNQLAEWVEWSdkA-----IKKRSGPSpsapttpsaspgerklaslanvllgrIQSMILSRYTSERGRVLL--HGeQIPDFIEQMLSDTTWRRVVTKLAEKHRsgDAL-MEYCVQWMAEKGLGKELTGSNVMSQIVPLFKKVLAEGISTAAAAkTGDKFVSHVAEVTKQAVGDEPAYMFTRSVLQTLCDDV
Stramenopiles_Opalozoa_EP00500_Bicosoecida_sp_ms1_P013747_CAMPEP_0203829984_NCGR_PEP_ID_MMETSP0115-20131106_64860_1_ASSEMBLY_ACC_CAM_ASM_000227_TAXON_ID_33651_ORGANISM_"Bicosoecid_sp_Strain_ms1"_LENGTH_947_DNA_ID_CAMNT_0050739043_DNA_START_1_DNA_END_2838_DNA_ORIENTATION_                                                                                                        515    871    505    890 PF04858.16  TH1               Family   252   554   580     78.0   6.5e-22   1 No_clan  
#HMM       krlsqeiekaAaskghdvtvitla....lngsaayaqakqAlasllsr.............................................naLnpaDitvLyklysssd...pPpvellRhPqflellidelFk.pdskinpelkskyiellayaa...svvetiakkkekelnkdelkatiqaiekvhaivcnakkgssellaeldklyqciriPvvavGiiawvestvteesyfk..lqtestpvhlalLdevatkhpllhekvlellvklleskqdeleilvqlelkkslldrmveLlarGyvvPvvkyikkcleredlDisliRyFvtevLeiiapPYsseFvqlflpllenee
#MATCH      rl qe+ +   +   +v +++ a    ++ +  ++ +k Ala+ll +                                             + +n+ D++ L ++++ +    +P  e lR+P++l  l  elF  +++++n   k  +++lla a+   s  e +a ++e+     e  a +  ++ + +i+ n+          l  l +  + P+va+Gi+  ++++++ +  ++    + ++p  l l+  +a   pll+++ + +l + +  ++     +   e++ s+ld  + L+ +Gy +  ++ ++   ++  +D s +R+F    +e +  PYs++Fv  f+ +l +  
#PP        4555555555555544444444332222777778888888888888889999999999999999999999999999999999***********99999999999999998877779*************9999998857899**999***********92222334444444555555666676667788888865655444444445666666..9**********************9777889999***********************************99999****************************98887..*****************************99887655
#SEQ       SRLVQELDNRVWQPSSEVRARARArqvgVAWTDVDTAVKDALANLLKQgqyvrfvvlsegrrdggdssvaesatdkddmlarlstggsgdvkiERVNARDVSALNNAFTDMRalkRPGAEHLRNPDVLLSLTCELFFpTNQQLNGLTKRYCLQLLAHAVawpSSDEEPASQDERDALATEAEAVQADLDAASQICRNVWSIVPANAFTLLDLGK--KTPAVAAGIMFCARAVLSTPALHNnpAFATKAPFLLGLVRSMAEEWPLLRDEGFAALRAAFSMQTTAFRAVQAGEFRSSVLDGVMRLMQQGYGLVGIEMVRSRAAK--MDLSELRHFSETLVENARGPYSRQFVAAFVCFLADPL
Stramenopiles_Sagenista_EP00510_Aplanochytrium_minuta_P005676_CAMPEP_0184008856_NCGR_PEP_ID_MMETSP0954-20121128_2235_1_TAXON_ID_627963_ORGANISM_"Aplanochytrium_sp_Strain_PBS07"_LENGTH_851_DNA_ID_CAMNT_0026288071_DNA_START_1_DNA_END_2554_DNA_ORIENTATION_-                                                                                                                         234    343    228    410 PF04858.16  TH1               Family   134   242   580     52.6   3.3e-14   1 No_clan  
#HMM       etpaWLteliehetwRsllyrLAeeyPdCLllnftiklisdaGfqgeitsistaaqqlevfsrvLktavkkileagdddekke.ieelakmvChgqhtyvfsqvllavLa
#MATCH     e+p +L+e++++++wR+ll  LA ++ +  +l+f ++ i +aGf+ e+   ++ a +++vf r   ++++ki+++++++   e ++++  ++ + q t+ f+  +l++L 
#PP        89***********************************************************************98877665443889999999********999998885
#SEQ       EPPKFLQEMLKSKVWRNLLIVLAGDHKNLPVLDFCVNAITKAGFHAEVAEATSPATYFSVFLRTFSDMLAKIISNQSETVLCEtEKQIYALCSQLQYTHFFATDVLTLLE
Stramenopiles_Sagenista_EP00510_Aplanochytrium_minuta_P005676_CAMPEP_0184008856_NCGR_PEP_ID_MMETSP0954-20121128_2235_1_TAXON_ID_627963_ORGANISM_"Aplanochytrium_sp_Strain_PBS07"_LENGTH_851_DNA_ID_CAMNT_0026288071_DNA_START_1_DNA_END_2554_DNA_ORIENTATION_-                                                                                                                         500    781    487    789 PF04858.16  TH1               Family   315   575   580    103.1   1.6e-29   1 No_clan  
#HMM       pPpvellRhPqflellidelFkpdskinpelkskyiellaya...........asvvetiakkkekeln.....kdelkatiqaiekvhaivcnak.....kgssellaeldklyqci.riPvvavGiiawvestvteesyfklqtestp..vhlalLdevatkhpllhekvlellvklleskqdeleilvqlelkkslldrmveLlarGyvvPvvkyikkcleredlDisliRyFvtevLeiiapPYsseFvqlflplleneeitgtmrgegendpvseFiedc
#MATCH      Pp+ +lR P++l ll  +lF+p  +  ++  ++ ++lla a           asv e+ ++++++ l+     ++e++  ++a+   ++i cn++      g   +   +++l + i r P +++G++ wv+ + +++++ + ++  t   + l l+   +  hpl++ + + +l +++  k + +     lelkk +++ m+  +  Gyv+Pv+ ++k+      +D sl+R+Fvt+vL+ + pP+s++F++ +  ll+  ++t  +r+  ++  ++  i++ 
#PP        6***************************************99444444444444555555554222.2211222689***9*****99**9.77762322334555666677777777369*********************966555543378999999999*************************99*******************************99999****************************************999864.444444444433
#SEQ       LPPIWPLRLPRVLVLLTRQLFQPFRRYTEDIMNNGTYLLACAttrpsvarpgeASVNEQSNRQNTD-LSialavNNEVRDVQKALLLSLKI-CNSDetitiAGLHRESEGMKSLMKLIrRHPPISAGVLLWVRDVYQDSRFQRSSAFTTGvkTLLYLVSLCSRSHPLQKAQAFFILTQIFPMKPETVSPTKVLELKKNMINEMIIQMQLGYVLPVIDFMKQNSIAAAMDHSLLRHFVTQVLQSVLPPFSQDFINGINGLLQTPSCTRALRAG-QSPVIQRLIQNF
Stramenopiles_Sagenista_EP00511_Aplanochytrium_stocchinoi_P013488_CAMPEP_0204885216_NCGR_PEP_ID_MMETSP1349-20130617_12069_1_ASSEMBLY_ACC_CAM_ASM_000710_TAXON_ID_215587_ORGANISM_"Aplanochytrium_stocchinoi_Strain_GSBS06"_LENGTH_408_DNA_ID_CAMNT_0052046555_DNA_START_1_DNA_END_1226_DNA_ORIENTATION_-                                                                                53    336     48    354 PF04858.16  TH1               Family   301   562   580     96.5   1.7e-27   1 No_clan  
#HMM       aDitvLyklysssdpPpvellRhPqflellidelFkpdskinpelkskyiellayaasvvetiakk......kekelnkd......e...lkatiqaiekvhaivcnak.....kgssellaeldklyqci.riPvvavGiiawvestvteesyfk..lqtestpvhlalLdevatkhpllhekvlellvklleskqdeleilvqlelkkslldrmveLlarGyvvPvvkyikkcleredlDisliRyFvtevLeiiapPYsseFvqlflplleneeitgtmrge
#MATCH     +D + L k   ++  Pp+ +lR P++l ll  +lF+p ++  ++   + ++lla a++   +          ++ ++n+d      e   +k  ++a+ ++++i cn++      g   +   +++l + i + P +++G + w++ + +++++ +    t   ++ l l+      hpl++++ + +l +ll  k + +     lelkk ++d m+ L+  Gyv+Pv+ ++k++   +++D sl+R+Fv  +L+ + pP+s++F++ +  +l+  ++t  +r+ 
#PP        788999999999999****************************************98533322222223544333344332222222234788999********.77762333345566777788888888358*********************974445566699999******************************999****************************************************************999999999999998764
#SEQ       SDTKSLVKRKKNKRLPPIWPLRLPRVLVLLTRQLFQPFKRYTEQIMLNGTYLLACATTRKSVGRSGeegydeSNPNMNTDlhialaEeklVKKLQEALLEALKI-CNSDetitiAGLHRESPGMKQLMKLIkKHPPISAGALLWIRDVYQDSRFQRgsCFTIGVKTLLYLIRCCGRSHPLQRSQSFLILTQLLAAKPEAVSPTKVLELKKYMIDEMIILMQLGYVLPVIDFMKRSAVAGSIDHSLLRHFVIRILQCAVPPFSQDFIDGINGFLQTPSCTRALRAG
Stramenopiles_Sagenista_EP00512_Aurantiochytrium_limacinum_P014778_CAMPEP_0171566996_NCGR_PEP_ID_MMETSP0961-20121227_899_1_TAXON_ID_87120_ORGANISM_"Aurantiochytrium_limacinum_Strain_ATCCMYA-1381"_LENGTH_1108_DNA_ID_CAMNT_0012120837_DNA_START_1_DNA_END_3325_DNA_ORIENTATION_-                                                                                                     297    622    281    649 PF04858.16  TH1               Family    17   243   580     76.7   1.7e-21   1 No_clan  
#HMM       etraeeseaaeellenkeevleeclekfsekDyimepgiidqlkrYvqaGGaPee............vielLsenYravaqmanllveWLilt..........Gvkvsevqasvenh..................................................................................LkelvlkkFDpkkADaiFteeGetpaWLteliehetwRsllyrLAeeyPdCLllnftiklisdaGfqgeitsistaaqqlevfsrvLktavkkileagdddekke......ieelakmvChgqhtyvfsqvllavLar
#MATCH     + + +++++ e ++e+ ++  +e+++++s kD i++p +   + ++++  G   +            ++e+L++ Y ++a+ + l+v+WL l           G                                                                                               L +lv ++F   k   +  ee  +paWL ++++++ wR  l rLA+++    ll+f+++ + + G ++e+  +   a+++ vf r   + +++il+  d   ++       +e++ +++ h+q ty+f+   l+ L  
#PP        56678999999999*************************999999998888653222222233333479*********************9986677774444222..........12233334556889999999****************************************************************************99998.99**************************************************************************8766443332223344999***************999998865
#SEQ       KRKVGDDDDVEVAIEDMSKERRELQARLSAKDAILDPRVKGWMAEWLRRDGEDLKrrkkrerrdvdlLVEMLASGYDGYAEYTALVVRWLGLLeqrsadgtenGDG----------TgalaaaaststmaggaavghtsagknshnggisnerqlqppqqqeasvmgaldrqlsgtmllgkdegaagtlpppppsvvdyLSKLVDQQFQKDKLMDMM-EEDLPPAWLRGMLHSTEWRMTLIRLADKHKTVPLLDFAVRAMCKEGHHNEVAQVMNPANYFAVFRRTFTDLLREILDCEDGRGNSPtelsklEERFRELAGHSQFTYLFAMEALEALEG
Stramenopiles_Sagenista_EP00512_Aurantiochytrium_limacinum_P014778_CAMPEP_0171566996_NCGR_PEP_ID_MMETSP0961-20121227_899_1_TAXON_ID_87120_ORGANISM_"Aurantiochytrium_limacinum_Strain_ATCCMYA-1381"_LENGTH_1108_DNA_ID_CAMNT_0012120837_DNA_START_1_DNA_END_3325_DNA_ORIENTATION_-                                                                                                     751   1010    734   1014 PF04858.16  TH1               Family   317   576   580     64.9   6.1e-18   1 No_clan  
#HMM       pvellRhPqflellidelFkpdskinpelkskyiellayaasvvetiakkkekelnkdelkatiqaiekvhaivcnakkgssellaeldklyqciriPvvavGiiawvestvteesyfk..lqtestpvhlalLdevatkhpllhekvlellvklleskqdeleilvqlelkkslldrmveLlarGyvvPvvkyikkcleredlDisliRyFvtevLeiiapPYsseFvqlflplleneeitgtmrgegend...pvseFiedck
#MATCH     p+ +lR  +++ ll+ +lF+p   +++   ++  ++ a aa+   ++ k  e+e+ +  + a i++ +   ++  +a + +s+ +  l++l +   +P+v+ G+i+++++ ++++ + k  +      v l+l+   +  hpl++   + ++ + l  + +++     le+kk ++d  + L+  G++  v++++++  + + +D  l+ +Fv e   +++   s+eF++ +l+l+  + +   +r+  + +    v+e   +c+
#PP        56789999*********************************9..778888889998888888.888999999988888999999999999999..9*********************99666677778***************************9998888888888**************************************************************************99998766541224666666665
#SEQ       PLWPLRRLEVILLLVTQLFDPFRSMEASCIEDGAYITAVAAA--RVPGKGLEREVYVALVDA-IKVCKDSKTMSMEALQVDSQSIQMLTSLVA--DFPIVSSGVIRFARNCMMSSNFQKekYFFTGMRVMLHLIRCAVRAHPLQRIMAFFAICQALPMNPAHIYQSKLLEIKKLMVDELIFLIESGFIFQVLEFVRNQASLGRMDAPLVCHFVVELAKTVGSNLSPEFAKAVLQLVTLDACVRAVRAAHNREhlrLVNELRTKCQ
Stramenopiles_Sagenista_EP00513_Hondaea_fermentalgiana_P009881_GBG33355.1_Negative_elongation_factor_D_Hondaea_fermentalgiana                                                                                                                                                                                                                                                          141    813    134    817 PF04858.16  TH1               Family    11   576   580    159.6   1.3e-46   1 No_clan  
#HMM       eeasgeetraeeseaaeellenkeevleeclekfsekDyimepgiidqlkrYvqaGGaPee..............vielLsenYravaqmanllveWLiltGvkvsevqasvenh........................................LkelvlkkFDpkkADaiFteeGetpaWLteliehetwRsllyrLAeeyPdCLllnftiklisdaGfqgeitsistaaqqlevfsrvLktavkkileagdddekke.......ieelakmvChgqhtyvfsqvllavLa..retkggtt........................ikrlsqeieka......Aaskghdvtvitlalngsaaya.qakqAlasllsr..........naLnpaDitvLyklysssdpP.....pvellRhPqflellidelFkpdskinpelkskyiellayaasvvetiakkkekelnkdelkatiqaiekvhaivcnakkgssellaeldklyqciriPvvavGiiawvestvteesyfk..lqtestpvhlalLdevatkhpllhekvlellvklleskqdeleilvqlelkkslldrmveLlarGyvvPvvkyikkcleredlDisliRyFvtevLeiiapPYsseFvqlflplleneeitgtmrgegend...pvseFiedck
#MATCH     + ++++++ ++++++ + ++e+  +  +++++++s+kD i++p +   + ++++  G  e+              +ie+Ls+ + ++a+ + l+v+WL++   ++ +++ + +++                                        L +lv ++FD +k  ++  e+ e+paWL+++++ ++wR+ l rLA+++    ll+f+++ + + G + e+  + + a ++ vf r   + +++il+ gdd + ++       +e++ +++ h+q ty f+   l+ L    +  +g                          ++rl q + ++      A + ++ + +  + ln  ++   +a+ A   + s              +p   ++L   +  + +P     p+ +lR  +++ ll+ +lF+p  ++++   ++  ++ a aa+   ++ k  e+e+ +  + a i+  +   ++  +a + +s+ +  l++l +   +P+v+ G+i+++++ + ++ + k  +     +v l+l+   a  hpl++   + +l + l  +  ++     l++kk ++d  + L+  G+v  v++++++   ++ +D  l+R+Fv     +++   s+eF++ +l+l+  + +   +r   + d    vs+  + c+
#PP        44444455556666666678999999******************99999999988776654222333333344446***********************984.3334444444447778888888999999999***********************************9999.999******************************************************************************98776666667789999*******************96114444555578889999********************99887651111114444455666677777655443123333222222233444466666667777777777776666552223366789**********************************999..777888888888877777.777777778877888999999999999988..9*********************99766777778************************99998777666666789**********************************************************************99988876554441225677777665
#SEQ       APSNKNKDDDDDDDDVNVAIEDMPQARKDLQSRLSSKDAILDPRVKGWMAQWLRRKGEGESakrshkrarrdvdlLIEMLSSGFDGYAEYTGLAVRWLQVLE-QTPSLRGTPQHKppsgegagaaagsetqkngsglsakegntdrdpppaavdyLSKLVEQHFDKEKLATMM-EDEEPPAWLKGMLRCSQWRATLIRLADKHKTVPLLDFAVRAMCKEGHHAEVAQVMSPASYFAVFRRTFTDLLREILDCGDDGRGNSpaelsklEERFRELAGHSQYTYFFAMEALEALEgsDDLPEGLEgspaaaataaagelrvnstllrskMRRLRQGLMNVprkqdsAERGRQSAVQLCMPLNRRNEFGlSASPAQGGFPSLatllrtcladRMFKPEAFAQLRAIFDPERNPeaslvPLWPLRRLEVILLLVTQLFDPFREMDAACIEDGAYVTAVAAA--RVPGKGLEREVFVALVDA-IKICKDSKTMSMEALQVDSPSVKTLSSLVA--EYPIVSSGVIRFARNCMLSQAFQKerYFYTGMSVMLHLIRCAARAHPLQRIMAFFALCHALPMNPLNIYQAKLLDIKKLIVDEFIFLIEMGFVFQVLEFVRNQALQGHMDAHLVRHFVVRLAKTVGSNLSPEFAKAVLQLVTLDACGRAVRMAYNRDdirLVSDLRARCQ
Stramenopiles_Sagenista_EP00514_Thraustochytrium_sp_LLF1b_P008456_CAMPEP_0184538112_NCGR_PEP_ID_MMETSP0198_2-20121128_17422_1_TAXON_ID_1112570_ORGANISM_"Thraustochytrium_sp._Strain_LLF1b"_LENGTH_779_DNA_ID_CAMNT_0026931545_DNA_START_393_DNA_END_2731_DNA_ORIENTATION_                                                                                                              90    736     69    738 PF04858.16  TH1               Family    21   578   580    144.8     4e-42   1 No_clan  
#HMM       eeseaaeellenkeevleeclekfsekDyimepgiidqlkrYvqaGGaPe........evielLsenYravaqmanllveWLilt.............Gvkvsevqasvenh................LkelvlkkFDpkkADaiFteeGe..tpaWLteliehetwRsllyrLAeeyPdCLllnftiklisdaGfqgeitsist...............aaqqlevfsrvLktavkkileagdddekke..........ieelakmvChgqhtyvfsqvllavLaretkggtt................ikrlsqeiekaAaskghdvtvitlalngsaayaqakqAlasllsr...............naLnpaDitvLyklysssd.....pPpvellRhPqflellidelFkpdskinpelkskyiellayaas.vvetiakkkekelnkdelkatiqaiekvhaivcn....akkgssellaeldklyqcir.iPvvavGiiawvestvteesyfklqtestpvh..lalLdevatkhpllhekvlellvklleskqdeleilvqlelkkslldrmveLlarGyvvPvvkyikkclered...lDisliRyFvtevLeiiapPYsseFvqlflplleneeitgtmrgegendpvseFiedckan
#MATCH     +e++  e ++++ +e  + +++++s++D i++p   + + +++    + e        +vi++L++ Y+++a+ a  l eW+                G                              k l +k+F p k  ++  e+Ge  +p WL e++++e wR ll +LA+++    ll+f +k i +aG + e+t + +               +a+++ vf r   +++k il+ ++ d  +           +e++ +++  +q ty+f+   l+ L  +  +gt+                i+rl q +e +  + ++   ++++ l+   + +++    as  s+                +L+p     + +l+  +      + pv +lR  +fl ll ++lF p ++  p    + +++la a++ v+e ++ k e      e+ a   a+e++++++++    +++g  +  + +++l + ++ +P v+vG++++++s +t++ + + +  s  vh  l+l+   +  hpl++   + ++++ l  k  ++     l+lk+ ++d  v L+  G+ + v+ ++++  er d   lD+ l+RyF+ ++   + pP+s+eF++  l+ +   ++  ++r+  ++      i+d ka+
#PP        334444444455555555678899999999999999999999877665442222222279**********************88767555554444442............13344456666666666**************9998.77764379*********************************999999988887755431111111111111115789**************9985543322111122334556889999**********************999998899*************999999999999888888888888876655555544444444444777777788899999999998777666666554422344669**************************99999******9976266666666.33.....3334...5555555543311115577778888899999999769**********************9999999998788888888889998888888888888888777777788*****************************9999763336799***************************************999998888888887775
#SEQ       SEAGPVESAVQELSEERRILQTQLSTNDAILDPRCTEWVAQWLAESNKDEerltqdvdHVIDMLASGYEGYAEYAGKLLEWIDIVnpgqkdhtkgtsdG------------SssteqrgpgdtsavaqFKGLAMKEFQPSKVLSVI-ENGEdtPPKWLVEMLDSEEWRHLLISLADKHKSVPLLEFCVKAICKAGRHAEVTXVKAickagrhaevsavmnTAAYFAVFRRTFTDTLKAILDFSPVDAGNGentvahlnklEEKFRELAGLSQYTYMFATEALEALETNRLDGTAsckdlrldlspgarckIRRLRQVLETMTRRPNETNRNVAMSLSNPVNRRSSGGLSASSASNgfpelaslirtfvaeRTLQPETFGRMRQLFDPECnpmaaSMPVWPLRRVDFLLLLTEQLFAPFKETGPVALRDATYILAVATArVAEGPSAK-EA-----EILA---ALEEALTLCKDketlTSQGIAKTGTRIQRLAELVKaFPPVSVGVLRFARSLITSKPFQRESCYSIGVHglLHLIRVAMVAHPLQRVMAFFVIMHSLPVKPPHIMPTKLLDLKQAMMDELVMLMQLGFCLEVLDFMRNQAERTDadaLDPVLLRYFAINMARSVEPPFSPEFARAALQYVSATSVSRSIRSSHHSRELMPTINDLKAK
Stramenopiles_Sagenista_EP00515_Schizochytrium_aggregatum_P020279_CAMPEP_0202117414_NCGR_PEP_ID_MMETSP0965-20130614_42635_1_ASSEMBLY_ACC_CAM_ASM_000507_TAXON_ID_4773_ORGANISM_"Schizochytrium_aggregatum_Strain_ATCC28209"_LENGTH_928_DNA_ID_CAMNT_0048687331_DNA_START_1_DNA_END_2785_DNA_ORIENTATION_-                                                                              173    853    159    856 PF04858.16  TH1               Family    20   577   580    183.3   8.8e-54   1 No_clan  
#HMM       aeeseaaeellenkeevleeclekfsekDyimepgiidqlkrYvqaGG..............aPeevielLsenYravaqmanllveWLiltGvkvsevqasvenh..................................................LkelvlkkFDpkkADaiFteeGe.tpaWLteliehetwRsllyrLAeeyPdCLllnftiklisdaGfqgeitsistaaqqlevfsrvLktavkkile......agdddekke....ieelakmvChgqhtyvfsqvllavLaretkggtt.........................ikrlsqeiekaAaskghdvtvitla..lngsaayaqakqAlasllsr...............naLnpaDitvLyklysssd.....pPpvellRhPqflellidelFkpdskinpelkskyiellayaasvvetiakkkekelnkdelkatiqaiekvhaivcnak....kgssellaeldklyqcir.iPvvavGiiawvestvteesyfk..lqtestpvhlalLdevatkhpllhekvlellvklleskqdeleilvqlelkkslldrmveLlarGyvvPvvkyikkcleredlDisliRyFvtevLeiiapPYsseFvqlflplleneeitgtmrgegend...pvseFiedcka
#MATCH     a  +++ e+++e+ +e  + +++++s+kD i++p   d l r+++  G              a +++i++Ls+ Y+++++ +  l+eW+ l    +s   a  +++                                                   k+l +k+F p+k  ++  + Ge +p WL ++++ + wR l+ +LA+++ +  +l+f +k i +aG + e+  +  +a ++ vf r   +++++ile      ag d++ ++    +e++ +++  +q ty+f+   l+vL     +gt                          i+rl q +e++  s+g+d   ++ a  l    + ++a    as  s                 aLnpa  ++L + y  +      + p+ ++R  +fl  l  +lF+p  +++ + + +  +lla aa+      +     l   e k    aie++++i+++++    +g      ++++l + +r +P v++Gi+++++s   + ++      t    ++l l+   ++ hpl++   +  +++ l     ++     l++k+ +ld    L+  G+v  v++ i++  + ++lD  l+RyF+ +   +++pPYs+eF++  l+l++++ +   +r   +++    +seF   c a
#PP        44556667778999999999***********************998773333333222322234799*********************999966555554444444466777888889********************************************************877753789*******************************************************************98744433334444444423346777777778***************999988888899999****99999999999999999999999999999999887665542255545555554444444444888888899999999***************86542222267999***************************************......33334443..3333.559999999977766333345555666899999999879*****************9998743334444578899999999999998888888888887666666666789************************************************************************9999855443311158999999876
#SEQ       AAAESQVEQAVEDLSEERKRLQAQLSSKDAILDPRCKDLLSRWLSGEGeeasrmkkpgwtrrAADHAIDMLSSGYEGYGEYVGKLIEWIDLLNTSTSANGAAGAVNrsaiagasalngtgnhgafagvgatglpgsgstnngakqpsagdeaatahFKQLAMKEFAPQKVLSVIENGGErPPEWLVDMLDAPEWRHLVINLADKHKNAPMLDFCVKAICKAGKHAEVAQVMNTASYFAVFRRTFTDTLQGILEfdisasAGGDSSLTQlnklEERFCELAGYSQYTYMFAMEALEVLEGVRLEGTLlpagssqhtglvnlavkltpgtqskIRRLRQGLENMPRSTGKDKPGRAEAliLCNPINRRSAGGLSASAASGgapelaglirsftaeRALNPATFSQLRRIYDPECnpaaeSVPIWPIRRTEFLTELTRNLFDPFCNVELQARRDASYLLAVAAA------RGGAGALH--ERKV-LGAIEEALDICKDKDtltvNGLARDSDQVQRLVELVReFPPVSAGIVRFARSLFLSAQFQTesCFTIGVHTFLYLVRCAMQAHPLQRVMGFFFIIHSLPIAPRHIIAAKLLDIKQAMLDELLALMQFGFVFQVLELIRNQASSGQLDHVLVRYFALQLAKTAGPPYSPEFAKAALQLINSDACVRAIRLAHNKEatrIISEFRTRCTA
Stramenopiles_Sagenista_EP00516_Mucochytrium_quahogii_P012347_CAMPEP_0203798488_NCGR_PEP_ID_MMETSP0100_2-20121128_9312_1_ASSEMBLY_ACC_CAM_ASM_000210_TAXON_ID_96639_ORGANISM_"_Strain_NY0313808BC1"_LENGTH_805_DNA_ID_CAMNT_0050704111_DNA_START_119_DNA_END_2533_DNA_ORIENTATION_                                                                                                       5     33      4     33 PF00397.29  WW                Domain     2    31    31     29.8   4.9e-07   1 CL0680   
#HMM       PpGWeeqwdpesGrvYYyNheTgetqWekP
#MATCH      +GW+e+ +p+ G++YYyN++ +e  W++P
#PP        68*********.*****************9
#SEQ       AAGWRECETPS-GVKYYYNSSKNECRWVRP
#CS        -TTEEEEE-TTTT-EEEEETTT--EESS--
Stramenopiles_Sagenista_EP00516_Mucochytrium_quahogii_P012347_CAMPEP_0203798488_NCGR_PEP_ID_MMETSP0100_2-20121128_9312_1_ASSEMBLY_ACC_CAM_ASM_000210_TAXON_ID_96639_ORGANISM_"_Strain_NY0313808BC1"_LENGTH_805_DNA_ID_CAMNT_0050704111_DNA_START_119_DNA_END_2533_DNA_ORIENTATION_                                                                                                      59    646     42    650 PF04858.16  TH1               Family    13   575   580    216.3   8.5e-64   1 No_clan  
#HMM       asgeetraeeseaaeellenkeevleeclekfsekDyimepgiidqlkrYvqaGGaP....eevielLsenYravaqmanllveWLiltGvkvsevqasvenhLkelvlkkFDpkkAD.aiFteeGetpaWLteliehetwRsllyrLAeeyPd....CLllnftiklisdaGfqgeitsistaaqqlevfsrvLktavkkileagdddekke......ieelakmvChgqhtyvfsqvllavLaretkggtt....ikrlsqeiekaAaskghdvtvitla..lngsaayaqakqAlasllsr...........naLnpaDitvLyklysssdpPpvellRhPqflellidelFkpdskinpelkskyiellayaasvvetiakkkekelnkdelkatiqaiekvhaivcnakkgssellaeldklyqciriPvvavGiiawvestvteesyfklqtestp..vhlalLdevatkhpllhekvlellvklleskqdeleilvqlelkkslldrmveLlarGyvvPvvkyikkcleredlDisliRyFvtevLeiiapPYsseFvqlflplleneeitgtmrgegendp...vseFiedc
#MATCH     +++ e+++ + + ++ ++e+  +    +++++s kD i++pg+ + ++ +++  G+     +++ie+Ls+ Y+++++ + +lv+WL + G   +   + ve+h k lvl +F++ k + ++ t +  +p WL +++++++wR ll +LAe+  +      ll+f++k i +aG + e+ ++  +a ++ vf r   +++ +il+   d+e++       +e++  ++C +q ty+f+   l++L + + +g      ++rl q + ++  +++    +i+l   +n  ++   + +Al+  + +            +  p  ++ L ++y ss   pv ++R  +fl ll ++l++p  ++ ++ +++ +++l+ a +     ++  +++     + ++++ ++   ++   +   +se + +l+k+ +   +P va G+i++++s   ++++ k +  s    + l l+   + +hpl++   +  + + l+    ++     lelk+ ++d  v L+ +G+v  v++y+++  + ++lD++l+RyF  +  ++++ P s+eF++ +l ll++e+++ ++r+   +++   v+eF   c
#PP        222333444444444.467777777889***********************9999862222589**************************7665...68****************9873688999999*********************987652222679******************************************98777776544566668999**********************999999877888**************9999999999977666555555555555444445555666666599**************9976.599************************************99922...22..222222334444444444444433333455566666777766..7***********************555444425899****************999999999977777777788***************************************************************************999876655422267776666
#SEQ       KRKLESEMVDVSGSA-AVEDLCSERVALQSRLSCKDAILDPGVKVWMRDWIRRDGSAdrdvDHLIEMLSSGYEGYGEYVGMLVRWLDMLGNCGE---KAVEDHFKTLVLAQFNAVKFEgEMSTHKDTPPKWLVGMLSNPVWRGLLINLAEKQQErretSPLLDFAVKAICKAGHHAEVAAVLNTASYFAVFRRTFTDTLYGILDFEGDNERNPadlsklEEKFRDLCCFSQYTYLFAMEALELLEESELKGDLfrskVRRLRQGLANTPRKQDSRLEAIQLSnpINRRNEGGLSATALSGGFPElasivrtcisnRTFPPETLASLREMYLSSTV-PVWPVRRVEFLTLLTQHLYDPYREMTTQARQDGCYILSVACARG---SN--REQETFTAIESSVDIVKDSETMAVAEITHQSERMKKLAKMVK--EYPPVACGVIRFARSCFLSSRFQKESCFSVGvrTLLSLIRCAVRTHPLQRVMAFFTICHSLQIFPTNVFSARLLELKQCMIDELVILMECGFVFQVLEYMRNQSASNTLDPALVRYFCVKLANVAGDPLSPEFAKAVLLLLNSENCARSVRSAHSKETtrvVNEFKLRC
Stramenopiles_Ochrophyta_EP00518_Triparma_eleuthera_P020383_CAMPEP_0197559202_NCGR_PEP_ID_MMETSP1320-20131121_20746_1_TAXON_ID_91990_ORGANISM_"Bolidomonas_sp._Strain_RCC2347"_LENGTH_567_DNA_ID_CAMNT_0043120605_DNA_START_1_DNA_END_1699_DNA_ORIENTATION_                                                                                                                             11    225      6    241 PF04858.16  TH1               Family    43   255   580     61.7   5.8e-17   1 No_clan  
#HMM       kfsekDyimepgiidqlkrYvqaGGaPeevielLsenYravaqmanllveWLilt....GvkvsevqasvenhLkelvlkkFDpkkADaiFteeGetpaWLteliehetwRsllyrLAeeyPdCLllnftiklisdaGfqgeitsistaaqqlevfsrvLktavkkileagdddekke.ieelakmvChgqhtyvfsqvllavLaretkggttikrls
#MATCH      +s+kD +++p+ ++++ +  ++G +  ev+++L + Y+ +   + ll+ WL+        ++s+v   v++ ++e +l++F    A  i   +  +  W++ ++++e w ++l rL   + d  ll + +  +s+aG ++    +   + ++ vf+ +L ++++++ +a +  e++    +  k +  +  t+ +++  l+ L ++ + g +++r  
#PP        589**************************************************98533233445677778899******************999999*****************************************9865...457899***************99988877777624555555556679*******************9987744
#SEQ       FLSTKDAVLDPSCMSHVAAATSSGASQTEVVNTLIKSYSNIPGEVALLAGWLKELqgntAEHKSSVVGAVVESVQECLLESFTEDVAKGILNMDKTELVWINSMLKEEAWMKMLVRLRASHKDSALLTYFLTQMSKAGHHSL---LHGQTDNFGVFHGLLGHMLSELAAARQGREEEArRARARKACLSAPRTFCYGKAQLERLLEDPETGDVARRRF
Stramenopiles_Ochrophyta_EP00520_Triparma_pacifica_P003698_CAMPEP_0118667066_NCGR_PEP_ID_MMETSP0785-20121206_19574_1_TAXON_ID_91992_ORGANISM_"Bolidomonas_pacifica_Strain_CCMP_1866"_LENGTH_483_DNA_ID_CAMNT_0006561467_DNA_START_119_DNA_END_1566_DNA_ORIENTATION_-                                                                                                                   110    357     86    373 PF04858.16  TH1               Family    22   255   580     95.0   4.6e-27   1 No_clan  
#HMM       eseaaeellenkeevleeclekfsekDyimepgiidqlkrYvqa.GGa.PeevielLsenYravaqmanllveWLilt....GvkvsevqasvenhLkelvlkkFDpkkADaiFteeGetpaWLteliehetwRsllyrLAeeyPdCLllnftiklisdaGfqgeitsistaaqqlevfsrvLktavkkileagdddekke..........ieelakmvChgqhtyvfsqvllavLaretkggtt.ikrls
#MATCH      +++  e   n+++v++e+++ f++kD i+ep  +++l +Y  a GG+ P ++++ L + Y+++ +   ++  WL+       ++ + v+++ e+ +ke + + F ++kAD++   + + + +L++++ ++ wR +l +L  ++ d  ll + +k is++G ++e+   +  + +++vf+ +L + +k++l++  +  ++e          + +l k++  + h +v+sq +++ L +  + g +  krl+
#PP        22333334689******************************87756656999***********************987755567888899999**********************************************************************996...57899****************987533222211112344333445667777889**********999988776665444554
#SEQ       TNTDVVEGASNPQDVIKEVERFFNQKDAILEPACLSKLVKYQAAmGGTiPPSAVSSLVSSYTSIPNECGMICSWLRELeghtPAHEQVVREVYEETVKECIEEGFRAEKADEVLKMDKKDVGFLDGILGEKCWRRMLINLQGDHKDSALLTYCLKQISKRGHHDEL---AGQTDYFSVFNGMLISEIKTFLKSDFELVEEEgrtetafdkaLIKLVKICLSAPHVFVYSQAVVSSLLESPSLGEAgRKRLN
Stramenopiles_Ochrophyta_EP00521_Asterionellopsis_glacialis_P011119_CAMPEP_0195310136_NCGR_PEP_ID_MMETSP0707-20130614_39093_1_TAXON_ID_33640_ORGANISM_"Asterionellopsis_glacialis_Strain_CCMP134"_LENGTH_659_DNA_ID_CAMNT_0040374445_DNA_START_1_DNA_END_1979_DNA_ORIENTATION_                                                                                                           8    242      2    249 PF04858.16  TH1               Family    70   268   580     44.6   8.5e-12   1 No_clan  
#HMM       eevielLsenYravaqmanllveWLilt................Gvk.vsevqasvenhLkelvlkkFDpkkADaiFteeGetpaWLteliehetwRsllyrLAeeyPdCLllnftiklisdaGfqgeitsistaaqqlevfsrvLkt..avkkileagdd.dekke......ieelakmvChgqhtyvfsqvllavLar.etkggtt.........ikrlsqeiekaAaskghd
#MATCH     e++++ L + ++++++m  ll  W+ +                 G +   +v+++v++ +++l  ++F  +  ++i     + +++L++++++++wR+ll  L   + d  ll + +  is++G + ei      + ++ v++ ++++  av ++ ++++  d++++      +++l++ +  +  ty+++  +l+ L      ++++          +rl +e+e+a ++ ++ 
#PP        6677788888888888888888888777777888888888888866515689999**************************************************************************999999***********983345666554433133333677788999**************988877665413333333566777777778888888777766655
#SEQ       EKAMKSLIDGFNGQSAMCGLLGLWMVDLksavssdsssnavqlsGSRaADNVRKTVQDTINKLAKERFTKEGGENILNLSKKDVTFLEDMMNSDRWRKLLIDLSASNKDNALLMYCLEAISQKGHHREIARRINQSDHFAVYNAMVASefAVVGFSSDSSSgDSEATlgidglVDDLKRTCTSTSYTYLYATEVLRALLScARTDSSSdanklalrrWERLREELESAMIDPNTS
Stramenopiles_Ochrophyta_EP00521_Asterionellopsis_glacialis_P011119_CAMPEP_0195310136_NCGR_PEP_ID_MMETSP0707-20130614_39093_1_TAXON_ID_33640_ORGANISM_"Asterionellopsis_glacialis_Strain_CCMP134"_LENGTH_659_DNA_ID_CAMNT_0040374445_DNA_START_1_DNA_END_1979_DNA_ORIENTATION_                                                                                                         351    621    306    637 PF04858.16  TH1               Family   323   566   580     50.9   1.1e-13   1 No_clan  
#HMM       hPqflellidelFkpdskin..pelkskyiellayaasvvetiakk.........kekelnkdelkatiqaiekvh..aivcn.......ak..kgssellaeldklyq.ciriPvvavGiiawvestvteesyfk..lqtestpvhlalLdevatkhpllhekvlellvklleskqdeleilvqlelkkslldrmveLlarGyvvPvvkyikkclered...lDisliRyFvtevLeiiapPYsseFvqlflplleneeitgtmrgegend
#MATCH     hP  ++ l+ +lFkp++        k+k+  l+a+a+  +e++a +         ++ + +++e+  t+++i      + v+n       a+  +g+ e l+   kl +  +   +va G++ w+  +   + +         tp  l lL  ++ +hp  ++ ++++   +l+  ++e+       lk + l +   L  +G v  v+  i + l+++d   +D sl+Ry v ++L+ii pPYs   v+ + +ll +  + + +r+   nd
#PP        788999********99865411578***********8766665433333334433333445668888888875332002222210000002211222.22333345544247889*******************9943233456799*********************9999999999999988899*************************999987643338***********************************9999999865554
#SEQ       HPLSIKVLLGSLFKPGASRTgsISTKQKCARLIALAVISAEKVAIHeateqangsSNISADTEEISLTSKVISGSQlcETVENkvsftvtADevNGE-EGLSPGRKLSSlALNNAIVAQGVVMWATEIAKGPEFVTsaSYQTLTPSILSLLRLISVQHPFTRRAIIDIPFIFLKHSNSEISFKKMNALKEQSLRLLLFLFVKGEVKHVLGEITERLRQKDnseIDASLVRYLVGGMLDIILPPYSLPLVRCLGQLLSSPRCVEALRSTYFND
Stramenopiles_Ochrophyta_EP00522_Entomoneis_paludosa_P000360_CAMPEP_0172476898_NCGR_PEP_ID_MMETSP1065-20121228_70611_1_TAXON_ID_265537_ORGANISM_"Amphiprora_paludosa_Strain_CCMP125"_LENGTH_960_DNA_ID_CAMNT_0013235133_DNA_START_1_DNA_END_2883_DNA_ORIENTATION_                                                                                                                        7     33      5     33 PF00397.29  WW                Domain     4    31    31     41.6   1.1e-10   1 CL0680   
#HMM       GWeeqwdpesGrvYYyNheTgetqWekP
#MATCH      We+++d+e Gr YYyN eTget+WekP
#PP        6********.*****************9
#SEQ       SWEAHKDDE-GREYYYNAETGETSWEKP
#CS        TEEEEE-TTTT-EEEEETTT--EESS--
Stramenopiles_Ochrophyta_EP00522_Entomoneis_paludosa_P000360_CAMPEP_0172476898_NCGR_PEP_ID_MMETSP1065-20121228_70611_1_TAXON_ID_265537_ORGANISM_"Amphiprora_paludosa_Strain_CCMP125"_LENGTH_960_DNA_ID_CAMNT_0013235133_DNA_START_1_DNA_END_2883_DNA_ORIENTATION_                                                                                                                       67     92     64     92 PF00397.29  WW                Domain     5    31    31     36.3   4.8e-09   1 CL0680   
#HMM       WeeqwdpesGrvYYyNheTgetqWekP
#MATCH     We ++d+e  r YYyN+eTget+WekP
#PP        ********.*****************9
#SEQ       WEVHKDEE-DREYYYNTETGETSWEKP
#CS        EEEEE-TTTT-EEEEETTT--EESS--
Stramenopiles_Ochrophyta_EP00522_Entomoneis_paludosa_P000360_CAMPEP_0172476898_NCGR_PEP_ID_MMETSP1065-20121228_70611_1_TAXON_ID_265537_ORGANISM_"Amphiprora_paludosa_Strain_CCMP125"_LENGTH_960_DNA_ID_CAMNT_0013235133_DNA_START_1_DNA_END_2883_DNA_ORIENTATION_                                                                                                                      125    151    123    151 PF00397.29  WW                Domain     4    31    31     35.6   7.7e-09   1 CL0680   
#HMM       GWeeqwdpesGrvYYyNheTgetqWekP
#MATCH      W+ ++d+e Gr YYyN+e get+WekP
#PP        5********.*****************9
#SEQ       KWVVHKDDE-GREYYYNPESGETSWEKP
#CS        TEEEEE-TTTT-EEEEETTT--EESS--
Stramenopiles_Ochrophyta_EP00522_Entomoneis_paludosa_P000360_CAMPEP_0172476898_NCGR_PEP_ID_MMETSP1065-20121228_70611_1_TAXON_ID_265537_ORGANISM_"Amphiprora_paludosa_Strain_CCMP125"_LENGTH_960_DNA_ID_CAMNT_0013235133_DNA_START_1_DNA_END_2883_DNA_ORIENTATION_                                                                                                                      195    221    193    221 PF00397.29  WW                Domain     4    31    31     39.1     6e-10   1 CL0680   
#HMM       GWeeqwdpesGrvYYyNheTgetqWekP
#MATCH      W+ ++d+e Gr YYyN+e ge+qW+kP
#PP        6********.*****************9
#SEQ       KWVVHKDDE-GREYYYNTESGESQWDKP
#CS        TEEEEE-TTTT-EEEEETTT--EESS--
Stramenopiles_Ochrophyta_EP00522_Entomoneis_paludosa_P000360_CAMPEP_0172476898_NCGR_PEP_ID_MMETSP1065-20121228_70611_1_TAXON_ID_265537_ORGANISM_"Amphiprora_paludosa_Strain_CCMP125"_LENGTH_960_DNA_ID_CAMNT_0013235133_DNA_START_1_DNA_END_2883_DNA_ORIENTATION_                                                                                                                      300    536    264    571 PF04858.16  TH1               Family    39   250   580     84.6   6.5e-24   1 No_clan  
#HMM       eclekfsekDyimepgiidqlkrYvqa.GGaPeevielLsenYravaqmanllveWLilt...............GvkvsevqasvenhLkelvlkkFDpkkADaiFteeGetpaWLteliehetwRsllyrLAeeyPdCLllnftiklisdaGfqgeitsistaaqqlevfsrvLktavkki....leagdddekke.....ieelakmvChgqhtyvfsqvllavLaretkggtt
#MATCH     + ++ +  +D+i+ep+ ++++ + v + GG+P ++++lL enY++++ +  ll++WL +                 v+ +e+++++++ +  +  ++F     D i      + a+L+e++++++wR+ll  L   + d  +l + ++ is++G + ei      + ++ vf ++L++ ++ i    ++ag d +++      i++l + +  +  ty++s  +l+ L + +k++++
#PP        666778899*************998644*****************************998899**********999999****************************9999************************************************999999************98765433234555555554344445778888999999******************9987
#SEQ       DAEAFLGRPDSILEPQCFANVTEVVASeGGNPTKALSLLVENYNSQTGVCGLLARWLSKMksasapsltsreessEVTNKEIRKTAQDVICRVAKERFSKDTGDGILNLSKSQAAFLEEMMDSKRWRELLIDLSASHKDSAVLMYCLRTISKRGHHREIARRINQSDHFAVFRQMLQSELTVIgrlsVSAGIDVNTSIgmeelINDLRRACTATSYTYLYSLEVLRALEQKAKNAQI
Stramenopiles_Ochrophyta_EP00522_Entomoneis_paludosa_P000360_CAMPEP_0172476898_NCGR_PEP_ID_MMETSP1065-20121228_70611_1_TAXON_ID_265537_ORGANISM_"Amphiprora_paludosa_Strain_CCMP125"_LENGTH_960_DNA_ID_CAMNT_0013235133_DNA_START_1_DNA_END_2883_DNA_ORIENTATION_                                                                                                                      656    912    652    918 PF04858.16  TH1               Family   321   561   580     30.2     2e-07   1 No_clan  
#HMM       lRhPqflellidelFkpdsk..inpelkskyiellayaasvvetiakk.kekelnkdelkatiqaie.....kvhaivcn..akkgssellaeldklyqc...iriPvvavGiiawvestvteesyfklqtestp...vhlalLdevatkhpllhekvlellvklleskqdeleilvqlelkkslldrmveLlarGyvvPvvkyikkclere.dlDisliRyFvtevLeiiapPYsseFvqlflplleneeitgtmrg
#MATCH     ++hP  +  ++  l+kp+s     + lk+k+  l+a+++  +e    +  + + + de+  t   ++     + ++i+ +  ++ g +  +a    l  c       +va G + w++     + +   ++   +     l l+  +a+ +p  ++  l    ++ +  + ++       +k + + +m  L+a+G    v+  ++  l+++ +lD sl+RyFv++ Lei+  P s  F++++ ++l   ++ + +r+
#PP        67788888888888887764224567888888888888777776655523444445666555443321111122233222112233334444333333331113456788999999987665555554.3333330223456666777777877777777777766655555555444568999*******************99987765439****************************9999988887777665
#SEQ       VKHPLAIRAMLGCLYKPGSSrvTSATLKNKCARLVALSVVAAEGGCVSfGDGTEKSDEVAVTRMILQgcqlcEQLEIMVSflVSDGGKAAVAPSPGLRLCslaTSNAAVAQGTMLWAKELTHGSDFAT-SASFPTlsvSILSLVRRIAQEQPFTRRDALATALAFTKHSNPDVSYQKLNAIKEQSIRLMLALIAKGEATTVLAGMSLRLQEQpELDASLVRYFVAGLLEIVKAPVSLAFARVLAQFLRVPKCVDAVRS
Stramenopiles_Ochrophyta_EP00525_Craspedostauros_australis_P010244_CAMPEP_0198128552_NCGR_PEP_ID_MMETSP1442-20131203_49635_1_TAXON_ID__ORGANISM_"Craspedostauros_australis_Strain_CCMP3328"_LENGTH_168_DNA_ID_CAMNT_0043788739_DNA_START_1_DNA_END_505_DNA_ORIENTATION_-                                                                                                                73    117     18    127 PF04858.16  TH1               Family   515   559   580     31.8   6.6e-08   1 No_clan  
#HMM       redlDisliRyFvtevLeiiapPYsseFvqlflplleneeitgtm
#MATCH     + ++D +liRyFv + L+ii pPYs  F + + ++l+++ + +++
#PP        3489**********************************9998876
#SEQ       NTSVDAALIRYFVGGLLQIIRPPYSVPFTRCLCRMLKSKGCVSSV
Stramenopiles_Ochrophyta_EP00526_Cylindrotheca_closterium_P018965_CAMPEP_0113622186_NCGR_PEP_ID_MMETSP0017_2-20120614_11360_1_TAXON_ID_2856_ORGANISM_"Cylindrotheca_closterium"_LENGTH_870_DNA_ID_CAMNT_0000531993_DNA_START_114_DNA_END_2726_DNA_ORIENTATION__assembly_acc_CAM_ASM_000147                                                                                              20     46     18     46 PF00397.29  WW                Domain     4    31    31     30.4   3.3e-07   1 CL0680   
#HMM       GWeeqwdpesGrvYYyNheTgetqWekP
#MATCH      W + +d+e Gr+YYyN++Tg ++W+ P
#PP        6********.****************98
#SEQ       EWSAFYDDE-GRIYYYNEKTGGSSWDAP
#CS        TEEEEE-TTTT-EEEEETTT--EESS--
Stramenopiles_Ochrophyta_EP00526_Cylindrotheca_closterium_P018965_CAMPEP_0113622186_NCGR_PEP_ID_MMETSP0017_2-20120614_11360_1_TAXON_ID_2856_ORGANISM_"Cylindrotheca_closterium"_LENGTH_870_DNA_ID_CAMNT_0000531993_DNA_START_114_DNA_END_2726_DNA_ORIENTATION__assembly_acc_CAM_ASM_000147                                                                                              83    110     81    110 PF00397.29  WW                Domain     3    31    31     36.1   5.5e-09   1 CL0680   
#HMM       pGWeeqwdpesGrvYYyNheTgetqWekP
#MATCH     ++W+++ d+e Gr Y++N+ T et+WekP
#PP        68********.*****************9
#SEQ       SNWVMYHDDE-GREYFFNTVTEETTWEKP
#CS        TTEEEEE-TTTT-EEEEETTT--EESS--
Stramenopiles_Ochrophyta_EP00526_Cylindrotheca_closterium_P018965_CAMPEP_0113622186_NCGR_PEP_ID_MMETSP0017_2-20120614_11360_1_TAXON_ID_2856_ORGANISM_"Cylindrotheca_closterium"_LENGTH_870_DNA_ID_CAMNT_0000531993_DNA_START_114_DNA_END_2726_DNA_ORIENTATION__assembly_acc_CAM_ASM_000147                                                                                             156    420    145    438 PF04858.16  TH1               Family    12   241   580     85.7   3.2e-24   1 No_clan  
#HMM       easgeetraeeseaaeel..lenkeevleeclekfsekDyimepgiidqlkrYvqa.GGaPeevielLsenYravaqmanllveWLilt...........Gvkvsevqasvenh........................LkelvlkkFDpkkADaiFteeGetpaWLteliehetwRsllyrLAeeyPdCLllnftiklisdaGfqgeitsistaaqqlevfsrvLktavkkileag.....dddekke....ieelakmvChgqhtyvfsqvllavL
#MATCH     +++ +++ +++ +++e+   +++  ++le  ++ +  +D i+epg+++++ + v+   G+Pe++i+ Ls  Y++++++  ll +WL +                         +                        +  + ++kF     D+i   +  ++a+L++++++++wR ll  L   + d  +l++ +k is++G + ei s    + ++ vf  +L++ v+ + + +     ++d++ +    ++ l + +  ++ ty+f+  +l  L
#PP        3333333333333333330135666778888999*******************98537****************************998555554444440............3344555566666666666655555888999************99*********************************************************************99865332211111222222233446667777888899999998777655
#SEQ       KEDLQDDMQDDMQQEENQaeSDTIVDQLEVAEQALMRPDAILEPGVMTHVTEIVSRdDGNPERAIQALSMSYNGTTAVCGLLSRWLADLkslsavadvvdA------------EkrrarqtkafrkstddiremaqavIFRISREKFTNVGGDNILNLHKTEVAFLEKMMDSKRWRGLLIDLSASNKDSAMLRYCLKAISKRGHHREIASRIDQSDHFAVFDAMLASEVAAVGKIAvslcqEQDSTIHledlVSGLRRTCTSTAYTYIFALEVLDHL
Stramenopiles_Ochrophyta_EP00526_Cylindrotheca_closterium_P018965_CAMPEP_0113622186_NCGR_PEP_ID_MMETSP0017_2-20120614_11360_1_TAXON_ID_2856_ORGANISM_"Cylindrotheca_closterium"_LENGTH_870_DNA_ID_CAMNT_0000531993_DNA_START_114_DNA_END_2726_DNA_ORIENTATION__assembly_acc_CAM_ASM_000147                                                                                             554    816    548    842 PF04858.16  TH1               Family   321   558   580     32.3   4.6e-08   1 No_clan  
#HMM       lRhPqflellidelFkpd.skinp.elkskyiellayaasvvetiakk......kekelnkdelkat.........iqaiekvhaivcnakkgssellaeldklyqc.iriPvvavGiiawvestvteesyfklqtest..pvhlalLdevatkhpllhekvlellvklleskqdeleilvq.l.elkkslldrmveLlarGyvvPvv....kyikkcleredlDisliRyFvtevLeiiapPYsseFvqlflplleneeitgt
#MATCH     ++ P  ++ l+  l+kp+ +++ +   k+k+ +++a +a  +e    +      +e+  ++d +  t          q +e++++ + +++  ++  ++  ++l         va G+  w++++v  + +    t  t  p  l l+  + t+h++l++  le+  ++l   + + ++  q l e+k + l +   L  +G     +    + ++++ +   lD sliRyFv++ L +i  P+s  F++ +  +l+   + + 
#PP        66777788888888886514454315689999999998877776554411222222233444444442221111112456667776677776666666666655543156789******************99555444116899999999********************88888888665334789888888888877776544440000455555544.8*************************9988887776666555
#SEQ       VKRPISVKALLGYLYKPGgQRVGSvVTKKKCAMIIAHSAIAAENEIASesneqsDESVQSTDKVALTrnlvdgsnlCQELENMVSFIVTQDAPKNAQQSPGERLVVLaTSSSLVAHGVAMWARNMVKGNDFVSSGTYATvsPSILSLVRVLYTTHKSLRDDSLEVAFSFLSHSNTDSDVSYQkLnEIKEQSLRLLLVLSVTGEAPTALlrmtQLLEQSGSS-ALDSSLIRYFVSGLLGVIQRPFSIPFMRTLAAFLKVPACVDA
Stramenopiles_Ochrophyta_EP00529_Nitzschia_sp_RCC80_P003496_CAMPEP_0113507058_NCGR_PEP_ID_MMETSP0014_2-20120614_36249_1_TAXON_ID_2857_ORGANISM_"Nitzschia_sp."_LENGTH_1080_DNA_ID_CAMNT_0000402615_DNA_START_1_DNA_END_3242_DNA_ORIENTATION_-_assembly_acc_CAM_ASM_000159                                                                                                               31     57     29     57 PF00397.29  WW                Domain     4    31    31     37.5     2e-09   1 CL0680   
#HMM       GWeeqwdpesGrvYYyNheTgetqWekP
#MATCH      W +++d++ G++YYyN++T+et+W++P
#PP        6********.*****************9
#SEQ       EWSAAKDDD-GQIYYYNSTTNETSWDPP
#CS        TEEEEE-TTTT-EEEEETTT--EESS--
Stramenopiles_Ochrophyta_EP00529_Nitzschia_sp_RCC80_P003496_CAMPEP_0113507058_NCGR_PEP_ID_MMETSP0014_2-20120614_36249_1_TAXON_ID_2857_ORGANISM_"Nitzschia_sp."_LENGTH_1080_DNA_ID_CAMNT_0000402615_DNA_START_1_DNA_END_3242_DNA_ORIENTATION_-_assembly_acc_CAM_ASM_000159                                                                                                              137    162    135    162 PF00397.29  WW                Domain     5    31    31     33.0   5.1e-08   1 CL0680   
#HMM       WeeqwdpesGrvYYyNheTgetqWekP
#MATCH     W ++ ++e G +YY+N+ T+et+W+kP
#PP        ********.*****************9
#SEQ       WTAHHTDE-GEIYYFNEVTQETTWDKP
#CS        EEEEE-TTTT-EEEEETTT--EESS--
Stramenopiles_Ochrophyta_EP00529_Nitzschia_sp_RCC80_P003496_CAMPEP_0113507058_NCGR_PEP_ID_MMETSP0014_2-20120614_36249_1_TAXON_ID_2857_ORGANISM_"Nitzschia_sp."_LENGTH_1080_DNA_ID_CAMNT_0000402615_DNA_START_1_DNA_END_3242_DNA_ORIENTATION_-_assembly_acc_CAM_ASM_000159                                                                                                              263    289    261    289 PF00397.29  WW                Domain     4    31    31     32.7   6.5e-08   1 CL0680   
#HMM       GWeeqwdpesGrvYYyNheTgetqWekP
#MATCH     +W+e++ ++ G +YYyN+ T et+We+P
#PP        7********.*****************9
#SEQ       DWVEYRNDD-GEYYYYNTATEETTWERP
#CS        TEEEEE-TTTT-EEEEETTT--EESS--
Stramenopiles_Ochrophyta_EP00529_Nitzschia_sp_RCC80_P003496_CAMPEP_0113507058_NCGR_PEP_ID_MMETSP0014_2-20120614_36249_1_TAXON_ID_2857_ORGANISM_"Nitzschia_sp."_LENGTH_1080_DNA_ID_CAMNT_0000402615_DNA_START_1_DNA_END_3242_DNA_ORIENTATION_-_assembly_acc_CAM_ASM_000159                                                                                                              355    578    345    643 PF04858.16  TH1               Family     9   203   580     73.0   2.2e-20   1 No_clan  
#HMM       weeeas.geetraeeseaaeel.lenkeevleeclekfsekDyimepgiidqlkrYvqa.GGaPeevielLsenYravaqmanllveWLilt..........................GvkvsevqasvenhLkelvlkkFDpkkADaiFteeGetpaWLteliehetwRsllyrLAeeyPdCLllnftiklisdaGfqgeitsistaaqqlevfsrvLktavk
#MATCH     ++++ +  + ++++ s+a++e+ l+  ++++++ ++ +s kD i+e g+i++l   vq+ GG+P++++ +L +  ++++++  l+ +WL +                               ++++++  + L +l  +++ ++  D i +++  ++ ++++li++++wR ll +L   + d  l+ f++k is++G + ei      +++++vf+ +L++ + 
#PP        333333223333444444444426788999*************************999769****************************9996777666665555555555555554444445555555555********************************************99999999999***************999999***********98754
#SEQ       RTQDLKtDQVEETKSSTATKEVeLDPAQQKVKDAKDALSAKDAILEDGVIQNLLTVVQSdGGNPQNAVAQLVQSTQGQTAICGLMSRWLADLkshppsgstnvsgsgsdpktdkekrfDSAAEDIREVTHDVLSKLSKESYSTRLGDGILMKDQAQVRYINDLIDSDRWRRLLIELSASNKDDALMMFALKRISEKGHHREIARRINQSEHFSVFHAMLESELG
Stramenopiles_Ochrophyta_EP00529_Nitzschia_sp_RCC80_P003496_CAMPEP_0113507058_NCGR_PEP_ID_MMETSP0014_2-20120614_36249_1_TAXON_ID_2857_ORGANISM_"Nitzschia_sp."_LENGTH_1080_DNA_ID_CAMNT_0000402615_DNA_START_1_DNA_END_3242_DNA_ORIENTATION_-_assembly_acc_CAM_ASM_000159                                                                                                              769   1031    765   1040 PF04858.16  TH1               Family   320   560   580     46.6   2.2e-12   1 No_clan  
#HMM       llRhPqflellidelFkpdsk..inpelkskyiellayaasvvetiakkkekelnkd....elkat..iqaiekvhaivcnak.kgssellael...........dklyq.ciriPvvavGiiawvestvteesyfk..lqtestpvhlalLdevatkhpllhekvlellvklleskqdeleilvqlelkkslldrmveLlarGyvvPvvkyikkcle.redlDisliRyFvtevLeiiapPYsseFvqlflplleneeitgtmr
#MATCH     l+  P  +e l+  l+kp++k  +   +++k+ +l+a a+  +e +a k+ +++nkd    el     ++ i +   +++ ++   s    a++           ++l +  i +P+va G+  w++     + + +       +p  + l+  +  khp l++k+ ++  ++l    ++++ +    +k++ l + + +  rG    v+  ++  l+ ++dlD sliRyFv++ L++i+pP+s  F++ f  ++    +   +r
#PP        6889999***********998667889*************9999999887777777653333332211233333333333222122222222221101111111145554369***************9999999995323345568889999999*******************9999988865..578888999999999**999999999888762689****************************999998777766655
#SEQ       LIQRPIAIEALLGYLYKPGTKrlVAVSHRHKCAKLVARAVLAAEDVALKEARSVNKDieveELDEVelSRNIAQGSMLCERIEnMVSFTVSADVankkvdglspgEQLCSlAINCPAVAQGVTIWAKELTKGDEFVNsaSYLSISPNIMSLVRILFLKHPFLKDKTCDVAFEFLRHTSENVHSMD--SIKQQSLRLLIFVCVRGEGPTVLDRMAGFLKaTDDLDGSLIRYFVAGLLQVIGPPFSVPFARSFAAMMTVPRCSRAIR
Stramenopiles_Ochrophyta_EP00532_Pseudo-nitzschia_australis_P006168_CAMPEP_0168165746_NCGR_PEP_ID_MMETSP0139_2-20121125_1649_1_TAXON_ID_44445_ORGANISM_"Pseudo-nitzschia_australis_Strain_10249_10_AB"_LENGTH_1016_DNA_ID_CAMNT_0008082879_DNA_START_1_DNA_END_3049_DNA_ORIENTATION_-                                                                                                   58     85     56     85 PF00397.29  WW                Domain     3    31    31     35.4   9.2e-09   1 CL0680   
#HMM       pGWeeqwdpesGrvYYyNheTgetqWekP
#MATCH     ++W ++ d+e Gr+YYyN++T et+W++P
#PP        57********.*****************9
#SEQ       GDWLAVQDDE-GRTYYYNEKTEETSWDRP
#CS        TTEEEEE-TTTT-EEEEETTT--EESS--
Stramenopiles_Ochrophyta_EP00532_Pseudo-nitzschia_australis_P006168_CAMPEP_0168165746_NCGR_PEP_ID_MMETSP0139_2-20121125_1649_1_TAXON_ID_44445_ORGANISM_"Pseudo-nitzschia_australis_Strain_10249_10_AB"_LENGTH_1016_DNA_ID_CAMNT_0008082879_DNA_START_1_DNA_END_3049_DNA_ORIENTATION_-                                                                                                  119    145    117    145 PF00397.29  WW                Domain     4    31    31     34.2   2.1e-08   1 CL0680   
#HMM       GWeeqwdpesGrvYYyNheTgetqWekP
#MATCH     +W+e  d+e Gr+YY N++T et+W++P
#PP        7********.*****************9
#SEQ       DWIELQDDE-GRTYYCNEKTEETSWDRP
#CS        TEEEEE-TTTT-EEEEETTT--EESS--
Stramenopiles_Ochrophyta_EP00532_Pseudo-nitzschia_australis_P006168_CAMPEP_0168165746_NCGR_PEP_ID_MMETSP0139_2-20121125_1649_1_TAXON_ID_44445_ORGANISM_"Pseudo-nitzschia_australis_Strain_10249_10_AB"_LENGTH_1016_DNA_ID_CAMNT_0008082879_DNA_START_1_DNA_END_3049_DNA_ORIENTATION_-                                                                                                  172    198    170    198 PF00397.29  WW                Domain     4    31    31     37.9   1.4e-09   1 CL0680   
#HMM       GWeeqwdpesGrvYYyNheTgetqWekP
#MATCH      W+e  d+e Gr+YY N+eT+et+W++P
#PP        6********.*****************9
#SEQ       AWIELQDDE-GRTYYCNEETKETSWDRP
#CS        TEEEEE-TTTT-EEEEETTT--EESS--
Stramenopiles_Ochrophyta_EP00532_Pseudo-nitzschia_australis_P006168_CAMPEP_0168165746_NCGR_PEP_ID_MMETSP0139_2-20121125_1649_1_TAXON_ID_44445_ORGANISM_"Pseudo-nitzschia_australis_Strain_10249_10_AB"_LENGTH_1016_DNA_ID_CAMNT_0008082879_DNA_START_1_DNA_END_3049_DNA_ORIENTATION_-                                                                                                  304    558    288    584 PF04858.16  TH1               Family    20   246   580     79.0   3.4e-22   1 No_clan  
#HMM       aeeseaaeellenkeevleeclekfsekDyimepgiidqlkrYvqa.GGaPeevielLsenYravaqmanllveWLilt...............Gvkvsevqasvenh................LkelvlkkFDpkkADaiFteeGetpaWLteliehetwRsllyrLAeeyPdCLllnftiklisdaGfqgeitsistaaqqlevfsrvLktavkki....leagdddekke.....ieelakmvChgqhtyvfsqvllavLaretk
#MATCH       e+e +ee+++   ++lee ++ +s++D ime+gi+++lk+ +++  G+ +++i  Lse  ++++++  ll +WL +                             +                ++ +v ++F  k  D+i     ++  +L++++++++wR+ll  L     d  ll + ++ is++G + ei      ++++ vf+ +L++ ++ i    +++ +d++++      + +l +++  +  ty+++  +l+   + +k
#PP        5678889999*********************************997469***************************9985555444444433330...........336666666667766666******************..5566779*******************************************999999************976543221122223322222334456778888889999****9888876655554
#SEQ       PMEEEPEEEVVDPAVQRLEEAKHALSQSDAIMETGILSDLKEVLKSdAGNNKNAIYALSESAHGQTAVCGLLSRWLADLksqtssspstidaaaH-----------AKrfqksaddiremtqevVNGIVKERFTHKGGDNIL--ALNEAPFLEDMMNSNRWRKLLIDLSASKKDSALLMYCLQSISKRGHHREIARRINQSEHFPVFNAMLASELAVIgkisVSSCHDHDTSIslnelVGDLRRICTSTSYTYLYGFEVLRFQIQKAK
Stramenopiles_Ochrophyta_EP00532_Pseudo-nitzschia_australis_P006168_CAMPEP_0168165746_NCGR_PEP_ID_MMETSP0139_2-20121125_1649_1_TAXON_ID_44445_ORGANISM_"Pseudo-nitzschia_australis_Strain_10249_10_AB"_LENGTH_1016_DNA_ID_CAMNT_0008082879_DNA_START_1_DNA_END_3049_DNA_ORIENTATION_-                                                                                                  793    965    705    984 PF04858.16  TH1               Family   395   561   580     34.5     1e-08   1 No_clan  
#HMM       kgssellaeldklyq.ciriPvvavGiiawvestvteesyfk.lqt.estpvhlalLdevatkhpllhekvlellvklleskqdeleilvqlelkkslldrmveLlarGy...vvPvvkyikkcleredlDisliRyFvtevLeiiapPYsseFvqlflplleneeitgtmrg
#MATCH     kg+   ++  +++ +  +++  ++ G+  w++ +     +    +    +p  + l+  + ++hp  ++ v e+  ++l+  ++e+       lk + l +   L ++G    v   +  + k   r+ lD sliRyF+++ Lei++pP+s  F++ ++ ll+   + + +++
#PP        5555555555555541357767899******999888888875333044558899999999******************9999999888888999999*999999999962224555555556667889***************************99999998877777665
#SEQ       KGNRSTMSPGEQICNlAVKCVPISQGVAMWAREVTRGVEFVSsASYaSISPSIMTLVRIIYMHHPFTRDDVCEVAFQFLKHSNSEVVYHTMNTLKEQSLRLLLFLCTKGEapiVFGQLMSLLKDPGRSGLDASLIRYFISGLLEIASPPFSIPFIRSLVILLKAPASVDALKT
Stramenopiles_Ochrophyta_EP00534_Pseudo-nitzschia_fraudulenta_P007523_CAMPEP_0201145162_NCGR_PEP_ID_MMETSP0851-20130426_6919_1_ASSEMBLY_ACC_CAM_ASM_000631_TAXON_ID_183588_ORGANISM_"Pseudo-nitzschia_fraudulenta_Strain_WWA7"_LENGTH_435_DNA_ID_CAMNT_0047420243_DNA_START_1_DNA_END_1307_DNA_ORIENTATION_-                                                                           122    385    118    395 PF04858.16  TH1               Family   322   560   580     41.8   6.2e-11   1 No_clan  
#HMM       RhPqflellidelFkpdskinpe.lkskyiellayaasvvetiakk.......kekeln...kdelkati.........qaiekvhaivcnakkgssella..eldklyq.ciriPvvavGiiawvestvteesyfk.lqtes.tpvhlalLdevatkhpllhekvlellvklleskqdeleilvqlelkkslldrmveLlarGyvvPvvkyikkcle...redlDisliRyFvtevLeiiapPYsseFvqlflplleneeitgtmr
#MATCH       P  +e l+  l+kp++++    l++k+  l ++a+ v+e+++ +       k   ++    de  +t          + +e++++ + +++ ++ +  a    +++ +  +r+  +a G+  w++ +     +    +  s +p  + l+  + ++hp   + v  +  ++l+  + e+    +  lk + l +   L +rG    v   + k l+   r++lD sliRyF+++ Lei++pP+s  F++ f+ ll+   + + ++
#PP        567889999**********9765279**************99887633333331...3311134444443111111111344455554444443333332211233444324799899**********99999998754444414578889999999****************99888777666666789999***********9877777666665433378**********************************9877776665
#SEQ       SYPISIEALLGYLYKPGQRVGHAlLRQKCARLAGLAVLVAEKQSLEearkidpK---ISqgeSDEEDTTKmllegsqlcEQLENMVSFIVTTDATKVKGTArsPGEQICNlAVRCAPIAQGVAMWAREITRGGEFVAsASYASiSPNIMTLVRIIYMHHPFTGDDVCAVAFQFLKHVNTEVVYQTINILKEQSLRLLLFLCTRGEAPSVFDQLLKLLKdpgRSSLDASLIRYFISGLLEIASPPFSIPFIRSFMILLKAPASVDAVK
Stramenopiles_Ochrophyta_EP00535_Pseudo-nitzschia_heimii_P011088_CAMPEP_0197200458_NCGR_PEP_ID_MMETSP1423-20130617_34405_1_TAXON_ID_476441_ORGANISM_"Pseudo-nitzschia_heimii_Strain_UNC1101"_LENGTH_577_DNA_ID_CAMNT_0042654337_DNA_START_1_DNA_END_1728_DNA_ORIENTATION_                                                                                                               10    133      3    153 PF04858.16  TH1               Family   132   246   580     38.1   8.1e-10   1 No_clan  
#HMM       eGetpaWLteliehetwRsllyrLAeeyPdCLllnftiklisdaGfqgeitsistaaqqlevfsrvLktavkki....leagdddekke.....ieelakmvChgqhtyvfsqvllavLaretk
#MATCH        + a+L++++++++wR+ll  L   + d  ll + ++ is++G++ ei      ++++ vf+ +L++ ++ i    +++ +d++++      +++l +++  +  ty+++  +l+   r +k
#PP        556789**********************************************999*************97654322112222332222234456778889999999*****9888776555444
#SEQ       SKSEAAFLEDMMDSNRWRKLLIDLSASNKDSALLMYCLQSISKRGYHREIAKRINQSEHFPVFNAMLASELAVIgkisVSSCHDHDTSIslnelVSDLRRICTSTSYTYLYGFEVLRFQIRKAK
Stramenopiles_Ochrophyta_EP00535_Pseudo-nitzschia_heimii_P011088_CAMPEP_0197200458_NCGR_PEP_ID_MMETSP1423-20130617_34405_1_TAXON_ID_476441_ORGANISM_"Pseudo-nitzschia_heimii_Strain_UNC1101"_LENGTH_577_DNA_ID_CAMNT_0042654337_DNA_START_1_DNA_END_1728_DNA_ORIENTATION_                                                                                                              454    568    424    575 PF04858.16  TH1               Family   450   561   580     32.8   3.4e-08   1 No_clan  
#HMM       evatkhpllhekvlellvklleskqdeleilvqlelkkslldrmveLlarGyvvPvvkyikkcle...redlDisliRyFvtevLeiiapPYsseFvqlflplleneeitgtmrg
#MATCH      +   hp  ++ v ++  ++l+  ++e+       lk + l +   L ++G    v   + k l+   r++lD sliRyF+++ Lei++pP+s  F++ ++ ll+   + + +++
#PP        5566788888888888888888777777666667788888888888888887666655444444322277**********************************98887776665
#SEQ       VIYLYHPFTRDDVCQVALQFLKHYNSEVVYQTMNSLKEQSLRLLLYLCTKGEAPSVFDELIKLLKepgRSSLDASLIRYFISGLLEIASPPFSIPFIRSLMNLLKAPASVDAVKA
Stramenopiles_Ochrophyta_EP00539_Tryblionella_compressa_P003339_CAMPEP_0178741652_NCGR_PEP_ID_MMETSP0744-20121128_5258_1_TAXON_ID_913974_ORGANISM_"Nitzschia_punctata_Strain_CCMP561"_LENGTH_462_DNA_ID_CAMNT_0020394547_DNA_START_1_DNA_END_1387_DNA_ORIENTATION_                                                                                                                     147    413    143    433 PF04858.16  TH1               Family   321   561   580     40.2   1.8e-10   1 No_clan  
#HMM       lRhPqflellidelFkpdskinp..elkskyiellayaasvvetiakk.......kekelnkdelkat.........iqaiekvhaivc....nakkgssellaeldklyq.ciriPvvavGiiawvestvteesyfk.lqt.estpvhlalLdevatkhpllhekvlellvklleskqdeleilvqlelkkslldrmveLlarGyvvPvvky.ikkcleredlDisliRyFvtevLeiiapPYsseFvqlflplleneeitgtmrg
#MATCH     +R P  +e l+  ++kp+++       ++k+  l a+a+  +e++a +       ++ el+ de+  t          + +e++++ +     n kkg    l   ++l +  +++  v++G+  w++ +     + +  +    +p  + l+  v  +hp  ++ + e+   +l+ +++e++     ++k + l + + +  rG    v+   i+   + ++lD sl+RyFv++ Le+++pP+s  F + f+ ll+   +++ +r+
#PP        7888888888888888876543301468888888888887777665443344444556677778766522222211123455555554422224456777777777777763589**************99999987733331334588999999****************************99999*****************999998651555566789*********************************99888777765
#SEQ       IRYPIAIEALLGYIYKPGNQRVRsvVTRNKCARLAAMAVLGAEKQALSearkidqNTAELELDEVGLTrmisegsrlCEQLENMVSFIVtadpNRKKGPAAALNPGEQLCAlAVKYAPVSRGVAMWAREITKGGEFVHsASYpTISPSIMSLVRVVFLHHPFTRDDTCEVGFGFLKHNNSEIAYQTMTHIKEQSLRLLIFVCVRGEAPAVLGRmIHLLKDSSSLDASLVRYFVSGLLEVATPPFSFPFTRSFIALLKTPLCADAIRT
Stramenopiles_Ochrophyta_EP00540_Astrosyne_radiata_P000237_CAMPEP_0116836088_NCGR_PEP_ID_MMETSP0418-20121206_7899_1_TAXON_ID_1158023_ORGANISM_"Astrosyne_radiata_Strain_13vi08-1A"_LENGTH_736_DNA_ID_CAMNT_0004465813_DNA_START_1_DNA_END_2211_DNA_ORIENTATION_-                                                                                                                        57    686     39    706 PF04858.16  TH1               Family    25   550   580    131.7   3.8e-38   1 No_clan  
#HMM       aaeellenkeevleeclekfsekDyimepgiidqlkrYvqa.GGa.PeevielLsenYravaqmanllveWLilt............Gvkv.sevqasvenhLkelvlkkFDpkkADaiFteeGetpaWLteliehetwRsllyrLAeeyPdCLllnftiklisdaGfqgeitsistaaqqlevfsrvLkt..avkkileagd..ddekke.....ieelakmvChgqhtyvfsqvllavLaretkggtt....ikrlsqeiekaA...askghdvtvitla..lngsaa.yaqakqAlasllsr...........................................naLnpaDitvLyklysssdpPpve..llRhPqflellidelFkpdskinpe..lkskyiellayaasvvetiakk..........kekelnkdelkati....qaiekvhaivc.....nakkgssellaeldklyqciriPvvavGiiawvestvteesyfklqtestp..vhlalLdevatkhpllhekvlellvklleskqdeleilvqlelkkslldrmveLlarGyvvPvvkyikkclere...dlDisliRyFvtevLeiiapPYsseFvqlflpll
#MATCH     + e  ++  +++le+ ++ ++e+D imep  +d++ + +++ GG+  +++++ L + +++++++  ll  WL +              vk  +ev+++ ++ +  +  ++F  +  D+iF  +  +  +L++++++e+wR+ll  L   + d  lln+ +  is++G + ei      + ++ v+s +L++  av + ++ag   d ++++     +++l + +  +  ty+++  ll+ L + +++ ++      rl q ++k      + + ++ +  +    +gs++  ++ +  +a  +s+                                             ++ a + +L+    ++d   v   ++  P  +  l+ +lFkp+s+  +    ++k+  l+a+++  +et ++           + + ++++e+k       q  e v ++v+     ++++ + +  a ++     ++   va G++ w++  v e+ + +  +  t     l l+  ++ khp  ++ +l l  ++l+  ++e+       lk + l +   Ll +G v  v++ +   l+++   ++D sl+RyFv + Le+i pPYs+  vq +  +l
#PP        3333468899***************************9986566625789**********************9988888888555554433134555555558888999************9*9**************************************************999************984446677777652244455577778999999999*********99999998755443333555778888876554111455555556666633223222122223333333333666799999999999************************888767888888888865.45666666522457899***********9987544312699********999888877766677777665667899999997541111444444444331111022333333344443333357888899*****************95544443347899*********************************99999*********************9998877765423389**********************9998765555
#SEQ       EPEPEIDPAQKRLEDAEKALNEPDAIMEPACLDNVGELLSSlGGQgGQKAMQALISSFHGQTAICGLLSLWLSDLkssssaentkeaSVKSsQEVREITQDVVTRIAKERFTKAGGDNIFKLKKSEAVFLEDMMDSERWRKLLIDLSAANRDSTLLNYCLSSISKRGHHREIAKRINQSDHFAVYSAMLASefAVVGNIAAGAsiDLDSSMglyelVDDLRRTCTSTSYTYLYAVELLRYLVQIAREKAAdagkHSRLHQSVRKWErlrEELESAMVDPSMStsTAGSSTlFRKRRLDVALTVSElhqrqrrrldptvsadgaerntdphrdsletalavlfrfnasgTQVDDATLDKLLPG-DGDDGSEVGklMMAYPLAVRILLGHLFKPGSGRVSSmlTRTKCARLIALSVLAAETATQAeigsvkeedqEARATEEEEIKGMLltgsQMCELVENMVSftvtsDVNNNDPNPSAGMKLSKLALKSAPVAQGVVMWARELVGEPDFVNSASYATLssSILSLVRIIVLKHPFSRPSILGLALAILKHSNSEVTYTRMKALKEQCLRLLLFLLVQGEVSTVLSNLTARLNQQgssEIDASLVRYFVGGLLEVIRPPYSPLMVQSLGAFL
Stramenopiles_Ochrophyta_EP00541_Cyclophora_tenuis_P001330_CAMPEP_0116540804_NCGR_PEP_ID_MMETSP0397-20121206_144_1_TAXON_ID_216820_ORGANISM_"Cyclophora_tenuis_Strain_ECT3854"_LENGTH_291_DNA_ID_CAMNT_0004064703_DNA_START_1_DNA_END_876_DNA_ORIENTATION_                                                                                                                             109    244     19    270 PF04858.16  TH1               Family   411   541   580     48.9   4.3e-13   1 No_clan  
#HMM       iriPvvavGiiawvestvteesyfk.lqtestp.vhlalLdevatkhpllhekvlellvklleskqdeleilvqlelkkslldrmveLlarGyvvPvvkyikkclere...dlDisliRyFvtevLeiiapPYsse
#MATCH     ++   +a G++ w++  v  + +    +  s +   l l+  +a +hp  +++vle+   +l+  ++e+      elk + l +   Lla G v  v+  +   l+++   ++D sl+RyFv + L++i pPYs  
#PP        55556789***************99555555555899*********************99***99999999999************************999888776433389********************975
#SEQ       LKSAPIAQGVVIWARELVFGPDFVTaTSYPSLSsSILSLIRVIALQHPFTRPTVLEIALVFLKHSNSEISYQKTTELKEQCLRLLLFLLANGEVASVLGSLTSRLKQQgasEIDASLVRYFVGNLLDVIQPPYSVL
Stramenopiles_Ochrophyta_EP00541_Cyclophora_tenuis_P010022_CAMPEP_0116567578_NCGR_PEP_ID_MMETSP0397-20121206_15086_1_TAXON_ID_216820_ORGANISM_"Cyclophora_tenuis_Strain_ECT3854"_LENGTH_206_DNA_ID_CAMNT_0004094587_DNA_START_1_DNA_END_617_DNA_ORIENTATION_                                                                                                                            29    190     10    204 PF04858.16  TH1               Family    70   216   580     47.1   1.5e-12   1 No_clan  
#HMM       eevielLsenYravaqmanllveWLilt............Gvk.vsevqasvenhLkelvlkkFDpkkADaiFteeGetpaWLteliehetwRsllyrLAeeyPdCLllnftiklisdaGfqgeitsistaaqqlevfsrvLkta..vkkileagdddekke
#MATCH     +++++ L + +++++++  ll  WL +              v+   +v+++v++ ++    ++F     D+iF  +  +  +L+e++++e+wR+ll  L     d  +ln+ +  is++G + ei      + +++v+s +L++   v + +++g++ +k +
#PP        578999*******************998889999999953344234688999999999999***************9**************************************************999************99644677787777665554
#SEQ       QKAMQALIKSFHGQTAICGLLGVWLTDLktangsgssnggTVNpADSVRETVQDVVNRXAKERFTKTGGDNIFKLKKSEAVFLEEMMDSERWRKLLIDLSAAXRDSTILNYCLSSISKRGHHREIAKRINQSDHFSVYSAMLASEfgVVGSIASGSTADKDS
Stramenopiles_Ochrophyta_EP00542_Grammatophora_oceanica_P022141_CAMPEP_0194037522_NCGR_PEP_ID_MMETSP0009_2-20130614_9869_1_TAXON_ID_210454_ORGANISM_"Grammatophora_oceanica_Strain_CCMP_410"_LENGTH_205_DNA_ID_CAMNT_0038679715_DNA_START_1_DNA_END_618_DNA_ORIENTATION_-                                                                                                               18    156      9    176 PF04858.16  TH1               Family   415   550   580     44.6     9e-12   1 No_clan  
#HMM       vvavGiiawvestvteesyfk..lqtestpvhlalLdevatkhpllhekvle.llvklleskqdeleilvqlelkkslldrmveLlarGyvvPvvkyikkcleredlDisliRyFvtevLeiiapPYsseFvqlflpll
#MATCH      v+ G++ w+ ++v  + +         tp  l l+  +++kh+  ++   + +lv l +s+  el       lk + l + ++L+ +G v  v++ +++ + ++ lD sl+RyF   +L+i  pPYs+   + f  ll
#PP        5899***************9943334567899************99987766267777789999***999999*******************************************************98877775555
#SEQ       PVGQGVVLWALQVVKGPEFVSsaSYPTLTPSILSLVRILSKKHAFTRPDATQvALVFLGHSNPGELSSQKMRSLKEQALRLLMHLMVAGEVALVLRHVERLVVKKALDSSLVRYFLESMLNIFQPPYSTTLTRTFGSLL
Stramenopiles_Ochrophyta_EP00544_Gedaniella_sp_CCMP2646_P010829_CAMPEP_0202497672_NCGR_PEP_ID_MMETSP1361-20130828_23503_1_ASSEMBLY_ACC_CAM_ASM_000849_TAXON_ID_210615_ORGANISM_"Staurosira_complex_sp._Strain_CCMP2646"_LENGTH_835_DNA_ID_CAMNT_0049129341_DNA_START_75_DNA_END_2582_DNA_ORIENTATION_-                                                                                  12     40     11     40 PF00397.29  WW                Domain     2    31    31     33.6   3.3e-08   1 CL0680   
#HMM       PpGWeeqwdpesGrvYYyNheTgetqWekP
#MATCH     P  W ++wd+e G vYYyN+ Tge+ W+ P
#PP        899********.****************98
#SEQ       PYEWSAYWDAE-GNVYYYNSVTGESAWDAP
#CS        -TTEEEEE-TTTT-EEEEETTT--EESS--
Stramenopiles_Ochrophyta_EP00544_Gedaniella_sp_CCMP2646_P010829_CAMPEP_0202497672_NCGR_PEP_ID_MMETSP1361-20130828_23503_1_ASSEMBLY_ACC_CAM_ASM_000849_TAXON_ID_210615_ORGANISM_"Staurosira_complex_sp._Strain_CCMP2646"_LENGTH_835_DNA_ID_CAMNT_0049129341_DNA_START_75_DNA_END_2582_DNA_ORIENTATION_-                                                                                  74    100     73    100 PF00397.29  WW                Domain     4    31    31     33.7   3.1e-08   1 CL0680   
#HMM       GWeeqwdpesGrvYYyNheTgetqWekP
#MATCH      W ++++++ G+ Y+yN  Tget+We+P
#PP        5********.*****************9
#SEQ       SWTAHKTDD-GQEYFYNADTGETTWERP
#CS        TEEEEE-TTTT-EEEEETTT--EESS--
Stramenopiles_Ochrophyta_EP00544_Gedaniella_sp_CCMP2646_P010829_CAMPEP_0202497672_NCGR_PEP_ID_MMETSP1361-20130828_23503_1_ASSEMBLY_ACC_CAM_ASM_000849_TAXON_ID_210615_ORGANISM_"Staurosira_complex_sp._Strain_CCMP2646"_LENGTH_835_DNA_ID_CAMNT_0049129341_DNA_START_75_DNA_END_2582_DNA_ORIENTATION_-                                                                                 136    789    128    798 PF04858.16  TH1               Family    11   561   580    147.7   5.4e-43   1 No_clan  
#HMM       eeasgeetraeeseaaeellenkeevleeclekfsekDyimepgiidqlkrYvqaGGaPee...vielLsenYravaqmanllveWLilt...................GvkvsevqasvenhLkelvlkkFDpkkADaiFteeGetpaWL.teliehetwRsllyrLAeeyPdCLllnftiklisdaGfqgeitsistaaqqlevfsrvLktavkkilea...gdddekke.....ieelakmvChgqhtyvfsqvllavLaretkggtt...ikrlsqeiekaAaskghdvtvitlalngsaayaqakqAlasllsr.............................................naLnpaDitvLyklysssdpPpve....llRhPqflellidelFkpdskinpe..lkskyiellayaasvvetiakk.......kekelnkdelkatiqaiekvhaivcnak...kgssellae.....ldklyq.ciriPvvavGiiawvestvteesyfk..lqtestpvhlalLdevatkhpllhekvlellvklleskqdeleilvqlelkkslldrmveLlarGyvvPvvkyikkclere...dlDisliRyFvtevLeiiapPYsseFvqlflplleneeitgtmrg
#MATCH       a+ +e + +e e+++e +e +++ +e   + ++++D ime + ++++k+  +  G  e    + e+Lse Y++ + +  ll+ WL +                     v  +ev+ +v++ +++   +kFD  k D+i t   ++ aW  +++ie+++wR+ll  LA  + d  ll++ ++ isd G + e+      +  ++v++  Lk   ++++ +   g  ++  +     +e+l++m+  +  t++++  ll++L + +k+ ++    +rl+  i+k     ++   ++ +  +gs++  + ++  +sll +                                               L+  D+++L+ +  s+d P+ +    ++ hP  ++ l+ +lFkp+s   +    +sk+  l+a+a+  ++    +       +e+e   + l  t  +  +  ++++n+      s + la+       kl +  +r   +a G+i w+  +   + +         +p  l l   +++khp  +++vl++   + +  + el      +lk + l + + Ll +G v  v+    + l+++   ++D sl+RyFv++ L+++ pP+s   v+ +  +l   ++++ +r+
#PP        222345677888888888899999999999*********************9998775432223789********************98888999999999977777777777788888888899999**********************5499*****************************************9999*************98777664411133222..12345599************************9999988767789******99987777666677777888888888888888888888******************************************9889**********9988777.44442233699**************99876544227***********99888877665666665555555556666655555555555554311122223333211111234544258988899***************998422334566889999999*************99999999999999999999**********************888777765322278************************9999999999888888776
#SEQ       MAARDHERKPGEVEENKEEVEVQADPVELAMAALKNPDAIMERDCYKNIKAATDKLGPEEGsklASEMLSESYHGHTPICGLLATWLADIkaassssdsteigkkedtiNVALNEVRDVVQDVMNAATKEKFDKSKGDEIMTRLTKSEAWFvDDMIESPRWRKLLIDLATTNRDSALLKYCVRRISDLGHHRELAKRINMTDDFSVYNSTLKAEFENLVGSlssGAYSS--MdldeiVEDLIRMCTSASFTFLYAVELLRTLVEKAKKQVAsddGRRLNAAIRKWQRLIEEFENAMSIGSSGSSTMLRKRRLDTSLLVSelhqhqrrrhkpspedgnghvddrdesrdslesaledllkrysrgLPLDDRDLNKLLTTDCSDD-PSTDvgklMIEHPLSIHALLGQLFKPGSSRASSmvTRSKCARLVAMAVLATDSAVGNepppaleSEDESPIERLTETLLTASQLCELLENMMtfeVISDPTLASddssaGRKLCAlALRNAPIAQGVIMWASEIAKGKGFVSsaSYPTFAPSILSLARILSAKHPFTRSTVLDIALVFPKHSNRELSYQKMNDLKLQALRLLIFLLVKGEVRAVLGSFTRRLRQQgttEMDASLVRYFVSGLLDVMQPPFSFPLVHELGSMLAAPKCIDALRS
Stramenopiles_Ochrophyta_EP00545_Synedropsis_sp_CCMP1620_P008084_CAMPEP_0119019716_NCGR_PEP_ID_MMETSP1176-20130426_22491_1_TAXON_ID_265551_ORGANISM_"Synedropsis_recta_cf_Strain_CCMP1620"_LENGTH_210_DNA_ID_CAMNT_0006973979_DNA_START_1_DNA_END_630_DNA_ORIENTATION_-                                                                                                                 36    189      4    203 PF04858.16  TH1               Family   411   560   580     53.4   1.9e-14   1 No_clan  
#HMM       iriPvvavGiiawvestvteesyfk..lqtestpvhlalLdevatkhpllhekvlellvklleskqdeleilvqlelkkslldrmveLlarGyvvPvvkyikkclere...dlDisliRyFvtevLeiiapPYsseFvqlflplleneeitgtmr
#MATCH        P va G++ w++  vt + +         +p  l lL  ++t hp  ++ vl++  ++l   + el      e++ + l +   Ll +G v  v+    + l+++   dlD sl+RyF+ + L++iapP ss  v+    ll  +++ + ++
#PP        4445.689***************9842233456799***********************************999************************999999887555599*********************999988777777777766665
#SEQ       NSSP-VAQGVVMWAKELVTANEFVGstSYPTLAPNILSLLRIISTRHPFTRPYVLDIAFEFLSHSNRELSFQKMNEIREQALRMLLFLLVQGEVCSVLGRFTQRLTKSgsfDLDASLVRYFIGGLLDVIAPPCSSLMVTATGNLLLTAKCVEALQ
Stramenopiles_Ochrophyta_EP00546_Thalassionema_frauenfeldii_P019517_CAMPEP_0178896482_NCGR_PEP_ID_MMETSP0786-20121207_1201_1_TAXON_ID_186022_ORGANISM_"Thalassionema_frauenfeldii_Strain_CCMP_1798"_LENGTH_1068_DNA_ID_CAMNT_0020566897_DNA_START_1_DNA_END_3205_DNA_ORIENTATION_-                                                                                                      78    105     77    105 PF00397.29  WW                Domain     3    31    31     35.1   1.1e-08   1 CL0680   
#HMM       pGWeeqwdpesGrvYYyNheTgetqWekP
#MATCH     + W +++d+e G vYYyN +Tg+t+W+kP
#PP        57********.*****************9
#SEQ       EKWTKHSDDE-GNVYYYNVSTGKTTWDKP
#CS        TTEEEEE-TTTT-EEEEETTT--EESS--
Stramenopiles_Ochrophyta_EP00546_Thalassionema_frauenfeldii_P019517_CAMPEP_0178896482_NCGR_PEP_ID_MMETSP0786-20121207_1201_1_TAXON_ID_186022_ORGANISM_"Thalassionema_frauenfeldii_Strain_CCMP_1798"_LENGTH_1068_DNA_ID_CAMNT_0020566897_DNA_START_1_DNA_END_3205_DNA_ORIENTATION_-                                                                                                     235    261    233    261 PF00397.29  WW                Domain     4    31    31     38.0   1.4e-09   1 CL0680   
#HMM       GWeeqwdpesGrvYYyNheTgetqWekP
#MATCH      W ++ d++ GrvYYyN+eT etqW+kP
#PP        5********.*****************9
#SEQ       KWTKHQDDS-GRVYYYNEETEETQWDKP
#CS        TEEEEE-TTTT-EEEEETTT--EESS--
Stramenopiles_Ochrophyta_EP00546_Thalassionema_frauenfeldii_P019517_CAMPEP_0178896482_NCGR_PEP_ID_MMETSP0786-20121207_1201_1_TAXON_ID_186022_ORGANISM_"Thalassionema_frauenfeldii_Strain_CCMP_1798"_LENGTH_1068_DNA_ID_CAMNT_0020566897_DNA_START_1_DNA_END_3205_DNA_ORIENTATION_-                                                                                                     282    307    280    307 PF00397.29  WW                Domain     5    31    31     35.9   6.2e-09   1 CL0680   
#HMM       WeeqwdpesGrvYYyNheTgetqWekP
#MATCH     W ++ d++ Gr YYyN+ Tg+tqW+kP
#PP        ********.*****************9
#SEQ       WSKHQDKD-GREYYYNEATGQTQWDKP
#CS        EEEEE-TTTT-EEEEETTT--EESS--
Stramenopiles_Ochrophyta_EP00546_Thalassionema_frauenfeldii_P019517_CAMPEP_0178896482_NCGR_PEP_ID_MMETSP0786-20121207_1201_1_TAXON_ID_186022_ORGANISM_"Thalassionema_frauenfeldii_Strain_CCMP_1798"_LENGTH_1068_DNA_ID_CAMNT_0020566897_DNA_START_1_DNA_END_3205_DNA_ORIENTATION_-                                                                                                     337   1013    319   1031 PF04858.16  TH1               Family    16   551   580    127.6   6.4e-37   1 No_clan  
#HMM       eetraeeseaaeellenkeevleeclekfsekDyimepgiidqlkrYvqa.GGa..PeevielLsenYravaqmanllveWLiltGvkvsevqasvenh.......................................LkelvlkkFDpkkADaiFteeGetpaWLteliehetwRsllyrLAeeyPdCLllnftiklisdaGfqgeitsistaaqqlevfsrvLktavkkileagdddekke.ieelakmvChgqhtyvfsqvllavLaretkggtt......ikrlsqeiekaA...askghdvtvitla...lngsaayaqakqAlasllsr.................................................naLnpaDitvLyklysssdpPpvell.RhPqflellidelFkpdskinpe..lkskyiellayaasvvetiakk...............kekelnkdelkatiqaiekvhaivcnak....kgssel....l.....aeldklyqciriPvvavGiiawvestvteesyfklqt..estpvhlalLdevatkhpllhekvlellvklleskqdeleilvqlelkkslldrmveLlarGyvvPvvkyikkcler......edlDisliRyFvtevLeiiapPYsseFvqlflplle
#MATCH      e+++e  +++e +++   ++l++ ++ ++ +D imepg ++++ + ++  GG+   +++++ L + +++++++  +l  WL       ++ q+  +++                                       + ++  ++F     D+iF  + ++  +L+e++++++wR ll  L  ++ + +ll   +  is+aG++ ei +  t++ ++ v+s +L++  + + + g+ +  ++ i++l + +  ++ t +f+  +l+ L + +k+ ++      i+rl   i+k      + + ++ + t+     +gs+ y++ ++  a  +s+                                                  a +   +  L++  +s +    ++l  hP  ++ l+ +l+ p+sk  +    +sk+  lla+a+  +e ++ +               +++++ +d+lk+      ++ ++v+n+      + +el    +     a ++     ++   va G++ w+e  v+e+ +    +    +p  l lL   +++hp  +++vl++  ++l   + e+      elk + l +   Ll +G vv v+  ++  l++       +lD sliRyFv + L+++apP s+  +  +  ll 
#PP        3334444556667789999*****************************96366533479**********************988644..3333333333357899*****************************9999999999*************************************************************************************999999998877777*********************99998766665555557779999999987652114555444444443333778888888888777777778888*******************************************999999999*****99888876555554259***************9955432279**********96666555444666778899999888899********8766566666666543121122222211111111114455555668888899****************99544114456*************************************9999***********************999888876222222468********************9987766655555
#SEQ       TEKEEEIVKEEEPIIDPAIKKLQDAEAALNGTDAIMEPGCFTNVGELISGlGGQegGQKAMQSLVKSFHGQTAVCGVLGLWLAELKT--TSAQKEKNEEdnkkkdgkiakspfqkdyhdhtdpfekasnnvrstveqvVTNIAKERFTKTGGDNIFNLDRNESRFLDEMMKSSIWRRLLIDLYANHRESILLTWCLTSISKAGYHREIATRITISDHFPVYSAMLASEFAVVGNGGELQGMRDlIQDLRRTCTGTAYTALFATEVLRYLVETAKKKQKaseettIRRLVTSIRKWTrlgEELEAAMVDPTVSaqtAEGSSVYRKRRRDFALTVSElhqrqrrrlqpttngdegeilddvnekdpqkdalesalxegaaticsesKAFDNVMLDHLLEGETSGNHNIGKILtLHPLAIKGLLGHLYLPGSKRAASelTRSKCARLLALAVLSAEETTSSlssnsdnsgngdvdeDKRKVREDDLKSMLLDGSRMCELVENMVsfqvASPKELeninItkdssAGVKLCLLAVKSAPVAQGVVLWAEKLVMESEFTTSASypTLSPCILSLLRMTSQHHPFTRPTVLNIASSFLGHSNTEISFQKLTELKEQSLRLLLFLLIQGEVVSVLGDMATRLKKpttgpeTNLDASLIRYFVGGLLDVLAPPCSPILLGALGELLM
Stramenopiles_Ochrophyta_EP00548_Thalassiothrix_antarctica_P009479_CAMPEP_0194153426_NCGR_PEP_ID_MMETSP0152-20130528_56404_1_TAXON_ID_1049557_ORGANISM_"Thalassiothrix_antarctica_Strain_L6-D1"_LENGTH_103_DNA_ID_CAMNT_0038858713_DNA_START_1_DNA_END_306_DNA_ORIENTATION_                                                                                                              8     95      2    102 PF04858.16  TH1               Family   115   202   580     39.0   4.4e-10   1 No_clan  
#HMM       lvlkkFDpkkADaiFteeGetpaWLteliehetwRsllyrLAeeyPdCLllnftiklisdaGfqgeitsistaaqqlevfsrvLktav
#MATCH     +  ++F  +  D+iF  e  +  +L+++++++ wR ll  L  ++ + +ll + +k is++G + ei     +a+++ v+s +L +  
#PP        55688999999********************************************************99999***********98865
#SEQ       IATERFTKAGGDNIFNLERTESLFLDDMMDSSLWRRLLIDLSAKHRESVLLTYCLKNISKRGHHREIAKGINIANHFPVYSAMLTSEF
Stramenopiles_Ochrophyta_EP00548_Thalassiothrix_antarctica_P012171_CAMPEP_0194163422_NCGR_PEP_ID_MMETSP0152-20130528_80038_1_TAXON_ID_1049557_ORGANISM_"Thalassiothrix_antarctica_Strain_L6-D1"_LENGTH_418_DNA_ID_CAMNT_0038873417_DNA_START_1_DNA_END_1252_DNA_ORIENTATION_                                                                                                           216    368    190    386 PF04858.16  TH1               Family   401   545   580     52.8   2.8e-14   1 No_clan  
#HMM       laeldklyqciriPvvavGiiawvestvteesyfklqt..estpvhlalLdevatkhpllhekvlellvklleskqdeleilvqlelkkslldrmveLlarGyvvPvvkyikkcler......edlDisliRyFvtevLeiiapPYsseFvql
#MATCH      a ++     i+   va Gi+ w+e  v+++ + +  +    +p  l lL   ++ hp  +++vl++  ++l   + e+      elk + l + + Lla+G vv v+  + k le+       +lD sliRyFv + L++iapP s+  +  
#PP        5566666667888889******************95541134569************************************9999***********************999888877222222469*******************99987655
#SEQ       SAGVKLCLLAIKSAPVAQGIVLWAEKLVMDSGFVQSASypTLSPCILSLLRITSQRHPFSRPTVLRIASSFLGHSNTEISFKRLTELKEQSLRLLIFLLAQGEVVSVLGDMTKRLEKatsgpeTNLDASLIRYFVGGLLDVIAPPCSPILLGA
Stramenopiles_Ochrophyta_EP00549_Striatella_unipunctata_P000780_CAMPEP_0118684520_NCGR_PEP_ID_MMETSP0800-20121206_6692_1_TAXON_ID_210618_ORGANISM_"Striatella_unipunctata_Strain_CCMP2910"_NCGR_SAMPLE_ID_MMETSP0800_ASSEMBLY_ACC_CAM_ASM_000638_LENGTH_558_DNA_ID_CAMNT_0006581241_DNA_START_1_DNA_END_1675_DNA_ORIENTATION_-                                                          10    122      1    154 PF04858.16  TH1               Family   134   243   580     35.9   3.7e-09   1 No_clan  
#HMM       etpaWLteliehetwRsllyrLAeeyPdCLllnftiklisdaGfqgeitsistaaqqlevfsrvLktavkkileagdddekke...ieelakmvChgqhtyvfsqvllavLar
#MATCH      + a+L ++i++++wR+ll +L   + d  ll++ ++ is +G + ei  +   + +++vf+  +  +v+   ++ ++  k     + +l++ +  + h y+++ ++l+ L  
#PP        56899********************************************************975555555444444443333235699********************98865
#SEQ       SEAAFLGKMINSDRWRKLLIELSSSHKDSALLRYCLQAISTKGHHREIACLVNPSDHFSVFKLGVLGKVALSASTEKELPKGIsglVGDLKRACISASHPYLYTIMMLQDLVT
Stramenopiles_Ochrophyta_EP00549_Striatella_unipunctata_P000780_CAMPEP_0118684520_NCGR_PEP_ID_MMETSP0800-20121206_6692_1_TAXON_ID_210618_ORGANISM_"Striatella_unipunctata_Strain_CCMP2910"_NCGR_SAMPLE_ID_MMETSP0800_ASSEMBLY_ACC_CAM_ASM_000638_LENGTH_558_DNA_ID_CAMNT_0006581241_DNA_START_1_DNA_END_1675_DNA_ORIENTATION_-                                                         244    504    231    510 PF04858.16  TH1               Family   319   557   580     54.5   8.7e-15   1 No_clan  
#HMM       ellRhPqflellidelFkpdsk.i.npelkskyiellayaasvvetiakk............kekelnkdelkatiqaiekvhaivcnak..kgssellaeldk.lyqci.riPvvavGiiawvestvteesyfklqtest..pvhlalLdevatkhpllhekvlellvklleskqdeleilvqlelkkslldrmveLlarGyvvPvvkyikkclere...dlDisliRyFvtevLeiiapPYsseFvqlflplleneeitg
#MATCH     +ll hP  ++ l++ lFk++   i    lk+k+ ++l  a+  +e+                 ++++ kd ++   +  ek+  +v+ +    +++   a++++ l   + +  vva G + w+   v  + +    +  t  p  l lL  +++ h+  ++ vl++ v++l+    +l    q  lk + l +  +L + G    v+  +   l+++   ++D sl+RyF+ ++L++++pPYs   v+ +  +l   ++t+
#PP        57899*************88542414468999999987665544443332233443333322344445555555.334455444433222112333333444331333441667899****************9965544321699********************************************************99999999988888753448***********************99999988887777765
#SEQ       KLLAHPLTIKALLSYLFKTGYArItSLPLKHKCAKILCAAVLAAEVSVSPdgelpedetintLNNSMAKDVVQG-CTLCEKAEIMVSFTVteDAKESANASVGQeLSVLVrKSVVVAKGALLWASDLVNAPEFPSTAAYPTlsPSILSLLRVISANHSFTRRAVLNIAVAFLQHSSPDLSFQKQNALKEQSLRLLLHLFSFGEAPAVLGKLTSRLSKGgaaEMDASLVRYFIGGMLDMMGPPYSLLLVRSMCDFLMARKCTD
Stramenopiles_Ochrophyta_EP00551_Chaetoceros_affinis_P006468_CAMPEP_0203685898_NCGR_PEP_ID_MMETSP0090-20130426_48784_1_ASSEMBLY_ACC_CAM_ASM_001088_TAXON_ID_426623_ORGANISM_"Chaetoceros_affinis_Strain_CCMP159"_LENGTH_918_DNA_ID_CAMNT_0050555109_DNA_START_1_DNA_END_2755_DNA_ORIENTATION_                                                                                           66     96     66     96 PF00397.29  WW                Domain     1    31    31     47.9   1.1e-12   1 CL0680   
#HMM       LPpGWeeqwdpesGrvYYyNheTgetqWekP
#MATCH     LPpGW e  d++sG++YYyN+eT++t+W++P
#PP        8*****************************9
#SEQ       LPPGWTELMDDSSGVPYYYNEETNVTTWDRP
#CS        X-TTEEEEE-TTTT-EEEEETTT--EESS--
Stramenopiles_Ochrophyta_EP00551_Chaetoceros_affinis_P006468_CAMPEP_0203685898_NCGR_PEP_ID_MMETSP0090-20130426_48784_1_ASSEMBLY_ACC_CAM_ASM_001088_TAXON_ID_426623_ORGANISM_"Chaetoceros_affinis_Strain_CCMP159"_LENGTH_918_DNA_ID_CAMNT_0050555109_DNA_START_1_DNA_END_2755_DNA_ORIENTATION_                                                                                          150    382    146    394 PF04858.16  TH1               Family     4   202   580     57.0   1.5e-15   1 No_clan  
#HMM       yeeekweeeas.geetraeeseaaeellenkeevleecl.ekfsekDyimepgiidqlkrYv...qaGGaPeevielLsenYravaqmanllveWLiltGvkvsevqasvenh........................LkelvlkkFDpk....kADaiFt.eeGetpaWLteliehetwRsllyrLAeeyPdCLllnftiklisdaGfqgeit.sistaaqqlevfsrvLktav
#MATCH      ++++ ee+++   e+ a e++++e  + +++e++ e+  e ++++D i+ep + +++   v   +  G+ e     L + Y +++++  ll +WL +   ++++ ++                             ++++++k+   +      ++i   +     ++L+e++eh+ wR ll  L   yP+  ll + +k is++G++ ei   i   + +++vf+ +L + +
#PP        334444444442333444455555555788888877775267899*******999988776622145566555.5666778******************98888776655444478899*****************98899998755442221445565415677889********************************************62699***********998766
#SEQ       TQQQQTEETQNgDTEQDAVEEKEEEVPKKDPREIQLELAtEMLAKPDAILEPRAAEHVLTLVreqKKKGTAEA-RRSLVSTYGSMTATCGLLTKWLVDLSTNDTDSNKDTMASststnkktntskqrnqaaepirqlIESVIIKTAKENytieAQENILNlKSSSDRNFLQEMMEHPPWRRLLIDLSAAYPNSPLLTYCLKEISKRGYHREIAkRIQNQSDYFDVFHGMLVSEL
Stramenopiles_Ochrophyta_EP00551_Chaetoceros_affinis_P006468_CAMPEP_0203685898_NCGR_PEP_ID_MMETSP0090-20130426_48784_1_ASSEMBLY_ACC_CAM_ASM_001088_TAXON_ID_426623_ORGANISM_"Chaetoceros_affinis_Strain_CCMP159"_LENGTH_918_DNA_ID_CAMNT_0050555109_DNA_START_1_DNA_END_2755_DNA_ORIENTATION_                                                                                          441    870    417    892 PF04858.16  TH1               Family   217   562   580     61.5   6.5e-17   1 No_clan  
#HMM       ieelakmvChgqhtyvfsqvllavLa.retkggtt...............ikrlsqeiekaAaskghdvtvitlalngsaayaqakqAlasllsr.......................................naLnpaDitvLyklyss.sdpPpvellRhPqflellidelFk..pdskinpelkskyiellayaasvvetiakk.............kekelnkdelkatiqai.......ek...vhaivcnakkgssellaeldklyq..ciriPvvavGiiawvestvteesyfk..lqtestpvhlalLdevatkhpllhekvlellvklleskqdeleilvqlelkkslldrmveLlarGyvvPvvkyikkcleredlDisliRyFvtevLeiiapPYsseFvqlflplleneeitgtmrge
#MATCH     +e+l++ +  ++ ty++++ +l+ L  r t++++t                 r+++e+e + ++++    +  + l+   +  q +  +++l  r                                         ++   + +L+   s+  ++  ++l+ hP  l+ l+++l+    ++ +    k+k+ +l+a+a+  +e++  +             k+++ ++ ++    + i       e+   v++ v +++ +++    ++++  +  c+++  v+ G + w++     + + +       +p  l l   +a++hp  +e v+ l + +l    +el       +k + l +   +l++G  v + + i+  +++++lD  liRyFv++vL+i+ pP s  F++ f +ll ++ +++ ++++
#PP        5667777777777777777777655414455555567777777777766655666666666666666666666666543.3344555566665556666666666666777777777777777777777776654555555666666554413578899***************987567778999***********987766543222334455566655334444445555444441111111330003333344445555555566654333399*999******************994333455678999999******************************99999**********************************************************************99999875
#SEQ       VEDLKRTCTSTAYTYIYTREMLHELIkRATNKAKTasgpkglglqrsikkWSRIAEELEYHMMKSQSSSKSQSFSLEKK-RRMQISLVVNELQQRqrrridtvstpsataslshslsqsldsqiialmrrhsmgCVVDEFILDKLLGISSNyLEQLGLSLIDHPLALDALMHALYVhtGGKMLSIGIKTKCAKLVAMAVIAAEKKLIEslddedkredwvqKKQSQDVKDVDCIADMIvkgsqlcEQaenVVKFVVTEEESKTLSSGSVGSQLSllCLKCAPVSEGFLLWAREKCNGNEFAEsaAYPTLAPGILSLSRIIAKHHPFSRESVVGLAILFLRHSSSELSFQKMNAIKEQALRLLLIVLTQGLGVHIFQIISPKIQKGQLDSNLIRYFVSGVLDIVCPPVSMSFIHAFSQLLTSKPCIDALKSK
Stramenopiles_Ochrophyta_EP00553_Chaetoceros_curvisetus_P004345_CAMPEP_0204634034_NCGR_PEP_ID_MMETSP0717-20131115_28348_1_ASSEMBLY_ACC_CAM_ASM_000666_TAXON_ID_230516_ORGANISM_"Chaetoceros_curvisetus"_LENGTH_323_DNA_ID_CAMNT_0051652347_DNA_START_1_DNA_END_972_DNA_ORIENTATION_-                                                                                                    92    272     14    291 PF04858.16  TH1               Family   381   559   580     61.3   7.7e-17   1 No_clan  
#HMM       qaiekvhaivcnakkgssellaeldk.l.yqciriPvvavGiiawvestvteesyfk.lqtestp.vhlalLdevatkhpllhekvlellvklleskqdeleilvqlelkkslldrmveLlarGyvvPvvkyikkcleredlDisliRyFvtevLeiiapPYsseFvqlflplleneeitgtm
#MATCH     + +e++++ v +++ + s   +++++ l  qci++  va G + w+++  +++ +   +  + t+   l l   ++  hpll+e v+++ + +++  ++el       +k + l +   + ++G v+ v + ++  l+    D  liRyFv+++L i+ pPYs   v+ f +ll n+++++ +
#PP        3456666666677766666666665413258************************9977777776699999999****************************976677999**********************998876..********************************9999998776
#SEQ       EQVENIVKFVVTEDISGSSDSSSVGAqLsAQCIKYSTVAQGFLMWAKTRASNSEFASsVAYQYTApGILSLARIISIRHPLLRESVMDIAILFVKHSNSELSYQKLNAIKEQALRLLLIVASKGLVIEVFNIVASQLSS--FDSGLIRYFVSGALSIMRPPYSLSLVRSFGQLLLNKSCIDAL
Stramenopiles_Ochrophyta_EP00554_Chaetoceros_debilis_P001258_CAMPEP_0194097626_NCGR_PEP_ID_MMETSP0149-20130528_57963_1_TAXON_ID_122233_ORGANISM_"Chaetoceros_debilis_Strain_MM31A-1"_LENGTH_835_DNA_ID_CAMNT_0038783655_DNA_START_1_DNA_END_2502_DNA_ORIENTATION_                                                                                                                       24    283      8    293 PF04858.16  TH1               Family    16   201   580     39.5   3.1e-10   1 No_clan  
#HMM       eetraeeseaaeellenkeevleeclekfsekDyimepgiidqlkrYvqaGGaPeevielLsenYravaqmanllveWLiltGvkvsevqasvenh....................................................................LkelvlkkFDpkkADai....FteeG...etpaWLteliehetwRsllyrLAe..eyPdCLllnftiklisdaGfqgeitsistaaqqlevfsrvLkta
#MATCH     +e+++  ++++e   + +e +le  ++ +s++D i+ep++ ++    v+aG +P+     L + Y++++++  +l +WL +  v     ++    +                                                                    ++++++++  ++  +++      e+    +   + +e++eh++wR ll  LA   ++ +  +l++ +  is++G + ei      + +++vf+r++ + 
#PP        344444445555668899999*********************************95...5889****************999665444444333334578889999******************************************************7776444444333333222221110333321113356789****************6447999***********************************98765
#SEQ       QEEEEPIKQEEEPPRDSQEGKLEHAKNALSQADAILEPDVAEHAFTVVSAGINPSV---SLVKGYTGQTAICGILSKWLLDLKVANAVTDKKGTSKstttttskgasqsgkggalnsitfsksgvgsgsssstnkkggtdatstgtdketlsiknatadsirqlVEKVIVRTAKTNFTEEVqermVQEKDtfvKFARFAKEMMEHSRWRRLLIDLAGmpQHKNSPFLKYCLEEISKRGHHREIAKRMNQSDYFDVFHRMVVNE
Stramenopiles_Ochrophyta_EP00554_Chaetoceros_debilis_P001258_CAMPEP_0194097626_NCGR_PEP_ID_MMETSP0149-20130528_57963_1_TAXON_ID_122233_ORGANISM_"Chaetoceros_debilis_Strain_MM31A-1"_LENGTH_835_DNA_ID_CAMNT_0038783655_DNA_START_1_DNA_END_2502_DNA_ORIENTATION_                                                                                                                      633    797    607    813 PF04858.16  TH1               Family   391   550   580     44.1   1.2e-11   1 No_clan  
#HMM       cnakkgssellaeldkl..yqciriPvvavGiiawvestvteesyfk..lqtestpvhlalLdevatkhpllhekvlellvklleskqdeleilvqlelkkslldrmveLlarGyvvPvvkyikkcle.redlDisliRyFvtevLeiiapPYsseFvqlflpll
#MATCH      +++ ++    +++++    qci++  va G + w++  ++++ +         +p  l lL  +++ hpll+e+v++    +l+  ++el       ++ + l +   + ++G  + v + +   l+ +++ D+ ++RyFv ++Le++ pP+s   v+ +  +l
#PP        344444445555555431148************************9953334566699********************9999***********99999**********************9998766537899**********************9998887776
#SEQ       VTEEVSAVSSTSSVGTQlsAQCIKCGTVAQGFLMWAKKRISNSDFISsaAYPYTAPGILSLLRIISNRHPLLRETVVDSALIFLDHSNSELSYQKMNTIREQALRLLLIIASKGLAIEVFEKVTLKLKgKSSFDPGMVRYFVGGALEVMRPPFSLSVVRSMGTML
Stramenopiles_Ochrophyta_EP00554_Chaetoceros_debilis_P010947_CAMPEP_0194108166_NCGR_PEP_ID_MMETSP0150-20130528_7911_1_TAXON_ID_122233_ORGANISM_"Chaetoceros_debilis_Strain_MM31A-1"_LENGTH_1160_DNA_ID_CAMNT_0038796797_DNA_START_44_DNA_END_3523_DNA_ORIENTATION_-                                                                                                                    110    137    109    137 PF00397.29  WW                Domain     3    31    31     33.1   4.6e-08   1 CL0680   
#HMM       pGWeeqwdpesGrvYYyNheTgetqWekP
#MATCH     + W+e+ d+e G++YYyN +T+et W+ P
#PP        68********.****************98
#SEQ       EEWIEYQDDE-GKTYYYNATTQETAWDLP
#CS        TTEEEEE-TTTT-EEEEETTT--EESS--
Stramenopiles_Ochrophyta_EP00554_Chaetoceros_debilis_P010947_CAMPEP_0194108166_NCGR_PEP_ID_MMETSP0150-20130528_7911_1_TAXON_ID_122233_ORGANISM_"Chaetoceros_debilis_Strain_MM31A-1"_LENGTH_1160_DNA_ID_CAMNT_0038796797_DNA_START_44_DNA_END_3523_DNA_ORIENTATION_-                                                                                                                    212    238    210    238 PF00397.29  WW                Domain     4    31    31     30.0   4.5e-07   1 CL0680   
#HMM       GWeeqwdpesGrvYYyNheTgetqWekP
#MATCH      W ++ d++ Gr YYyN +Tg+tqW+ P
#PP        7********.****************99
#SEQ       EWAKYQDDD-GRDYYYNATTGVTQWDMP
#CS        TEEEEE-TTTT-EEEEETTT--EESS--
Stramenopiles_Ochrophyta_EP00554_Chaetoceros_debilis_P010947_CAMPEP_0194108166_NCGR_PEP_ID_MMETSP0150-20130528_7911_1_TAXON_ID_122233_ORGANISM_"Chaetoceros_debilis_Strain_MM31A-1"_LENGTH_1160_DNA_ID_CAMNT_0038796797_DNA_START_44_DNA_END_3523_DNA_ORIENTATION_-                                                                                                                    344    603    328    613 PF04858.16  TH1               Family    16   201   580     38.6   5.7e-10   1 No_clan  
#HMM       eetraeeseaaeellenkeevleeclekfsekDyimepgiidqlkrYvqaGGaPeevielLsenYravaqmanllveWLiltGvkvsevqasvenh....................................................................LkelvlkkFDpkkADai....FteeG...etpaWLteliehetwRsllyrLAe..eyPdCLllnftiklisdaGfqgeitsistaaqqlevfsrvLkta
#MATCH     +e+++  ++++e   + +e +le  ++ +s++D i+ep++ ++    v+aG +P+     L + Y++++++  +l +WL +  v     ++    +                                                                    ++++++++  ++  +++      e+    +   + +e++eh++wR ll  LA   ++ +  +l++ +  is++G + ei      + +++vf+r++ + 
#PP        344444445555668899999*********************************95...5889****************999665444444333334578889999******************************************************7776444444333333222221110333321113356789****************6447999***********************************98765
#SEQ       QEEEEPIKQEEEPPRDSQEGKLEHAKNALSQADAILEPDVAEHAFTVVSAGINPSV---SLVKGYTGQTAICGILSKWLLDLKVANAVTDKKGTSKstttttskgasqsgkggalnsitfsksgvgsgsssstnkkggtdatstgtdketlsiknatadsirqlVEKVIVRTAKTNFTEEVqermVQEKDtfvKFARFAKEMMEHSRWRRLLIDLAGmpQHKNSPFLKYCLEEISKRGHHREIAKRMNQSDYFDVFHRMVVNE
Stramenopiles_Ochrophyta_EP00554_Chaetoceros_debilis_P010947_CAMPEP_0194108166_NCGR_PEP_ID_MMETSP0150-20130528_7911_1_TAXON_ID_122233_ORGANISM_"Chaetoceros_debilis_Strain_MM31A-1"_LENGTH_1160_DNA_ID_CAMNT_0038796797_DNA_START_44_DNA_END_3523_DNA_ORIENTATION_-                                                                                                                    931   1095    905   1111 PF04858.16  TH1               Family   391   550   580     43.4     2e-11   1 No_clan  
#HMM       cnakkgssellaeldkl..yqciriPvvavGiiawvestvteesyfk..lqtestpvhlalLdevatkhpllhekvlellvklleskqdeleilvqlelkkslldrmveLlarGyvvPvvkyikkcle.redlDisliRyFvtevLeiiapPYsseFvqlflpll
#MATCH      +++ ++    +++++    qci++  va G + w++  ++++ +         +p  l lL  +++ hpll+e+v++    +l+  ++el       ++ + l +   + ++G  + v + +   l+ +++ D+ ++RyFv ++Le++ pP+s   v+ +  +l
#PP        344444445555555431148************************9953334566699********************9999***********99999**********************9998766537899**********************9998887766
#SEQ       VTEEVSAVSSTSSVGTQlsAQCIKCGTVAQGFLMWAKKRISNSDFISsaAYPYTAPGILSLLRIISNRHPLLRETVVDSALIFLDHSNSELSYQKMNTIREQALRLLLIIASKGLAIEVFEKVTLKLKgKSSFDPGMVRYFVGGALEVMRPPFSLSVVRSMGTML
Stramenopiles_Ochrophyta_EP00555_Chaetoceros_dichaeta_P005012_CAMPEP_0198261158_NCGR_PEP_ID_MMETSP1447-20131203_9943_1_TAXON_ID_420782_ORGANISM_"Chaetoceros_dichaeta_Strain_CCMP1751"_LENGTH_490_DNA_ID_CAMNT_0043948991_DNA_START_1_DNA_END_1471_DNA_ORIENTATION_                                                                                                                    222    428    155    439 PF04858.16  TH1               Family   367   560   580     47.7   9.8e-13   1 No_clan  
#HMM       kekelnkdelk....atiqaiekvhai...vcnakkgssellaeldkl.yqciriPvvavGiiawvestvteesyfk..lqtestpvhlalLdevatkhpllhekvlellvklleskqdeleilvqlelkkslldrmveLlarGyvvPvvkyikkcler...edlDisliRyFvtevLeiiapPYsseFvqlflplleneeitgtmr
#MATCH      + +l++del     +  q +ekv ++   v +++ ++++ l+   +l + ci+   va G + w+      + +         +p  l l   +a++hp  ++ v++l   +le ++ +l     + lk + l +   L ++G    v k i k +++   +++D sl+RyF++++Leii pP s  Fv+ + ++l  + + + ++
#PP        345667777751222334556666555111455555555555544444599******************9999998744455667888999999**********************************************************9998876222589*******************************99888777665
#SEQ       LRCQLKRDELAkvilSGCQLVEKVETMvgfVVTEDVAETDDLSVGRQLsFLCIKHAPVAQGFLLWATEHCNGKEFPAspPYPTLAPGVLGLARIIAKHHPFSRQDVMDLALIFLEHNHTDLSYQKMIALKEQCLRLLLFLTTQGLAADVYKIIDKKIRQhgsSEIDSSLMRYFISGALEIIRPPVSVPFVRSMGKMLSAKLCVDALN
Stramenopiles_Ochrophyta_EP00557_Chaetoceros_sp_GSL56_P008390_CAMPEP_0176505974_NCGR_PEP_ID_MMETSP0200_2-20121128_16789_1_TAXON_ID_947934_ORGANISM_"Chaetoceros_sp._Strain_GSL56"_LENGTH_973_DNA_ID_CAMNT_0017905581_DNA_START_1_DNA_END_2921_DNA_ORIENTATION_-                                                                                                                        124    152    123    152 PF00397.29  WW                Domain     2    31    31     38.1   1.2e-09   1 CL0680   
#HMM       PpGWeeqwdpesGrvYYyNheTgetqWekP
#MATCH     P+ W ++ d+e Gr+YYyN+ T +tqWe+P
#PP        889********.*****************9
#SEQ       PSVWTKYQDDE-GRYYYYNSMTEQTQWERP
#CS        -TTEEEEE-TTTT-EEEEETTT--EESS--
Stramenopiles_Ochrophyta_EP00557_Chaetoceros_sp_GSL56_P008390_CAMPEP_0176505974_NCGR_PEP_ID_MMETSP0200_2-20121128_16789_1_TAXON_ID_947934_ORGANISM_"Chaetoceros_sp._Strain_GSL56"_LENGTH_973_DNA_ID_CAMNT_0017905581_DNA_START_1_DNA_END_2921_DNA_ORIENTATION_-                                                                                                                        240    910    212    922 PF04858.16  TH1               Family    33   549   580    108.9   2.9e-31   1 No_clan  
#HMM       keevleeclekfsekDyimepgiidqlkrYvqaGGaPeevielLsenYravaqmanllveWLilt.Gvkvsevqasvenh..........................................................LkelvlkkFDpkkADaiFteeGetpaWLteliehetwRsllyrLAeeyPdCLllnftiklisdaGfqgeitsistaaqqlevfsrvLktavkki....leagdddekke.........ieelakmvChgqhtyvfsqvllavLaretkggtt................ikrlsqeiekaAaskghdvtvitlalngsaayaqakqAlas..llsr.......................................naLnpaDitvLyklysssd........pPpvellRh.PqflellidelFkpdskinp.elkskyiellayaasvvetiakk......kekelnkdelkatiqai..........ekvhaivcnakkgssellaeldklyq..ciriPvvavGiiawvestvteesyfk..lqtestpvhlalLdevatkhpllhekvlellvklleskqdeleilvqlelkkslldrmveLlarGyvvPvvkyikkclere..dlDisliRyFvtevLeiiapPYsseFvqlflpl
#MATCH     + +++e  ++ +s++D ++ep++  +l    +  G  e ++++L + Y  ++++  +l +WL ++  v+ ++   s +n                                                           + ++   +F  +    +     ++ ++ +e++ehe+wR ll  L  ey d +ll + +k is++G++ ei      + ++evf+ +L + +  +    ++ g d +++          +++l++     + tyv+   ll  L + +k  ++                 +rl ++i k+      ++++ t  ln   ++++a +Al+s  l  r                                        +++ + +++L+ +  s+         +   +llR+ P   e l+  lF + ++i + e+k k+++l+a+a+  +e+  k        + ++++d++ + +++i          e+v++ v ++  +  e  +++++  +  c+r+ +va G + w++  +t++ + +        p  l l+  +a++hpll++  +e+  ++l   ++el       +k + l +   + ++G  + v ++i+++l+++  + D  liRyF+t+vL+i++pP s  Fv+ f  +
#PP        556666677778999***********998666555.5788999999****************9874333332..23333356778899999999999999*****************************99998555444455556777777778878888999**********************************************999************9987543122244444444432333344445678888999999******9999999877766665799******7775555555666665555....45677788999999999999999752255559************************************9866777777776544443333665444333346777549999*********9999964499***********999988776656665545667777777766655111111111144444445555666778888876554359***********************9942233456799***********************************99999*****************************9762268*************************977555
#SEQ       QLSRIEIAEQFLSQPDAVLEPDASMHLLTLAEGKG-AEVALKTLVSSYMNQTAICGVLCKWLVDAkTVNEKD--GSFKNIggsggggggmikvpssvvggaassasasrtaaavveafdvkkmhlanveairqvmeevIGKIAKTNFTQEAQQRMLHLTKKERQFFEEMMEHERWRRLLIDLSAEYKDSVLLTLLLKSISKRGYHREIAKRINQSDYFEVFHGMLSSELVLLgklgVNGGRDISNELseidsietiLDDLKRQSTTNEYTYVYVIELLDELIEKSKSKVKnlsgpkalglaratnkWERLREDIFKHM----IKASESTPSLNPLLRKRRADTALTSsdLHQRqrrkvrmigksenrteeydkirysvesgvvnllkkysmnTNIDDGVLNQLLYNPHSDKslgteqsqEKLGNLLRKyPLATEYLLRCLFVTSARIRSgEMKLKCCKLVAMASLTAEKDLKAqidiedGSVSIQEDQVSTMTKTIlkgsqlceqvENVVKFVVTEGVSVDEDTTSVGAQLSslCVRCSAVAQGFVMWAQERITNDGFANsaAYPYIGPGILSLVRIIANHHPLLRSSAIEIALTFLGHSNSELSYQKMNAIKEQALRLLLIITTKGLSIDVFNAISESLKNGqsKFDSGLIRYFITGVLDIVSPPISVSFVRSFGSM
Stramenopiles_Ochrophyta_EP00559_Dactyliosolen_fragilissimus_P007366_CAMPEP_0184871016_NCGR_PEP_ID_MMETSP0580-20130426_39559_1_TAXON_ID_1118495_ORGANISM_"Dactyliosolen_fragilissimus"_LENGTH_710_DNA_ID_CAMNT_0027373439_DNA_START_1_DNA_END_2133_DNA_ORIENTATION_-                                                                                                                     6     73      2     80 PF04858.16  TH1               Family   136   201   580     25.7   4.7e-06   1 No_clan  
#HMM       paWLteliehetwRsllyrLAeeyPdCLllnftiklisdaGfqgei..tsistaaqqlevfsrvLkta
#MATCH      ++L+++++ ++wR ll  L  +y    +l++ i  is++G++ ei  ++i+  + +++vf  +L + 
#PP        679*******************************************66689999*******9999876
#SEQ       RDFLQDMMSCKRWRHLLIDLSAKYTTSGVLKYCIEEISKRGYHREIahRNITIGSDYFQVFGGMLTSE
Stramenopiles_Ochrophyta_EP00559_Dactyliosolen_fragilissimus_P007366_CAMPEP_0184871016_NCGR_PEP_ID_MMETSP0580-20130426_39559_1_TAXON_ID_1118495_ORGANISM_"Dactyliosolen_fragilissimus"_LENGTH_710_DNA_ID_CAMNT_0027373439_DNA_START_1_DNA_END_2133_DNA_ORIENTATION_-                                                                                                                   497    661    450    674 PF04858.16  TH1               Family   410   562   580     28.4   7.1e-07   1 No_clan  
#HMM       ciriPvvavGiiawvestvteesyfk..lqtestpvhlalLdevatkhpllhekvlellvklleskqdeleilvqlelkkslldrmveLlarGyvvPvvkyikk..........cleredlDisliRyFvtevLeiiapPYsseFvqlflplleneeitgtmrge
#MATCH     ci+   +a+G + w+    + + +         +p  l l   +a+ hp  +++vl+l  +++   ++el      +lk + l +   L a G  + v  ++ k          + +   +D +l+RyF++++L+i+ pP s  F++ + ++l   ++++ + + 
#PP        8999889999999999999999998843334456788999999*******************************************************99886522222222212344579********************************999988766444
#SEQ       CIKHSPIATGFLMWASERTQGKEFVAsaAYPTLAPGILSLSRIIASYHPFTRNRVLDLTLSFISHSNSELSYQKTKDLKEQCLRLLLCLSAWGLAIEVFDFMGKklgqslggiaSSKSYYIDAALLRYFISGMLDIVRPPVSIPFIRSIGQMLSTRSCIEALMSS
Stramenopiles_Ochrophyta_EP00562_Extubocellulus_spinifer_P003407_CAMPEP_0178486454_NCGR_PEP_ID_MMETSP0696-20121128_8815_1_TAXON_ID_265572_ORGANISM_"Extubocellulus_spinifer_Strain_CCMP396"_LENGTH_1020_DNA_ID_CAMNT_0020114117_DNA_START_1_DNA_END_3058_DNA_ORIENTATION_                                                                                                              137    164    135    164 PF00397.29  WW                Domain     3    31    31     41.2   1.4e-10   1 CL0680   
#HMM       pGWeeqwdpesGrvYYyNheTgetqWekP
#MATCH     p We+++d+e Gr+YYyN  Tge++We P
#PP        89********.****************98
#SEQ       PEWEAVKDRE-GRTYYYNRATGESSWEVP
#CS        TTEEEEE-TTTT-EEEEETTT--EESS--
Stramenopiles_Ochrophyta_EP00562_Extubocellulus_spinifer_P003407_CAMPEP_0178486454_NCGR_PEP_ID_MMETSP0696-20121128_8815_1_TAXON_ID_265572_ORGANISM_"Extubocellulus_spinifer_Strain_CCMP396"_LENGTH_1020_DNA_ID_CAMNT_0020114117_DNA_START_1_DNA_END_3058_DNA_ORIENTATION_                                                                                                              221    246    218    246 PF00397.29  WW                Domain     5    31    31     28.1   1.7e-06   1 CL0680   
#HMM       WeeqwdpesGrvYYyNheTgetqWekP
#MATCH     W  + +++ G  YY+N+ TgetqWe+P
#PP        77788999.*****************9
#SEQ       WTGYMTDQ-GTRYYFNEITGETQWERP
#CS        EEEEE-TTTT-EEEEETTT--EESS--
Stramenopiles_Ochrophyta_EP00562_Extubocellulus_spinifer_P003407_CAMPEP_0178486454_NCGR_PEP_ID_MMETSP0696-20121128_8815_1_TAXON_ID_265572_ORGANISM_"Extubocellulus_spinifer_Strain_CCMP396"_LENGTH_1020_DNA_ID_CAMNT_0020114117_DNA_START_1_DNA_END_3058_DNA_ORIENTATION_                                                                                                              305    984    296   1008 PF04858.16  TH1               Family    12   561   580     95.6   3.1e-27   1 No_clan  
#HMM       easgeetraeeseaaeellenkeevleeclek.fsekDyimepgiidqlkrYvqaGGaP...eevielLsenYravaqmanllveWLilt....Gvkvsevqasvenh.....................................LkelvlkkFDpkkADaiFteeGetpaWLteliehetwRsllyrLAeeyPdCLllnftiklisdaGfqgeitsistaaqqlevfsrvLktavk.....ki....leagdddekkeieelakmvChgqhtyvfsqvllavLaretkggtt...................ikrlsqeiekaAaskghdvtvitlalngsaayaqakqAlasllsr...........................................................naLnpaDitvLyklysssdpPpvell..RhPqflellidelFkpds.ki.npelkskyiellayaa.svvetiakk..kekelnkdelkatiqaiekvhaivcn.........akkgssellaeldklyq..ciriPvvavGiiawvestvteesyfk..lqtestpvhlalLdevatkhpllhekvlellvklleskqdeleilvqlelkkslldrmveLlarGyvvPvvkyikkcleredlDisliRyFvtevLeiiapPYsseFvqlflplleneeitgtmrg
#MATCH     + ++ e+++ee ++a   + +++ev  e+ ek ++ +D ++e + +d++ + v+  G+     ++++ +    ++ +++  +l  W+       G   +  ++ ++++                                     +  +  ++F  +k D+i      + a+L+++ie+++wR ll  L   y d  ll + +k is++G + ei      + ++ vf+ +L + ++     ++     ++++d+ ++ i++l++ +  +  tyv+s+ ll+ L+  +++  +                     rl++e                  l++++  ++++ A  s  s                                                              L+    + L+++  ++d+  +  +   hP  l  l+d lF+p+  ++   el++++ +l+a+a+ +v +  ak+  +++   +d++   ++++ +  +++++         ++ ++ ++  ++++  +  ci+ Pvva G + w     +   +         +p  l l   ++ +hpl ++ v ++  ++l+    el       lk + l +   L + G  v v ++i        lD +l+RyF++ vL+++ p Ys   ++ +  ll ++ + + +r+
#PP        2233344444444444446788888878776648999***********9999976554322245555554444566666666655654333337444444333333335556669999999*******************99998999999************999999************************************************999*************998622222221111233444455559999*******************9987655444434555555544433332222233333..................333333333333333322223333333333334458999**************************************98789999999*****99***99996552359*************99633324599**********983455566665774444434444444444333333322200000001133444444455543322239****************99999999843334556788999999*****************************888889*********************99975....479***********************************99999887
#SEQ       DRERVEEQEEEGKEAGVPQRDPKEVALEVAEKgVARTDAVLEQDCLDHVAEIVDQLGSNvggRKAMKEIIASNHGLTAICGVLGLWITGLrttlGSANTGSESPAKVNaaaaaaxtsksngvsvasasssassapdqvrsivegiVSRFATEQFSVEKGDSILDLSKAEAAFLENMIENKRWRRLLIDLSATYKDSALLTYCLKEISKRGHHREIAKRINQSDYFGVFNAMLTSELEflgkvGLgetgADESPDTLDSVISNLIRTCTSTSYTYVYSRELLHGLTAGASQKWAeveekdsaealalarairrWTRLNEE------------------LEAAMVLPESSIASGSSASAivrkrrldvammtsdlhqrqrqriapaskdemptvperntvrdnldtaveklirkyamgLVLDNETAEALLRASYGNDKLLIGDIlnAHPVALTALMDYLFRPGRlRVrSLELRHRCAKLMALASlAVRKALAKSygEDDDAIEDNVDEFTKVVLRGSQLCEQietmvsftvVDDANFKEGGSVGRELSslCIKNPVVAQGALIWSTERASGVEFVDsaAYPTLAPGILGLARIISIHHPLSRPSVQKIAFQFLKHSPPELSFKKVEALKEQALRLLLWLCTEGDAVRVFSAITS----AGLDSALLRYFMSVVLQAMQPAYSLPLIRSMGALLSSKRCVDALRS
Stramenopiles_Ochrophyta_EP00563_Minutocellus_polymorphus_P003970_CAMPEP_0181045858_NCGR_PEP_ID_MMETSP1070-20121207_14039_1_TAXON_ID_265543_ORGANISM_"Minutocellus_polymorphus_Strain_NH13"_LENGTH_1072_DNA_ID_CAMNT_0023124429_DNA_START_1_DNA_END_3213_DNA_ORIENTATION_                                                                                                                2     22      1     22 PF00397.29  WW                Domain    10    31    31     27.7   2.3e-06   1 CL0680   
#HMM       dpesGrvYYyNheTgetqWekP
#MATCH     d+e Gr+YYyN+  ge++We P
#PP        788.****************98
#SEQ       DDE-GRTYYYNTVSGESSWEAP
#CS        -TTTT-EEEEETTT--EESS--
Stramenopiles_Ochrophyta_EP00563_Minutocellus_polymorphus_P003970_CAMPEP_0181045858_NCGR_PEP_ID_MMETSP1070-20121207_14039_1_TAXON_ID_265543_ORGANISM_"Minutocellus_polymorphus_Strain_NH13"_LENGTH_1072_DNA_ID_CAMNT_0023124429_DNA_START_1_DNA_END_3213_DNA_ORIENTATION_                                                                                                              270    298    269    298 PF00397.29  WW                Domain     2    31    31     36.1   5.3e-09   1 CL0680   
#HMM       PpGWeeqwdpesGrvYYyNheTgetqWekP
#MATCH     P  W  ++d+e Gr+YYyN+ TgetqWe+P
#PP        788999*****.*****************9
#SEQ       PQRWTGYKDDE-GRTYYYNEATGETQWERP
#CS        -TTEEEEE-TTTT-EEEEETTT--EESS--
Stramenopiles_Ochrophyta_EP00563_Minutocellus_polymorphus_P003970_CAMPEP_0181045858_NCGR_PEP_ID_MMETSP1070-20121207_14039_1_TAXON_ID_265543_ORGANISM_"Minutocellus_polymorphus_Strain_NH13"_LENGTH_1072_DNA_ID_CAMNT_0023124429_DNA_START_1_DNA_END_3213_DNA_ORIENTATION_                                                                                                              347   1030    332   1036 PF04858.16  TH1               Family    16   561   580     86.4   1.9e-24   1 No_clan  
#HMM       eetrae..eseaaeellenkeevleeclekfsekDyimepgiidqlkrYv.qaGGa...PeevielLsenYravaqmanllveWLilt........Gvkvsevqasvenh.........................................LkelvlkkFDpkkADaiFteeGetpaWLteliehetwRsllyrLAeeyPdCLllnftiklisdaGfqgeitsistaaqqlevfsrvLktavkki....l...........eagdddekke.......ieelakmvChgqhtyvfsqvllavLaretkggtt................ikrlsqeiekaAaskghdvtvitlalngsaayaqakqAla..sllsr......................................naLnpaDitvLyklysssdpPpv.ell.RhPqflellidelFkpds.ki.npelkskyiella...yaasvvetiakk....kekelnkdelkati....qaiekvhaivc..nakkgssellaeldklyq..ciriPvvavGiiawvestvteesyfk..lqtestpvhlalLdevatkhpllhekvlellvklleskqdeleilvqlelkkslldrmveLlarGyvvPvvkyikkcleredlDisliRyFvtevLeiiapPYsseFvqlflplleneeitgtmrg
#MATCH     +etra+  +  ++ee ++ ++  lee ++ ++++D +me + +d++ + + q GG+   P+ +  l+s+n ++ +++  ll  W+           G   s        +                                         +  + +++F  +k D+i      + a+L+++ie+++wR ll  L   y d  ll + +k is++G + ei      + ++ vf+ +L + ++ +    +           + gd d++ +       i++l + +  +  ty +++ +l+vL+  +k ++                  +rls+e+e a +    + t+     n+  ++++   Al+  +l  +                                        ++      L+++  +s++  + ++l  hP  l  l+  lFkp+  ++   e+++k+ +lla   y++sv+  ++ k       e n+de   t     q  e++ ++v+   ++  + ++ a++++  +  ci+ P+va G + w     ++  +         +p  l l   ++ +hpl +++v ++   +l+    el       lk + l +   L a+G  v v +++         D +l+RyF++  L+i+ p +s   v+ +  ll ++ + + +r+
#PP        44444310233455556777889*************************9955687644366555555555.788889999999988764445554422222........12344556688888888888888888888888888888777799999*************99999*************************************************999*************998643212211211111111112222222.134567778999999999***************998888877677888888888876666777777654.334444455555555555555555554311333.25888888889999********99999999999999997556666666777776666776663555369*************9963331457888888888733366787766666655443445678887776433324444444444311456677777788865443349*************98888888898843344566799999999***************999***********999***********************999875....4689************************999999999999888876
#SEQ       DETRAGveQVPEEEERKDPRQLALEEAEAALTKTDAVMELDCLDNVAELIdQLGGNvggPKAMQALVSSN-HGLTAVCGLLSLWITELrttlatstGESPS--------KmkpskkiggggagaggatsssaagsgggspqdqvrsiaediVSRFAREHFSVAKGDNILNLSKSEAAFLEQMIENQRWRRLLIDLSATYKDSALLTYCLKSISKRGHHREIAKRINQSDYFGVFNAMLTSELEYLgmvgIdgsgssggsgaDGGDADDE-TpesfdgvISDLRRTCTSTSYTYYYTREVLRVLTARAKAAAEakdgaeaaiiakamrrWARLSEELETA-MVLPDESTSAGTSANTIIRKRRLDIALTtsELH-QrqrrrmapnssaaapkksimrdnldsaveklirkysmgVVIDNETAGALLRASYGSEKQIIgDVLnAHPVALSALLAYLFKPGRlRVrSLEMRHKCAKLLAlssYSTSVALSKSGKdvdaAPVEDNVDEFTKTLlrgsQLCEQIETMVSfiVVDEVEFKEGASVGRELSslCIKNPAVAQGALLWSIERGSSVEFVDsaAYPTLAPSMLTLARIISIHHPLSRPEVQKIALIFLKHSPPELSFQKAQGLKEQALRLLLWLCAQGEAVRVFSAVPS----AGFDSALLRYFMAATLQIVRPTFSLPLVRSLGSLLSSKPCVDALRS
Stramenopiles_Ochrophyta_EP00563_Minutocellus_polymorphus_P010573_CAMPEP_0181068456_NCGR_PEP_ID_MMETSP1070-20121207_26423_1_TAXON_ID_265543_ORGANISM_"Minutocellus_polymorphus_Strain_NH13"_LENGTH_575_DNA_ID_CAMNT_0023149197_DNA_START_1_DNA_END_1724_DNA_ORIENTATION_-                                                                                                              328    562    248    568 PF04858.16  TH1               Family   322   561   580     30.8   1.3e-07   1 No_clan  
#HMM       RhPqflellidelFkpds.ki.npelkskyiellayaasvvetiakkkekelnkdelkatiqaiekvhaivcnakkgssellaeldklyqciriPvvavGiiawvestvteesyfk..lqtestpvhlalLdevatkhpllhekvlellvklleskqdeleilvqlelkkslldrmveLlarGyvvPvvkyikkcleredlDisliRyFvtevLeiiapPYsseFvqlflplleneeitgtmrg
#MATCH      hP  l  l+  lFkp+  ++   e+++k+ +lla+++  + +   k+ k ++   +   ++  +k+  ++   k g      el++l  ci+ P+va G + w     ++  +         +p  l l   ++ +hpl +++v ++   +l+    el       lk + l +   L a+G  v v +++         D +l+RyF++  L+i+ p +s   v+ +  ll ++ + + +r+
#PP        48999**********996333245899*******998876666666666666666666633333333..33334444.4455677776..9*************98888888898843344566799999999***************999***********999***********************999875....4689************************999999999999888876
#SEQ       AHPVALSALLAYLFKPGRlRVrSLEMRHKCAKLLALSSYSTSVALSKSGKDVDAAPVEDNVDEFTKT--LLRGFKEG-ASVGRELSSL--CIKNPAVAQGALLWSIERGSSVEFVDsaAYPTLAPSMLTLARIISIHHPLSRPEVQKIALIFLKHSPPELSFQKAQGLKEQALRLLLWLCAQGEAVRVFSAVPS----AGFDSALLRYFMAATLQIVRPTFSLPLVRSLGSLLSSKPCVDALRS
Stramenopiles_Ochrophyta_EP00566_Odontella_aurita_P001469_CAMPEP_0113567244_NCGR_PEP_ID_MMETSP0015_2-20120614_23165_1_TAXON_ID_2838_ORGANISM_"Odontella"_LENGTH_239_DNA_ID_CAMNT_0000469611_DNA_START_1_DNA_END_713_DNA_ORIENTATION__assembly_acc_CAM_ASM_000160                                                                                                                        17    237      7    238 PF04858.16  TH1               Family    10   182   580     61.1   8.9e-17   1 No_clan  
#HMM       eeeasgeetraeeseaaeellenkeevleeclekfsekDyimepgiidqlkrYvqa.GGa..PeevielLsenYravaqmanllveWLilt......Gvkvsevqasvenh.............................................LkelvlkkFDpkkADaiFteeGetpaWLteliehetwRsllyrLAeeyPdCLllnftiklisdaGfqgeit
#MATCH     ++ea+ +e+  +e+e++e   + +e  le+ ++ ++e+D ++epg + ++ + v+  GGa   +++++ L + Yr++++   ll  WL         G k +                                                      +++l +++F ++k D+i      + a+L+e+ie+++wR ll  L   + d  +l + ++ is++G + ei 
#PP        4455533443.44444444457777789999**********************985477633489***********************98854444444444444.....45556699*************************************999****************9999999*******************************************995
#SEQ       DAEAKAQEAA-KEEEEKEPERDPREVALENSQAALNETDAVLEPGCLGNVGELVRGlGGAqgGKKAMKSLVDSYRGQTAACGLLGLWLSELkaanssGGKSTAAA-----AmargataakagggavisnaealavvskrdpresasddvrslaedvVHKLARENFSTAKGDEILNLSKTEAAFLEEMIESDRWRRLLIDLSAAHKDSAVLMYCLQTISKRGHHREIA
Stramenopiles_Ochrophyta_EP00566_Odontella_aurita_P016030_CAMPEP_0113530014_NCGR_PEP_ID_MMETSP0015_2-20120614_2706_1_TAXON_ID_2838_ORGANISM_"Odontella"_LENGTH_275_DNA_ID_CAMNT_0000428693_DNA_START_1_DNA_END_828_DNA_ORIENTATION__assembly_acc_CAM_ASM_000160                                                                                                                         68    227     28    243 PF04858.16  TH1               Family   409   561   580     28.7   5.8e-07   1 No_clan  
#HMM       qciriPvvavGiiawvestvteesyfklqt..estpvhlalLdevatkhpllhekvlellvklleskqdeleilvqlelkkslldrmveLlarGyvvPvvkyikkcleredl.....DisliRyFvtevLeiiapPYsseFvqlflplleneeitgtmrg
#MATCH      c+r   va+G + w+    ++  + +  +    +p  l l    a +hpl +++ l+l   +l+    +l       lk + l +   L + G  + v   +++ l++  +     D + +RyFv++vLe+i pP s   v+ +  +l n+ + + +++
#PP        48999999**********9999999995541144567777777777889999********************999999*********************99998888776541111177788*****************************999988876
#SEQ       LCVRHAPVARGALMWAAELGSKAEFSQSAAypTLAPSVLSLARIAAVHHPLVRPVSLDLTFVFLKHSPPDLSYQKVSALKEQGLRLLLWLATLGRAIDVFDTLAEKLKKAGTsnsgiDSANLRYFVAGVLEVIRPPLSVPLVRSMGTFLSNKTCVDALQS
Stramenopiles_Ochrophyta_EP00569_Conticribra_weissflogii_P000309_CAMPEP_0171358422_NCGR_PEP_ID_MMETSP0878-20121228_46745_1_TAXON_ID_67004_ORGANISM_"Thalassiosira_weissflogii_Strain_CCMP1336"_LENGTH_1004_DNA_ID_CAMNT_0011864489_DNA_START_1_DNA_END_3012_DNA_ORIENTATION_-                                                                                                          154    181    152    181 PF00397.29  WW                Domain     3    31    31     41.9   8.5e-11   1 CL0680   
#HMM       pGWeeqwdpesGrvYYyNheTgetqWekP
#MATCH     +GW+++ d+e Gr+YYyN   getqWe+P
#PP        7*********.*****************9
#SEQ       GGWIAYQDDE-GRTYYYNIDSGETQWERP
#CS        TTEEEEE-TTTT-EEEEETTT--EESS--
Stramenopiles_Ochrophyta_EP00569_Conticribra_weissflogii_P000309_CAMPEP_0171358422_NCGR_PEP_ID_MMETSP0878-20121228_46745_1_TAXON_ID_67004_ORGANISM_"Thalassiosira_weissflogii_Strain_CCMP1336"_LENGTH_1004_DNA_ID_CAMNT_0011864489_DNA_START_1_DNA_END_3012_DNA_ORIENTATION_-                                                                                                          248    567    228    620 PF04858.16  TH1               Family    26   250   580     48.9   4.4e-13   1 No_clan  
#HMM       aeellenkeevleeclekfsekDyimepgiidqlkrYvqaGG...aPeevielLsenYravaqmanllveWLilt.Gvkvsevqasvenh..................................................................................LkelvlkkFDpkkADaiFteeGetpaWLteliehetwRsllyrLAeeyPdCLllnftiklisdaGfqgeitsistaaqqlevfsrvLktavk........kileag....dddekke...ieelakmvChgqhtyvfsqvllavLaretkggtt
#MATCH      e+ +e++++     ++ + ++D +mep+++d++   v++ G   a  ++++ L + Y + +++  l+  WL++  G +v    +  ++                                                                                   ++ lv ++F     Dai +   ++ a+++e+i++e+wR+ll  L   + d  l  + ++ is+ G +  i +    + ++ vf+ +L++ ++        ++ e+     d+++ ++   + +l + +  +  ty+++  +++ L   t+++++
#PP        2333333333...344456789****************998844445689**********************986544443...333333455788888899999*******************************************************************************************************************************************99*************9864311111111222221111122233335557778888888889999998888888777777766
#SEQ       PEKPKEDPAT---SAEKFLRQPDAVMEPSVLDHITVLVDTLGpqvAGPKAMQSLINGYAGDTAICGLMGLWLMQLkGSEVG---SEGVDGgkgggligsargvntigggnngrskmaxxxxxxxxxxxxxxxadxkmaqvvkkvlanqsgkseeeerleqganaardvveevMNRLVKERFTKDGGDAIMSLSKKQAAFVDEMIHSERWRKLLIDLSATNKDSKLFMYCLQSISKLGHHRAIANRINQSDYFGVFNSMLASELTiagkiavdGYSEEVsacvDKSKGQMgslVADLRRTCTSTSYTYLYATEVINELIIRTRQSMN
Stramenopiles_Ochrophyta_EP00569_Conticribra_weissflogii_P000309_CAMPEP_0171358422_NCGR_PEP_ID_MMETSP0878-20121228_46745_1_TAXON_ID_67004_ORGANISM_"Thalassiosira_weissflogii_Strain_CCMP1336"_LENGTH_1004_DNA_ID_CAMNT_0011864489_DNA_START_1_DNA_END_3012_DNA_ORIENTATION_-                                                                                                          694    938    635    955 PF04858.16  TH1               Family   320   548   580     62.2     4e-17   1 No_clan  
#HMM       llRhPqflellidelFkpdskinpelkskyiellayaasvvetiakk..kekel..nkde.....lkatiqaiekvhaivcnakkgsse.llaeldklyq..ciriPvvavGiiawvestvteesyfklqtestp..vhlalLdevatkhpllhekvlellvklleskqdeleilvqlelkkslldrmveLlarGyvvPvvkyikkclere...dlDisliRyFvtevLeiiapPYsseFvqlflp
#MATCH     l+ hP+ +  l+ ++F ++   + e ++k+  l+a+a+   e +a +  + + +  ++de     lk  +q  e+v ++v+ +   s+e    ++++  +  ci++Pv+a G++ w++   + + +    +  t     l l   ++  hpl ++ vl+l   +l   ++++       +k + l +   + ++G  + v++++++ l+++   ++D +liRyF+++ L+i+ pP s  Fv+ +  
#PP        799***************999999*************9999987765453333311345522222344.6888999999887775555505557876543359***********************9977655433499999999***************99999888887777777889****************************99644489************************986654
#SEQ       LIEHPSAITSLLRNMFGSQRIRQLETRQKCARLVALAVMASERMAISryHASAIvsDEDElcqiiLKG-SQLCEQVESMVSFTVLDSTEnTAGSIGRQLSalCIKYPVIAQGVLIWAKELASGSEFITTAGYPTVspCILSLARLISIYHPLARNGVLDLALVFLGHSNSDISHQKMQSIKEQCLRLLLYISTQGLSLAVISALQNKLQKGvssEIDSALIRYFISGLLDIVQPPLSLPFVRSLSS
Stramenopiles_Ochrophyta_EP00569_Conticribra_weissflogii_P010942_CAMPEP_0171384110_NCGR_PEP_ID_MMETSP0879-20121228_37941_1_TAXON_ID_67004_ORGANISM_"Thalassiosira_weissflogii_Strain_CCMP1336"_LENGTH_939_DNA_ID_CAMNT_0011896315_DNA_START_1_DNA_END_2819_DNA_ORIENTATION_                                                                                                            110    137    108    137 PF00397.29  WW                Domain     3    31    31     42.0   7.9e-11   1 CL0680   
#HMM       pGWeeqwdpesGrvYYyNheTgetqWekP
#MATCH     +GW+++ d+e Gr+YYyN   getqWe+P
#PP        7*********.*****************9
#SEQ       GGWIAYQDDE-GRTYYYNIDSGETQWERP
#CS        TTEEEEE-TTTT-EEEEETTT--EESS--
Stramenopiles_Ochrophyta_EP00569_Conticribra_weissflogii_P010942_CAMPEP_0171384110_NCGR_PEP_ID_MMETSP0879-20121228_37941_1_TAXON_ID_67004_ORGANISM_"Thalassiosira_weissflogii_Strain_CCMP1336"_LENGTH_939_DNA_ID_CAMNT_0011896315_DNA_START_1_DNA_END_2819_DNA_ORIENTATION_                                                                                                            204    502    184    550 PF04858.16  TH1               Family    26   250   580     50.0     2e-13   1 No_clan  
#HMM       aeellenkeevleeclekfsekDyimepgiidqlkrYvqaGG...aPeevielLsenYravaqmanllveWLilt.Gvkvsevqasvenh.............................................................LkelvlkkFDpkkADaiFteeGetpaWLteliehetwRsllyrLAeeyPdCLllnftiklisdaGfqgeitsistaaqqlevfsrvLktavk........kileag....dddekke...ieelakmvChgqhtyvfsqvllavLaretkggtt
#MATCH      e+ +e++++     ++ + ++D +mep+++d++   v++ G   a  ++++ L + Y + +++  l+  WL++  G +v    +  ++                                                              ++ lv ++F     Dai +   ++ a+++e+i++e+wR+ll  L   + d  l  + ++ is+ G +  i +    + ++ vf+ +L++ ++        ++ e+     d+++ ++   + +l + +  +  ty+++  +++ L   t+++++
#PP        2333333333...344456789****************998844445689**********************987544443...33333335577888889999999999*****************************************************************************************************************99*************9864311111111222221111122233335557778888888889999998888888777777766
#SEQ       PEKPKEDPAT---SAEKFLRQPDAVMEPSVLDHITVLVDTLGpqvAGPKAMQSLINGYAGDTAICGLMGLWLMQLkGSEVG---SEGVDGgkgggligsargvntigggnngrskmaqvvkkvlanqsgkseeeerleqganaardvveevMNRLVKERFTKDGGDAIMSLSKKQAAFVDEMIHSERWRKLLIDLSATNKDSKLFMYCLQSISKLGHHRAIANRINQSDYFGVFNSMLASELTiagkiavdGYSEEVsacvDKSKGQMgslVADLRRTCTSTSYTYLYATEVINELIIRTRQSMN
Stramenopiles_Ochrophyta_EP00569_Conticribra_weissflogii_P010942_CAMPEP_0171384110_NCGR_PEP_ID_MMETSP0879-20121228_37941_1_TAXON_ID_67004_ORGANISM_"Thalassiosira_weissflogii_Strain_CCMP1336"_LENGTH_939_DNA_ID_CAMNT_0011896315_DNA_START_1_DNA_END_2819_DNA_ORIENTATION_                                                                                                            629    873    571    890 PF04858.16  TH1               Family   320   548   580     62.4   3.5e-17   1 No_clan  
#HMM       llRhPqflellidelFkpdskinpelkskyiellayaasvvetiakk..kekel..nkde.....lkatiqaiekvhaivcnakkgsse.llaeldklyq..ciriPvvavGiiawvestvteesyfklqtestp..vhlalLdevatkhpllhekvlellvklleskqdeleilvqlelkkslldrmveLlarGyvvPvvkyikkclere...dlDisliRyFvtevLeiiapPYsseFvqlflp
#MATCH     l+ hP+ +  l+ ++F ++   + e ++k+  l+a+a+   e +a +  + + +  ++de     lk  +q  e+v ++v+ +   s+e    ++++  +  ci++Pv+a G++ w++   + + +    +  t     l l   ++  hpl ++ vl+l   +l   ++++       +k + l +   + ++G  + v++++++ l+++   ++D +liRyF+++ L+i+ pP s  Fv+ +  
#PP        799***************999999*************9999987765453333311345522222344.6888999999887775555505557876543359***********************9977655433499999999***************99999888887777777889****************************99644489************************986654
#SEQ       LIEHPSAITSLLRNMFGSQRIRQLETRQKCARLVALAVMASERMAISryHASAIvsDEDElcqiiLKG-SQLCEQVESMVSFTVLDSTEnTAGSIGRQLSalCIKYPVIAQGVLIWAKELASGSEFITTAGYPTVspCILSLARLISIYHPLARNGVLDLALVFLGHSNSDISHQKMQSIKEQCLRLLLYISTQGLSLAVISALQNKLQKGvssEIDSALIRYFISGLLDIVQPPLSLPFVRSLSS
Stramenopiles_Ochrophyta_EP00571_Detonula_confervacea_P009666_CAMPEP_0172320370_NCGR_PEP_ID_MMETSP1058-20130122_40394_1_TAXON_ID_83371_ORGANISM_"Detonula_confervacea_Strain_CCMP_353"_LENGTH_943_DNA_ID_CAMNT_0013035629_DNA_START_1_DNA_END_2832_DNA_ORIENTATION_-                                                                                                                   110    137    108    137 PF00397.29  WW                Domain     3    31    31     42.2   6.5e-11   1 CL0680   
#HMM       pGWeeqwdpesGrvYYyNheTgetqWekP
#MATCH      GW++++d+e Gr+YYyN e getqW++P
#PP        69********.*****************9
#SEQ       NGWVAYKDDE-GRIYYYNDESGETQWDRP
#CS        TTEEEEE-TTTT-EEEEETTT--EESS--
Stramenopiles_Ochrophyta_EP00571_Detonula_confervacea_P009666_CAMPEP_0172320370_NCGR_PEP_ID_MMETSP1058-20130122_40394_1_TAXON_ID_83371_ORGANISM_"Detonula_confervacea_Strain_CCMP_353"_LENGTH_943_DNA_ID_CAMNT_0013035629_DNA_START_1_DNA_END_2832_DNA_ORIENTATION_-                                                                                                                   200    504    191    546 PF04858.16  TH1               Family    10   247   580     54.8   7.1e-15   1 No_clan  
#HMM       eeeasgeetraeeseaa.......eellenkeevleeclekfsekDyimepgiidqlkrYvqaGG...aPeevielLsenYravaqmanllveWLilt................Gvkvsevqasvenh......................................LkelvlkkFDpkkADaiFteeGetpaWLteliehetwRsllyrLAeeyPdCLllnftiklisdaGfqgeitsistaaqqlevfsrvLktav............kkileagdddekke...ieelakmvChgqhtyvfsqvllavLaretkg
[truncated: 714,473 more chars]
