# Supplementary material for: Evolution of promoter-proximal pausing enabled a new layer of transcription control
Source: bioRxiv. 2024 Oct 12:2023.02.19.529146. Preprint. [Version 2] doi: 10.1101/2023.02.19.529146 (PMC11482795; doi:10.1101/2023.02.19.529146)
Supplement: Supplement 1 [file media-1.zip › Other Supplemental Materials/NELFCD/NELFCDNELFqueriesalleval10hmm1allposthmm1_80trimmed.trimhmmalign.fasta]

CLUSTAL 2.1 multiple sequence alignment

EP00060_Petromyzon_marinus_P005314             -ETQRECLMRFA.SRDFIMEP..IIF.TTLKRYFQ...A..G..................
EP00072_Mus_musculus_P018204                   -EVQQECLHKFS.TRDYIMEP..SIF.NTLKRYFQ...A..G..................
EP00085_Daphnia_pulex_P025794                  -EVLEECLQTFK.TQDYIMEP..GIF.NQLKRYFT...V..G..................
Bacteria_NZJA01000142.1_4_1770_4001_1          -SKLLELERTLA.AKDAVMEP..EVL.ATLRDYVK...S..G..................
EP00002_Diphylleia_rotans_P000997              -SDQREALARLQ.QPDAIFQR..DVF.QSLVRFIN...L..G..................
EP00003_Mantamonas_plastica_P015013            ------------.--------..---.--------...-..-..................
EP00004_Rigifila_ramosa_P026309                ------------.--------..---.--------...-..-..................
EP00007_Cunea_sp_BSH-02190019_P009002          ---REAVRLRLS.QTDAVMEP..GVF.VSMRQFLA...Q..G..................
EP00013_Stygamoeba_regulata_P007244            -----------S.EPDAIMRR..DVF.GAIKQYMA...C..G..................
EP00019_Armaparvus_languidus_P000691           ------------.--------..---.--------...-..-..................
EP00021_Heterostelium_album_P000910            ---KQKCESNLQ.LPDSIMSI..DVA.QTMKDYIT...N..G..................
EP00022_Cavenderia_fasciculata_P004096         -QVRKKCENQLQ.QPDSIMTV..EIA.QVMKDYIT...N..G..................
EP00023_Dictyostelium_discoideum_P012373       ---KEKCESSLQ.QPDSIMSI..EAS.SLMKEYIT...V..G..................
EP00025_Tieghemostelium_lacteum_P008603        --AKDKYEQLLQ.VSDSIMSV..EMP.NQMKEYIS...L..G..................
EP00026_Physarum_polycephalum_P006003          ------------.--------..---.-------A...S..G..................
EP00027_Filamoeba_sp_ATCC50430_P002312         ------------.--------..---.--------...-..-..................
EP00029_Vermamoeba_vermiformis_P013413         -AELEEVSKHLR.QTDAIMHE..NIW.SNVRRFLS...L..G..................
EP00031_Thecamonas_trahens_P007415             --KAQELLVTLQ.EPDAIMEA..DIL.SRLRAYIG...C..K..................
EP00161_Ancyromonas_sigmoides_P021858          ------------.--------..---.--------...-..-..................
EP00161_Ancyromonas_sigmoides_P027111          ------------.--------..---.--------...-..-..................
EP00162_Nutomonas_longa_P003231                ------------.--------..---.--------...-..-..................
EP00162_Nutomonas_longa_P022234                --SLQDLFGKLR.EPDALLER..NIL.STIHSVKS...Q..K..................
EP00176_Chondrus_crispus_P003340               ----------FD.AFDAILSD..DVD.HQLSTFLN...T..H..................
EP00177_Eucheuma_denticulatum_P000810          -------LAPFH.GSDSILSE..TIE.DDLSNYMA...T..N..................
EP00178_Gracilaria_changii_P006385             ------SLEVFE.KVDAILDE..GIE.ERLKSFAS...A..G..................
EP00178_Gracilaria_changii_P006757             -----DPLAFFK.RPDAIFHD..DCV.EQLRSFAK...G..G..................
EP00181_Compsopogon_caeruleus_P006351          ------------.EDDAVFDP..RMV.DWLRQ-VK...D..Ge.................
EP00187_Rhodella_violacea_P001074              ------------.--------..---.--------...-..-..................
EP00189_Rhodosorus_marinus_P001308             --KAEELLVELR.RVDRLSHP..GVI.GLVEEYLR...C..G..................
EP00192_Tetraselmis_astigmatica_P008652        -QERDALEEVMR.QPDAILEP..QIL.DTLRRYVM...R..G..................
EP00202_Volvox_carteri_P004831                 ------------.--------..---.--------...-..-..................
EP00203_Chlorella_variabilis_P009562           -RKLNELEAVLR.QGDAVMEP..AIM.ERLREYVM...A..N..................
EP00206_Coccomyxa_subellipsoidea_P006522       ------------.--------..---.--------...-..-..................
EP00211_Chloroparvula_japonica_P008908         ------------.--------..---.--------...-..-..................
EP00212_Chloropicon_laureae_P007880            ------------.--------..---.--------...-..-..................
EP00212_Chloropicon_laureae_P008405            ------------.--------..---.--------...-..-..................
EP00213_Chloropicon_mariensis_P000147          -QKMTQLEAIFQ.RKDAVTEP..RIL.ETIKQYVA...F..G..................
EP00215_Chloropicon_roscoffensis_P004595       ---LGQLEAVFQ.QKDAITEP..EVL.DTMKQYVA...V..G..................
EP00217_Crustomastix_stigmatica_P016352        ------------.--------..---.--------...-..-..................
EP00222_Ostreococcus_lucimarinus_P003530       --RLMELEARLA.EKDFIMEP..SAI.DDVRAYVS...A..G..................
EP00224_Ostreococcus_tauri_P002010             --VLEEIERRMR.TKDFIMEP..EAI.DDVKRYVA...A..G..................
EP00227_Mantoniella_beaufortii_P005050         ------------.--------..---.--------...-..-..................
EP00227_Mantoniella_beaufortii_P007189         ------------.--------..---.--------...-..-..................
EP00230_Micromonas_polaris_P007127             -SKLLELERLLA.AKDAVMEP..GVM.DSLRVYVA...S..G..................
EP00231_Micromonas_pusilla_P003123             ------------.--------..---.--------...-..-..................
EP00232_Nephroselmis_pyriformis_P006497        -SDLNQLEKDLS.SPDAVMEA..GIF.KLLSQYIK...Y..G..................
EP00240_Pyramimonas_obovata_P013045            ------------.--------..---.--------...-..-..................
EP00241_Pyramimonas_parkeae_P000942            ------------.-----MEP..SIL.DTLRRYVA...A..G..................
EP00279_Guillardia_theta_P013221               ----AEAMQRLQ.RGDSVMEP..KAF.EDLKACLL...A..G..................
EP00282_Hemiselmis_andersenii_P000485          ------------.------EP..WVE.DVLRERSR...A..G..................
EP00283_Hemiselmis_rufescens_P018612           ------------.--------..---.--------...-..-..................
EP00290_Baffinella_frigidus_P023107            -EKAEKAIERLS.KVDSVMEP..KVF.DDIKVCLQ...G..G..................
EP00290_Baffinella_frigidus_P050005            ------------.--------..---.--------...-..-..................
EP00292_Cryptomonas_paramecium_P021012         --NVEDILKHLG.NKDSVMEP..KVL.DWIKECMA...A..K..................
EP00300_Choanocystis_sp_HF-7_P005596           ---DDEMESALE.KPDSILEE..NAI.EILQKNIK...H..T..................
EP00301_Raphidiophrys_heterophryoidea_P010501  ----EQLKRRLEiEQDLIMEP..DGL.EVTLKLIR...Y..Sp.................
EP00302_Diacronema_sp_CCMP2436_P051781         ------------.--------..---.--------...-..-..................
EP00306_Pavlova_sp_CCMP459_P019479             ------------.--------..---.--------...-..-..................
EP00308_Calcidiscus_leptoporus_P024665         ------------.--------..---.--------...-..-..................
EP00323_Chrysochromulina_tobinii_P010617       ------------.--------..---.--------...-..-..................
EP00327_Prymnesium_parvum_P030698              ------------.--------..---.--------...-..-..................
EP00364_Plasmodium_chabaudi_P002648            ------------.--------..---.--------...-..-..................
EP00367_Plasmodium_vivax_P001334               ------------.--------..---.--------...-..-..................
EP00369_Babesia_microti_P003061                ------------.-----MDE..DVF.THLKRVIS...YlyK..................
EP00370_Babesia_bigemina_P001647               --EFEDSQRFLQ.SQDAIMDD..SVF.MHIRKVIA...Y..Lyrkeadta..........
EP00371_Babesia_bovis_P001317                  ------------.-----MDD..SVF.SHIRKVIS...Y..Kyreaaaased........
EP00372_Theileria_equi_P002442                 -----RSKMFIE.SPDAIMDD..SVF.YHIKKVIS...Y..Lycqdnield.........
EP00374_Theileria_orientalis_P003459           -----ESLRFIE.SPDAIMDD..SVF.YHIKKVIS...Y..Lfckdg.............
EP00375_Theileria_parva_P001519                ------------.--------..---.--------...-..-..................
EP00381_Gregarina_niphandrodes_P004898         ----------LE.SVDSILDP..NVN.DYIEEYIE...E.lLgdrdedd...........
EP00384_Cryptosporidium_muris_P002498          -----AAEKFLQ.QEDAIMDE..DVC.KHIQNFVA...Y..Ktfi...............
EP00390_Vitrella_brassicaformis_P020743        --SREDLKRRLE.RPDAALDV..NIG.THIRRFIA...A..G..................
EP00397_Hematodinium_sp_SG-2012_P012577        ------------.--------..---.--------...E..K..................
EP00401_Gymnodinium_catenatum_P062449          ------------.--------..---.--------...-..-..................
EP00419_Tripos_fusus_P043185                   ----DRARQILG.SEDGLLVP..GVG.ERIREFCA...EclG..................
EP00434_Breviolum_minutum_P037836              ----TKPRKTLE.AVDSVLGL..RVA.QTVHQYCK...N..Astfc..............
EP00435_Cladocopium_sp_Y103_P057800            ---LTMHRKTLE.AVDSVLGL..RVA.QTVHEYCK...H..Avvdl..............
EP00439_Symbiodinium_sp_Y106_P052123           ------------.--------..---.--------...-..G..................
EP00439_Symbiodinium_sp_Y106_P052240           ------------.--------..---.--------...-..G..................
EP00440_Ansanella_granifera_P041894            ------------.--------..---.--------...-..-..................
EP00443_Scrippsiella_acuminata_P089521         ---AATARRALE.TEDGILAP..GIA.DLIMDLCS...G..Tvsgqsvesphddpnhkin
EP00450_Noctiluca_scintillans_P035329          ----EVARQHLG.AEDAVMSP..NVG.DWIRRYCE...A..Ggadspepgs.........
EP00455_Lapot_gusevi_P006336                   -REREHYRHLLM.QVDAVMEP..HVL.ASTIAFIR...A.sT..................
EP00457_Paulinella_chromatophora_P017215       -SKQDEWKEVLM.APDAIMEP..NAL.NVMKELYK...E..K..................
EP00465_Bigelowiella_longifila_P000502         ------------.--------..---.--------...-..-..................
EP00467_Chlorarachnion_reptans_P023229         --SLERLTSQLE.AADSVMEP..TIL.TIMKRFIL...A..G..................
EP00468_Gymnochlora_sp_CCMP2014_P008448        ------------.-ADSIMEP..KII.TMLKRFII...A..G..................
EP00469_Lotharella_globosa_P000865             ------------.--------..---.--------...-..-..................
EP00473_Plasmodiophora_brassicae_P009540       --------SSLS.DVDTIMEP..DVL.SRLKAFIS...T..Gpg................
EP00474_Spongospora_subterranea_P009598        -------LGMLS.NEDSIMEP..GVL.TALKAFIS...N..Sesr...............
EP00475_Leptophrys_vorax_P032518               ---SEAVERRLN.QTDSLLEP..NVV.HHLKTFIS...Q..Aqeg...............
EP00480_Reticulomyxa_filosa_P002022            ------------.--------..---.--------...-..-..................
EP00480_Reticulomyxa_filosa_P012178            ------------.--------..---.--------...-..-..................
EP00484_Ammonia_sp_Unknown_P004260             -HQLEEIREVLS.RPDAIIDS..NIV.SSLRSYPA...L..Cmklesi............
EP00485_Elphidium_margaritaceum_P014571        ----------LS.RPDAIIDP..NII.KSLRLFPS...I..Sikv...............
EP00500_Bicosoecida_sp_ms1_P013747             --ERKRLEKVLS.ATDFVLEPaaKVA.KAVEAYVA...T.wN..................
EP00510_Aplanochytrium_minuta_P005676          -QSRKDLMKKMM.LPDAILEA..DIF.ETLKSWTD...V..S..................
EP00512_Aurantiochytrium_limacinum_P010212     ------------.--------..---.--------...-..-..................
EP00512_Aurantiochytrium_limacinum_P014778     -KERRELQARLS.AKDAILDP..RVK.GWMAEWLR...R.dG..................
EP00513_Hondaea_fermentalgiana_P009881         --ARKDLQSRLS.SKDAILDP..RVK.GWMAQWLR...R..K..................
EP00514_Thraustochytrium_sp_LLF1b_P008456      -EERRILQTQLS.TNDAILDP..RCT.EWVAQWLA...E..S..................
EP00516_Mucochytrium_quahogii_P012347          ---RVALQSRLS.CKDAILDP..GVK.VWMRDWIR...R..D..................
EP00518_Triparma_eleuthera_P020383             ------SLAFLS.TKDAVLDP..SCM.SHVAAATS...S..G..................
EP00520_Triparma_pacifica_P003698              --VIKEVERFFN.QKDAILEP..ACL.SKLVKYQA...A.mG..................
EP00521_Asterionellopsis_glacialis_P011119     ------------.--------..---.--------...-..-..................
EP00522_Entomoneis_paludosa_P000360            ----XDAEAFLG.RPDSILEP..QCF.ANVTEVVA...S.eG..................
EP00523_Entomoneis_sp_CCMP467_P010947          ------LEASLA.TPDSILEP..DCF.SNVTEVVA...S.eD..................
EP00525_Craspedostauros_australis_P010244      ------------.--------..---.--------...-..-..................
EP00529_Nitzschia_sp_RCC80_P003496             -QKVKDAKDALS.AKDAILED..GVI.QNLLTVVQ...S.dG..................
EP00531_Pseudo-nitzschia_arenysensis_P017659   --RLEEAKEALS.QHDAIMET..GIL.SDLTEVVK...N.dG..................
EP00532_Pseudo-nitzschia_australis_P006168     -QRLEEAKHALS.QSDAIMET..GIL.SDLKEVLK...S.dA..................
EP00533_Pseudo-nitzschia_delicatissima_P009290 --RLEKAKEALS.QPDAIMET..GIL.SDLTEVVK...N.dG..................
EP00533_Pseudo-nitzschia_delicatissima_P009746 --RLEKAKEALS.QPDAIMET..GIL.SDLTEVVK...N.dG..................
EP00535_Pseudo-nitzschia_heimii_P011088        ------------.--------..---.--------...-..-..................
EP00537_Pseudo-nitzschia_pungens_P007959       --RLEEARRSLT.QPDAIMET..GIL.SHLTEVVK...G.dG..................
EP00539_Tryblionella_compressa_P001024         ------------.--------..DVM.IHVTEVXT...S.dQ..................
EP00539_Tryblionella_compressa_P003339         ------------.--------..---.--------...-..-..................
EP00540_Astrosyne_radiata_P000237              -KRLEDAEKALN.EPDAIMEP..ACL.DNVGELLS...S.lG..................
EP00541_Cyclophora_tenuis_P001330              ------------.--------..---.--------...-..-..................
EP00541_Cyclophora_tenuis_P010022              ------------.-------S..ACL.DNVGELLS...S.lG..................
EP00546_Thalassionema_frauenfeldii_P019517     --KLQDAEAALN.GTDAIMEP..GCF.TNVGELIS...G.lG..................
EP00547_Thalassionema_nitzschioides_P008849    --KIQDAEAVLN.GTDAIMEP..GCF.TNVGELIS...G.lG..................
EP00548_Thalassiothrix_antarctica_P009479      ------------.--------..---.--------...-..-..................
EP00548_Thalassiothrix_antarctica_P012171      ------------.--------..---.--------...-..-..................
EP00553_Chaetoceros_curvisetus_P004345         ------------.--------..---.--------...-..-..................
EP00554_Chaetoceros_debilis_P001258            --KLEHAKNALS.QADAILEP..DVA.EHAFTVVS...A..G..................
EP00554_Chaetoceros_debilis_P010947            --KLEHAKNALS.QADAILEP..DVA.EHAFTVVS...A..G..................
EP00555_Chaetoceros_dichaeta_P005012           ------------.--------..---.--------...-..-..................
EP00557_Chaetoceros_sp_GSL56_P008390           ----EIAEQFLS.QPDAVLEP..DAS.MHLLTLAE...-..G..................
EP00559_Dactyliosolen_fragilissimus_P007366    ------------.--------..---.--------...-..-..................
EP00562_Extubocellulus_spinifer_P003407        ---LEVAEKGVA.RTDAVLEQ..DCL.DHVAEIVD...Q.lG..................
EP00563_Minutocellus_polymorphus_P003970       --ALEEAEAALT.KTDAVMEL..DCL.DNVAELID...Q.lG..................
EP00563_Minutocellus_polymorphus_P010573       ------------.--------..---.--------...-..-..................
EP00566_Odontella_aurita_P001469               --ALENSQAALN.ETDAVLEP..GCL.GNVGELVR...G.lG..................
EP00566_Odontella_aurita_P016030               ------------.--------..---.--------...-..-..................
EP00569_Conticribra_weissflogii_P000309        --PATSAEKFLR.QPDAVMEP..SVL.DHITVLVD...T.lG..................
EP00569_Conticribra_weissflogii_P010942        --PATSAEKFLR.QPDAVMEP..SVL.DHITVLVD...T.lG..................
EP00571_Detonula_confervacea_P009666           --TAATAEQFLQ.QPDAVMEP..SVL.DHISILVQ...E.lG..................
EP00578_Thalassiosira_sp_NH16_P001121          ------------.--------..---.--------...-..-..................
EP00578_Thalassiosira_sp_NH16_P014249          ------------.--------..---.--------...-..-..................
EP00581_Thalassiosira_minuscula_P001767        ---AATAEKFLQ.LPDAVMEP..NVL.DHINVLVK...E.lG..................
EP00582_Thalassiosira_oceanica_P024294         ------PEQFLA.QPDAIMEP..GVL.DRIDDLVR...D..Q..................
EP00585_Thalassiosira_rotula_P010614           ------------.--------..---.--------...-..-..................
EP00586_Coscinodiscus_wailesii_P022586         --AVRESDEALK.APDAILEP..ECL.KHVRELIT...H..Q..................
EP00588_Corethron_pennatum_P033008             --------AALR.RVDAVLEP..DIF.GHIATVHE...H..Arhpavl............
EP00592_Proboscia_alata_P027502                --------DSLK.EVDAILEP..GCL.TNVEVLVN...E.lG..................
EP00593_Proboscia_inermis_P011904              ------------.--------..---.--------...-..-..................
EP00594_Rhizosolenia_setigera_P007532          -----EAYDALK.STDSIFEP..DCT.KHLGNLVK...V..K..................
EP00596_Hydrurales_sp_CCMP1899_P010409         -----ISENKLT.EKDAIMNL..DVV.TNIVNCLP...L.yD..................
EP00597_Dinobryon_sp_UTEXLB2267_P001379        -KQKSQLIDVLQ.AKDSILEK..NVI.TTSQKLIS...S.hQ..................
EP00600_Ochromonadales_sp_CCMP1393_P006142     --SRNELLEIVR.GKDSLLEE..NIE.GVVDKLLL...K.yD..................
EP00607_Mallomonas_marina_P006192              ------------.--------..---.--------...-..-..................
EP00608_Synchroma_pusillum_P000582             ------------.--------..---.--------...-..-..................
EP00608_Synchroma_pusillum_P012092             ------------.--------..---.--------...-..-..................
EP00609_Ectocarpus_siliculosus_P014469         -SKIADCERRLE.ERDAIMEV..DFT.ARVAAYQS...A..Rerlqhlkge.........
EP00611_Tribonema_gayanum_P024155              ------------.--------..---.--------...-..-..................
EP00612_Vaucheria_litorea_P002135              --TAREIEVAMA.SPDAIMEP..RCY.EKVWKYAT...T..Sarlaemekhsn......e
EP00616_Rhizochromulina_sp_CCMP1243_P008972    -QTLESLTQKLS.REDSIMEP..DVM.STIDSFHA...L..D..................
EP00618_Florenciella_parvula_P014176           ------------.--------..ELV.ETIKSYID...N..G..................
EP00618_Florenciella_parvula_P014181           ------------.--------..---.--------...-..-..................
EP00622_Pseudochattonella_farcimen_P004333     ------------.--------..---.--------...-..-..................
EP00624_Nannochloropsis_granulata_P004434      --ALAQAKALLC.AEDSIMDP..GIV.TAVRTYIK...E.qGareg..............
EP00625_Aureococcus_anophagefferens_P008499    --SLRNARQLLD.AKDAILEP..GLW.ATMTEFVR...Q..G..................
EP00629_Pelagomonadales_sp_RCC1024_P000625     ------------.--------..---.--------...-..-..................
EP00638_Chattonella_subsalsa_P004601           --ELEDPATKLQ.QTDAIMEN..DCL.SWIGAYKD...K.mD..................
EP00641_Albugo_candida_P007083                 --EATHLLQRLS.KPDAIMDS..SLM.LTINAFLR...T.yK..................
EP00642_Albugo_laibachii_P013579               -KEATRLLQQLS.KPDAIMDS..SLM.LTINAFLR...T.yK..................
EP00643_Hyaloperonospora_arabidopsidis_P000307 -KEATRLLQELS.KTDAIMEA..NVL.SVINGFLR...A..H..................
EP00647_Phytophthora_sojae_P009908             -KEATRLLQELS.RTDAIMEA..NVL.AVINGFLR...A..H..................
EP00649_Plasmopara_halstedii_P010648           -KEATKLLQELS.KTDAIMES..NVL.AVINGFLR...A..H..................
EP00652_Aphanomyces_astaci_P010533             --EANHLLQVLG.HTDAIMEL..DIL.TTINGFLR...T..Hp.................
EP00653_Aphanomyces_invadans_P010474           --EANQLLQLLG.KTDSIMEL..DIL.STINGFLR...T..Hp.................
EP00655_Saprolegnia_parasitica_P013706         --EAAPAFQILG.KTDAIMEL..DIL.SSINGFLR...A..Ht.................
EP00658_Telonema_sp_P-2_P040749                ------------.--------..---.--------...-..-..................
EP00658_Telonema_sp_P-2_P050694                --KLDEARLLLE.QPDCVLNP..DVL.ATVSRYIE...A..G..................
EP00667_Euglena_gracilis_P007362               --AQQRRLQALA.APDAVLNT..GVQ.QVLRDFVH...S..G..................
EP00668_Euglena_longa_P033932                  ------------.--------..---.--------...-..-..................
EP00686_Naegleria_gruberi_P005510              -SVLEECERHFS.ENDAITNP..YIF.DYLKQYIK...N..G..................
EP00696_Hemimastix_kukwesjijk_P000962          --VLQQCISQLS.APDAIMDV..QIL.NHLKRFIS...A..Q..................
EP00698_Gefionella_okellyi_P003581             ------------.--------..---.--------...-..-..................
EP00705_Trichomonas_vaginalis_P021505          ---QTDHSQPLR.EFDAILHP..KIE.DLVSSYIE...N..E..................
EP00706_Tritrichomonas_foetus_P015159          -SAKQDLEKIFN.TPDAIMRP..DII.DLLADYSK...N..N..................
EP00706_Tritrichomonas_foetus_P017851          --------QKLQ.KPDALMNP..DVQ.TYIDEYID...S..G..................
EP00727_Mastigamoeba_balamuthi_P000307         ----ASALAALG.ESDAVMEP..RVF.SQMREALA...G.tG..................
EP00736_Rhodelphis_marinus_P010105             ---VEATISVLS.EEDSIMEP..DIM.TKIKEFFT...H..Ylqeg..............
EP00737_Agarophyton_chilense_P003138           -------LTFFK.RPDAIFQD..DCV.ERLRNFVK...A..G..................
EP00737_Agarophyton_chilense_P003560           -----TALNVFK.QVDAILDE..NIE.EKLRSFAS...A..G..................
EP00738_Chloropicon_primus_P002216             ---MGQLENVFQ.QKDAITEP..EVL.DTIKQYVA...V..G..................
EP00740_Mantoniella_antarctica_P010231         ------------.--------..---.--------...-..-..................
EP00741_Cyanophora_paradoxa_P004371            ----EEASRRLA.AQDSIMEP..NVL.ASVRDFVK...A..G..................
EP00742_Colponemidia_sp_Colp-10_P007400        -----KMASLLH.SKDSIMEV..HVL.NNVAKFIA...D..G..................
EP00746_Dinoflagellata_sp_MGD_P084212          ------------.--------..---.--------...-..-..................
EP00751_Fragilariopsis_kerguelensis_P041485    --RLEEAKEALS.QPDAIMET..GAL.KNLIAVIK...S..D..................
EP00752_Nemacystus_decipiens_P002442           -RELADCERRLE.EKDAIMEV..DFS.ARVTAYQS...A..Rerlellkdg.........
EP00754_Rhynchopus_humris_P012046              ---MSRSNARLD.DVDLVLEGptAVH.TAVRRYLE...E..G..................
EP00761_Pharyngomonas_kirbyi_P001554           -------EHYLS.SADAIMDP..QIF.TRLRSYVQ...N..G..................
EP00771_Trimastix_marina_P000991               ---------FTT.QPDAILTP..DIL.DQIVAYLR...K..G..................
EP00775_Hariotina_reticulata_P012244           ---LSELEAQLR.APDSIMEP..GVL.DLLKDYLR...A..G..................
EP00797_Seminavis_robusta_P034273              ----MDAEAALN.KPDSVLEP..GCT.SNVLEVVA...S.qD..................
EP00799_Chlamydomonas_eustigma_P009665         ---LSSCEELLR.RPDFILEP..RCW.DTILKYIK...A..G..................
EP00802_Teleaulax_amphioxeia_P028138           ----AVAMRKLS.SEDAVMEP..TVL.ENLRVCLR...A..K..................
EP00804_Cyclotella_cryptica_P013920            ----TVAENFLK.EPDAVMES..HVL.DHISTLVT...A.vG..................
EP00813_Pythium_oligandrum_P002329             -KEASRLLKEMA.KTDAIMET..NVL.NLINGFLR...T..Hs.................
EP00814_Leptocylindrus_danicus_P000848         --AIQTAIDKLA.APDAMLEP..DCL.TNVSELVS...H.lG..................
EP00814_Leptocylindrus_danicus_P006257         --AIQTAIDKLA.APDAMLEP..DCL.TNVSELVS...H.lG..................
EP00818_Percolomonas_sp_WS_P007386             ------------.-VDASTSH..HQQ.DSTTEIDP...T..T..................
EP00821_Plasmodium_berghei_P002255             ------------.--------..---.--------...-..-..................
EP00824_Muranothrix_gubernata_P003445          ------------.--------..---.--------...-..-..................
EP00824_Muranothrix_gubernata_P003446          ---RDECLAKFA.EKDSIMDA..QIL.AYVRRFVA...A..K..................
EP00851_Chlamydomonas_incerta_P014045          -EELSRLEELLR.RPDFVLEP..NVK.DVVRQYIK...A..Q..................
EP00852_Chlamydomonas_schloesseri_P009324      -EELSRLEELLR.RPDFVLEP..NVK.DVVRQYIK...A..Q..................
EP00853_Edaphochlamys_debaryana_P007841        -EELSRLEELLR.RPDFVLEP..NVK.DSVRQYIK...A..G..................
EP00872_Gracilariopsis_chorda_P001414          ---------PFD.ADDAIFED..NLI.DMLTTHVQ...A..G..................
EP00872_Gracilariopsis_chorda_P003255          ------PLAAFQ.REDAILQN..DVI.EKLETYAA...S..G..................
EP00873_Tetraselmis_striata_P035423            -QQLGKLEGRLK.QPDAILEP..HIL.EALRRYVM...R..G..................
EP00874_Dunaliella_salina_P014548              -QELSRLEEVLR.RPDFLLEP..SCF.SVICAYIK...A..G..................
EP00877_Chromochloris_zofingiensis_P009162     ---LMQLEGFLR.GKDAIMEP..NVM.QVVGKYVQ...A..G..................
EP00878_Enallax_costatus_P018548               --VLAEIEAQLR.AADSILEP..GVL.DLLKEYLR...A..G..................
EP00878_Enallax_costatus_P043684               ------------.--------..---.--------...-..-..................
EP00878_Enallax_costatus_P046867               ------------.--------..---.--------...-..-..................
EP00879_Flechtneria_rotunda_P021413            --VLSELEARMR.APDSIMEP..GVL.QLLKEYLR...A..G..................
EP00880_Monoraphidium_neglectum_P007015        --ELLSLEGAMR.APDAIMEP..GMA.EVVGRYIR...A..G..................
EP00881_Raphidocelis_subcapitata_P007791       ---LLALEGAMR.APDAVMEP..GAA.DVVARYMR...A..G..................
EP00882_Tetradesmus_deserticola_P010406        -TVLAELEAQLR.APDSILEP..NVL.DLLKDYLR...A..G..................
EP00883_Tetradesmus_obliquus_P002630           -AVLAELEAQLR.APDSILEP..GVL.DLLKDYLR...A..G..................
EP00885_Auxenochlorella_protothecoides_P001121 -STLNELEAFLR.QPDAIMEP..SIV.DRLREYVM...A..N..................
EP00886_Chlorella_sorokiniana_P009073          -HKLNELEAQLR.QPDAVMEP..GIM.DRLREYVM...A..N..................
EP00887_Chlorella_sp_A99_P003095               -SKLNELEAFLR.QPDAVMEP..DIL.GRLREYVL...A..R..................
EP00888_Micractinium_conductrix_P007878        --RLNELEAQLR.QPDAVMEP..GIM.DRLRDYVM...A..N..................
EP00889_Picochlorum_renovo_P006274             --VLNELEVALR.KTDAVLEP..GVL.STLGEYLR...Q..N..................
EP00890_Picochlorum_soloecismus_P002819        -QVLNELEGQLR.KPDAVLEP..DIL.WKLGEYVK...N..N..................
EP00891_Asterochloris_glomerata_P000738        ------------.--------..---.-VVSEYVR...A..G..................
EP00892_Ulva_mutabilis_P007330                 -AKLREFDRYFC.ATDAVLRE..DCF.AVANAAVN...Y..K..................
EP00893_Bathycoccus_prasinos_P006967           ----LYLEQILS.QKDFVMDA..SVI.ETLREYVHptlS..G..................
EP00898_Chlorokybus_atmophyticus_P007824       ----EEIEALLK.APDAITET..TIL.ELLGRYIA...A..G..................
EP00899_Mesostigma_viride_P020095              --TREICEKKLS.STDSVLEP..NVL.ETLAQYLS...A..G..................
EP00900_Chrysochromulina_parva_P001943         ------------.--------..---.--------...-..-..................
EP00902_Fistulifera_solaris_P003125            ---VQEAEAALN.QTDSILEP..TCI.KNVAEVVR...S.eG..................
EP00903_Cladosiphon_okamuranus_P010895         -REVADCERRLE.EKDAIMEV..DFS.ARVAAYQS...A..Rerlellkeg.........
EP00904_Undaria_pinnatifida_P011498            --DVAAMEARLE.EKDAIMEV..DFH.ARVTEYQS...A.lRrlrllk............
EP00905_Microchloropsis_salina_P008675         -EALAQARALLC.SEDSIMDP..GIV.GAVRTYIK...E..Hsrrve.............
EP00908_Phaeocystis_cordata_P016838            ------------.--------..---.--------...-..-..................
EP00916_Digyalum_oweni_P020952                 --ARSECEAVLS.QPDSIMEN..RVV.EMVGIFIQ...N..G..................
EP00928_Gymnodinium_smaydae_P008520            ---RGQAQRWLS.LEDGILTP..QIG.DHVREFLL...S..Aaspassstas........
EP00929_Paragymnodinium_shiwhaense_P012981     --QQARSLRLVK.SEDAIMTP..SIG.ERVREACK...A.aSggatd.............
EP00930_Biecheleria_cincta_P046176             ------AQGILE.APDGLMTP..GIG.EKVREFCS...L..Aaaqgl.............
EP00931_Biecheleriopsis_adriatica_P064709      ------ARAALE.AADSLLTP..GVG.DKVREFCS...T.tSc.................
EP00934_Nitzschia_sp_Nitz4_P007877             --RLQDARNALN.QTDAILEP..GVM.THVMEVVT...S.dG..................
EP00938_MAST-03A_sp_MAST-3A-sp1_P004467        ------------.--------..---.--------...-..-..................
EP00940_MAST-03C_sp_MAST-3C-sp2_P003199        -----------D.AVDSILEP..SIL.RNIAHALS...S..S..................
EP00941_MAST-03F_sp_MAST-3F-sp1_P003644        ----RDLSTALK.KKDTLLSK..DCV.DILRRWDA...S..K..................
EP00942_MAST-04A_sp_MAST-4A-sp1_P010058        --ASNRLIKKLK.SPDYILSI..NAH.KTASEYLK...I..N..................
EP00943_MAST-04B_sp_MAST-4B-sp1_P001458        -EKNARLIKKLK.SPDFILSL..SAQ.NSAIQYME...N..Ntdi...............
EP00944_MAST-04C_sp_MAST-4C-sp1_P001794        ------------.--------..---.--------...-..-..................
EP00953_Heterococcus_sp_UTEX-ZZ885_P011746     ------------.--------..---.--------...-..-..................
EP00956_Cyclotella_meneghiniana_P007127        ---VTKAENFLK.EPDAIMES..QVF.DHISTLVT...E.tG..................
EP00976_Prorocentrum_cordatum_P115875          --ELNELELAMS.QNDAIMEP..TIL.DTLRRYVA...A..Garslr.............
EP00977_Amphora_coffeiformis_P015034           --KLQQAQTALE.QPDSVMER..TCI.AHVAELAK...R.hN..................
EP00978_Attheya_sp_CCMP212_P007375             -KALENAERALK.EPDAIMEP..GCL.DNVSDVVN...G.lG..................
EP00979_Chaetoceros_neogracilis_P012278        ---IENAQSFLS.KPDAVMEP..DAP.THLITLAQ...A..S..................
EP00980_Cylindrotheca_fusiformis_P009116       --RLQDAERALD.QPDAIMEP..GVM.SHVTEVVS...R.dG..................
EP00980_Cylindrotheca_fusiformis_P009117       ------------.--------..---.--------...-..-..................
EP00986_Skeletonema_menzelii_P002770           ---AAVAEQFLQ.GQDAIMED..SVL.EQIATLIN...E.lG..................
EP00989_Cryptosporidium_parvum_P002885         --EYENAKKNIC.ALDSIMDD..DII.ESIQTYIS...F..Ksfsennks..........
EP01006_Ploeotia_vitrea_P012055                -------DSALL.QPDAILKW..NVF.DEIATRVT...E..G..................
EP01012_Entosiphon_sulcatum_P040098            ---YQAALQALR.LPDGVLNR..DAL.SQLTAFRQ...A..G..................
EP01023_Acetabularia_acetabulum_P053930        ------------.--------..---.--------...-..-..................
EP01024_Parvocaulis_polyphysoides_P043235      ------------.--------..---.--------...-..-..................
EP01025_Chloroclados_australasicus_P001238     ------------.--------..---.--------...-..-..................
EP01025_Chloroclados_australasicus_P015426     --SQEELEQWLS.APDAIMEP..SVF.QQIKKYVG...N..G..................
EP01027_Heterolobosea_sp_BB2_P024183           --VLQKCKEVLA.QPDSIMDP..NIL.LNLKNYIQ...A..G..................
EP01029_Cantina_marsupialis_P017958            -EKRARLEQIME.QTDSLMDN..HFI.PALEDAEL...S..P..................
EP01036_Dinobryon_divergens_P023479            --KKLQLLSTLQ.SKDSILET..TVV.NSAKELIN...V..H..................
EP01039_Chlorochromonas_danica_P009619         ---ELRLNETLS.SKDSILDR..DAI.TNSQKLIR...I.yK..................
EP01041_Mallomonas_annulata_P004821            -ANRKHAEDLLS.GRDSILEP..NIT.DAIDKLIH...L.yE..................
EP01042_Synura_sphagnicola_P000681             ------------.--------..---.--------...-..-..................
EP01080_Neovahlkampfia_damariscottae_P009737   ---LKESESKLI.ENDSILDP..QLY.NTLKVFIS...E..G..................
EP01082_Thalassiosira_pseudonana_P016220       ----TIAENFLQ.QPDAIMEP..SVM.DHISTLVN...K..E..................
EP01083_Nonionella_stella_P143222              ---LEHAKKLLY.KEDSIMNV..NAL.DTIQTLCK...S..G..................
EP01083_Nonionella_stella_P157517              --QLEDIRSELS.RPDAIIDH..SII.QSLRSYPA...L..Snr................
EP01084_Bolivina_argentea_P006825              ------------.--------..---.--------...-..-..................
EP01087_Luapelamoeba_hula_P004055              --ASSELSKRFV.EKDSIMEV..NVL.QETKRFLS...A..G..................
EP01088_Endostelium_zonatum_P002637            --DKEHYEGILK.KTDSILEV..DAM.NHIKGFLK...A..K..................
EP01089_Gocevia_fonbrunei_P017550              ---REECTTKFL.KADAIMDI..VIL.SDTKRFLS...A..G..................
EP01090_Pellita_catalonica_P004166             ------------.--------..---.--------...-..-..................
EP01091_Cochliopodium_minus_P018538            -----KTFKELS.SHDFIMNN..EVI.GIIKKFVT...E.dG..................
EP01094_Clydonella_sp_ATCC50884_P010088        -EELRRWQEHLS.RPDAVMES..DVA.AAIRSVIA...S..G..................
EP01095_Lingulamoeba_sp_RSL-Kostka_P006689     ---YKKLLNELQ.QVDAIMEP..NVL.DTLRYFIS...S..G..................
EP01095_Lingulamoeba_sp_RSL-Kostka_P018161     ------------.--------..---.--------...-..-..................
EP01096_Ripella_sp_DP13-Kostka_P015030         -------FDELN.QPDEIMET..DVL.TALGRFLQ...A..G..................
EP01096_Ripella_sp_DP13-Kostka_P016887         ------------.--------..---.--------...-..-..................
EP01097_Dermamoeba_algensis_P007541            --EMETSLNYFK.QKDSIMNL..DVF.PMIKRFME...A..S..................
EP01099_Mayorella_cantabrigiensis_P002124      ------------.--------..---.--------...-..-..................
EP01100_Stratorugosa_tubuloviscum_P002706      ------------.--------..---.--------...-..-..................
EP01101_Sappina_pedata_P000891                 ---LNELMCILS.SSDCIMEP..SIL.SLTKSFIS...A..G..................
EP01102_Stenamoeba_stenopodia_P020223          --KLMEAWSFLC.RDDSIMEP..KVM.PNVRQFIK...C..G..................
EP01103_Thecamoeba_quadrilineata_P017215       ------------.--------..---.--MKNFLS...F..G..................
EP01104_Vermistella_antarctica_P012485         ---LEPIEAKLA.RSDFIMDV..DVF.DTLEKYIK...A..G..................
EP01105_Mastigella_eilhardi_P005836            ------CKSVLA.GADSVLEP..CVM.DVAYNFVE...L.aGpe................
EP01107_Rhizomastix_libera_P001933             ------ATLRLR.APDAILDR..SVA.RTIGEFIR...K..K..................
EP01109_Acytostelium_subglobosum_P007172       ------------.--------..---.--------...-..-..................
EP01110_Echinostelium_bisporum_P008198         ------------.--------..---.--------...-..-..................
EP01111_Echinosteliopsis_oligospora_P001588    ------------.--------..---.--------...-..-..................
EP01111_Echinosteliopsis_oligospora_P016289    -QIREKCLHALH.MVDSIMEV..NAS.NNLKAYMG...A..A..................
EP01112_Ceratiomyxa_fruticulosa_P002520        ------------.--------..---.--------...-..-..................
EP01112_Ceratiomyxa_fruticulosa_P004716        ---TDKYATILQ.APDAIMEL..NVV.KNTREYMT...N..G..................
EP01113_Clastostelium_recurvatum_P007300       ------------.--------..---.--------...-..-..................
EP01113_Clastostelium_recurvatum_P011370       --------SALQ.TPDSIMEI..GVG.KAMKEYIA...Q..G..................
EP01114_Cavostelium_apophysatum_P017848        -NELAKYVSFFE.SPDSIMDP..TLL.SKMRAFLS...L..E..................
EP01117_Protostelium_nocturnum_P012647         --KTLELRNWLE.SADSVMEP..QVL.EKMKEFFS...F..G..................
EP01118_Nematostelium_gracile_P004208          ------------.--------..---.--------...-..-..................
EP01118_Nematostelium_gracile_P004975          ------FVTFFE.GIDSVMEV..DIF.NKMRGFIQ...H..G..................
EP01119_Soliformovum_irregulare_P011574        ---MEKCVTFFE.GKDSVMEA..DVI.QKIREFVS...L..K..................
EP01120_Amphizonella_sp_Union-15-10_P007397    ------------.--------..---.--------...-..-..................
EP01121_Diplochlamys_sp_Union-15-3_P019360     ------------.--------..---.--------...-..-..................
EP01122_Echinamoeba_exundans_P012668           --ENEQAKAMLQ.RPDAIFEP..DCF.QHLRKYIS...T..G..................
EP01124_Arcella_intermedia_P018740             ----EEVTKLLE.LPDAIMQP..NTL.INLRTFLK...L..G..................
EP01125_Pyxidicula_operculata_P007527          --QLEEASKALQ.APDSIMQP..QVL.DNLRTFLT...L..G..................
EP01126_Amoeba_proteus_P033672                 ----TPAIKILE.QTDSIMEP..NIL.DALRNFLK...E..G..................
EP01126_Amoeba_proteus_P033674                 ------------.--------..---.--------...-..-..................
EP01127_Copromyxa_protea_P021066               -TQLEAYLKILE.FPDSIMEP..NVL.DTLRTFMV...H..K..................
EP01128_Nolandella_sp_AFSM9_P008295            ------------.-----MRV..DIL.DRLREFMT...L..G..................
EP01129_Flabellula_baltica_P012166             ---TASLEKQLS.HPDAIFES..LAF.DEAIDTLG...-..-..................
EP01130_Rhizamoeba_saxonica_P005614            ------------.--------..---.--------...-..-..................
EP01130_Rhizamoeba_saxonica_P005615            ---IDDYKKKLQ.MPDAIMEH..DVF.ETLVEFIS...L..G..................
EP01132_Coremiostelium_polycephalum_P007548    ---KEKCEQQLQ.IPDSIMSV..EIP.TIMKDFIS...N..G..................
EP01155_Anaeramoeba_flamelloides_P041329       ---QIQLTEHLS.SKDYILET..EVM.RTIQEYLQ...T..G..................
EP01156_Anaeramoeba_ignava_P018538             -------REKLM.MADSIMEP..DVL.ITIQKYLQ...-..D..................
EP00130_Batrachochytrium_dendrobatidis_P003933 ------------.--------..---.--------...-..-..................
EP00131_Spizellomyces_punctatus_P007701        ------------.--------..---.--------...-..-..................
EP00151_Rhizophagus_irregularis_P019353        -----KTVQRVL.RPDSLFEP..GIQ.NSVRDYLE...I.aT..................
EP00152_Rhizopus_delemar_P012886               ----EEHKKTLT.QTDALLEQ..NIYnDGILEYIN...H..G..................
EP00153_Phycomyces_blakesleeanus_P002292       --TLEDYRKVFV.KEDAILEP..NVYsDGLLGYLN...R..G..................
EP00839_Anaeromyces_robustus_P007180           ------------.--------..---.--------...-..-..................
EP00843_Neocallimastix_californiae_P003814     ------------.--------..---.--------...-..-..................
EP00846_Dimargaris_cristalligena_P004125       ------------.--HSIFEP..NIY.PSVITFLR...C..G..................
EP00848_Thamnocephalis_sphaerospora_P001159    --ESASALERLT.APDSLLEP..NIT.QLLSSYLR...S..G..................
EP00849_Syncephalis_pseudoplumigaleata_P001457 ---SASALERLT.APDSLLEP..NIT.ELLTSYLR...S..G..................
EP00861_Lobosporangium_transversale_P006548    --NMEAMMQFFQ.GLDSILEP..KIY.DLIPTFIK...E..G..................
EP00863_Basidiobolus_meristosporus_P005113     --RQDKARAALS.GIDAIMEP..NMD.KQLTEFLT...N..G..................
EP00865_Coemansia_reversa_P000943              -SVQEESKNEFS.KPDAIMEP..TTG.AFVEQYLD...A..G..................
EP00160_Parvularia_atlantis_P020733            ---ADRLRALLA.APDAVMEP..DVL.NTLQQFVH...E..R..................
EP00035_Acanthoeca_spectabilis_P022877         ----KAAAAKLS.APDSIMGA..DVA.SSIATYMK...T..G..................
EP00037_Helgoeca_nana_P004136                  ---RDVAQAKLS.NPDSIMAA..DVG.SSIATYMK...A..G..................
EP00038_Savillea_parva_P012438                 ---REAVEAKLS.QSDSIMAA..DVS.LSIQMYLK...Q..G..................
EP00039_Didymoeca_costata_P013001              --KKKRCIEDLS.RPDAIMDA..DIK.GMIARYMQ...S..G..................
EP00040_Diaphanoeca_grandis_P031070            ----KQYAEALM.QPDSIMAH..DVK.ENIKGYIQ...N.kQ..................
EP00041_Stephanoeca_diplocostata_P029207       -------LELFE.QADCIMAA..DVT.QNIQGYIK...E.rGm.................
EP00042_Codosiga_hollandica_P036992            --SKDECVRFFQ.EADAIMTV..DVQ.TMITAYVQ...Q..G..................
EP00043_Microstomoeca_roanoka_P005253          ---RAAALDTLS.KPDAILEA..SVF.DAIQAFIK...H..K..................
EP00044_Salpingoeca_rosetta_P004410            --AREEAMEALA.QPDAILEA..SVF.DAIQKFIK...S..Q..................
EP00045_Choanoeca_perplexa_P012992             --ERTTVIALAK.QKDAILEP..GVA.ELVSRYRK...A..N..................
EP00046_Monosiga_brevicollis_P007902           ------------.--------..---.--------...-..-..................
EP00047_Mylnosiga_fluctuans_P007586            --SLDELTAKLR.APDAIMEP..SVL.RVAGNFVR...L..G..................
EP00048_Salpingoeca_helianthica_P020201        -STLEGLQQQLQ.APDAIMEP..NIL.KLIATFVY...H..R..................
EP00049_Salpingoeca_infusionum_P008307         --EQKRLLRLLS.RPDAILEH..NVL.SITQQYIK...A..K..................
EP00050_Salpingoeca_kvevrii_P021971            --MRQQCLAILA.APDSLMEV..NAF.VALRQYVA...A..G..................
EP00051_Salpingoeca_urceolata_P009442          ---YAAALQRLS.EPDAIMEA..DVV.SAIGEFVK...A..G..................
EP00052_Salpingoeca_macrocollata_P006544       ---IEECLERVS.HPDAIMEA..DVL.SVLGRYVA...A..G..................
EP00053_Salpingoeca_punica_P008096             ---IGECEERVR.QVDAIMET..DVL.STLGRYML...A..K..................
EP00054_Salpingoeca_dolichothecata_P021433     ---KLKYEQQLS.APDAIMDT..NVF.STLAGYLQ...E..D..................
EP00055_Hartaetosiga_balthica_P008198          --MVEEALNLLK.EPDSILEP..TVF.DAIQKFIK...G..K..................
EP00056_Hartaetosiga_gracilis_P011464          --MADEALDLLK.EADAILEP..TVF.DAIQKFIK...G..K..................
EP00056_Hartaetosiga_gracilis_P011472          ------------.--------..---.--------...-..-..................
EP00120_Capsaspora_owczarzaki_P006736          -EQQHEILRSMS.TPDAIMES..TLL.PNIKQYMR...L..R..................
EP00123_Amoebidium_parasiticum_P009695         ---VEELSQKMS.EIDAVMEA..NVS.DVLNGWLQ...L..Q..................
EP00123_Amoebidium_parasiticum_P009696         ------------.--------..---.--------...-..-..................
EP00124_Ichthyophonus_hoferi_P001249           ------------.--------..---.--------...-..-..................
EP00125_Sphaeroforma_arctica_P008397           --QQDEYSNLLK.TTDALMEP..KVS.EWLIGYLR...S..G..................
EP00126_Sphaerothecum_destruens_P012746        ------------.--------..---.--------...-..-..................
EP00128_Syssomonas_multiformis_P009879         --VAQACLAQLS.QPDAIMGA..DVL.KVLITYIK...N..S..................
EP00128_Syssomonas_multiformis_P009880         ------------.--------..---.--------...-..-..................
EP00729_Bicosta_minor_P021918                  ------------.--------..---.--------...-..-..................
EP00730_Choanoeca_flexa_P000627                -TERRAVLKMAQ.QPDAILEP..NVI.SLVQRYQK...V..E..................
EP00912_Choanoflagellata_sp_UC4_P002349        ---------PLG.EPDAIMSP..DVL.DHLRDVIE...A..Artral.............
EP01134_Creolimax_fragrantissima_P000354       ---RSEYAALLS.TTDAIMEP..DVS.ENLRQFMR...A..G..................
EP01135_Chromosphaera_perkinsii_P005659        -EVRAECLKELK.EWDSIMEP..GVY.NTLSRYVK...A..G..................
EP01136_Pigoraptor_vietnamica_P011684          ------------.--------..---.--------...-..-..................
EP01137_Pigoraptor_chileana_P036598            ------------.--------..---.--------...-..-..................
EP01147_Barroeca_monosierra_P009390            ----LEALKILS.APDAILEA..SVL.ETIQLFIK...N..K..................
EP00057_Strongylocentrotus_purpuratus_P002723  --ITKECLEAFA.STDYIMEP..GVF.KDLKRYFK...A..G..................
EP00058_Branchiostoma_floridae_P019184         --VQQECLEAFG.NRDYIMEP..GIF.NMLQRYFQ...H..G..................
EP00059_Ciona_intestinalis_P005572             ----DTCVMEMS.SKDYIMEP..SIF.TCLKRYFQ...A..G..................
EP00074_Homo_sapiens_P049208                   -EVQQECLHKFS.TRDYIMEP..SIF.NTLKRYFQ...A..G..................
EP00090_Calanus_glacialis_P047200              -----TSLVKFA.SKDFIMEP..EIF.SQLKKYFQ...A..G..................
EP00096_Caligus_rogercresseyi_P008911          -SVLSDCLGHFG.SCDFIMEP..EIF.SQLKKYFQ...S..G..................
EP00099_Drosophila_melanogaster_P011015        -KTIQECLEKFL.TPDYIMEP..GIF.TQLKRYFQ...S..G..................
EP00103_Capitella_teleta_P012341               -AVQQECIDAFS.NTDFIMEP..GVF.STLKRYFK...S..G..................
EP00110_Nematostella_vectensis_P004567         ------------.----VMEP..DVF.SYIRRYFL...V..G..................
EP00110_Nematostella_vectensis_P021913         ------------.--------..---.--------...-..-..................
EP00114_Trichoplax_sp_H2_P008345               --VIEECKRKFS.NDDSVMES..DLI.VHIRKYIK...A..G..................
EP00115_Mnemiopsis_leidyi_P006857              --VTKECLEAFH.QKDSICEA..SIF.KTVKKYFN...A..G..................
EP00118_Oscarella_pearsei_P013021              ------------.--------..---.--------...-..-..................
EP00118_Oscarella_pearsei_P013022              -KTRARCLTAFS.EKDAIMEP..SVF.GLLRQYFQ...S..D..................
EP00119_Amphimedon_queenslandica_P013105       ----RHHIATLK.MDDAVLEP..GIL.KTFEDYLE...L..G..................
                                                                                                           

EP00060_Petromyzon_marinus_P005314             ..........G.S........PEN....................VIQL............
EP00072_Mus_musculus_P018204                   ..........G.S........PEN....................VIQL............
EP00085_Daphnia_pulex_P025794                  ..........G.S........PAH....................VIEL............
Bacteria_NZJA01000142.1_4_1770_4001_1          ..........G.K........AEA....................AIEL............
EP00002_Diphylleia_rotans_P000997              ..........G.V........PQD....................AIEG............
EP00003_Mantamonas_plastica_P015013            ..........-.-........---....................----............
EP00004_Rigifila_ramosa_P026309                ..........-.-........---....................----............
EP00007_Cunea_sp_BSH-02190019_P009002          ..........G.T........PPQ....................LIEL............
EP00013_Stygamoeba_regulata_P007244            ..........G.K........PAE....................LVQM............
EP00019_Armaparvus_languidus_P000691           ..........-.-........---....................----............
EP00021_Heterostelium_album_P000910            ..........G.S........PPD....................VIRL............
EP00022_Cavenderia_fasciculata_P004096         ..........G.S........PPD....................VIRF............
EP00023_Dictyostelium_discoideum_P012373       ..........G.R........PQD....................VITF............
EP00025_Tieghemostelium_lacteum_P008603        ..........G.Q........PHD....................VIRF............
EP00026_Physarum_polycephalum_P006003          ..........G.Q........PQL....................VVKS............
EP00027_Filamoeba_sp_ATCC50430_P002312         ..........-.-........---....................----............
EP00029_Vermamoeba_vermiformis_P013413         ..........G.K........PAD....................VIKY............
EP00031_Thecamonas_trahens_P007415             ..........G.A........PQT....................AVET............
EP00161_Ancyromonas_sigmoides_P021858          ..........-.-........---....................----............
EP00161_Ancyromonas_sigmoides_P027111          ..........-.-........---....................----............
EP00162_Nutomonas_longa_P003231                ..........-.-........---....................----............
EP00162_Nutomonas_longa_P022234                ..........V.E........IED....................IVSA............
EP00176_Chondrus_crispus_P003340               ..........D.D........PRD....................ATER............
EP00177_Eucheuma_denticulatum_P000810          ..........E.N........IKP....................AIEL............
EP00178_Gracilaria_changii_P006385             ..........G.D........LTE....................ACEA............
EP00178_Gracilaria_changii_P006757             ..........G.N........VRE....................ACEA............
EP00181_Compsopogon_caeruleus_P006351          .........iS.S........LKE....................IKRE............
EP00187_Rhodella_violacea_P001074              ..........-.-........---....................----............
EP00189_Rhodosorus_marinus_P001308             ..........G.D........EKK....................VRQA............
EP00192_Tetraselmis_astigmatica_P008652        ..........G.K........PQT....................VVEL............
EP00202_Volvox_carteri_P004831                 ..........-.-........---....................----............
EP00203_Chlorella_variabilis_P009562           ..........G.H........PQA....................AVEY............
EP00206_Coccomyxa_subellipsoidea_P006522       ..........-.-........---....................----............
EP00211_Chloroparvula_japonica_P008908         ..........-.-........---....................----............
EP00212_Chloropicon_laureae_P007880            ..........-.-........---....................----............
EP00212_Chloropicon_laureae_P008405            ..........-.-........---....................----............
EP00213_Chloropicon_mariensis_P000147          ..........G.K........PQT....................VVEM............
EP00215_Chloropicon_roscoffensis_P004595       ..........G.K........PQT....................VVEM............
EP00217_Crustomastix_stigmatica_P016352        ..........-.-........---....................----............
EP00222_Ostreococcus_lucimarinus_P003530       ..........G.A........PST....................AIEL............
EP00224_Ostreococcus_tauri_P002010             ..........G.A........PST....................AIET............
EP00227_Mantoniella_beaufortii_P005050         ..........-.-........---....................----............
EP00227_Mantoniella_beaufortii_P007189         ..........-.-........---....................----............
EP00230_Micromonas_polaris_P007127             ..........G.R........PAA....................AIEL............
EP00231_Micromonas_pusilla_P003123             ..........-.-........---....................----............
EP00232_Nephroselmis_pyriformis_P006497        ..........G.K........PTT....................VVEA............
EP00240_Pyramimonas_obovata_P013045            ..........-.-........---....................----............
EP00241_Pyramimonas_parkeae_P000942            ..........G.K........PTE....................AIGF............
EP00279_Guillardia_theta_P013221               ..........Q.E........PSM....................LVEQ............
EP00282_Hemiselmis_andersenii_P000485          ..........E.K........PEE....................LMDH............
EP00283_Hemiselmis_rufescens_P018612           ..........-.-........---....................----............
EP00290_Baffinella_frigidus_P023107            ..........H.D........PAK....................VLEL............
EP00290_Baffinella_frigidus_P050005            ..........-.-........---....................----............
EP00292_Cryptomonas_paramecium_P021012         ..........E.E........PKQ....................LLEL............
EP00300_Choanocystis_sp_HF-7_P005596           ..........K.N........PLG....................AILK............
EP00301_Raphidiophrys_heterophryoidea_P010501  .........pD.K........VEE....................VLKA............
EP00302_Diacronema_sp_CCMP2436_P051781         ..........-.-........---....................----............
EP00306_Pavlova_sp_CCMP459_P019479             ..........-.-........---....................----............
EP00308_Calcidiscus_leptoporus_P024665         ..........-.-........---....................----............
EP00323_Chrysochromulina_tobinii_P010617       ..........-.-........---....................----............
EP00327_Prymnesium_parvum_P030698              ..........-.-........---....................----............
EP00364_Plasmodium_chabaudi_P002648            ..........-.-........---....................----............
EP00367_Plasmodium_vivax_P001334               ..........-.-........---....................----............
EP00369_Babesia_microti_P003061                ..........N.T........RDDslyneed.....llkklnidVLNT............
EP00370_Babesia_bigemina_P001647               ..pvqgsgsvG.-........--Ssaqerqse....ylaelntnVLNT............
EP00371_Babesia_bovis_P001317                  gsnsvnngdsR.-........--Ekhsecl........aelnttVLNT............
EP00372_Theileria_equi_P002442                 snknlgnkhvG.K........--Ttdefv.........kklnrnVLNT............
EP00374_Theileria_orientalis_P003459           ....lkldkdG.N........IEEfsddktrns..eyakqlnrtVLNT............
EP00375_Theileria_parva_P001519                ..........-.-........-RN....................VLNT............
EP00381_Gregarina_niphandrodes_P004898         ..rvpldvtyG.M........EVD....................AINV............
EP00384_Cryptosporidium_muris_P002498          ......ernnR.E........PTEmtstecleeidipnhkllieCFNM............
EP00390_Vitrella_brassicaformis_P020743        ..........G.T........LQE....................VKDC............
EP00397_Hematodinium_sp_SG-2012_P012577        ..........E.Q........LNT....................AKRL............
EP00401_Gymnodinium_catenatum_P062449          ..........-.-........---....................----............
EP00419_Tripos_fusus_P043185                   .........iE.K........VNE....................VVEL............
EP00434_Breviolum_minutum_P037836              .....nitmsQ.A........AAQ....................AMDM............
EP00435_Cladocopium_sp_Y103_P057800            .....sitmqE.A........ASQ....................VIEM............
EP00439_Symbiodinium_sp_Y106_P052123           ..........A.R........PQL....................VMES............
EP00439_Symbiodinium_sp_Y106_P052240           ..........A.R........PQL....................VMES............
EP00440_Ansanella_granifera_P041894            ..........-.-........---....................----............
EP00443_Scrippsiella_acuminata_P089521         nyqhfpparmD.K........AKE....................VVSL............
EP00450_Noctiluca_scintillans_P035329          ssaavpcsanS.R........LQE....................TADV............
EP00455_Lapot_gusevi_P006336                   ..........GtS........FKE....................VVSM............
EP00457_Paulinella_chromatophora_P017215       ..........A.S........PQE....................IIKL............
EP00465_Bigelowiella_longifila_P000502         ..........G.T........PKE....................ALSH............
EP00467_Chlorarachnion_reptans_P023229         ..........G.K........PQD....................VINM............
EP00468_Gymnochlora_sp_CCMP2014_P008448        ..........G.K........PEI....................AIGM............
EP00469_Lotharella_globosa_P000865             ..........-.-........---....................----............
EP00473_Plasmodiophora_brassicae_P009540       .......sqsE.R........VKE....................AIRL............
EP00474_Spongospora_subterranea_P009598        ......lsqpE.R........VKE....................AIRQ............
EP00475_Leptophrys_vorax_P032518               .......tthQ.R........VKD....................AIDL............
EP00480_Reticulomyxa_filosa_P002022            ..........-.-........---....................----............
EP00480_Reticulomyxa_filosa_P012178            ..........-.-........---....................----............
EP00484_Ammonia_sp_Unknown_P004260             ...snssgsaN.-........KQEslkk............ylseGQTL............
EP00485_Elphidium_margaritaceum_P014571        .......drgS.N........RQE....................QLKKylge.......g
EP00500_Bicosoecida_sp_ms1_P013747             ..........G.Daa....tgRAQ....................AVEL............
EP00510_Aplanochytrium_minuta_P005676          ..........N.D........IKG....................VKYKadfgelplmcsf
EP00512_Aurantiochytrium_limacinum_P010212     ..........-.-........---....................----............
EP00512_Aurantiochytrium_limacinum_P014778     ..........E.D........LKRrkkre.........rrdvdlLVEM............
EP00513_Hondaea_fermentalgiana_P009881         ..........G.E........GESakrshkr......arrdvdlLIEM............
EP00514_Thraustochytrium_sp_LLF1b_P008456      ..........N.K........DEErltq............dvdhVIDM............
EP00516_Mucochytrium_quahogii_P012347          ..........G.Sad....rdVDH....................LIEM............
EP00518_Triparma_eleuthera_P020383             ..........A.S........QTE....................VVNT............
EP00520_Triparma_pacifica_P003698              ..........G.T.......iPPS....................AVSS............
EP00521_Asterionellopsis_glacialis_P011119     ..........-.-........AEK....................AMKS............
EP00522_Entomoneis_paludosa_P000360            ..........G.N........PTK....................ALSL............
EP00523_Entomoneis_sp_CCMP467_P010947          ..........G.N........PTK....................ALNL............
EP00525_Craspedostauros_australis_P010244      ..........-.-........---....................----............
EP00529_Nitzschia_sp_RCC80_P003496             ..........G.N........PQN....................AVAQ............
EP00531_Pseudo-nitzschia_arenysensis_P017659   ..........G.N........PKN....................AIQA............
EP00532_Pseudo-nitzschia_australis_P006168     ..........G.N........NKN....................AIYA............
EP00533_Pseudo-nitzschia_delicatissima_P009290 ..........G.N........ANN....................AIEA............
EP00533_Pseudo-nitzschia_delicatissima_P009746 ..........G.N........ANN....................AIEA............
EP00535_Pseudo-nitzschia_heimii_P011088        ..........-.-........---....................----............
EP00537_Pseudo-nitzschia_pungens_P007959       ..........R.N........PKN....................AIQA............
EP00539_Tryblionella_compressa_P001024         ..........N.N........PKN....................AIEA............
EP00539_Tryblionella_compressa_P003339         ..........-.-........---....................----............
EP00540_Astrosyne_radiata_P000237              ..........G.Q.......gGQK....................AMQA............
EP00541_Cyclophora_tenuis_P001330              ..........-.-........---....................----............
EP00541_Cyclophora_tenuis_P010022              ..........G.Qe......gGQK....................AMQA............
EP00546_Thalassionema_frauenfeldii_P019517     ..........G.Qe......gGQK....................AMQS............
EP00547_Thalassionema_nitzschioides_P008849    ..........G.Qk......gGQK....................AMQS............
EP00548_Thalassiothrix_antarctica_P009479      ..........-.-........---....................----............
EP00548_Thalassiothrix_antarctica_P012171      ..........-.-........---....................----............
EP00553_Chaetoceros_curvisetus_P004345         ..........-.-........---....................----............
EP00554_Chaetoceros_debilis_P001258            ..........I.N........PSV....................---S............
EP00554_Chaetoceros_debilis_P010947            ..........I.N........PSV....................---S............
EP00555_Chaetoceros_dichaeta_P005012           ..........-.-........---....................----............
EP00557_Chaetoceros_sp_GSL56_P008390           ..........K.G........AEV....................ALKT............
EP00559_Dactyliosolen_fragilissimus_P007366    ..........-.-........---....................----............
EP00562_Extubocellulus_spinifer_P003407        ..........S.Nv......gGRK....................AMKE............
EP00563_Minutocellus_polymorphus_P003970       ..........G.Nv......gGPK....................AMQA............
EP00563_Minutocellus_polymorphus_P010573       ..........-.-........---....................----............
EP00566_Odontella_aurita_P001469               ..........G.Aq......gGKK....................AMKS............
EP00566_Odontella_aurita_P016030               ..........-.-........---....................----............
EP00569_Conticribra_weissflogii_P000309        ..........P.Qv......aGPK....................AMQS............
EP00569_Conticribra_weissflogii_P010942        ..........P.Qv......aGPK....................AMQS............
EP00571_Detonula_confervacea_P009666           ..........P.Qv......aGPK....................ALQS............
EP00578_Thalassiosira_sp_NH16_P001121          ..........-.-........---....................----............
EP00578_Thalassiosira_sp_NH16_P014249          ..........-.-........---....................----............
EP00581_Thalassiosira_minuscula_P001767        ..........P.Qv......aGPK....................AMQS............
EP00582_Thalassiosira_oceanica_P024294         ..........G.A........GSAl.................pfAAKT............
EP00585_Thalassiosira_rotula_P010614           ..........-.-........---....................----............
EP00586_Coscinodiscus_wailesii_P022586         ..........G.Va.....agGSR....................AMQN............
EP00588_Corethron_pennatum_P033008             ....adagadA.E........PPD....................IVRA............
EP00592_Proboscia_alata_P027502                ..........V.Ev......gGTK....................SIQN............
EP00593_Proboscia_inermis_P011904              ..........-.-........GTK....................SIQN............
EP00594_Rhizosolenia_setigera_P007532          ..........G.Qd......eIPK....................AMNE............
EP00596_Hydrurales_sp_CCMP1899_P010409         ..........N.K........ANA....................IIRK............
EP00597_Dinobryon_sp_UTEXLB2267_P001379        ..........E.P........PAT....................VVKF............
EP00600_Ochromonadales_sp_CCMP1393_P006142     ..........V.S........EED....................ILYD............
EP00607_Mallomonas_marina_P006192              ..........-.-........---....................----............
EP00608_Synchroma_pusillum_P000582             ..........-.-........---....................----............
EP00608_Synchroma_pusillum_P012092             ..........-.-........---....................----............
EP00609_Ectocarpus_siliculosus_P014469         .apnrqaflkE.T........RNA....................SVKK............
EP00611_Tribonema_gayanum_P024155              ..........-.-........---....................----............
EP00612_Vaucheria_litorea_P002135              ekintkqiqsA.A........ANK....................AMGM............
EP00616_Rhizochromulina_sp_CCMP1243_P008972    ..........G.P........MQD....................LPKL............
EP00618_Florenciella_parvula_P014176           ..........G.E........PAK....................LTSM............
EP00618_Florenciella_parvula_P014181           ..........-.-........---....................----............
EP00622_Pseudochattonella_farcimen_P004333     ..........-.-........---....................----............
EP00624_Nannochloropsis_granulata_P004434      .....gkegeG.E........--Eeee..............vmnVDEM............
EP00625_Aureococcus_anophagefferens_P008499    ..........G.D........SGE....................VPLL............
EP00629_Pelagomonadales_sp_RCC1024_P000625     ..........-.-........---....................----............
EP00638_Chattonella_subsalsa_P004601           ..........G.KgapfslpvIQA....................IVSF............
EP00641_Albugo_candida_P007083                 ..........D.Sn......gPEV....................LVEK............
EP00642_Albugo_laibachii_P013579               ..........E.Sn......gPEI....................LVEK............
EP00643_Hyaloperonospora_arabidopsidis_P000307 .........tE.Sn......gPEI....................LVEK............
EP00647_Phytophthora_sojae_P009908             .........tE.Sn......gPEI....................LVEK............
EP00649_Plasmopara_halstedii_P010648           .........tE.Sn......gPEL....................LVEK............
EP00652_Aphanomyces_astaci_P010533             ........daN.G........PEM....................LVKQ............
EP00653_Aphanomyces_invadans_P010474           ........daN.G........PEM....................LVKQ............
EP00655_Saprolegnia_parasitica_P013706         ........daN.G........PEL....................LVKQ............
EP00658_Telonema_sp_P-2_P040749                ..........-.-........---....................----............
EP00658_Telonema_sp_P-2_P050694                ..........G.T........PIE....................AVQL............
EP00667_Euglena_gracilis_P007362               ..........G.S........PDH....................AVER............
EP00668_Euglena_longa_P033932                  ..........-.-........---....................----............
EP00686_Naegleria_gruberi_P005510              ..........G.K........PST....................IVQM............
EP00696_Hemimastix_kukwesjijk_P000962          ..........G.K........PQV....................VIQM............
EP00698_Gefionella_okellyi_P003581             ..........-.-........---....................----............
EP00705_Trichomonas_vaginalis_P021505          ..........G.D........TND....................LVEY............
EP00706_Tritrichomonas_foetus_P015159          ..........G.K........VEN....................VAPV............
EP00706_Tritrichomonas_foetus_P017851          ..........G.D........ITS....................MITF............
EP00727_Mastigamoeba_balamuthi_P000307         ..........P.A.......gAAA....................VIAA............
EP00736_Rhodelphis_marinus_P010105             ......ktsaK.A........AEK....................AVSL............
EP00737_Agarophyton_chilense_P003138           ..........G.N........IRE....................ACEA............
EP00737_Agarophyton_chilense_P003560           ..........G.D........LTE....................ACEA............
EP00738_Chloropicon_primus_P002216             ..........G.K........PQT....................VVEM............
EP00740_Mantoniella_antarctica_P010231         ..........-.-........---....................----............
EP00741_Cyanophora_paradoxa_P004371            ..........G.N........PND....................VVRN............
EP00742_Colponemidia_sp_Colp-10_P007400        ..........G.T........PQA....................AIQS............
EP00746_Dinoflagellata_sp_MGD_P084212          ..........-.-........---....................----............
EP00751_Fragilariopsis_kerguelensis_P041485    ..........G.Q........-KN....................AVQS............
EP00752_Nemacystus_decipiens_P002442           .vlnrqnllkE.T........RNA....................GVRK............
EP00754_Rhynchopus_humris_P012046              ..........G.S........ASE....................VNTV............
EP00761_Pharyngomonas_kirbyi_P001554           ..........G.K........PES....................AITM............
EP00771_Trimastix_marina_P000991               ..........N.D........PQC....................ILTD............
EP00775_Hariotina_reticulata_P012244           ..........G.K........PSA....................AIED............
EP00797_Seminavis_robusta_P034273              ..........G.N........PEK....................AIVA............
EP00799_Chlamydomonas_eustigma_P009665         ..........G.K........PEQ....................LIES............
EP00802_Teleaulax_amphioxeia_P028138           ..........KlQ........PAE....................VVGA............
EP00804_Cyclotella_cryptica_P013920            ..........P.Qe......aGRK....................VMQS............
EP00813_Pythium_oligandrum_P002329             ........dsN.G........PEI....................LVEK............
EP00814_Leptocylindrus_danicus_P000848         ..........G.Se......gGPK....................AMQA............
EP00814_Leptocylindrus_danicus_P006257         ..........G.Se......gGPK....................AMQA............
EP00818_Percolomonas_sp_WS_P007386             ..........T.H........MQN....................IITQ............
EP00821_Plasmodium_berghei_P002255             ..........-.-........---....................----............
EP00824_Muranothrix_gubernata_P003445          ..........-.-........---....................----............
EP00824_Muranothrix_gubernata_P003446          ..........G.K........PEV....................VVQL............
EP00851_Chlamydomonas_incerta_P014045          ..........G.K........PEV....................ILES............
EP00852_Chlamydomonas_schloesseri_P009324      ..........G.K........PEV....................ILES............
EP00853_Edaphochlamys_debaryana_P007841        ..........G.K........PEV....................ILES............
EP00872_Gracilariopsis_chorda_P001414          ..........G.A........LFD....................ACES............
EP00872_Gracilariopsis_chorda_P003255          ..........G.N........VKA....................ACDA............
EP00873_Tetraselmis_striata_P035423            ..........G.K........PQT....................VVEA............
EP00874_Dunaliella_salina_P014548              ..........G.T........PNA....................IIEN............
EP00877_Chromochloris_zofingiensis_P009162     ..........G.K........PQQ....................VIED............
EP00878_Enallax_costatus_P018548               ..........G.R........PQS....................AIED............
EP00878_Enallax_costatus_P043684               ..........-.-........---....................----............
EP00878_Enallax_costatus_P046867               ..........-.-........---....................----............
EP00879_Flechtneria_rotunda_P021413            ..........G.K........PQA....................AIED............
EP00880_Monoraphidium_neglectum_P007015        ..........G.K........PEE....................VIES............
EP00881_Raphidocelis_subcapitata_P007791       ..........G.K........PED....................VIES............
EP00882_Tetradesmus_deserticola_P010406        ..........G.K........PQA....................AIED............
EP00883_Tetradesmus_obliquus_P002630           ..........G.K........PQA....................AIED............
EP00885_Auxenochlorella_protothecoides_P001121 ..........G.H........PQQ....................AVEY............
EP00886_Chlorella_sorokiniana_P009073          ..........G.H........PQA....................AVEY............
EP00887_Chlorella_sp_A99_P003095               ..........G.N........PKQ....................AVEH............
EP00888_Micractinium_conductrix_P007878        ..........G.H........PQA....................AVEH............
EP00889_Picochlorum_renovo_P006274             ..........G.N........ASQ....................----............
EP00890_Picochlorum_soloecismus_P002819        ..........G.S........PAQ....................AIEY............
EP00891_Asterochloris_glomerata_P000738        ..........G.K........PPA....................AIDM............
EP00892_Ulva_mutabilis_P007330                 ..........G.Pdgv.atfrAKD....................VIQK............
EP00893_Bathycoccus_prasinos_P006967           ..........G.E........PNR....................AVEL............
EP00898_Chlorokybus_atmophyticus_P007824       ..........G.E........PQR....................AVQF............
EP00899_Mesostigma_viride_P020095              ..........G.M........PDT....................AVQL............
EP00900_Chrysochromulina_parva_P001943         ..........-.-........---....................----............
EP00902_Fistulifera_solaris_P003125            ..........G.Q........PQK....................AITS............
EP00903_Cladosiphon_okamuranus_P010895         .vpnrqnflkE.T........RNA....................GVRK............
EP00904_Undaria_pinnatifida_P011498            ...geasnnrE.S........LNQ....................SVKK............
EP00905_Microchloropsis_salina_P008675         ....ageeveE.D........VMD....................VDEL............
EP00908_Phaeocystis_cordata_P016838            ..........-.-........---....................----............
EP00916_Digyalum_oweni_P020952                 ..........G.H........LQA....................SLDL............
EP00928_Gymnodinium_smaydae_P008520            pappmhagadG.-........--Eaanavdid....alraavtdLEEI............
EP00929_Paragymnodinium_shiwhaense_P012981     .....qeskvE.A........ASE....................VAEA............
EP00930_Biecheleria_cincta_P046176             .....hsdlaE.A........AKH....................AAEL............
EP00931_Biecheleriopsis_adriatica_P064709      .........qN.Qc.....evAVQ....................AADL............
EP00934_Nitzschia_sp_Nitz4_P007877             ..........G.D........PQN....................AIQA............
EP00938_MAST-03A_sp_MAST-3A-sp1_P004467        ..........-.-........---....................----............
EP00940_MAST-03C_sp_MAST-3C-sp2_P003199        ..........Q.Nvn....vqVKS....................VMSD............
EP00941_MAST-03F_sp_MAST-3F-sp1_P003644        ..........Q.S........RVK....................ALSD............
EP00942_MAST-04A_sp_MAST-4A-sp1_P010058        .........nN.Nve....arKEE....................VTKF............
EP00943_MAST-04B_sp_MAST-4B-sp1_P001458        .......ateT.N........IKQ....................IRSM............
EP00944_MAST-04C_sp_MAST-4C-sp1_P001794        ..........-.-........---....................---M............
EP00953_Heterococcus_sp_UTEX-ZZ885_P011746     ..........-.-........---....................----............
EP00956_Cyclotella_meneghiniana_P007127        ..........P.Q.......aGVK....................VMYS............
EP00976_Prorocentrum_cordatum_P115875          .....spyssG.K........PQS....................AVEL............
EP00977_Amphora_coffeiformis_P015034           ..........G.N........PEH....................ALAM............
EP00978_Attheya_sp_CCMP212_P007375             ..........G.Sv......gGQK....................AMQM............
EP00979_Chaetoceros_neogracilis_P012278        ..........G.-........PET....................AIRT............
EP00980_Cylindrotheca_fusiformis_P009116       ..........G.N........PEQ....................AIQS............
EP00980_Cylindrotheca_fusiformis_P009117       ..........-.-........---....................----............
EP00986_Skeletonema_menzelii_P002770           ..........NvA........GKK....................AQQY............
EP00989_Cryptosporidium_parvum_P002885         .sevrpfqdsQ.-........--Qdssfni........qkliaeCLSL............
EP01006_Ploeotia_vitrea_P012055                ..........C.T........GND....................ILDE............
EP01012_Entosiphon_sulcatum_P040098            ..........G.S........LNE....................GVNH............
EP01023_Acetabularia_acetabulum_P053930        ..........-.-........---....................----............
EP01024_Parvocaulis_polyphysoides_P043235      ..........-.-........---....................----............
EP01025_Chloroclados_australasicus_P001238     ..........-.-........---....................----............
EP01025_Chloroclados_australasicus_P015426     ..........G.D........PRR....................VVEL............
EP01027_Heterolobosea_sp_BB2_P024183           ..........G.R........PEN....................VIEL............
EP01029_Cantina_marsupialis_P017958            ..........D.E........MIS....................CIKS............
EP01036_Dinobryon_divergens_P023479            ..........S.E........PAA...................vIVKM............
EP01039_Chlorochromonas_danica_P009619         ..........K.S........PAF....................IVEK............
EP01041_Mallomonas_annulata_P004821            ..........W.T........PKN....................VVDK............
EP01042_Synura_sphagnicola_P000681             ..........-.-........---....................----............
EP01080_Neovahlkampfia_damariscottae_P009737   ..........G.A........PKE....................ATKF............
EP01082_Thalassiosira_pseudonana_P016220       ..........G.Aq.....vgFPK....................AVQS............
EP01083_Nonionella_stella_P143222              ..........T.D........QQE....................VATI............
EP01083_Nonionella_stella_P157517              .......cyhG.S........NDS....................AVLKkyll......eg
EP01084_Bolivina_argentea_P006825              ..........-.-........---....................----............
EP01087_Luapelamoeba_hula_P004055              ..........G.T........PQG....................VVQL............
EP01088_Endostelium_zonatum_P002637            ..........G.T........VPE....................LIEL............
EP01089_Gocevia_fonbrunei_P017550              ..........G.T........PGD....................VIQL............
EP01090_Pellita_catalonica_P004166             ..........-.-........---....................----............
EP01091_Cochliopodium_minus_P018538            ..........G.K........PEK....................VIEA............
EP01094_Clydonella_sp_ATCC50884_P010088        ..........A.R........PQE....................VVGR............
EP01095_Lingulamoeba_sp_RSL-Kostka_P006689     ..........G.K........PSE....................VVAS............
EP01095_Lingulamoeba_sp_RSL-Kostka_P018161     ..........-.-........---....................----............
EP01096_Ripella_sp_DP13-Kostka_P015030         ..........G.S........PEQ....................VITS............
EP01096_Ripella_sp_DP13-Kostka_P016887         ..........-.-........---....................----............
EP01097_Dermamoeba_algensis_P007541            ..........G.Q........PQQ....................LIEL............
EP01099_Mayorella_cantabrigiensis_P002124      ..........-.-........---....................----............
EP01100_Stratorugosa_tubuloviscum_P002706      ..........-.-........---....................----............
EP01101_Sappina_pedata_P000891                 ..........G.N........PNV....................MVQL............
EP01102_Stenamoeba_stenopodia_P020223          ..........G.R........PED....................VLRS............
EP01103_Thecamoeba_quadrilineata_P017215       ..........G.T........PQV....................FVQL............
EP01104_Vermistella_antarctica_P012485         ..........G.K........PQR....................VIEN............
EP01105_Mastigella_eilhardi_P005836            .......aaaP.A........LEE....................VVTS............
EP01107_Rhizomastix_libera_P001933             ..........G.R........PED....................VVLL............
EP01109_Acytostelium_subglobosum_P007172       ..........-.-........---....................----............
EP01110_Echinostelium_bisporum_P008198         ..........-.Q........PQD....................VVQA............
EP01111_Echinosteliopsis_oligospora_P001588    ..........-.-........---....................----............
EP01111_Echinosteliopsis_oligospora_P016289    ..........G.Q........PLM....................VVRA............
EP01112_Ceratiomyxa_fruticulosa_P002520        ..........-.-........---....................----............
EP01112_Ceratiomyxa_fruticulosa_P004716        ..........G.K........PEN....................VLKY............
EP01113_Clastostelium_recurvatum_P007300       ..........-.-........---....................----............
EP01113_Clastostelium_recurvatum_P011370       ..........G.M........PED....................IVKF............
EP01114_Cavostelium_apophysatum_P017848        ..........G.Q........PQT....................VVKA............
EP01117_Protostelium_nocturnum_P012647         ..........G.Q........PQV....................AVSS............
EP01118_Nematostelium_gracile_P004208          ..........-.-........---....................----............
EP01118_Nematostelium_gracile_P004975          ..........G.Q........PQV....................VVKL............
EP01119_Soliformovum_irregulare_P011574        ..........G.S........PQV....................LVQL............
EP01120_Amphizonella_sp_Union-15-10_P007397    ..........-.-........---....................----............
EP01121_Diplochlamys_sp_Union-15-3_P019360     ..........-.-........---....................----............
EP01122_Echinamoeba_exundans_P012668           ..........G.S........PVE....................VIQM............
EP01124_Arcella_intermedia_P018740             ..........G.H........PAD....................AIKL............
EP01125_Pyxidicula_operculata_P007527          ..........G.Q........PAE....................AIKT............
EP01126_Amoeba_proteus_P033672                 ..........G.H........PSE....................AIRA............
EP01126_Amoeba_proteus_P033674                 ..........-.-........---....................----............
EP01127_Copromyxa_protea_P021066               ..........G.T........PSE....................AIRA............
EP01128_Nolandella_sp_AFSM9_P008295            ..........G.K........PQA....................AIKG............
EP01129_Flabellula_baltica_P012166             ..........-.-........SQK....................VIHL............
EP01130_Rhizamoeba_saxonica_P005614            ..........-.-........---....................----............
EP01130_Rhizamoeba_saxonica_P005615            ..........G.S........TPE....................AIGH............
EP01132_Coremiostelium_polycephalum_P007548    ..........G.Q........PHE....................VIRF............
EP01155_Anaeramoeba_flamelloides_P041329       ..........G.K........PLD....................VITM............
EP01156_Anaeramoeba_ignava_P018538             ..........S.S........PEE....................IIQM............
EP00130_Batrachochytrium_dendrobatidis_P003933 ..........-.-........---....................----............
EP00131_Spizellomyces_punctatus_P007701        ..........-.-........---....................----............
EP00151_Rhizophagus_irregularis_P019353        ..........E.G........TTA....................IFSS............
EP00152_Rhizopus_delemar_P012886               ..........G.S........PLE....................AVNL............
EP00153_Phycomyces_blakesleeanus_P002292       ..........G.A........PMD....................AVTT............
EP00839_Anaeromyces_robustus_P007180           ..........-.-........---....................----............
EP00843_Neocallimastix_californiae_P003814     ..........-.-........---....................----............
EP00846_Dimargaris_cristalligena_P004125       ..........G.T........PLD....................VVNY............
EP00848_Thamnocephalis_sphaerospora_P001159    ..........G.N........PVQ....................VVTS............
EP00849_Syncephalis_pseudoplumigaleata_P001457 ..........G.N........PVQ....................VVTS............
EP00861_Lobosporangium_transversale_P006548    ..........G.Q........PLM....................LVNA............
EP00863_Basidiobolus_meristosporus_P005113     ..........G.T........PFQ....................AVTM............
EP00865_Coemansia_reversa_P000943              ..........G.A........PFN....................IMNL............
EP00160_Parvularia_atlantis_P020733            ..........G.T........PVE....................IVQL............
EP00035_Acanthoeca_spectabilis_P022877         ..........G.N........PGE....................LIQM............
EP00037_Helgoeca_nana_P004136                  ..........G.S........PQE....................LIQM............
EP00038_Savillea_parva_P012438                 ..........G.A........PTK....................LVQM............
EP00039_Didymoeca_costata_P013001              ..........G.E........AKS....................LITM............
EP00040_Diaphanoeca_grandis_P031070            ..........G.S........TKS....................LIQL............
EP00041_Stephanoeca_diplocostata_P029207       ........rrE.D........ISR....................LVQV............
EP00042_Codosiga_hollandica_P036992            ..........G.D........PGA....................LVAM............
EP00043_Microstomoeca_roanoka_P005253          ..........G.N........PGK....................LVVQ............
EP00044_Salpingoeca_rosetta_P004410            ..........G.N........PGK....................LVVQ............
EP00045_Choanoeca_perplexa_P012992             ..........G.A........AGT....................LMAT............
EP00046_Monosiga_brevicollis_P007902           ..........-.-........---....................----............
EP00047_Mylnosiga_fluctuans_P007586            ..........G.N........PED....................IVGL............
EP00048_Salpingoeca_helianthica_P020201        ..........G.N........PEE....................IVGL............
EP00049_Salpingoeca_infusionum_P008307         ..........G.H........AAQ....................MVTK............
EP00050_Salpingoeca_kvevrii_P021971            ..........G.E........PEA....................VIQL............
EP00051_Salpingoeca_urceolata_P009442          ..........G.S........PQT....................LISV............
EP00052_Salpingoeca_macrocollata_P006544       ..........G.P........PQR....................MIQC............
EP00053_Salpingoeca_punica_P008096             ..........G.N........PAR....................IVTL............
EP00054_Salpingoeca_dolichothecata_P021433     ..........G.S........PEE....................LIRM............
EP00055_Hartaetosiga_balthica_P008198          ..........G.T........PGR....................LITQ............
EP00056_Hartaetosiga_gracilis_P011464          ..........G.T........PGR....................LITQ............
EP00056_Hartaetosiga_gracilis_P011472          ..........-.-........---....................----............
EP00120_Capsaspora_owczarzaki_P006736          ..........G.P........PAA....................VVRE............
EP00123_Amoebidium_parasiticum_P009695         ..........Q.D........PVQ....................AVEL............
EP00123_Amoebidium_parasiticum_P009696         ..........-.-........---....................----............
EP00124_Ichthyophonus_hoferi_P001249           ..........-.-........---....................----............
EP00125_Sphaeroforma_arctica_P008397           ..........G.A........PPD....................AIGL............
EP00126_Sphaerothecum_destruens_P012746        ..........-.-........---....................----............
EP00128_Syssomonas_multiformis_P009879         ..........G.L........AKT....................AIRT............
EP00128_Syssomonas_multiformis_P009880         ..........-.-........---....................----............
EP00729_Bicosta_minor_P021918                  ..........-.-........---....................----............
EP00730_Choanoeca_flexa_P000627                ..........G.T........AEQ....................LMRT............
EP00912_Choanoflagellata_sp_UC4_P002349        ....eapssdG.Q........SDE....................AVSAtatana..vkic
EP01134_Creolimax_fragrantissima_P000354       ..........G.L........PKE....................AIEF............
EP01135_Chromosphaera_perkinsii_P005659        ..........G.N........PAL....................VVAG............
EP01136_Pigoraptor_vietnamica_P011684          ..........-.-........---....................----............
EP01137_Pigoraptor_chileana_P036598            ..........-.-........---....................----............
EP01147_Barroeca_monosierra_P009390            ..........G.N........PSK....................LVVQ............
EP00057_Strongylocentrotus_purpuratus_P002723  ..........G.G........PEQ....................VVVL............
EP00058_Branchiostoma_floridae_P019184         ..........G.A........PEQ....................VIDL............
EP00059_Ciona_intestinalis_P005572             ..........G.M........PEK....................VVEL............
EP00074_Homo_sapiens_P049208                   ..........G.S........PEN....................VIQL............
EP00090_Calanus_glacialis_P047200              ..........G.N........PEQ....................VIDL............
EP00096_Caligus_rogercresseyi_P008911          ..........G.N........PEQ....................VIEL............
EP00099_Drosophila_melanogaster_P011015        ..........G.S........PEE....................VISM............
EP00103_Capitella_teleta_P012341               ..........G.S........PEV....................VVQL............
EP00110_Nematostella_vectensis_P004567         ..........G.P........REE....................LVKL............
EP00110_Nematostella_vectensis_P021913         ..........-.-........---....................----............
EP00114_Trichoplax_sp_H2_P008345               ..........G.T........PEE....................LVQL............
EP00115_Mnemiopsis_leidyi_P006857              ..........G.T........PEE....................VVNV............
EP00118_Oscarella_pearsei_P013021              ..........-.-........---....................----............
EP00118_Oscarella_pearsei_P013022              ..........G.K........PEE....................VVER............
EP00119_Amphimedon_queenslandica_P013105       ..........G.E........SIN....................AIRY............
                                                                                                           

EP00060_Petromyzon_marinus_P005314             ...LSENYTAVA.QTVNLLAE.WLMQ....T........G.VEP................
EP00072_Mus_musculus_P018204                   ...LSENYTAVA.QTVNLLAE.WLIQ....T........G.VEP................
EP00085_Daphnia_pulex_P025794                  ...LSQNYSASA.QMANLMAE.WLIL....A........G.ATI................
Bacteria_NZJA01000142.1_4_1770_4001_1          ...LSENYRGYA.QMTGLVCK.WLEI....T........E.PEGekaptgggharagsgg
EP00002_Diphylleia_rotans_P000997              ...FSTSYRGVP.VMCNLVSE.WLQV....A........G.VSG................
EP00003_Mantamonas_plastica_P015013            ...---------.--------.----....-........-.---................
EP00004_Rigifila_ramosa_P026309                ...---------.-MANLVGT.WLLL....A.......dG.VPAgpggv...........
EP00007_Cunea_sp_BSH-02190019_P009002          ...LSDNYRGYA.PLCNLLSD.WLMT....I........G.KTV................
EP00013_Stygamoeba_regulata_P007244            ...LSCSYKGYA.QQCSLVSE.WLGM....Ltat..gqaG.EPT................
EP00019_Armaparvus_languidus_P000691           ...---------.--------.----....-........-.--Ndksq............
EP00021_Heterostelium_album_P000910            ...LSENYRGYA.QMCNLLCD.WLSV....T........G.MSK................
EP00022_Cavenderia_fasciculata_P004096         ...LSESYRGYA.QMCNLLCN.WLSV....S........G.VSR................
EP00023_Dictyostelium_discoideum_P012373       ...LSESYRGYA.QMCNLLCY.WLKI....A........G.IPE................
EP00025_Tieghemostelium_lacteum_P008603        ...LSDSYKGYA.QMCNLICH.WLKL....T........G.VSD................
EP00026_Physarum_polycephalum_P006003          ...LSESYKGYA.QMCNLMCT.WLKS....S........G.LDD................
EP00027_Filamoeba_sp_ATCC50430_P002312         ...---------.--------.----....-........-.---................
EP00029_Vermamoeba_vermiformis_P013413         ...LSETYRGYA.QMSNLICH.WLRL....I........K.VDE................
EP00031_Thecamonas_trahens_P007415             ...LAASYQGHA.EVCNVLLD.WMGL....V........G.MDK................
EP00161_Ancyromonas_sigmoides_P021858          ...---------.--------.----....-........-.---................
EP00161_Ancyromonas_sigmoides_P027111          ...---------.--------.----....-........-.--R................
EP00162_Nutomonas_longa_P003231                ...---------.--------.----....-........-.---................
EP00162_Nutomonas_longa_P022234                ...LAESYQGYP.DMINLMLH.WSAQ....I........A.AIDpqaaadknalldknk.
EP00176_Chondrus_crispus_P003340               ...LMESYEGVP.DMIRALVE.WSDI....Y........A.DGT................
EP00177_Eucheuma_denticulatum_P000810          ...LMDNYEGYP.DMIRCLIE.WANS....Y........T.DGE................
EP00178_Gracilaria_changii_P006385             ...LSQSYDGYP.DMLRLLVE.WIDL....Y........G.NGT................
EP00178_Gracilaria_changii_P006757             ...LSESYLGLP.DMIRAVTD.WMSD....Y........R.DGE................
EP00181_Compsopogon_caeruleus_P006351          ...LEERFRGRE.ESAAMLLA.WLRE....L.......rG.GET................
EP00187_Rhodella_violacea_P001074              ...---------.--------.----....-........-.---................
EP00189_Rhodosorus_marinus_P001308             ...LVDGFVGYE.AACAQLSI.WLTA....L.......kK.DSG................
EP00192_Tetraselmis_astigmatica_P008652        ...LSDNYVGYA.QMASLMCS.WLST....A........K.EGDgeegegs.........
EP00202_Volvox_carteri_P004831                 ...-----EGYA.HMAMLMVK.WLDM....V........D.D-E................
EP00203_Chlorella_variabilis_P009562           ...LTESYVGYA.QMASLVCR.WLEM....T........E.QSGggggggtsgggpgaan
EP00206_Coccomyxa_subellipsoidea_P006522       ...---------.-MASLVVE.WTKG....L........Q.DEEl...............
EP00211_Chloroparvula_japonica_P008908         ...---------.--------.----....-........-.---................
EP00212_Chloropicon_laureae_P007880            ...---------.--------.----....-........-.---................
EP00212_Chloropicon_laureae_P008405            ...---------.--------.----....-........-.---................
EP00213_Chloropicon_mariensis_P000147          ...LSESYVGYG.PMINVVLN.WNSK....F........G.LAEat..............
EP00215_Chloropicon_roscoffensis_P004595       ...LSESYVGYG.AMINVVVD.WIAN....F........V.PHP................
EP00217_Crustomastix_stigmatica_P016352        ...---------.--------.----....-........-.---................
EP00222_Ostreococcus_lucimarinus_P003530       ...LSENYRGYA.AMTTLAVH.WLKV....T........A.PPRrgantspikvsaavet
EP00224_Ostreococcus_tauri_P002010             ...LSDNYRGYA.AMTSLAVQ.WLRV....T........A.PPRrgtctspmktsgdsma
EP00227_Mantoniella_beaufortii_P005050         ...---------.--------.----....-........-.---................
EP00227_Mantoniella_beaufortii_P007189         ...---------.--------.----....-........-.---................
EP00230_Micromonas_polaris_P007127             ...LSENYRGYA.QMASLVCG.WLEL....T........E.DMEpggghkhegntaggft
EP00231_Micromonas_pusilla_P003123             ...---------.--------.----....-........-.---................
EP00232_Nephroselmis_pyriformis_P006497        ...LSESYKGYA.QMAHLLCD.WLAL....Is.....peG.AVE................
EP00240_Pyramimonas_obovata_P013045            ...---------.--------.----....-........-.---................
EP00241_Pyramimonas_parkeae_P000942            ...ISENYRGYA.QMASLVCG.WLDH....L........E.DDP................
EP00279_Guillardia_theta_P013221               ...LSDNYHGYA.QMANLLCE.WHCF....L........G.DDR................
EP00282_Hemiselmis_andersenii_P000485          ...LGDGYQGYA.QMANLLCE.WHAM....L........G.DDE................
EP00283_Hemiselmis_rufescens_P018612           ...---------.--------.----....-........-.---................
EP00290_Baffinella_frigidus_P023107            ...LSDNYHGYA.QMVNLLCE.WHSF....L........G.DDE................
EP00290_Baffinella_frigidus_P050005            ...---------.--------.----....-........-.---................
EP00292_Cryptomonas_paramecium_P021012         ...LSGNYVGYA.QMVNLMYD.WNML....L........G.DEE................
EP00300_Choanocystis_sp_HF-7_P005596           ...VSKAYQGYP.DACGGVIN.ALGQ....A........K.MKP................
EP00301_Raphidiophrys_heterophryoidea_P010501  ...ISKNYRALA.QMCNQSVV.WLEK....M........G.APP................
EP00302_Diacronema_sp_CCMP2436_P051781         ...---------.--------.----....-........-.---................
EP00306_Pavlova_sp_CCMP459_P019479             ...---------.--------.----....-........-.---................
EP00308_Calcidiscus_leptoporus_P024665         ...---------.--------.-LSL....S........G.VTD................
EP00323_Chrysochromulina_tobinii_P010617       ...---------.--------.----....-........-.---................
EP00327_Prymnesium_parvum_P030698              ...---------.--------.----....-........-.---................
EP00364_Plasmodium_chabaudi_P002648            ...---------.--------.----....-........-.---................
EP00367_Plasmodium_vivax_P001334               ...---------.--------.----....-........-.---................
EP00369_Babesia_microti_P003061                ...IVDGYVGYS.WMCEACAT.WIAD....A........T.TYIheskvdgdtfntkeyf
EP00370_Babesia_bigemina_P001647               ...LVEGYVGYA.WLCEVCAR.WIEE....L........N.VQNsqylsmrgl.......
EP00371_Babesia_bovis_P001317                  ...LVDNYVGYA.WLCEVCAR.WIEE....L........N.MSNshyltthaln......
EP00372_Theileria_equi_P002442                 ...LVDGYVGYS.WLCEVCAC.WIDE....F........T.NFNkgscnsg.........
EP00374_Theileria_orientalis_P003459           ...LVDGYVGYA.WLCEVCSR.WIDY....Ll.....nsG.QDQdyady...........
EP00375_Theileria_parva_P001519                ...LVDGYVGYA.WLCEVCSR.WINF....L........T.---................
EP00381_Gregarina_niphandrodes_P004898         ...IVNTFEGLI.AISETIAD.WSLE....L........T.DCLkilneqe.........
EP00384_Cryptosporidium_muris_P002498          ...LIKNYQGYA.SMCEIVSA.WICN....L........D.EIPdyssnedtslyrqkm.
EP00390_Vitrella_brassicaformis_P020743        ...LCDNLVGYP.SRARQLAQ.WVAG....L........P.GET................
EP00397_Hematodinium_sp_SG-2012_P012577        ...LCENAKGYM.HM----AQ.WLAK....V........F.-SP................
EP00401_Gymnodinium_catenatum_P062449          ...---------.--------.----....-........-.---................
EP00419_Tripos_fusus_P043185                   ...LTANFRGYH.WLSHLASR.WLAT....I........S.SRI................
EP00434_Breviolum_minutum_P037836              ...LTENYQGMP.SICTMAAG.WIAR....L........R.AGK................
EP00435_Cladocopium_sp_Y103_P057800            ...LTKNYAGTP.WICNLAAG.WIAQ....L........K.SKDn...............
EP00439_Symbiodinium_sp_Y106_P052123           ...LGDTYDSLTrEHLQRMAK.WIVI....Lr.....ggD.ESS................
EP00439_Symbiodinium_sp_Y106_P052240           ...LGDTYDSLTrEHLQRMAK.WIVI....Lr.....ggD.ESS................
EP00440_Ansanella_granifera_P041894            ...---------.--------.----....-........-.---................
EP00443_Scrippsiella_acuminata_P089521         ...LISGYRGYH.HLSFMAAR.WVTA....I........S.SSVplp.............
EP00450_Noctiluca_scintillans_P035329          ...LVSNFRGYH.WLANMSAK.WVGM....L........R.TDPsvpgk...........
EP00455_Lapot_gusevi_P006336                   ...LTQQYQGVA.PMCNLLAD.WLEL....M........G.ESR................
EP00457_Paulinella_chromatophora_P017215       ...VSESYQGLA.AMNNEVIS.WLEL....A........G.VDT................
EP00465_Bigelowiella_longifila_P000502         ...LSNSYRGRA.VMVNLVAK.WMQT....F........G.---................
EP00467_Chlorarachnion_reptans_P023229         ...LSKSYRGQA.RMVNILAD.WMKK....M........S.PDE................
EP00468_Gymnochlora_sp_CCMP2014_P008448        ...LSKSYRGRA.QMVNVMSK.WLKL....L........G.---................
EP00469_Lotharella_globosa_P000865             ...---------.--------.----....-........-.---................
EP00473_Plasmodiophora_brassicae_P009540       ...LSTSYKGRA.QMCNLLIR.WIVD....I.......mG.EPE................
EP00474_Spongospora_subterranea_P009598        ...LSEAYKGKA.QICNLLRE.WTHE....V.......iG.ESD................
EP00475_Leptophrys_vorax_P032518               ...VSKSYRGLP.QMVNLLSD.LLVS....T........G.DDDg...............
EP00480_Reticulomyxa_filosa_P002022            ...---------.--------.----....-........-.---................
EP00480_Reticulomyxa_filosa_P012178            ...---------.--------.----....-........-.---................
EP00484_Ammonia_sp_Unknown_P004260             ...LVNNYRGYT.KSCNLLLD.WMKN....I........Q.-DA................
EP00485_Elphidium_margaritaceum_P014571        qalLSRSYCGYT.KSCNLLLD.WMKN....I........Q.DSK................
EP00500_Bicosoecida_sp_ms1_P013747             ...LGGGYRGYV.DLVNQLAE.WVEW....S........D.KAIkkrsgpspsap.....
EP00510_Aplanochytrium_minuta_P005676          afnLACNRKSYR.DAVSVIQG.----....-........-.--Lsgydipshpmdddlep
EP00512_Aurantiochytrium_limacinum_P010212     ...---------.--------.----....-........-.---................
EP00512_Aurantiochytrium_limacinum_P014778     ...LASGYDGYA.EYTALVVR.WLGL....L........E.QRSadgtengdgtgalaaa
EP00513_Hondaea_fermentalgiana_P009881         ...LSSGFDGYA.EYTGLAVR.WLQV....L........E.QTPslrgtpqhkppsgega
EP00514_Thraustochytrium_sp_LLF1b_P008456      ...LASGYEGYA.EYAGKLLE.WIDI....V........N.PGQkdhtkg..........
EP00516_Mucochytrium_quahogii_P012347          ...LSSGYEGYG.EYVGMLVR.WLDM....L........G.---................
EP00518_Triparma_eleuthera_P020383             ...LIKSYSNIP.GEVALLAG.WLKE....L........Q.GNTae..............
EP00520_Triparma_pacifica_P003698              ...LVSSYTSIP.NECGMICS.WLRE....L........E.GHTpa..............
EP00521_Asterionellopsis_glacialis_P011119     ...LIDGFNGQS.AMCGLLGL.WMVD....L........K.SAVssdsssna........
EP00522_Entomoneis_paludosa_P000360            ...LVENYNSQT.GVCGLLAR.WLSK....M........K.SASapsltsr.........
EP00523_Entomoneis_sp_CCMP467_P010947          ...LVENYHSQT.GVSGLLAR.WLSN....M........K.SASasanrsk.........
EP00525_Craspedostauros_australis_P010244      ...---------.--------.----....-........-.---................
EP00529_Nitzschia_sp_RCC80_P003496             ...LVQSTQGQT.AICGLMSR.WLAD....L........K.SHPpsgstnvsgsgsd...
EP00531_Pseudo-nitzschia_arenysensis_P017659   ...LSESAHGQT.AVCGLLGR.WLAD....L........K.SQTssspstadaa......
EP00532_Pseudo-nitzschia_australis_P006168     ...LSESAHGQT.AVCGLLSR.WLAD....L........K.SQTssspstidaa......
EP00533_Pseudo-nitzschia_delicatissima_P009290 ...LKESAHGQT.AVCGLLGR.WLAD....L........K.SQTssstnaadaa......
EP00533_Pseudo-nitzschia_delicatissima_P009746 ...LKESAHGQT.AVCGLLGR.WLAD....L........K.SQTssstnaadaa......
EP00535_Pseudo-nitzschia_heimii_P011088        ...---------.--------.----....-........-.---................
EP00537_Pseudo-nitzschia_pungens_P007959       ...LGESAHGQT.AVCGLLGR.WLAD....L........K.SQTsassgttdaa......
EP00539_Tryblionella_compressa_P001024         ...LSESSHGQT.AVCGLLAR.WLAD....L........K.SQTeassfatatdt.....
EP00539_Tryblionella_compressa_P003339         ...---------.--------.----....-........-.---................
EP00540_Astrosyne_radiata_P000237              ...LISSFHGQT.AICGLLSL.WLSD....L........K.SSSsaentk..........
EP00541_Cyclophora_tenuis_P001330              ...---------.--------.----....-........-.---................
EP00541_Cyclophora_tenuis_P010022              ...LIKSFHGQT.AICGLLGV.WLTD....L........K.TANgsgssn..........
EP00546_Thalassionema_frauenfeldii_P019517     ...LVKSFHGQT.AVCGVLGL.WLAE....L........K.TTSaqkekneednkkkdgk
EP00547_Thalassionema_nitzschioides_P008849    ...LVTSFHGQT.AVCGVLGL.WLAD....L........M.ATSsarnkkkeeddkktnq
EP00548_Thalassiothrix_antarctica_P009479      ...---------.--------.----....-........-.---................
EP00548_Thalassiothrix_antarctica_P012171      ...---------.--------.----....-........-.---................
EP00553_Chaetoceros_curvisetus_P004345         ...---------.--------.----....-........-.---................
EP00554_Chaetoceros_debilis_P001258            ...LVKGYTGQT.AICGILSK.WLLD....L........K.VANavtdkkgtsksttttt
EP00554_Chaetoceros_debilis_P010947            ...LVKGYTGQT.AICGILSK.WLLD....L........K.VANavtdkkgtsksttttt
EP00555_Chaetoceros_dichaeta_P005012           ...---------.--------.----....-........-.---................
EP00557_Chaetoceros_sp_GSL56_P008390           ...LVSSYMNQT.AICGVLCK.WLVD....A........K.TVNekdgsfkniggsgggg
EP00559_Dactyliosolen_fragilissimus_P007366    ...---------.--------.----....-........-.---................
EP00562_Extubocellulus_spinifer_P003407        ...IIASNHGLT.AICGVLGL.WITG....L........R.TTLgsantgsespakvnaa
EP00563_Minutocellus_polymorphus_P003970       ...LVSSNHGLT.AVCGLLSL.WITE....L........R.TTLatstgespskmkpskk
EP00563_Minutocellus_polymorphus_P010573       ...---------.--------.----....-........-.---................
EP00566_Odontella_aurita_P001469               ...LVDSYRGQT.AACGLLGL.WLSE....L........K.AANssggkstaaaamarga
EP00566_Odontella_aurita_P016030               ...---------.--------.----....-........-.---................
EP00569_Conticribra_weissflogii_P000309        ...LINGYAGDT.AICGLMGL.WLMQ....L........K.GSEvgsegvdggkggglig
EP00569_Conticribra_weissflogii_P010942        ...LINGYAGDT.AICGLMGL.WLMQ....L........K.GSEvgsegvdggkggglig
EP00571_Detonula_confervacea_P009666           ...LMNGYSGDT.AVCGLMGL.WLAE....L........K.SCGggngalagkkgdlsag
EP00578_Thalassiosira_sp_NH16_P001121          ...---------.--------.----....-........-.---................
EP00578_Thalassiosira_sp_NH16_P014249          ...---------.--------.----....-........-.EGA................
EP00581_Thalassiosira_minuscula_P001767        ...LMNGYGGDT.AICGLMAL.WLAD....L........K.ATLpggpsekkggmvnpsn
EP00582_Thalassiosira_oceanica_P024294         ...LAAGYGGDT.SVCGLLGL.WLAE....L........T.AMKggpdgapsaangqti.
EP00585_Thalassiosira_rotula_P010614           ...---------.--------.----....-........-.---................
EP00586_Coscinodiscus_wailesii_P022586         ...LVASYSGET.NVCGLLAT.WLID....L........S.VAKnapaiseslkgpsipt
EP00588_Corethron_pennatum_P033008             ...LAEGYRGQT.AACGLLCR.WLAT....V........Y.ARGdgrrsr..........
EP00592_Proboscia_alata_P027502                ...LVVGYRGCT.SICGLLAT.WLTD....L........T.VASktsiapipss......
EP00593_Proboscia_inermis_P011904              ...LVVGYRGCT.SICGLLAT.WLTD....L........T.VASktsiapipss......
EP00594_Rhizosolenia_setigera_P007532          ...IVESYKGQT.AICGVLSL.WITD....L........A.AASssasfenskisssssk
EP00596_Hydrurales_sp_CCMP1899_P010409         ...ITDSYVGSA.QMTHIVSE.WLSL....A........T.HLEstslpll.........
EP00597_Dinobryon_sp_UTEXLB2267_P001379        ...LMGSYCGYP.HMCSILLS.ALDR....A.......hN.IDEsnatd...........
EP00600_Ochromonadales_sp_CCMP1393_P006142     ...LQANYVGFA.QLSLLLID.WIRC....A........E.ECPavstaasntvdassv.
EP00607_Mallomonas_marina_P006192              ...---------.--------.----....-........-.---................
EP00608_Synchroma_pusillum_P000582             ...---------.--------.----....-........-.---................
EP00608_Synchroma_pusillum_P012092             ...---------.--------.----....-........-.---................
EP00609_Ectocarpus_siliculosus_P014469         ...LIAGYNGYA.QQASMVND.WIRV....A........T.KGD................
EP00611_Tribonema_gayanum_P024155              ...---------.--------.----....-........-.---................
EP00612_Vaucheria_litorea_P002135              ...LVMGYTGYA.QYSCLVSD.WLRS....T........S.SESqpnsyehssnessgf.
EP00616_Rhizochromulina_sp_CCMP1243_P008972    ...LASNYRGFA.AMALLVAE.WICG....V........S.GDEpe..............
EP00618_Florenciella_parvula_P014176           ...LSASYKGYA.AMSCLVAE.WIGE....V........D.GTKg...............
EP00618_Florenciella_parvula_P014181           ...---------.--------.----....-........-.---................
EP00622_Pseudochattonella_farcimen_P004333     ...---------.--------.----....-........-.---................
EP00624_Nannochloropsis_granulata_P004434      ...LAQNYRGKA.NMALLLSG.WLEE....L........G.GDGt...............
EP00625_Aureococcus_anophagefferens_P008499    ...LARGLIGYP.QIARLLSS.WLGI....A........G.VSQ................
EP00629_Pelagomonadales_sp_RCC1024_P000625     ...------GGL.EIAAVLQS.WLKL....V........G.I--................
EP00638_Chattonella_subsalsa_P004601           ...LSDNFRGYT.QHVRHLGT.WIKQ....L........QpEEE................
EP00641_Albugo_candida_P007083                 ...LSSSYRGHA.QMIGLVAT.WLDW....L........M.METnaqdglsttnsn....
EP00642_Albugo_laibachii_P013579               ...LSSSYRGHA.QMIGLVAT.WLDW....L........M.VVTnasnfsltidsn....
EP00643_Hyaloperonospora_arabidopsidis_P000307 ...LSSSYRGHA.QMIGLVAS.WLDT....L........P.VPTtalenkmtfdvn....
EP00647_Phytophthora_sojae_P009908             ...LSSSYRGHA.QMIGLVAS.WLDT....L........P.VSTtalenkmtfdvs....
EP00649_Plasmopara_halstedii_P010648           ...LSSSYRGHA.QMIGLVAS.WLDL....L........P.VSTtvlekkmtfdvn....
EP00652_Aphanomyces_astaci_P010533             ...LSSSYRGHA.QMCRLVGT.WLDA....Ai......pP.--Ttsrp............
EP00653_Aphanomyces_invadans_P010474           ...LSTAYRGHA.QMCRLLGS.WLDA....Si......pE.--Tkssrmsl.........
EP00655_Saprolegnia_parasitica_P013706         ...LSSSYRGHP.EMTRLVSS.WLDI....L........D.APDpallaangpatm....
EP00658_Telonema_sp_P-2_P040749                ...---------.--------.----....-........-.---................
EP00658_Telonema_sp_P-2_P050694                ...LSDNFKGFV.QMTNVLTE.WMEQ....L........G.QSK................
EP00667_Euglena_gracilis_P007362               ...LVHSYTGAG.DSCRLLLH.WLAE....V........G.---................
EP00668_Euglena_longa_P033932                  ...---------.--------.----....-........-.---................
EP00686_Naegleria_gruberi_P005510              ...LSSSYKGYP.QMTSLLCD.WMSM....A........N.IDN................
EP00696_Hemimastix_kukwesjijk_P000962          ...LSEGYRGFA.QMTNLLGD.WLDV....A........G.IGE................
EP00698_Gefionella_okellyi_P003581             ...---------.--------.----....-........-.---................
EP00705_Trichomonas_vaginalis_P021505          ...LANGYVGKL.HKLDILGS.LMSK....H........G.---................
EP00706_Tritrichomonas_foetus_P015159          ...LLSHYHGYP.NMIDIVAT.ILKS....I........N.---................
EP00706_Tritrichomonas_foetus_P017851          ...LSDGYKGNF.HIIEAFAT.VLKE....L........G.---................
EP00727_Mastigamoeba_balamuthi_P000307         ...LSSSYKGYA.QMANAVSA.WLSE....C........A.GGP................
EP00736_Rhodelphis_marinus_P010105             ...LVESYRGNA.AMVNLLCD.WLDI....L........D.GSL................
EP00737_Agarophyton_chilense_P003138           ...LTENYYGFP.DMIRAVVD.WMND....F........S.DGE................
EP00737_Agarophyton_chilense_P003560           ...LSQSYEGLP.DMLRLLLD.WINS....Y........G.NGA................
EP00738_Chloropicon_primus_P002216             ...LSESYVGYG.AMINVILE.WINT....Fdl....lkG.SNEm...............
EP00740_Mantoniella_antarctica_P010231         ...---------.--------.----....-........-.---................
EP00741_Cyanophora_paradoxa_P004371            ...LSGSYTGLA.SMCNLVSS.WISK....A........E.AEGgsapg...........
EP00742_Colponemidia_sp_Colp-10_P007400        ...LSDNYRGYA.QMSNLLTH.WLTA....A........Q.VED................
EP00746_Dinoflagellata_sp_MGD_P084212          ...---------.--------.WISK....M........S.PSE................
EP00751_Fragilariopsis_kerguelensis_P041485    ...LSESTHGQT.AVCGLLSR.LLVD....L........K.SQTssssstidai......
EP00752_Nemacystus_decipiens_P002442           ...LIAGYTGYA.QQAALVNN.WLNQ....At......nG.SES................
EP00754_Rhynchopus_humris_P012046              ...LSNGFEGTA.ALCSTLVD.AIRG....V........Q.ALEakaagsag........
EP00761_Pharyngomonas_kirbyi_P001554           ...LSANYRGYA.EMTNLLSS.WLVK....S........G.KKK................
EP00771_Trimastix_marina_P000991               ...LVETYRGSV.ALCNTLFR.WMRI....A........G.MSQ................
EP00775_Hariotina_reticulata_P012244           ...LSENYEAL-.---HLLQS.RFNE....L........H.---................
EP00797_Seminavis_robusta_P034273              ...LIDNFQGQT.AICGTIAR.WLAD....L........R.SASsdtsdvnel.......
EP00799_Chlamydomonas_eustigma_P009665         ...LTDSYVGYA.QMASLVCH.WNHL....A........D.YKA................
EP00802_Teleaulax_amphioxeia_P028138           ...LSENYHGYA.QMTNLIRD.WHCF....L........G.DEP................
EP00804_Cyclotella_cryptica_P013920            ...LINGYQGDT.AMCGLMGL.WLAE....L........K.ASSvafhkkakvnagppaa
EP00813_Pythium_oligandrum_P002329             ...LSSSYRGHA.QMVGLVAS.WLDA....L........P.VSKtalehkiafdva....
EP00814_Leptocylindrus_danicus_P000848         ...LTDGYHGQT.AICGILSV.WLKE....L........H.SKTsssstttttvkstsnv
EP00814_Leptocylindrus_danicus_P006257         ...LTDGYHGQT.AICGILSV.WLKE....L........H.SKTsssstttttvkstsnv
EP00818_Percolomonas_sp_WS_P007386             ...SANQYDGII.DQLDILVT.CLKI....T........G.LSN................
EP00821_Plasmodium_berghei_P002255             ...---------.--------.----....-........-.---................
EP00824_Muranothrix_gubernata_P003445          ...---------.--------.----....-........-.---................
EP00824_Muranothrix_gubernata_P003446          ...LSDHYRGYA.DMVGLVGD.WLRV....I........D.LHD................
EP00851_Chlamydomonas_incerta_P014045          ...LSEGYVGYA.HMAMLMVK.WLEY....V........D.DEP................
EP00852_Chlamydomonas_schloesseri_P009324      ...LSEGYVGYA.HMAMLMTK.WLDT....V........D.DEP................
EP00853_Edaphochlamys_debaryana_P007841        ...LSEGYVGYA.HMAMLMAK.WMEA....V........D.DEP................
EP00872_Gracilariopsis_chorda_P001414          ...LHQSYEGFP.QMLRLVTE.WIDI....Y........G.DGT................
EP00872_Gracilariopsis_chorda_P003255          ...LSESYIGRP.DALRAIVD.WIVQ....S........L.DGE................
EP00873_Tetraselmis_striata_P035423            ...LSESYAGYA.QMATLVCS.WLAM....T........D.EEEgdrt............
EP00874_Dunaliella_salina_P014548              ...LTDGYVGYA.HMASLMCG.WMDA....L........D.NDLegdgpssvqp......
EP00877_Chromochloris_zofingiensis_P009162     ...LSENYEGYA.QMASLVCG.WLEK....A........D.VASglgsss..........
EP00878_Enallax_costatus_P018548               ...LSENYAGYA.QMCDVLCQ.WLEI....A........D.VRT................
EP00878_Enallax_costatus_P043684               ...---------.--------.----....-........-.---................
EP00878_Enallax_costatus_P046867               ...---------.--------.----....-........-.---................
EP00879_Flechtneria_rotunda_P021413            ...LSENFSGYA.QMCNVMCR.WLEI....A........D.VRVpgsngsskattaaaat
EP00880_Monoraphidium_neglectum_P007015        ...LTTSYEGCA.QMAGLVCS.WMRL....V........G.AP-................
EP00881_Raphidocelis_subcapitata_P007791       ...LTSSYEGCA.QMASLVCG.WMRL....V........E.APYappgagaggssafdal
EP00882_Tetradesmus_deserticola_P010406        ...LSENYCGYA.QMCNVMCE.WLEI....A........D.VRVssskhgsgggala...
EP00883_Tetradesmus_obliquus_P002630           ...LSENYCGYA.QMCNVMCE.WLEI....A........D.VRTssskhgssggaraa..
EP00885_Auxenochlorella_protothecoides_P001121 ...LSDSYQGYA.QMAVLVCQ.WLAA....V........Q.HGA................
EP00886_Chlorella_sorokiniana_P009073          ...LTDSYVGYA.QMASL---.----....-........-.---................
EP00887_Chlorella_sp_A99_P003095               ...LTDSYVGYA.QMSTLVCS.WLKL....T........D.DAAaapgaaapavppaavp
EP00888_Micractinium_conductrix_P007878        ...LTDSYVGYA.QMASLVCR.WLEM....T........Q.PELpaggaagaaaagpsgg
EP00889_Picochlorum_renovo_P006274             ...---------.-------A.WLRF....V........E.EED................
EP00890_Picochlorum_soloecismus_P002819        ...MTDGYVGYA.QMGSLLCS.WLRF....V........E.EEEetlyksaghgdmrglq
EP00891_Asterochloris_glomerata_P000738        ...LADSYVGYA.QMASLVCF.WMDQ....A........E.GDQ................
EP00892_Ulva_mutabilis_P007330                 ...LADGYKGYA.AIASLVCS.WLQK....L........E.SQPttht............
EP00893_Bathycoccus_prasinos_P006967           ...LGGNYRGYA.QMTSLVCD.WLKI....T........R.PPRvsattspgpkvsfakf
EP00898_Chlorokybus_atmophyticus_P007824       ...LSEGYRGYA.QMTQLVCE.WLHL....V........N.SDGdsstag..........
EP00899_Mesostigma_viride_P020095              ...LSANYRGLP.HMAMLLSD.WLKM....A........S.ADEqpagisgqggkgavkk
EP00900_Chrysochromulina_parva_P001943         ...---------.EHCSLLRE.WLSL....A........G.VEK................
EP00902_Fistulifera_solaris_P003125            ...LIDNYHGQT.AICGLLGR.WLAD....F........R.TAAtssagtpa........
EP00903_Cladosiphon_okamuranus_P010895         ...LVAGYTGYA.QQAALVNN.WLNQ....At......dG.KEP................
EP00904_Undaria_pinnatifida_P011498            ...LIAGYHGYA.QQVALVNN.WLHL....A........T.NGQ................
EP00905_Microchloropsis_salina_P008675         ...LAGNYRGMA.NMALLVGK.WLQE....L........G.GDGae..............
EP00908_Phaeocystis_cordata_P016838            ...---------.-TAATLRS.WLLL....A........G.EKE................
EP00916_Digyalum_oweni_P020952                 ...LTLTYRGFA.DMLELVAG.WAAY....Ld......tG.VSPaiv.............
EP00928_Gymnodinium_smaydae_P008520            ...LANGYRGYH.WLCHLTAR.WIQV....L........E.RSRf...............
EP00929_Paragymnodinium_shiwhaense_P012981     ...LADGFRGFH.IVANLAAK.WTVA....L........G.GGSrglppalass......
EP00930_Biecheleria_cincta_P046176             ...LARNFQGLH.WLCHHAAR.WVGL....F........R.GTEgeam............
EP00931_Biecheleriopsis_adriatica_P064709      ...LGSHYQGNH.SLCHLVAN.WISF....L........G.SDNaaeqv...........
EP00934_Nitzschia_sp_Nitz4_P007877             ...LSESFYGET.AACGLMGR.WLAD....L........K.SQSattdkqeq........
EP00938_MAST-03A_sp_MAST-3A-sp1_P004467        ...---NFQGVP.ASIRLLST.WLDT....A........T.TSQ................
EP00940_MAST-03C_sp_MAST-3C-sp2_P003199        ...LSKKFRGFP.AQVKTLAS.WLHT....T........S.AKDhvvkkd..........
EP00941_MAST-03F_sp_MAST-3F-sp1_P003644        ...LAAAYRGGP.ASLCCLAR.WITQ....L........T.PPSsdkthhrtt.......
EP00942_MAST-04A_sp_MAST-4A-sp1_P010058        ...LSDNYEGLP.FYRNALFY.IGAY....V........A.AKKdtlkfpndatnad...
EP00943_MAST-04B_sp_MAST-4B-sp1_P001458        ...LSNNYKGLP.YHRNALFF.IGAY....V........A.AKKdalqlqgqetpev...
EP00944_MAST-04C_sp_MAST-4C-sp1_P001794        ...LSRNYEGSP.YYTSALCI.IDAY....V........A.AKKdtkdfkgtnesv....
EP00953_Heterococcus_sp_UTEX-ZZ885_P011746     ...---------.--------.----....-........-.AED................
EP00956_Cyclotella_meneghiniana_P007127        ...LMNGYQGET.AICGLMGL.WLAE....L........K.ASNatlkspvapsatatag
EP00976_Prorocentrum_cordatum_P115875          ...ISENYRGYA.QMASLVCS.WLKL....V........N.EPSpvg.............
EP00977_Amphora_coffeiformis_P015034           ...LVENYQGQT.AVCGLLSQ.WLCR....L........K.ASNnnsnsssnmassam..
EP00978_Attheya_sp_CCMP212_P007375             ...LVSGYSGQT.AVCGLFAL.WLAD....L........K.ADGvassthlisskssssv
EP00979_Chaetoceros_neogracilis_P012278        ...LLSSYVNQT.AVCGVLSK.WLVD....L........K.TANhqhsssnhqngsi...
EP00980_Cylindrotheca_fusiformis_P009116       ...LSKSYFGTT.AACGLLGR.WLAD....L........K.SHAaasdevdpskr.....
EP00980_Cylindrotheca_fusiformis_P009117       ...---------.--------.----....-........-.---................
EP00986_Skeletonema_menzelii_P002770           ...LVQGYQGDT.AMCGLMGL.WLAE....L........K.ASRaqpkrasaasan....
EP00989_Cryptosporidium_parvum_P002885         ...IVQNYIGYA.PMCQILSE.WIDI....L........D.YKSdsfnngdniginyitp
EP01006_Ploeotia_vitrea_P012055                ...LEESYVGNG.DACNLLLD.CFSV....L........G.HHS................
EP01012_Entosiphon_sulcatum_P040098            ...LVNCYDGLA.DQCELLAS.WTQL....I........D.VDP................
EP01023_Acetabularia_acetabulum_P053930        ...---------.--------.----....-........-.---................
EP01024_Parvocaulis_polyphysoides_P043235      ...---------.--------.----....-........-.---................
EP01025_Chloroclados_australasicus_P001238     ...---------.--------.----....-........-.---................
EP01025_Chloroclados_australasicus_P015426     ...ISSGYVGYA.QMASLLCT.WLKD....S........F.EQPkqllqqetkqenqdnl
EP01027_Heterolobosea_sp_BB2_P024183           ...LSTSYRGYA.EMVNLICSnWLPL....C........G.FSE................
EP01029_Cantina_marsupialis_P017958            ...STDKFEGFA.TMVGVVGN.WLNM....M........D.EDE................
EP01036_Dinobryon_divergens_P023479            ...LTDNYCGYP.HMCKMLLS.TIYR....AqaidgaqiG.DSR................
EP01039_Chlorochromonas_danica_P009619         ...LSGSYCGYP.QMCRIMLD.VLSF....A........Q.ALEgssqrpgvsssssaa.
EP01041_Mallomonas_annulata_P004821            ...LVQGYTGSA.QMIYIVND.WLNI....T.......iK.-AEkkhsdlqsn.......
EP01042_Synura_sphagnicola_P000681             ...---------.--------.----....-........-.---................
EP01080_Neovahlkampfia_damariscottae_P009737   ...VVDSYHGYC.DMIKITSG.FLKI....C........G.HSN................
EP01082_Thalassiosira_pseudonana_P016220       ...LINGYQGDT.AMCGVMGL.WLAE....L........K.SSGgaagaeggkgggggrs
EP01083_Nonionella_stella_P143222              ...VSQSYRGNA.LAANLMYD.LFQR....V........G.QHE................
EP01083_Nonionella_stella_P157517              qslLSDGYCGYT.KLCNLLLD.WMKN....I........Q.-DP................
EP01084_Bolivina_argentea_P006825              ...---------.--------.----....-........-.---................
EP01087_Luapelamoeba_hula_P004055              ...LSDNYVGYA.QMCNLLGD.WLER....S........G.MPA................
EP01088_Endostelium_zonatum_P002637            ...LVGSYKGYS.DMIKLMCE.WYRY....L........G.WTV................
EP01089_Gocevia_fonbrunei_P017550              ...LSESYRGYA.EMVRLIFD.WLKL....S........G.MEN................
EP01090_Pellita_catalonica_P004166             ...---------.--------.----....-........-.---................
EP01091_Cochliopodium_minus_P018538            ...LSGGYVGYS.NICNLLGD.WTKI....L........S.EDQgqslkkrkerenenes
EP01094_Clydonella_sp_ATCC50884_P010088        ...LSSGYRGYA.PMANTAAH.WLAV....A........G.VTP................
EP01095_Lingulamoeba_sp_RSL-Kostka_P006689     ...LTEGYIGFA.QMANLVSN.WLVS....A........G.EKE................
EP01095_Lingulamoeba_sp_RSL-Kostka_P018161     ...---------.--------.----....-........-.---................
EP01096_Ripella_sp_DP13-Kostka_P015030         ...LASSYKGYA.QMINITQY.WLLA....S........G.MSK................
EP01096_Ripella_sp_DP13-Kostka_P016887         ...---------.--------.----....-........-.---................
EP01097_Dermamoeba_algensis_P007541            ...LSDNYRGYG.QMANLLCS.WLKL....S........S.LST................
EP01099_Mayorella_cantabrigiensis_P002124      ...---------.-MCNLLLS.WLKL....S........G.YEErereklsanpspsvat
EP01100_Stratorugosa_tubuloviscum_P002706      ...---------.--------.----....-........-.---................
EP01101_Sappina_pedata_P000891                 ...LSDNYRGFA.QMIQLVAG.WLEA....L.......cD.MDS................
EP01102_Stenamoeba_stenopodia_P020223          ...LTSSYRGYA.EMVNLMVE.WLQF....A........G.VNA................
EP01103_Thecamoeba_quadrilineata_P017215       ...LSGNYRGYA.QMVNLLAE.WLKI....A........G.FQE................
EP01104_Vermistella_antarctica_P012485         ...LSDGYVGYA.QMSNLVGG.WLSD....V........S.HYVdpssnvgtagngeg..
EP01105_Mastigella_eilhardi_P005836            ...LWQNYRGYA.QMANLLGD.WILA....S........GvMPK................
EP01107_Rhizomastix_libera_P001933             ...LSDGYRGYP.TMIGLVSR.WSSDdwddC........-.--Daehgrknknntrdshs
EP01109_Acytostelium_subglobosum_P007172       ...---------.--------.----....-........-.---................
EP01110_Echinostelium_bisporum_P008198         ...LSESYKGYA.QMCNLMCE.WLQI....T........G.ADN................
EP01111_Echinosteliopsis_oligospora_P001588    ...---------.--------.----....-........-.---................
EP01111_Echinosteliopsis_oligospora_P016289    ...LSESYKGYA.QMCNLINT.WLTA....A........G.LDQ................
EP01112_Ceratiomyxa_fruticulosa_P002520        ...---------.--------.----....-........-.---................
EP01112_Ceratiomyxa_fruticulosa_P004716        ...LSEGYRGYP.QMCELMCN.WMKL....A........N.VDS................
EP01113_Clastostelium_recurvatum_P007300       ...---------.--------.----....-........-.---................
EP01113_Clastostelium_recurvatum_P011370       ...LSESYRGYG.QMCNLICT.WMRT....M........D.IQD................
EP01114_Cavostelium_apophysatum_P017848        ...LIASYRGYA.QTSNLLAH.WLKA....S........G.LDS................
EP01117_Protostelium_nocturnum_P012647         ...IVENYRGLA.QMSNLLGE.WLAF....S........G.MSE................
EP01118_Nematostelium_gracile_P004208          ...---------.--------.----....-........-.---................
EP01118_Nematostelium_gracile_P004975          ...LSSNYRGLA.ELSNLLSF.WLKI....S........G.LDE................
EP01119_Soliformovum_irregulare_P011574        ...LGNNYKGFA.EMSNLICN.WLEV....I........G.EDS................
EP01120_Amphizonella_sp_Union-15-10_P007397    ...---------.--------.----....-........-.---................
EP01121_Diplochlamys_sp_Union-15-3_P019360     ...---------.--------.----....-........-.---................
EP01122_Echinamoeba_exundans_P012668           ...LEGGYIGYP.QMCNLVCY.WLKV....A........G.VSE................
EP01124_Arcella_intermedia_P018740             ...LSGSYQGYA.QMCNLLAS.WLKV....S........G.ESD................
EP01125_Pyxidicula_operculata_P007527          ...LSGSYQGYA.QMCNLVSS.WLKV....T........T.-CD................
EP01126_Amoeba_proteus_P033672                 ...MSGSYQGYA.QMCNLVSR.WFNL....S........G.M--................
EP01126_Amoeba_proteus_P033674                 ...---------.-MCNLVSR.WFNL....S........G.M--................
EP01127_Copromyxa_protea_P021066               ...LSGSYQGYA.QMCNLVSN.WLNI....A........G.--T................
EP01128_Nolandella_sp_AFSM9_P008295            ...LSQSYEGYA.QMSSLVSS.WLVQ....S........G.SSK................
EP01129_Flabellula_baltica_P012166             ...LTEGFVGMN.LMCNLLCS.WFDN....-........-.--P................
EP01130_Rhizamoeba_saxonica_P005614            ...---------.--------.----....-........-.---................
EP01130_Rhizamoeba_saxonica_P005615            ...LSHNYQGYS.QMCNLTSK.WLRM....T........G.IPA................
EP01132_Coremiostelium_polycephalum_P007548    ...LSESYRGYA.QMCNLLCH.WLKS....T........G.IST................
EP01155_Anaeramoeba_flamelloides_P041329       ...LSTNYKGYA.EMVNLISY.LYIY....V.......fE.MEP................
EP01156_Anaeramoeba_ignava_P018538             ...LSANYKGFP.QMINLIRE.WRTS....V.......lG.ESP................
EP00130_Batrachochytrium_dendrobatidis_P003933 ...---------.--------.----....-........-.---................
EP00131_Spizellomyces_punctatus_P007701        ...---------.--------.----....-........-.---................
EP00151_Rhizophagus_irregularis_P019353        ...LVVSYRGYP.SRANVLMS.MINA....F........S.DQSphnp............
EP00152_Rhizopus_delemar_P012886               ...LSESYIGIP.SMCNVTAA.SVDS....V........G.LDS................
EP00153_Phycomyces_blakesleeanus_P002292       ...LSESYVGIP.SMCNVTAE.SAAA....I........G.---................
EP00839_Anaeromyces_robustus_P007180           ...-SANVSEYE.KYNNLLQE.WSEI....L........G.---................
EP00843_Neocallimastix_californiae_P003814     ...---------.KNCNLLME.WSEI....L........G.---................
EP00846_Dimargaris_cristalligena_P004125       ...LSNNYVGLV.PMCELLADeWCTT....L........G.L--................
EP00848_Thamnocephalis_sphaerospora_P001159    ...LSANYRGLP.EMYRLLTDqWTTL....F........G.LTA................
EP00849_Syncephalis_pseudoplumigaleata_P001457 ...LSANYRGLP.EMYRLLTEqWVRL....F........R.LKE................
EP00861_Lobosporangium_transversale_P006548    ...LSNSYVGMP.EMCNLMSG.WARE....F........D.L--................
EP00863_Basidiobolus_meristosporus_P005113     ...LSEKYVGLA.QMCNIASE.WCEE....F........D.---................
EP00865_Coemansia_reversa_P000943              ...LTASYEGKA.AMANMVCR.DITD....V.......cG.---................
EP00160_Parvularia_atlantis_P020733            ...LSDGYRGEA.EMCNLLVR.WLRVg.mdA........T.ASA................
EP00035_Acanthoeca_spectabilis_P022877         ...LCSHYEGYA.QMANLIGT.WLVL....S........G.EDE................
EP00037_Helgoeca_nana_P004136                  ...LCSNYEGYA.QMSNLIES.WLVL....S........G.EDE................
EP00038_Savillea_parva_P012438                 ...LTSNYEGYA.QMANLVAS.WLVL....S........G.EDE................
EP00039_Didymoeca_costata_P013001              ...LSENYHGYA.QMVYLLQK.WLVD....T........G.ESE................
EP00040_Diaphanoeca_grandis_P031070            ...LSSNYEGYA.QMTNLAQR.WLES....S........G.--E................
EP00041_Stephanoeca_diplocostata_P029207       ...LSSNYQGYA.QMANLVQS.WLTI....A........G.DAD................
EP00042_Codosiga_hollandica_P036992            ...LSDNYRGYA.QMADLLCT.WLTL....A........G.LQE................
EP00043_Microstomoeca_roanoka_P005253          ...LADGYHGFP.QMVELMRI.WLES....S........G.MPA................
EP00044_Salpingoeca_rosetta_P004410            ...LADSYHGFP.QMAELLRV.WLET....S........G.MPE................
EP00045_Choanoeca_perplexa_P012992             ...MATSFTDYP.GKTQLLME.TLCD....S........G.LEQ................
EP00046_Monosiga_brevicollis_P007902           ...---------.--------.----....-........-.---................
EP00047_Mylnosiga_fluctuans_P007586            ...LSESYHGYA.DMANLASE.WLVD....S........G.LPQ................
EP00048_Salpingoeca_helianthica_P020201        ...LSANYQGYA.EMANTLSD.WLVD....T........G.LSK................
EP00049_Salpingoeca_infusionum_P008307         ...LAEGYRGYP.QMCTLLQQ.WLSV....T........G.MSE................
EP00050_Salpingoeca_kvevrii_P021971            ...LADEYHGYA.QMTNILGR.WLTL....A........G.EPE................
EP00051_Salpingoeca_urceolata_P009442          ...LSENYQGFA.LMANLLAE.WLAL....A........G.EDA................
EP00052_Salpingoeca_macrocollata_P006544       ...LASSYRGYA.QMSNLLRD.WLVL....S........G.EDS................
EP00053_Salpingoeca_punica_P008096             ...LAENYRGHA.QMANILRD.WLVL....T........G.MEP................
EP00054_Salpingoeca_dolichothecata_P021433     ...LSDNYVGFA.QMSNLLHD.WLLI....A........G.EDN................
EP00055_Hartaetosiga_balthica_P008198          ...LAGNYQGYP.QMVELLKT.WIIA....A........G.MGE................
EP00056_Hartaetosiga_gracilis_P011464          ...LADSYQGYP.QMVELLKT.WIIA....S........G.MSE................
EP00056_Hartaetosiga_gracilis_P011472          ...---------.--------.----....-........-.---................
EP00120_Capsaspora_owczarzaki_P006736          ...LSENYQGFA.QMCNLLMD.WLKL....T........D.MPE................
EP00123_Amoebidium_parasiticum_P009695         ...LGNSYRGLA.QMANLMAD.WLQS....T........S.AEL................
EP00123_Amoebidium_parasiticum_P009696         ...---------.--------.----....-........-.---................
EP00124_Ichthyophonus_hoferi_P001249           ...---------.--------.----....-........-.--N................
EP00125_Sphaeroforma_arctica_P008397           ...LSNNYRGLA.QMANLMSE.WLMI....T........G.VPQ................
EP00126_Sphaerothecum_destruens_P012746        ...---------.--------.----....-........-.---................
EP00128_Syssomonas_multiformis_P009879         ...LSENYRGYA.QMANLVSE.WLVE....A........G.ETQ................
EP00128_Syssomonas_multiformis_P009880         ...---------.--------.----....-........-.---................
EP00729_Bicosta_minor_P021918                  ...---NYQGFA.VMTNLLQD.WLQL....S........G.DSE................
EP00730_Choanoeca_flexa_P000627                ...MADSFVDFP.AKTELLMQ.AMVD....S........G.CEA................
EP00912_Choanoflagellata_sp_UC4_P002349        lkrLTEGYEGFA.SMCNTLKT.WLAV....T........G.LSS................
EP01134_Creolimax_fragrantissima_P000354       ...LSGNYRGLA.QMANLMAQ.WLMI....T........G.VSQ................
EP01135_Chromosphaera_perkinsii_P005659        ...LADSYYGYA.EMCSLMGE.WLDE....L........S.TSSskageggvgmgmgtst
EP01136_Pigoraptor_vietnamica_P011684          ...---------.--------.----....-........-.---................
EP01137_Pigoraptor_chileana_P036598            ...---------.--------.----....-........-.---................
EP01147_Barroeca_monosierra_P009390            ...LADSYHGFP.QMAQLICA.WLET....T........G.MSV................
EP00057_Strongylocentrotus_purpuratus_P002723  ...LSEHYTAVA.QTVNLLAE.WLIF....T........G.VNP................
EP00058_Branchiostoma_floridae_P019184         ...LSTNYTAVA.QMVNVLAE.WLIL....T........G.MKP................
EP00059_Ciona_intestinalis_P005572             ...LSENYSAVA.QTVNLLAE.WLIM....C........G.LAP................
EP00074_Homo_sapiens_P049208                   ...LSENYTAVA.QTVNLLAE.WLIQ....T........G.VEP................
EP00090_Calanus_glacialis_P047200              ...LSANYIAVA.QMANLMAE.WLIL....A........G.AEI................
EP00096_Caligus_rogercresseyi_P008911          ...LSKNYLAVA.QMANLMAE.WLIL....A........G.AEI................
EP00099_Drosophila_melanogaster_P011015        ...LSENYKAVA.QMANLLAE.WLIL....A........G.VKV................
EP00103_Capitella_teleta_P012341               ...LSDNYMAIA.QTANLIAE.WLIQ....A........G.VDI................
EP00110_Nematostella_vectensis_P004567         ...LSENYCGIA.QSANLLAN.WLIL....T........G.SNV................
EP00110_Nematostella_vectensis_P021913         ...---------.--------.----....-........-.---................
EP00114_Trichoplax_sp_H2_P008345               ...LSDHYIGEG.EVANAYIK.WLQD....L........G.VKD................
EP00115_Mnemiopsis_leidyi_P006857              ...LAESFEGIG.NLARQLVL.WLEF....C........G.EST................
EP00118_Oscarella_pearsei_P013021              ...---------.--------.----....-........-.---................
EP00118_Oscarella_pearsei_P013022              ...LSESYVGLA.QATNVLRN.WLGV....A........G.VTS................
EP00119_Amphimedon_queenslandica_P013105       ...LSSGYKGLP.LMINVLVD.WLHF....A........G.CRR................
                                                                                                           

EP00060_Petromyzon_marinus_P005314             ............................................................
EP00072_Mus_musculus_P018204                   ............................................................
EP00085_Daphnia_pulex_P025794                  ............................................................
Bacteria_NZJA01000142.1_4_1770_4001_1          lsaavspqagrgsgaatptfgrpaadtqd..........................ddtpq
EP00002_Diphylleia_rotans_P000997              ............................................................
EP00003_Mantamonas_plastica_P015013            ............................................................
EP00004_Rigifila_ramosa_P026309                ............................................................
EP00007_Cunea_sp_BSH-02190019_P009002          ............................................................
EP00013_Stygamoeba_regulata_P007244            ............................................................
EP00019_Armaparvus_languidus_P000691           ............................................................
EP00021_Heterostelium_album_P000910            ............................................................
EP00022_Cavenderia_fasciculata_P004096         ............................................................
EP00023_Dictyostelium_discoideum_P012373       ............................................................
EP00025_Tieghemostelium_lacteum_P008603        ............................................................
EP00026_Physarum_polycephalum_P006003          ............................................................
EP00027_Filamoeba_sp_ATCC50430_P002312         ............................................................
EP00029_Vermamoeba_vermiformis_P013413         ............................................................
EP00031_Thecamonas_trahens_P007415             ............................................................
EP00161_Ancyromonas_sigmoides_P021858          ............................................................
EP00161_Ancyromonas_sigmoides_P027111          ............................................................
EP00162_Nutomonas_longa_P003231                ............................................................
EP00162_Nutomonas_longa_P022234                ............................................................
EP00176_Chondrus_crispus_P003340               ............................................................
EP00177_Eucheuma_denticulatum_P000810          ............................................................
EP00178_Gracilaria_changii_P006385             ............................................................
EP00178_Gracilaria_changii_P006757             ............................................................
EP00181_Compsopogon_caeruleus_P006351          ............................................................
EP00187_Rhodella_violacea_P001074              ............................................................
EP00189_Rhodosorus_marinus_P001308             ............................................................
EP00192_Tetraselmis_astigmatica_P008652        ............................................................
EP00202_Volvox_carteri_P004831                 ............................................................
EP00203_Chlorella_variabilis_P009562           ggtaaaaaa...................................................
EP00206_Coccomyxa_subellipsoidea_P006522       ............................................................
EP00211_Chloroparvula_japonica_P008908         ............................................................
EP00212_Chloropicon_laureae_P007880            ............................................................
EP00212_Chloropicon_laureae_P008405            ............................................................
EP00213_Chloropicon_mariensis_P000147          ............................................................
EP00215_Chloropicon_roscoffensis_P004595       ............................................................
EP00217_Crustomastix_stigmatica_P016352        ............................................................
EP00222_Ostreococcus_lucimarinus_P003530       rgidngdgda..................................................
EP00224_Ostreococcus_tauri_P002010             kegrrg......................................................
EP00227_Mantoniella_beaufortii_P005050         ............................................................
EP00227_Mantoniella_beaufortii_P007189         ............................................................
EP00230_Micromonas_polaris_P007127             plspvahfgkdkdrggdasaaatpryy..............................gde
EP00231_Micromonas_pusilla_P003123             ............................................................
EP00232_Nephroselmis_pyriformis_P006497        ............................................................
EP00240_Pyramimonas_obovata_P013045            ............................................................
EP00241_Pyramimonas_parkeae_P000942            ............................................................
EP00279_Guillardia_theta_P013221               ............................................................
EP00282_Hemiselmis_andersenii_P000485          ............................................................
EP00283_Hemiselmis_rufescens_P018612           ............................................................
EP00290_Baffinella_frigidus_P023107            ............................................................
EP00290_Baffinella_frigidus_P050005            ............................................................
EP00292_Cryptomonas_paramecium_P021012         ............................................................
EP00300_Choanocystis_sp_HF-7_P005596           ............................................................
EP00301_Raphidiophrys_heterophryoidea_P010501  ............................................................
EP00302_Diacronema_sp_CCMP2436_P051781         ............................................................
EP00306_Pavlova_sp_CCMP459_P019479             ............................................................
EP00308_Calcidiscus_leptoporus_P024665         ............................................................
EP00323_Chrysochromulina_tobinii_P010617       ............................................................
EP00327_Prymnesium_parvum_P030698              ............................................................
EP00364_Plasmodium_chabaudi_P002648            ............................................................
EP00367_Plasmodium_vivax_P001334               ............................................................
EP00369_Babesia_microti_P003061                krrki.......................................................
EP00370_Babesia_bigemina_P001647               ............................................................
EP00371_Babesia_bovis_P001317                  ............................................................
EP00372_Theileria_equi_P002442                 ............................................................
EP00374_Theileria_orientalis_P003459           ............................................................
EP00375_Theileria_parva_P001519                ............................................................
EP00381_Gregarina_niphandrodes_P004898         ............................................................
EP00384_Cryptosporidium_muris_P002498          ............................................................
EP00390_Vitrella_brassicaformis_P020743        ............................................................
EP00397_Hematodinium_sp_SG-2012_P012577        ............................................................
EP00401_Gymnodinium_catenatum_P062449          ............................................................
EP00419_Tripos_fusus_P043185                   ............................................................
EP00434_Breviolum_minutum_P037836              ............................................................
EP00435_Cladocopium_sp_Y103_P057800            ............................................................
EP00439_Symbiodinium_sp_Y106_P052123           ............................................................
EP00439_Symbiodinium_sp_Y106_P052240           ............................................................
EP00440_Ansanella_granifera_P041894            ............................................................
EP00443_Scrippsiella_acuminata_P089521         ............................................................
EP00450_Noctiluca_scintillans_P035329          ............................................................
EP00455_Lapot_gusevi_P006336                   ............................................................
EP00457_Paulinella_chromatophora_P017215       ............................................................
EP00465_Bigelowiella_longifila_P000502         ............................................................
EP00467_Chlorarachnion_reptans_P023229         ............................................................
EP00468_Gymnochlora_sp_CCMP2014_P008448        ............................................................
EP00469_Lotharella_globosa_P000865             ............................................................
EP00473_Plasmodiophora_brassicae_P009540       ............................................................
EP00474_Spongospora_subterranea_P009598        ............................................................
EP00475_Leptophrys_vorax_P032518               ............................................................
EP00480_Reticulomyxa_filosa_P002022            ............................................................
EP00480_Reticulomyxa_filosa_P012178            ............................................................
EP00484_Ammonia_sp_Unknown_P004260             ............................................................
EP00485_Elphidium_margaritaceum_P014571        ............................................................
EP00500_Bicosoecida_sp_ms1_P013747             ............................................................
EP00510_Aplanochytrium_minuta_P005676          ............................................................
EP00512_Aurantiochytrium_limacinum_P010212     ............................................................
EP00512_Aurantiochytrium_limacinum_P014778     aststmaggaavghtsagknsh......................................
EP00513_Hondaea_fermentalgiana_P009881         gaa.........................................................
EP00514_Thraustochytrium_sp_LLF1b_P008456      ............................................................
EP00516_Mucochytrium_quahogii_P012347          ............................................................
EP00518_Triparma_eleuthera_P020383             ............................................................
EP00520_Triparma_pacifica_P003698              ............................................................
EP00521_Asterionellopsis_glacialis_P011119     ............................................................
EP00522_Entomoneis_paludosa_P000360            ............................................................
EP00523_Entomoneis_sp_CCMP467_P010947          ............................................................
EP00525_Craspedostauros_australis_P010244      ............................................................
EP00529_Nitzschia_sp_RCC80_P003496             ............................................................
EP00531_Pseudo-nitzschia_arenysensis_P017659   ............................................................
EP00532_Pseudo-nitzschia_australis_P006168     ............................................................
EP00533_Pseudo-nitzschia_delicatissima_P009290 ............................................................
EP00533_Pseudo-nitzschia_delicatissima_P009746 ............................................................
EP00535_Pseudo-nitzschia_heimii_P011088        ............................................................
EP00537_Pseudo-nitzschia_pungens_P007959       ............................................................
EP00539_Tryblionella_compressa_P001024         ............................................................
EP00539_Tryblionella_compressa_P003339         ............................................................
EP00540_Astrosyne_radiata_P000237              ............................................................
EP00541_Cyclophora_tenuis_P001330              ............................................................
EP00541_Cyclophora_tenuis_P010022              ............................................................
EP00546_Thalassionema_frauenfeldii_P019517     ia..........................................................
EP00547_Thalassionema_nitzschioides_P008849    kia.........................................................
EP00548_Thalassiothrix_antarctica_P009479      ............................................................
EP00548_Thalassiothrix_antarctica_P012171      ............................................................
EP00553_Chaetoceros_curvisetus_P004345         ............................................................
EP00554_Chaetoceros_debilis_P001258            skgasqsgkggalnsitfsk........................................
EP00554_Chaetoceros_debilis_P010947            skgasqsgkggalnsitfsk........................................
EP00555_Chaetoceros_dichaeta_P005012           ............................................................
EP00557_Chaetoceros_sp_GSL56_P008390           ggmikvpssvvg................................................
EP00559_Dactyliosolen_fragilissimus_P007366    ............................................................
EP00562_Extubocellulus_spinifer_P003407        aaaa........................................................
EP00563_Minutocellus_polymorphus_P003970       iggg........................................................
EP00563_Minutocellus_polymorphus_P010573       ............................................................
EP00566_Odontella_aurita_P001469               taakagg.....................................................
EP00566_Odontella_aurita_P016030               ............................................................
EP00569_Conticribra_weissflogii_P000309        sargvntigggnngrskmaxxxxx....................................
EP00569_Conticribra_weissflogii_P010942        sargvntigggnn...............................................
EP00571_Detonula_confervacea_P009666           rgtal.......................................................
EP00578_Thalassiosira_sp_NH16_P001121          ............................................................
EP00578_Thalassiosira_sp_NH16_P014249          ............................................................
EP00581_Thalassiosira_minuscula_P001767        nk..........................................................
EP00582_Thalassiosira_oceanica_P024294         ............................................................
EP00585_Thalassiosira_rotula_P010614           ............................................................
EP00586_Coscinodiscus_wailesii_P022586         k...........................................................
EP00588_Corethron_pennatum_P033008             ............................................................
EP00592_Proboscia_alata_P027502                ............................................................
EP00593_Proboscia_inermis_P011904              ............................................................
EP00594_Rhizosolenia_setigera_P007532          kskennmdkrimskas............................................
EP00596_Hydrurales_sp_CCMP1899_P010409         ............................................................
EP00597_Dinobryon_sp_UTEXLB2267_P001379        ............................................................
EP00600_Ochromonadales_sp_CCMP1393_P006142     ............................................................
EP00607_Mallomonas_marina_P006192              ............................................................
EP00608_Synchroma_pusillum_P000582             ............................................................
EP00608_Synchroma_pusillum_P012092             ............................................................
EP00609_Ectocarpus_siliculosus_P014469         ............................................................
EP00611_Tribonema_gayanum_P024155              ............................................................
EP00612_Vaucheria_litorea_P002135              ............................................................
EP00616_Rhizochromulina_sp_CCMP1243_P008972    ............................................................
EP00618_Florenciella_parvula_P014176           ............................................................
EP00618_Florenciella_parvula_P014181           ............................................................
EP00622_Pseudochattonella_farcimen_P004333     ............................................................
EP00624_Nannochloropsis_granulata_P004434      ............................................................
EP00625_Aureococcus_anophagefferens_P008499    ............................................................
EP00629_Pelagomonadales_sp_RCC1024_P000625     ............................................................
EP00638_Chattonella_subsalsa_P004601           ............................................................
EP00641_Albugo_candida_P007083                 ............................................................
EP00642_Albugo_laibachii_P013579               ............................................................
EP00643_Hyaloperonospora_arabidopsidis_P000307 ............................................................
EP00647_Phytophthora_sojae_P009908             ............................................................
EP00649_Plasmopara_halstedii_P010648           ............................................................
EP00652_Aphanomyces_astaci_P010533             ............................................................
EP00653_Aphanomyces_invadans_P010474           ............................................................
EP00655_Saprolegnia_parasitica_P013706         ............................................................
EP00658_Telonema_sp_P-2_P040749                ............................................................
EP00658_Telonema_sp_P-2_P050694                ............................................................
EP00667_Euglena_gracilis_P007362               ............................................................
EP00668_Euglena_longa_P033932                  ............................................................
EP00686_Naegleria_gruberi_P005510              ............................................................
EP00696_Hemimastix_kukwesjijk_P000962          ............................................................
EP00698_Gefionella_okellyi_P003581             ............................................................
EP00705_Trichomonas_vaginalis_P021505          ............................................................
EP00706_Tritrichomonas_foetus_P015159          ............................................................
EP00706_Tritrichomonas_foetus_P017851          ............................................................
EP00727_Mastigamoeba_balamuthi_P000307         ............................................................
EP00736_Rhodelphis_marinus_P010105             ............................................................
EP00737_Agarophyton_chilense_P003138           ............................................................
EP00737_Agarophyton_chilense_P003560           ............................................................
EP00738_Chloropicon_primus_P002216             ............................................................
EP00740_Mantoniella_antarctica_P010231         ............................................................
EP00741_Cyanophora_paradoxa_P004371            ............................................................
EP00742_Colponemidia_sp_Colp-10_P007400        ............................................................
EP00746_Dinoflagellata_sp_MGD_P084212          ............................................................
EP00751_Fragilariopsis_kerguelensis_P041485    ............................................................
EP00752_Nemacystus_decipiens_P002442           ............................................................
EP00754_Rhynchopus_humris_P012046              ............................................................
EP00761_Pharyngomonas_kirbyi_P001554           ............................................................
EP00771_Trimastix_marina_P000991               ............................................................
EP00775_Hariotina_reticulata_P012244           ............................................................
EP00797_Seminavis_robusta_P034273              ............................................................
EP00799_Chlamydomonas_eustigma_P009665         ............................................................
EP00802_Teleaulax_amphioxeia_P028138           ............................................................
EP00804_Cyclotella_cryptica_P013920            ............................................................
EP00813_Pythium_oligandrum_P002329             ............................................................
EP00814_Leptocylindrus_danicus_P000848         nstsaastt...................................................
EP00814_Leptocylindrus_danicus_P006257         nstsaastt...................................................
EP00818_Percolomonas_sp_WS_P007386             ............................................................
EP00821_Plasmodium_berghei_P002255             ............................................................
EP00824_Muranothrix_gubernata_P003445          ............................................................
EP00824_Muranothrix_gubernata_P003446          ............................................................
EP00851_Chlamydomonas_incerta_P014045          ............................................................
EP00852_Chlamydomonas_schloesseri_P009324      ............................................................
EP00853_Edaphochlamys_debaryana_P007841        ............................................................
EP00872_Gracilariopsis_chorda_P001414          ............................................................
EP00872_Gracilariopsis_chorda_P003255          ............................................................
EP00873_Tetraselmis_striata_P035423            ............................................................
EP00874_Dunaliella_salina_P014548              ............................................................
EP00877_Chromochloris_zofingiensis_P009162     ............................................................
EP00878_Enallax_costatus_P018548               ............................................................
EP00878_Enallax_costatus_P043684               ............................................................
EP00878_Enallax_costatus_P046867               ............................................................
EP00879_Flechtneria_rotunda_P021413            ............................................................
EP00880_Monoraphidium_neglectum_P007015        ............................................................
EP00881_Raphidocelis_subcapitata_P007791       ............................................................
EP00882_Tetradesmus_deserticola_P010406        ............................................................
EP00883_Tetradesmus_obliquus_P002630           ............................................................
EP00885_Auxenochlorella_protothecoides_P001121 ............................................................
EP00886_Chlorella_sorokiniana_P009073          ............................................................
EP00887_Chlorella_sp_A99_P003095               aaaaag......................................................
EP00888_Micractinium_conductrix_P007878        gdggaggt....................................................
EP00889_Picochlorum_renovo_P006274             ............................................................
EP00890_Picochlorum_soloecismus_P002819        aspgf.......................................................
EP00891_Asterochloris_glomerata_P000738        ............................................................
EP00892_Ulva_mutabilis_P007330                 ............................................................
EP00893_Bathycoccus_prasinos_P006967           gnaggekeeenegkmglnekrnegqdgggvrgakgtneqtptggvnnnpslllsadgekg
EP00898_Chlorokybus_atmophyticus_P007824       ............................................................
EP00899_Mesostigma_viride_P020095              ee..........................................................
EP00900_Chrysochromulina_parva_P001943         ............................................................
EP00902_Fistulifera_solaris_P003125            ............................................................
EP00903_Cladosiphon_okamuranus_P010895         ............................................................
EP00904_Undaria_pinnatifida_P011498            ............................................................
EP00905_Microchloropsis_salina_P008675         ............................................................
EP00908_Phaeocystis_cordata_P016838            ............................................................
EP00916_Digyalum_oweni_P020952                 ............................................................
EP00928_Gymnodinium_smaydae_P008520            ............................................................
EP00929_Paragymnodinium_shiwhaense_P012981     ............................................................
EP00930_Biecheleria_cincta_P046176             ............................................................
EP00931_Biecheleriopsis_adriatica_P064709      ............................................................
EP00934_Nitzschia_sp_Nitz4_P007877             ............................................................
EP00938_MAST-03A_sp_MAST-3A-sp1_P004467        ............................................................
EP00940_MAST-03C_sp_MAST-3C-sp2_P003199        ............................................................
EP00941_MAST-03F_sp_MAST-3F-sp1_P003644        ............................................................
EP00942_MAST-04A_sp_MAST-4A-sp1_P010058        ............................................................
EP00943_MAST-04B_sp_MAST-4B-sp1_P001458        ............................................................
EP00944_MAST-04C_sp_MAST-4C-sp1_P001794        ............................................................
EP00953_Heterococcus_sp_UTEX-ZZ885_P011746     ............................................................
EP00956_Cyclotella_meneghiniana_P007127        g...........................................................
EP00976_Prorocentrum_cordatum_P115875          ............................................................
EP00977_Amphora_coffeiformis_P015034           ............................................................
EP00978_Attheya_sp_CCMP212_P007375             ............................................................
EP00979_Chaetoceros_neogracilis_P012278        ............................................................
EP00980_Cylindrotheca_fusiformis_P009116       ............................................................
EP00980_Cylindrotheca_fusiformis_P009117       ............................................................
EP00986_Skeletonema_menzelii_P002770           ............................................................
EP00989_Cryptosporidium_parvum_P002885         iq..........................................................
EP01006_Ploeotia_vitrea_P012055                ............................................................
EP01012_Entosiphon_sulcatum_P040098            ............................................................
EP01023_Acetabularia_acetabulum_P053930        ............................................................
EP01024_Parvocaulis_polyphysoides_P043235      ............................................................
EP01025_Chloroclados_australasicus_P001238     ............................................................
EP01025_Chloroclados_australasicus_P015426     dilddlddnsh.................................................
EP01027_Heterolobosea_sp_BB2_P024183           ............................................................
EP01029_Cantina_marsupialis_P017958            ............................................................
EP01036_Dinobryon_divergens_P023479            ............................................................
EP01039_Chlorochromonas_danica_P009619         ............................................................
EP01041_Mallomonas_annulata_P004821            ............................................................
EP01042_Synura_sphagnicola_P000681             ............................................................
EP01080_Neovahlkampfia_damariscottae_P009737   ............................................................
EP01082_Thalassiosira_pseudonana_P016220       is..........................................................
EP01083_Nonionella_stella_P143222              ............................................................
EP01083_Nonionella_stella_P157517              ............................................................
EP01084_Bolivina_argentea_P006825              ............................................................
EP01087_Luapelamoeba_hula_P004055              ............................................................
EP01088_Endostelium_zonatum_P002637            ............................................................
EP01089_Gocevia_fonbrunei_P017550              ............................................................
EP01090_Pellita_catalonica_P004166             ............................................................
EP01091_Cochliopodium_minus_P018538            dnntnmsks...................................................
EP01094_Clydonella_sp_ATCC50884_P010088        ............................................................
EP01095_Lingulamoeba_sp_RSL-Kostka_P006689     ............................................................
EP01095_Lingulamoeba_sp_RSL-Kostka_P018161     ............................................................
EP01096_Ripella_sp_DP13-Kostka_P015030         ............................................................
EP01096_Ripella_sp_DP13-Kostka_P016887         ............................................................
EP01097_Dermamoeba_algensis_P007541            ............................................................
EP01099_Mayorella_cantabrigiensis_P002124      pspaspshinsptspsvselersisdner..........................gsfsl
EP01100_Stratorugosa_tubuloviscum_P002706      ............................................................
EP01101_Sappina_pedata_P000891                 ............................................................
EP01102_Stenamoeba_stenopodia_P020223          ............................................................
EP01103_Thecamoeba_quadrilineata_P017215       ............................................................
EP01104_Vermistella_antarctica_P012485         ............................................................
EP01105_Mastigella_eilhardi_P005836            ............................................................
EP01107_Rhizomastix_libera_P001933             lkvpprkrmlmda...............................................
EP01109_Acytostelium_subglobosum_P007172       ............................................................
EP01110_Echinostelium_bisporum_P008198         ............................................................
EP01111_Echinosteliopsis_oligospora_P001588    ............................................................
EP01111_Echinosteliopsis_oligospora_P016289    ............................................................
EP01112_Ceratiomyxa_fruticulosa_P002520        ............................................................
EP01112_Ceratiomyxa_fruticulosa_P004716        ............................................................
EP01113_Clastostelium_recurvatum_P007300       ............................................................
EP01113_Clastostelium_recurvatum_P011370       ............................................................
EP01114_Cavostelium_apophysatum_P017848        ............................................................
EP01117_Protostelium_nocturnum_P012647         ............................................................
EP01118_Nematostelium_gracile_P004208          ............................................................
EP01118_Nematostelium_gracile_P004975          ............................................................
EP01119_Soliformovum_irregulare_P011574        ............................................................
EP01120_Amphizonella_sp_Union-15-10_P007397    ............................................................
EP01121_Diplochlamys_sp_Union-15-3_P019360     ............................................................
EP01122_Echinamoeba_exundans_P012668           ............................................................
EP01124_Arcella_intermedia_P018740             ............................................................
EP01125_Pyxidicula_operculata_P007527          ............................................................
EP01126_Amoeba_proteus_P033672                 ............................................................
EP01126_Amoeba_proteus_P033674                 ............................................................
EP01127_Copromyxa_protea_P021066               ............................................................
EP01128_Nolandella_sp_AFSM9_P008295            ............................................................
EP01129_Flabellula_baltica_P012166             ............................................................
EP01130_Rhizamoeba_saxonica_P005614            ............................................................
EP01130_Rhizamoeba_saxonica_P005615            ............................................................
EP01132_Coremiostelium_polycephalum_P007548    ............................................................
EP01155_Anaeramoeba_flamelloides_P041329       ............................................................
EP01156_Anaeramoeba_ignava_P018538             ............................................................
EP00130_Batrachochytrium_dendrobatidis_P003933 ............................................................
EP00131_Spizellomyces_punctatus_P007701        ............................................................
EP00151_Rhizophagus_irregularis_P019353        ............................................................
EP00152_Rhizopus_delemar_P012886               ............................................................
EP00153_Phycomyces_blakesleeanus_P002292       ............................................................
EP00839_Anaeromyces_robustus_P007180           ............................................................
EP00843_Neocallimastix_californiae_P003814     ............................................................
EP00846_Dimargaris_cristalligena_P004125       ............................................................
EP00848_Thamnocephalis_sphaerospora_P001159    ............................................................
EP00849_Syncephalis_pseudoplumigaleata_P001457 ............................................................
EP00861_Lobosporangium_transversale_P006548    ............................................................
EP00863_Basidiobolus_meristosporus_P005113     ............................................................
EP00865_Coemansia_reversa_P000943              ............................................................
EP00160_Parvularia_atlantis_P020733            ............................................................
EP00035_Acanthoeca_spectabilis_P022877         ............................................................
EP00037_Helgoeca_nana_P004136                  ............................................................
EP00038_Savillea_parva_P012438                 ............................................................
EP00039_Didymoeca_costata_P013001              ............................................................
EP00040_Diaphanoeca_grandis_P031070            ............................................................
EP00041_Stephanoeca_diplocostata_P029207       ............................................................
EP00042_Codosiga_hollandica_P036992            ............................................................
EP00043_Microstomoeca_roanoka_P005253          ............................................................
EP00044_Salpingoeca_rosetta_P004410            ............................................................
EP00045_Choanoeca_perplexa_P012992             ............................................................
EP00046_Monosiga_brevicollis_P007902           ............................................................
EP00047_Mylnosiga_fluctuans_P007586            ............................................................
EP00048_Salpingoeca_helianthica_P020201        ............................................................
EP00049_Salpingoeca_infusionum_P008307         ............................................................
EP00050_Salpingoeca_kvevrii_P021971            ............................................................
EP00051_Salpingoeca_urceolata_P009442          ............................................................
EP00052_Salpingoeca_macrocollata_P006544       ............................................................
EP00053_Salpingoeca_punica_P008096             ............................................................
EP00054_Salpingoeca_dolichothecata_P021433     ............................................................
EP00055_Hartaetosiga_balthica_P008198          ............................................................
EP00056_Hartaetosiga_gracilis_P011464          ............................................................
EP00056_Hartaetosiga_gracilis_P011472          ............................................................
EP00120_Capsaspora_owczarzaki_P006736          ............................................................
EP00123_Amoebidium_parasiticum_P009695         ............................................................
EP00123_Amoebidium_parasiticum_P009696         ............................................................
EP00124_Ichthyophonus_hoferi_P001249           ............................................................
EP00125_Sphaeroforma_arctica_P008397           ............................................................
EP00126_Sphaerothecum_destruens_P012746        ............................................................
EP00128_Syssomonas_multiformis_P009879         ............................................................
EP00128_Syssomonas_multiformis_P009880         ............................................................
EP00729_Bicosta_minor_P021918                  ............................................................
EP00730_Choanoeca_flexa_P000627                ............................................................
EP00912_Choanoflagellata_sp_UC4_P002349        ............................................................
EP01134_Creolimax_fragrantissima_P000354       ............................................................
EP01135_Chromosphaera_perkinsii_P005659        mmlggve.....................................................
EP01136_Pigoraptor_vietnamica_P011684          ............................................................
EP01137_Pigoraptor_chileana_P036598            ............................................................
EP01147_Barroeca_monosierra_P009390            ............................................................
EP00057_Strongylocentrotus_purpuratus_P002723  ............................................................
EP00058_Branchiostoma_floridae_P019184         ............................................................
EP00059_Ciona_intestinalis_P005572             ............................................................
EP00074_Homo_sapiens_P049208                   ............................................................
EP00090_Calanus_glacialis_P047200              ............................................................
EP00096_Caligus_rogercresseyi_P008911          ............................................................
EP00099_Drosophila_melanogaster_P011015        ............................................................
EP00103_Capitella_teleta_P012341               ............................................................
EP00110_Nematostella_vectensis_P004567         ............................................................
EP00110_Nematostella_vectensis_P021913         ............................................................
EP00114_Trichoplax_sp_H2_P008345               ............................................................
EP00115_Mnemiopsis_leidyi_P006857              ............................................................
EP00118_Oscarella_pearsei_P013021              ............................................................
EP00118_Oscarella_pearsei_P013022              ............................................................
EP00119_Amphimedon_queenslandica_P013105       ............................................................
                                                                                                           

EP00060_Petromyzon_marinus_P005314             .........................................GQ.VQ..............
EP00072_Mus_musculus_P018204                   .........................................VQ.VQ..............
EP00085_Daphnia_pulex_P025794                  .........................................ND.VQ..............
Bacteria_NZJA01000142.1_4_1770_4001_1          gggtmprtgsaaffsnnageradtpvgqirdktaaalrdwrAK.VR..............
EP00002_Diphylleia_rotans_P000997              .........................................DQ.VE..............
EP00003_Mantamonas_plastica_P015013            .........................................--.--..............
EP00004_Rigifila_ramosa_P026309                ....................................palphEA.HT..............
EP00007_Cunea_sp_BSH-02190019_P009002          .........................................EE.VH..............
EP00013_Stygamoeba_regulata_P007244            .........................................EE.AEde..........sl
EP00019_Armaparvus_languidus_P000691           ....................................svtylNE.AN..............
EP00021_Heterostelium_album_P000910            .........................................DA.IQ..............
EP00022_Cavenderia_fasciculata_P004096         .........................................DQ.VN..............
EP00023_Dictyostelium_discoideum_P012373       .........................................EQ.IQ..............
EP00025_Tieghemostelium_lacteum_P008603        .........................................TD.VS..............
EP00026_Physarum_polycephalum_P006003          .........................................VA.VN..............
EP00027_Filamoeba_sp_ATCC50430_P002312         .........................................--.--..............
EP00029_Vermamoeba_vermiformis_P013413         .........................................NQ.IQ..............
EP00031_Thecamonas_trahens_P007415             .........................................EE.RE..............
EP00161_Ancyromonas_sigmoides_P021858          .........................................--.--..............
EP00161_Ancyromonas_sigmoides_P027111          .........................................RE.AR..............
EP00162_Nutomonas_longa_P003231                .........................................--.--..............
EP00162_Nutomonas_longa_P022234                ..........................krkretveqrkenavVQ.AR..............
EP00176_Chondrus_crispus_P003340               .........................................AN.LE..............
EP00177_Eucheuma_denticulatum_P000810          .........................................KN.LE..............
EP00178_Gracilaria_changii_P006385             .........................................EV.LE..............
EP00178_Gracilaria_changii_P006757             .........................................QV.VL..............
EP00181_Compsopogon_caeruleus_P006351          .........................................GA.VD..............
EP00187_Rhodella_violacea_P001074              .........................................--.--..............
EP00189_Rhodosorus_marinus_P001308             .........................................EA.SE..............
EP00192_Tetraselmis_astigmatica_P008652        ..................................nangtgqSG.GE..............
EP00202_Volvox_carteri_P004831                 .........................................PS.TN..............
EP00203_Chlorella_variabilis_P009562           ................aspgswaaargghgggsgaaggsagA-.-Aagg........ggp
EP00206_Coccomyxa_subellipsoidea_P006522       ........................................aEE.SA..............
EP00211_Chloroparvula_japonica_P008908         .........................................--.--..............
EP00212_Chloropicon_laureae_P007880            .........................................--.--..............
EP00212_Chloropicon_laureae_P008405            .........................................--.--..............
EP00213_Chloropicon_mariensis_P000147          ......................................dykEE.EQ..............
EP00215_Chloropicon_roscoffensis_P004595       .........................................EA.QDal..........gr
EP00217_Crustomastix_stigmatica_P016352        .........................................--.--..............
EP00222_Ostreococcus_lucimarinus_P003530       ...............trtptggiltsgagkgtpreraatmeTE.AR..............
EP00224_Ostreococcus_tauri_P002010             ..................esgeqetpqgpnadedggeaswgSD.AR..............
EP00227_Mantoniella_beaufortii_P005050         .........................................--.--..............
EP00227_Mantoniella_beaufortii_P007189         .........................................--.--..............
EP00230_Micromonas_polaris_P007127             ddkddtpqggttvgrtestptkhescgntpgavaeallrwrTR.VR..............
EP00231_Micromonas_pusilla_P003123             .........................................--.--..............
EP00232_Nephroselmis_pyriformis_P006497        .........................................DT.PS..............
EP00240_Pyramimonas_obovata_P013045            .........................................--.--..............
EP00241_Pyramimonas_parkeae_P000942            .........................................SE.KG..............
EP00279_Guillardia_theta_P013221               .........................................RA.VD..............
EP00282_Hemiselmis_andersenii_P000485          .........................................KA.LD..............
EP00283_Hemiselmis_rufescens_P018612           .........................................--.--..............
EP00290_Baffinella_frigidus_P023107            .........................................KA.LD..............
EP00290_Baffinella_frigidus_P050005            .........................................--.--..............
EP00292_Cryptomonas_paramecium_P021012         .........................................IA.ID..............
EP00300_Choanocystis_sp_HF-7_P005596           .........................................SD.VE..............
EP00301_Raphidiophrys_heterophryoidea_P010501  .........................................SQ.IQ..............
EP00302_Diacronema_sp_CCMP2436_P051781         .........................................--.--..............
EP00306_Pavlova_sp_CCMP459_P019479             .........................................--.--..............
EP00308_Calcidiscus_leptoporus_P024665         .........................................DE.VQ..............
EP00323_Chrysochromulina_tobinii_P010617       .........................................--.--..............
EP00327_Prymnesium_parvum_P030698              .........................................--.--..............
EP00364_Plasmodium_chabaudi_P002648            .........................................--.--..............
EP00367_Plasmodium_vivax_P001334               .........................................--.--..............
EP00369_Babesia_microti_P003061                ...................isidestresyfyadkpkisnkNK.AL..............
EP00370_Babesia_bigemina_P001647               ...............................gerregnsgvSG.TV..............
EP00371_Babesia_bovis_P001317                  ...............................drvdggvtssIG.TQ..............
EP00372_Theileria_equi_P002442                 .................................lkdekifhGG.TV..............
EP00374_Theileria_orientalis_P003459           ....................................kekrlDG.SK..............
EP00375_Theileria_parva_P001519                .........................................--.--..............
EP00381_Gregarina_niphandrodes_P004898         .................................gedifskkAS.GE..............
EP00384_Cryptosporidium_muris_P002498          .........................annslhikklkptksrST.AQ..............
EP00390_Vitrella_brassicaformis_P020743        .........................................RN.AE..............
EP00397_Hematodinium_sp_SG-2012_P012577        .........................................SD.SA..............
EP00401_Gymnodinium_catenatum_P062449          .........................................--.--..............
EP00419_Tripos_fusus_P043185                   .........................................SM.VE..............
EP00434_Breviolum_minutum_P037836              .........................................AN.ADplv........eqr
EP00435_Cladocopium_sp_Y103_P057800            ........................................dED.VTa............c
EP00439_Symbiodinium_sp_Y106_P052123           .........................................ES.TA..............
EP00439_Symbiodinium_sp_Y106_P052240           .........................................ES.TA..............
EP00440_Ansanella_granifera_P041894            .........................................--.--..............
EP00443_Scrippsiella_acuminata_P089521         .....................................vaagTL.LX..............
EP00450_Noctiluca_scintillans_P035329          ....................................daapqP-.-Sp............l
EP00455_Lapot_gusevi_P006336                   .........................................AS.VA..............
EP00457_Paulinella_chromatophora_P017215       .........................................PT.SQ..............
EP00465_Bigelowiella_longifila_P000502         .........................................ID.SE..............
EP00467_Chlorarachnion_reptans_P023229         ........................................sCD.VT..............
EP00468_Gymnochlora_sp_CCMP2014_P008448        .........................................GN.PL..............
EP00469_Lotharella_globosa_P000865             .........................................--.--..............
EP00473_Plasmodiophora_brassicae_P009540       .........................................ED.MQ..............
EP00474_Spongospora_subterranea_P009598        .........................................EE.IN..............
EP00475_Leptophrys_vorax_P032518               ........................................gKQ.VE..............
EP00480_Reticulomyxa_filosa_P002022            .........................................--.--..............
EP00480_Reticulomyxa_filosa_P012178            .........................................--.--..............
EP00484_Ammonia_sp_Unknown_P004260             .........................................KT.IH..............
EP00485_Elphidium_margaritaceum_P014571        .........................................-T.IN..............
EP00500_Bicosoecida_sp_ms1_P013747             .............................ttpsaspgerklAS.LA..............
EP00510_Aplanochytrium_minuta_P005676          ........................aeeaeeksaqenpsqpkK-.-Kvke.......mtgq
EP00512_Aurantiochytrium_limacinum_P010212     .........................................--.--..............
EP00512_Aurantiochytrium_limacinum_P014778     ..nggisnerqlqppqqqeasvmgaldrqlsgtmllgkdegA-.-Agtl.......pppp
EP00513_Hondaea_fermentalgiana_P009881         .....................agsetqkngsglsakegntdRD.PP..............
EP00514_Thraustochytrium_sp_LLF1b_P008456      ..................................tsdgsssT-.-Eqrg........pgd
EP00516_Mucochytrium_quahogii_P012347          .........................................NC.GE..............
EP00518_Triparma_eleuthera_P020383             .......................................hkSS.VV..............
EP00520_Triparma_pacifica_P003698              .......................................heQV.VR..............
EP00521_Asterionellopsis_glacialis_P011119     ................................vqlsgsraaDN.VR..............
EP00522_Entomoneis_paludosa_P000360            .................................eessevtnKE.IR..............
EP00523_Entomoneis_sp_CCMP467_P010947          .................................eessevtnNE.IR..............
EP00525_Craspedostauros_australis_P010244      .........................................--.--..............
EP00529_Nitzschia_sp_RCC80_P003496             ............................pktdkekrfdsaaED.IR..............
EP00531_Pseudo-nitzschia_arenysensis_P017659   ...............................thtkrfrksaDY.IR..............
EP00532_Pseudo-nitzschia_australis_P006168     ...............................ahakrfqksaDD.IR..............
EP00533_Pseudo-nitzschia_delicatissima_P009290 ...............................ahtnrffksaDD.IR..............
EP00533_Pseudo-nitzschia_delicatissima_P009746 ...............................ahtnrffksaDD.IR..............
EP00535_Pseudo-nitzschia_heimii_P011088        .........................................--.--..............
EP00537_Pseudo-nitzschia_pungens_P007959       ...............................ahakrfqkssDD.IR..............
EP00539_Tryblionella_compressa_P001024         ..............................adhekrfqksaDD.IR..............
EP00539_Tryblionella_compressa_P003339         .........................................--.--..............
EP00540_Astrosyne_radiata_P000237              ..................................easvkssQE.VR..............
EP00541_Cyclophora_tenuis_P001330              .........................................--.--..............
EP00541_Cyclophora_tenuis_P010022              ..................................ggtvnpaDS.VR..............
EP00546_Thalassionema_frauenfeldii_P019517     ......................kspfqkdyhdhtdpfekasNN.VR..............
EP00547_Thalassionema_nitzschioides_P008849    ......................kapfqndyhdhtdpfekasNH.VR..............
EP00548_Thalassiothrix_antarctica_P009479      .........................................--.--..............
EP00548_Thalassiothrix_antarctica_P012171      .........................................--.--..............
EP00553_Chaetoceros_curvisetus_P004345         .........................................--.--..............
EP00554_Chaetoceros_debilis_P001258            .....sgvgsgsssstnkkggtdatstgtdketlsiknataDS.IR..............
EP00554_Chaetoceros_debilis_P010947            .....sgvgsgsssstnkkggtdatstgtdketlsiknataDS.IR..............
EP00555_Chaetoceros_dichaeta_P005012           .........................................--.--..............
EP00557_Chaetoceros_sp_GSL56_P008390           ............gaassasasrtaaavveafdvkkmhlanvEA.IR..............
EP00559_Dactyliosolen_fragilissimus_P007366    .........................................--.--..............
EP00562_Extubocellulus_spinifer_P003407        ....................xtsksngvsvasasssassapDQ.VR..............
EP00563_Minutocellus_polymorphus_P003970       ....................gagaggatsssaagsgggspqDQ.VR..............
EP00563_Minutocellus_polymorphus_P010573       .........................................--.--..............
EP00566_Odontella_aurita_P001469               ..................gavisnaealavvskrdpresasDD.VR..............
EP00566_Odontella_aurita_P016030               .........................................--.--..............
EP00569_Conticribra_weissflogii_P000309        .xxxxxxxxxxadxkmaqvvkkvlanqsgkseeeerleqgaNA.AR..............
EP00569_Conticribra_weissflogii_P010942        ...........grskmaqvvkkvlanqsgkseeeerleqgaNA.AR..............
EP00571_Detonula_confervacea_P009666           ....................gatvavdhgnngsdelfqegaDA.AR..............
EP00578_Thalassiosira_sp_NH16_P001121          .........................................--.--..............
EP00578_Thalassiosira_sp_NH16_P014249          .........................................DA.AR..............
EP00581_Thalassiosira_minuscula_P001767        .......................tntskeddqqvrfqtvgaNT.AR..............
EP00582_Thalassiosira_oceanica_P024294         .........................gaarpgrsgrlfdegaDR.AR..............
EP00585_Thalassiosira_rotula_P010614           .........................................--.--..............
EP00586_Coscinodiscus_wailesii_P022586         ........................ksfkaaaerddgskdaaDN.IR..............
EP00588_Corethron_pennatum_P033008             ...................................gvtpatDK.VR..............
EP00592_Proboscia_alata_P027502                ...............................hnldpssiaaDS.VR..............
EP00593_Proboscia_inermis_P011904              ...............................hnldpssiaaDS.VR..............
EP00594_Rhizosolenia_setigera_P007532          .........ssstknissktsttttaraackalqdprvtaaET.IR..............
EP00596_Hydrurales_sp_CCMP1899_P010409         .................................pilmpekpID.PE..............
EP00597_Dinobryon_sp_UTEXLB2267_P001379        ....................................lpsadA-.-Diks.......sycg
EP00600_Ochromonadales_sp_CCMP1393_P006142     .........................egsnglsvveplpaldSY.GE..............
EP00607_Mallomonas_marina_P006192              .........................................--.--..............
EP00608_Synchroma_pusillum_P000582             .........................................--.--..............
EP00608_Synchroma_pusillum_P012092             .........................................--.--..............
EP00609_Ectocarpus_siliculosus_P014469         .........................................ID.TE..............
EP00611_Tribonema_gayanum_P024155              .........................................--.--..............
EP00612_Vaucheria_litorea_P002135              ..........................nsslsnaslsylqedQD.PA..............
EP00616_Rhizochromulina_sp_CCMP1243_P008972    .......................................gpSG.VE..............
EP00618_Florenciella_parvula_P014176           ........................................gAS.ST..............
EP00618_Florenciella_parvula_P014181           .........................................--.--..............
EP00622_Pseudochattonella_farcimen_P004333     .........................................--.--..............
EP00624_Nannochloropsis_granulata_P004434      .......................................egED.VEg............r
EP00625_Aureococcus_anophagefferens_P008499    .........................................AE.VE..............
EP00629_Pelagomonadales_sp_RCC1024_P000625     .........................................DD.SK..............
EP00638_Chattonella_subsalsa_P004601           .........................................FD.VE..............
EP00641_Albugo_candida_P007083                 .............................qtsqreaeeptwMY.TE..............
EP00642_Albugo_laibachii_P013579               .............................etikreaeeptwIY.AE..............
EP00643_Hyaloperonospora_arabidopsidis_P000307 .............................egavvahrgaswDP.AE..............
EP00647_Phytophthora_sojae_P009908             .............................egaviankgaswDP.AE..............
EP00649_Plasmopara_halstedii_P010648           .............................egaviankgaswDP.AE..............
EP00652_Aphanomyces_astaci_P010533             .....................................ddddVS.AD..............
EP00653_Aphanomyces_invadans_P010474           ..................................aktpdndVD.AD..............
EP00655_Saprolegnia_parasitica_P013706         .............................asvmtakeaavwDG.PD..............
EP00658_Telonema_sp_P-2_P040749                .........................................--.--..............
EP00658_Telonema_sp_P-2_P050694                .........................................ED.TS..............
EP00667_Euglena_gracilis_P007362               .........................................ED.PS..............
EP00668_Euglena_longa_P033932                  .........................................--.--..............
EP00686_Naegleria_gruberi_P005510              .........................................ET.IN..............
EP00696_Hemimastix_kukwesjijk_P000962          .........................................ET.VD..............
EP00698_Gefionella_okellyi_P003581             .........................................--.--..............
EP00705_Trichomonas_vaginalis_P021505          .........................................YD.FK..............
EP00706_Tritrichomonas_foetus_P015159          .........................................HD.PQ..............
EP00706_Tritrichomonas_foetus_P017851          .........................................CD.FR..............
EP00727_Mastigamoeba_balamuthi_P000307         .........................................QA.TA..............
EP00736_Rhodelphis_marinus_P010105             .........................................DE.AH..............
EP00737_Agarophyton_chilense_P003138           .........................................KV.LH..............
EP00737_Agarophyton_chilense_P003560           .........................................QV.LE..............
EP00738_Chloropicon_primus_P002216             ........................................kRE.EK..............
EP00740_Mantoniella_antarctica_P010231         .........................................--.--..............
EP00741_Cyanophora_paradoxa_P004371            ...................................lggegrAP.GD..............
EP00742_Colponemidia_sp_Colp-10_P007400        ........................................gRC.AQ..............
EP00746_Dinoflagellata_sp_MGD_P084212          ........................................aTS.PQ..............
EP00751_Fragilariopsis_kerguelensis_P041485    ...............................ahskrfqksaDE.IR..............
EP00752_Nemacystus_decipiens_P002442           .........................................EQ.TE..............
EP00754_Rhynchopus_humris_P012046              .................................vlsgldvaGL.VS..............
EP00761_Pharyngomonas_kirbyi_P001554           .........................................ET.VD..............
EP00771_Trimastix_marina_P000991               .........................................DG.IE..............
EP00775_Hariotina_reticulata_P012244           .........................................--.--..............
EP00797_Seminavis_robusta_P034273              ................................vgkakhsvaDG.IR..............
EP00799_Chlamydomonas_eustigma_P009665         .........................................ES.IDagaptastseshvk
EP00802_Teleaulax_amphioxeia_P028138           .........................................KD.VD..............
EP00804_Cyclotella_cryptica_P013920            ........................npvldkgietewfnqgaDA.AR..............
EP00813_Pythium_oligandrum_P002329             .............................ddavieskgaswDP.AS..............
EP00814_Leptocylindrus_danicus_P000848         ...............tdkssslsltknhhratkkaqddtdaEY.VR..............
EP00814_Leptocylindrus_danicus_P006257         ...............tdkssslsltknhhratkkaqddtdaEY.VR..............
EP00818_Percolomonas_sp_WS_P007386             .........................................QM.IN..............
EP00821_Plasmodium_berghei_P002255             .........................................--.--..............
EP00824_Muranothrix_gubernata_P003445          .........................................--.--..............
EP00824_Muranothrix_gubernata_P003446          .........................................EE.IE..............
EP00851_Chlamydomonas_incerta_P014045          .........................................AT.AH..............
EP00852_Chlamydomonas_schloesseri_P009324      .........................................AA.AH..............
EP00853_Edaphochlamys_debaryana_P007841        .........................................S-.AE..............
EP00872_Gracilariopsis_chorda_P001414          .........................................NI.LE..............
EP00872_Gracilariopsis_chorda_P003255          .........................................QNlID..............
EP00873_Tetraselmis_striata_P035423            ....................................teedgN-.-Emr..........eg
EP00874_Dunaliella_salina_P014548              ...............................qasthgaqqgM-.-Egcg........rqe
EP00877_Chromochloris_zofingiensis_P009162     ..................................sattstsT-.--..............
EP00878_Enallax_costatus_P018548               .........................................--.--..............
EP00878_Enallax_costatus_P043684               .........................................--.--..............
EP00878_Enallax_costatus_P046867               .........................................--.--..............
EP00879_Flechtneria_rotunda_P021413            .........................ghaaghahpaaataegA-.-Rs...........dg
EP00880_Monoraphidium_neglectum_P007015        .........................................--.--..............
EP00881_Raphidocelis_subcapitata_P007791       .........................psgaaaaaattstsgrGE.VA..............
EP00882_Tetradesmus_deserticola_P010406        ...........................ataaagpagapgaaDD.AV..............
EP00883_Tetradesmus_obliquus_P002630           ..........................agpssaaaaggggaaG-.-Ead.........ggv
EP00885_Auxenochlorella_protothecoides_P001121 .........................................A-.--..............
EP00886_Chlorella_sorokiniana_P009073          .........................................--.--..............
EP00887_Chlorella_sp_A99_P003095               ...................gaadelealspsrhlrkpsgadSS.AE..............
EP00888_Micractinium_conductrix_P007878        ................pgaaaggsaaagpggaatagqaqqaA-.--..............
EP00889_Picochlorum_renovo_P006274             .........................................Q-.--..............
EP00890_Picochlorum_soloecismus_P002819        ....................gspsnyslkgmknneaengisK-.-Smnslg...gngspg
EP00891_Asterochloris_glomerata_P000738        ........................................sSA.VTgrr........cpe
EP00892_Ulva_mutabilis_P007330                 ....................................spsepDE.GG..............
EP00893_Bathycoccus_prasinos_P006967           avmrdgtktaadlkvvgagttaaahhhhhhhammfnnevglAD.GT..............
EP00898_Chlorokybus_atmophyticus_P007824       ..................................vndeteiNR.AA..............
EP00899_Mesostigma_viride_P020095              .......................tgvtsavvvgapvgepsaQ-.AG..............
EP00900_Chrysochromulina_parva_P001943         .........................................AA.IR..............
EP00902_Fistulifera_solaris_P003125            .................................dgpsqestDA.VR..............
EP00903_Cladosiphon_okamuranus_P010895         .........................................AE.TE..............
EP00904_Undaria_pinnatifida_P011498            .........................................QD.TE..............
EP00905_Microchloropsis_salina_P008675         .......................................pdMD.GQ..............
EP00908_Phaeocystis_cordata_P016838            .........................................KA.VN..............
EP00916_Digyalum_oweni_P020952                 .....................................gkegA-.-Kl...........ke
EP00928_Gymnodinium_smaydae_P008520            .......................................vsTR.AS..............
EP00929_Paragymnodinium_shiwhaense_P012981     ..............................tvspdcsgpsvNA.PE..............
EP00930_Biecheleria_cincta_P046176             ....................................llqapGQ.QD..............
EP00931_Biecheleriopsis_adriatica_P064709      ...................................glseapGQ.AE..............
EP00934_Nitzschia_sp_Nitz4_P007877             .................................asqfteaaNA.IR..............
EP00938_MAST-03A_sp_MAST-3A-sp1_P004467        .........................................NY.SE..............
EP00940_MAST-03C_sp_MAST-3C-sp2_P003199        ...................................aesdtcDE.SE..............
EP00941_MAST-03F_sp_MAST-3F-sp1_P003644        ................................eeivskvisSD.IErf.........yst
EP00942_MAST-04A_sp_MAST-4A-sp1_P010058        ............................ikkikndnlekkkKQ.IE..............
EP00943_MAST-04B_sp_MAST-4B-sp1_P001458        ............................iremkkdklqekkVE.IE..............
EP00944_MAST-04C_sp_MAST-4C-sp1_P001794        .............................kkqkrdhleakkAL.VE..............
EP00953_Heterococcus_sp_UTEX-ZZ885_P011746     .........................................VD.PE..............
EP00956_Cyclotella_meneghiniana_P007127        .......................aaangeeenekkrfekgaDA.AR..............
EP00976_Prorocentrum_cordatum_P115875          ......................................dskDE.AV..............
EP00977_Amphora_coffeiformis_P015034           ...........................nttselaetsaaaaEE.IR..............
EP00978_Attheya_sp_CCMP212_P007375             ........................nvtssvsaqrdpfvaaaDA.TR..............
EP00979_Chaetoceros_neogracilis_P012278        ............................eafdssklhqsntDY.VR..............
EP00980_Cylindrotheca_fusiformis_P009116       .............................qlrqskvfrataDE.IR..............
EP00980_Cylindrotheca_fusiformis_P009117       .........................................--.--..............
EP00986_Skeletonema_menzelii_P002770           .............................dvhandvfqegaDA.AR..............
EP00989_Cryptosporidium_parvum_P002885         .......................skinskkkvktqktgrsnS-.-Nkt.........lfs
EP01006_Ploeotia_vitrea_P012055                .........................................T-.--..............
EP01012_Entosiphon_sulcatum_P040098            .........................................QR.VIlnwla....artng
EP01023_Acetabularia_acetabulum_P053930        .........................................--.--..............
EP01024_Parvocaulis_polyphysoides_P043235      .........................................--.--..............
EP01025_Chloroclados_australasicus_P001238     .........................................--.--..............
EP01025_Chloroclados_australasicus_P015426     .............etesrhqavndgvgkhndqkfqieedeqP-.-Se............e
EP01027_Heterolobosea_sp_BB2_P024183           .........................................ED.IS..............
EP01029_Cantina_marsupialis_P017958            .........................................GT.CD..............
EP01036_Dinobryon_divergens_P023479            .........................................SS.QD..............
EP01039_Chlorochromonas_danica_P009619         .........................sttaaemvvdgsnfpqSD.AE..............
EP01041_Mallomonas_annulata_P004821            ...............................yneniiiptnID.ID..............
EP01042_Synura_sphagnicola_P000681             .........................................--.--..............
EP01080_Neovahlkampfia_damariscottae_P009737   .........................................QE.IE..............
EP01082_Thalassiosira_pseudonana_P016220       .......................dvganevesesdrfnqgaDA.AR..............
EP01083_Nonionella_stella_P143222              .........................................SY.VQ..............
EP01083_Nonionella_stella_P157517              .........................................KT.IN..............
EP01084_Bolivina_argentea_P006825              .........................................--.--..............
EP01087_Luapelamoeba_hula_P004055              .........................................DV.VS..............
EP01088_Endostelium_zonatum_P002637            .........................................--.--..............
EP01089_Gocevia_fonbrunei_P017550              .........................................AE.IN..............
EP01090_Pellita_catalonica_P004166             .........................................--.--..............
EP01091_Cochliopodium_minus_P018538            ................snfsslnsnfhysnkrmkqtgeeyqTN.IS..............
EP01094_Clydonella_sp_ATCC50884_P010088        .........................................SR.VV..............
EP01095_Lingulamoeba_sp_RSL-Kostka_P006689     .........................................EN.VN..............
EP01095_Lingulamoeba_sp_RSL-Kostka_P018161     .........................................--.--..............
EP01096_Ripella_sp_DP13-Kostka_P015030         .........................................AE.VN..............
EP01096_Ripella_sp_DP13-Kostka_P016887         .........................................--.--..............
EP01097_Dermamoeba_algensis_P007541            .........................................EE.VK..............
EP01099_Mayorella_cantabrigiensis_P002124      sndssselrrsnsnqsnhpsnetsqknntsqnlngtpdlstSR.VD..............
EP01100_Stratorugosa_tubuloviscum_P002706      .........................................--.--..............
EP01101_Sappina_pedata_P000891                 .........................................DS.IG..............
EP01102_Stenamoeba_stenopodia_P020223          .........................................DE.IV..............
EP01103_Thecamoeba_quadrilineata_P017215       .........................................DS.IS..............
EP01104_Vermistella_antarctica_P012485         ...........................avsgggdgsdgsedT-.-Rtpssangssgglat
EP01105_Mastigella_eilhardi_P005836            .........................................PE.LQ..............
EP01107_Rhizomastix_libera_P001933             ............sssssssssssaspasssspapanehvidPR.VT..............
EP01109_Acytostelium_subglobosum_P007172       .........................................--.--..............
EP01110_Echinostelium_bisporum_P008198         .........................................QT.VE..............
EP01111_Echinosteliopsis_oligospora_P001588    .........................................--.--..............
EP01111_Echinosteliopsis_oligospora_P016289    .........................................NQ.VS..............
EP01112_Ceratiomyxa_fruticulosa_P002520        .........................................--.--..............
EP01112_Ceratiomyxa_fruticulosa_P004716        .........................................NI.IN..............
EP01113_Clastostelium_recurvatum_P007300       .........................................--.--..............
EP01113_Clastostelium_recurvatum_P011370       .........................................TS.IN..............
EP01114_Cavostelium_apophysatum_P017848        .........................................AE.VY..............
EP01117_Protostelium_nocturnum_P012647         .........................................EE.IS..............
EP01118_Nematostelium_gracile_P004208          .........................................--.--..............
EP01118_Nematostelium_gracile_P004975          .........................................DA.VQ..............
EP01119_Soliformovum_irregulare_P011574        .........................................TT.VD..............
EP01120_Amphizonella_sp_Union-15-10_P007397    .........................................--.--..............
EP01121_Diplochlamys_sp_Union-15-3_P019360     .........................................--.--..............
EP01122_Echinamoeba_exundans_P012668           .........................................ED.IQ..............
EP01124_Arcella_intermedia_P018740             .........................................QQ.IS..............
EP01125_Pyxidicula_operculata_P007527          .........................................AQ.IQ..............
EP01126_Amoeba_proteus_P033672                 .........................................AN.VE..............
EP01126_Amoeba_proteus_P033674                 .........................................AN.VE..............
EP01127_Copromyxa_protea_P021066               .........................................TQ.VS..............
EP01128_Nolandella_sp_AFSM9_P008295            .........................................DE.IH..............
EP01129_Flabellula_baltica_P012166             .........................................ET.VL..............
EP01130_Rhizamoeba_saxonica_P005614            .........................................--.--..............
EP01130_Rhizamoeba_saxonica_P005615            .........................................TN.TR..............
EP01132_Coremiostelium_polycephalum_P007548    .........................................ES.VQ..............
EP01155_Anaeramoeba_flamelloides_P041329       .........................................ED.VT..............
EP01156_Anaeramoeba_ignava_P018538             .........................................DI.FD..............
EP00130_Batrachochytrium_dendrobatidis_P003933 .........................................--.--..............
EP00131_Spizellomyces_punctatus_P007701        .........................................--.--..............
EP00151_Rhizophagus_irregularis_P019353        .....................................ndptAR.GR..............
EP00152_Rhizopus_delemar_P012886               .........................................--.-D..............
EP00153_Phycomyces_blakesleeanus_P002292       .........................................ID.TT..............
EP00839_Anaeromyces_robustus_P007180           .........................................ID.TS..............
EP00843_Neocallimastix_californiae_P003814     .........................................ID.TS..............
EP00846_Dimargaris_cristalligena_P004125       .........................................-N.GT..............
EP00848_Thamnocephalis_sphaerospora_P001159    .........................................EE.TG..............
EP00849_Syncephalis_pseudoplumigaleata_P001457 .........................................ED.TT..............
EP00861_Lobosporangium_transversale_P006548    .........................................-D.PA..............
EP00863_Basidiobolus_meristosporus_P005113     .........................................ID.YE..............
EP00865_Coemansia_reversa_P000943              .........................................NG.TK..............
EP00160_Parvularia_atlantis_P020733            .........................................VG.VR..............
EP00035_Acanthoeca_spectabilis_P022877         .........................................ST.IR..............
EP00037_Helgoeca_nana_P004136                  .........................................ET.IR..............
EP00038_Savillea_parva_P012438                 .........................................ET.VR..............
EP00039_Didymoeca_costata_P013001              .........................................EC.VK..............
EP00040_Diaphanoeca_grandis_P031070            .........................................TE.VT..............
EP00041_Stephanoeca_diplocostata_P029207       .........................................DD.IR..............
EP00042_Codosiga_hollandica_P036992            .........................................DE.IN..............
EP00043_Microstomoeca_roanoka_P005253          .........................................DE.IQ..............
EP00044_Salpingoeca_rosetta_P004410            .........................................EE.IN..............
EP00045_Choanoeca_perplexa_P012992             .........................................PH.VE..............
EP00046_Monosiga_brevicollis_P007902           .........................................--.--..............
EP00047_Mylnosiga_fluctuans_P007586            .........................................ED.VS..............
EP00048_Salpingoeca_helianthica_P020201        .........................................EE.VS..............
EP00049_Salpingoeca_infusionum_P008307         .........................................RE.IS..............
EP00050_Salpingoeca_kvevrii_P021971            .........................................ES.VT..............
EP00051_Salpingoeca_urceolata_P009442          .........................................AT.VT..............
EP00052_Salpingoeca_macrocollata_P006544       .........................................RT.VS..............
EP00053_Salpingoeca_punica_P008096             .........................................AA.VT..............
EP00054_Salpingoeca_dolichothecata_P021433     .........................................ES.VN..............
EP00055_Hartaetosiga_balthica_P008198          .........................................EE.MH..............
EP00056_Hartaetosiga_gracilis_P011464          .........................................ED.VH..............
EP00056_Hartaetosiga_gracilis_P011472          .........................................--.--..............
EP00120_Capsaspora_owczarzaki_P006736          .........................................AE.IQ..............
EP00123_Amoebidium_parasiticum_P009695         .........................................TE.VQ..............
EP00123_Amoebidium_parasiticum_P009696         .........................................--.--..............
EP00124_Ichthyophonus_hoferi_P001249           .........................................DE.VN..............
EP00125_Sphaeroforma_arctica_P008397           .........................................EE.IE..............
EP00126_Sphaerothecum_destruens_P012746        .........................................--.--..............
EP00128_Syssomonas_multiformis_P009879         .........................................KD.VE..............
EP00128_Syssomonas_multiformis_P009880         .........................................--.--..............
EP00729_Bicosta_minor_P021918                  .........................................TE.VR..............
EP00730_Choanoeca_flexa_P000627                .........................................LE.LE..............
EP00912_Choanoflagellata_sp_UC4_P002349        .........................................EE.VE..............
EP01134_Creolimax_fragrantissima_P000354       .........................................EE.IT..............
EP01135_Chromosphaera_perkinsii_P005659        ..................dgelsksmnlsesaagknwkdktAT.AT..............
EP01136_Pigoraptor_vietnamica_P011684          .........................................--.--..............
EP01137_Pigoraptor_chileana_P036598            .........................................--.--..............
EP01147_Barroeca_monosierra_P009390            .........................................EE.IE..............
EP00057_Strongylocentrotus_purpuratus_P002723  .........................................TE.VQ..............
EP00058_Branchiostoma_floridae_P019184         .........................................TE.VQ..............
EP00059_Ciona_intestinalis_P005572             .........................................TQ.VQ..............
EP00074_Homo_sapiens_P049208                   .........................................VQ.VQ..............
EP00090_Calanus_glacialis_P047200              .........................................QT.VQ..............
EP00096_Caligus_rogercresseyi_P008911          .........................................SE.VQ..............
EP00099_Drosophila_melanogaster_P011015        .........................................TE.VQ..............
EP00103_Capitella_teleta_P012341               .........................................KE.VQ..............
EP00110_Nematostella_vectensis_P004567         .........................................HD.VE..............
EP00110_Nematostella_vectensis_P021913         .........................................--.--..............
EP00114_Trichoplax_sp_H2_P008345               .........................................ET.IN..............
EP00115_Mnemiopsis_leidyi_P006857              .........................................SG.IE..............
EP00118_Oscarella_pearsei_P013021              .........................................--.--..............
EP00118_Oscarella_pearsei_P013022              .........................................QE.ID..............
EP00119_Amphimedon_queenslandica_P013105       .........................................KD.IQ..............
                                                                                                           

EP00060_Petromyzon_marinus_P005314             EM......VENHLK.......TILIKHFDPRKA......DS.I..F..............
EP00072_Mus_musculus_P018204                   ET......VENHLK.......SLLIKHFDPRKA......DS.I..F..............
EP00085_Daphnia_pulex_P025794                  SM......VENHLK.......EMIIKMFDPKKA......DT.I..F..............
Bacteria_NZJA01000142.1_4_1770_4001_1          KD......EMWLLE.......RLIKRKFDTRRV......DA.V..-..............
EP00002_Diphylleia_rotans_P000997              QM......TRSHFR.......HLVLKHFDPNKT......DQ.I..F..............
EP00003_Mantamonas_plastica_P015013            --......------.......------------......--.-..-..............
EP00004_Rigifila_ramosa_P026309                EI......VQQYLS.......GLVQRHFDPHKA......DR.I..F..............
EP00007_Cunea_sp_BSH-02190019_P009002          DI......VEQHLH.......QVILETFDPRKA......DT.I..F..............
EP00013_Stygamoeba_regulata_P007244            GF......LKSQLR.......QAILENFNPKQA......DS.V..F..............
EP00019_Armaparvus_languidus_P000691           RV......VEEHLK.......TLISQHFDPKQA......DT.I..W..............
EP00021_Heterostelium_album_P000910            ST......FKSHLK.......DIIMEKFDPKKA......DT.I..F..............
EP00022_Cavenderia_fasciculata_P004096         AM......FKKHLK.......DIIIDKFDPKKA......DT.I..F..............
EP00023_Dictyostelium_discoideum_P012373       TQ......FSNHLK.......EIIINKFDPKVA......DT.I..F..............
EP00025_Tieghemostelium_lacteum_P008603        DS......LANHLK.......DIIITKFDPKKA......DT.I..F..............
EP00026_Physarum_polycephalum_P006003          HV......VEDQIK.......TIITEVFDPKKA......DT.I..F..............
EP00027_Filamoeba_sp_ATCC50430_P002312         --......------.......------------......--.-..-..............
EP00029_Vermamoeba_vermiformis_P013413         HT......IEENIK.......GLILQKFDPKRA......DQ.I..F..............
EP00031_Thecamonas_trahens_P007415             GL......VVNHVK.......DSVLAHYDAKLT......RN.L..F..............
EP00161_Ancyromonas_sigmoides_P021858          --......------.......------------......--.-..-..............
EP00161_Ancyromonas_sigmoides_P027111          DV......VAQHVR.......SLVRKSFDPRRA......EE.A..F..............
EP00162_Nutomonas_longa_P003231                --......------.......------------......--.-..-..............
EP00162_Nutomonas_longa_P022234                KV......VIQHVQ.......AFAKKKFDPQRA......KV.L..L..............
EP00176_Chondrus_crispus_P003340               QA......VETVLL.......E--HEQTIIPRL......DE.A..L..............
EP00177_Eucheuma_denticulatum_P000810          KA......VEAVLL.......D--HEQTIIPKL......DE.A..L..............
EP00178_Gracilaria_changii_P006385             KA......FQTVIL.......S--NEANIIPKL......DD.S..L..............
EP00178_Gracilaria_changii_P006757             DA......MQTYLL.......S--NVNTMIPKI......DA.E..L..............
EP00181_Compsopogon_caeruleus_P006351          DIv...vkVVEALE.......RRIVESFNLKRL......EE.A..F..............
EP00187_Rhodella_violacea_P001074              --......------.......------------......--.-..-..............
EP00189_Rhodosorus_marinus_P001308             EV......ANSCLE.......NLVMQKFDPKLA......DQ.I..F..............
EP00192_Tetraselmis_astigmatica_P008652        SN......EFFFLQ.......KLVKERFDLDKF......AG.V..F..............
EP00202_Volvox_carteri_P004831                 HD......EFFYLK.......EFAKSKFEPDKF......IS.V..F..............
EP00203_Chlorella_variabilis_P009562           LD......EAFYLR.......QLAKERFDPHLF......AT.V..F..............
EP00206_Coccomyxa_subellipsoidea_P006522       SIaa..fdEAYYLR.......ELAKELFDPDKF......SG.V..F..............
EP00211_Chloroparvula_japonica_P008908         -K......VVQYLT.......NAVKANFDAAKA......DT.I..F..............
EP00212_Chloropicon_laureae_P007880            --......------.......------------......--.-..-..............
EP00212_Chloropicon_laureae_P008405            --......------.......------------......--.-..-..............
EP00213_Chloropicon_mariensis_P000147          DC......FWKFLS.......QIVRDNFNPTAF......SD.V..F..............
EP00215_Chloropicon_roscoffensis_P004595       DC......LWKFLS.......QFVRENFDPAAF......SD.V..F..............
EP00217_Crustomastix_stigmatica_P016352        --......------.......------------......--.-..-..............
EP00222_Ostreococcus_lucimarinus_P003530       FD......EMYFLE.......ALVREKFDANKA......DA.V..F..............
EP00224_Ostreococcus_tauri_P002010             FD......EMYFLE.......TLARERFDANKA......DA.V..F..............
EP00227_Mantoniella_beaufortii_P005050         --......------.......--IRKRFDPRKA......DA.A..F..............
EP00227_Mantoniella_beaufortii_P007189         --......------.......------------......--.-..-..............
EP00230_Micromonas_polaris_P007127             RD......ETFFLE.......KLIRKKFDPRKV......DA.V..-..............
EP00231_Micromonas_pusilla_P003123             --......--HFLE.......QLIKKKFDTRRV......DA.V..-..............
EP00232_Nephroselmis_pyriformis_P006497        EF......EVRFCQ.......SLVKERFDSKEA......DK.V..F..............
EP00240_Pyramimonas_obovata_P013045            --......------.......------------......--.-..-..............
EP00241_Pyramimonas_parkeae_P000942            QG......EAKYLA.......ELVKEKFDPRQA......DT.V..F..............
EP00279_Guillardia_theta_P013221               RE......VRGYLK.......SMIIKHFGLEQI......D-.-..L..............
EP00282_Hemiselmis_andersenii_P000485          RE......VRGYLK.......AVILRDFSPTVA......DS.V..F..............
EP00283_Hemiselmis_rufescens_P018612           --......------.......------------......--.-..-..............
EP00290_Baffinella_frigidus_P023107            KE......VRGHLK.......TLITRDLDSTTA......DS.V..F..............
EP00290_Baffinella_frigidus_P050005            --......------.......------------......--.-..-..............
EP00292_Cryptomonas_paramecium_P021012         RE......VRQHMK.......SAITRDFDPVKV......DS.A..F..............
EP00300_Choanocystis_sp_HF-7_P005596           DL......VWNEIT.......NIIVHKFDQTKA......SS.V..V..............
EP00301_Raphidiophrys_heterophryoidea_P010501  DF......LTSSLV.......GLVEQQFDAQKA......NT.L..L..............
EP00302_Diacronema_sp_CCMP2436_P051781         --......------.......------------......--.-..-..............
EP00306_Pavlova_sp_CCMP459_P019479             --......------.......------------......--.-..-..............
EP00308_Calcidiscus_leptoporus_P024665         SV......VHTTLC.......ELVKQRFDALRA......DT.L..L..............
EP00323_Chrysochromulina_tobinii_P010617       --......VAKQVS.......ELSHQHFDAQKL......DA.L..-..............
EP00327_Prymnesium_parvum_P030698              --......------.......------------......--.-..-..............
EP00364_Plasmodium_chabaudi_P002648            --......------.......------------......--.-..-..............
EP00367_Plasmodium_vivax_P001334               --......LYKALC.......DFLATKYETGKL......LK.F..M..............
EP00369_Babesia_microti_P003061                NV......LYDSLA.......SLLAKTYDTDIM......RD.Y..M..............
EP00370_Babesia_bigemina_P001647               NI......IREALM.......SFLKQNYDSEKM......RI.Y..M..............
EP00371_Babesia_bovis_P001317                  GI......ILEALM.......NYLTQKYDSEKM......RV.Y..M..............
EP00372_Theileria_equi_P002442                 NI......INEALI.......SYLTTKYDTEKM......RV.Y..M..............
EP00374_Theileria_orientalis_P003459           TI......IHDALM.......SFLTSKYDTDRMrv.ymeDK.L..S..............
EP00375_Theileria_parva_P001519                --......--NLLK.......N---DDFSGIYM......ED.K..L..............
EP00381_Gregarina_niphandrodes_P004898         DY......IVEALG.......QILVKEFRPEPL......NA.L..F..............
EP00384_Cryptosporidium_muris_P002498          SLiy..nnMIESMA.......LLIERYFDTEAL......RR.Y..M..............
EP00390_Vitrella_brassicaformis_P020743        RL......LQEQYQ.......KLLKDHFDAAAL......DA.Q..F..............
EP00397_Hematodinium_sp_SG-2012_P012577        GW......FRNRLK.......KRMIETFDEEKA......DQ.VrtFvgglpidealegvs
EP00401_Gymnodinium_catenatum_P062449          AL......LRDLMR.......RKMVSEFDAQRA......DR.M..L..............
EP00419_Tripos_fusus_P043185                   DP......IRSILR.......QRMIHEFSPQRA......DP.L..L..............
EP00434_Breviolum_minutum_P037836              IT......LRGCLA.......KRMVYHFDPERA......DR.L..T..............
EP00435_Cladocopium_sp_Y103_P057800            ST......LRKCIA.......QRMVSHFDQERA......DK.L..T..............
EP00439_Symbiodinium_sp_Y106_P052123           SK......AEDVLH.......EVIAKKFG-EGF......DP.S..R..............
EP00439_Symbiodinium_sp_Y106_P052240           SK......AEDVLH.......EVIAKKFG-EGF......DP.S..R..............
EP00440_Ansanella_granifera_P041894            --......LRSLLS.......QRMLADFDPKSA......DG.L..L..............
EP00443_Scrippsiella_acuminata_P089521         AL......LRGLLQ.......RKMIAGFNQRSA......DA.L..L..............
EP00450_Noctiluca_scintillans_P035329          TE......LRNMMK.......RAMLAAFDPDKA......DE.V..L..............
EP00455_Lapot_gusevi_P006336                   SR......VKVLLQ.......EFILQTFDPIKM......DS.I.kF..............
EP00457_Paulinella_chromatophora_P017215       NL......VMEKFR.......SLIQDRFDSDMA......DH.L..L..............
EP00465_Bigelowiella_longifila_P000502         SI......IEDVLK.......DELSNAFDPRKG......MD.L..L..............
EP00467_Chlorarachnion_reptans_P023229         PL......LNECFE.......KEVKAFFDPRKA......DD.V..F..............
EP00468_Gymnochlora_sp_CCMP2014_P008448        SI......IRDCLS.......KEVKVNFDPRKA......DE.I..L..............
EP00469_Lotharella_globosa_P000865             PI......LQQCLA.......AEVRKWFDPRKA......DL.I..L..............
EP00473_Plasmodiophora_brassicae_P009540       GL......VMDHLK.......EMAVQQFDVTKA......DS.I..F..............
EP00474_Spongospora_subterranea_P009598        EI......VMDHFK.......ELAVQQFDISKA......DS.I..F..............
EP00475_Leptophrys_vorax_P032518               EI......MAATMR.......KLVLAKFDANAV......DQ.V..Mmnlq..........
EP00480_Reticulomyxa_filosa_P002022            --......------.......------------......--.-..-..............
EP00480_Reticulomyxa_filosa_P012178            --......------.......------------......--.-..-..............
EP00484_Ammonia_sp_Unknown_P004260             NT......FISALK.......SSALEIYEERLA......QN.S..Q..............
EP00485_Elphidium_margaritaceum_P014571        NA......FVSSLK.......SAAVELYE-EKL......DE.M..K..............
EP00500_Bicosoecida_sp_ms1_P013747             NV......LLGRIQ.......SMILSRYTSERG......RV.L..L..............
EP00510_Aplanochytrium_minuta_P005676          EL......VNSHLN.......KMVAQRFRDDVM......IQ.L..Mdxefgmfl....ri
EP00512_Aurantiochytrium_limacinum_P010212     --......------.......------------......--.-..-..............
EP00512_Aurantiochytrium_limacinum_P014778     PS......VVDYLS.......KLVDQQFQKDKL......MD.M..M..............
EP00513_Hondaea_fermentalgiana_P009881         PA......AVDYLS.......KLVEQHFDKEKL......AT.M..M..............
EP00514_Thraustochytrium_sp_LLF1b_P008456      TS......AVAQFK.......GLAMKEFQPSKV......LS.V..I..............
EP00516_Mucochytrium_quahogii_P012347          KA......VEDHFK.......TLVLAQFNAVKF......EG.E..M..............
EP00518_Triparma_eleuthera_P020383             GA......VVESVQ.......ECLLESFTEDVA......KG.I..L..............
EP00520_Triparma_pacifica_P003698              EV......YEETVK.......ECIEEGFRAEKA......DE.V..L..............
EP00521_Asterionellopsis_glacialis_P011119     KT......VQDTIN.......KLAKERFTKEGG......EN.I..L..............
EP00522_Entomoneis_paludosa_P000360            KT......AQDVIC.......RVAKERFSKDTG......DG.I..L..............
EP00523_Entomoneis_sp_CCMP467_P010947          NT......AQEVIS.......RVAKERFSKETG......DG.I..L..............
EP00525_Craspedostauros_australis_P010244      --......------.......------------......--.-..-..............
EP00529_Nitzschia_sp_RCC80_P003496             EV......THDVLS.......KLSKESYSTRLG......DG.I..L..............
EP00531_Pseudo-nitzschia_arenysensis_P017659   EM......TQAEIN.......RIVKERFTHKGG......DN.I..L..............
EP00532_Pseudo-nitzschia_australis_P006168     EM......TQEVVN.......GIVKERFTHKGG......DN.I..L..............
EP00533_Pseudo-nitzschia_delicatissima_P009290 EM......TQA--E.......IIVKERFSNKGG......DN.I..L..............
EP00533_Pseudo-nitzschia_delicatissima_P009746 EM......TQAEIN.......RIVKERFSNKGG......DN.I..L..............
EP00535_Pseudo-nitzschia_heimii_P011088        --......------.......-----------G......DN.I..L..............
EP00537_Pseudo-nitzschia_pungens_P007959       EM......TQEVVN.......RIVKESFTHKGG......DN.I..L..............
EP00539_Tryblionella_compressa_P001024         EM......TQEVVN.......RXAKERFTLEGG......DR.I..L..............
EP00539_Tryblionella_compressa_P003339         --......------.......------------......--.-..-..............
EP00540_Astrosyne_radiata_P000237              EI......TQDVVT.......RIAKERFTKAGG......DN.I..F..............
EP00541_Cyclophora_tenuis_P001330              --......------.......------------......--.-..-..............
EP00541_Cyclophora_tenuis_P010022              ET......VQDVVN.......RXAKERFTKTGG......DN.I..F..............
EP00546_Thalassionema_frauenfeldii_P019517     ST......VEQVVT.......NIAKERFTKTGG......DN.I..F..............
EP00547_Thalassionema_nitzschioides_P008849    SA......VEQVVT.......NIAKERFTKTGG......DN.I..F..............
EP00548_Thalassiothrix_antarctica_P009479      --......--EVVT.......KIATERFTKAGG......DN.I..F..............
EP00548_Thalassiothrix_antarctica_P012171      --......------.......------------......--.-..-..............
EP00553_Chaetoceros_curvisetus_P004345         --......------.......------------......--.-..-..............
EP00554_Chaetoceros_debilis_P001258            QL......VEKVIV.......RTAKTNFTEEVQ......ER.M..V..............
EP00554_Chaetoceros_debilis_P010947            QL......VEKVIV.......RTAKTNFTEEVQ......ER.M..V..............
EP00555_Chaetoceros_dichaeta_P005012           --......------.......------------......--.-..-..............
EP00557_Chaetoceros_sp_GSL56_P008390           QV......MEEVIG.......KIAKTNFTQEAQ......QR.M..L..............
EP00559_Dactyliosolen_fragilissimus_P007366    --......------.......------------......--.-..-..............
EP00562_Extubocellulus_spinifer_P003407        SI......VEGIVS.......RFATEQFSVEKG......DS.I..L..............
EP00563_Minutocellus_polymorphus_P003970       SI......AEDIVS.......RFAREHFSVAKG......DN.I..L..............
EP00563_Minutocellus_polymorphus_P010573       --......------.......------------......--.-..-..............
EP00566_Odontella_aurita_P001469               SL......AEDVVH.......KLARENFSTAKG......DE.I..L..............
EP00566_Odontella_aurita_P016030               --......------.......------------......--.-..-..............
EP00569_Conticribra_weissflogii_P000309        DV......VEEVMN.......RLVKERFTKDGG......DA.I..M..............
EP00569_Conticribra_weissflogii_P010942        DV......VEEVMN.......RLVKERFTKDGG......DA.I..M..............
EP00571_Detonula_confervacea_P009666           DV......AEEVVN.......RLAKERFTKERG......DA.I..V..............
EP00578_Thalassiosira_sp_NH16_P001121          --......------.......------------......--.-..-..............
EP00578_Thalassiosira_sp_NH16_P014249          TA......AEDVVN.......RLAKERFTADGG......DA.M..I..............
EP00581_Thalassiosira_minuscula_P001767        DI......VEDVVN.......RLAKERFTRDRG......DA.I..L..............
EP00582_Thalassiosira_oceanica_P024294         DA......AEGVIG.......RLVKERFK--DG......DS.I..M..............
EP00585_Thalassiosira_rotula_P010614           --......------.......------------......--.-..-..............
EP00586_Coscinodiscus_wailesii_P022586         KM......SETVVK.......KLAMGRFTLNGG......DN.I..L..............
EP00588_Corethron_pennatum_P033008             TL......VERIIF.......GLASSRFVVGRS......DDdF..L..............
EP00592_Proboscia_alata_P027502                GV......AENVIK.......RIAKESFSKKGG......DN.I..L..............
EP00593_Proboscia_inermis_P011904              GV......AENVIK.......RIAKESFSKKGG......DN.I..L..............
EP00594_Rhizosolenia_setigera_P007532          EI......SGEVIF.......KFAKDNFTKTGA......DS.I..L..............
EP00596_Hydrurales_sp_CCMP1899_P010409         LI......VIEHLA.......AMIKLKFDSKVA......DD.I..I..............
EP00597_Dinobryon_sp_UTEXLB2267_P001379        NL......ITQILA.......DILCKKFDKSIA......DD.V..L..............
EP00600_Ochromonadales_sp_CCMP1393_P006142     SK......LASTLA.......DMLKQRFHKASA......DA.L..M..............
EP00607_Mallomonas_marina_P006192              --......------.......------------......--.-..-..............
EP00608_Synchroma_pusillum_P000582             --......-----S.......DLIWERFDRDLA......DR.V..I..............
EP00608_Synchroma_pusillum_P012092             --......------.......------------......--.-..-..............
EP00609_Ectocarpus_siliculosus_P014469         SL......MLQQLK.......KLIKTNFDAKKV......DT.L..L..............
EP00611_Tribonema_gayanum_P024155              --......------.......------------......--.-..-..............
EP00612_Vaucheria_litorea_P002135              AI......VLKIVE.......ETLRNTFNVAKA......DA.L..L..............
EP00616_Rhizochromulina_sp_CCMP1243_P008972    AV......VQDELH.......GMVKRRFDKAQA......DR.F..A..............
EP00618_Florenciella_parvula_P014176           SV......VEDSLE.......LLVKKSFDQEKV......DQ.A..S..............
EP00618_Florenciella_parvula_P014181           --......------.......------------......--.-..-..............
EP00622_Pseudochattonella_farcimen_P004333     --......------.......------------......--.-..-..............
EP00624_Nannochloropsis_granulata_P004434      EL......VLEHLR.......SQVKGSFDVEKA......DA.L..L..............
EP00625_Aureococcus_anophagefferens_P008499    AI......AWDAVK.......KEVRKRLDVRGL......DD.C..T..............
EP00629_Pelagomonadales_sp_RCC1024_P000625     DI......AWEALK.......QVVSEQLDCRLL......DD.V.vL..............
EP00638_Chattonella_subsalsa_P004601           EF......ILNRLE.......AQIERYFDAESA......DK.V..L..............
EP00641_Albugo_candida_P007083                 DV......LYMRLE.......DLIMQNYNPKMV......SD.V..L..............
EP00642_Albugo_laibachii_P013579               DV......LYMRLE.......DLIMQNYNPNMV......SD.V..L..............
EP00643_Hyaloperonospora_arabidopsidis_P000307 EI......LYSHLK.......DVMNENYDPKLV......SN.V..L..............
EP00647_Phytophthora_sojae_P009908             EI......LYSHLK.......DVINENYDPKLV......SN.V..L..............
EP00649_Plasmopara_halstedii_P010648           EI......LYRHIK.......DIVNENYDPKLV......SN.V..L..............
EP00652_Aphanomyces_astaci_P010533             SL......MFHTLK.......AAIVDRYDPKLL......SN.V..L..............
EP00653_Aphanomyces_invadans_P010474           TL......IFHALK.......QAIMDRYDPKLL......SN.V..L..............
EP00655_Saprolegnia_parasitica_P013706         AL......TFAYLK.......ASIMERYDPKLL......SN.V..L..............
EP00658_Telonema_sp_P-2_P040749                --......------.......------------......--.-..-..............
EP00658_Telonema_sp_P-2_P050694                KL......ITKHLT.......DSINERFNPERA......DA.I..F..............
EP00667_Euglena_gracilis_P007362               TL......VQQFFA.......DTVQEHFDPQRA......DA.V..F..............
EP00668_Euglena_longa_P033932                  --......------.......------------......--.-..-..............
EP00686_Naegleria_gruberi_P005510              KI......LMDYLK.......NLIIENFDSKKA......DA.I..F..............
EP00696_Hemimastix_kukwesjijk_P000962          SI......LVSHLK.......SFITDHFDQGRA......DT.I..W..............
EP00698_Gefionella_okellyi_P003581             --......------.......------------......--.-..-..............
EP00705_Trichomonas_vaginalis_P021505          EI......FRSSIK.......KKVYQMFNPDVF......DS.L..I..............
EP00706_Tritrichomonas_foetus_P015159          KI......IEQHAN.......KTMIDFFRLDYM......DK.L..I..............
EP00706_Tritrichomonas_foetus_P017851          SS......FEAFLM.......QNILQSFNPKKA......DI.L..F..............
EP00727_Mastigamoeba_balamuthi_P000307         GA......VQDALH.......KLVLARFDPARA......DA.A..L..............
EP00736_Rhodelphis_marinus_P010105             SQ......TRACLR.......QLVLENFDCRKA......DS.V..F..............
EP00737_Agarophyton_chilense_P003138           DA......MQSHLL.......SNV--NTVIPTI......DF.E..L..............
EP00737_Agarophyton_chilense_P003560           KA......FNTVIT.......T--NEANIIPKL......DD.A..L..............
EP00738_Chloropicon_primus_P002216             DC......LWKFLS.......QFVRENFDPAAF......SD.V..F..............
EP00740_Mantoniella_antarctica_P010231         --......------.......------------......--.-..-..............
EP00741_Cyanophora_paradoxa_P004371            AL......IVSLLE.......RLATERFDPKRV......DT.L..F..............
EP00742_Colponemidia_sp_Colp-10_P007400        RL......TIHHLK.......TMITERFDPKQA......DS.L..F..............
EP00746_Dinoflagellata_sp_MGD_P084212          SS......MRHLIE.......EKMIRAFDTTKA......DK.M..L..............
EP00751_Fragilariopsis_kerguelensis_P041485    EM......NQEVVN.......RIVKERFTNKGG......DS.I..L..............
EP00752_Nemacystus_decipiens_P002442           DL......MLQQLK.......RLIKDNFDAKKV......DT.L..L..............
EP00754_Rhynchopus_humris_P012046              DV......VRQTVA.......SGLSDAARLAEL......EK.T..F..............
EP00761_Pharyngomonas_kirbyi_P001554           QM......VIDHLQ.......ELILKEFDPEKA......DS.I..F..............
EP00771_Trimastix_marina_P000991               TI......VFNYFR.......DKVLDLFDPQKA......ID.I..-..............
EP00775_Hariotina_reticulata_P012244           --......---AQQ.......ELVKERFEAAKF......LG.V..F..............
EP00797_Seminavis_robusta_P034273              ET......AQDVVS.......RIAKERFSNAVG......DD.I..L..............
EP00799_Chlamydomonas_eustigma_P009665         DF.....dEFHFLK.......EFVKQKFDSEKL......AG.V..F..............
EP00802_Teleaulax_amphioxeia_P028138           RE......IRANLR.......SLIVRNFDPDKF......SS.V..F..............
EP00804_Cyclotella_cryptica_P013920            YV......VEEVVN.......RLAKERFTKDGG......DA.I..M..............
EP00813_Pythium_oligandrum_P002329             DI......LYAHLQ.......EVVTQHYEPKLV......SN.V..L..............
EP00814_Leptocylindrus_danicus_P000848         NL......AEGVVM.......QIVNEKFTKQRG......DD.I..L..............
EP00814_Leptocylindrus_danicus_P006257         NL......AEGVVM.......QIVNEKFTKQRG......DD.I..L..............
EP00818_Percolomonas_sp_WS_P007386             AI......LVDTMS.......SIIRKYYDSQRV......QN.M..L..............
EP00821_Plasmodium_berghei_P002255             --......------.......------------......--.-..-..............
EP00824_Muranothrix_gubernata_P003445          --......------.......------------......--.-..-..............
EP00824_Muranothrix_gubernata_P003446          AM......VMNNLK.......DLVRRRFDARRA......DS.V..F..............
EP00851_Chlamydomonas_incerta_P014045          -D......EFHYLK.......EFVKSKFEPDKF......IG.V..F..............
EP00852_Chlamydomonas_schloesseri_P009324      -D......EFHYLK.......EFVKSKFEPDKF......IG.V..F..............
EP00853_Edaphochlamys_debaryana_P007841        HD......EFFYLKagampclEFVKSKFDPDKF......IS.V..F..............
EP00872_Gracilariopsis_chorda_P001414          SA......FQTS--.......ILANEANMISRL......NE.A..L..............
EP00872_Gracilariopsis_chorda_P003255          SF......QHQLLT.......N---ADAAIPRI......DA.A..L..............
EP00873_Tetraselmis_striata_P035423            QT......EFSFLQ.......NMVKERFDVDKF......AG.V..F..............
EP00874_Dunaliella_salina_P014548              RN......EFGFLK.......EFVRARFDPDKL......SS.V..F..............
EP00877_Chromochloris_zofingiensis_P009162     -TsssvpdEFYFLQ.......ELAKERFNADKF......LG.V..F..............
EP00878_Enallax_costatus_P018548               --......------.......------------......--.-..-..............
EP00878_Enallax_costatus_P043684               --......EFSLLQ.......ELAKERFDPTKF......LG.A..F..............
EP00878_Enallax_costatus_P046867               --......------.......------------......--.-..-..............
EP00879_Flechtneria_rotunda_P021413            SIv...pdEFELLQ.......ELAKERFNAAKF......LG.V..F..............
EP00880_Monoraphidium_neglectum_P007015        --......------.......------------......--.-..-..............
EP00881_Raphidocelis_subcapitata_P007791       PD......EFTLLQ.......ELAREKFDPDAL......LA.V..F..............
EP00882_Tetradesmus_deserticola_P010406        PD......EFALLS.......ELAVARFDAAKF......LG.V..F..............
EP00883_Tetradesmus_obliquus_P002630           PD......EFTLLS.......ELAKERFDAARF......LG.V..F..............
EP00885_Auxenochlorella_protothecoides_P001121 --......-----G.......N---DPGTPRAA......--.-..-..............
EP00886_Chlorella_sorokiniana_P009073          --......------.......----ERFDPQLF......AT.V..F..............
EP00887_Chlorella_sp_A99_P003095               LD......EAHYLR.......QLARERFDPGRF......AG.I..F..............
EP00888_Micractinium_conductrix_P007878        -Rpr..ldEAFYLR.......QLAKERFDPGLF......AG.V..F..............
EP00889_Picochlorum_renovo_P006274             -E......EEEGAR.......QLALEKFKPSIF......SG.I..F..............
EP00890_Picochlorum_soloecismus_P002819        SVp....dESYFLR.......ELILDRFSPNIF......SG.I..F..............
EP00891_Asterochloris_glomerata_P000738        AN......EFHYLA.......ELARERFVPEEF......DS.I..F..............
EP00892_Ulva_mutabilis_P007330                 HD......EFYFLA.......EFVRQSYSPASF......KD.V..V..............
EP00893_Bathycoccus_prasinos_P006967           MD......EIGLLE.......RLIERTFDASKA......DA.V..F..............
EP00898_Chlorokybus_atmophyticus_P007824       AA......AQGYLS.......QLVMDNFNPRVA......DT.V..F..............
EP00899_Mesostigma_viride_P020095              EL.....dLVYFLK.......QLLLERFDPNKA......DA.I..L..............
EP00900_Chrysochromulina_parva_P001943         DM......VAKQVS.......ELSHQHFDAQKL......DA.L..-..............
EP00902_Fistulifera_solaris_P003125            EI......TQGVIS.......RFVKERFSKETG......DR.I..L..............
EP00903_Cladosiphon_okamuranus_P010895         DL......MLQQLK.......RLIKTNFDAKKV......DT.L..L..............
EP00904_Undaria_pinnatifida_P011498            NL......MLQQLT.......KLIKKNFDAKKA......DA.L..L..............
EP00905_Microchloropsis_salina_P008675         EL......VLEHLR.......GEIKGRFDVDKA......DA.L..L..............
EP00908_Phaeocystis_cordata_P016838            DL......EAEHTC.......LLVKQRFDAAKL......DE.L..-..............
EP00916_Digyalum_oweni_P020952                 EI......IVKEIA.......SQMILSFDPNKG......KD.V..Fqfdfth........
EP00928_Gymnodinium_smaydae_P008520            QL......LRNLMR.......GRMVEYFDADKA......DQ.V..L..............
EP00929_Paragymnodinium_shiwhaense_P012981     RI.....lMRMLMK.......RQMVAGFDCERA......DE.L..Lvasec.........
EP00930_Biecheleria_cincta_P046176             SL......LRSLLA.......QRMLAEFDPQRA......DE.L..L..............
EP00931_Biecheleriopsis_adriatica_P064709      TL......LRSLLS.......QRMLAEFDPERA......DG.L..M..............
EP00934_Nitzschia_sp_Nitz4_P007877             EQ......VQDVVN.......KIAQERFTKTGG......DR.I..L..............
EP00938_MAST-03A_sp_MAST-3A-sp1_P004467        NV......IVESLC.......NTIRRKFSAEKL......EH.L..L..............
EP00940_MAST-03C_sp_MAST-3C-sp2_P003199        EI......ILNSFR.......LEMKRHLRRIKGgshallD-.-..-..............
EP00941_MAST-03F_sp_MAST-3F-sp1_P003644        EV......IDNPLR.......RAVRNQMEAAVA......AT.A..P..............
EP00942_MAST-04A_sp_MAST-4A-sp1_P010058        NK......FIKKLK.......DLIVEKFDSDKM......HA.F..H..............
EP00943_MAST-04B_sp_MAST-4B-sp1_P001458        KK......LLKTLS.......ELIEKHFDSDKI......VS.F..K..............
EP00944_MAST-04C_sp_MAST-4C-sp1_P001794        KK......MLTTLS.......ELIKDRLDGDKI......LG.Y..L..............
EP00953_Heterococcus_sp_UTEX-ZZ885_P011746     EL......MLAQLE.......KALFAAFNSGRA......DT.L..-..............
EP00956_Cyclotella_meneghiniana_P007127        DV......VEQVVN.......RLAKERFTKDGG......DD.I..M..............
EP00976_Prorocentrum_cordatum_P115875          VD......EVHFLS.......ELVKEKFEPRQA......DT.V..F..............
EP00977_Amphora_coffeiformis_P015034           ES......IQDVIN.......RIAKENFSKDVG......DG.I..L..............
EP00978_Attheya_sp_CCMP212_P007375             AA......AENVVH.......KIAMERFTKTGG......DN.I..L..............
EP00979_Chaetoceros_neogracilis_P012278        QL......VEKVIA.......KTAKANFSEKAQ......QT.L..L..............
EP00980_Cylindrotheca_fusiformis_P009116       GM......AQEVVN.......RIARERFTNQGG......DD.I..L..............
EP00980_Cylindrotheca_fusiformis_P009117       --......------.......------------......--.-..-..............
EP00986_Skeletonema_menzelii_P002770           DV......VESVVN.......RLARERFTTNGG......DA.I..M..............
EP00989_Cryptosporidium_parvum_P002885         EN......MVEPMA.......MLIERYFNTETL......RK.Y..M..............
EP01006_Ploeotia_vitrea_P012055                EL......QRTYLK.......ECLLHHFTTEAA......DT.T..L..............
EP01012_Entosiphon_sulcatum_P040098            ST......QETETE.......NGLNKHFVQLEA......DK.S..L..............
EP01023_Acetabularia_acetabulum_P053930        --......------.......------------......--.-..-..............
EP01024_Parvocaulis_polyphysoides_P043235      --......------.......------------......--.-..-..............
EP01025_Chloroclados_australasicus_P001238     --......------.......------------......--.-..-..............
EP01025_Chloroclados_australasicus_P015426     QIv....dEFYFLQ.......EYVKQEFDPQQF......SG.I..F..............
EP01027_Heterolobosea_sp_BB2_P024183           KL......VVDHLK.......GVIQDNFNPKKA......DE.I..F..............
EP01029_Cantina_marsupialis_P017958            SM......ISSIIA.......DVIDDVYDPNDD......--.L..T..............
EP01036_Dinobryon_divergens_P023479            SI......IQEILA.......DYLIKKFDKNTA......DD.L..I..............
EP01039_Chlorochromonas_danica_P009619         QI......ILDHYS.......GMIQQRFNKRQA......DE.I..L..............
EP01041_Mallomonas_annulata_P004821            ST......ITSQLA.......HLIKQKFDKSAV......DS.L..L..............
EP01042_Synura_sphagnicola_P000681             --......------.......------------......--.-..-..............
EP01080_Neovahlkampfia_damariscottae_P009737   SM......IIEDIK.......TEIFKHFDIKNA......DS.I..F..............
EP01082_Thalassiosira_pseudonana_P016220       DV......AEEVVN.......RLAKERFTKNGG......DA.I..M..............
EP01083_Nonionella_stella_P143222              NL......AGSVLV.......DMILERLDVEVL......NK.F..L..............
EP01083_Nonionella_stella_P157517              NT......FIHILK.......KSAMELYQEEHG......TD.T..-..............
EP01084_Bolivina_argentea_P006825              --......------.......------------......--.-..-..............
EP01087_Luapelamoeba_hula_P004055              AM......MKDHLK.......SIILEKFDPIQA......DT.I..F..............
EP01088_Endostelium_zonatum_P002637            --......------.......------------......--.-..-..............
EP01089_Gocevia_fonbrunei_P017550              KI......VKEHLK.......TVILDRFDPIQA......DN.I..F..............
EP01090_Pellita_catalonica_P004166             --......------.......------------......--.-..-..............
EP01091_Cochliopodium_minus_P018538            LL......IKNKIK.......EMIISKFDTKKA......DN.I..F..............
EP01094_Clydonella_sp_ATCC50884_P010088        DI......FRARCA.......DEIKRVFSPTEA......DK.I..F..............
EP01095_Lingulamoeba_sp_RSL-Kostka_P006689     KI......ITDYLK.......ELILETFDPKKA......DS.M..F..............
EP01095_Lingulamoeba_sp_RSL-Kostka_P018161     --......------.......------------......--.-..-..............
EP01096_Ripella_sp_DP13-Kostka_P015030         SI......ITANLK.......EMILEQFDPKKA......DT.I..F..............
EP01096_Ripella_sp_DP13-Kostka_P016887         --......------.......------------......--.-..-..............
EP01097_Dermamoeba_algensis_P007541            QL......VVGQLK.......RIITENFDPKRA......DT.I..F..............
EP01099_Mayorella_cantabrigiensis_P002124      HL......VPSFLK.......TLVMKQFDPKKA......DT.V..F..............
EP01100_Stratorugosa_tubuloviscum_P002706      --......------.......LLIKQKFDIRKA......DA.V..F..............
EP01101_Sappina_pedata_P000891                 HM......IKDHLK.......DLILSNFDPHKA......DS.I..F..............
EP01102_Stenamoeba_stenopodia_P020223          TS......VQNHLR.......DLIVRSFDPKKA......DT.I..F..............
EP01103_Thecamoeba_quadrilineata_P017215       NL......IKEHIK.......GLSLQKFDPRKA......DT.I..F..............
EP01104_Vermistella_antarctica_P012485         LV......VEEYIK.......ELLERSFDPRVA......DS.T..F..............
EP01105_Mastigella_eilhardi_P005836            SS......VQSVLH.......VAVVKNFSVEAA......DS.V..F..............
EP01107_Rhizomastix_libera_P001933             KV......AFQKIA.......STVKNVFEPSKA......DV.V..F..............
EP01109_Acytostelium_subglobosum_P007172       --......------.......------------......--.-..-..............
EP01110_Echinostelium_bisporum_P008198         NI......VERELK.......KLITEVFNPKKA......DT.I..F..............
EP01111_Echinosteliopsis_oligospora_P001588    --......------.......------------......--.-..-..............
EP01111_Echinosteliopsis_oligospora_P016289    SL......VEDQFQ.......SMITEHFDPKKA......DT.I..F..............
EP01112_Ceratiomyxa_fruticulosa_P002520        --......------.......------------......--.-..-..............
EP01112_Ceratiomyxa_fruticulosa_P004716        DS......IEGELK.......ALILDRFDPKKA......DM.I..F..............
EP01113_Clastostelium_recurvatum_P007300       --......------.......------------......--.-..-..............
EP01113_Clastostelium_recurvatum_P011370       EI......IENELR.......HLITERFDPKRA......DS.I..F..............
EP01114_Cavostelium_apophysatum_P017848        KL......TDDHLK.......KVVLHSFDPKKA......DS.I..F..............
EP01117_Protostelium_nocturnum_P012647         KT......VGDSVR.......SHITKIFDPKKA......DT.I..F..............
EP01118_Nematostelium_gracile_P004208          --......------.......------------......--.-..-..............
EP01118_Nematostelium_gracile_P004975          SM......VENQLK.......RLVIQHFDPKKA......DT.I..F..............
EP01119_Soliformovum_irregulare_P011574        EV......VNQHFK.......QYVVTNFDPKKA......DT.I..F..............
EP01120_Amphizonella_sp_Union-15-10_P007397    --......------.......------------......--.-..-..............
EP01121_Diplochlamys_sp_Union-15-3_P019360     --......------.......------------......--.-..-..............
EP01122_Echinamoeba_exundans_P012668           AI......VYEYVK.......KSILEKFDVAKT......DI.L..F..............
EP01124_Arcella_intermedia_P018740             EL......VEDHIK.......NLVLQRFDPKKA......DY.I..I..............
EP01125_Pyxidicula_operculata_P007527          DI......VEEHVK.......NMVMQRFDPKKA......DS.I..I..............
EP01126_Amoeba_proteus_P033672                 TI......VDETVK.......NLVIQHFNPKKA......DL.L..F..............
EP01126_Amoeba_proteus_P033674                 TI......VDETVK.......NLVIQHFNPKKA......DL.L..F..............
EP01127_Copromyxa_protea_P021066               DL......VENYLK.......NNVIQEFNPKQA......DT.V..L..............
EP01128_Nolandella_sp_AFSM9_P008295            EI......TDTYLR.......DLALARFDPVIA......DI.S..M..............
EP01129_Flabellula_baltica_P012166             EG......VEEHFK.......QAVLRCFDPDVM......DV.W..M..............
EP01130_Rhizamoeba_saxonica_P005614            --......------.......------------......--.-..-..............
EP01130_Rhizamoeba_saxonica_P005615            NI......VEEHVK.......NLVLQKFDSVKA......DV.I..I..............
EP01132_Coremiostelium_polycephalum_P007548    QI......FANHLK.......DIIINRFDPKVA......DT.I..F..............
EP01155_Anaeramoeba_flamelloides_P041329       KM......IIQHLF.......QLIIQQFDPQKV......DT.L..F..............
EP01156_Anaeramoeba_ignava_P018538             SM......IKNHLS.......SLIKQNFDPHVV......DK.I..F..............
EP00130_Batrachochytrium_dendrobatidis_P003933 --......------.......------------......--.-..-..............
EP00131_Spizellomyces_punctatus_P007701        --......------.......------------......--.-..-..............
EP00151_Rhizophagus_irregularis_P019353        EE......GIECLK.......KVLKAKYDAKKI......DE.T..L..............
EP00152_Rhizopus_delemar_P012886               SI......LRRAIR.......QQLKERFDPNRC......DD.V..F..............
EP00153_Phycomyces_blakesleeanus_P002292       GI......MQAALK.......TMLVKQFNPVVF......DN.F..F..............
EP00839_Anaeromyces_robustus_P007180           KI......FEKTVR.......NIIVDKFDIKSD......ES.L..L..............
EP00843_Neocallimastix_californiae_P003814     KI......FEETVK.......NIIVDKFDIKSD......ET.L..L..............
EP00846_Dimargaris_cristalligena_P004125       QI......IYDTLK.......SVILERFDPEQF......DK.K..T..............
EP00848_Thamnocephalis_sphaerospora_P001159    AA......VGAAVR.......DRIENSFDASVL......DA.T..Y..............
EP00849_Syncephalis_pseudoplumigaleata_P001457 AA......ISTAIR.......ERIEGAFDAEAL......DK.V..Y..............
EP00861_Lobosporangium_transversale_P006548    EI......MQEVLK.......EQLMERFDPESV......DK.D..F..............
EP00863_Basidiobolus_meristosporus_P005113     LE......MKKLVR.......DRVLERFNPTTV......DA.E..F..............
EP00865_Coemansia_reversa_P000943              SA......MLEAVS.......RLIVGSFDAQKA......DE.E..F..............
EP00160_Parvularia_atlantis_P020733            DT......VESYFR.......TLLLERFDPRRA......DQ.I..L..............
EP00035_Acanthoeca_spectabilis_P022877         DV......AQEHVR.......STIVTAYDDESS......TA.A..F..............
EP00037_Helgoeca_nana_P004136                  EL......AQQHTL.......STIMSAYDDEHA......TA.A..F..............
EP00038_Savillea_parva_P012438                 QV......AQDHVR.......ALIKEGYNDDHA......TV.A..F..............
EP00039_Didymoeca_costata_P013001              TV......VQSYVK.......DLIKKSFDAERA......TS.I..F..............
EP00040_Diaphanoeca_grandis_P031070            GI......VQDHVK.......QLIKQNFDTEKA......AK.I..F..............
EP00041_Stephanoeca_diplocostata_P029207       QH......MQRYIK.......QHIKDSFDPDKA......AA.L..F..............
EP00042_Codosiga_hollandica_P036992            RL......VQDTIK.......NMILQTFDSARA......QS.V..F..............
EP00043_Microstomoeca_roanoka_P005253          EI......IKVHAI.......EWIKQRFDAKLV......DE.T..I..............
EP00044_Salpingoeca_rosetta_P004410            EL......IKSHAI.......AWIKQRFDARVV......DD.M..I..............
EP00045_Choanoeca_perplexa_P012992             RN......ALEFAK.......RWVTSHFDADAV......NE.E..I..............
EP00046_Monosiga_brevicollis_P007902           --......------.......------------......--.-..-..............
EP00047_Mylnosiga_fluctuans_P007586            EL......VRAHIR.......GMIMQNFNVERA......NT.I..L..............
EP00048_Salpingoeca_helianthica_P020201        QL......IYTHLQ.......GLIHQYFSAERA......DT.V..L..............
EP00049_Salpingoeca_infusionum_P008307         HT......TDQVIK.......EWLVSNFDTEVV......DA.S..I..............
EP00050_Salpingoeca_kvevrii_P021971            AI......MQDHIK.......EVLNQSFDPHRA......EA.I..F..............
EP00051_Salpingoeca_urceolata_P009442          TL......MEDHIK.......DLVSKSFDVSGA......DA.I..F..............
EP00052_Salpingoeca_macrocollata_P006544       QS......IEQHIY.......SVAHDNFDSGRA......QK.I..F..............
EP00053_Salpingoeca_punica_P008096             KS......IEGHIY.......RVAHDNFDSAHA......QK.I..F..............
EP00054_Salpingoeca_dolichothecata_P021433     EL......VEENIK.......TLIFEHFDEQRA......NS.I..F..............
EP00055_Hartaetosiga_balthica_P008198          KL......VMDHVL.......AWISERFDAQSV......DD.A..I..............
EP00056_Hartaetosiga_gracilis_P011464          QL......VIEYIT.......NWIDDRFNAQDV......DD.A..I..............
EP00056_Hartaetosiga_gracilis_P011472          --......------.......------------......--.-..-..............
EP00120_Capsaspora_owczarzaki_P006736          TL......LESQLK.......QFALSRFDRELV......DT.K..F..............
EP00123_Amoebidium_parasiticum_P009695         KS......MEEFVT.......TLILDNFDPVEV......DQ.Y..F..............
EP00123_Amoebidium_parasiticum_P009696         --......------.......------------......--.-..-..............
EP00124_Ichthyophonus_hoferi_P001249           KV......MQEHMA.......AVIVEGFSPDTI......DP.L..F..............
EP00125_Sphaeroforma_arctica_P008397           ST......FDEYVR.......GLILQYFNSKEA......DS.I..L..............
EP00126_Sphaerothecum_destruens_P012746        --......------.......------------......--.-..-..............
EP00128_Syssomonas_multiformis_P009879         EA......VEGYIT.......NLILQVFEPRKA......ES.I..F..............
EP00128_Syssomonas_multiformis_P009880         --......------.......------------......--.-..-..............
EP00729_Bicosta_minor_P021918                  GI......VQAHVK.......KQVIESFDAEVS......DA.F..F..............
EP00730_Choanoeca_flexa_P000627                EH......VNQSAQ.......DWVLQHFDTDVV......NE.E..I..............
EP00912_Choanoflagellata_sp_UC4_P002349        QH......AGKLAA.......DLVLGMFDAKSA......DK.A..L..............
EP01134_Creolimax_fragrantissima_P000354       KI......FEEYVS.......SLILQYFNSQEA......DA.S..M..............
EP01135_Chromosphaera_perkinsii_P005659        GT......VEDVVE.......DLLRKKFDSSVA......DS.V..L..............
EP01136_Pigoraptor_vietnamica_P011684          --......------.......------------......--.-..-..............
EP01137_Pigoraptor_chileana_P036598            --......------.......-----TFDKEKA......DS.I..F..............
EP01147_Barroeca_monosierra_P009390            EY......LISFTT.......SWIKERFDAKIV......DA.A..I..............
EP00057_Strongylocentrotus_purpuratus_P002723  QM......VEDHLK.......VLIVKHFDPKKA......DT.I..F..............
EP00058_Branchiostoma_floridae_P019184         DM......VEDHLK.......ELVLKHFDPKKA......DT.I..F..............
EP00059_Ciona_intestinalis_P005572             DL......VEDHLK.......DLLLKHFDPKKA......DT.I..F..............
EP00074_Homo_sapiens_P049208                   ET......VENHLK.......SLLIKHFDPRKA......DS.I..F..............
EP00090_Calanus_glacialis_P047200              QL......VENHLH.......DMILKTFDPKKA......DA.I..F..............
EP00096_Caligus_rogercresseyi_P008911          QR......VENHLH.......DTILKTFDPKKA......DA.I..F..............
EP00099_Drosophila_melanogaster_P011015        AM......VENHLK.......EMILKSFDPKKA......DT.I..F..............
EP00103_Capitella_teleta_P012341               EL......VERHLQ.......DMILKYFDPKKA......DS.I..F..............
EP00110_Nematostella_vectensis_P004567         QL......VENHLK.......DLIIKHFDPKRA......DS.I..F..............
EP00110_Nematostella_vectensis_P021913         --......------.......------------......--.-..-..............
EP00114_Trichoplax_sp_H2_P008345               RT......CVEHLR.......EVVISKFDPAKA......DS.L..F..............
EP00115_Mnemiopsis_leidyi_P006857              SM......VEDHVK.......DLLEEHFDPKKA......DT.I..F..............
EP00118_Oscarella_pearsei_P013021              --......------.......------------......--.-..-..............
EP00118_Oscarella_pearsei_P013022              DM......VNRQLK.......SLIRKYFDPRKA......DS.I..F..............
EP00119_Amphimedon_queenslandica_P013105       TL......VEEHIK.......TLIIKDFDPKKA......DL.I..F..............
                                                                                                           

EP00060_Petromyzon_marinus_P005314             .......T.E........EG.....E....TPA..WLEQ....MI...............
EP00072_Mus_musculus_P018204                   .......T.E........EG.....E....TPA..WLEQ....MI...............
EP00085_Daphnia_pulex_P025794                  .......T.E........EG.....E....TPA..WLTE....MI...............
Bacteria_NZJA01000142.1_4_1770_4001_1          .......-.-........-K.....G....RPS..WMQR....LL...............
EP00002_Diphylleia_rotans_P000997              .......A.A........MS.....S....APD..WLKE....MI...............
EP00003_Mantamonas_plastica_P015013            .......-.-........--.....-....---..----....--...............
EP00004_Rigifila_ramosa_P026309                .......A.E........TS.....V....VPA..WLEA....IV...............
EP00007_Cunea_sp_BSH-02190019_P009002          .......Q.A........HG.....A....SPT..WLEQ....LL...............
EP00013_Stygamoeba_regulata_P007244            .......S.A........GS.....S....APV..WLET....LL...............
EP00019_Armaparvus_languidus_P000691           .......-.G........QK.....S....APV..WLEY....MI...............
EP00021_Heterostelium_album_P000910            .......S.-........-S.....S....PPQ..WLDE....MI...............
EP00022_Cavenderia_fasciculata_P004096         .......L.-........-S.....S....PPQ..WLDE....MI...............
EP00023_Dictyostelium_discoideum_P012373       .......T.S........SS.....T....PPH..WLDE....MI...............
EP00025_Tieghemostelium_lacteum_P008603        .......S.-........-S.....S....PPQ..WLDE....MI...............
EP00026_Physarum_polycephalum_P006003          .......S.E........QQ.....S....APQ..WLEF....MI...............
EP00027_Filamoeba_sp_ATCC50430_P002312         .......-.-........--.....-....---..----....--...............
EP00029_Vermamoeba_vermiformis_P013413         .......E.E........GA.....S....APD..WLEF....LI...............
EP00031_Thecamonas_trahens_P007415             .......A.S........GS.....S....TPE..WVMF....MI...............
EP00161_Ancyromonas_sigmoides_P021858          .......-.-........--.....-....---..----....--...............
EP00161_Ancyromonas_sigmoides_P027111          .......Q.T........AE.....S....VPE..WLEF....MV...............
EP00162_Nutomonas_longa_P003231                .......-.-........--.....-....---..----....--...............
EP00162_Nutomonas_longa_P022234                .......T.Ee......yMD.....R....APK..IIQD....LI...............
EP00176_Chondrus_crispus_P003340               .......A.T........TE.....K....SLP..VVTT....VT...............
EP00177_Eucheuma_denticulatum_P000810          .......A.T........SE.....S....ALP..VIST....LT...............
EP00178_Gracilaria_changii_P006385             .......A.-........KP.....D....AKE..FLTT....LV...............
EP00178_Gracilaria_changii_P006757             .......A.R........GA.....D....SPT..FISD....ML...............
EP00181_Compsopogon_caeruleus_P006351          .......V.S........KD.....E....PPG..WLDA....ML...............
EP00187_Rhodella_violacea_P001074              .......-.-........--.....-....---..----....--...............
EP00189_Rhodosorus_marinus_P001308             .......L.E........TG.....K....APD..WLES....MI...............
EP00192_Tetraselmis_astigmatica_P008652        .......S.T.......gGS.....K....PPK..WLDG....LA...............
EP00202_Volvox_carteri_P004831                 .......G.Sq.....stRS.....Q....GLA..WLDG....LL...............
EP00203_Chlorella_variabilis_P009562           .......T.S.......gGS.....G....APQ..WLNG....LIaspgtpllcflrlqr
EP00206_Coccomyxa_subellipsoidea_P006522       .......T.S........GG.....S....GPP..----....--...............
EP00211_Chloroparvula_japonica_P008908         .......Q.A.......aGA.....V....EPA..WLAT....ML...............
EP00212_Chloropicon_laureae_P007880            .......-.-........--.....-....---..----....--...............
EP00212_Chloropicon_laureae_P008405            .......-.-........--.....-....---..----....--...............
EP00213_Chloropicon_mariensis_P000147          .......S.S........GG.....G....IPE..WFDE....LT...............
EP00215_Chloropicon_roscoffensis_P004595       .......S.S........GG.....G....FPE..WLQG....LI...............
EP00217_Crustomastix_stigmatica_P016352        .......-.-........--.....Q....VPG..WLVE....LT...............
EP00222_Ostreococcus_lucimarinus_P003530       .......Q.-........-G.....R....PPA..WLDG....LF...............
EP00224_Ostreococcus_tauri_P002010             .......E.-........-G.....R....PPA..WLDG....LF...............
EP00227_Mantoniella_beaufortii_P005050         .......T.-........-K.....G....RPT..WLEQ....LL...............
EP00227_Mantoniella_beaufortii_P007189         .......-.-........--.....-....---..----....--...............
EP00230_Micromonas_polaris_P007127             .......-.-........-K.....G....RPT..WLTL....LL...............
EP00231_Micromonas_pusilla_P003123             .......-.-........-K.....G....RPQ..WLQR....LL...............
EP00232_Nephroselmis_pyriformis_P006497        .......S.E........--.....G....QPL..WLKD....LV...............
EP00240_Pyramimonas_obovata_P013045            .......-.-........--.....-....---..----....--...............
EP00241_Pyramimonas_parkeae_P000942            .......S.S.......kAD.....D....VPG..WLKD....IM...............
EP00279_Guillardia_theta_P013221               .......-.Q........QI.....S....NPR..WLEQ....MI...............
EP00282_Hemiselmis_andersenii_P000485          .......E.K........AG.....Q....TPQ..WLDK....MT...............
EP00283_Hemiselmis_rufescens_P018612           .......-.-........--.....-....---..----....--...............
EP00290_Baffinella_frigidus_P023107            .......A.Q........AG.....S....PPK..WLEE....MV...............
EP00290_Baffinella_frigidus_P050005            .......-.-........--.....-....---..----....--...............
EP00292_Cryptomonas_paramecium_P021012         .......Q.-........KE.....C....PPK..WVEQ....MI...............
EP00300_Choanocystis_sp_HF-7_P005596           .......L.S........SE.....G....TPE..WVTA....LT...............
EP00301_Raphidiophrys_heterophryoidea_P010501  .......R.-........-G.....E....QPA..WLGE....LI...............
EP00302_Diacronema_sp_CCMP2436_P051781         .......-.-........--.....-....---..----....--...............
EP00306_Pavlova_sp_CCMP459_P019479             .......-.-........--.....-....---..----....--...............
EP00308_Calcidiscus_leptoporus_P024665         .......E.-........AD.....G....CAD..LLER....LV...............
EP00323_Chrysochromulina_tobinii_P010617       .......-.-........-E.....E....EPE..WLQP....MC...............
EP00327_Prymnesium_parvum_P030698              .......-.-........--.....-....---..----....--...............
EP00364_Plasmodium_chabaudi_P002648            .......-.-........--.....-....---..----....--...............
EP00367_Plasmodium_vivax_P001334               .......D.Eyr...dmyAW.....K....PPP..FYWK....VL...............
EP00369_Babesia_microti_P003061                .......D.N........QKdlkswN....PPL..SYWQ....LM...............
EP00370_Babesia_bigemina_P001647               .......E.Dka...dhdKW.....N....PPE..LYWN....LM...............
EP00371_Babesia_bovis_P001317                  .......E.D........KGdhgkwN....PPE..LYWT....LM...............
EP00372_Theileria_equi_P002442                 .......E.Dkg...nhgSW.....N....PPE..LYWN....LM...............
EP00374_Theileria_orientalis_P003459           .......H.D........SW.....N....PPE..LYWN....LM...............
EP00375_Theileria_parva_P001519                .......S.H.......dSW.....N....PPE..LYWN....LM...............
EP00381_Gregarina_niphandrodes_P004898         .......E.Np......fEW.....R....PPD..FYWD....LL...............
EP00384_Cryptosporidium_muris_P002498          .......D.EnrellgqgGW.....Q....PPP..CYWS....LM...............
EP00390_Vitrella_brassicaformis_P020743        .......F.Dfe...hptPE.....H....QEK..WQKIa.vqLC...............
EP00397_Hematodinium_sp_SG-2012_P012577        tpkgyqtR.S........HG.....A....YPQ..WLDK....FV...............
EP00401_Gymnodinium_catenatum_P062449          .......-.G........GR.....P....MPA..WLSP....FI...............
EP00419_Tripos_fusus_P043185                   .......M.Pr.....ngTP.....H....IPA..WLDP....FI...............
EP00434_Breviolum_minutum_P037836              .......N.R........SQ.....P....SPSvpWVPD....FI...............
EP00435_Cladocopium_sp_Y103_P057800            .......N.R........SQ.....P....NPSvpWLDG....FI...............
EP00439_Symbiodinium_sp_Y106_P052123           .......T.T........DG.....R....SNE..WQPG....FV...............
EP00439_Symbiodinium_sp_Y106_P052240           .......T.T........DG.....R....SNE..WQPG....FV...............
EP00440_Ansanella_granifera_P041894            .......M.Pv.....dgTP.....E....MPD..WLEP....FF...............
EP00443_Scrippsiella_acuminata_P089521         .......E.-........-G.....H....TPS..WFFP....FL...............
EP00450_Noctiluca_scintillans_P035329          .......T.L.......sRS.....R....QPA..WVVS....LN...............
EP00455_Lapot_gusevi_P006336                   .......-.-........--.....-....EPS..CVKD....LI...............
EP00457_Paulinella_chromatophora_P017215       .......S.S........SR.....V....APP..WLSE....II...............
EP00465_Bigelowiella_longifila_P000502         .......E.-........QK.....K....MPS..WVEE....VG...............
EP00467_Chlorarachnion_reptans_P023229         .......E.-........MK.....N....KPA..WLER....LR...............
EP00468_Gymnochlora_sp_CCMP2014_P008448        .......S.-........AE.....R....APQ..WLQG....LS...............
EP00469_Lotharella_globosa_P000865             .......D.-........-G.....D....PPQ..WING....LS...............
EP00473_Plasmodiophora_brassicae_P009540       .......S.A.......pTK.....G....EPE..WLTC....MI...............
EP00474_Spongospora_subterranea_P009598        .......S.A.......pAK.....G....EPE..WLTF....MI...............
EP00475_Leptophrys_vorax_P032518               ...qqasN.Sng....aaAG.....E....IPK..WLDY....MI...............
EP00480_Reticulomyxa_filosa_P002022            .......-.-........--.....-....---..----....--...............
EP00480_Reticulomyxa_filosa_P012178            .......-.-........--.....-....---..----....--...............
EP00484_Ammonia_sp_Unknown_P004260             .......-.-........--.....-....---..--TE....MM...............
EP00485_Elphidium_margaritaceum_P014571        .......Q.Nkh...gakSS.....S....LPP..HDPN....NN...............
EP00500_Bicosoecida_sp_ms1_P013747             .......-.H........GE.....Q....IPD..FIEQ....ML...............
EP00510_Aplanochytrium_minuta_P005676          vvvnsigS.Nf......sYX.....E....PPK..FLQE....ML...............
EP00512_Aurantiochytrium_limacinum_P010212     .......-.-........--.....-....---..----....--...............
EP00512_Aurantiochytrium_limacinum_P014778     .......E.-........ED.....L....PPA..WLRG....ML...............
EP00513_Hondaea_fermentalgiana_P009881         .......-.E........DE.....E....PPA..WLKG....ML...............
EP00514_Thraustochytrium_sp_LLF1b_P008456      .......E.N.......gED.....T....PPK..WLVE....ML...............
EP00516_Mucochytrium_quahogii_P012347          .......S.T.......hKD.....T....PPK..WLVG....ML...............
EP00518_Triparma_eleuthera_P020383             .......N.M........DK.....T....ELV..WINS....ML...............
EP00520_Triparma_pacifica_P003698              .......K.M........DK.....K....DVG..FLDG....IL...............
EP00521_Asterionellopsis_glacialis_P011119     .......N.L........SK.....K....DVT..FLED....MM...............
EP00522_Entomoneis_paludosa_P000360            .......N.L........SK.....S....QAA..FLEE....MM...............
EP00523_Entomoneis_sp_CCMP467_P010947          .......D.L........SK.....S....QAA..FLQE....MM...............
EP00525_Craspedostauros_australis_P010244      .......-.-........--.....-....---..----....--...............
EP00529_Nitzschia_sp_RCC80_P003496             .......M.K........DQ.....A....QVR..YIND....LI...............
EP00531_Pseudo-nitzschia_arenysensis_P017659   .......A.L........SK.....S....EAA..FLED....MI...............
EP00532_Pseudo-nitzschia_australis_P006168     .......A.L........--.....N....EAP..FLED....MM...............
EP00533_Pseudo-nitzschia_delicatissima_P009290 .......A.L........SR.....S....EAA..FLED....MM...............
EP00533_Pseudo-nitzschia_delicatissima_P009746 .......A.L........SR.....S....EAA..FLED....MM...............
EP00535_Pseudo-nitzschia_heimii_P011088        .......A.L........SK.....S....EAA..FLED....MM...............
EP00537_Pseudo-nitzschia_pungens_P007959       .......D.L........SR.....S....EAA..FLED....MM...............
EP00539_Tryblionella_compressa_P001024         .......K.L........SK.....S....EAA..FLRD....MM...............
EP00539_Tryblionella_compressa_P003339         .......-.-........--.....-....---..----....--...............
EP00540_Astrosyne_radiata_P000237              .......K.L........KK.....S....EAV..FLED....MM...............
EP00541_Cyclophora_tenuis_P001330              .......-.-........--.....-....---..----....--...............
EP00541_Cyclophora_tenuis_P010022              .......K.L........KK.....S....EAV..FLEE....MM...............
EP00546_Thalassionema_frauenfeldii_P019517     .......N.L........DR.....N....ESR..FLDE....MM...............
EP00547_Thalassionema_nitzschioides_P008849    .......N.L........DR.....N....ESR..FLDE....MM...............
EP00548_Thalassiothrix_antarctica_P009479      .......N.L........ER.....T....ESL..FLDD....MM...............
EP00548_Thalassiothrix_antarctica_P012171      .......-.-........--.....-....---..----....--...............
EP00553_Chaetoceros_curvisetus_P004345         .......-.-........--.....-....---..----....--...............
EP00554_Chaetoceros_debilis_P001258            .......Q.E........KDt..fvK....FAR..FAKE....MM...............
EP00554_Chaetoceros_debilis_P010947            .......Q.E........KDt..fvK....FAR..FAKE....MM...............
EP00555_Chaetoceros_dichaeta_P005012           .......-.-........--.....-....---..----....--...............
EP00557_Chaetoceros_sp_GSL56_P008390           .......H.L........TK.....K....ERQ..FFEE....MM...............
EP00559_Dactyliosolen_fragilissimus_P007366    .......-.-........--.....R....ERD..FLQD....MM...............
EP00562_Extubocellulus_spinifer_P003407        .......D.L........SK.....A....EAA..FLEN....MI...............
EP00563_Minutocellus_polymorphus_P003970       .......N.L........SK.....S....EAA..FLEQ....MI...............
EP00563_Minutocellus_polymorphus_P010573       .......-.-........--.....-....---..----....--...............
EP00566_Odontella_aurita_P001469               .......N.L........SK.....T....EAA..FLEE....MI...............
EP00566_Odontella_aurita_P016030               .......-.-........--.....-....---..----....--...............
EP00569_Conticribra_weissflogii_P000309        .......S.L........SK.....K....QAA..FVDE....MI...............
EP00569_Conticribra_weissflogii_P010942        .......S.L........SK.....K....QAA..FVDE....MI...............
EP00571_Detonula_confervacea_P009666           .......K.L........SK.....K....EAA..FIDK....MI...............
EP00578_Thalassiosira_sp_NH16_P001121          .......-.-........--.....-....---..----....--...............
EP00578_Thalassiosira_sp_NH16_P014249          .......X.L........SK.....K....EAA..FIDR....MI...............
EP00581_Thalassiosira_minuscula_P001767        .......Q.L........SG.....K....DAA..FIDK....MI...............
EP00582_Thalassiosira_oceanica_P024294         .......R.L........SK.....K....QVA..FVDG....MI...............
EP00585_Thalassiosira_rotula_P010614           .......-.-........--.....-....---..----....--...............
EP00586_Coscinodiscus_wailesii_P022586         .......K.L........KK.....A....EAA..FLEE....MI...............
EP00588_Corethron_pennatum_P033008             .......S.L........PK.....A....ELR..FVGG....MM...............
EP00592_Proboscia_alata_P027502                .......G.F........EK.....T....EAA..FLQE....MI...............
EP00593_Proboscia_inermis_P011904              .......G.F........EK.....T....EAA..FLQE....MI...............
EP00594_Rhizosolenia_setigera_P007532          .......K.Lv.....tkRS.....S....KSS..FVQK....MM...............
EP00596_Hydrurales_sp_CCMP1899_P010409         .......P.T........LV.....G....FPE..WLKK....MI...............
EP00597_Dinobryon_sp_UTEXLB2267_P001379        .......M.L........FT.....E....TPP..WLKT....LV...............
EP00600_Ochromonadales_sp_CCMP1393_P006142     .......E.Gd......nKN.....Q....LPK..YVND....MM...............
EP00607_Mallomonas_marina_P006192              .......-.-........--.....-....---..----....--...............
EP00608_Synchroma_pusillum_P000582             .......A.E........G-.....K....SQE..MISG....IT...............
EP00608_Synchroma_pusillum_P012092             .......-.-........--.....-....---..----....--...............
EP00609_Ectocarpus_siliculosus_P014469         .......D.-........-S.....S....MPA..WLTA....MQ...............
EP00611_Tribonema_gayanum_P024155              .......-.-........--.....-....---..----....--...............
EP00612_Vaucheria_litorea_P002135              .......E.N........RS.....NaarlEKN..LVPA....LC...............
EP00616_Rhizochromulina_sp_CCMP1243_P008972    .......T.D........LD.....R....MPR..WLKD....MF...............
EP00618_Florenciella_parvula_P014176           .......K.L........FN.....C....EPQ..WLRS....MF...............
EP00618_Florenciella_parvula_P014181           .......-.-........--.....-....---..----....--...............
EP00622_Pseudochattonella_farcimen_P004333     .......-.-........--.....-....---..----....--...............
EP00624_Nannochloropsis_granulata_P004434      .......F.G........RK.....Q....EMS..FIDE....MM...............
EP00625_Aureococcus_anophagefferens_P008499    .......V.R.......cRT.....S....RPK..FLDA....LL...............
EP00629_Pelagomonadales_sp_RCC1024_P000625     .......R.G........ME.....V....RPA..FLDQ....LT...............
EP00638_Chattonella_subsalsa_P004601           .......E.R........YP.....D....CPD..YLRV....MM...............
EP00641_Albugo_candida_P007083                 .......N.G........ST.....N....EPE..WLTA....ML...............
EP00642_Albugo_laibachii_P013579               .......S.G........ST.....T....EPE..WLTA....ML...............
EP00643_Hyaloperonospora_arabidopsidis_P000307 .......S.G........SV.....V....EPE..WLTQ....ML...............
EP00647_Phytophthora_sojae_P009908             .......S.G........SA.....V....EPE..WLTQ....ML...............
EP00649_Plasmopara_halstedii_P010648           .......S.G........ST.....M....EPQ..WLTQ....ML...............
EP00652_Aphanomyces_astaci_P010533             .......S.D........SI.....A....EPD..WLNT....ML...............
EP00653_Aphanomyces_invadans_P010474           .......S.D........SI.....A....EPE..WLNT....ML...............
EP00655_Saprolegnia_parasitica_P013706         .......S.D........SI.....G....EPT..WLKA....ML...............
EP00658_Telonema_sp_P-2_P040749                .......-.-........--.....-....---..----....--...............
EP00658_Telonema_sp_P-2_P050694                .......S.A........AQ.....C....EPR..WLEA....MI...............
EP00667_Euglena_gracilis_P007362               .......E.Q........RL.....S....APP..WLDG....ML...............
EP00668_Euglena_longa_P033932                  .......-.-........--.....-....---..----....--...............
EP00686_Naegleria_gruberi_P005510              .......T.A........SQ.....D....PPK..WLEY....MI...............
EP00696_Hemimastix_kukwesjijk_P000962          .......D.Lw......eGE.....S....APL..WLEQ....MI...............
EP00698_Gefionella_okellyi_P003581             .......-.-........--.....-....PPL..WLEA....LI...............
EP00705_Trichomonas_vaginalis_P021505          .......K.D........SM.....S....PPE..WISE....II...............
EP00706_Tritrichomonas_foetus_P015159          .......L.T........QK.....K....VPK..WVHI....MF...............
EP00706_Tritrichomonas_foetus_P017851          .......-.D........PK.....S....PPE..WISR....LA...............
EP00727_Mastigamoeba_balamuthi_P000307         .......N.-........TT.....S....APA..WLDG....MM...............
EP00736_Rhodelphis_marinus_P010105             .......T.K.......eRS.....D....PPE..WFQN....LL...............
EP00737_Agarophyton_chilense_P003138           .......A.R........EA.....E....SPA..FISE....ML...............
EP00737_Agarophyton_chilense_P003560           .......T.E........-S.....D....AKE..FLTM....VI...............
EP00738_Chloropicon_primus_P002216             .......S.S........GG.....G....FPE..WLQG....LI...............
EP00740_Mantoniella_antarctica_P010231         .......-.-........--.....-....---..----....--...............
EP00741_Cyanophora_paradoxa_P004371            .......T.E........GA.....A....APT..WLFE....LL...............
EP00742_Colponemidia_sp_Colp-10_P007400        .......SvQ........TS.....E....VPK..WLEE....LI...............
EP00746_Dinoflagellata_sp_MGD_P084212          .......T.Q........FT.....S....EPT..WLRK....FI...............
EP00751_Fragilariopsis_kerguelensis_P041485    .......L.L........D-.....-....QPA..FLED....MM...............
EP00752_Nemacystus_decipiens_P002442           .......D.-........-S.....S....MPA..WLLT....MQ...............
EP00754_Rhynchopus_humris_P012046              .......R.E........SK.....R....QKK..WVDG....LC...............
EP00761_Pharyngomonas_kirbyi_P001554           .......K.Q........SS.....S....TPT..WLDF....MI...............
EP00771_Trimastix_marina_P000991               .......D.K........DK.....T....VPA..WLRF....ML...............
EP00775_Hariotina_reticulata_P012244           .......R.-........-K.....G....HPD..WLNE....LI...............
EP00797_Seminavis_robusta_P034273              .......S.L........SK.....S....DVA..FLEE....MI...............
EP00799_Chlamydomonas_eustigma_P009665         .......H.Q.......nNG.....K....PPA..WIEN....LT...............
EP00802_Teleaulax_amphioxeia_P028138           .......Q.-........SS.....G....PPR..WVDS....MV...............
EP00804_Cyclotella_cryptica_P013920            .......S.L........SK.....K....QVA..FVDA....MI...............
EP00813_Pythium_oligandrum_P002329             .......S.E........ST.....A....EPE..WLTE....ML...............
EP00814_Leptocylindrus_danicus_P000848         .......N.L........SK.....A....KAK..FLQD....MM...............
EP00814_Leptocylindrus_danicus_P006257         .......N.L........SK.....A....KAK..FLQD....MM...............
EP00818_Percolomonas_sp_WS_P007386             .......F.R.......yFE.....H....QPA..FFNV....LL...............
EP00821_Plasmodium_berghei_P002255             .......-.-........--.....-....---..----....--...............
EP00824_Muranothrix_gubernata_P003445          .......-.-........--.....-....---..----....-I...............
EP00824_Muranothrix_gubernata_P003446          .......S.A........GP.....T....QPT..W---....--...............
EP00851_Chlamydomonas_incerta_P014045          .......S.Sa.....atRA.....Q....VLP..WLDG....LL...............
EP00852_Chlamydomonas_schloesseri_P009324      .......S.Sa.....atRA.....Q....VLP..WLDG....LL...............
EP00853_Edaphochlamys_debaryana_P007841        .......G.Sq.....stRA.....Q....VLP..WLDG....LL...............
EP00872_Gracilariopsis_chorda_P001414          .......A.-........KP.....G....AKE..ILAQ....VV...............
EP00872_Gracilariopsis_chorda_P003255          .......A.T........QS.....E....ASA..LISK....TL...............
EP00873_Tetraselmis_striata_P035423            .......T.K.......gGS.....G....PPS..WLDG....LA...............
EP00874_Dunaliella_salina_P014548              .......M.Kr......aGG.....K....PPA..WLDQ....LT...............
EP00877_Chromochloris_zofingiensis_P009162     .......R.R........--.....G....PPA..WLDG....LA...............
EP00878_Enallax_costatus_P018548               .......-.-........--.....-....---..----....--...............
EP00878_Enallax_costatus_P043684               .......R.R........--.....G....PPE..WLNT....LI...............
EP00878_Enallax_costatus_P046867               .......-.-........--.....-....---..----....--...............
EP00879_Flechtneria_rotunda_P021413            .......R.R........--.....G....NPD..WLHE....LI...............
EP00880_Monoraphidium_neglectum_P007015        .......-.-........--.....-....---..----....--...............
EP00881_Raphidocelis_subcapitata_P007791       .......R.R........--.....G....RPT..WLHT....LA...............
EP00882_Tetradesmus_deserticola_P010406        .......R.-........--.....-....---..----....--...............
EP00883_Tetradesmus_obliquus_P002630           .......R.R........--.....G....HPE..WLNE....LI...............
EP00885_Auxenochlorella_protothecoides_P001121 .......-.-........--.....S....QPP..LDEA....SC...............
EP00886_Chlorella_sorokiniana_P009073          .......T.S.......gGS.....G....APQ..WLNG....LI...............
EP00887_Chlorella_sp_A99_P003095               .......T.A.......gGS.....G....APP..WLSG....LI...............
EP00888_Micractinium_conductrix_P007878        .......T.S.......gGS.....G....APQ..WLNG....LI...............
EP00889_Picochlorum_renovo_P006274             .......S.S.......gGS.....G....APK..WLNS....LI...............
EP00890_Picochlorum_soloecismus_P002819        .......S.S.......gGS.....G....APK..WLNA....LI...............
EP00891_Asterochloris_glomerata_P000738        .......K.S.......rKG.....G....PPP..WIDQ....LA...............
EP00892_Ulva_mutabilis_P007330                 .......K.-........HG.....E....APS..WAKD....LV...............
EP00893_Bathycoccus_prasinos_P006967           .......D.K.......fKG.....K....PPA..WLEK....IF...............
EP00898_Chlorokybus_atmophyticus_P007824       .......S.Ta......kTS.....R....PPA..WLDF....LV...............
EP00899_Mesostigma_viride_P020095              .......S.-........GS.....S....RPQ..WLDF....LR...............
EP00900_Chrysochromulina_parva_P001943         .......-.-........-E.....E....EPE..WLQP....MC...............
EP00902_Fistulifera_solaris_P003125            .......N.L........SK.....A....EAA..FLEE....MM...............
EP00903_Cladosiphon_okamuranus_P010895         .......D.-........-S.....S....MPA..WLLT....MQ...............
EP00904_Undaria_pinnatifida_P011498            .......D.S........ES.....G....VPS..WLTA....MQ...............
EP00905_Microchloropsis_salina_P008675         .......F.G........RK.....Q....DMV..FIDD....MM...............
EP00908_Phaeocystis_cordata_P016838            .......-.-........-E.....E....QPE..WLEG....LL...............
EP00916_Digyalum_oweni_P020952                 qfqkhylK.D........PR.....Q....PLS..VVKRc.aqLV...............
EP00928_Gymnodinium_smaydae_P008520            .......A.T........QR.....P....MPQ..WLGS....FI...............
EP00929_Paragymnodinium_shiwhaense_P012981     ..sggrtA.R........TP.....T....MPA..WLGP....FI...............
EP00930_Biecheleria_cincta_P046176             .......R.Mpv....ngKP.....A....APD..WLDP....FI...............
EP00931_Biecheleriopsis_adriatica_P064709      .......T.Mtms..vngTP.....V....KPD..WLDE....FI...............
EP00934_Nitzschia_sp_Nitz4_P007877             .......D.L........SK.....S....EAT..FLLD....MM...............
EP00938_MAST-03A_sp_MAST-3A-sp1_P004467        .......N.-........ST.....S....PPI..WIEN....LT...............
EP00940_MAST-03C_sp_MAST-3C-sp2_P003199        .......-.Kt.....lrAN.....A....PPK..WVEC....LA...............
EP00941_MAST-03F_sp_MAST-3F-sp1_P003644        .......K.A.......wSR.....C....PPH..WIEG....LM...............
EP00942_MAST-04A_sp_MAST-4A-sp1_P010058        .......-.Dvtd.asgtNN.....F....NEN..YLDN....MI...............
EP00943_MAST-04B_sp_MAST-4B-sp1_P001458        .......E.Sn.....ggGN.....F....NEQ..YLDT....MC...............
EP00944_MAST-04C_sp_MAST-4C-sp1_P001794        .......D.Gq......sGN.....G....RDN..FLDE....MC...............
EP00953_Heterococcus_sp_UTEX-ZZ885_P011746     .......-.-........-K.....D....IPR..WLGE....LQ...............
EP00956_Cyclotella_meneghiniana_P007127        .......K.L........SK.....K....EVA..FLDA....MI...............
EP00976_Prorocentrum_cordatum_P115875          .......N.S........GA.....A....APA..WLER....ML...............
EP00977_Amphora_coffeiformis_P015034           .......N.L........SS.....E....DAS..FLQE....MI...............
EP00978_Attheya_sp_CCMP212_P007375             .......N.L........SK.....A....EAA..FLEE....MI...............
EP00979_Chaetoceros_neogracilis_P012278        .......N.L........SK.....K....DRQ..FFEE....MM...............
EP00980_Cylindrotheca_fusiformis_P009116       .......N.L........SK.....N....EVA..FLEE....MM...............
EP00980_Cylindrotheca_fusiformis_P009117       .......-.-........--.....-....---..----....--...............
EP00986_Skeletonema_menzelii_P002770           .......K.L........TK.....K....QAA..FVDE....MI...............
EP00989_Cryptosporidium_parvum_P002885         .......D.NnrdllgqgGW.....Q....PPP..CYWS....LM...............
EP01006_Ploeotia_vitrea_P012055                .......N.-........DT.....G....PPE..WLNE....LL...............
EP01012_Entosiphon_sulcatum_P040098            .......L.-........RA.....C....PPL..ALTG....IL...............
EP01023_Acetabularia_acetabulum_P053930        .......-.-........--.....-....---..----....--...............
EP01024_Parvocaulis_polyphysoides_P043235      .......-.-........--.....-....---..----....--...............
EP01025_Chloroclados_australasicus_P001238     .......-.-........--.....-....---..----....--...............
EP01025_Chloroclados_australasicus_P015426     .......A.Gk......rDQ.....S....TLK..WLDT....LL...............
EP01027_Heterolobosea_sp_BB2_P024183           .......S.A.......gAS.....R....APK..WLEF....MI...............
EP01029_Cantina_marsupialis_P017958            .......T.Rv.....leVP.....D....GQD..ICAQ....LV...............
EP01036_Dinobryon_divergens_P023479            .......L.R........FS.....G....TPQ..WLKP....LI...............
EP01039_Chlorochromonas_danica_P009619         .......L.Q........YD.....H....VPT..WIKG....MM...............
EP01041_Mallomonas_annulata_P004821            .......D.K........GS.....E....VPS..WLLE....MM...............
EP01042_Synura_sphagnicola_P000681             .......-.-........--.....-....---..----....--...............
EP01080_Neovahlkampfia_damariscottae_P009737   .......L.K.......tTT.....K....PPE..WLNY....MI...............
EP01082_Thalassiosira_pseudonana_P016220       .......S.L........SK.....K....QAA..FVDE....MI...............
EP01083_Nonionella_stella_P143222              .......Q.S........VT.....K....EPP..WIDS....LI...............
EP01083_Nonionella_stella_P157517              .......-.-........--.....-....---..--DD....MA...............
EP01084_Bolivina_argentea_P006825              .......-.-........--.....-....---..----....--...............
EP01087_Luapelamoeba_hula_P004055              .......G.E........MQ.....N....APE..WLDV....MI...............
EP01088_Endostelium_zonatum_P002637            .......-.-........--.....-....---..----....--...............
EP01089_Gocevia_fonbrunei_P017550              .......G.E........ME.....Y....APQ..WLDV....M-...............
EP01090_Pellita_catalonica_P004166             .......-.-........--.....-....---..----....--...............
EP01091_Cochliopodium_minus_P018538            .......S.K.......gEN.....S....TLV..WLDF....MI...............
EP01094_Clydonella_sp_ATCC50884_P010088        .......D.E........VS.....A....TPE..WLEE....MV...............
EP01095_Lingulamoeba_sp_RSL-Kostka_P006689     .......N.Q.......eTR.....S....APL..WLEF....MI...............
EP01095_Lingulamoeba_sp_RSL-Kostka_P018161     .......-.-........--.....-....---..----....--...............
EP01096_Ripella_sp_DP13-Kostka_P015030         .......Q.N........ST.....T....SPV..WLEY....MI...............
EP01096_Ripella_sp_DP13-Kostka_P016887         .......-.-........--.....-....---..----....--...............
EP01097_Dermamoeba_algensis_P007541            .......S.E........GA.....E....PPV..WLDV....MI...............
EP01099_Mayorella_cantabrigiensis_P002124      .......S.N........VD.....S....TPE..WLER....MI...............
EP01100_Stratorugosa_tubuloviscum_P002706      .......E.K........GP.....S....PPP..WLEE....ML...............
EP01101_Sappina_pedata_P000891                 .......E.Q........DA.....S....SPD..WLDF....MV...............
EP01102_Stenamoeba_stenopodia_P020223          .......Q.E........GP.....S....APE..WLEA....MI...............
EP01103_Thecamoeba_quadrilineata_P017215       .......E.Ed......dLS.....S....APE..WLEY....MI...............
EP01104_Vermistella_antarctica_P012485         .......G.G........SQ.....G....VPA..WLTH....MI...............
EP01105_Mastigella_eilhardi_P005836            .......A.S........QL.....L....PPD..WLET....MT...............
EP01107_Rhizomastix_libera_P001933             .......E.-........RN.....Q....VPI..WLDQ....AM...............
EP01109_Acytostelium_subglobosum_P007172       .......-.-........--.....S....PPQ..WLDE....MI...............
EP01110_Echinostelium_bisporum_P008198         .......T.E........GQ.....S....APQ..WLEF....MI...............
EP01111_Echinosteliopsis_oligospora_P001588    .......-.-........--.....-....---..----....--...............
EP01111_Echinosteliopsis_oligospora_P016289    .......S.E........GQ.....S....APQ..WLEH....MI...............
EP01112_Ceratiomyxa_fruticulosa_P002520        .......-.-........--.....-....---..----....--...............
EP01112_Ceratiomyxa_fruticulosa_P004716        .......D.S.......sRS.....G....APT..WLES....LI...............
EP01113_Clastostelium_recurvatum_P007300       .......-.-........--.....-....---..----....--...............
EP01113_Clastostelium_recurvatum_P011370       .......V.S........SQ.....G....APA..WLDV....LI...............
EP01114_Cavostelium_apophysatum_P017848        .......G.E........AF.....A....PPI..WLES....MI...............
EP01117_Protostelium_nocturnum_P012647         .......S.E........GA.....A....PPT..WLDQ....MI...............
EP01118_Nematostelium_gracile_P004208          .......-.-........--.....-....---..----....--...............
EP01118_Nematostelium_gracile_P004975          .......S.E........GQ.....G....SPV..WLEA....MI...............
EP01119_Soliformovum_irregulare_P011574        .......S.E........GV.....G....EPE..WLEF....MI...............
EP01120_Amphizonella_sp_Union-15-10_P007397    .......-.-........--.....-....---..----....--...............
EP01121_Diplochlamys_sp_Union-15-3_P019360     .......-.-........--.....-....---..----....--...............
EP01122_Echinamoeba_exundans_P012668           .......Q.H........LQ.....A....VPD..WLEA....ML...............
EP01124_Arcella_intermedia_P018740             .......Q.Q........AQ.....D....PPS..WLPK....MI...............
EP01125_Pyxidicula_operculata_P007527          .......Q.K........SQ.....Q....APD..WLPR....MI...............
EP01126_Amoeba_proteus_P033672                 .......S.R........VQ.....E....APE..WLSE....LI...............
EP01126_Amoeba_proteus_P033674                 .......S.R........VQ.....E....APE..WLSE....LI...............
EP01127_Copromyxa_protea_P021066               .......F.S........SQ.....Q....APG..WLTQ....LT...............
EP01128_Nolandella_sp_AFSM9_P008295            .......K.E........AH.....G....APA..WLEE....LI...............
EP01129_Flabellula_baltica_P012166             .......G.D.......rKL.....K....EVD..WVVK....MS...............
EP01130_Rhizamoeba_saxonica_P005614            .......-.-........--.....-....---..----....--...............
EP01130_Rhizamoeba_saxonica_P005615            .......A.-........-D.....S....LPE..WVPS....LI...............
EP01132_Coremiostelium_polycephalum_P007548    .......S.-........-S.....S....PPQ..WLDE....MI...............
EP01155_Anaeramoeba_flamelloides_P041329       .......K.Q........ST.....S....APV..WLSN....MI...............
EP01156_Anaeramoeba_ignava_P018538             .......L.E........VN.....S....RPL..WIDE....MI...............
EP00130_Batrachochytrium_dendrobatidis_P003933 .......-.-........--.....-....---..----....--...............
EP00131_Spizellomyces_punctatus_P007701        .......-.-........--.....-....---..----....--...............
EP00151_Rhizophagus_irregularis_P019353        .......M.K........NG.....R....SLN..PVLE....LI...............
EP00152_Rhizopus_delemar_P012886               .......M.R........DK.....Sh..iTFA..WLDV....LI...............
EP00153_Phycomyces_blakesleeanus_P002292       .......M.T........SE.....Nh..iDPA..WLQS....LV...............
EP00839_Anaeromyces_robustus_P007180           .......S.S........--.....-....-P-..---D....LI...............
EP00843_Neocallimastix_californiae_P003814     .......S.S........--.....-....-P-..---D....LI...............
EP00846_Dimargaris_cristalligena_P004125       .......M.G........SS.....S....PPD..WLGP....MI...............
EP00848_Thamnocephalis_sphaerospora_P001159    .......P.Q........DG.....D....MPD..WLDG....LL...............
EP00849_Syncephalis_pseudoplumigaleata_P001457 .......T.R........SE.....D....VPS..WLDQ....LL...............
EP00861_Lobosporangium_transversale_P006548    .......M.S........GS.....G....TPD..WLLV....MI...............
EP00863_Basidiobolus_meristosporus_P005113     .......M.N........SE.....N....PPA..WLEG....MI...............
EP00865_Coemansia_reversa_P000943              .......N.K........TS.....Q....LPE..YVVL....ML...............
EP00160_Parvularia_atlantis_P020733            .......L.Eq......sEE.....S....VLE..WLRP....LI...............
EP00035_Acanthoeca_spectabilis_P022877         ......fN.A.......dKS.....A....VSS..WVGE....MI...............
EP00037_Helgoeca_nana_P004136                  .......F.Sa......dKT.....V....VSA..WVAE....MI...............
EP00038_Savillea_parva_P012438                 .......F.Na......dRA.....T....VAA..WVGE....MI...............
EP00039_Didymoeca_costata_P013001              .......E.H........ET.....G....VPA..WINE....LV...............
EP00040_Diaphanoeca_grandis_P031070            .......D.D........DS.....G....TPD..WLDE....MI...............
EP00041_Stephanoeca_diplocostata_P029207       .......E.-........QP.....N....SSK..WLGE....LI...............
EP00042_Codosiga_hollandica_P036992            .......E.H........NT.....A....SPV..WLTE....LI...............
EP00043_Microstomoeca_roanoka_P005253          .......T.Kr.....rkAS.....K....SLS..WLKS....LMdg.............
EP00044_Salpingoeca_rosetta_P004410            .......T.Kr.....rqVS.....R....SLS..WLKS....LMdg.............
EP00045_Choanoeca_perplexa_P012992             .......A.Qqhq.argsVN.....F....VLP..VLET....MI...............
EP00046_Monosiga_brevicollis_P007902           .......-.-........--.....-....VAE..ALDA....LI...............
EP00047_Mylnosiga_fluctuans_P007586            .......D.H........G-.....-....SAP..WLND....MI...............
EP00048_Salpingoeca_helianthica_P020201        .......D.H........G-.....-....SAP..WVTE....MI...............
EP00049_Salpingoeca_infusionum_P008307         .......A.St.....kaAG.....K....SLS..KLKEliemLA...............
EP00050_Salpingoeca_kvevrii_P021971            .......N.D........-E.....N....GAN..WVSD....LI...............
EP00051_Salpingoeca_urceolata_P009442          .......D.H........PD.....M....DTS..WLKE....LI...............
EP00052_Salpingoeca_macrocollata_P006544       .......D.D........D-.....Q....AAP..WLTE....LI...............
EP00053_Salpingoeca_punica_P008096             .......D.D........DD.....R....EAR..WLND....LI...............
EP00054_Salpingoeca_dolichothecata_P021433     .......D.D........DA.....P....TPT..WLAE....LI...............
EP00055_Hartaetosiga_balthica_P008198          .......T.Kk.....rkTT.....K....SLA..WLRTlmddIC...............
EP00056_Hartaetosiga_gracilis_P011464          .......T.Mk.....rkTN.....K....SLK..WLRSlvddIC...............
EP00056_Hartaetosiga_gracilis_P011472          .......-.-........--.....-....---..----....--...............
EP00120_Capsaspora_owczarzaki_P006736          .......T.A........SS.....T....APV..WLDM....MI...............
EP00123_Amoebidium_parasiticum_P009695         .......Q.D........DT.....Q....LPE..WLEP....MI...............
EP00123_Amoebidium_parasiticum_P009696         .......-.-........--.....-....---..----....--...............
EP00124_Ichthyophonus_hoferi_P001249           .......T.D........DV.....N....LPT..WLDD....MV...............
EP00125_Sphaeroforma_arctica_P008397           .......T.Qm......kDD.....E....FPP..WLEE....LI...............
EP00126_Sphaerothecum_destruens_P012746        .......-.-........--.....-....---..----....--...............
EP00128_Syssomonas_multiformis_P009879         .......K.-........GG.....V....AAS..WIDE....MI...............
EP00128_Syssomonas_multiformis_P009880         .......-.-........--.....-....---..----....--...............
EP00729_Bicosta_minor_P021918                  .......F.S........TE.....S....NLS..WLPV....LI...............
EP00730_Choanoeca_flexa_P000627                .......A.Qqrq.aqgsVG.....F....VLP..VLDA....ML...............
EP00912_Choanoflagellata_sp_UC4_P002349        .......E.N.......rPD.....L....AAR..ARDV....LL...............
EP01134_Creolimax_fragrantissima_P000354       .......A.N.......tES.....E....YPP..WLDE....MI...............
EP01135_Chromosphaera_perkinsii_P005659        .......M.N........EQ.....K....DPL..WLES....MI...............
EP01136_Pigoraptor_vietnamica_P011684          .......-.-........--.....-....---..----....--...............
EP01137_Pigoraptor_chileana_P036598            .......K.S........DS.....L....SPP..WLDA....MV...............
EP01147_Barroeca_monosierra_P009390            .......S.Qr.....rkAS.....K....NLS..WLKT....LMdn.............
EP00057_Strongylocentrotus_purpuratus_P002723  .......S.E........EG.....G....TPA..WLEA....MI...............
EP00058_Branchiostoma_floridae_P019184         .......S.E........EG.....E....TPA..WLEE....MI...............
EP00059_Ciona_intestinalis_P005572             .......T.E........EG.....E....TPS..WLES....MI...............
EP00074_Homo_sapiens_P049208                   .......T.E........EG.....E....TPA..WLEQ....MI...............
EP00090_Calanus_glacialis_P047200              .......A.E........EG.....E....TPS..WLAE....LI...............
EP00096_Caligus_rogercresseyi_P008911          .......A.E.......eGE.....E....TPS..WLAE....LI...............
EP00099_Drosophila_melanogaster_P011015        .......T.E........EG.....E....TPD..WLTE....MI...............
EP00103_Capitella_teleta_P012341               .......T.D........EG.....E....--L..WLPVlevaLI...............
EP00110_Nematostella_vectensis_P004567         .......T.E........AG.....E....TPS..WLEG....MI...............
EP00110_Nematostella_vectensis_P021913         .......-.-........--.....-....---..----....--...............
EP00114_Trichoplax_sp_H2_P008345               .......I.G........EG.....K....NVT..WLQD....MI...............
EP00115_Mnemiopsis_leidyi_P006857              .......S.E........EG.....D....LPG..WLGE....MI...............
EP00118_Oscarella_pearsei_P013021              .......-.-........--.....-....---..----....--...............
EP00118_Oscarella_pearsei_P013022              .......V.E........SE.....A....APT..WLEK....MI...............
EP00119_Amphimedon_queenslandica_P013105       .......T.E........EG.....S....TPS..WLEE....MI...............
                                                                                                           

EP00060_Petromyzon_marinus_P005314             ...AHAT.....W..RDLFY...KL...AE...S..H..................P....
EP00072_Mus_musculus_P018204                   ...AHTT.....W..RDLFY...KL...AE...A..H..................P....
EP00085_Daphnia_pulex_P025794                  ...EHPT.....W..RSLVY...KL...AE...E..Y..................P....
Bacteria_NZJA01000142.1_4_1770_4001_1          ...VSDR.....G..RAVLF...SL...AE...A..H..................P....
EP00002_Diphylleia_rotans_P000997              ...GHDV.....W..RNMLY...TL...SE...M..H..................N....
EP00003_Mantamonas_plastica_P015013            ...----.....-..-----...--...--...-..-..................-....
EP00004_Rigifila_ramosa_P026309                ...QHKA.....W..RALVY...SL...SE...Q..H..................K....
EP00007_Cunea_sp_BSH-02190019_P009002          ...EEAK.....W..RQLIY...AL...SE...K..H..................K....
EP00013_Stygamoeba_regulata_P007244            ...SSAH.....W..RKLLY...SL...CD...K..Y..................K....
EP00019_Armaparvus_languidus_P000691           ...ARHX.....W..RSLLY...KL...SA...E..H..................K....
EP00021_Heterostelium_album_P000910            ...TDPD.....W..RSLIY...QL...SE...I..H..................K....
EP00022_Cavenderia_fasciculata_P004096         ...ADAD.....W..RSLIY...HL...SE...V..H..................K....
EP00023_Dictyostelium_discoideum_P012373       ...VDSQ.....W..RSLIY...QL...SE...E..H..................K....
EP00025_Tieghemostelium_lacteum_P008603        ...TDQK.....W..RSLIY...QL...SE...D..H..................K....
EP00026_Physarum_polycephalum_P006003          ...TDST.....W..RSLLY...QL...SE...A..H..................N....
EP00027_Filamoeba_sp_ATCC50430_P002312         ...----.....-..-----...--...--...-..-..................-....
EP00029_Vermamoeba_vermiformis_P013413         ...KTSE.....W..RSLIY...NL...SE...Q..H..................N....
EP00031_Thecamonas_trahens_P007415             ...GQPV.....W..RDLFY...KL...SD...S..Y..................A....
EP00161_Ancyromonas_sigmoides_P021858          ...----.....-..-----...--...--...-..-..................-....
EP00161_Ancyromonas_sigmoides_P027111          ...QHPE.....W..RAVLY...EL...TE...E..H..................K....
EP00162_Nutomonas_longa_P003231                ...----.....-..-----...--...--...-..-..................-....
EP00162_Nutomonas_longa_P022234                ...AFQE.....W..RALMY...DL...TE...L..Y..................K....
EP00176_Chondrus_crispus_P003340               ...ESKR.....W..NPVVC...SM...AA...R..N..................K....
EP00177_Eucheuma_denticulatum_P000810          ...ASER.....W..NPVVS...AM...AA...R..N..................K....
EP00178_Gracilaria_changii_P006385             ...SSDR.....W..GPVMS...DM...AS...R..H..................K....
EP00178_Gracilaria_changii_P006757             ...APPR.....W..GNVLY...EI...AA...Q..H..................R....
EP00181_Compsopogon_caeruleus_P006351          ...ASPL.....W..QPLLN...RL...VE...N..Y..................Rsa..
EP00187_Rhodella_violacea_P001074              ...----.....-..-----...--...--...-..-..................-....
EP00189_Rhodosorus_marinus_P001308             ...RDPF.....W..CSVLR...KL...NS...S..A..................K....
EP00192_Tetraselmis_astigmatica_P008652        ...ANPQ.....G..RQLIY...EL...SG...Q..H..................K....
EP00202_Volvox_carteri_P004831                 ...SDPR.....G..RKLIY...EL...SA...S..H..................R....
EP00203_Chlorella_variabilis_P009562           racSHGC.....G..RSLVY...EL...AG...R..Y..................K....
EP00206_Coccomyxa_subellipsoidea_P006522       ...--RE.....G..RQLIY...EL...SA...K..H..................R....
EP00211_Chloroparvula_japonica_P008908         ...QSLE.....T..RKLIY...QL...SE...E..H..................E....
EP00212_Chloropicon_laureae_P007880            ...----.....-..-----...--...--...-..-..................-....
EP00212_Chloropicon_laureae_P008405            ...----.....-..-----...--...--...-..-..................-....
EP00213_Chloropicon_mariensis_P000147          ...VFPE.....G..RQLIY...DL...TD...Q..H..................R....
EP00215_Chloropicon_roscoffensis_P004595       ...EFPE.....G..RKLIY...EL...TD...Q..H..................R....
EP00217_Crustomastix_stigmatica_P016352        ...RSAR.....G..RQLLF...RL...AE...E..H..................R....
EP00222_Ostreococcus_lucimarinus_P003530       ...KSER.....G..RAVLF...SL...AE...R..N..................P....
EP00224_Ostreococcus_tauri_P002010             ...RSER.....G..RAVLF...SL...AE...K..N..................P....
EP00227_Mantoniella_beaufortii_P005050         ...NSDR.....G..RAVLF...SL...AE...E..H..................P....
EP00227_Mantoniella_beaufortii_P007189         ...----.....-..-----...--...--...-..-..................-....
EP00230_Micromonas_polaris_P007127             ...NSDR.....G..RNVLF...TL...AE...K..H..................P....
EP00231_Micromonas_pusilla_P003123             ...NSDR.....C..RAVLF...AL...AE...A..H..................P....
EP00232_Nephroselmis_pyriformis_P006497        ...EDPA.....G..RSLIY...DL...SE...K..H..................R....
EP00240_Pyramimonas_obovata_P013045            ...----.....-..-----...--...--...-..-..................-....
EP00241_Pyramimonas_parkeae_P000942            ...QDRH.....G..RSLLY...EL...AD...Q..H..................R....
EP00279_Guillardia_theta_P013221               ...QDPE.....W..RDLIY...EL...SE...Q..F..................P....
EP00282_Hemiselmis_andersenii_P000485          ...AEPE.....W..RDLIY...EL...SE...M..H..................P....
EP00283_Hemiselmis_rufescens_P018612           ...----.....-..-----...--...--...-..-..................-....
EP00290_Baffinella_frigidus_P023107            ...LDPE.....WqdQDMLY...EL...SE...A..H..................P....
EP00290_Baffinella_frigidus_P050005            ...-DPE.....W..QDMLY...EL...SE...A..H..................P....
EP00292_Cryptomonas_paramecium_P021012         ...LDSE.....W..RDLLY...EL...SE...A..H..................P....
EP00300_Choanocystis_sp_HF-7_P005596           ...NDPK.....G..RQLIY...TL...SK...K..D..................P....
EP00301_Raphidiophrys_heterophryoidea_P010501  ...NDSQ.....S..RAMIY...RL...SE...Q..H..................Q....
EP00302_Diacronema_sp_CCMP2436_P051781         ...----.....-..-----...--...--...-..-..................-....
EP00306_Pavlova_sp_CCMP459_P019479             ...----.....-..-----...--...--...-..-..................-....
EP00308_Calcidiscus_leptoporus_P024665         ...QHSM.....W..RQMLC...EL...RE...E..H..................T....
EP00323_Chrysochromulina_tobinii_P010617       ...AERR.....W..RTLLY...DL...FA...A..N..................P....
EP00327_Prymnesium_parvum_P030698              ...-ERR.....W..RALLC...EL...LE...L..Y..................P....
EP00364_Plasmodium_chabaudi_P002648            ...----.....-..-----...--...--...-..-..................-....
EP00367_Plasmodium_vivax_P001334               ...SSKH.....V..VKEIL...KL...YE...D..R..................Y....
EP00369_Babesia_microti_P003061                ...QSPV.....S..VSHMI...KL...YR...D..R..................P....
EP00370_Babesia_bigemina_P001647               ...KSPL.....V..VSHMI...NI...YR...E..R..................P....
EP00371_Babesia_bovis_P001317                  ...KSPL.....V..VSHMI...KI...YH...E..R..................P....
EP00372_Theileria_equi_P002442                 ...KSPM.....V..VSQML...KI...YR...D..K..................P....
EP00374_Theileria_orientalis_P003459           ...KSPL.....V..VSHML...KI...YR...D..K..................P....
EP00375_Theileria_parva_P001519                ...KSPL.....V..VSHML...KI...YR...D..K..................P....
EP00381_Gregarina_niphandrodes_P004898         ...KNEI.....I..VDAIK...SI...YQ...K..H..................P....
EP00384_Cryptosporidium_muris_P002498          ...KHPA.....T..VNAIQ...KL...FT...R..N..................R....
EP00390_Vitrella_brassicaformis_P020743        ...KHKI.....W..RESVY...AL...TR...D..N..................-....
EP00397_Hematodinium_sp_SG-2012_P012577        ...HIKE.....W..REVVY...SL...QK...-..T..................K....
EP00401_Gymnodinium_catenatum_P062449          ...RVPE.....W..RGVVY...EL...VE...H..N.................gQ....
EP00419_Tripos_fusus_P043185                   ...QEAE.....W..RGVVY...EL...AK...Q..H..................Rg...
EP00434_Breviolum_minutum_P037836              ...NVKE.....W..RETIY...NL...AN...E..S..................Rg...
EP00435_Cladocopium_sp_Y103_P057800            ...--KE.....W..RKAIY...EL...AN...E..R..................R....
EP00439_Symbiodinium_sp_Y106_P052123           ...QIRH.....Y..RDAVY...RL...SK...EpqG..................R....
EP00439_Symbiodinium_sp_Y106_P052240           ...QIRH.....Y..RDAVY...RL...SK...EpqG..................R....
EP00440_Ansanella_granifera_P041894            ...QVPE.....W..RGVVY...EL...AK...Q..P..................Rg...
EP00443_Scrippsiella_acuminata_P089521         ...QEKD.....W..RDVVY...TL...AK...Q.rH.................gR....
EP00450_Noctiluca_scintillans_P035329          ...QVPE.....W..RAVVY...DL...VQ...Q..H..................Rg...
EP00455_Lapot_gusevi_P006336                   ...NDSSd..ngW..RELFY...KL...LH...K..Y..................P....
EP00457_Paulinella_chromatophora_P017215       ...HDPV.....W..QPVLK...KL...AE...K..H..................T....
EP00465_Bigelowiella_longifila_P000502         ...RQER.....W..KSTLL...KL...QQ...K..H..................S....
EP00467_Chlorarachnion_reptans_P023229         ...NQTQ.....W..RPLFT...EL...SR...K..H..................K....
EP00468_Gymnochlora_sp_CCMP2014_P008448        ...KQKE.....W..LQVVL...EL...SK...T..Y..................P....
EP00469_Lotharella_globosa_P000865             ...KQKE.....W..QPLVK...EL...LK...R..H..................P....
EP00473_Plasmodiophora_brassicae_P009540       ...RDPS.....W..RSVLY...RL...SQ...D..H..................P....
EP00474_Spongospora_subterranea_P009598        ...RDSA.....W..RSVLY...KL...SQ...D..H..................P....
EP00475_Leptophrys_vorax_P032518               ...HEPS.....W..RSTLY...QL...AG...D..H..................P....
EP00480_Reticulomyxa_filosa_P002022            ...----.....-..-----...--...--...-..-..................-....
EP00480_Reticulomyxa_filosa_P012178            ...----.....-..-----...--...--...-..-..................-....
EP00484_Ammonia_sp_Unknown_P004260             ...QIDE.....-..-----...ED...DE...N..E..................R....
EP00485_Elphidium_margaritaceum_P014571        ...NSNN.....M..DTDII...DM...-D...D..Y..................K....
EP00500_Bicosoecida_sp_ms1_P013747             ...SDTT.....W..RRVVT...KL...AE...K..H..................R....
EP00510_Aplanochytrium_minuta_P005676          ...KSKV.....W..RNLLI...VL...AG...D..H..................K....
EP00512_Aurantiochytrium_limacinum_P010212     ...----.....-..-----...--...--...-..-..................-....
EP00512_Aurantiochytrium_limacinum_P014778     ...HSTE.....W..RMTLI...RL...AD...K..H..................K....
EP00513_Hondaea_fermentalgiana_P009881         ...RCSQ.....W..RATLI...RL...AD...K..H..................K....
EP00514_Thraustochytrium_sp_LLF1b_P008456      ...DSEE.....W..RHLLI...SL...AD...K..H..................K....
EP00516_Mucochytrium_quahogii_P012347          ...SNPV.....W..RGLLI...NL...AE...K..Q..................Qer..
EP00518_Triparma_eleuthera_P020383             ...KEEA.....W..MKMLV...RL...RA...S..H..................K....
EP00520_Triparma_pacifica_P003698              ...GEKC.....W..RRMLI...NL...QG...D..H..................K....
EP00521_Asterionellopsis_glacialis_P011119     ...NSDR.....W..RKLLI...DL...SA...S..N..................K....
EP00522_Entomoneis_paludosa_P000360            ...DSKR.....W..RELLI...DL...SA...S..H..................K....
EP00523_Entomoneis_sp_CCMP467_P010947          ...DSSR.....W..RTLLI...DL...SA...T..H..................K....
EP00525_Craspedostauros_australis_P010244      ...----.....-..-----...--...--...-..-..................-....
EP00529_Nitzschia_sp_RCC80_P003496             ...DSDR.....W..RRLLI...EL...SA...S..N..................K....
EP00531_Pseudo-nitzschia_arenysensis_P017659   ...DSNR.....W..RKLLI...DL...SA...S..N..................K....
EP00532_Pseudo-nitzschia_australis_P006168     ...NSNR.....W..RKLLI...DL...SA...S..K..................K....
EP00533_Pseudo-nitzschia_delicatissima_P009290 ...DSNR.....W..RKLLI...DL...SA...S..N..................K....
EP00533_Pseudo-nitzschia_delicatissima_P009746 ...DSNR.....W..RKLLI...DL...SA...S..N..................K....
EP00535_Pseudo-nitzschia_heimii_P011088        ...DSNR.....W..RKLLI...DL...SA...S..N..................K....
EP00537_Pseudo-nitzschia_pungens_P007959       ...DSNR.....W..RKLLI...DL...SA...S..N..................K....
EP00539_Tryblionella_compressa_P001024         ...DSNR.....W..RKLLI...DL...SA...S..H..................K....
EP00539_Tryblionella_compressa_P003339         ...----.....-..-----...--...--...-..-..................-....
EP00540_Astrosyne_radiata_P000237              ...DSER.....W..RKLLI...DL...SA...A..N..................R....
EP00541_Cyclophora_tenuis_P001330              ...----.....-..-----...--...--...-..-..................-....
EP00541_Cyclophora_tenuis_P010022              ...DSER.....W..RKLLI...DL...SA...A..X..................R....
EP00546_Thalassionema_frauenfeldii_P019517     ...KSSI.....W..RRLLI...DL...YA...N..H..................R....
EP00547_Thalassionema_nitzschioides_P008849    ...KSSV.....W..RRLLI...DL...YA...N..H..................R....
EP00548_Thalassiothrix_antarctica_P009479      ...DSSL.....W..RRLLI...DL...SA...K..H..................R....
EP00548_Thalassiothrix_antarctica_P012171      ...----.....-..-----...--...--...-..-..................-....
EP00553_Chaetoceros_curvisetus_P004345         ...----.....-..-----...--...--...-..-..................-....
EP00554_Chaetoceros_debilis_P001258            ...EHSR.....W..RRLLI...DL...AGm.pQ..H..................K....
EP00554_Chaetoceros_debilis_P010947            ...EHSR.....W..RRLLI...DL...AGm.pQ..H..................K....
EP00555_Chaetoceros_dichaeta_P005012           ...----.....-..-----...--...--...-..-..................-....
EP00557_Chaetoceros_sp_GSL56_P008390           ...EHER.....W..RRLLI...DL...SA...E..Y..................K....
EP00559_Dactyliosolen_fragilissimus_P007366    ...SCKR.....W..RHLLI...DL...SA...K..Y..................T....
EP00562_Extubocellulus_spinifer_P003407        ...ENKR.....W..RRLLI...DL...SA...T..Y..................K....
EP00563_Minutocellus_polymorphus_P003970       ...ENQR.....W..RRLLI...DL...SA...T..Y..................K....
EP00563_Minutocellus_polymorphus_P010573       ...----.....-..-----...--...--...-..-..................-....
EP00566_Odontella_aurita_P001469               ...ESDR.....W..RRLLI...DL...SA...A..H..................K....
EP00566_Odontella_aurita_P016030               ...----.....-..-----...--...--...-..-..................-....
EP00569_Conticribra_weissflogii_P000309        ...HSER.....W..RKLLI...DL...SA...T..N..................K....
EP00569_Conticribra_weissflogii_P010942        ...HSER.....W..RKLLI...DL...SA...T..N..................K....
EP00571_Detonula_confervacea_P009666           ...KSER.....W..RKLLI...DL...SA...T..N..................K....
EP00578_Thalassiosira_sp_NH16_P001121          ...----.....-..-----...--...--...-..-..................-....
EP00578_Thalassiosira_sp_NH16_P014249          ...RSAR.....W..RKLLI...DL...SA...T..N..................K....
EP00581_Thalassiosira_minuscula_P001767        ...KSER.....W..RKLLI...DL...SA...TpaN..................K....
EP00582_Thalassiosira_oceanica_P024294         ...GSPR.....W..RKLLI...DL...SA...T..N..................K....
EP00585_Thalassiosira_rotula_P010614           ...----.....-..-----...--...--...-..-..................-....
EP00586_Coscinodiscus_wailesii_P022586         ...GSDR.....W..RKLLI...EL...SA...K..N..................K....
EP00588_Corethron_pennatum_P033008             ...ACPR.....W..RRLLI...DL...GE...R..N..................R....
EP00592_Proboscia_alata_P027502                ...NSDR.....W..RSLLI...DL...SA...D..N..................K....
EP00593_Proboscia_inermis_P011904              ...NSDR.....W..RSLLI...DL...SA...D..N..................Kdsal
EP00594_Rhizosolenia_setigera_P007532          ...DSDQ.....W..RKLLI...EL...FA...S..N..................K....
EP00596_Hydrurales_sp_CCMP1899_P010409         ...NDKV.....F..RKMLI...EL...YD...Q..N..................R....
EP00597_Dinobryon_sp_UTEXLB2267_P001379        ...LDPL.....Y..RKALI...GL...YE...K..N..................S....
EP00600_Ochromonadales_sp_CCMP1393_P006142     ...ADPL.....F..RQVIL...EL...RV...Q..H..................P....
EP00607_Mallomonas_marina_P006192              ...----.....-..-----...--...--...-..-..................-....
EP00608_Synchroma_pusillum_P000582             ...KSPC.....W..RALAV...DL...FS...R..H..................R....
EP00608_Synchroma_pusillum_P012092             ...----.....-..-----...--...--...-..-..................-....
EP00609_Ectocarpus_siliculosus_P014469         ...DDTG.....W..RRTLI...EL...AR...E..H..................R....
EP00611_Tribonema_gayanum_P024155              ...----.....-..-----...--...--...-..-..................-....
EP00612_Vaucheria_litorea_P002135              ...KSPR.....A..RESVV...RL...FN...E..Y..................G....
EP00616_Rhizochromulina_sp_CCMP1243_P008972    ...DDEK.....S..RTLLQ...DL...FK...E..N..................P....
EP00618_Florenciella_parvula_P014176           ...QDEK.....G..RLLLR...EL...YR...R..N..................Kes..
EP00618_Florenciella_parvula_P014181           ...----.....-..-----...--...--...-..-..................-....
EP00622_Pseudochattonella_farcimen_P004333     ...----.....-..-----...--...--...-..-..................-....
EP00624_Nannochloropsis_granulata_P004434      ...TWKR.....W..RRTLM...EI...FA...A..N..................K....
EP00625_Aureococcus_anophagefferens_P008499    ...ETRR.....G..RRLVV...DLygfAArrsD..Y..................G....
EP00629_Pelagomonadales_sp_RCC1024_P000625     ...ASRT.....G..RSFVV...EL...YQ...S..S..................Kmqp.
EP00638_Chattonella_subsalsa_P004601           ...AKKR.....W..RNVLL...KL...FN...R..H..................E....
EP00641_Albugo_candida_P007083                 ...GNKK.....W..RRILI...KL...AK...S..H..................N....
EP00642_Albugo_laibachii_P013579               ...KDKK.....W..RRMLV...KL...AE...A..H..................K....
EP00643_Hyaloperonospora_arabidopsidis_P000307 ...NDRK.....W..RLMLI...EL...AE...T..H..................K....
EP00647_Phytophthora_sojae_P009908             ...NDRK.....W..RLMLI...EL...AE...T..H..................K....
EP00649_Plasmopara_halstedii_P010648           ...SDRK.....W..RLMLI...EL...AE...T..H..................K....
EP00652_Aphanomyces_astaci_P010533             ...HDRK.....W..RLMLI...EL...AE...K..H..................K....
EP00653_Aphanomyces_invadans_P010474           ...HDRK.....W..RLMLI...EL...AE...K..H..................K....
EP00655_Saprolegnia_parasitica_P013706         ...QDQQ.....W..RLMLI...EL...AE...K..H..................S....
EP00658_Telonema_sp_P-2_P040749                ...----.....-..-----...--...-G...T..R..................K....
EP00658_Telonema_sp_P-2_P050694                ...QDPT.....W..RSLLY...--...--...-..-..................-....
EP00667_Euglena_gracilis_P007362               ...EQPE.....W..RRVLF...RV...GA...D..H..................G....
EP00668_Euglena_longa_P033932                  ...----.....-..-----...--...--...-..-..................-....
EP00686_Naegleria_gruberi_P005510              ...NDVE.....W..RNLIY...QL...SE...K..H..................P....
EP00696_Hemimastix_kukwesjijk_P000962          ...EHHE.....W..RTLIY...TL...SE...D..Y..................K....
EP00698_Gefionella_okellyi_P003581             ...VGEE.....W..RPMLY...KL...AD...R..H..................K....
EP00705_Trichomonas_vaginalis_P021505          ...ESPL.....W..TSVMF...SL...LE...R..F..................P....
EP00706_Tritrichomonas_foetus_P015159          ...QSPF.....W..NNTIF...EL...AK...K..H..................P....
EP00706_Tritrichomonas_foetus_P017851          ...SNSF.....W..VSVVN...EL...LK...K..Y..................P....
EP00727_Mastigamoeba_balamuthi_P000307         ...KSPR.....W..RKLLY...EL...SE...K..H..................P....
EP00736_Rhodelphis_marinus_P010105             ...QEKE.....S..RDLLV...QL...GK...RseA..................R....
EP00737_Agarophyton_chilense_P003138           ...VSPR.....W..GSILY...EI...AS...Q..H..................K....
EP00737_Agarophyton_chilense_P003560           ...SSDK.....W..SSVIS...DM...AS...R..H..................K....
EP00738_Chloropicon_primus_P002216             ...EFPE.....G..RELIY...EL...TD...Q..H..................R....
EP00740_Mantoniella_antarctica_P010231         ...----.....-..-----...--...--...-..-..................-....
EP00741_Cyanophora_paradoxa_P004371            ...EYPE.....W..RSLLY...KL...AD...DppN..................R....
EP00742_Colponemidia_sp_Colp-10_P007400        ...KEKE.....W..RAMVY...EL...AE...K..H..................R....
EP00746_Dinoflagellata_sp_MGD_P084212          ...EIPE.....W..RAAVY...KL...VD...H..D..................Rg...
EP00751_Fragilariopsis_kerguelensis_P041485    ...DSNR.....W..RKLLI...DL...SA...A..N..................K....
EP00752_Nemacystus_decipiens_P002442           ...EDDG.....W..RRTLI...EL...AR...E..H..................R....
EP00754_Rhynchopus_humris_P012046              ...RDAA.....L..RDILC...AA...GR...D..R..................P....
EP00761_Pharyngomonas_kirbyi_P001554           ...SRPE.....W..RTLIY...KL...SE...K..N..................K....
EP00771_Trimastix_marina_P000991               ...ATPR.....W..HPVLI...TL...CE...R..H..................G....
EP00775_Hariotina_reticulata_P012244           ...SDRR.....G..RQLIY...DL...SA...A..H..................K....
EP00797_Seminavis_robusta_P034273              ...ESNR.....W..RKLLI...EL...AS...T..H..................K....
EP00799_Chlamydomonas_eustigma_P009665         ...QDPR.....G..RQLIY...EL...SA...A..H..................R....
EP00802_Teleaulax_amphioxeia_P028138           ...LDKE.....W..RDLLY...EL...AE...K..F..................P....
EP00804_Cyclotella_cryptica_P013920            ...ESER.....W..RNLLI...DL...SA...S..N..................T....
EP00813_Pythium_oligandrum_P002329             ...GDRK.....W..RRMLI...EL...AE...K..H..................K....
EP00814_Leptocylindrus_danicus_P000848         ...NSSR.....W..RRLLI...DL...SA...A..H..................K....
EP00814_Leptocylindrus_danicus_P006257         ...NSSR.....W..RRLLI...DL...SA...A..H..................K....
EP00818_Percolomonas_sp_WS_P007386             ...QDAN.....F..RRIVY...EL...SE...R..Y..................S....
EP00821_Plasmodium_berghei_P002255             ...----.....-..-----...--...--...-..-..................-....
EP00824_Muranothrix_gubernata_P003445          ...SKPD.....W..RTLIY...TL...SE...E..H..................K....
EP00824_Muranothrix_gubernata_P003446          ...----.....-..-----...--...--...-..-..................-....
EP00851_Chlamydomonas_incerta_P014045          ...GDPR.....G..RKLIY...EL...SA...A..H..................R....
EP00852_Chlamydomonas_schloesseri_P009324      ...GDPR.....G..RKLIY...EL...SA...Q..H..................R....
EP00853_Edaphochlamys_debaryana_P007841        ...SDPR.....G..RKLIY...EL...SA...A..H..................R....
EP00872_Gracilariopsis_chorda_P001414          ...SSDR.....W..SAIVS...QI...AM...R..H..................K....
EP00872_Gracilariopsis_chorda_P003255          ...ASPT.....W..ANVLF...KN...AE...E..H..................Q....
EP00873_Tetraselmis_striata_P035423            ...ADRQ.....G..RKLIY...EL...SG...E..H..................K....
EP00874_Dunaliella_salina_P014548              ...STPQ.....G..RALIY...QL...SA...A..H..................R....
EP00877_Chromochloris_zofingiensis_P009162     ...ADRR.....G..RQLIY...DL...SA...V..H..................S....
EP00878_Enallax_costatus_P018548               ...----.....-..-----...--...--...-..-..................-....
EP00878_Enallax_costatus_P043684               ...NDRR.....G..RQLIY...DL...SA...T..H..................R....
EP00878_Enallax_costatus_P046867               ...----.....-..-----...--...--...-..-..................-....
EP00879_Flechtneria_rotunda_P021413            ...NHRR.....G..RQLIY...EL...SA...T..H..................R....
EP00880_Monoraphidium_neglectum_P007015        ...----.....-..-----...--...--...-..-..................-....
EP00881_Raphidocelis_subcapitata_P007791       ...ADPR.....G..RRLIL...DL...SA...Q..H..................P....
EP00882_Tetradesmus_deserticola_P010406        ...----.....-..-----...--...--...-..-..................-....
EP00883_Tetradesmus_obliquus_P002630           ...ADRR.....G..RQLIY...EL...SA...A..H..................R....
EP00885_Auxenochlorella_protothecoides_P001121 ...LRVD.....G..RQLIY...DL...SG...R..Y..................A....
EP00886_Chlorella_sorokiniana_P009073          ...AEPE.....G..RQLVY...EL...AG...R..Y..................K....
EP00887_Chlorella_sp_A99_P003095               ...SEPE.....G..RRLIY...EL...SA...K..Y..................K....
EP00888_Micractinium_conductrix_P007878        ...AEPE.....G..RSLVY...EL...AG...R..Y..................K....
EP00889_Picochlorum_renovo_P006274             ...EDAD.....G..RSLIY...DL...SF...R..H..................Q....
EP00890_Picochlorum_soloecismus_P002819        ...EDSD.....G..RNLIY...DL...SH...R..Y..................Q....
EP00891_Asterochloris_glomerata_P000738        ...ADPA.....G..RQLYY...QL...TS...G..H..................R....
EP00892_Ulva_mutabilis_P007330                 ...SQAR.....G..RELVF...QL...SR...S..H..................A....
EP00893_Bathycoccus_prasinos_P006967           ...RSER.....G..RALLF...KL...AD...R..H..................Q....
EP00898_Chlorokybus_atmophyticus_P007824       ...HDAE.....G..RKLVY...AL...AE...S..T..................Qer..
EP00899_Mesostigma_viride_P020095              ...KDPQ.....G..HALVY...QL...TE...A..H..................R....
EP00900_Chrysochromulina_parva_P001943         ...AERR.....W..RTLLY...DL...FA...A..N..................P....
EP00902_Fistulifera_solaris_P003125            ...DSSR.....W..RKLLI...DL...SA...V..H..................K....
EP00903_Cladosiphon_okamuranus_P010895         ...EDDG.....W..RRTLI...EL...AR...E..H..................R....
EP00904_Undaria_pinnatifida_P011498            ...GHDG.....W..RRTLI...EL...AR...E..H..................R....
EP00905_Microchloropsis_salina_P008675         ...GYKR.....W..RRTLM...EI...FA...Q..H..................K....
EP00908_Phaeocystis_cordata_P016838            ...AHKR.....W..RTLLC...SL...LE...A..N..................P....
EP00916_Digyalum_oweni_P020952                 ...SFHH.....W..RNVVY...EL...AQ...S..-..................Q....
EP00928_Gymnodinium_smaydae_P008520            ...QVPE.....W..RAVVY...EL...VK...R..A..................Kg...
EP00929_Paragymnodinium_shiwhaense_P012981     ...EVPE.....W..RHAVY...EL...VK...R..H..................Eg...
EP00930_Biecheleria_cincta_P046176             ...KIPE.....W..RGVVY...DL...AK...Q..R..................Rg...
EP00931_Biecheleriopsis_adriatica_P064709      ...RIPE.....W..RGVVY...EL...AK...Q..R..................Rg...
EP00934_Nitzschia_sp_Nitz4_P007877             ...ESNR.....W..RKLLI...DL...SA...S..N..................K....
EP00938_MAST-03A_sp_MAST-3A-sp1_P004467        ...NVDF.....S..SQLLR...DL...SS...V..H..................S....
EP00940_MAST-03C_sp_MAST-3C-sp2_P003199        ...RSDE.....F..SPFLV...SL...SK...Q..E..................P....
EP00941_MAST-03F_sp_MAST-3F-sp1_P003644        ...KRSVddrslW..YPLIL...SL...LH...K..HqetknaaenvrnrkqnkrKrsdl
EP00942_MAST-04A_sp_MAST-4A-sp1_P010058        ...NDEK....iW..RPFLL...KL...AGd.pK..Y..................R....
EP00943_MAST-04B_sp_MAST-4B-sp1_P001458        ...NDGS....yW..RPFLI...KL...AGd.sK..H..................R....
EP00944_MAST-04C_sp_MAST-4C-sp1_P001794        ...NDKK....yW..RPFLI...NL...AGn.sK..H..................R....
EP00953_Heterococcus_sp_UTEX-ZZ885_P011746     ...ESPR.....W..RKVLV...RL...FD...V..H..................R....
EP00956_Cyclotella_meneghiniana_P007127        ...DSER.....W..RNLLI...DL...SA...T..N..................K....
EP00976_Prorocentrum_cordatum_P115875          ...QDRH.....G..RYLLY...DL...AD...Q..H..................R....
EP00977_Amphora_coffeiformis_P015034           ...HSSR.....W..RKLLI...DL...SA...S..H..................K....
EP00978_Attheya_sp_CCMP212_P007375             ...DSDE.....W..RRLLI...DL...SA...T..H..................K....
EP00979_Chaetoceros_neogracilis_P012278        ...EHER.....W..RRLLI...DL...SA...E..H..................K....
EP00980_Cylindrotheca_fusiformis_P009116       ...DSPR.....W..RALLI...DL...SA...T..H..................K....
EP00980_Cylindrotheca_fusiformis_P009117       ...----.....-..-----...--...--...-..-..................-....
EP00986_Skeletonema_menzelii_P002770           ...KSDR.....W..RKMLI...DL...SA...S..N..................K....
EP00989_Cryptosporidium_parvum_P002885         ...KHPA.....V..VNSIQ...KL...FA...R..N..................R....
EP01006_Ploeotia_vitrea_P012055                ...SGAE.....W..QDLFF...KL...GE...S..H..................S....
EP01012_Entosiphon_sulcatum_P040098            ...DTPV.....S..RALVF...AL...AR...S..Q..................P....
EP01023_Acetabularia_acetabulum_P053930        ...----.....-..-----...--...--...-..-..................-....
EP01024_Parvocaulis_polyphysoides_P043235      ...----.....-..-----...--...--...-..-..................-....
EP01025_Chloroclados_australasicus_P001238     ...----.....-..-----...--...--...-..-..................-....
EP01025_Chloroclados_australasicus_P015426     ...ADVR.....G..RKLIY...DL...AA...Q..H..................K....
EP01027_Heterolobosea_sp_BB2_P024183           ...SSPE.....W..RRLIY...HL...SE...K..N..................K....
EP01029_Cantina_marsupialis_P017958            ...GLPF.....W..QEKFN...QL...AL...K..Hvghk..........stsnK....
EP01036_Dinobryon_divergens_P023479            ...LNPI.....F..RKTII...NL...YD...K..Q..................S....
EP01039_Chlorochromonas_danica_P009619         ...NSER.....L..RKLLT...DL...TQ...Q..H..................R....
EP01041_Mallomonas_annulata_P004821            ...LDSV.....W..RRLLI...EL...YD...Q..N..................R....
EP01042_Synura_sphagnicola_P000681             ...----.....-..-----...--...--...-..-..................-....
EP01080_Neovahlkampfia_damariscottae_P009737   ...SKPT.....W..RNLIY...KL...SE...M..Y..................P....
EP01082_Thalassiosira_pseudonana_P016220       ...QSER.....W..RNLLI...DL...SA...S..N..................K....
EP01083_Nonionella_stella_P143222              ...EHQQ.....W..RSMFR...KL...RA...K..H..................S....
EP01083_Nonionella_stella_P157517              ...IDNY.....R..QKMIKdidEI...TK...S..Y..................G....
EP01084_Bolivina_argentea_P006825              ...----.....-..-----...--...--...-..-..................-....
EP01087_Luapelamoeba_hula_P004055              ...EHYE.....W..RSLIY...QL...SE...V..H..................P....
EP01088_Endostelium_zonatum_P002637            ...----.....-..-----...--...--...-..-..................-....
EP01089_Gocevia_fonbrunei_P017550              ...----.....-..-----...--...--...-..-..................-....
EP01090_Pellita_catalonica_P004166             ...----.....-..-----...--...SE...R..Y..................P....
EP01091_Cochliopodium_minus_P018538            ...EHEH.....W..RKLLY...EL...SE...K..N..................S....
EP01094_Clydonella_sp_ATCC50884_P010088        ...VDKR.....W..RALLY...EL...AE...E..H..................E....
EP01095_Lingulamoeba_sp_RSL-Kostka_P006689     ...GHAE.....W..RSLLY...QL...SE...K..H..................K....
EP01095_Lingulamoeba_sp_RSL-Kostka_P018161     ...----.....-..-----...--...--...-..-..................-....
EP01096_Ripella_sp_DP13-Kostka_P015030         ...RSEE.....W..RSVLY...KL...TD...R..Y..................K....
EP01096_Ripella_sp_DP13-Kostka_P016887         ...----.....-..-----...--...--...-..-..................-....
EP01097_Dermamoeba_algensis_P007541            ...QDPE.....W..RTLIY...QL...SE...T..H..................K....
EP01099_Mayorella_cantabrigiensis_P002124      ...SSSS.....W..RRLLY...EL...SE...E..H..................K....
EP01100_Stratorugosa_tubuloviscum_P002706      ...LDSN.....W..RSMIY...QL...SE...E..H..................Q....
EP01101_Sappina_pedata_P000891                 ...KDPE.....W..RSVIY...QL...SE...Q..H..................K....
EP01102_Stenamoeba_stenopodia_P020223          ...QEPF.....W..RSLIY...QL...SE...E..H..................K....
EP01103_Thecamoeba_quadrilineata_P017215       ...QEPD.....W..RTLIY...KL...SE...D..H..................K....
EP01104_Vermistella_antarctica_P012485         ...ESPE.....W..RPVLY...RL...SE...K..H..................R....
EP01105_Mastigella_eilhardi_P005836            ...SHPQ.....W..RSLIY...EL...SE...K..N..................D....
EP01107_Rhizomastix_libera_P001933             ...KITE.....W..RSLIY...DL...SE...R..H..................G....
EP01109_Acytostelium_subglobosum_P007172       ...SDAD.....W..RSLIY...QL...SE...T..H..................K....
EP01110_Echinostelium_bisporum_P008198         ...TEPK.....W..RSLIY...--...--...-..-..................-....
EP01111_Echinosteliopsis_oligospora_P001588    ...----.....-..-----...--...--...-..-..................-....
EP01111_Echinosteliopsis_oligospora_P016289    ...TEPK.....W..RNLIY...QL...SE...S..H..................K....
EP01112_Ceratiomyxa_fruticulosa_P002520        ...----.....-..-----...--...--...-..-..................-....
EP01112_Ceratiomyxa_fruticulosa_P004716        ...TQPK.....W..RSLLY...EL...SE...T..Y..................P....
EP01113_Clastostelium_recurvatum_P007300       ...----.....-..-----...--...--...-..-..................-....
EP01113_Clastostelium_recurvatum_P011370       ...TQPV.....W..RPMLY...RL...SE...E..Y..................P....
EP01114_Cavostelium_apophysatum_P017848        ...KQPD.....W..RAVIY...QL...AE...T..Qs................fR....
EP01117_Protostelium_nocturnum_P012647         ...LQQS.....A..RSMIY...QL...SE...S..H..................R....
EP01118_Nematostelium_gracile_P004208          ...----.....-..-----...--...--...-..-..................-....
EP01118_Nematostelium_gracile_P004975          ...KSPE.....W..RSVIY...QL...AE...T..Y..................R....
EP01119_Soliformovum_irregulare_P011574        ...HSPE.....W..RGVIY...EL...AR...T..H..................K....
EP01120_Amphizonella_sp_Union-15-10_P007397    ...----.....-..-----...--...--...-..-..................-....
EP01121_Diplochlamys_sp_Union-15-3_P019360     ...----.....-..-----...--...--...-..-..................-....
EP01122_Echinamoeba_exundans_P012668           ...QAPA.....W..RKLLY...EL...SA...K..H..................K....
EP01124_Arcella_intermedia_P018740             ...ETPK.....W..RQLIY...TL...SK...E..H..................K....
EP01125_Pyxidicula_operculata_P007527          ...DEPK.....W..RQLIY...TL...SK...E..H..................K....
EP01126_Amoeba_proteus_P033672                 ...ATPK.....W..RQLIY...TL...SK...Q..Y..................P....
EP01126_Amoeba_proteus_P033674                 ...ATPK.....W..RQLIY...TL...SK...Q..Y..................P....
EP01127_Copromyxa_protea_P021066               ...QTPK.....W..RNLIY...TL...SK...Q..H..................P....
EP01128_Nolandella_sp_AFSM9_P008295            ...LARK.....W..RSLIY...TL...SR...K..Y..................K....
EP01129_Flabellula_baltica_P012166             ...ETAN.....W..RQLMY...TL...SK...K..Y..................P....
EP01130_Rhizamoeba_saxonica_P005614            ...----.....-..-----...--...--...-..-..................-....
EP01130_Rhizamoeba_saxonica_P005615            ...EYPK.....W..RQMIY...TL...SK...T..H..................K....
EP01132_Coremiostelium_polycephalum_P007548    ...SDPQ.....W..RSLIY...QL...SE...N..H..................K....
EP01155_Anaeramoeba_flamelloides_P041329       ...KSPE.....W..QPLIN...DL...HK...M..Y..................P....
EP01156_Anaeramoeba_ignava_P018538             ...KTPE.....W..QTLLY...EL...SR...K..H..................-....
EP00130_Batrachochytrium_dendrobatidis_P003933 ...----.....-..-----...--...--...-..-..................-....
EP00131_Spizellomyces_punctatus_P007701        ...----.....-..-----...--...--...-..-..................-....
EP00151_Rhizophagus_irregularis_P019353        ...DKAE.....W..RKVLY...EL...SE...K..Y..................P....
EP00152_Rhizopus_delemar_P012886               ...QDSH.....W..RQTMY...EL...LE...K..Y..................P....
EP00153_Phycomyces_blakesleeanus_P002292       ...DDAS.....F..RQTAY...KL...LE...M..H..................P....
EP00839_Anaeromyces_robustus_P007180           ...KLPY.....W..RNIIY...EL...EE...K..M..................Q....
EP00843_Neocallimastix_californiae_P003814     ...KLPY.....W..RNTIY...YL...EE...K..M..................Q....
EP00846_Dimargaris_cristalligena_P004125       ...QHHI.....W..RSVIY...EL...SE...Q..Y..................P....
EP00848_Thamnocephalis_sphaerospora_P001159    ...EDAG.....W..RKMMY...RL...SE...R..H..................V....
EP00849_Syncephalis_pseudoplumigaleata_P001457 ...KDPG.....W..RKTMY...RL...SE...K..Y..................P....
EP00861_Lobosporangium_transversale_P006548    ...QHTF.....W..RSVIY...EL...SE...K..H..................Q....
EP00863_Basidiobolus_meristosporus_P005113     ...HEPF.....W..RNMIY...EL...SE...K..H..................K....
EP00865_Coemansia_reversa_P000943              ...AHQA.....W..RKVIY...RL...SE...R..Y..................P....
EP00160_Parvularia_atlantis_P020733            ...ERPA.....Y..RGMIY...QL...SQ...Q..H..................E....
EP00035_Acanthoeca_spectabilis_P022877         ...RHRE.....W..RQLIY...DL...SD...Q..N..................P....
EP00037_Helgoeca_nana_P004136                  ...RHRE.....W..RQLIY...DL...SD...Q..H..................P....
EP00038_Savillea_parva_P012438                 ...RHRE.....W..RQLVY...DL...SD...E..H..................P....
EP00039_Didymoeca_costata_P013001              ...KHYE.....W..RQLTY...EL...CE...E..N..................K....
EP00040_Diaphanoeca_grandis_P031070            ...LHKE.....W..RSLIY...EL...SE...Q..H..................P....
EP00041_Stephanoeca_diplocostata_P029207       ...QHKE.....W..RALVY...DL...AA...D..H..................P....
EP00042_Codosiga_hollandica_P036992            ...QHAT.....W..RTMLY...EL...SE...Q..H..................K....
EP00043_Microstomoeca_roanoka_P005253          .lsESTD.....W..RVLIY...EL...SE...T.vD..................S....
EP00044_Salpingoeca_rosetta_P004410            .lsDNAD.....W..RALIF...SL...SE...S.vD..................T....
EP00045_Choanoeca_perplexa_P012992             ...GDSA.....W..REVFL...GL...AQ...A.sT..................K....
EP00046_Monosiga_brevicollis_P007902           ...EKQQ.....W..RQLLL...HL...CD...S..A..................E....
EP00047_Mylnosiga_fluctuans_P007586            ...QHTT.....W..RQLIY...DL...SQ...T..Y..................P....
EP00048_Salpingoeca_helianthica_P020201        ...KYPT.....W..RKLVY...EL...IQ...T..Y..................P....
EP00049_Salpingoeca_infusionum_P008307         ...TAPA.....W..RPVVF...QL...SD...G.cH..................A....
EP00050_Salpingoeca_kvevrii_P021971            ...RFPE.....W..RQVIF...QL...SE...R..H..................K....
EP00051_Salpingoeca_urceolata_P009442          ...RYPS.....W..RSLIY...EL...SA...H..H..................K....
EP00052_Salpingoeca_macrocollata_P006544       ...KHPT.....W..RALIY...QL...AQ...E..H..................P....
EP00053_Salpingoeca_punica_P008096             ...RHQT.....W..RSLIY...QL...SQ...E..H..................P....
EP00054_Salpingoeca_dolichothecata_P021433     ...TFSP.....W..RNVLY...QL...SE...Q..R..................R....
EP00055_Hartaetosiga_balthica_P008198          ...RNRQ.....W..RHLIH...SL...AD...N.aG..................S....
EP00056_Hartaetosiga_gracilis_P011464          ...DNKM.....W..RQLIH...SL...AN...S.aG..................S....
EP00056_Hartaetosiga_gracilis_P011472          ...----.....-..-----...--...--...-..-..................-....
EP00120_Capsaspora_owczarzaki_P006736          ...SHSS.....W..RSLIY...QL...SE...A..H..................S....
EP00123_Amoebidium_parasiticum_P009695         ...HEPA.....W..RAVLC...KL...SE...S..H..................P....
EP00123_Amoebidium_parasiticum_P009696         ...----.....-..-----...--...--...-..-..................-....
EP00124_Ichthyophonus_hoferi_P001249           ...YEPA.....W..RALLC...KL...SE...T..H..................P....
EP00125_Sphaeroforma_arctica_P008397           ...SYPQ.....W..RQLIA...DL...TE...R..H..................H....
EP00126_Sphaerothecum_destruens_P012746        ...-HRR.....W..RTCIY...EL...SE...K..F..................K....
EP00128_Syssomonas_multiformis_P009879         ...KERS.....W..RNMIY...EL...LD...E..H..................K....
EP00128_Syssomonas_multiformis_P009880         ...----.....-..-----...--...--...-..-..................-....
EP00729_Bicosta_minor_P021918                  ...KHSE.....W..RQMIY...QL...SE...S..N..................P....
EP00730_Choanoeca_flexa_P000627                ...SHSR.....W..RKVFA...TL...AQ...D.sS..................K....
EP00912_Choanoflagellata_sp_UC4_P002349        ...PSPK.....W..RQLIY...DL...SG...K.lN..................G....
EP01134_Creolimax_fragrantissima_P000354       ...LYPQ.....W..RQLIA...DL...TE...R..H..................H....
EP01135_Chromosphaera_perkinsii_P005659        ...SFRR.....W..RNLIY...EL...SE...K..F..................R....
EP01136_Pigoraptor_vietnamica_P011684          ...----.....-..-----...--...--...-..-..................-....
EP01137_Pigoraptor_chileana_P036598            ...ANKT.....W..RALIY...EL...WE...T..H..................T....
EP01147_Barroeca_monosierra_P009390            .iaTCRH.....W..RYMIY...GL...SE...T.vQ..................S....
EP00057_Strongylocentrotus_purpuratus_P002723  ...QHRT.....W..RALFY...QL...AE...S..Y..................P....
EP00058_Branchiostoma_floridae_P019184         ...AHPK.....W..RSLFY...KL...AE...D..Y..................P....
EP00059_Ciona_intestinalis_P005572             ...AHQK.....W..RQLFY...KL...AE...E..Y..................P....
EP00074_Homo_sapiens_P049208                   ...AHTT.....W..RDLFY...KL...AE...A..H..................P....
EP00090_Calanus_glacialis_P047200              ...EYPT.....W..RSLIY...RL...AE...D..Y..................P....
EP00096_Caligus_rogercresseyi_P008911          ...EYPT.....W..RSLIY...RL...AE...D..Y..................P....
EP00099_Drosophila_melanogaster_P011015        ...DHYT.....W..RSLIY...RL...AE...E..Y..................P....
EP00103_Capitella_teleta_P012341               ..aGCTS.....I..FTSII...TV...V-...-..-..................-....
EP00110_Nematostella_vectensis_P004567         ...AHPT.....W..RSMFY...KL...SE...Q..Y..................P....
EP00110_Nematostella_vectensis_P021913         ...----.....-..-----...--...--...-..-..................-....
EP00114_Trichoplax_sp_H2_P008345               ...AQPF.....W..RNLFY...CL...AE...R..F..................P....
EP00115_Mnemiopsis_leidyi_P006857              ...SYPT.....W..RNLFY...SL...AD...K..H..................P....
EP00118_Oscarella_pearsei_P013021              ...----.....-..-----...--...--...-..-..................-....
EP00118_Oscarella_pearsei_P013022              ...SHQT.....W..REMFY...EL...VD...Q..Y..................P....
EP00119_Amphimedon_queenslandica_P013105       ...CFQT.....W..RELFY...QL...TD...Q..Y..................P....
                                                                                                           

EP00060_Petromyzon_marinus_P005314             ................................................D.CLMLN.....
EP00072_Mus_musculus_P018204                   ................................................D.CLMLN.....
EP00085_Daphnia_pulex_P025794                  ................................................D.CLMLN.....
Bacteria_NZJA01000142.1_4_1770_4001_1          ................................................N.CLLIT.....
EP00002_Diphylleia_rotans_P000997              ................................................N.CLMLN.....
EP00003_Mantamonas_plastica_P015013            ................................................-.-LLLN.....
EP00004_Rigifila_ramosa_P026309                ................................................S.CLMLN.....
EP00007_Cunea_sp_BSH-02190019_P009002          ................................................N.CLLLN.....
EP00013_Stygamoeba_regulata_P007244            ................................................Q.CLLLN.....
EP00019_Armaparvus_languidus_P000691           ................................................D.CLMLN.....
EP00021_Heterostelium_album_P000910            ................................................N.CLMLN.....
EP00022_Cavenderia_fasciculata_P004096         ................................................N.CLMLN.....
EP00023_Dictyostelium_discoideum_P012373       ................................................N.CLMLN.....
EP00025_Tieghemostelium_lacteum_P008603        ................................................N.CLMLN.....
EP00026_Physarum_polycephalum_P006003          ................................................N.CLMLN.....
EP00027_Filamoeba_sp_ATCC50430_P002312         ................................................-.-----.....
EP00029_Vermamoeba_vermiformis_P013413         ................................................D.CLLLN.....
EP00031_Thecamonas_trahens_P007415             ................................................E.CLLVN.....
EP00161_Ancyromonas_sigmoides_P021858          ................................................-.-----.....
EP00161_Ancyromonas_sigmoides_P027111          ................................................D.SLLLN.....
EP00162_Nutomonas_longa_P003231                ................................................-.-----.....
EP00162_Nutomonas_longa_P022234                ................................................D.STMLN.....
EP00176_Chondrus_crispus_P003340               ................................................E.STLHN.....
EP00177_Eucheuma_denticulatum_P000810          ................................................E.STLHN.....
EP00178_Gracilaria_changii_P006385             ................................................T.SLLYD.....
EP00178_Gracilaria_changii_P006757             ................................................Q.SILAD.....
EP00181_Compsopogon_caeruleus_P006351          ..............................................vsS.SPFIS.....
EP00187_Rhodella_violacea_P001074              ................................................-.-----.....
EP00189_Rhodosorus_marinus_P001308             ................................................S.SAVLD.....
EP00192_Tetraselmis_astigmatica_P008652        ................................................N.CLLLN.....
EP00202_Volvox_carteri_P004831                 ................................................N.SLLLN.....
EP00203_Chlorella_variabilis_P009562           ................................................N.SLLLN.....
EP00206_Coccomyxa_subellipsoidea_P006522       ................................................N.CLLLN.....
EP00211_Chloroparvula_japonica_P008908         ................................................N.SLLLN.....
EP00212_Chloropicon_laureae_P007880            ................................................-.-----.....
EP00212_Chloropicon_laureae_P008405            ................................................-.-----.....
EP00213_Chloropicon_mariensis_P000147          ................................................N.CLFLN.....
EP00215_Chloropicon_roscoffensis_P004595       ................................................S.CLFLN.....
EP00217_Crustomastix_stigmatica_P016352        ................................................S.SSLIG.....
EP00222_Ostreococcus_lucimarinus_P003530       ................................................N.CLLIS.....
EP00224_Ostreococcus_tauri_P002010             ................................................N.SLLIS.....
EP00227_Mantoniella_beaufortii_P005050         ................................................N.CLLIT.....
EP00227_Mantoniella_beaufortii_P007189         ................................................-.-----.....
EP00230_Micromonas_polaris_P007127             ................................................N.CLLIQ.....
EP00231_Micromonas_pusilla_P003123             ................................................N.CLLIT.....
EP00232_Nephroselmis_pyriformis_P006497        ................................................N.CNLLS.....
EP00240_Pyramimonas_obovata_P013045            ................................................-.-----.....
EP00241_Pyramimonas_parkeae_P000942            ................................................N.CLLLS.....
EP00279_Guillardia_theta_P013221               ................................................S.SLLIS.....
EP00282_Hemiselmis_andersenii_P000485          ................................................T.CNLMQ.....
EP00283_Hemiselmis_rufescens_P018612           ................................................-.-----.....
EP00290_Baffinella_frigidus_P023107            ................................................G.SILMA.....
EP00290_Baffinella_frigidus_P050005            ................................................G.SILMA.....
EP00292_Cryptomonas_paramecium_P021012         ................................................N.STILS.....
EP00300_Choanocystis_sp_HF-7_P005596           ................................................N.CSLVQ.....
EP00301_Raphidiophrys_heterophryoidea_P010501  ................................................N.CRFLE.....
EP00302_Diacronema_sp_CCMP2436_P051781         ................................................-.-----.....
EP00306_Pavlova_sp_CCMP459_P019479             ................................................-.-----.....
EP00308_Calcidiscus_leptoporus_P024665         ................................................D.SRLLQ.....
EP00323_Chrysochromulina_tobinii_P010617       ................................................D.CKLLK.....
EP00327_Prymnesium_parvum_P030698              ................................................T.SVLLQ.....
EP00364_Plasmodium_chabaudi_P002648            ................................................-.-----.....
EP00367_Plasmodium_vivax_P001334               ................................................L.DPFLS.....
EP00369_Babesia_microti_P003061                ................................................K.DAFLS.....
EP00370_Babesia_bigemina_P001647               ................................................K.DEFLS.....
EP00371_Babesia_bovis_P001317                  ................................................K.DEFLS.....
EP00372_Theileria_equi_P002442                 ................................................K.DEFLS.....
EP00374_Theileria_orientalis_P003459           ................................................K.DEFLS.....
EP00375_Theileria_parva_P001519                ................................................K.DEFLS.....
EP00381_Gregarina_niphandrodes_P004898         ................................................S.CEFIN.....
EP00384_Cryptosporidium_muris_P002498          ................................................K.SEFLL.....
EP00390_Vitrella_brassicaformis_P020743        ................................................D.SVVLH.....
EP00397_Hematodinium_sp_SG-2012_P012577        ................................................S.TRLLT.....
EP00401_Gymnodinium_catenatum_P062449          ................................................A.SSFLS.....
EP00419_Tripos_fusus_P043185                   ...............................................qA.SSFLSdhsfp
EP00434_Breviolum_minutum_P037836              ...............................................rS.SRFVS.....
EP00435_Cladocopium_sp_Y103_P057800            ................................................S.SRFVS.....
EP00439_Symbiodinium_sp_Y106_P052123           ................................................Q.SAWIQ.....
EP00439_Symbiodinium_sp_Y106_P052240           ................................................Q.SAWIQ.....
EP00440_Ansanella_granifera_P041894            ...............................................rS.SSFIT.....
EP00443_Scrippsiella_acuminata_P089521         ................................................S.SSFLS.....
EP00450_Noctiluca_scintillans_P035329          ...............................................qA.SSFLS.....
EP00455_Lapot_gusevi_P006336                   ................................................N.SCFLT.....
EP00457_Paulinella_chromatophora_P017215       ................................................H.CTLLK.....
EP00465_Bigelowiella_longifila_P000502         ................................................D.CIFLE.....
EP00467_Chlorarachnion_reptans_P023229         ................................................NkSLFLN.....
EP00468_Gymnochlora_sp_CCMP2014_P008448        ................................................D.CIFLE.....
EP00469_Lotharella_globosa_P000865             ................................................N.CLFLH.....
EP00473_Plasmodiophora_brassicae_P009540       ................................................N.CLLLN.....
EP00474_Spongospora_subterranea_P009598        ................................................N.CLLLN.....
EP00475_Leptophrys_vorax_P032518               ................................................N.STTLK.....
EP00480_Reticulomyxa_filosa_P002022            ................................................-.-----.....
EP00480_Reticulomyxa_filosa_P012178            ................................................-.-----.....
EP00484_Ammonia_sp_Unknown_P004260             ................................................E.SKLEK.....
EP00485_Elphidium_margaritaceum_P014571        ................................................Q.QIYAE.....
EP00500_Bicosoecida_sp_ms1_P013747             ................................................SgDALME.....
EP00510_Aplanochytrium_minuta_P005676          ................................................N.LPVLD.....
EP00512_Aurantiochytrium_limacinum_P010212     ................................................-.-----.....
EP00512_Aurantiochytrium_limacinum_P014778     ................................................T.VPLLD.....
EP00513_Hondaea_fermentalgiana_P009881         ................................................T.VPLLD.....
EP00514_Thraustochytrium_sp_LLF1b_P008456      ................................................S.VPLLE.....
EP00516_Mucochytrium_quahogii_P012347          ..............................................reT.SPLLD.....
EP00518_Triparma_eleuthera_P020383             ................................................D.SALLT.....
EP00520_Triparma_pacifica_P003698              ................................................D.SALLT.....
EP00521_Asterionellopsis_glacialis_P011119     ................................................D.NALLM.....
EP00522_Entomoneis_paludosa_P000360            ................................................D.SAVLM.....
EP00523_Entomoneis_sp_CCMP467_P010947          ................................................E.SALLM.....
EP00525_Craspedostauros_australis_P010244      ................................................-.-----.....
EP00529_Nitzschia_sp_RCC80_P003496             ................................................D.DALMM.....
EP00531_Pseudo-nitzschia_arenysensis_P017659   ................................................D.SALLM.....
EP00532_Pseudo-nitzschia_australis_P006168     ................................................D.SALLM.....
EP00533_Pseudo-nitzschia_delicatissima_P009290 ................................................D.SALLM.....
EP00533_Pseudo-nitzschia_delicatissima_P009746 ................................................D.SALLM.....
EP00535_Pseudo-nitzschia_heimii_P011088        ................................................D.SALLM.....
EP00537_Pseudo-nitzschia_pungens_P007959       ................................................D.SALLM.....
EP00539_Tryblionella_compressa_P001024         ................................................-.-----.....
EP00539_Tryblionella_compressa_P003339         ................................................-.-----.....
EP00540_Astrosyne_radiata_P000237              ................................................D.STLLN.....
EP00541_Cyclophora_tenuis_P001330              ................................................-.-----.....
EP00541_Cyclophora_tenuis_P010022              ................................................D.STILN.....
EP00546_Thalassionema_frauenfeldii_P019517     ................................................E.SILLT.....
EP00547_Thalassionema_nitzschioides_P008849    ................................................E.SILLT.....
EP00548_Thalassiothrix_antarctica_P009479      ................................................E.SVLLT.....
EP00548_Thalassiothrix_antarctica_P012171      ................................................-.-----.....
EP00553_Chaetoceros_curvisetus_P004345         ................................................-.-----.....
EP00554_Chaetoceros_debilis_P001258            ................................................N.SPFLK.....
EP00554_Chaetoceros_debilis_P010947            ................................................N.SPFLK.....
EP00555_Chaetoceros_dichaeta_P005012           ................................................-.-----.....
EP00557_Chaetoceros_sp_GSL56_P008390           ................................................D.SVLLT.....
EP00559_Dactyliosolen_fragilissimus_P007366    ................................................T.SGVLK.....
EP00562_Extubocellulus_spinifer_P003407        ................................................D.SALLT.....
EP00563_Minutocellus_polymorphus_P003970       ................................................D.SALLT.....
EP00563_Minutocellus_polymorphus_P010573       ................................................-.-----.....
EP00566_Odontella_aurita_P001469               ................................................D.SAVLM.....
EP00566_Odontella_aurita_P016030               ................................................-.-----.....
EP00569_Conticribra_weissflogii_P000309        ................................................D.SKLFM.....
EP00569_Conticribra_weissflogii_P010942        ................................................D.SKLFM.....
EP00571_Detonula_confervacea_P009666           ................................................D.SKLFM.....
EP00578_Thalassiosira_sp_NH16_P001121          ................................................-.-----.....
EP00578_Thalassiosira_sp_NH16_P014249          ................................................D.SKLFM.....
EP00581_Thalassiosira_minuscula_P001767        ................................................D.SKLFM.....
EP00582_Thalassiosira_oceanica_P024294         ................................................D.STFFM.....
EP00585_Thalassiosira_rotula_P010614           ................................................-.-----.....
EP00586_Coscinodiscus_wailesii_P022586         ................................................E.SALLM.....
EP00588_Corethron_pennatum_P033008             ................................................E.SAFLR.....
EP00592_Proboscia_alata_P027502                ................................................D.SALLV.....
EP00593_Proboscia_inermis_P011904              xxxxxxxxxxxttkiahflctspftlphaflyrctyfhlksgcpfdliL.NSFCR.....
EP00594_Rhizosolenia_setigera_P007532          ................................................D.NPLLM.....
EP00596_Hydrurales_sp_CCMP1899_P010409         ................................................N.SLLVK.....
EP00597_Dinobryon_sp_UTEXLB2267_P001379        ................................................S.SALLN.....
EP00600_Ochromonadales_sp_CCMP1393_P006142     ................................................H.SELLK.....
EP00607_Mallomonas_marina_P006192              ................................................-.-----.....
EP00608_Synchroma_pusillum_P000582             ................................................T.SVFLK.....
EP00608_Synchroma_pusillum_P012092             ................................................-.-----.....
EP00609_Ectocarpus_siliculosus_P014469         ................................................A.SALLR.....
EP00611_Tribonema_gayanum_P024155              ................................................-.-----.....
EP00612_Vaucheria_litorea_P002135              ................................................E.SALLR.....
EP00616_Rhizochromulina_sp_CCMP1243_P008972    ................................................D.SILLK.....
EP00618_Florenciella_parvula_P014176           .............................................qgeD.SIFLK.....
EP00618_Florenciella_parvula_P014181           ................................................-.-----.....
EP00622_Pseudochattonella_farcimen_P004333     ................................................-.-----.....
EP00624_Nannochloropsis_granulata_P004434      ................................................E.SKLLG....g
EP00625_Aureococcus_anophagefferens_P008499    ................................................R.SDLLS.....
EP00629_Pelagomonadales_sp_RCC1024_P000625     .............................................eygR.SDLLS.....
EP00638_Chattonella_subsalsa_P004601           ................................................N.SALLG.....
EP00641_Albugo_candida_P007083                 ................................................T.CNLLQ.....
EP00642_Albugo_laibachii_P013579               ................................................T.CTLLQ.....
EP00643_Hyaloperonospora_arabidopsidis_P000307 ................................................T.CTLLQ.....
EP00647_Phytophthora_sojae_P009908             ................................................T.CTLLQ.....
EP00649_Plasmopara_halstedii_P010648           ................................................T.CTLLQ.....
EP00652_Aphanomyces_astaci_P010533             ................................................T.CSLLQ.....
EP00653_Aphanomyces_invadans_P010474           ................................................T.CSLLQ.....
EP00655_Saprolegnia_parasitica_P013706         ................................................T.CGLLQ.....
EP00658_Telonema_sp_P-2_P040749                ................................................N.CLLLN.....
EP00658_Telonema_sp_P-2_P050694                ................................................-.-----.....
EP00667_Euglena_gracilis_P007362               ................................................Q.CTLLK.....
EP00668_Euglena_longa_P033932                  ................................................-.-----.....
EP00686_Naegleria_gruberi_P005510              ................................................N.CLMLN.....
EP00696_Hemimastix_kukwesjijk_P000962          ................................................N.CRMLN.....
EP00698_Gefionella_okellyi_P003581             ................................................Q.CLLLR.....
EP00705_Trichomonas_vaginalis_P021505          ................................................N.SEFLN.....
EP00706_Tritrichomonas_foetus_P015159          ................................................E.SIFIA.....
EP00706_Tritrichomonas_foetus_P017851          ................................................T.SNFLL.....
EP00727_Mastigamoeba_balamuthi_P000307         ................................................T.CFLLN.....
EP00736_Rhodelphis_marinus_P010105             ................................................N.SLFIG.....
EP00737_Agarophyton_chilense_P003138           ................................................H.SILAD.....
EP00737_Agarophyton_chilense_P003560           ................................................K.SLLYE.....
EP00738_Chloropicon_primus_P002216             ................................................N.CLFLN.....
EP00740_Mantoniella_antarctica_P010231         ................................................-.-----.....
EP00741_Cyanophora_paradoxa_P004371            ................................................S.CLMLA.....
EP00742_Colponemidia_sp_Colp-10_P007400        ................................................Q.CVLLS.....
EP00746_Dinoflagellata_sp_MGD_P084212          ...............................................qG.SRFLS.....
EP00751_Fragilariopsis_kerguelensis_P041485    ................................................D.SALLT.....
EP00752_Nemacystus_decipiens_P002442           ................................................Q.SAFLR.....
EP00754_Rhynchopus_humris_P012046              ................................................D.SVFLN.....
EP00761_Pharyngomonas_kirbyi_P001554           ................................................N.CLMIN.....
EP00771_Trimastix_marina_P000991               ................................................S.CPVLD.....
EP00775_Hariotina_reticulata_P012244           ................................................N.SLLLN.....
EP00797_Seminavis_robusta_P034273              ................................................E.SALLM.....
EP00799_Chlamydomonas_eustigma_P009665         ................................................N.SLILN.....
EP00802_Teleaulax_amphioxeia_P028138           ................................................K.NEFMN.....
EP00804_Cyclotella_cryptica_P013920            ................................................D.NKLFM.....
EP00813_Pythium_oligandrum_P002329             ................................................T.CNLLQ.....
EP00814_Leptocylindrus_danicus_P000848         ................................................D.SALLM.....
EP00814_Leptocylindrus_danicus_P006257         ................................................D.SALLM.....
EP00818_Percolomonas_sp_WS_P007386             ................................................S.CEFLA.....
EP00821_Plasmodium_berghei_P002255             ................................................-.-----.....
EP00824_Muranothrix_gubernata_P003445          ................................................N.CLLLD.....
EP00824_Muranothrix_gubernata_P003446          ................................................-.-----.....
EP00851_Chlamydomonas_incerta_P014045          ................................................N.SLLLN.....
EP00852_Chlamydomonas_schloesseri_P009324      ................................................N.SLLLN.....
EP00853_Edaphochlamys_debaryana_P007841        ................................................N.SLLLN.....
EP00872_Gracilariopsis_chorda_P001414          ................................................G.SNLHN.....
EP00872_Gracilariopsis_chorda_P003255          ................................................Q.SLFAD.....
EP00873_Tetraselmis_striata_P035423            ................................................N.CLLLN.....
EP00874_Dunaliella_salina_P014548              ................................................N.CLVLN.....
EP00877_Chromochloris_zofingiensis_P009162     ................................................N.SLLLN.....
EP00878_Enallax_costatus_P018548               ................................................-.-----.....
EP00878_Enallax_costatus_P043684               ................................................N.SLLLN.....
EP00878_Enallax_costatus_P046867               ................................................-.-----.....
EP00879_Flechtneria_rotunda_P021413            ................................................N.SLLLN.....
EP00880_Monoraphidium_neglectum_P007015        ................................................-.-----.....
EP00881_Raphidocelis_subcapitata_P007791       ................................................G.SLFLA.....
EP00882_Tetradesmus_deserticola_P010406        ................................................-.-----.....
EP00883_Tetradesmus_obliquus_P002630           ................................................N.SLLLN.....
EP00885_Auxenochlorella_protothecoides_P001121 ................................................N.SLLLN.....
EP00886_Chlorella_sorokiniana_P009073          ................................................N.SLLLN.....
EP00887_Chlorella_sp_A99_P003095               ................................................N.SLLLN.....
EP00888_Micractinium_conductrix_P007878        ................................................N.SLLLN.....
EP00889_Picochlorum_renovo_P006274             ................................................N.CLLLT.....
EP00890_Picochlorum_soloecismus_P002819        ................................................N.CLLLN.....
EP00891_Asterochloris_glomerata_P000738        ................................................N.CLLLN.....
EP00892_Ulva_mutabilis_P007330                 ................................................N.CPFIA.....
EP00893_Bathycoccus_prasinos_P006967           ................................................N.CLLID.....
EP00898_Chlorokybus_atmophyticus_P007824       .............................................hmgT.CLLLN.....
EP00899_Mesostigma_viride_P020095              ................................................N.CLLLS.....
EP00900_Chrysochromulina_parva_P001943         ................................................D.CKLLK.....
EP00902_Fistulifera_solaris_P003125            ................................................D.SAVLI.....
EP00903_Cladosiphon_okamuranus_P010895         ................................................Q.SAFLR.....
EP00904_Undaria_pinnatifida_P011498            ................................................G.SALLR.....
EP00905_Microchloropsis_salina_P008675         ................................................E.SKLLG....g
EP00908_Phaeocystis_cordata_P016838            ................................................D.SLLLQ.....
EP00916_Digyalum_oweni_P020952                 ................................................N.SVFIS.....
EP00928_Gymnodinium_smaydae_P008520            ...............................................pA.SSLVS.....
EP00929_Paragymnodinium_shiwhaense_P012981     ...............................................qA.SAFLK.....
EP00930_Biecheleria_cincta_P046176             ...............................................rC.SPFLG.....
EP00931_Biecheleriopsis_adriatica_P064709      ...............................................rS.SSFLS.....
EP00934_Nitzschia_sp_Nitz4_P007877             ................................................D.SALLM.....
EP00938_MAST-03A_sp_MAST-3A-sp1_P004467        ................................................K.SLILN.....
EP00940_MAST-03C_sp_MAST-3C-sp2_P003199        ................................................R.SLLLN.....
EP00941_MAST-03F_sp_MAST-3F-sp1_P003644        egkspedsd..........................imssdnkrtrvadS.CHTID.....
EP00942_MAST-04A_sp_MAST-4A-sp1_P010058        ................................................N.SKYMN.....
EP00943_MAST-04B_sp_MAST-4B-sp1_P001458        ................................................N.TKFMN.....
EP00944_MAST-04C_sp_MAST-4C-sp1_P001794        ................................................N.SKFLN.....
EP00953_Heterococcus_sp_UTEX-ZZ885_P011746     ................................................D.SALLR.....
EP00956_Cyclotella_meneghiniana_P007127        ................................................D.TKLFM.....
EP00976_Prorocentrum_cordatum_P115875          ................................................N.CLLLS.....
EP00977_Amphora_coffeiformis_P015034           ................................................E.SAVLK.....
EP00978_Attheya_sp_CCMP212_P007375             ................................................D.SALLM.....
EP00979_Chaetoceros_neogracilis_P012278        ................................................D.SALLT.....
EP00980_Cylindrotheca_fusiformis_P009116       ................................................D.SAMLR.....
EP00980_Cylindrotheca_fusiformis_P009117       ................................................-.-----.....
EP00986_Skeletonema_menzelii_P002770           ................................................D.SKLFM.....
EP00989_Cryptosporidium_parvum_P002885         ................................................K.SEFLL.....
EP01006_Ploeotia_vitrea_P012055                ................................................D.SHLVT.....
EP01012_Entosiphon_sulcatum_P040098            ................................................R.SHLLR.....
EP01023_Acetabularia_acetabulum_P053930        ................................................-.-----.....
EP01024_Parvocaulis_polyphysoides_P043235      ................................................-.-----.....
EP01025_Chloroclados_australasicus_P001238     ................................................-.-----.....
EP01025_Chloroclados_australasicus_P015426     ................................................N.SLLLA.....
EP01027_Heterolobosea_sp_BB2_P024183           ................................................D.CLMLN.....
EP01029_Cantina_marsupialis_P017958            ................................................V.DFFAS.....
EP01036_Dinobryon_divergens_P023479            ................................................T.SVLLN.....
EP01039_Chlorochromonas_danica_P009619         ................................................D.SSFLR.....
EP01041_Mallomonas_annulata_P004821            ................................................G.SALLG.....
EP01042_Synura_sphagnicola_P000681             ................................................-.-----.....
EP01080_Neovahlkampfia_damariscottae_P009737   ................................................D.CYLLN.....
EP01082_Thalassiosira_pseudonana_P016220       ................................................E.SKLFM.....
EP01083_Nonionella_stella_P143222              ................................................D.CSLLD.....
EP01083_Nonionella_stella_P157517              ................................................D.TTVLQ.....
EP01084_Bolivina_argentea_P006825              ................................................-.-----.....
EP01087_Luapelamoeba_hula_P004055              ................................................N.CLMLN.....
EP01088_Endostelium_zonatum_P002637            ................................................-.-----.....
EP01089_Gocevia_fonbrunei_P017550              ................................................-.-----.....
EP01090_Pellita_catalonica_P004166             ................................................S.CLILN.....
EP01091_Cochliopodium_minus_P018538            ................................................D.SLMLN.....
EP01094_Clydonella_sp_ATCC50884_P010088        ................................................S.CLMLS.....
EP01095_Lingulamoeba_sp_RSL-Kostka_P006689     ................................................K.CFLLR.....
EP01095_Lingulamoeba_sp_RSL-Kostka_P018161     ................................................-.-----.....
EP01096_Ripella_sp_DP13-Kostka_P015030         ................................................D.CLLLR.....
EP01096_Ripella_sp_DP13-Kostka_P016887         ................................................-.-----.....
EP01097_Dermamoeba_algensis_P007541            ................................................N.CLMLN.....
EP01099_Mayorella_cantabrigiensis_P002124      ................................................N.CLMLN.....
EP01100_Stratorugosa_tubuloviscum_P002706      ................................................N.CALLN.....
EP01101_Sappina_pedata_P000891                 ................................................S.CLMLN.....
EP01102_Stenamoeba_stenopodia_P020223          ................................................D.CLMLN.....
EP01103_Thecamoeba_quadrilineata_P017215       ................................................N.CLLLN.....
EP01104_Vermistella_antarctica_P012485         ................................................D.CLMLN.....
EP01105_Mastigella_eilhardi_P005836            ................................................G.CWLLD.....
EP01107_Rhizomastix_libera_P001933             ................................................G.CMLLN.....
EP01109_Acytostelium_subglobosum_P007172       ................................................N.CLMLN.....
EP01110_Echinostelium_bisporum_P008198         ................................................-.-----.....
EP01111_Echinosteliopsis_oligospora_P001588    ................................................-.-----.....
EP01111_Echinosteliopsis_oligospora_P016289    ................................................N.CLMLN.....
EP01112_Ceratiomyxa_fruticulosa_P002520        ................................................-.-----.....
EP01112_Ceratiomyxa_fruticulosa_P004716        ................................................H.CLFLN.....
EP01113_Clastostelium_recurvatum_P007300       ................................................-.-----.....
EP01113_Clastostelium_recurvatum_P011370       ................................................N.CLLLN.....
EP01114_Cavostelium_apophysatum_P017848        ................................................N.CLMLN.....
EP01117_Protostelium_nocturnum_P012647         ................................................N.CLMLN.....
EP01118_Nematostelium_gracile_P004208          ................................................-.-----.....
EP01118_Nematostelium_gracile_P004975          ................................................N.CLMLN.....
EP01119_Soliformovum_irregulare_P011574        ................................................S.CLMLN.....
EP01120_Amphizonella_sp_Union-15-10_P007397    ................................................D.CLLLH.....
EP01121_Diplochlamys_sp_Union-15-3_P019360     ................................................-.-----.....
EP01122_Echinamoeba_exundans_P012668           ................................................D.SLLLN.....
EP01124_Arcella_intermedia_P018740             ................................................D.CELLN.....
EP01125_Pyxidicula_operculata_P007527          ................................................D.CELLN.....
EP01126_Amoeba_proteus_P033672                 ................................................T.CDLLN.....
EP01126_Amoeba_proteus_P033674                 ................................................T.CDLLN.....
EP01127_Copromyxa_protea_P021066               ................................................D.CQLLN.....
EP01128_Nolandella_sp_AFSM9_P008295            ................................................S.CELLN.....
EP01129_Flabellula_baltica_P012166             ................................................K.CNFLS.....
EP01130_Rhizamoeba_saxonica_P005614            ................................................-.-----.....
EP01130_Rhizamoeba_saxonica_P005615            ................................................G.CELLN.....
EP01132_Coremiostelium_polycephalum_P007548    ................................................N.CLMLN.....
EP01155_Anaeramoeba_flamelloides_P041329       ................................................D.CLILN.....
EP01156_Anaeramoeba_ignava_P018538             ................................................T.SRLLT.....
EP00130_Batrachochytrium_dendrobatidis_P003933 ................................................-.-----.....
EP00131_Spizellomyces_punctatus_P007701        ................................................-.-----.....
EP00151_Rhizophagus_irregularis_P019353        ................................................D.SQFLN.....
EP00152_Rhizopus_delemar_P012886               ................................................S.CSFLN.....
EP00153_Phycomyces_blakesleeanus_P002292       ................................................R.CAFLN.....
EP00839_Anaeromyces_robustus_P007180           ................................................N.TPKLQ.....
EP00843_Neocallimastix_californiae_P003814     ................................................N.TPKLQ.....
EP00846_Dimargaris_cristalligena_P004125       ................................................K.SAFLN.....
EP00848_Thamnocephalis_sphaerospora_P001159    ................................................D.CALLN.....
EP00849_Syncephalis_pseudoplumigaleata_P001457 ................................................D.STSSN.....
EP00861_Lobosporangium_transversale_P006548    ................................................K.CALLN.....
EP00863_Basidiobolus_meristosporus_P005113     ................................................K.CLLLN.....
EP00865_Coemansia_reversa_P000943              ................................................S.STMIS.....
EP00160_Parvularia_atlantis_P020733            ................................................T.CVLLN.....
EP00035_Acanthoeca_spectabilis_P022877         ................................................N.SLMLS.....
EP00037_Helgoeca_nana_P004136                  ................................................D.SLMLS.....
EP00038_Savillea_parva_P012438                 ................................................N.SLMLN.....
EP00039_Didymoeca_costata_P013001              ................................................S.SLMLN.....
EP00040_Diaphanoeca_grandis_P031070            ................................................N.SLMLN.....
EP00041_Stephanoeca_diplocostata_P029207       ................................................A.SLMLN.....
EP00042_Codosiga_hollandica_P036992            ................................................N.CLLLN.....
EP00043_Microstomoeca_roanoka_P005253          ................................................E.TFFLD.....
EP00044_Salpingoeca_rosetta_P004410            ................................................E.TFFLD.....
EP00045_Choanoeca_perplexa_P012992             ................................................E.SFFLT.....
EP00046_Monosiga_brevicollis_P007902           ................................................E.SFFLN.....
EP00047_Mylnosiga_fluctuans_P007586            ................................................N.SLMLN.....
EP00048_Salpingoeca_helianthica_P020201        ................................................S.SVLLN.....
EP00049_Salpingoeca_infusionum_P008307         ................................................D.SFFLD.....
EP00050_Salpingoeca_kvevrii_P021971            ................................................D.SLMLN.....
EP00051_Salpingoeca_urceolata_P009442          ................................................H.SLMLN.....
EP00052_Salpingoeca_macrocollata_P006544       ................................................H.SLMLS.....
EP00053_Salpingoeca_punica_P008096             ................................................N.SLMLS.....
EP00054_Salpingoeca_dolichothecata_P021433     ................................................E.CLMLN.....
EP00055_Hartaetosiga_balthica_P008198          ................................................E.SFFLD.....
EP00056_Hartaetosiga_gracilis_P011464          ................................................E.SFFLD.....
EP00056_Hartaetosiga_gracilis_P011472          ................................................-.-----.....
EP00120_Capsaspora_owczarzaki_P006736          ................................................E.SVLLN.....
EP00123_Amoebidium_parasiticum_P009695         ................................................D.SLMLK.....
EP00123_Amoebidium_parasiticum_P009696         ................................................-.-----.....
EP00124_Ichthyophonus_hoferi_P001249           ................................................D.SLMLK.....
EP00125_Sphaeroforma_arctica_P008397           ................................................E.SYFLK.....
EP00126_Sphaerothecum_destruens_P012746        ................................................N.CVLLN.....
EP00128_Syssomonas_multiformis_P009879         ................................................D.SLMLN.....
EP00128_Syssomonas_multiformis_P009880         ................................................-.-----.....
EP00729_Bicosta_minor_P021918                  ................................................S.SMMLS.....
EP00730_Choanoeca_flexa_P000627                ................................................E.SFFFT.....
EP00912_Choanoflagellata_sp_UC4_P002349        ................................................Q.SQFID.....
EP01134_Creolimax_fragrantissima_P000354       ................................................D.SYLLK.....
EP01135_Chromosphaera_perkinsii_P005659        ................................................N.CVLLQ.....
EP01136_Pigoraptor_vietnamica_P011684          ................................................-.-----.....
EP01137_Pigoraptor_chileana_P036598            ................................................D.CLFIN.....
EP01147_Barroeca_monosierra_P009390            ................................................E.TFFLD.....
EP00057_Strongylocentrotus_purpuratus_P002723  ................................................D.CLMLN.....
EP00058_Branchiostoma_floridae_P019184         ................................................E.CLMLN.....
EP00059_Ciona_intestinalis_P005572             ................................................D.CLMLN.....
EP00074_Homo_sapiens_P049208                   ................................................D.CLMLN.....
EP00090_Calanus_glacialis_P047200              ................................................D.CLMLN.....
EP00096_Caligus_rogercresseyi_P008911          ................................................D.CLMLN.....
EP00099_Drosophila_melanogaster_P011015        ................................................D.CLMLN.....
EP00103_Capitella_teleta_P012341               ................................................S.NISIR.....
EP00110_Nematostella_vectensis_P004567         ................................................E.CLMLN.....
EP00110_Nematostella_vectensis_P021913         ................................................-.-----.....
EP00114_Trichoplax_sp_H2_P008345               ................................................D.CLVCK.....
EP00115_Mnemiopsis_leidyi_P006857              ................................................D.CIMLN.....
EP00118_Oscarella_pearsei_P013021              ................................................-.-----.....
EP00118_Oscarella_pearsei_P013022              ................................................E.CVLLN.....
EP00119_Amphimedon_queenslandica_P013105       ................................................D.CLMLK.....
                                                                                                           

EP00060_Petromyzon_marinus_P005314             FT...VK-..----......................................------..
EP00072_Mus_musculus_P018204                   FT...VKL..ISDA......................................GYQGEI..
EP00085_Daphnia_pulex_P025794                  FT...IKL..ISDA......................................GFQGEI..
Bacteria_NZJA01000142.1_4_1770_4001_1          VA...IQH..AWQH......................................GHADEV..
EP00002_Diphylleia_rotans_P000997              LA...IQL..TSDA......................................GFNTEM..
EP00003_Mantamonas_plastica_P015013            FA...IQQ..ISEV......................................GHFSEI..
EP00004_Rigifila_ramosa_P026309                FI...VRR..ICEA......................................GFENEI..
EP00007_Cunea_sp_BSH-02190019_P009002          FS...IQR..ISRA......................................GFYHEI..
EP00013_Stygamoeba_regulata_P007244            FA...VQR..ISDL......................................GHQDEI..
EP00019_Armaparvus_languidus_P000691           FA...IQR..ISDA......................................GHQSE-..
EP00021_Heterostelium_album_P000910            FA...IQK..ISDA......................................GYQNEI..
EP00022_Cavenderia_fasciculata_P004096         FA...IQK..ISDA......................................GYQNEI..
EP00023_Dictyostelium_discoideum_P012373       FI...IQR..ISDS......................................GYQNEI..
EP00025_Tieghemostelium_lacteum_P008603        FA...VQR..ISDA......................................GYQNEI..
EP00026_Physarum_polycephalum_P006003          FA...IQR..ISDL......................................GLQGEI..
EP00027_Filamoeba_sp_ATCC50430_P002312         --...---..----......................................------..
EP00029_Vermamoeba_vermiformis_P013413         FA...IQR..ISDA......................................GHQTEI..
EP00031_Thecamonas_trahens_P007415             FA...IRN..ISDA.....................................pECSREL..
EP00161_Ancyromonas_sigmoides_P021858          --...---..----......................................------..
EP00161_Ancyromonas_sigmoides_P027111          FA...VQR..IIKQ......................................GHREEV..
EP00162_Nutomonas_longa_P003231                --...---..----......................................------..
EP00162_Nutomonas_longa_P022234                YA...ITA..IIES......................................GFKSEV..
EP00176_Chondrus_crispus_P003340               LL...TREsrLSQA......................................GINQEV..
EP00177_Eucheuma_denticulatum_P000810          LL...TREtrLAKA......................................GITHDV..
EP00178_Gracilaria_changii_P006385             TL...MRE..KRLK......................................---DAD..
EP00178_Gracilaria_changii_P006757             RI...YRGtrLLQI......................................GYSES-..
EP00181_Compsopogon_caeruleus_P006351          YI...SRR..LALY......................................ESTKGA..
EP00187_Rhodella_violacea_P001074              --...---..----......................................------..
EP00189_Rhodosorus_marinus_P001308             YA...IRR..MDMA......................................ISVSDI..
EP00192_Tetraselmis_astigmatica_P008652        FA...IQK..ILYQ......................................GHESEV..
EP00202_Volvox_carteri_P004831                 FA...IQK..IMKM......................................GYQDEV..
EP00203_Chlorella_variabilis_P009562           FA...IHK..ILMQ.....................................pGREKEV..
EP00206_Coccomyxa_subellipsoidea_P006522       YA...IQK..ILQA......................................GHEDEV..
EP00211_Chloroparvula_japonica_P008908         YA...VQR..IASD......................................GHWKEI..
EP00212_Chloropicon_laureae_P007880            --...---..----......................................------..
EP00212_Chloropicon_laureae_P008405            --...---..--QQ......................................GYDKEV..
EP00213_Chloropicon_mariensis_P000147          FA...VHH..ILQQ......................................GFDKEV..
EP00215_Chloropicon_roscoffensis_P004595       FA...VHH..ILQQ......................................GFDKEV..
EP00217_Crustomastix_stigmatica_P016352        FA...VHR..IWSD......................................GHREAV..
EP00222_Ostreococcus_lucimarinus_P003530       CA...IQH..AWQR......................................GMRHEV..
EP00224_Ostreococcus_tauri_P002010             CA...IQH..AWQR......................................GMRHEV..
EP00227_Mantoniella_beaufortii_P005050         IA...IQH..AWHH......................................GHGDEV..
EP00227_Mantoniella_beaufortii_P007189         --...---..----......................................------..
EP00230_Micromonas_polaris_P007127             VA...IQH..AWQH......................................GHQDEV..
EP00231_Micromonas_pusilla_P003123             IA...IQH..AWQH......................................GHADEV..
EP00232_Nephroselmis_pyriformis_P006497        YA...IQY..IWHK......................................GHEDEI..
EP00240_Pyramimonas_obovata_P013045            --...---..----......................................------..
EP00241_Pyramimonas_parkeae_P000942            CA...IQS..IWKA......................................GYESEV..
EP00279_Guillardia_theta_P013221               FA...MER..ISQQ.....................................vGLEAEK..
EP00282_Hemiselmis_andersenii_P000485          YA...MAE..ISQK......................................GLEADK..
EP00283_Hemiselmis_rufescens_P018612           --...---..----......................................------..
EP00290_Baffinella_frigidus_P023107            YA...MER..ISEV.....................................rGVNAVK..
EP00290_Baffinella_frigidus_P050005            YA...MER..ISEV.....................................rGVNAVK..
EP00292_Cryptomonas_paramecium_P021012         YA...IQC..LSDV......................................GLDADK..
EP00300_Choanocystis_sp_HF-7_P005596           FA...ITE..IVNH......................................NKVEEV..
EP00301_Raphidiophrys_heterophryoidea_P010501  FM...LQI..LSQQ......................................-HSDEL..
EP00302_Diacronema_sp_CCMP2436_P051781         --...---..----......................................------..
EP00306_Pavlova_sp_CCMP459_P019479             --...---..----......................................------..
EP00308_Calcidiscus_leptoporus_P024665         -A...LQL..NTPA......................................VCGVEL..
EP00323_Chrysochromulina_tobinii_P010617       AT...VGE..LSKG......................................EHASEV..
EP00327_Prymnesium_parvum_P030698              FA...VKD..ISEG......................................EHAAEV..
EP00364_Plasmodium_chabaudi_P002648            --...---..----......................................------..
EP00367_Plasmodium_vivax_P001334               CL...YED..YINKy....................................yCDDEES..
EP00369_Babesia_microti_P003061                AW...YQD..YTNN......................................YQQNSI..
EP00370_Babesia_bigemina_P001647               SW...YQD..YMNTasa................................hmkL---EQ..
EP00371_Babesia_bovis_P001317                  SW...YQD..YINNast................................nmkMSHSDIdl
EP00372_Theileria_equi_P002442                 SW...YQD..YMNNfnsyi............................kmeknGLKNE-..
EP00374_Theileria_orientalis_P003459           SW...YQD..YMNNfss................................hmkMEQSEVnk
EP00375_Theileria_parva_P001519                SW...YQD..YMNNfss................................yikMEQSEVnk
EP00381_Gregarina_niphandrodes_P004898         AF...LQD..YSEN......................................PNLK--..
EP00384_Cryptosporidium_muris_P002498          AF...LQD..LQNF.....................................sKINPSI..
EP00390_Vitrella_brassicaformis_P020743        SI...VSG..IAHAvs..................................paETVEEI..
EP00397_Hematodinium_sp_SG-2012_P012577        QV...VEM..ISDR......................................GFDREV..
EP00401_Gymnodinium_catenatum_P062449          LL...LLQ..ISEE.....................................eRNEEEL..
EP00419_Tripos_fusus_P043185                   AV...LLQ..ISEA.....................................eNYKDEL..
EP00434_Breviolum_minutum_P037836              GL...LYE..IGEA.....................................gKNFDEL..
EP00435_Cladocopium_sp_Y103_P057800            GL...LVQ..IAEA.....................................dKNFDEV..
EP00439_Symbiodinium_sp_Y106_P052123           QV...LRD..IAAQ.....................................qEFHKEL..
EP00439_Symbiodinium_sp_Y106_P052240           QV...LRD..IAAQ.....................................qEFHKEL..
EP00440_Ansanella_granifera_P041894            AV...LWQ..ISEA.....................................hSYKDEL..
EP00443_Scrippsiella_acuminata_P089521         TV...LLH..LSDS.....................................eDFKEEL..
EP00450_Noctiluca_scintillans_P035329          CV...LHQ..ISED.....................................dSFAEEL..
EP00455_Lapot_gusevi_P006336                   SY...VQP..LLQQ.....................................vASQNSK..
EP00457_Paulinella_chromatophora_P017215       FA...IQE..AAKRq...................................esSFSNTI..
EP00465_Bigelowiella_longifila_P000502         LL...GSV..DSPA......................................DSQNQE..
EP00467_Chlorarachnion_reptans_P023229         YI...CNL.dPEDE......................................GRGHDF..
EP00468_Gymnochlora_sp_CCMP2014_P008448        LL...KKK..LDPDtq..................................tsSSQTQP..
EP00469_Lotharella_globosa_P000865             FL...QK-..----......................................------..
EP00473_Plasmodiophora_brassicae_P009540       FA...IKK..IGED......................................GHGSEL..
EP00474_Spongospora_subterranea_P009598        FA...IRK..ISEE......................................GHGNEL..
EP00475_Leptophrys_vorax_P032518               FA...IQK..ISDE......................................GLSTEL..
EP00480_Reticulomyxa_filosa_P002022            --...---..----......................................------..
EP00480_Reticulomyxa_filosa_P012178            --...---..----......................................------..
EP00484_Ammonia_sp_Unknown_P004260             Y-...KQR..IFAS......................................--IDEI..
EP00485_Elphidium_margaritaceum_P014571        --...IDA..IAQS......................................FGDTTV..
EP00500_Bicosoecida_sp_ms1_P013747             YC...VQW..MAEK......................................GLGKEL..
EP00510_Aplanochytrium_minuta_P005676          FC...VNA..ITKA......................................GFHAEV..
EP00512_Aurantiochytrium_limacinum_P010212     --...---..----......................................------..
EP00512_Aurantiochytrium_limacinum_P014778     FA...VRA..MCKE......................................GHHNEV..
EP00513_Hondaea_fermentalgiana_P009881         FA...VRA..MCKE......................................GHHAEV..
EP00514_Thraustochytrium_sp_LLF1b_P008456      FC...VKA..ICKAgrhaevt.......................xvkaickaGRHAEV..
EP00516_Mucochytrium_quahogii_P012347          FA...VKA..ICKA......................................GHHAEV..
EP00518_Triparma_eleuthera_P020383             YF...LTQ..MSKA......................................GHHSLL..
EP00520_Triparma_pacifica_P003698              YC...LKQ..ISKR......................................GHHDEL..
EP00521_Asterionellopsis_glacialis_P011119     YC...LEA..ISQK......................................GHHREI..
EP00522_Entomoneis_paludosa_P000360            YC...LRT..ISKR......................................GHHREI..
EP00523_Entomoneis_sp_CCMP467_P010947          YC...LRT..ISKK......................................GHHREI..
EP00525_Craspedostauros_australis_P010244      --...---..----......................................------..
EP00529_Nitzschia_sp_RCC80_P003496             FA...LKR..ISEK......................................GHHREI..
EP00531_Pseudo-nitzschia_arenysensis_P017659   YC...LQS..ISKR......................................GHHREI..
EP00532_Pseudo-nitzschia_australis_P006168     YC...LQS..ISKR......................................GHHREI..
EP00533_Pseudo-nitzschia_delicatissima_P009290 YC...LQS..ISKR......................................GHHREI..
EP00533_Pseudo-nitzschia_delicatissima_P009746 YC...LQS..ISKR......................................GHHREI..
EP00535_Pseudo-nitzschia_heimii_P011088        YC...LQS..ISKR......................................GYHREI..
EP00537_Pseudo-nitzschia_pungens_P007959       YC...LQS..ISKR......................................GHHREI..
EP00539_Tryblionella_compressa_P001024         --...---..----......................................------..
EP00539_Tryblionella_compressa_P003339         --...---..----......................................------..
EP00540_Astrosyne_radiata_P000237              YC...LSS..ISKR......................................GHHREI..
EP00541_Cyclophora_tenuis_P001330              --...---..----......................................------..
EP00541_Cyclophora_tenuis_P010022              YC...LSS..ISKR......................................GHHREI..
EP00546_Thalassionema_frauenfeldii_P019517     WC...LTS..ISKA......................................GYHREI..
EP00547_Thalassionema_nitzschioides_P008849    WC...LTS..ISKG......................................GHHREI..
EP00548_Thalassiothrix_antarctica_P009479      YC...LKN..ISKR......................................GHHREI..
EP00548_Thalassiothrix_antarctica_P012171      --...---..----......................................------..
EP00553_Chaetoceros_curvisetus_P004345         --...---..----......................................------..
EP00554_Chaetoceros_debilis_P001258            YC...LEE..ISKR......................................GHHREI..
EP00554_Chaetoceros_debilis_P010947            YC...LEE..ISKR......................................GHHREI..
EP00555_Chaetoceros_dichaeta_P005012           --...---..----......................................------..
EP00557_Chaetoceros_sp_GSL56_P008390           LL...LKS..ISKR......................................GYHREI..
EP00559_Dactyliosolen_fragilissimus_P007366    YC...IEE..ISKR......................................GYHREI..
EP00562_Extubocellulus_spinifer_P003407        YC...LKE..ISKR......................................GHHREI..
EP00563_Minutocellus_polymorphus_P003970       YC...LKS..ISKR......................................GHHREI..
EP00563_Minutocellus_polymorphus_P010573       --...---..----......................................------..
EP00566_Odontella_aurita_P001469               YC...LQT..ISKR......................................GHHREI..
EP00566_Odontella_aurita_P016030               --...---..----......................................------..
EP00569_Conticribra_weissflogii_P000309        YC...LQS..ISKL......................................GHHRAI..
EP00569_Conticribra_weissflogii_P010942        YC...LQS..ISKL......................................GHHRAI..
EP00571_Detonula_confervacea_P009666           YC...LQS..ISNL......................................GHHRAI..
EP00578_Thalassiosira_sp_NH16_P001121          --...---..----......................................------..
[truncated: 1,767,822 more chars]
