# Supplementary material for: Evolution of promoter-proximal pausing enabled a new layer of transcription control
Source: bioRxiv. 2024 Oct 12:2023.02.19.529146. Preprint. [Version 2] doi: 10.1101/2023.02.19.529146 (PMC11482795; doi:10.1101/2023.02.19.529146)
Supplement: Supplement 1 [file media-1.zip › Other Supplemental Materials/NELFCD/NELFCDNELFqueriesalleval10_taxatrimmed_80.linsi.fasta]

>EP00002_Diphylleia_rotans_P000997_TRINITY_DN1053_c0_g1_i2.p1_TRINITY_DN1053_c0_g1_TRINITY_DN1053_c0_g1_i2.p1_ORF_type_complete_len_589_score_103.46_TRINITY_DN1053_c0_g1_i2_383-2149
------------------------------------------------------------
------------------------------------------------------------
------------------------------------------------------------
------------------------------------------------------------
------------------------------------------------------------
------------------------------------------------------------
------------------------------------------------------------
------------------------------------------------------------
------------------------------------------------------------
------------------------------------------------------------
------------------------------------------------------------
------MSGKQS------------------------------------------------
------------------------------------------------------------
------------------------------------------------------------
------------------------------------------------------------
------------------------------------------------------------
------------------------------------------------------------
------------------------------------------------------------
------------------------------------------------------------
------------------------------------------------------------
------------------------------------------------------------
------------------------------------------------------------
------------------------------------------------------------
------------------------------------------------------------
------------------------------------------------------------
------------------------------------------------------------
------------------------------------------------------------
------------------------------------------------------------
------------------------------------------------------------
------------------------------------------------------------
-----------------------------------------------------SDGSAQP
L------------NS-------------------DQRE------------ALA-------
--R-LQQPDAIFQR----DVF-QSLV-------R--------------------------
-----------FI----N-L-G--------------------------------------
-----G-V-------PQ---------D--------------AI-EG--------------
-------FSTSYR-------GV-----------PVM------CNLV-SE-----WL--Q-
--------------V------A-----------G--------------------------
VSG---------------------------------------------------------
------------------------------------------------DQ----VE----
------------------------------------------------------------
----------------QM---------------------TRS-H---FR-------H---
--LVL-----KHFD-PNKT--------D-Q-I----F-----------A----A------
-------------MS----------S----APD--------WLKE------MI-------
--------------GHDV------------------W--RNMLY--------TL------
SE--M----H----------------N------------N-CLML-N-----LA------
---IQL---TSDA--------------------------------------GFNTEM---
---A-SLS-------T--------------------AAS----------NFAV-------
-FN---SVVLEHL-------R-RISQ----------------------S-----------
--------------------------------------KT--------------------
------------E----------E-------------------------T-L-------K
----------NQ------------IE---------------------------E------
-F---ATFCSH--------GQH---T--------------------------YVYIQA--
--------------LL-HRL--------S-------------------------------
-------SE-------------------------F----Q--------------------
------------------S-----------------------------------------
--------------------------T---------------------------------
---AF-LR---------------------LIEDI---------------SA-ISQ-----
------------------------------------------------------------
----KQ---------------------SNLS----LKL----------------------
-------------------------------------SLLL-------------------
----TD--------------------------------AY--------------LY----
-------------P----------------------------------------------
----------------------D-------------------------------------
---------AAA-G------IASI----------------IE-S------GNT-------
------------------------------------------------------------
----------------------------------N----AA----------D--------
-------------------------------------ISKI-HK----------QY----
--------------------S---------------------------------------
---------------------------------------------------------Q--
-----------------------------------------------P---N--------
----------------P-------------------------------------------
------------------------------P-----------------------------
------------------------------------------------------------
---------------------------------------------------P--------
------------------------------ARL----------------------LRHK-
----TLFDTIIR-DLF-----------------------N--------P-----------
-----K-------RE------------------I-AP-----------------AF---I
E----------------RYVYVLAFA----------------------------------
----------------------------------S---------A-------A-------
-----------------------------D-------------------D------D---
--------RVFKPG------------------------------------------ST--
-EV---------------------------------------LSGSL-------------
-----------SLEK--------------------------------------------F
K-------------------------------------------ETQ-------------
S-ALMQTVQIC-----------RKN----------------------LTG--I-E-----
----MMP----------------------------------------------HL-----
--D---QI-V-SHMQ-----HP-------------V----------IRISLV--------
-------------AWLT-M-----------------------------------------
---------------------------------NL-----------------SDKS----
---------------F-F--------V-S--N---------------------------H
LS---------------------------ST-QS------T-YVLLI-KRVIP-MQTFE-
---SLDI------------LNLLTQ----------LSN-E-T------------------
-----VSR----------------------------------E-----------------
-GTQ------------F--------------------------VEL-Q-----------K
DVINLFIDLL-L------------------------------------------------
----------------------HG----------------------DVE------K----
----------------TAS----AL-EN--------------------------------
---------------WL-------------------G--S-H----DTAYSRHCVAK---
------------------MLSLV-----------E------P----------PFSA----
-----------YF-VNFVLRLAQ-------------------------------------
-----LANL-I-------------------------------------------------
----------------------------------------EP-V----------------
-------------------------------------HR----------C----PD----
------------------------------------------------------------
------I------------------------------------RA---------------
------------------VM---------------------S------------------
-----------------SFLGS--------------------------------------
------------------------------------------------------------
--IA----------------------------E-QAASGK--------------------
------------------------------------------------------------
------------------------------------------------------------
------------------------------------------------------------
-------------------------EID--------------------------------
------------------------------------------------------------
------------------------------------------------------------
------------------------------------------------------------
-----------------------------------G------------------------
----SLLS----------------------------------------------------
------------------------------------------------------------
---------------------------------------KIQEIYRATAT----------
------------------------------------------------------------
------------------------------------------------------------
------------------------------------------------------------
------------------------------------------------------------
------------------------------------------------------------
------------------------------------------------------------
------------------------------------------------------------
------------------------------------------------------------
------------------------------------------------------------
------------------------------------------------------------
------------------------------------------------------------
------------------------------------------------------------
------------------------------------------------------------
------------------------------------------------------------
------------------------------------------------------------
------------------------------------------------------------
------------------------------------------------------------
------------------------------------------------------------
------------------------------------------------------------
------------------------------------------------------------
------------------------------------------------------------
------------------------------------------------------------
------------------------------------------------------------
------------------------------------------------------------
------------------------------------------------------------
------------------------------------------------------------
------------------------------------------------------------
------------------------------------------------------------
------------------------------------------------------------
------------------------------------------------------------
------------------------------------------------------------
------------------------------------------------------------
------------------------------------------------------------
------------------------------------------------------------
------------------------------------------------------------
------------------------------------------------------------
------------------------------------------------------------
------------------------------------------------------------
------------------------------------------------------------
------------------------------------------------------------
------------------------------------------------------------
------------------------------------------------------------
------------------------------------------------------------
------------------------------------------------------------
------------------------------------------------------------
------------------------------------------------------------
------------------------------------------------------------
------------------------------------------------------------
------------------------------------------------------------
------------------------------------------------------------
------------------------------------------------------------
------------------------------------------------------------
------------------------------------------------------------
------------------------------------------------------------
------------------------------------------------------------
------------------------------------------------------------
------------------------------------------------------------
------------------------------------------------------------
------------------------------------------------------------
------------------------------------------------------------
------------------------------------------------------------
------------------------------------------------------------
------------------------------------------------------------
------------------------------------------------------------
------------------------------------------------------------
------------------------------------------------------------
------------------------------------------------------------
------------------------------------------------------------
------------------------------------------------------------
------------------------------------------------------------
------------------------------------------------------------
------------------------------------------------------------
------------------------------------------------------------
------------------------------------------------------------
-------------------------------------
>EP00003_Mantamonas_plastica_P014875_TRINITY_DN25572_c0_g1_i1.p1_TRINITY_DN25572_c0_g1_TRINITY_DN25572_c0_g1_i1.p1_ORF_type_internal_len_127_score_45.02_TRINITY_DN25572_c0_g1_i1_2-379
------------------------------------------------------------
------------------------------------------------------------
------------------------------------------------------------
------------------------------------------------------------
------------------------------------------------------------
------------------------------------------------------------
------------------------------------------------------------
------------------------------------------------------------
------------------------------------------------------------
------------------------------------------------------------
------------------------------------------------------------
------------------------------------------------------------
------------------------------------------------------------
------------------------------------------------------------
------------------------------------------------------------
------------------------------------------------------------
------------------------------------------------------------
------------------------------------------------------------
------------------------------------------------------------
------------------------------------------------------------
------------------------------------------------------------
------------------------------------------------------------
------------------------------------------------------------
------------------------------------------------------------
------------------------------------------------------------
------------------------------------------------------------
------------------------------------------------------------
------------------------------------------------------------
------------------------------------------------------------
------------------------------------------------------------
------------------------------------------------------------
------------------------------------------------------------
------------------------------------------------------------
------------------------------------------------------------
------------------------------------------------------------
------------------------------------------------------------
------------------------------------------------------------
------------------------------------------------------------
------------------------------------------------------------
------------------------------------------------------------
------------------------------------------------------------
------------------------------------------------------------
------------------------------------------------------------
------------------------------------------------------------
------------------------------------------------------------
------------------------------------------------------------
------------------------------------------------------------
------------------------------------------------------------
------------------------------------------------------------
------------------------------------------------------------
------------------------------------------------------------
------------------------------------------------------------
------------------------------------------------------------
------------------------------------------------------------
------------------------------------------------------------
------------------------------------------------------------
------------------------------------------------------------
------------------------------------------------------------
------------------------------------------------------------
------------------------------------------------------------
------------------------------------------------------------
------------------------------------------------------------
------------------------------------------------------------
------------------------------------------------------------
------------------------------------------------------------
------------------------------------------------------------
------------------------------------------------------------
------------------------------------------------------------
------------------------------------------------------------
------------------------------------------------------------
------------------------------------------------------------
------------------------------P-----------------------------
------------------------------------------------------------
------------------------------------------------------------
------------------------------------------------------------
------------------------------------------------------------
------------------------------------------------------------
------------------------------------------------------------
------------------------------------------------------------
------------------------------------------------------------
------------------------------------------------------------
------------------------------------------------------------
------------------------------------------------------------
------------------------------------------------------------
------------------------------------------------------------
------------------------------------------------------------
------------------------------------------------------------
------------------------------------------------------------
------------------------------------------------------------
------------------------------------------------------------
------------------------------------------------------------
---KSQV----------------------------------K------------------
------------------------------------------D-----------------
-AET------------L--------------------------MQI-Q-----------Q
MLMNGLVHLA-L------------------------------------------------
----------------------CG----------------------HAI------E----
----------------VFE----TI-TM--------------------------------
---------------IA-------------------D--T-T----DQYLVRFFITE---
------------------FLSNI-----------E------P----------PFSN----
-----------TF-VRAILSLVT-------------------------------------
----SSDKI-M-------------------------------------------------
----------------------------------------NS-L----------------
-------------------------------------RT-K-------------------
------------------------------------------------------------
-------------------------------------------KD---------------
------------------II---------------------E------------------
-----------------AFLTS--------------------------------------
------------------------------------------------------------
--IR----------------------------D---------------------------
------------------------------------------------------------
------------------------------------------------------------
------------------------------------------------------------
------------------------------------------------IGEED-------
------------------------------------------------------------
------------------------------------------------------------
------------------------------------------------------------
------------------------------------------------------------
----KEIQ----------------------------------------------------
------------------------------------------------------------
---------------------------------------DMATKAKVFFTKLE-------
------------------------------------------------------------
------------------------------------------------------------
------------------------------------------------------------
------------------------------------------------------------
------------------------------------------------------------
------------------------------------------------------------
------------------------------------------------------------
------------------------------------------------------------
------------------------------------------------------------
------------------------------------------------------------
------------------------------------------------------------
------------------------------------------------------------
------------------------------------------------------------
------------------------------------------------------------
------------------------------------------------------------
------------------------------------------------------------
------------------------------------------------------------
------------------------------------------------------------
------------------------------------------------------------
------------------------------------------------------------
------------------------------------------------------------
------------------------------------------------------------
------------------------------------------------------------
------------------------------------------------------------
------------------------------------------------------------
------------------------------------------------------------
------------------------------------------------------------
------------------------------------------------------------
------------------------------------------------------------
------------------------------------------------------------
------------------------------------------------------------
------------------------------------------------------------
------------------------------------------------------------
------------------------------------------------------------
------------------------------------------------------------
------------------------------------------------------------
------------------------------------------------------------
------------------------------------------------------------
------------------------------------------------------------
------------------------------------------------------------
------------------------------------------------------------
------------------------------------------------------------
------------------------------------------------------------
------------------------------------------------------------
------------------------------------------------------------
------------------------------------------------------------
------------------------------------------------------------
------------------------------------------------------------
------------------------------------------------------------
------------------------------------------------------------
------------------------------------------------------------
------------------------------------------------------------
------------------------------------------------------------
------------------------------------------------------------
------------------------------------------------------------
------------------------------------------------------------
------------------------------------------------------------
------------------------------------------------------------
------------------------------------------------------------
------------------------------------------------------------
------------------------------------------------------------
------------------------------------------------------------
------------------------------------------------------------
------------------------------------------------------------
------------------------------------------------------------
------------------------------------------------------------
------------------------------------------------------------
------------------------------------------------------------
------------------------------------------------------------
------------------------------------------------------------
------------------------------------------------------------
------------------------------------------------------------
------------------------------------------------------------
------------------------------------------------------------
-------------------------------------
>EP00003_Mantamonas_plastica_P015013_TRINITY_DN25704_c0_g1_i1.p1_TRINITY_DN25704_c0_g1_TRINITY_DN25704_c0_g1_i1.p1_ORF_type_internal_len_138_score_49.43_TRINITY_DN25704_c0_g1_i1_1-411
------------------------------------------------------------
------------------------------------------------------------
------------------------------------------------------------
------------------------------------------------------------
------------------------------------------------------------
------------------------------------------------------------
------------------------------------------------------------
------------------------------------------------------------
------------------------------------------------------------
------------------------------------------------------------
------------------------------------------------------------
------------------------------------------------------------
------------------------------------------------------------
------------------------------------------------------------
------------------------------------------------------------
------------------------------------------------------------
------------------------------------------------------------
------------------------------------------------------------
------------------------------------------------------------
------------------------------------------------------------
------------------------------------------------------------
------------------------------------------------------------
------------------------------------------------------------
------------------------------------------------------------
------------------------------------------------------------
------------------------------------------------------------
------------------------------------------------------------
------------------------------------------------------------
------------------------------------------------------------
------------------------------------------------------------
------------------------------------------------------------
------------------------------------------------------------
------------------------------------------------------------
------------------------------------------------------------
------------------------------------------------------------
------------------------------------------------------------
------------------------------------------------------------
------------------------------------------------------------
------------------------------------------------------------
------------------------------------------------------------
------------------------------------------------------------
------------------------------------------------------------
------------------------------------------------------------
------------------------------------------------------------
------------------------------------------LLL-N-----FA------
---IQQ---ISEV--------------------------------------GHFSEI---
---S-SAS-------T--------------------ASA----------FFSV-------
-YN---GVVTEAL-------S-SIIA----------------------C-----------
--------------------------------------DG--------------------
------------E----------H-------------------------E-L-------N
----------HL------------LE---------------------------S------
-F---VNMAVT--------SQQ---T--------------------------YLYSQT--
--------------ML-QRL--------I-------------------------------
-------QG------------------NP----------R--------------------
------------------N-----------------------------------------
--------------------------EN--------------------------------
----L-RR---------------------LSQEL---------------ET-EVS-----
------------------------------------------------------------
----KK--------G-----------VLKMM----WKL----------------------
-------------------------------------NTML-------------------
----NME-------------------------------MT--------------QY----
-------------P----------------------------------------------
----------------------E-------------------------------------
---------VAS-A------LSTM----------------M-------------------
------------------------------------------------------------
------------------------------------------------------------
------------------------------------------------------------
------------------------------------------------------------
------------------------------------------------------------
------------------------------------------------------------
------------------------------------------------------------
------------------------------------------------------------
------------------------------------------------------------
------------------------------------------------------------
------------------------------------------------------------
------------------------------------------------------------
------------------------------------------------------------
------------------------------------------------------------
------------------------------------------------------------
------------------------------------------------------------
------------------------------------------------------------
------------------------------------------------------------
------------------------------------------------------------
------------------------------------------------------------
------------------------------------------------------------
------------------------------------------------------------
------------------------------------------------------------
------------------------------------------------------------
------------------------------------------------------------
------------------------------------------------------------
------------------------------------------------------------
------------------------------------------------------------
------------------------------------------------------------
------------------------------------------------------------
------------------------------------------------------------
------------------------------------------------------------
------------------------------------------------------------
------------------------------------------------------------
----------------------I-----------K-------------------------
------------------------------------------------------------
------------------------------------------------------------
------------------------------------------------------------
------------------------------------------------------------
------------------------------------------------------------
------------------------------------------------------------
------------------------------------------------------------
------------------------------------------------------------
------------------------------------------------------------
------------------------------------------------------------
------------------------------------------------------------
------------------------------------------------------------
------------------------------------------------------------
------------------------------------------------------------
------------------------------------------------------------
------------------------------------------------------------
------------------------------------------------------------
------------------------------------------------------------
------------------------------------------------------------
------------------------------------------------------------
------------------------------------------------------------
------------------------------------------------------------
------------------------------------------------------------
------------------------------------------------------------
------------------------------------------------------------
------------------------------------------------------------
------------------------------------------------------------
------------------------------------------------------------
------------------------------------------------------------
------------------------------------------------------------
------------------------------------------------------------
------------------------------------------------------------
------------------------------------------------------------
------------------------------------------------------------
------------------------------------------------------------
------------------------------------------------------------
------------------------------------------------------------
------------------------------------------------------------
------------------------------------------------------------
------------------------------------------------------------
------------------------------------------------------------
------------------------------------------------------------
------------------------------------------------------------
------------------------------------------------------------
------------------------------------------------------------
------------------------------------------------------------
------------------------------------------------------------
------------------------------------------------------------
------------------------------------------------------------
------------------------------------------------------------
------------------------------------------------------------
------------------------------------------------------------
------------------------------------------------------------
------------------------------------------------------------
------------------------------------------------------------
------------------------------------------------------------
------------------------------------------------------------
------------------------------------------------------------
------------------------------------------------------------
------------------------------------------------------------
------------------------------------------------------------
------------------------------------------------------------
------------------------------------------------------------
------------------------------------------------------------
------------------------------------------------------------
------------------------------------------------------------
------------------------------------------------------------
------------------------------------------------------------
------------------------------------------------------------
------------------------------------------------------------
------------------------------------------------------------
------------------------------------------------------------
------------------------------------------------------------
------------------------------------------------------------
------------------------------------------------------------
------------------------------------------------------------
------------------------------------------------------------
------------------------------------------------------------
------------------------------------------------------------
------------------------------------------------------------
------------------------------------------------------------
------------------------------------------------------------
------------------------------------------------------------
------------------------------------------------------------
------------------------------------------------------------
------------------------------------------------------------
------------------------------------------------------------
------------------------------------------------------------
------------------------------------------------------------
------------------------------------------------------------
------------------------------------------------------------
------------------------------------------------------------
------------------------------------------------------------
------------------------------------------------------------
------------------------------------------------------------
-------------------------------------
>EP00003_Mantamonas_plastica_P025833_TRINITY_DN5145_c0_g2_i1.p1_TRINITY_DN5145_c0_g2_TRINITY_DN5145_c0_g2_i1.p1_ORF_type_internal_len_138_score_67.28_TRINITY_DN5145_c0_g2_i1_2-412
------------------------------------------------------------
------------------------------------------------------------
------------------------------------------------------------
------------------------------------------------------------
------------------------------------------------------------
------------------------------------------------------------
------------------------------------------------------------
------------------------------------------------------------
------------------------------------------------------------
------------------------------------------------------------
------------------------------------------------------------
------------------------------------------------------------
------------------------------------------------------------
------------------------------------------------------------
------------------------------------------------------------
------------------------------------------------------------
------------------------------------------------------------
------------------------------------------------------------
------------------------------------------------------------
------------------------------------------------------------
------------------------------------------------------------
------------------------------------------------------------
------------------------------------------------------------
------------------------------------------------------------
------------------------------------------------------------
------------------------------------------------------------
------------------------------------------------------------
------------------------------------------------------------
------------------------------------------------------------
------------------------------------------------------------
------------------------------------------------------------
------------------------------------------------------------
------------------------------------------------------------
------------------------------------------------------------
------------------------------------------------------------
------------------------------------------------------------
------------------------------------------------------------
------------------------------------------------------------
------------------------------------------------------------
------------------------------------------------------------
------------------------------------------------------------
------------------------------------------------------------
------------------------------------------------------------
------------------------------------------------------------
------------------------------------------------------------
------------------------------------------------------------
------------------------------------------------------------
------------------------------------------------------------
------------------------------------------------------------
------------------------------------------------------------
------------------------------------------------------------
------SSSSS--------SSS---S------------------------------SS--
-----------------SSS--------S-------------------------------
-------SS------------------SS-------------------------------
------------------------------------------------------------
------------------------------------------------------------
------SS---------------------SSSEM---------------ES---------
-------E----------------------------------------------------
----SE------------------------------------------------------
------------------------------------------------------------
------------------------------------------------------------
------------------------------------------------------------
------------------------------------------------------------
-------------S------------------------------------GTE-------
------------------------------------------------------------
---------------------------------------------------E--------
------------------------------------------------------------
------------------------------------------------------------
------------------------------------------------------------
------------------------------------------------------------
------------------------------------------------------------
------------------------------------------------------------
------------------------------------------------------------
------------------------------------------------------------
-------------------------------------------------------KKE--
--------------AF------L----------------S--------------------
-------------KR---------------------------------------------
------------------------------------------------------------
----------------------------------V----------------QI-------
-------------------------------------------------E----------
------------------------------------------------------------
------------------------------------------------------------
-----------------------------------------------------------L
K-------------------------------------------KTV-------------
E-ALHTVVTSC-----------QKY--------------------NITTA----D-----
----LDR-----------------------------------------------------
VAK---DC-G-QYLK-----VP-------------I----------IAVGLT--------
-------------HWAN-K-----------------------------------------
---------------------------------SI-----------------GNPD----
---------------F-Y--------T-E--S---------------------------L
LV---------------------------TSRVR------G-DLEVL-NTIAD-LHPGM-
---H--------------------------------------------------------
------------------------------------------------------------
------------------------------------------------------------
------------------------------------------------------------
------------------------------------------------------------
------------------------------------------------------------
------------------------------------------------------------
------------------------------------------------------------
------------------------------------------------------------
------------------------------------------------------------
------------------------------------------------------------
------------------------------------------------------------
------------------------------------------------------------
------------------------------------------------------------
------------------------------------------------------------
------------------------------------------------------------
------------------------------------------------------------
------------------------------------------------------------
------------------------------------------------------------
------------------------------------------------------------
---------------------------------------------------------P--
------------------------------------------------------------
------------------------------------------------------------
------------------------------------------------------------
------------------------------------------------------------
------------------------------------------------------------
------------------------------------------------------------
------------------------------------------------------------
------------------------------------------------------------
------------------------------------------------------------
------------------------------------------------------------
------------------------------------------------------------
------------------------------------------------------------
------------------------------------------------------------
------------------------------------------------------------
------------------------------------------------------------
------------------------------------------------------------
------------------------------------------------------------
------------------------------------------------------------
------------------------------------------------------------
------------------------------------------------------------
------------------------------------------------------------
------------------------------------------------------------
------------------------------------------------------------
------------------------------------------------------------
------------------------------------------------------------
------------------------------------------------------------
------------------------------------------------------------
------------------------------------------------------------
------------------------------------------------------------
------------------------------------------------------------
------------------------------------------------------------
------------------------------------------------------------
------------------------------------------------------------
------------------------------------------------------------
------------------------------------------------------------
------------------------------------------------------------
------------------------------------------------------------
------------------------------------------------------------
------------------------------------------------------------
------------------------------------------------------------
------------------------------------------------------------
------------------------------------------------------------
------------------------------------------------------------
------------------------------------------------------------
------------------------------------------------------------
------------------------------------------------------------
------------------------------------------------------------
------------------------------------------------------------
------------------------------------------------------------
------------------------------------------------------------
------------------------------------------------------------
------------------------------------------------------------
------------------------------------------------------------
------------------------------------------------------------
------------------------------------------------------------
------------------------------------------------------------
------------------------------------------------------------
------------------------------------------------------------
------------------------------------------------------------
------------------------------------------------------------
------------------------------------------------------------
------------------------------------------------------------
------------------------------------------------------------
------------------------------------------------------------
------------------------------------------------------------
------------------------------------------------------------
------------------------------------------------------------
------------------------------------------------------------
------------------------------------------------------------
------------------------------------------------------------
------------------------------------------------------------
------------------------------------------------------------
------------------------------------------------------------
------------------------------------------------------------
------------------------------------------------------------
------------------------------------------------------------
------------------------------------------------------------
------------------------------------------------------------
------------------------------------------------------------
------------------------------------------------------------
------------------------------------------------------------
------------------------------------------------------------
-------------------------------------
>EP00004_Rigifila_ramosa_P026309_TRINITY_DN8135_c0_g1_i1.p1_TRINITY_DN8135_c0_g1_TRINITY_DN8135_c0_g1_i1.p1_ORF_type_3prime_partial_len_575_score_138.15_TRINITY_DN8135_c0_g1_i1_148-1722
------------------------------------------------------------
------------------------------------------------------------
------------------------------------------------------------
------------------------------------------------------------
------------------------------------------------------------
------------------------------------------------------------
------------------------------------------------------------
------------------------------------------------------------
------------------------------------------------------------
------------------------------------------------------------
------------------------------------------------------------
------------------------------------------------------------
------------------------------------------------------------
------------------------------------------------------------
------------------------------------------------------------
------------------------------------------------------------
------------------------------------------------------------
------------------------------------------------------------
------------------------------------------------------------
------------------------------------------------------------
------------------------------------------------------------
------------------------------------------------------------
------------------------------------------------------------
------------------------------------------------------------
------------------------------------------------------------
------------------------------------------------------------
------------------------------------------------------------
------------------------------------------------------------
------------------------------------------------------------
------------------------------------------------------------
------------------------------------------------------------
------------------------------------------------------------
------------------------------------------------------------
------------------------------------------------------------
------------------------------------------------------------
-----------------------------------M------ANLV-GT-----WL--L-
--------------L------AD----------G--------------------------
VPAGPGGVPAL-------------------------------------------------
----------------------------------------------PHEA----HT----
------------------------------------------------------------
----------------EI---------------------VQQ-Y---LS-------G---
--LVQ-----RHFD-PHKA--------D-R-I----F-----------A----E------
-------------TS----------V----VPA--------WLEA------IV-------
--------------QHKA------------------W--RALVY--------SL------
SE--Q----H----------------K------------S-CLML-N-----FI------
---VRR---ICEA--------------------------------------GFENEI---
---T-HVT-------T--------------------TTT----------NFLV-------
-FS---RVAVQHL-------V-KLRS----------------------A-----------
--------------------------------------VG--------------------
------------E----------D-------------------------D-L-------A
----------AA------------VA---------------------------D------
-L---VRIAAH--------THH---S--------------------------YLYLHL--
--------------LL-AQL--------A-------------------------------
-------AA------------------NPD---------AA-------------------
------------------G-----------------------------------------
------------------------------------------------------------
---AL-TR---------------------VAQAL---------------EE-ANP-----
------------------------------------------------------------
--PTAR------QLG--------------------YRL----------------------
-------------------------------------TLQT-------------------
----TQA-------------------------------AT--------------QA----
-------------P----------------------------------------------
----------------------E-------------------------------------
---------ESA-L------VMLM----------------LE-R------HAT-------
------------------------------------------------------------
----------------------------------N----QS----------D--------
-------------------------------------ILKL-FT----------AF----
--------------------T---------------------------------------
---------------------------------------------------------S--
-----------------------------------------------P---S--------
----------------P-------------------------------------------
------------------------------P-----------------------------
------------------------------------------------------------
---------------------------------------------------P--------
------------------------------ILL----------------------VRTA-
----AFLELLVN-DLF-----------------------S--------A-----------
-----S-------VQ------------------V-PQ-----------------QH---R
A----------------KYVFLLAYA----------------------------------
----------------------------------C---------A-------G-------
-----------------------------T-------------------EGVV--AE---
------------------------------------------------------------
------------------------------------------------------------
-----------SDPR--------------------------------------------V
Q-------------------------------------------HTA-------------
A-MIDQAHGVC-----------REN----------------------PVG--A-D-----
----LAP----------------------------------------------LM-----
--S---TL-L-ATLG-----CP-------------S----------VCMGIA--------
-------------HWIS-A-----------------------------------------
---------------------------------NI-----------------AQPS----
---------------F-T--------E-A--S---------------------------Y
NS---------------------------TT-AM------Q-YITLL-RHAAM-LHAMH-
---GHAL------------LPPLFS----------MFE-L-EW-----------------
-----GD-----------------TI----------------E-----------------
-AVT------------A--------------------------LEQ-K-----------R
TVLDVLVEVM-L------------------------------------------------
----------------------GGV---------------------AAM------A----
----------------VLQ----RI-EK--------------------------------
---------------WA-------------------P--T-L----DQSLIRQFLAA---
------------------TLCRV-----------A------P----------PYSP----
-----------AF-VSFCMRMIP-------------------------------------
-----RTTA-S-------------------------------------------------
-------------------------------------------L----------------
-------------------------------------KS---------------AD----
------------------------------------------------------------
------A------------------------------------ND---------------
------------------VV---------------------G------------------
-----------------DFLEH--------------------------------------
------------------------------------------------------------
--CV----------------------------A---------------------------
------------------------------------------------------------
------------------------------------------------------------
------------------------------------------------------------
----------------------AQYALP----------------------PTE-------
------------------------------------------------------------
------------------------------------------------------------
-----------A------------------------------------------------
------------------------------------------------------------
----QTLK----------------------------------------------------
------------------------------------------------------------
---------------------------------------RLTAEWARPS-----------
------------------------------------------------------------
------------------------------------------------------------
------------------------------------------------------------
------------------------------------------------------------
------------------------------------------------------------
------------------------------------------------------------
------------------------------------------------------------
------------------------------------------------------------
------------------------------------------------------------
------------------------------------------------------------
------------------------------------------------------------
------------------------------------------------------------
------------------------------------------------------------
------------------------------------------------------------
------------------------------------------------------------
------------------------------------------------------------
------------------------------------------------------------
------------------------------------------------------------
------------------------------------------------------------
------------------------------------------------------------
------------------------------------------------------------
------------------------------------------------------------
------------------------------------------------------------
------------------------------------------------------------
------------------------------------------------------------
------------------------------------------------------------
------------------------------------------------------------
------------------------------------------------------------
------------------------------------------------------------
------------------------------------------------------------
------------------------------------------------------------
------------------------------------------------------------
------------------------------------------------------------
------------------------------------------------------------
------------------------------------------------------------
------------------------------------------------------------
------------------------------------------------------------
------------------------------------------------------------
------------------------------------------------------------
------------------------------------------------------------
------------------------------------------------------------
------------------------------------------------------------
------------------------------------------------------------
------------------------------------------------------------
------------------------------------------------------------
------------------------------------------------------------
------------------------------------------------------------
------------------------------------------------------------
------------------------------------------------------------
------------------------------------------------------------
------------------------------------------------------------
------------------------------------------------------------
------------------------------------------------------------
------------------------------------------------------------
------------------------------------------------------------
------------------------------------------------------------
------------------------------------------------------------
------------------------------------------------------------
------------------------------------------------------------
------------------------------------------------------------
------------------------------------------------------------
------------------------------------------------------------
------------------------------------------------------------
------------------------------------------------------------
------------------------------------------------------------
------------------------------------------------------------
------------------------------------------------------------
------------------------------------------------------------
------------------------------------------------------------
------------------------------------------------------------
------------------------------------------------------------
------------------------------------------------------------
------------------------------------------------------------
------------------------------------------------------------
-------------------------------------
>EP00005_Dracoamoeba_jomungandri_P011316_CAMPEP_0174271132_NCGR_PEP_ID_MMETSP0439-20130205_46880_1_TAXON_ID_0_ORGANISM_"Stereomyxa_ramosa_Strain_Chinc5"_LENGTH_74_DNA_ID_CAMNT_0015360935_DNA_START_1_DNA_END_220_DNA_ORIENTATION_
------------------------------------------------------------
------------------------------------------------------------
------------------------------------------------------------
------------------------------------------------------------
------------------------------------------------------------
------------------------------------------------------------
------------------------------------------------------------
------------------------------------------------------------
------------------------------------------------------------
------------------------------------------------------------
------------------------------------------------------------
------------------------------------------------------------
------------------------------------------------------------
------------------------------------------------------------
------------------------------------------------------------
------------------------------------------------------------
------------------------------------------------------------
------------------------------------------------------------
------------------------------------------------------------
------------------------------------------------------------
------------------------------------------------------------
------------------------------------------------------------
--------------------------XYHSYY----------------------------
------------------------------------------------DEPIDE------
-----------------ME-----------------------------------------
------------------------------------------------------------
------------------------------------------------------------
------------------------------------------------------------
------------------------------------------------------------
------------------------------------------------------------
--------------------------------------------------------EEDS
E------------PS-------------------VIQE------------CLK-------
--K-FQRKDSIMEV----QVL-ADTK-------A--------------------------
-----------FI----R-E-G--------------------------------------
-----G-M-------PE---------T--------------VV-KL--------------
-------LSENYV-------GY-----------AQM------AX----------------
------------------------------------------------------------
------------------------------------------------------------
------------------------------------------------------------
------------------------------------------------------------
------------------------------------------------------------
------------------------------------------------------------
------------------------------------------------------------
------------------------------------------------------------
------------------------------------------------------------
------------------------------------------------------------
------------------------------------------------------------
------------------------------------------------------------
------------------------------------------------------------
------------------------------------------------------------
------------------------------------------------------------
------------------------------------------------------------
------------------------------------------------------------
------------------------------------------------------------
------------------------------------------------------------
------------------------------------------------------------
------------------------------------------------------------
------------------------------------------------------------
------------------------------------------------------------
------------------------------------------------------------
------------------------------------------------------------
------------------------------------------------------------
------------------------------------------------------------
------------------------------------------------------------
------------------------------------------------------------
------------------------------------------------------------
------------------------------------------------------------
------------------------------------------------------------
------------------------------------------------------------
------------------------------------------------------------
------------------------------------------------------------
------------------------------------------------------------
------------------------------------------------------------
------------------------------------------------------------
------------------------------------------------------------
------------------------------------------------------------
------------------------------------------------------------
------------------------------------------------------------
------------------------------------------------------------
------------------------------------------------------------
------------------------------------------------------------
------------------------------------------------------------
------------------------------------------------------------
------------------------------------------------------------
------------------------------------------------------------
------------------------------------------------------------
------------------------------------------------------------
------------------------------------------------------------
------------------------------------------------------------
------------------------------------------------------------
------------------------------------------------------------
------------------------------------------------------------
------------------------------------------------------------
------------------------------------------------------------
------------------------------------------------------------
------------------------------------------------------------
------------------------------------------------------------
------------------------------------------------------------
------------------------------------------------------------
------------------------------------------------------------
------------------------------------------------------------
------------------------------------------------------------
------------------------------------------------------------
------------------------------------------------------------
------------------------------------------------------------
------------------------------------------------------------
------------------------------------------------------------
------------------------------------------------------------
------------------------------------------------------------
------------------------------------------------------------
------------------------------------------------------------
------------------------------------------------------------
------------------------------------------------------------
------------------------------------------------------------
------------------------------------------------------------
------------------------------------------------------------
------------------------------------------------------------
------------------------------------------------------------
------------------------------------------------------------
------------------------------------------------------------
------------------------------------------------------------
------------------------------------------------------------
------------------------------------------------------------
------------------------------------------------------------
------------------------------------------------------------
------------------------------------------------------------
------------------------------------------------------------
------------------------------------------------------------
------------------------------------------------------------
------------------------------------------------------------
------------------------------------------------------------
------------------------------------------------------------
------------------------------------------------------------
------------------------------------------------------------
------------------------------------------------------------
------------------------------------------------------------
------------------------------------------------------------
------------------------------------------------------------
------------------------------------------------------------
------------------------------------------------------------
------------------------------------------------------------
------------------------------------------------------------
------------------------------------------------------------
------------------------------------------------------------
------------------------------------------------------------
------------------------------------------------------------
------------------------------------------------------------
------------------------------------------------------------
------------------------------------------------------------
------------------------------------------------------------
------------------------------------------------------------
------------------------------------------------------------
------------------------------------------------------------
------------------------------------------------------------
------------------------------------------------------------
------------------------------------------------------------
------------------------------------------------------------
------------------------------------------------------------
------------------------------------------------------------
------------------------------------------------------------
------------------------------------------------------------
------------------------------------------------------------
------------------------------------------------------------
------------------------------------------------------------
------------------------------------------------------------
------------------------------------------------------------
------------------------------------------------------------
------------------------------------------------------------
------------------------------------------------------------
------------------------------------------------------------
------------------------------------------------------------
------------------------------------------------------------
------------------------------------------------------------
------------------------------------------------------------
------------------------------------------------------------
------------------------------------------------------------
------------------------------------------------------------
------------------------------------------------------------
------------------------------------------------------------
------------------------------------------------------------
------------------------------------------------------------
------------------------------------------------------------
------------------------------------------------------------
------------------------------------------------------------
------------------------------------------------------------
------------------------------------------------------------
------------------------------------------------------------
------------------------------------------------------------
------------------------------------------------------------
------------------------------------------------------------
------------------------------------------------------------
------------------------------------------------------------
------------------------------------------------------------
------------------------------------------------------------
-------------------------------------
>EP00006_Acanthamoeba_castellanii_P011427_ELR11650_pep_supercontig_Acastellanii.strNEFF_v1_scf7180000084769_439315_442365_1_gene_ACA1_260140_transcript_ELR11650_gene_biotype_protein_coding_transcript_biotype_protein_coding_description_endonuclease_III_put
------------------------------------------------------------
------------------------------------------------------------
------------------------------------------------------------
------------------------------------------------------------
------------------------------------------------------------
------------------------------------------------------------
------------------------------------------------------------
------------------------------------------------------------
------------------------------------------------------------
------------------------------------------------------------
------------------------------------------------------------
------MDE---------------------------------------------------
------------------------------------------------------------
------------------------------------------------------------
------------------------------------------------------------
------------------------------------------------------------
------------------------------------------------------------
------------------------------------------------------------
------------------------------------------------------------
------------------------------------------------------------
------------------------------------------------------------
------------------------------------------------------------
------------------------------------------------------------
------------------------------------------------------------
------------------------------------------------------------
------------------------------------------------------------
------------------------------------------------------------
------------------------------------------------------------
------------------------------------------------------------
------------------------------------------------------------
---------------------------------------------------------IDE
L------------GR-------------------VLEE------------CVA-------
--A-FKQKDSIMEV----GVL-HETK-------K--------------------------
-----------FL----A-S-G--------------------------------------
-----G-T-------PQ---------T--------------VV-HL--------------
-------LAENYR-------GY-----------AEM------VNLM-SS-----WL--V-
--------------A------S-----------G--------------------------
LSA---------------------------------------------------------
------------------------------------------------DE----VS----
------------------------------------------------------------
----------------EI---------------------VKE-K---LK-------D---
--ILM-----EKFS-PSQA--------D-S-I----F-----------A----E------
-------------MQ----------S----APH--------WLDV------MI-------
--------------EHPE------------------W--RALIY--------RL------
SE--V----H----------------P------------S-CLML-N-----FA------
---IQR---ISDA--------------------------------------GHQTEI---
---A-SLA-------T--------------------AST----------NFGV-------
-FN---RVLSHSL-------L-QLAE----------------------K-----------
---------------------------------------D--------------------
------------E----------S-------------------------S-L-------P
----------SL------------LP---------------------------D------
-F---KKMCGH--------SQH---T--------------------------YLYTQA--
--------------VL-AHL--------V-------------------------------
-------RD-------------------R----------A--------------------
------------------G-----------------------------------------
--------------------------Y---------------------------------
---HV-KR---------------------LAQEL---------------TN-STI-----
------------------------------------------------------------
----EH--------G-------------QVG----RKL----------------------
-------------------------------------SYLL-------------------
----SD--------------------------------SH--------------RF----
-------------P----------------------------------------------
----------------------N-------------------------------------
---------IAE-A------LLAM----------------LS-S------NAT-------
------------------------------------------------------------
----------------------------------N----PA----------D--------
-------------------------------------VIKL-HK----------EY----
--------------------I---------------------------------------
---------------------------------------------------------K--
-----------------------------------------------P---D--------
----------------P-------------------------------------------
------------------------------P-----------------------------
------------------------------------------------------------
---------------------------------------------------S--------
------------------------------VEF----------------------LRDP-
----NILELFIR-DMF-----------------------S--------P-----------
-----A-------RS------------------I-SP-----------------NY---I
L----------------KYFFVLAYA----------------------------------
----------------------------------A---------S-------V-------
-----------------------------R-------------------D----------
-----------------------------------------------DR-------IF--
-G------------------------------------------GKL-------------
-----------DKEM--------------------------------------------L
T-------------------------------------------PTM-------------
S-ALKAVQPIC-----------QG---------------------N-TLG--S-E-----
----LQA----------------------------------------------AA-----
--H---DL-R-TNLS-----YP-------------V----------VAMGII--------
-------------HWIR-T-----------------------------------------
---------------------------------NL-----------------TDPA----
---------------Y-Y--------V-T--S---------------------------I
KT---------------------------VR-TP------F-YLELL-REIAY-KHPFQ-
------------------------E----------CFT-I-D------------------
-----YD------------------L----------------D-----------------
-ALA------------A--------------------------VEL-R-----------K
ELLENMLYLM-R------------------------------------------------
----------------------CG----------------------HIM------P----
----------------VLE----YV-LG--------------------------------
---------------WP-------------------K--T-V----DQGLLRHFVAQ---
------------------VLSMI-----------E------P----------PYSA----
-----------GF-LRMLLRIVH-------------------------------------
-------VN-T-------------------------------------------------
----------------------------------------EA-F----------------
-------------------------------------RT-A-------------S-----
------------------------------------------------------------
------A------------------------------------DSAT-------------
---------------LHETL---------------------N------------------
-----------------LFIEE--------------------------------------
------------------------------------------------------------
--CE----------------------------E-KAM-----------------------
------------------------------------------------------------
--------------DYG-------------------------------------------
------------------------------------------------------------
-------------------------FTS----------------------AGD-------
------------------------------------------------------------
------------------------------------------------------------
-----------R------------------------------------------------
------------------------------------------------------------
----ELLR----------------------------------------------------
------------------------------------------------------------
---------------------------------------QLQPEFRG-------------
------------------------------------------------------------
------------------------------------------------------------
------------------------------------------------------------
------------------------------------------------------------
------------------------------------------------------------
------------------------------------------------------------
------------------------------------------------------------
------------------------------------------------------------
------------------------------------------------------------
------------------------------------------------------------
------------------------------------------------------------
------------------------------------------------------------
------------------------------------------------------------
------------------------------------------------------------
------------------------------------------------------------
------------------------------------------------------------
------------------------------------------------------------
------------------------------------------------------------
------------------------------------------------------------
------------------------------------------------------------
------------------------------------------------------------
------------------------------------------------------------
------------------------------------------------------------
------------------------------------------------------------
------------------------------------------------------------
------------------------------------------------------------
------------------------------------------------------------
------------------------------------------------------------
------------------------------------------------------------
------------------------------------------------------------
------------------------------------------------------------
------------------------------------------------------------
------------------------------------------------------------
------------------------------------------------------------
------------------------------------------------------------
------------------------------------------------------------
------------------------------------------------------------
------------------------------------------------------------
------------------------------------------------------------
------------------------------------------------------------
------------------------------------------------------------
------------------------------------------------------------
------------------------------------------------------------
------------------------------------------------------------
------------------------------------------------------------
------------------------------------------------------------
------------------------------------------------------------
------------------------------------------------------------
------------------------------------------------------------
------------------------------------------------------------
------------------------------------------------------------
------------------------------------------------------------
------------------------------------------------------------
------------------------------------------------------------
----------------------------------------------------TSQGAPPT
PT----------AASSSSS-----------------------------------------
------------------------------------------------------------
------------------------------------------------------------
-------S--SSSSSSSS------------------------------------------
------------------------------------------------------------
------------------------------------------------------------
------------------------------------------------------------
------------------------------------------------------------
------------------------------------------------------------
------------------------------------------------------------
------------------------------------------------------------
------------------------------------------------------------
--------LSSSQSSASTFSSAQQ------------------------------------
------------------------------------------------------------
------------------------------------------------------------
------------------------------------------------------------
---------------------------------------Q--------------------
------------------------------------------------------------
--------------SQGAGVPT---KLKI--------KLSGDHHLTH----SHDG-----
------------------ARK----------------
>EP00007_Cunea_sp_BSH-02190019_P009002_CAMPEP_0174240658_NCGR_PEP_ID_MMETSP0417-20130205_19878_1_TAXON_ID_242541_ORGANISM_"Mayorella_sp_Strain_BSH-02190019"_LENGTH_616_DNA_ID_CAMNT_0015319781_DNA_START_1_DNA_END_1846_DNA_ORIENTATION_
------------------------------------------------------------
------------------------------------------------------------
------------------------------------------------------------
------------------------------------------------------------
------------------------------------------------------------
------------------------------------------------------------
------------------------------------------------------------
------------------------------------------------------------
------------------------------------------------------------
------------------------------------------------------------
-----------------------------------------------------------S
GHTKVKMEA---------------------------------------------------
------------------------------------------------------------
------------------------------------------------------------
------------------------------------------------------------
------------------------------------------------------------
------------------------------------------------------------
------------------------------------------------------------
------------------------------------------------------------
------------------------------------------------------------
------------------------------------------------------------
--------------------------------DQVVGESGTRKRS---------------
------------------------RDEDATS-----------------------------
------------------------------------------------ATVSSS-S----
------------------SLSSGA---------------------GT-------------
------------------------------------------------------------
------------------------------------------------------------
------------------------------------------------------------
------------------------------------------------------------
------------------------------------------------------------
---------------------------------------------------------NSP
D------------EL-------------------SREA------------VRL-------
--R-LSQTDAVMEP----GVF-VSMR-------Q--------------------------
-----------FL----A-Q-G--------------------------------------
-----G-T-------PP---------Q--------------LI-EL--------------
-------LSDNYR-------GY-----------APL------CNLL-SD-----WL--M-
--------------T------I-----------G--------------------------
KTV---------------------------------------------------------
------------------------------------------------EE----VH----
------------------------------------------------------------
----------------DI---------------------VEQ-H---LH-------Q---
--VIL-----ETFD-PRKA--------D-T-I----F-----------Q----A------
-------------HG----------A----SPT--------WLEQ------LL-------
--------------EEAK------------------W--RQLIY--------AL------
SE--K----H----------------K------------N-CLLL-N-----FS------
---IQR---ISRA--------------------------------------GFYHEI---
---A-ALA-------T--------------------AST----------YFDV-------
-FS---HVATDSL-------Q-HLLT----------------------A-----------
--------------------------------------ES--------------------
------------E----------E-------------------------A-F-------Q
----------EL------------LP---------------------------G------
-F---QKMCSH--------SEQ---T--------------------------FLYTQA--
--------------IL-QNL--------L-------------------------------
-------AT-------------------KG--------CH--------------------
------------------Q-----------------------------------------
--------------------------A---------------------------------
---RL-HR---------------------LYEEL---------------IL-SLVDS---
------------------------------------------------------------
-ASNAK--------V-------------QFA----RKL----------------------
-------------------------------------ETLA-------------------
----LP--------------------------------EA--------------EK----
-------------HA---------------------------------------------
----------------------S-------------------------------------
---------LIA-A------LYSM----------------IG-R------KTT-------
------------------------------------------------------------
----------------------------------T----SG----------S--------
-------------------------------------ILRL-WS----------EF----
-------------------VD---------------------------------------
---------------------------------------------------------S--
-----------------------------------------------D---D--------
----------------A-------------------------------------------
------------------------------P-----------------------------
------------------------------------------------------------
---------------------------------------------------P--------
------------------------------VEY----------------------LQQP-
----VFFDLLIT-DLL-----------------------D--------S-----------
-----N-------KK------------------Y-QA-----------------ST---Q
E----------------KILELLAYA----------------------------------
----------------------------------S---------A-------R-------
-----------------------------S-------------------R------H---
--------QS-----------------------------------------------R--
-E------------------------------------------KTP-------------
-----------TKDQ---------------------------------------------
A-------------------------------------------ALL-------------
D-ALKKTLPIC-----------QK---------------------D-AVS--SVK-----
----FQP----------------------------------------------TL-----
--R---LL-K-ENIK-----YP-------------V----------VSLLLL--------
-------------CWIS-R-----------------------------------------
---------------------------------IL-----------------GNTE----
---------------F-Y--------T-S--T---------------------------Y
FN---------------------------TN-FP------L-HLYVL-RLISH-VQPLQ-
---HRHV------------LRVLVS----------AFE-G-G------------------
-----TD------------------L----------------N-----------------
-AIE------------N--------------------------LSC-K-----------K
RILENLVFLI-Q------------------------------------------------
----------------------CG----------------------CVS------P----
----------------VIR----HI-LG--------------------------------
---------------WM-------------------S--S-V----DPSLMRHFVLR---
------------------VIETV-----------R------P----------S-ST----
-----------FL-IEALVRILT-------------------------------------
-----QCSS-S-------------------------------------------------
----------------------------------------AM-L----------------
-------------------------------------FS-A-------------E-----
------------------------------------------------------------
------Q------------------------------------NS---------------
------------------TM---------------------Y------------------
-----------------KFLSE--------------------------------------
------------------------------------------------------------
------------------------------------------------------------
------------------------------------------------------------
-----------AEVKDE-------------------------------------------
------------------------------------------------------------
-------------------------ELR----------------------SMQ-------
------------------------------------------------------------
------------------------------------------------------------
-----------K------------------------------------------------
------------------------------------------------------------
----RLLE----------------------------------------------------
------------------------------------------------------------
---------------------------------------KRIEX----------------
------------------------------------------------------------
------------------------------------------------------------
------------------------------------------------------------
------------------------------------------------------------
------------------------------------------------------------
------------------------------------------------------------
------------------------------------------------------------
------------------------------------------------------------
------------------------------------------------------------
------------------------------------------------------------
------------------------------------------------------------
------------------------------------------------------------
------------------------------------------------------------
------------------------------------------------------------
------------------------------------------------------------
------------------------------------------------------------
------------------------------------------------------------
------------------------------------------------------------
------------------------------------------------------------
------------------------------------------------------------
------------------------------------------------------------
------------------------------------------------------------
------------------------------------------------------------
------------------------------------------------------------
------------------------------------------------------------
------------------------------------------------------------
------------------------------------------------------------
------------------------------------------------------------
------------------------------------------------------------
------------------------------------------------------------
------------------------------------------------------------
------------------------------------------------------------
------------------------------------------------------------
------------------------------------------------------------
------------------------------------------------------------
------------------------------------------------------------
------------------------------------------------------------
------------------------------------------------------------
------------------------------------------------------------
------------------------------------------------------------
------------------------------------------------------------
------------------------------------------------------------
------------------------------------------------------------
------------------------------------------------------------
------------------------------------------------------------
------------------------------------------------------------
------------------------------------------------------------
------------------------------------------------------------
------------------------------------------------------------
------------------------------------------------------------
------------------------------------------------------------
------------------------------------------------------------
------------------------------------------------------------
------------------------------------------------------------
------------------------------------------------------------
------------------------------------------------------------
------------------------------------------------------------
------------------------------------------------------------
------------------------------------------------------------
------------------------------------------------------------
------------------------------------------------------------
------------------------------------------------------------
------------------------------------------------------------
------------------------------------------------------------
------------------------------------------------------------
------------------------------------------------------------
------------------------------------------------------------
------------------------------------------------------------
------------------------------------------------------------
------------------------------------------------------------
------------------------------------------------------------
------------------------------------------------------------
------------------------------------------------------------
------------------------------------------------------------
-------------------------------------
>EP00009_Paramoeba_aestuarina_P014684_CAMPEP_0201542222_NCGR_PEP_ID_MMETSP0161_2-20130828_71912_1_ASSEMBLY_ACC_CAM_ASM_000251_TAXON_ID_180227_ORGANISM_"Neoparamoeba_aestuarina_Strain_SoJaBio_B1-5_56_2"_LENGTH_414_DNA_ID_CAMNT_0047949849_DNA_START_1_DNA_EN
------------------------------------------------------------
------------------------------------------------------------
------------------------------------------------------------
------------------------------------------------------------
------------------------------------------------------------
------------------------------------------------------------
------------------------------------------------------------
------------------------------------------------------------
------------------------------------------------------------
------------------------------------------------------------
------------------------------------------------------------
------------------------------------------------------------
------------------------------------------------------------
------------------------------------------------------------
------------------------------------------------------------
------------------------------------------------------------
------------------------------------------------------------
------------------------------------------------------------
------------------------------------------------------------
------------------------------------------------------------
------------------------------------------------------------
------------------------------------------------------------
------------------------------------------------------------
------------------------------------------------------------
------------------------------------------------------------
------------------------------------------------------------
------------------------------------------------------------
------------------------------------------------------------
------------------------------------------------------------
------------------------------------------------------------
------------------------------------------------------------
------------------------------------------------------------
------------------------------------------------------------
------------------------------------------------------------
-----------------------------------------XI-----------------
------------------------------------------------------------
------------------------------------------------------------
------------------------------------------------------------
------------------------------------------------------------
------------------------------------------------------------
------------------------------------------------------------
---------------------------D-S-V----------------------------
---------------------------------------------------MS-------
------------------------------------------------------------
AD----------------------------------------------------------
------------------------------------------------------------
---------------S--------------------------------------------
-FE---------------------------------------------------------
------------------------------------------------------------
------------E---------F--------------------------M-L-------Q
----------PL------------ID---------------------------T------
-F---ARRSDF--------SEH---T--------------------------YLYVQL--
--------------FL-KNL--------V-------------------------------
-------QR-------------------T----------N--------------------
------------------A-----------------------------------------
--------------------------H---------------------------------
---NL-KR---------------------LIQEL---------------SN-SAE-----
------------------------------------------------------------
----KHDP--------------------EFV----GRV----------------------
-------------------------------------KNYL-------------------
--GKSDPF----------------------------------------------RF----
-------------A----------------------------------------------
----------------------G-------------------------------------
---------ISS-D------LIKM----------------QS-H------DHI-------
------------------------------------------------------------
----------------------------------Q----SS----------Q--------
------------------------------------ALTQI-YR----------SY----
--------------------S---------------------------------------
---------------------------------------------------------S--
-----------------------------------------------P---N--------
----------------P-------------------------------------------
------------------------------P-----------------------------
------------------------------------------------------------
---------------------------------------------------P--------
------------------------------LEL----------------------LQEL-
----PVLNFLVD-SLF-----------------------C--------P-----------
-----R------RRS------------------F-SR-----------------EM---E
D----------------RIVFLLSLA----------------------------------
---------------------------------CA---------SPPL---SA-------
-------------------------------------------------D------NC--
-------PSSSSSSS-----------------------------SSSSS-------SS--
-S------------------------------------------SLD-------------
-----------TKTR--------------------------------------------V
T-------------------------------------------QTQ-------------
A-ALHKILRFF-----------SQTS------------------NN-----PS-S-----
----LQQ----------------------------------------------GF-----
--P---DI-C-SLICD----YP-------------I----------IGIGAI--------
-------------KWAE-K-----------------------------------------
---------------------------------IL-----------------SSQS----
---------------F-Y--------G-T--S---------------------------H
FS---------------------------QL-TP------M-VLYIL-QVVAE-VHVLL-
---RDMA------------LRVLIL----------AFE-L-K------------------
-----TE------------------L----------------D-----------------
-PMA------------A--------------------------LQI-N-----------R
QLLDTMVAFA-A------------------------------------------------
----------------------LG----------------------HAL------P----
----------------VLQ----VV-ER--------------------------------
---------------WA-------------------T--T-I----DQAYIRHFLSS---
------------------LEEIA-----------S------P----------PFSP----
-----------SF-AGAMLKLLR-------------------------------------
-----QPAA-I-------------------------------------------------
----------------------------------------AS-L----------------
-------------------------------------NS-V-------------PA----
------------------------------------------------------------
------T------------------------------------KA---------------
------------------KF---------------------V------------------
-----------------EFIKI--------------------------------------
------------------------------------------------------------
--CE----------------------------E------T--------------------
---------------------------------------------M--------------
------------------------------------------------------------
------------------------------------------------------------
--------------------------------------------------SED-------
------------------------------------------------------------
------------------------------------------------------------
------------------------------------------------------------
------------------------------------------------------------
----PLLG----------------------------------------------------
------------------------------------------------------------
---------------------------------------EVKAA----------------
------------------------------------------------------------
------------------------------------------------------------
------------------------------------------------------------
------------------------------------------------------------
------------------------------------------------------------
------------------------------------------------------------
------------------------------------------------------------
------------------------------------------------------------
------------------------------------------------------------
------------------------------------------------------------
------------------------------------------------------------
------------------------------------------------------------
------------------------------------------------------------
------------------------------------------------------------
------------------------------------------------------------
------------------------------------------------------------
------------------------------------------------------------
------------------------------------------------------------
------------------------------------------------------------
------------------------------------------------------------
------------------------------------------------------------
------------------------------------------------------------
------------------------------------------------------------
------------------------------------------------------------
------------------------------------------------------------
------------------------------------------------------------
------------------------------------------------------------
------------------------------------------------------------
------------------------------------------------------------
------------------------------------------------------------
------------------------------------------------------------
------------------------------------------------------------
------------------------------------------------------------
------------------------------------------------------------
------------------------------------------------------------
------------------------------------------------------------
------------------------------------------------------------
------------------------------------------------------------
------------------------------------------------------------
------------------------------------------------------------
------------------------------------------------------------
------------------------------------------------------------
------------------------------------------------------------
------------------------------------------------------------
------------------------------------------------------------
------------------------------------------------------------
------------------------------------------------------------
------------------------------------------------------------
------------------------------------------------------------
------------------------------------------------------------
------------------------------------------------------------
------------------------------------------------------------
------------------------------------------------------------
------------------------------------------------------------
------------------------------------------------------------
------------------------------------------------------------
------------------------------------------------------------
------------------------------------------------------------
------------------------------------------------------------
------------------------------------------------------------
------------------------------------------------------------
------------------------------------------------------------
------------------------------------------------------------
------------------------------------------------------------
------------------------------------------------------------
------------------------------------------------------------
------------------------------------------------------------
------------------------------------------------------------
------------------------------------------------------------
------------------------------------------------------------
------------------------------------------------------------
------------------------------------------------------------
------------------------------------------------------------
------------------------------------------------------------
-------------------------------------
>EP00010_Vexillifera_abyssalis_P001262_CAMPEP_0201553322_NCGR_PEP_ID_MMETSP0173_2-20130828_24576_1_ASSEMBLY_ACC_CAM_ASM_000268_TAXON_ID_218659_ORGANISM_"Vexillifera_sp._Strain_DIVA3_564_2"_LENGTH_66_DNA_ID_CAMNT_0047964031_DNA_START_1_DNA_END_196_DNA_ORIE
------------------------------------------------------------
------------------------------------------------------------
------------------------------------------------------------
------------------------------------------------------------
------------------------------------------------------------
------------------------------------------------------------
------------------------------------------------------------
------------------------------------------------------------
------------------------------------------------------------
------------------------------------------------------------
------------------------------------------------------------
------------------------------------------------------------
------------------------------------------------------------
------------------------------------------------------------
------------------------------------------------------------
------------------------------------------------------------
------------------------------------------------------------
------------------------------------------------------------
------------------------------------------------------------
------------------------------------------------------------
------------------------------------------------------------
------------------------------------------------------------
------------------------------------------------------------
------------------------------------------------------------
------------------------------------------------------------
------------------------------------------------------------
------------------------------------------------------------
------------------------------------------------------------
------------------------------------------------------------
------------------------------------------------------------
------------------------------------------------------------
--------------N-------------------ALEQ------------AQQ-------
--T-LSQTDSIMET----NVL-TTLQ-------Q--------------------------
-----------FL----K-H-G--------------------------------------
-----G-E-------PS---------T--------------AA-TL--------------
-------LSSSYR-------GY-----------AQL------CNLV-GE-----WI--L-
--------------E------A-----------G--------------------------
GX----------------------------------------------------------
------------------------------------------------------------
------------------------------------------------------------
------------------------------------------------------------
------------------------------------------------------------
------------------------------------------------------------
------------------------------------------------------------
------------------------------------------------------------
------------------------------------------------------------
------------------------------------------------------------
------------------------------------------------------------
------------------------------------------------------------
------------------------------------------------------------
------------------------------------------------------------
------------------------------------------------------------
------------------------------------------------------------
------------------------------------------------------------
------------------------------------------------------------
------------------------------------------------------------
------------------------------------------------------------
------------------------------------------------------------
------------------------------------------------------------
------------------------------------------------------------
------------------------------------------------------------
------------------------------------------------------------
------------------------------------------------------------
------------------------------------------------------------
------------------------------------------------------------
------------------------------------------------------------
------------------------------------------------------------
------------------------------------------------------------
------------------------------------------------------------
------------------------------------------------------------
------------------------------------------------------------
------------------------------------------------------------
------------------------------------------------------------
------------------------------------------------------------
------------------------------------------------------------
------------------------------------------------------------
------------------------------------------------------------
------------------------------------------------------------
------------------------------------------------------------
------------------------------------------------------------
------------------------------------------------------------
------------------------------------------------------------
------------------------------------------------------------
------------------------------------------------------------
------------------------------------------------------------
------------------------------------------------------------
------------------------------------------------------------
------------------------------------------------------------
------------------------------------------------------------
------------------------------------------------------------
------------------------------------------------------------
------------------------------------------------------------
------------------------------------------------------------
------------------------------------------------------------
------------------------------------------------------------
------------------------------------------------------------
------------------------------------------------------------
------------------------------------------------------------
------------------------------------------------------------
------------------------------------------------------------
------------------------------------------------------------
------------------------------------------------------------
------------------------------------------------------------
------------------------------------------------------------
------------------------------------------------------------
------------------------------------------------------------
------------------------------------------------------------
------------------------------------------------------------
------------------------------------------------------------
------------------------------------------------------------
------------------------------------------------------------
------------------------------------------------------------
------------------------------------------------------------
------------------------------------------------------------
------------------------------------------------------------
------------------------------------------------------------
------------------------------------------------------------
------------------------------------------------------------
------------------------------------------------------------
------------------------------------------------------------
------------------------------------------------------------
------------------------------------------------------------
------------------------------------------------------------
------------------------------------------------------------
------------------------------------------------------------
------------------------------------------------------------
------------------------------------------------------------
------------------------------------------------------------
------------------------------------------------------------
------------------------------------------------------------
------------------------------------------------------------
------------------------------------------------------------
------------------------------------------------------------
------------------------------------------------------------
------------------------------------------------------------
------------------------------------------------------------
------------------------------------------------------------
------------------------------------------------------------
------------------------------------------------------------
------------------------------------------------------------
------------------------------------------------------------
------------------------------------------------------------
------------------------------------------------------------
------------------------------------------------------------
------------------------------------------------------------
------------------------------------------------------------
------------------------------------------------------------
------------------------------------------------------------
------------------------------------------------------------
------------------------------------------------------------
------------------------------------------------------------
------------------------------------------------------------
------------------------------------------------------------
------------------------------------------------------------
------------------------------------------------------------
------------------------------------------------------------
------------------------------------------------------------
------------------------------------------------------------
------------------------------------------------------------
------------------------------------------------------------
------------------------------------------------------------
------------------------------------------------------------
------------------------------------------------------------
------------------------------------------------------------
------------------------------------------------------------
------------------------------------------------------------
------------------------------------------------------------
------------------------------------------------------------
------------------------------------------------------------
------------------------------------------------------------
------------------------------------------------------------
------------------------------------------------------------
------------------------------------------------------------
------------------------------------------------------------
------------------------------------------------------------
------------------------------------------------------------
------------------------------------------------------------
------------------------------------------------------------
------------------------------------------------------------
------------------------------------------------------------
------------------------------------------------------------
------------------------------------------------------------
------------------------------------------------------------
------------------------------------------------------------
------------------------------------------------------------
------------------------------------------------------------
------------------------------------------------------------
------------------------------------------------------------
------------------------------------------------------------
------------------------------------------------------------
------------------------------------------------------------
------------------------------------------------------------
------------------------------------------------------------
------------------------------------------------------------
-------------------------------------
>EP00010_Vexillifera_abyssalis_P008718_CAMPEP_0201545134_NCGR_PEP_ID_MMETSP0173_2-20130828_1675_1_ASSEMBLY_ACC_CAM_ASM_000268_TAXON_ID_218659_ORGANISM_"Vexillifera_sp._Strain_DIVA3_564_2"_LENGTH_622_DNA_ID_CAMNT_0047953455_DNA_START_1_DNA_END_1862_DNA_ORI
------------------------------------------------------------
------------------------------------------------------------
------------------------------------------------------------
------------------------------------------------------------
------------------------------------------------------------
------------------------------------------------------------
------------------------------------------------------------
------------------------------------------------------------
------------------------------------------------------------
------------------------------------------------------------
------------------------------------------------------------
------------------------------------------------------------
------------------------------------------------------------
------------------------------------------------------------
------------------------------------------------------------
------------------------------------------------------------
------------------------------------------------------------
------------------------------------------------------------
------------------------------------------------------------
------------------------------------------------------------
------------------------------------------------------------
------------------------------------------------------------
------------------------------------------------------------
------------------------------------------------------------
------------------------------------------------------------
------------------------------------------------------------
------------------------------------------------------------
------------------------------------------------------------
------------------------------------------------------------
------------------------------------------------------------
------------------------------------------------------------
------------------------------------------------------------
------------------------------------------------------------
------------------------------------------------------------
------------------------------------------------------------
------------------------------------------------------------
--------------X------A-----------G--------------------------
GER---------------------------------------------------------
------------------------------------------------QL----VV----
------------------------------------------------------------
----------------EL---------------------VEN-F---IE-------Q---
--IVM-----ATFD-PKTA--------D-T-V----F-----------A----E------
-------------AF----------H----TPR--------WLEF------MI-------
--------------EKRR------------------W--RQLLY--------KL------
SE--Q----Y----------------K------------D-CLLL-N-----FA------
---IQR---ISDA--------------------------------------GHHKEL---
---A-AYQ-------S--------------------AST----------YMSV-------
-FQ---PVLLDSL-------A-TLIQ----------------------STN---------
---------------------------------APLHSTD--------------------
---------ALTT----------E-------------------------R-Y-------Q
----------TA------------FT---------------------------S------
-L---SKLCSY--------KEN---T--------------------------YLFTQC--
--------------IL-FFL--------ISF-----------------------------
-----AKQQLSSSSSS-----------SPSSSS---KQQN--------------------
-----------------SS-------------------I---------------------
--------------------------E---------------------------------
---VL-TR---------------------LSEDL---------------RA-HVV-----
---------------------------------------------------------H--
----SQ--------GSE---------AKSLV----YRI----------------------
-------------------------------------ALLL-------------------
----NP-------------------------------EFD--------------EY----
-------------P----------------------------------------------
----------------------E-------------------------------------
---------LRS-Y------IHSA----------------LV-D------PSI-------
------------------------------------------------------------
----------------------------------SV--ENS----------DK-------
------------------------------------FIARL-HD----------VF----
F---------------PSALS---------------------------------------
---------------------------------------------------------SSQ
PQ---------------------------------T-----------P--TT--------
----------------PTTP----------------------------------------
GAPHHHYASSTVSSSASQQQQQ------TSP-----------------------------
------------------------------------------------------------
---------------------------------------------------P--------
------------------------------CEL----------------------LHMR-
----EIFDLLIH-AAF-----------------------D--------P-----------
-----A-------KP------------------C-AP-----------------DT---L
Q----------------KVFQLLAFA----------------------------------
----------------------------------S---------T-------P-------
-----------------------------S-------------------Q------S---
--------PSA---------------------------------------------LG--
-EA-----------------------------------------TTIQHT----------
---------FQPQSS---------------------GDNGGRRD---------------L
T---------------------------------------AGGRTTLFDLV--------L
S-RLWKVHKVI-----------RT-----------------------VVG--S-K-----
----FQS----------------------------------------------EN-----
--E---QL-R-QMIRD----FP-------------L----------IAACVL--------
-------------YWIG-E-----------------------------------------
---------------------------------CL-----------------KDES----
---------------Y-F--------M-A--S---------------------------Y
HS---------------------------NN-LQ------I-FLSFL-IDIAS-FHESH-
---LDKV------------SAILSQ----------AFQ-I-R------------------
-----TE------------------L----------------D-----------------
-ALT------------S--------------------------MEL-K-----------K
KILECMIELM-K------------------------------------------------
----------------------MG----------------------YVL------P----
----------------ILQ----QI-YT--------------------------------
---------------FS-------------------Q--T-I----DQSLIRYFVFQ---
------------------LLAIA-----------A------P----------PYSE----
-----------QF-ATAVINIIA-------------------------------------
-----SPRT-F-------------------------------------------------
----------------------------------------DA-L----------------
-------------------------------------KV-AL------------SQSASS
A---------------------------------------------------------SS
SSNTATSE----------------------------------SQAK--------------
------------------QI---------------------D------------------
-----------------QFLRS--------------------------------------
------------------------------------------------------------
--CLG--------------------------LE---------------------------
------------------------------------------------------------
------------------F-----------------------------------------
-------------------------------------------------------SDP--
-------------------------TLS--------------------------------
------------------------------------------------------------
------------------------------------------------------------
------------------------------------------------------------
------------------------------------------------------------
----TTLT----------------------------------------------------
------------------------------------------------------------
---------------------------------------HLSHHFILX------------
------------------------------------------------------------
------------------------------------------------------------
------------------------------------------------------------
------------------------------------------------------------
------------------------------------------------------------
------------------------------------------------------------
------------------------------------------------------------
------------------------------------------------------------
------------------------------------------------------------
------------------------------------------------------------
------------------------------------------------------------
------------------------------------------------------------
------------------------------------------------------------
------------------------------------------------------------
------------------------------------------------------------
------------------------------------------------------------
------------------------------------------------------------
------------------------------------------------------------
------------------------------------------------------------
------------------------------------------------------------
------------------------------------------------------------
------------------------------------------------------------
------------------------------------------------------------
------------------------------------------------------------
------------------------------------------------------------
------------------------------------------------------------
------------------------------------------------------------
------------------------------------------------------------
------------------------------------------------------------
------------------------------------------------------------
------------------------------------------------------------
------------------------------------------------------------
------------------------------------------------------------
------------------------------------------------------------
------------------------------------------------------------
------------------------------------------------------------
------------------------------------------------------------
------------------------------------------------------------
------------------------------------------------------------
------------------------------------------------------------
------------------------------------------------------------
------------------------------------------------------------
------------------------------------------------------------
------------------------------------------------------------
------------------------------------------------------------
------------------------------------------------------------
------------------------------------------------------------
------------------------------------------------------------
------------------------------------------------------------
------------------------------------------------------------
------------------------------------------------------------
------------------------------------------------------------
------------------------------------------------------------
------------------------------------------------------------
------------------------------------------------------------
------------------------------------------------------------
------------------------------------------------------------
------------------------------------------------------------
------------------------------------------------------------
------------------------------------------------------------
------------------------------------------------------------
------------------------------------------------------------
------------------------------------------------------------
------------------------------------------------------------
------------------------------------------------------------
------------------------------------------------------------
------------------------------------------------------------
------------------------------------------------------------
------------------------------------------------------------
------------------------------------------------------------
------------------------------------------------------------
------------------------------------------------------------
------------------------------------------------------------
------------------------------------------------------------
-------------------------------------
>EP00011_Vannellida_sp_DIVA3-517-6-12_P001115_CAMPEP_0114617944_NCGR_PEP_ID_MMETSP0168-20121206_7455_1_TAXON_ID_95228_ORGANISM_"Vannella_sp._Strain_DIVA3_517_6_12"_NCGR_SAMPLE_ID_MMETSP0168_ASSEMBLY_ACC_CAM_ASM_000044_LENGTH_543_DNA_ID_CAMNT_0001829089_DN
------------------------------------------------------------
------------------------------------------------------------
------------------------------------------------------------
------------------------------------------------------------
------------------------------------------------------------
------------------------------------------------------------
------------------------------------------------------------
------------------------------------------------------------
------------------------------------------------------------
------------------------------------------------------------
------------------------------------------------------------
------------------------------------------------------------
------------------------------------------------------------
------------------------------------------------------------
------------------------------------------------------------
------------------------------------------------------------
------------------------------------------------------------
------------------------------------------------------------
------------------------------------------------------------
------------------------------------------------------------
------------------------------------------------------------
------------------------------------------------------------
------------------------------------------------------------
------------------------------------------------------------
------------------------------------------------------------
------------------------------------------------------------
------------------------------------------------------------
------------------------------------------------------------
------------------------------------------------------------
------------------------------------------------------------
------------------------------------------------------------
------------------------------------------------------------
-----------MEK----GTA-RLVK-------Q--------------------------
-----------FI----K-A-G--------------------------------------
-----G-Q-------PG---------E--------------VI-QS--------------
-------LSEGYR-------GY-----------AQM------VNLV-QH-----WL--V-
--------------A------S-----------G--------------------------
MGE---------------------------------------------------------
------------------------------------------------EE----VH----
------------------------------------------------------------
----------------EA---------------------VLG-E---VR-------K---
--AVV-----EKFR-PKEA--------D-R-I----F-----------E----N------
-------------AS----------T----VPE--------WIEF------MI-------
--------------TQRH------------------W--RELLY--------AL------
AE--E----H----------------E------------D-CLML-S-----FA------
---IQR---ISDA--------------------------------------GHNEEI---
---A-CLP-------S--------------------ASS----------HFTV-------
-FN---GVICASL-------S-RLIF----------------------S-----------
--------------------------------------YA--------------------
------------E----------P-------------------------E-F-------H
----------RQ------------LP---------------------------Q------
-F---LRLCSA--------SAA---S--------------------------YFYAQA--
--------------LL-ARL--------L-------------------------------
-------HS-------------------AAA------RPH--------------------
------------------A-----------------------------------------
-------------------------DQQ-------------------------------L
-LCRA-TR---------------------LSQEL---------------EK-HLS-----
------------------------------------------------------------
----ET----V-TPG--------------------ERL----------------------
-------------------------------------WLRM-------------------
----RT--------------------------------AL--------------DP----
-------------PG---------------------------------------------
---------------------GT-------------------------------------
---------IAS-L------LESV----------------HF-C------PTP-------
------------------------------------------------------------
----------------------------------M----PG----------D--------
-------------------------------------IIRL-HE----------LY----
--------------------S---------------------------------------
---------------------------------------------------------G--
-----------------------------------------------E---N--------
----------------P-------------------------------------------
------------------------------P-----------------------------
------------------------------------------------------------
---------------------------------------------------P--------
------------------------------AAF----------------------LRNP-
----SVMEKLLR-ALF-----------------------L--------P-----------
-----A-------GG------------------M-NM-----------------KF---L
P----------------KFAYVLAYA----------------------------------
----------------------------------V---------S-------V-------
-----------------------------K-------------------D------G---
--------RVT----------------------------------SEQS-------AG--
-E------------------------------------------AAV-------------
-----------DKSQ--------------------------------------------L
E-------------------------------------------ATR-------------
E-KVMTVSRLC-----------IR---------------------R-SGD--A-Q-----
----QES----------------------------------------------IA-----
--Q---QL-D-RHLG-----LP-------------V----------IGMGIL--------
-------------LYVG-S-----------------------------------------
---------------------------------FL-----------------RRGT----
---------------F-Y--------S-S--S---------------------------Y
SS---------------------------AC-TP------V-YLHLL-RRIAE-LHSLQ-
---RPSV------------FAVLCD----------CFH-V-R------------------
-----LD------------------L----------------D-----------------
-ALA------------A--------------------------LEM-R-----------R
LMLDNILFLM-G------------------------------------------------
----------------------KG----------------------FVM------P----
----------------VLL----EV-KQ--------------------------------
---------------WC-------------------A--K-T----DHSLVRYFVVR---
------------------LLKMS-----------Q------P----------PYSA----
-----------EF-MQELLAIIAA------------------------------------
----T-----L-------------------------------------------------
----------------------------------------PA-F----------------
-------------------------------------KP-E-------------KA----
------------------------------------------------------------
-------------------------------------------KA---------------
------------------TA---------------------I------------------
-----------------KFLQV--------------------------------------
------------------------------------------------------------
--CI----------------------------K-NKATX---------------------
------------------------------------------------------------
------------------------------------------------------------
------------------------------------------------------------
------------------------------------------------------------
------------------------------------------------------------
------------------------------------------------------------
------------------------------------------------------------
------------------------------------------------------------
------------------------------------------------------------
------------------------------------------------------------
------------------------------------------------------------
------------------------------------------------------------
------------------------------------------------------------
------------------------------------------------------------
------------------------------------------------------------
------------------------------------------------------------
------------------------------------------------------------
------------------------------------------------------------
------------------------------------------------------------
------------------------------------------------------------
------------------------------------------------------------
------------------------------------------------------------
------------------------------------------------------------
------------------------------------------------------------
------------------------------------------------------------
------------------------------------------------------------
------------------------------------------------------------
------------------------------------------------------------
------------------------------------------------------------
------------------------------------------------------------
------------------------------------------------------------
------------------------------------------------------------
------------------------------------------------------------
------------------------------------------------------------
------------------------------------------------------------
------------------------------------------------------------
------------------------------------------------------------
------------------------------------------------------------
------------------------------------------------------------
------------------------------------------------------------
------------------------------------------------------------
------------------------------------------------------------
------------------------------------------------------------
------------------------------------------------------------
------------------------------------------------------------
------------------------------------------------------------
------------------------------------------------------------
------------------------------------------------------------
------------------------------------------------------------
------------------------------------------------------------
------------------------------------------------------------
------------------------------------------------------------
------------------------------------------------------------
------------------------------------------------------------
------------------------------------------------------------
------------------------------------------------------------
------------------------------------------------------------
------------------------------------------------------------
------------------------------------------------------------
------------------------------------------------------------
------------------------------------------------------------
------------------------------------------------------------
------------------------------------------------------------
------------------------------------------------------------
------------------------------------------------------------
------------------------------------------------------------
------------------------------------------------------------
------------------------------------------------------------
------------------------------------------------------------
------------------------------------------------------------
------------------------------------------------------------
------------------------------------------------------------
------------------------------------------------------------
------------------------------------------------------------
------------------------------------------------------------
------------------------------------------------------------
------------------------------------------------------------
------------------------------------------------------------
------------------------------------------------------------
------------------------------------------------------------
------------------------------------------------------------
------------------------------------------------------------
------------------------------------------------------------
------------------------------------------------------------
------------------------------------------------------------
-------------------------------------
>EP00012_Vannella_robusta_P012495_CAMPEP_0206202700_NCGR_PEP_ID_MMETSP0166-20121206_12346_1_ASSEMBLY_ACC_CAM_ASM_000260_TAXON_ID_95228_ORGANISM_"Vannella_robusta_Strain_DIVA3_518_3_11_1_6"_LENGTH_553_DNA_ID_CAMNT_0053621709_DNA_START_1_DNA_END_1655_DNA_OR
------------------------------------------------------------
------------------------------------------------------------
------------------------------------------------------------
------------------------------------------------------------
------------------------------------------------------------
------------------------------------------------------------
------------------------------------------------------------
------------------------------------------------------------
------------------------------------------------------------
------------------------------------------------------------
------------------------------------------------------------
------------------------------------------------------------
------------------------------------------------------------
------------------------------------------------------------
------------------------------------------------------------
------------------------------------------------------------
------------------------------------------------------------
------------------------------------------------------------
------------------------------------------------------------
------------------------------------------------------------
------------------------------------------------------------
------------------------------------------------------------
------------------------------------------------------------
------------------------------------------------------------
------------------------------------------------------------
------------------------------------------------------------
------------------------------------------------------------
------------------------------------------------------------
------------------------------------------------------------
------------------------------------------------------------
------------------------------------------------------------
------------------------------------------------------------
----XQQVDFVMEN----ESE-NFVK-------R--------------------------
-----------FM----G-A-G--------------------------------------
-----G-Q-------PL---------E--------------VI-QS--------------
-------LSDGYR-------GY-----------PQM------INLL-QK-----WA--G-
--------------V------A-----------G--------------------------
MEE---------------------------------------------------------
------------------------------------------------EE----VH----
------------------------------------------------------------
----------------NE---------------------IIS-H---TK-------K---
--IVK-----NTFD-PQKA--------D-S-I----F-----------T----Q------
-------------AQ----------A----PPL--------WLED------MV-------
--------------NQKE------------------W--RELIY--------DL------
SE--E----H----------------K------------K-CLML-S-----FA------
---VQR---IAEA--------------------------------------GHHEEI---
---G-SLS-------T--------------------ACQ----------HFKV-------
-FN---GIAEVEL-------T-KLLQ----------------------A-----------
---------------------------------------H--------------------
------------A----------K-------------------------D-F-------N
----------KE------------LL---------------------------Q------
-F---QKLVCN--------SSH---S--------------------------LLYAQC--
--------------LL-SKL--------I-------------------------------
----C--QT------------------SP----------S--------------------
------------------S-----------------------------------------
------------------------VSQRD-------------------------------
---RA-QR---------------------ISEEL---------------DN-YMY-----
------------------------------------------------------------
----ST----V-TPN--------------------QKM----------------------
-------------------------------------WLKI-------------------
----KH--------------------------------AI--------------NP----
-------------PP---------------------------------------------
---------------------NS-------------------------------------
---------LVQ-A------LESI----------------IQ-S------NST-------
------------------------------------------------------------
----------------------------------N----PG----------D--------
-------------------------------------MTRI-FD----------MY----
--------------------S---------------------------------------
---------------------------------------------------------R--
-----------------------------------------------P---T--------
----------------P-------------------------------------------
------------------------------P-----------------------------
------------------------------------------------------------
---------------------------------------------------N--------
------------------------------VKF----------------------IQNP-
----TLINLLVI-DLF-----------------------T--------T-----------
-----Q-------TN------------------V-QQ-----------------TY---L
R----------------KYAVVLAFA----------------------------------
----------------------------------T---------S-------H-------
-----------------------------N-------------------E------A---
--------DSQ---------------------------------------------EA--
------------------------------------------------------------
-----------NKER--------------------------------------------M
N-------------------------------------------RTL-------------
K-AIQEVSKLC-----------KEP--------------------K-SVS--S-H-----
----YVQ----------------------------------------------QG-----
--K---QF-E-QFID-----IN-------------I----------ACCGIL--------
-------------KHIG-S-----------------------------------------
---------------------------------CL-----------------YDPN----
---------------Y-Y--------S-S--P---------------------------S
VN---------------------------IT-TP------M-FFYLI-RQIIV-KQPFQ-
---RESV------------FHLLKD----------CFE-I-N------------------
-----PS------------------I----------------D-----------------
-ALA------------S--------------------------LEV-K-----------K
NLIQHLLFLT-F------------------------------------------------
----------------------HG----------------------FVF------P----
----------------VFR----QM-GI--------------------------------
---------------WA-------------------N--S-I----DHSLIRFFIST---
------------------FIEST-----------S------G----------PYSE----
-----------AI-YEAVVDFVS-------------------------------------
-----QPAA-R-------------------------------------------------
----------------------------------------DA-L----------------
-------------------------------------SR-S-------------PD----
------------------------------------------------------------
------------------------------------------------------------
------------------TI---------------------L------------------
-----------------EFLKK--------------------------------------
------------------------------------------------------------
-NAA----------------------------D---------------------------
------------------------------------------------------------
------------------------------------------------------------
---------------------------------------------------------P--
------------------------DNLP--------------------------------
------------------------------------------------------------
------------------------------------------------------------
------------------------------------------------------------
------------------------------------------------------------
----TRVT----------------------------------------------------
------------------------------------------------------------
---------------------------------------TLIQQFSMX------------
------------------------------------------------------------
------------------------------------------------------------
------------------------------------------------------------
------------------------------------------------------------
------------------------------------------------------------
------------------------------------------------------------
------------------------------------------------------------
------------------------------------------------------------
------------------------------------------------------------
------------------------------------------------------------
------------------------------------------------------------
------------------------------------------------------------
------------------------------------------------------------
------------------------------------------------------------
------------------------------------------------------------
------------------------------------------------------------
------------------------------------------------------------
------------------------------------------------------------
------------------------------------------------------------
------------------------------------------------------------
------------------------------------------------------------
------------------------------------------------------------
------------------------------------------------------------
------------------------------------------------------------
------------------------------------------------------------
------------------------------------------------------------
------------------------------------------------------------
------------------------------------------------------------
------------------------------------------------------------
------------------------------------------------------------
------------------------------------------------------------
------------------------------------------------------------
------------------------------------------------------------
------------------------------------------------------------
------------------------------------------------------------
------------------------------------------------------------
------------------------------------------------------------
------------------------------------------------------------
------------------------------------------------------------
------------------------------------------------------------
------------------------------------------------------------
------------------------------------------------------------
------------------------------------------------------------
------------------------------------------------------------
------------------------------------------------------------
------------------------------------------------------------
------------------------------------------------------------
------------------------------------------------------------
------------------------------------------------------------
------------------------------------------------------------
------------------------------------------------------------
------------------------------------------------------------
------------------------------------------------------------
------------------------------------------------------------
------------------------------------------------------------
------------------------------------------------------------
------------------------------------------------------------
------------------------------------------------------------
------------------------------------------------------------
------------------------------------------------------------
------------------------------------------------------------
------------------------------------------------------------
------------------------------------------------------------
------------------------------------------------------------
------------------------------------------------------------
------------------------------------------------------------
------------------------------------------------------------
------------------------------------------------------------
------------------------------------------------------------
------------------------------------------------------------
------------------------------------------------------------
------------------------------------------------------------
------------------------------------------------------------
------------------------------------------------------------
-------------------------------------
>EP00013_Stygamoeba_regulata_P007244_CAMPEP_0177628732_NCGR_PEP_ID_MMETSP0447-20121125_288_1_TAXON_ID_0_ORGANISM_"Stygamoeba_regulata_Strain_BSH-02190019"_LENGTH_553_DNA_ID_CAMNT_0019129999_DNA_START_1_DNA_END_1659_DNA_ORIENTATION_
------------------------------------------------------------
------------------------------------------------------------
------------------------------------------------------------
------------------------------------------------------------
------------------------------------------------------------
------------------------------------------------------------
------------------------------------------------------------
------------------------------------------------------------
------------------------------------------------------------
------------------------------------------------------------
------------------------------------------------------------
------------------------------------------------------------
------------------------------------------------------------
------------------------------------------------------------
------------------------------------------------------------
------------------------------------------------------------
------------------------------------------------------------
------------------------------------------------------------
------------------------------------------------------------
------------------------------------------------------------
------------------------------------------------------------
------------------------------------------------------------
------------------------------------------------------------
------------------------------------------------------------
------------------------------------------------------------
------------------------------------------------------------
------------------------------------------------------------
------------------------------------------------------------
------------------------------------------------------------
------------------------------------------------------------
------------------------------------------------------------
------------------------------------------------------------
----XSEPDAIMRR----DVF-GAIK-------Q--------------------------
-----------YM----A-C-G--------------------------------------
-----G-K-------PA---------E--------------LV-QM--------------
-------LSCSYK-------GY-----------AQQ------CSLV-SE-----WL--G-
--------------MLTATGQA-----------G--------------------------
EPT---------------------------------------------------------
------------------------------------------------EE----AE----
------------------------------------------------------------
------------DESLGF---------------------LKS-Q---LR-------Q---
--AIL-----ENFN-PKQA--------D-S-V----F-----------S----A------
-------------GS----------S----APV--------WLET------LL-------
--------------SSAH------------------W--RKLLY--------SL------
CD--K----Y----------------K------------Q-CLLL-N-----FA------
---VQR---ISDL--------------------------------------GHQDEI---
---V-GLD-------S--------------------ASA----------YFSV-------
-FN---RVLLDCV-------R-KAME----------------------Q-----------
---------------------------------------D--------------------
------------D----------G-------------------------N-I-------D
----------ETC-----------RR---------------------------E------
-L---APLVCQ--------SEQ---T--------------------------FLYTHY--
--------------LL-YAL--------Q-------------------------------
-------LQ------------------LP-------------------------------
------------------S-----------------------------------------
--------------------------A---------------------------------
---PL-SR---------------------IIHNL---------------SL-PTD-----
------------------------------------------------------------
----HP--------G------------TSLG----NRL----------------------
-------------------------------------LFSL-------------------
----SP--------------------------------LA--------------DH----
-------------P----------------------------------------------
----------------------D-------------------------------------
---------AVV-C------VTNI----------------LV-Q------NTA-------
------------------------------------------------------------
----------------------------------S----QS----------D--------
-------------------------------------VMKL-HS----------MV----
--------------------S---------------------------------------
---------------------------------------------------------E--
-----------------------------------------------G---GL-------
------------------------------------------------------------
------------------------------P-----------------------------
------------------------------------------------------------
------------------------------------------------------------
------------------------------ASL----------------------LRNS-
----RLLDVLVR-DVF-----------------------N--------P-----------
-----A-------KA------------------V-PR-----------------AV---L
P----------------QYIALLSAI----------------------------------
----------------------------------V---------S-------S-------
-----------------------------E-------------------D------V---
------------------------------------------------------------
-H----------------------------------------------------------
-----------VPER--------------------------------------------A
A-------------------------------------------ATK-------------
Q-AITFVADLA-----------RG---------------------N-VFG--S-E-----
----LEE----------------------------------------------SA-----
--T---TL-K-VVIA-----LP-------------V----------VSLGVL--------
-------------VWVG-H-----------------------------------------
---------------------------------NL-----------------LDLS----
---------------Y-Y--------A-S--SF--------------------------F
XA--------------------------------------V-HARVP-AAGGG-GHPPT-
-----------------------------------------P------------------
-----AP------------------L----------------A-----------------
-ARA------------C--------------------------TDG-RGA-------GSR
LXXXXXAHLA-V------------------------------------------------
----------------------AG----------------------YTL------P----
----------------TLA----WL-QQ--------------------------------
---------------WS-------------------V--R-A----DLALVRHFLEL---
------------------LFGSI-----------G------P----------PFSP----
-----------EF-VEAVLAIVL-------------------------------------
-----SPAT-L-------------------------------------------------
----------------------------------------TT-L----------------
-------------------------------------RH-N-------------AE----
------------------------------------------------------------
------G------------------------------------SA---------------
------------------NT---------------------T------------------
-----------------QFLHA--------------------------------------
------------------------------------------------------------
--LP----------------------------THVADFP---------------------
------------------------------------------------------------
------------------------------------------------------------
---------------------------------------------------------P--
-------------------------DLR--------------------------------
------------------------------------------------------------
------------------------------------------------------------
------------------------------------------------------------
------------------------------------------------------------
----VRVD----------------------------------------------------
------------------------------------------------------------
---------------------------------------TMVRELSREDDQNG-------
------------------------------------------------------------
------------------------------------------------------------
------------------------------------------------------------
------------------------------------------------------------
------------------------------------------------------------
------------------------------------------------------------
------------------------------------------------------------
------------------------------------------------------------
------------------------------------------------------------
------------------------------------------------------------
------------------------------------------------------------
------------------------------------------------------------
------------------------------------------------------------
------------------------------------------------------------
------------------------------------------------------------
------------------------------------------------------------
------------------------------------------------------------
------------------------------------------------------------
------------------------------------------------------------
------------------------------------------------------------
------------------------------------------------------------
------------------------------------------------------------
------------------------------------------------------------
------------------------------------------------------------
------------------------------------------------------------
------------------------------------------------------------
--THV-------------------------------------------------------
------------------------------------------------------------
------------------------------------------------------------
------------------------------------------------------------
------------------------------------------------------------
------------------------------------------------------------
------------------------------------------------------------
------------------------------------------------------------
------------------------------------------------------------
------------------------------------------------------------
------------------------------------------------------------
------------------------------------------------------------
------------------------------------------------------------
------------------------------------------------------------
------------------------------------------------------------
------------------------------------------------------------
------------------------------------------------------------
------------------------------------------------------------
------------------------------------------------------------
------------------------------------------------------------
------------------------------------------------------------
------------------------------------------------------------
------------------------------------------------------------
------------------------------------------------------------
------------------------------------------------------------
------------------------------------------------------------
------------------------------------------------------------
------------------------------------------------------------
------------------------------------------------------------
------------------------------------------------------------
------------------------------------------------------------
------------------------------------------------------------
------------------------------------------------------------
------------------------------------------------------------
------------------------------------------------------------
------------------------------------------------------------
------------------------------------------------------------
------------------------------------------------------------
------------------------------------------------------------
------------------------------------------------------------
------------------------------------------------------------
------------------------------------------------------------
------------------------------------------------------------
------------------------------------------------------------
------------------------------------------------------------
------------------------------------------------------------
------------------------------------------------------------
------------------------------------------------------------
-------------------------------------
>EP00019_Armaparvus_languidus_P000691_CAMPEP_0168597356_NCGR_PEP_ID_MMETSP0420-20121227_10615_1_TAXON_ID_498008_ORGANISM_"Pessonella_sp."_LENGTH_113_DNA_ID_CAMNT_0008634191_DNA_START_1_DNA_END_337_DNA_ORIENTATION_
------------------------------------------------------------
------------------------------------------------------------
------------------------------------------------------------
------------------------------------------------------------
------------------------------------------------------------
------------------------------------------------------------
------------------------------------------------------------
------------------------------------------------------------
------------------------------------------------------------
------------------------------------------------------------
------------------------------------------------------------
------------------------------------------------------------
------------------------------------------------------------
------------------------------------------------------------
------------------------------------------------------------
------------------------------------------------------------
------------------------------------------------------------
------------------------------------------------------------
------------------------------------------------------------
------------------------------------------------------------
------------------------------------------------------------
------------------------------------------------------------
------------------------------------------------------------
------------------------------------------------------------
------------------------------------------------------------
------------------------------------------------------------
------------------------------------------------------------
------------------------------------------------------------
------------------------------------------------------------
------------------------------------------------------------
------------------------------------------------------------
------------------------------------------------------------
------------------------------------------------------------
------------------------------------------------------------
------------------------------------------------------------
------------------------------------------------------------
-------QQQSSTSS------T-----------N--------------------------
NKK---------------------------------------------------------
------------------------------------------------RK----TS--GD
N--------------------------------NXASND----KSQSVTY----------
-----------LNEANRV---------------------VEE-H---LK-------T---
--LIS-----QHFD-PKQA--------D-T-I----W-----------G-----------
-------------QK----------S----APV--------WLEY------MI-------
--------------ARHX------------------W--RSLLY--------KL------
SA--E----H----------------K------------D-CLML-N-----FA------
---IQR---ISDA--------------------------------------GHQSEX---
------------------------------------------------------------
------------------------------------------------------------
------------------------------------------------------------
------------------------------------------------------------
------------------------------------------------------------
------------------------------------------------------------
------------------------------------------------------------
------------------------------------------------------------
------------------------------------------------------------
------------------------------------------------------------
------------------------------------------------------------
------------------------------------------------------------
------------------------------------------------------------
------------------------------------------------------------
------------------------------------------------------------
------------------------------------------------------------
------------------------------------------------------------
------------------------------------------------------------
------------------------------------------------------------
------------------------------------------------------------
------------------------------------------------------------
------------------------------------------------------------
------------------------------------------------------------
------------------------------------------------------------
------------------------------------------------------------
------------------------------------------------------------
------------------------------------------------------------
------------------------------------------------------------
------------------------------------------------------------
------------------------------------------------------------
------------------------------------------------------------
------------------------------------------------------------
------------------------------------------------------------
------------------------------------------------------------
------------------------------------------------------------
------------------------------------------------------------
------------------------------------------------------------
------------------------------------------------------------
------------------------------------------------------------
------------------------------------------------------------
------------------------------------------------------------
------------------------------------------------------------
------------------------------------------------------------
------------------------------------------------------------
------------------------------------------------------------
------------------------------------------------------------
------------------------------------------------------------
------------------------------------------------------------
------------------------------------------------------------
------------------------------------------------------------
------------------------------------------------------------
------------------------------------------------------------
------------------------------------------------------------
------------------------------------------------------------
------------------------------------------------------------
------------------------------------------------------------
------------------------------------------------------------
------------------------------------------------------------
------------------------------------------------------------
------------------------------------------------------------
------------------------------------------------------------
------------------------------------------------------------
------------------------------------------------------------
------------------------------------------------------------
------------------------------------------------------------
------------------------------------------------------------
------------------------------------------------------------
------------------------------------------------------------
------------------------------------------------------------
------------------------------------------------------------
------------------------------------------------------------
------------------------------------------------------------
------------------------------------------------------------
------------------------------------------------------------
------------------------------------------------------------
------------------------------------------------------------
------------------------------------------------------------
------------------------------------------------------------
------------------------------------------------------------
------------------------------------------------------------
------------------------------------------------------------
------------------------------------------------------------
------------------------------------------------------------
------------------------------------------------------------
------------------------------------------------------------
------------------------------------------------------------
------------------------------------------------------------
------------------------------------------------------------
------------------------------------------------------------
------------------------------------------------------------
------------------------------------------------------------
------------------------------------------------------------
------------------------------------------------------------
------------------------------------------------------------
------------------------------------------------------------
------------------------------------------------------------
------------------------------------------------------------
------------------------------------------------------------
------------------------------------------------------------
------------------------------------------------------------
------------------------------------------------------------
------------------------------------------------------------
------------------------------------------------------------
------------------------------------------------------------
------------------------------------------------------------
------------------------------------------------------------
------------------------------------------------------------
------------------------------------------------------------
------------------------------------------------------------
------------------------------------------------------------
------------------------------------------------------------
------------------------------------------------------------
------------------------------------------------------------
------------------------------------------------------------
------------------------------------------------------------
------------------------------------------------------------
------------------------------------------------------------
------------------------------------------------------------
------------------------------------------------------------
------------------------------------------------------------
------------------------------------------------------------
------------------------------------------------------------
------------------------------------------------------------
------------------------------------------------------------
------------------------------------------------------------
------------------------------------------------------------
------------------------------------------------------------
------------------------------------------------------------
------------------------------------------------------------
------------------------------------------------------------
------------------------------------------------------------
------------------------------------------------------------
------------------------------------------------------------
------------------------------------------------------------
------------------------------------------------------------
------------------------------------------------------------
------------------------------------------------------------
------------------------------------------------------------
------------------------------------------------------------
------------------------------------------------------------
------------------------------------------------------------
------------------------------------------------------------
------------------------------------------------------------
------------------------------------------------------------
------------------------------------------------------------
------------------------------------------------------------
------------------------------------------------------------
------------------------------------------------------------
-------------------------------------
>EP00020_Sapocribrum_chincoteaguense_P012126_CAMPEP_0170731154_NCGR_PEP_ID_MMETSP0437-20130122_900_1_TAXON_ID_0_ORGANISM_"Sexangularia_sp."_LENGTH_901_DNA_ID_CAMNT_0011069371_DNA_START_16_DNA_END_2718_DNA_ORIENTATION_-
------------------------------------------------------------
------------------------------------------------------------
------------------------------------------------------------
------------------------------------------------------------
------------------------------------------------------------
------------------------------------------------------------
------------------------------------------------------------
------------------------------------------------------------
------------------------------------------------------------
------------------------------------------------------------
------------------------------------------------------------
------MS----------------------------------------------------
------------------------------------------------------------
------------------------------------------------------------
------------------------------------------------------------
------------------------------------------------------------
------------------------------------------------------------
------------------------------------------------------------
------------------------------------------------------------
------------------------------------------------------------
------------------------------------------------------------
------------------------------------------------------------
------------------------------------------------------------
------------------------------------------------------------
------------------------------------------------------------
------------------------------------------------------------
------------------------------------------------------------
------------------------------------------------------------
------------------------------------------------------------
------------------------------------------------------------
------------------------------------------------------------
-------------EH-------------------EKER------------AFSC------
----LSRPDAAIDD----NVP-VEIP-------V--------------------------
-----------FL----A-A-G--------------------------------------
-----G-T-------PQ---------G--------------AI-SA--------------
-------LVNGWR-------GY-----------PAL------LDGL-LELDLPTLL--S-
--------------QSE-HAQVDAR------FEG--------------------------
QARGVAV-----------------------------------------------------
--------L---------------------------------------EEC-RTAE----
---------------PPLTPSLW-------------------------------------
----------------QV---------------------VTS-E---WA-------H---
--QIR-----DRID-AQKI--------D-D-A----V-----------R----R------
------------GGG----------G----VPV--------WLSE------LL-------
--------------ADES----------------GKG--RTLLF--------QL------
AR--E----H----------------P------------T-SLSL-Q-----LA------
---VRE---AASH--------------------------------------GWDPEL---
---A-SLP-------T--------------------ARA----------FLPV-------
-FS---RIFREAL-------A---------------------------------------
------------------------------------------------------------
-----------------------------------------------------------R
----------GA------------WT---------------------------E------
-L---QELANS--------SGP---A-------RL-----------------YVLSAAAS
W------------GIL-PLV--------T-------------------------------
---------------------------EPP------------------------------
------------------------------------------------------------
------------------------------------------------------------
------AS---------------------VWEQLPQ------------IEVEFAL-----
------------------------------------------------------------
------------------------------------------------------------
-----------------------------------YLDLIF-------------------
----TGDT------------------------------VA-------------EGHFV--
------------------------------------------------------------
------------------------------------------------------------
---------LAQ-A------LARM----------------LA-T------KEV-------
------------------------------------------------------------
----------------------------------SII--------------N--------
-------------------------------------VTLL-DT----------HY----
---------------GGRAPTS--------------------------------------
---------------------------------------------------------A--
--------------------------------------------------XD--------
---------------GP-------------------------------------------
------------------------------P-----------------------------
------------------------------------------------------------
---------------------------------------------------P--------
------------------------------AAW----------------------LRRA-
----DFRELCAS-VLF-----------------------Q--------------------
R----SS------KAGQTA-----------SVRL-DG-----------------AS---E
D----------------RLLRLIALA----------------------------------
---------------------------------HA--------DS-------A-------
-------------------------------------------------DS-----A---
------------------------------------------------------------
------------------------------------------------------------
-----------------------------------------------------------L
A------------------------------------------TELA-------------
N-ALVDTVHRC-----------RAA----------P-----------MTG----------
---------------------------------------------------DASL-----
-VD---RV-T-PPLSK----FP-------------L----------VAWFTL--------
-------------QWLR-S-----------------------------------------
---------------------------------VL-----------------LDPA----
---------------Y-Q--------L-A--T---------------------------L
DT---------------------------PA-FT------Q-HMTIV-RAVVD-AHPLL-
---WEDA------------VSLVVDG---------VLV---R------------------
-----PD-----------------HM----------------D-----------------
-AMG------------V--------------------------LAA-R-----------K
RSLSTLVQLL-L------------------------------------------------
----------------------GG----------------------AYV------Q----
----------------VFA----GL-LH--------------------------------
---------------LA-------------KE----G--T-I----DASLLRGLLLD---
------------------IADAI-----------E------P----------PFST----
-----------HF-ADEVAQLLT-------------------------------------
-----HPAM-A-------------------------------------------------
----------------------------------------KV-V----------------
-------------------------------------SGAS-------------SDGDAR
F--------------------------------------------------------HLF
IGVAASSRRTCS-------------------------------KRPAHGIVA----ATWL
SAAPHRCSAPLVDTRLEQVL------------------IRVKDPR---------------
-----------------SFPSL--------------------------------------
------------------------------------------------------------
--CL----------------------NKRPRSEKRVGRKV--------------------
-------------------------FA--------------------LHDKAWSRNR---
------------------------------------------------------------
----------------------------------------------LMSV--ARPSSPA-
------------------CRRDVTSAMSRSPPRRNTRNASMMYDVQLVPMSERQKVMTS-
--------------------------W---------------------------------
--------------------EPD-------------------------------------
-------ASGSAAEL---------------------------------------------
------------------PTA------------TQGGVATESYXV-----------HDDL
ALAVRTLN----------------------------------------------------
------------------------------------------------------------
------------------------------------LLGEIPAEFTDTCARID-------
-----------HSNDLG----------------------HF--------GKFVPLVEHAG
DED---------------------------------------------------------
------------------------------------------------------------
-------------------------------------------VQREGRG----------
------------------------------------------------------------
------------------------------------------------------------
------------------------------------------------------------
------------------------------------------------------------
--------------------------------HFL-------------------------
------------------------------------------------------------
------------------------------------------------------------
------------------------------------------------------------
------------------------------------------------------------
------------------------------------------------------------
------------------------------------------------------------
------------------------------------------------------------
------------------------------------------------------------
------------------------------------------------------------
------------------------------------------------------------
------------------------------------------------------------
------------------------------------------------------------
------------------------------------------------------------
------------------------------------------------------------
------------------------------------------------------------
------------------------------------------------------------
------------------------------------------------------------
------------------------------------------------------------
------------------------------------------------------------
------------------------------------------------------------
------------------------------------------------------------
------------------------------------------------------------
------------------------------------------------------------
------------------------------------------------------------
-----------------------------------RCASKPAWYNENS------------
------------------------------------------------------------
------------------------------------------------------------
------------------------------------------------------------
------------------------------------------------------------
------------------------------------------------------------
------------------------------------------------------------
------------------------------------------------------------
------------------------------------------------------------
-------------------------------EGGTPKVTADDEK----------------
------------------------------------------------------------
------------------------------------------------------------
-----------------VDEVPPGAAEG--------------------------------
------------------------------WVALCGC-----------------------
------------------------------------------------------------
----------------------FW------------------------------------
--------------------------------PRFPFAL---------------------
------------------------------------------------------------
------------------------------------------------------------
------------------------------------------------------------
------------------------------------------------------------
---------------------------------------------------WLTRGASPP
SAVALYT------CSFTTRN-----ADDSNFFSC--------------------------
------------------------------------------------------------
-------------------------------------------------F----------
----------ANPLDGARDVRRFF------------------------------------
------------------------------------------------------------
------------------------------------------------------------
------------------------------------------------------------
------------------------------------------------------------
---------------------------------------------------PI-------
---------EW-------------------------------------------------
------------------------------------------------------------
------------------------------------------------------------
------------------------------------------------------------
------------------------------------------------------------
------------------------------------------------------------
------------------------------------------------------------
------------------------------------------------------------
------------------------------------------------------------
------------------------------------------------------------
-------------------------------------
>EP00021_Heterostelium_album_P000910_XP_020427546.1_TH1_family_protein_Heterostelium_album_PN500
------------------MA----------------------------------------
------------------------------------------------------------
------------------------------------------------------------
------------------------------------------------------------
----------------------IAHAATQCSF----------------------------
------------------------------------------------------------
---------------RNGQ-----------------------------------------
------------------------------------------------------------
------------------------------------------------------------
------------------------------------------------------------
-----------------------------------------------------------D
KYDFSALANPTGYSLKYFVGYFYYWNICETSPGCLTLSPNAVSC----------------
-----------------VTSQIYGYLDNVTITAL--------------------------
PDPNTQGAVITYQ---------------------------------GDLCPHEIVRTTRI
LL----------------------------QCSDGDTQFVSF------------------
------HETTTCVYE---------------IVMTSKYACPINGN----------------
------------------------------------------------------------
------------------------------------------------------------
------------------------------------------------------------
------------------------------------------------------------
------------------------------------------------------------
----------------------------STSTDGIQSPTSSP------------------
------------------------------------------------------------
-----------------------------------------------TLSPLSP-T----
------------------SLHSAVGTT----------------STTSSSSSSSSTLSKK-
------------------------------------------------------------
------------------------------------------------------------
------------------------------------------------------------
------------------------------------------------------------
------------------------------------------------------------
-------------------------------------------QQQLQQQQINAID-PTT
P------------EG-------------------IKQK------------CES-------
--N-LQLPDSIMSI----DVA-QTMK-------D--------------------------
-----------YI----T-N-G--------------------------------------
-----G-S-------PP---------D--------------VI-RL--------------
-------LSENYR-------GY-----------AQM------CNLL-CD-----WL--S-
--------------V------T-----------G--------------------------
MSK---------------------------------------------------------
------------------------------------------------DA----IQ----
------------------------------------------------------------
----------------ST---------------------FKS-H---LK-------D---
--IIM-----EKFD-PKKA--------D-T-I----F-----------------------
-------------SS----------S----PPQ--------WLDE------MI-------
--------------TDPD------------------W--RSLIY--------QL------
SE--I----H----------------K------------N-CLML-N-----FA------
---IQK---ISDA--------------------------------------GYQNEI---
---A-SLS-------T--------------------AST----------YFSV-------
-FN---KVLLDSL-------I-QLIK----------------------L-----------
---------------------------------------D--------------------
------------E----------I-------------------------E-L-------Q
----------ES------------IS---------------------------E------
-F---KKTCCN--------SQH---T--------------------------YLYAQA--
--------------LI-HNL--------S-------------------------------
-------QT-------------------Y----------P--------------------
------------------------------------------------------------
------------------------------------------------------------
---NL-KR---------------------IAQEL---------------EL-EVF-----
------------------------------------------------------------
----DK--------S-------------KVA----RKI----------------------
-------------------------------------SLMM-------------------
----SN--------------------------------IS--------------SY----
-------------P----------------------------------------------
----------------------A-------------------------------------
---------IYE-S------ISSI----------------LS-S------NTA-------
------------------------------------------------------------
----------------------------------S----TG----------D--------
-------------------------------------IIKL-YN----------EY----
--------------------S---------------------------------------
---------------------------------------------------------K--
-----------------------------------------------P---N--------
----------------V-------------------------------------------
------------------------------P-----------------------------
------------------------------------------------------------
---------------------------------------------------P--------
------------------------------VEF----------------------LRIP-
----ALLELLLN-DLF-----------------------N--------P-----------
-----T-------KN------------------L-QQ------------------N---K
S----------------KWIYIVAFC----------------------------------
----------------------------------V---------S-------V-------
-----------------------------P-------------------N------T---
--------TTS-------------------------------------------------
--------------------------------------------LDS-------------
-----------IKEE--------------------------------------------L
N-------------------------------------------ETI-------------
R-AIDKVQSIC-----------QS---------------------N-PLG--S-E-----
----LQN----------------------------------------------VV-----
--P---IL-K-EYLE-----LP-------------I----------ISMGIL--------
-------------QWIQ-S-----------------------------------------
---------------------------------NL-----------------MNKT----
-----------------N--------I-S--S---------------------------Y
NT---------------------------LC-TP------V-YFEFL-REICL-KHPLH-
---RQVI------------LRILVN----------FFE-L-E------------------
-----TD------------------L----------------D-----------------
-ALA------------A--------------------------LEM-R-----------K
TIIDNIVFIF-C------------------------------------------------
----------------------CG----------------------YVI------P----
----------------VLN----VI-RD--------------------------------
---------------WA-------------------P--K-I----DPSLVRYFINQ---
------------------VIEMI-----------E------P----------PYSK----
-----------SF-IKSMTNIIEI------------------------------------
----------V-------------------------------------------------
----------------------------------------NP-H----------------
-------------------------------------LS-D-------------N-----
------------------------------------------------------------
-------------------------------------------KE---------------
------------------NV---------------------Q------------------
-----------------TFLDQ--------------------------------------
------------------------------------------------------------
------------------------------------------------------------
------------------------------------------------------------
------------------------------------------------------------
------------------------------------------------------------
------------------------------------------------------------
------------------------------------------------------------
------------------------------------------------------------
------------------------------------------------------------
------------------------------------------------------------
------------------------------------------------------------
------------------------------------------------------------
------------------------------------------------------------
------------------------------------------------------------
------------------------------------------------------------
------------------------------------------------------------
------------------------------------------------------------
------------------------------------------------------------
------------------------------------------------------------
------------------------------------------------------------
------------------------------------------------------------
------------------------------------------------------------
------------------------------------------------------------
------------------------------------------------------------
------------------------------------------------------------
------------------------------------------------------------
------------------------------------------------------------
------------------------------------------------------------
------------------------------------------------------------
------------------------------------------------------------
------------------------------------------------------------
------------------------------------------------------------
------------------------------------------------------------
------------------------------------------------------------
------------------------------------------------------------
------------------------------------------------------------
------------------------------------------------------------
------------------------------------------------------------
------------------------------------------------------------
------------------------------------------------------------
------------------------------------------------------------
------------------------------------------------------------
------------------------------------------------------------
------------------------------------------------------------
------------------------------------------------------------
------------------------------------------------------------
------------------------------------------------------------
------------------------------------------------------------
------------------------------------------------------------
------------------------------------------------------------
------------------------------------------------------------
------------------------------------------------------------
------------------------------------------------------------
------------------------------------------------------------
------------------------------------------------------------
------------------------------------------------------------
------------------------------------------------------------
------------------------------------------------------------
------------------------------------------------------------
------------------------------------------------------------
------------------------------------------------------------
------------------------------------------------------------
------------------------------------------------------------
------------------------------------------------------------
------------------------------------------------------------
------------------------------------------------------------
------------------------------------------------------------
------------------------------------------------------------
------------------------------------------------------------
------------------------------------------------------------
------------------------------------------------------------
------------------------------------------------------------
------------------------------------------------------------
------------------------------------------------------------
------------------------------------------------------------
------------------------------------------------------------
------------------------------------------------------------
------------------------------------------------------------
------------------------------------------------------------
------------------------------------------------------------
------------------------------------------------------------
------------------------------------------------------------
------------------------------------------------------------
------------------------------------------------------------
------------------------------------------------------------
------------------------------------------------------------
------------------------------------------------------------
-------------------------------------
>EP00022_Cavenderia_fasciculata_P004096_XP_004355891.1_TH1_family_protein_Cavenderia_fasciculata
------------------------------------------------------------
------------------------------------------------------------
------------------------------------------------------------
------------------------------------------------------------
------------------------------------------------------------
------------------------------------------------------------
------------------------------------------------------------
------------------------------------------------------------
------------------------------------------------------------
------------------------------------------------------------
------------------------------------------------------------
------MSSPSST---------------------TSSNPNTIS-----------------
------------------------------------------------------------
----PP---------------------------------------------HRI------
------------------------------------------------------------
---------------------------------------NIGGI----------------
------------------------------------------------------------
------------------------------------------------------------
------------------------------------------------------------
------------------------------------------------------------
------------------------------------------------------------
----------------------------GGVGGDVSSSPISP------------------
------------------------------------------------------------
-----------------------------------------------SLSYASP-Q----
------------------SPSQSP---------------------LTPLSASVRRAPPS-
------------------------------------------------------------
------------------------------------------------------------
------------------------------------------------------------
------------------------------------------------------------
------------------------------------------------------------
---------------------------------------------------IPDYD-PND
P------------EQ-------------------VRKK------------CEN-------
--Q-LQQPDSIMTV----EIA-QVMK-------D--------------------------
-----------YI----T-N-G--------------------------------------
-----G-S-------PP---------D--------------VI-RF--------------
-------LSESYR-------GY-----------AQM------CNLL-CN-----WL--S-
--------------V------S-----------G--------------------------
VSR---------------------------------------------------------
------------------------------------------------DQ----VN----
------------------------------------------------------------
----------------AM---------------------FKK-H---LK-------D---
--III-----DKFD-PKKA--------D-T-I----F-----------------------
-------------LS----------S----PPQ--------WLDE------MI-------
--------------ADAD------------------W--RSLIY--------HL------
SE--V----H----------------K------------N-CLML-N-----FA------
---IQK---ISDA--------------------------------------GYQNEI---
---A-SLS-------T--------------------AST----------YFSV-------
-FN---KVFLDSL-------T-HLIQ----------------------L-----------
---------------------------------------D--------------------
------------E----------I-------------------------E-L-------Q
----------DA------------IG---------------------------E------
-F---KKSCCS--------SQH---T--------------------------YLYAQS--
--------------FL-QNL--------I-------------------------------
-------HK------------------HP----------N--------------------
------------------A-----------------------------------------
--------------------------L---------------------------------
---NL-KR---------------------ISQDL---------------ED-EAY-----
------------------------------------------------------------
----KK--------S-------------KIA----RKV----------------------
-------------------------------------SLMI-------------------
----NN--------------------------------VS--------------QY----
-------------P----------------------------------------------
----------------------V-------------------------------------
---------IYE-T------LTSV----------------LT-A------NSA-------
------------------------------------------------------------
----------------------------------S----TG----------D--------
-------------------------------------IIKL-YN----------EY----
--------------------T---------------------------------------
---------------------------------------------------------K--
-----------------------------------------------P---N--------
----------------P-------------------------------------------
------------------------------P-----------------------------
------------------------------------------------------------
---------------------------------------------------P--------
------------------------------VSF----------------------LRFP-
----SLLELLLN-DLF-----------------------N--------P-----------
-----S-------KN------------------I-QN-----------------AH---K
S----------------KWIYLISYA----------------------------------
----------------------------------A---------S-------V-------
-----------------------------Q-------------------Q------Q---
--------QQQ-----------------------------------SDNQQQQPPPVQ--
-T------------------------------------------QQL-------------
-----------DQAQ--------------------------------------------M
N-------------------------------------------ETM-------------
R-AIEKVQAIC-----------QA---------------------N-PIG--T-E-----
----LQG----------------------------------------------VY-----
--P---IL-K-EGIS-----YP-------------I----------ISMGIL--------
-------------QWIQ-Y-----------------------------------------
---------------------------------NL-----------------MNTN----
-----------------N--------L----S---------------------------A
NT---------------------------LC-TP------I-YLEFL-REISM-KHPLH-
---RQLV------------LNTLVN----------YFE-L-E------------------
-----TD------------------L----------------D-----------------
-SLT------------A--------------------------LEM-R-----------K
TIIDNLVFLF-S------------------------------------------------
----------------------LG----------------------HVI------P----
----------------VLN----SI-KS--------------------------------
---------------WA-------------------KLDQ-I----DPSLVRYFINQ---
------------------VLDII-----------E------Q----------PYSK----
-----------TF-IQTMKALIS-------------------------------------
-----SVTT-V-------------------------------------------------
----------------------------------------SP-A----------------
-------------------------------------ST-D-------------H-----
------------------------------------------------------------
------M------------------------------------KD---------------
------------------NI---------------------Q------------------
-----------------IFLDH--------------------------------------
------------------------------------------------------------
--CK--------------------------------------------------------
------------------------------------------------------------
------------------------------------------------------------
------------------------------------------------------------
------------------------------------------------------------
------------------------------------------------------------
------------------------------------------------------------
------------------------------------------------------------
------------------------------------------------------------
------------------------------------------------------------
------------------------------------------------------------
------------------------------------------------------------
------------------------------------------------------------
------------------------------------------------------------
------------------------------------------------------------
------------------------------------------------------------
------------------------------------------------------------
------------------------------------------------------------
------------------------------------------------------------
------------------------------------------------------------
------------------------------------------------------------
------------------------------------------------------------
------------------------------------------------------------
------------------------------------------------------------
------------------------------------------------------------
------------------------------------------------------------
------------------------------------------------------------
------------------------------------------------------------
------------------------------------------------------------
------------------------------------------------------------
------------------------------------------------------------
------------------------------------------------------------
------------------------------------------------------------
------------------------------------------------------------
------------------------------------------------------------
------------------------------------------------------------
------------------------------------------------------------
------------------------------------------------------------
------------------------------------------------------------
------------------------------------------------------------
------------------------------------------------------------
------------------------------------------------------------
------------------------------------------------------------
------------------------------------------------------------
------------------------------------------------------------
------------------------------------------------------------
------------------------------------------------------------
------------------------------------------------------------
------------------------------------------------------------
------------------------------------------------------------
------------------------------------------------------------
------------------------------------------------------------
------------------------------------------------------------
------------------------------------------------------------
------------------------------------------------------------
------------------------------------------------------------
------------------------------------------------------------
------------------------------------------------------------
------------------------------------------------------------
------------------------------------------------------------
------------------------------------------------------------
------------------------------------------------------------
------------------------------------------------------------
------------------------------------------------------------
------------------------------------------------------------
------------------------------------------------------------
------------------------------------------------------------
------------------------------------------------------------
------------------------------------------------------------
------------------------------------------------------------
------------------------------------------------------------
------------------------------------------------------------
------------------------------------------------------------
------------------------------------------------------------
------------------------------------------------------------
------------------------------------------------------------
------------------------------------------------------------
------------------------------------------------------------
------------------------------------------------------------
------------------------------------------------------------
------------------------------------------------------------
------------------------------------------------------------
------------------------------------------------------------
------------------------------------------------------------
------------------------------------------------------------
------------------------------------------------------------
-------------------------------------
>EP00023_Dictyostelium_discoideum_P012373_XP_646857.1_TH1_family_protein_Dictyostelium_discoideum_AX4
------------------------------------------------------------
------------------------------------------------------------
------------------------------------------------------------
------------------------------------------------------------
------------------------------------------------------------
------------------------------------------------------------
------------------------------------------------------------
------------------------------------------------------------
------------------------------------------------------------
------------------------------------------------------------
------------------------------------------------------------
------MSTSPTH-----------------------------------------------
------------------------------------------------------------
-----------HQ---------------------------------QQQQQHQTSPT---
------------------------------------------------------------
------HNQHTSPTH---------------------------------------------
------------------------------------------------------------
------------------------------------------------------------
------------------------------------------------------------
------------------------------------------------------------
------------------------------------------------------------
----------------------------QQQQQQQQQQPTSPIHQ---------------
------------------------QQQKQTS-----------------------------
------------------------------------------------PTHNQP-T----
------------------SPTNSS---------------------TTTTTTTTNTNTL--
------------------------------------------------------------
------------------------------------------------------------
------------------------------------------------------------
------------------------------------------------------------
------------------------------------------------------------
---------------------------------------------------------KTP
T------------DL-------------------IKEK------------CES-------
--S-LQQPDSIMSI----EAS-SLMK-------E--------------------------
-----------YI----T-V-G--------------------------------------
-----G-R-------PQ---------D--------------VI-TF--------------
-------LSESYR-------GY-----------AQM------CNLL-CY-----WL--K-
--------------I------A-----------G--------------------------
IPE---------------------------------------------------------
------------------------------------------------EQ----IQ----
------------------------------------------------------------
----------------TQ---------------------FSN-H---LK-------E---
--III-----NKFD-PKVA--------D-T-I----F-----------T----S------
-------------SS----------T----PPH--------WLDE------MI-------
--------------VDSQ------------------W--RSLIY--------QL------
SE--E----H----------------K------------N-CLML-N-----FI------
---IQR---ISDS--------------------------------------GYQNEI---
---A-SLS-------T--------------------AST----------YYRV-------
-FN---KVLFDSL-------A-DLVT----------------------L-----------
---------------------------------------D--------------------
------------E----------I-------------------------S-F-------R
----------QQ------------LD---------------------------E------
-F---KKSCCQ--------HQH---T--------------------------YLYAQA--
--------------TI-QNL--------I-------------------------------
-------KN-------------------N----------P-Q------------------
-----------------KA-----------------------------------------
--------------------------Y---------------------------------
---NL-KR---------------------ISQEL---------------EI-EAT-----
------------------------------------------------------------
----KK--------N-------------KIA----QRI----------------------
-------------------------------------SLMM-------------------
----SN--------------------------------IS--------------QY----
-------------P----------------------------------------------
----------------------L-------------------------------------
---------ISS-S------ITSL----------------LM-S------NTT-------
------------------------------------------------------------
----------------------------------T----TG----------D--------
-------------------------------------IIKL-YN----------EY----
--------------------T---------------------------------------
---------------------------------------------------------K--
-----------------------------------------------A---Q--------
----------------P-------------------------------------------
------------------------------P-----------------------------
------------------------------------------------------------
---------------------------------------------------P--------
------------------------------VDF----------------------LRYP-
----NLLELLLS-DLF-----------------------C--------P-----------
-----G-------KV------------------I-QS-----------------VH---K
S----------------KWIYLVTYS----------------------------------
----------------------------------V---------C-------I-------
-----------------------------N-------------------S------S---
--------SSS-------------------------------------------------
--------------------------------------------NEK-------------
-----------DNNV--------------------------------------------F
K-------------------------------------------DIT-------------
R-AIEIVHNIC-----------QS---------------------N-PLG--S-E-----
----LQS----------------------------------------------VV-----
--G---TL-K-DHLD-----FP-------------I----------ISMGIM--------
-------------QWIK-H-----------------------------------------
---------------------------------NL-----------------TDTT----
-----------------N--------L-S--S---------------------------Y
NT---------------------------LC-VP------I-YLDFL-RDICL-RHPLH-
---RSVV------------LNILVS----------HFE-V-EA-----------------
-----QD------------------L----------------E-----------------
-SLA------------I--------------------------LEM-R-----------K
NVIDNIVYLF-S------------------------------------------------
----------------------CG----------------------YVI------P----
----------------VLD----TI-ES--------------------------------
---------------WA-------------------P--K-I----DPSLTRYFINQ---
------------------VLDII-----------E------P----------PYSQ----
-----------SF-MDKMKSIIKI------------------------------------
----------I-------------------------------------------------
----------------------------------------NP-F----------------
-------------------------------------GE-S-------------TK----
------------------------------------------------------------
------L------------------------------------EP---------------
------------------SV---------------------Q------------------
-----------------SFLDQ--------------------------------------
------------------------------------------------------------
--CK----------------------------N-QLILN---------------------
------------------------------------------------------------
------------------------------------------------------------
------------------------------------------------------------
-------------------------NNN----------------------NNN-------
------------------------------------------------------------
------------------------------------------------------------
-----------N------------------------------------------------
------------------------------------------------------------
----NNLS----------------------------------------------------
------------------------------------------------------------
------------------------------------------------------------
------------------------------------------------------------
------------------------------------------------------------
------------------------------------------------------------
------------------------------------------------------------
------------------------------------------------------------
------------------------------------------------------------
------------------------------------------------------------
------------------------------------------------------------
------------------------------------------------------------
------------------------------------------------------------
------------------------------------------------------------
------------------------------------------------------------
------------------------------------------------------------
------------------------------------------------------------
------------------------------------------------------------
------------------------------------------------------------
------------------------------------------------------------
------------------------------------------------------------
------------------------------------------------------------
------------------------------------------------------------
------------------------------------------------------------
------------------------------------------------------------
------------------------------------------------------------
------------------------------------------------------------
------------------------------------------------------------
------------------------------------------------------------
------------------------------------------------------------
------------------------------------------------------------
------------------------------------------------------------
------------------------------------------------------------
------------------------------------------------------------
------------------------------------------------------------
------------------------------------------------------------
------------------------------------------------------------
------------------------------------------------------------
------------------------------------------------------------
------------------------------------------------------------
------------------------------------------------------------
------------------------------------------------------------
------------------------------------------------------------
------------------------------------------------------------
------------------------------------------------------------
------------------------------------------------------------
------------------------------------------------------------
------------------------------------------------------------
------------------------------------------------------------
------------------------------------------------------------
------------------------------------------------------------
------------------------------------------------------------
------------------------------------------------------------
------------------------------------------------------------
------------------------------------------------------------
------------------------------------------------------------
------------------------------------------------------------
------------------------------------------------------------
------------------------------------------------------------
------------------------------------------------------------
------------------------------------------------------------
-------------TKTST------------------------------------------
------------------------------------------------------------
------------------------------------------------------------
------------------------------------------------------------
------------------------------------------------------------
------------------------------------------------------------
------------------------------------------------------------
------------------------------------------------------------
------------------------------------------------------------
-----------KRNNTEIYNNEDE------------------------------------
------------------------------------------------------------
------------------------------------------------------------
------------------------------------------------------------
------------------------------------------------------------
------------------------------------------------------------
------------------------------------------------------------
------------------NEQVF--------------
>EP00025_Tieghemostelium_lacteum_P008603_KYR01553.1_TH1_family_protein_Tieghemostelium_lacteum
------------------------------------------------------------
------------------------------------------------------------
------------------------------------------------------------
------------------------------------------------------------
------------------------------------------------------------
------------------------------------------------------------
------------------------------------------------------------
------------------------------------------------------------
------------------------------------------------------------
------------------------------------------------------------
------------------------------------------------------------
------------------------------------------------------------
------------------------------------------------------------
------------------------------------------------------------
------------------------------------------------------------
------------------------------------------------------------
------------------------------------------------------------
------------------------------------------------------------
------------------------------------------------------------
------------------------------------------------------------
------------------------------------------------------------
------------------------------------------------------------
---------------------------MNTT-----------------------------
------------------------------------------------PPHS-P-R----
------------------STIDSP---------------------TSTGSSTNNGSAGQ-
------------------------------------------------------------
------------------------------------------------------------
------------------------------------------------------------
------------------------------------------------------------
------------------------------------------------------------
---------------------------------------------------------PNT
Q------------IS-------------------AKDK------------YEQ-------
--L-LQVSDSIMSV----EMP-NQMK-------E--------------------------
-----------YI----S-L-G--------------------------------------
-----G-Q-------PH---------D--------------VI-RF--------------
-------LSDSYK-------GY-----------AQM------CNLI-CH-----WL--K-
--------------L------T-----------G--------------------------
VSD---------------------------------------------------------
------------------------------------------------TD----VS----
------------------------------------------------------------
----------------DS---------------------LAN-H---LK-------D---
--III-----TKFD-PKKA--------D-T-I----F-----------------------
-------------SS----------S----PPQ--------WLDE------MI-------
--------------TDQK------------------W--RSLIY--------QL------
SE--D----H----------------K------------N-CLML-N-----FA------
---VQR---ISDA--------------------------------------GYQNEI---
---A-SLS-------T--------------------AST----------YFSV-------
-FN---KVFLDSL-------C-NLIK----------------------L-----------
---------------------------------------D--------------------
------------E----------I-------------------------S-F-------R
----------QS------------LD---------------------------E------
-F---KKVCCQ--------HQH---T--------------------------YLYAQA--
--------------TL-QNL--------I-------------------------------
-------RS-------------------N----------P-N------------------
------------------A-----------------------------------------
--------------------------Y---------------------------------
---NL-KR---------------------ISQEL---------------EN-EAM-----
------------------------------------------------------------
----SK--------N-------------KIV----QRI----------------------
-------------------------------------SYMM-------------------
----SD--------------------------------IS--------------AY----
-------------P----------------------------------------------
----------------------V-------------------------------------
---------IAS-C------ITAL----------------LT-S------NTT-------
------------------------------------------------------------
----------------------------------T----TG----------D--------
-------------------------------------IIKL-YN----------EY----
--------------------C---------------------------------------
---------------------------------------------------------K--
-----------------------------------------------V---P--------
----------------P-------------------------------------------
------------------------------P-----------------------------
------------------------------------------------------------
---------------------------------------------------P--------
------------------------------VDY----------------------LRYP-
----NLLEILIN-DLF-----------------------N--------P-----------
-----Q-------KN------------------I-QQ-----------------QH---R
G----------------KWIYLIAYS----------------------------------
----------------------------------T---------T-------V-------
-----------------------------T-------------------A------D---
--------GS--------------------------------------------------
------------------------------------------------------------
------------KQN--------------------------------------------L
D-------------------------------------------DTI-------------
K-AIEKVHQIC-----------QS---------------------N-PVG--S-E-----
----LQS----------------------------------------------II-----
--P---LL-M-EYIN-----MP-------------V----------LSMGIL--------
-------------HWIR-F-----------------------------------------
---------------------------------NL-----------------TDSV----
-----------------N--------I-S--T---------------------------Y
NT---------------------------LN-SP------F-YFELL-REICL-KHSLH-
---RSVI------------LTTLVE----------HFE-F-D------------------
-----MG------------------L----------------D-----------------
-SLQ------------T--------------------------LEI-R-----------K
TILDNIVFIF-A------------------------------------------------
----------------------CG----------------------FVI------P----
----------------VLD----VI-KE--------------------------------
---------------WA-------------------S--K-I----DPSLTRYFINQ---
------------------VLDIV-----------E------P----------PYST----
-----------EF-MSKMTSIIE-------------------------------------
--------M-I-------------------------------------------------
----------------------------------------NP-I----------------
-------------------------------------SS-N-------------NE----
------------------------------------------------------------
------N------------------------------------KE---------------
------------------LV---------------------S------------------
-----------------NFIDY--------------------------------------
------------------------------------------------------------
--CK----------------------------Q---------------------------
------------------------------------------------------------
---------------YN-------------------------------------------
------------------------------------------------------------
-------------------------NSN----------------------NK--------
------------------------------------------------------------
------------------------------------------------------------
------------------------------------------------------------
------------------------------------------------------------
------------------------------------------------------------
------------------------------------------------------------
------------------------------------------------------------
------------------------------------------------------------
------------------------------------------------------------
------------------------------------------------------------
------------------------------------------------------------
------------------------------------------------------------
------------------------------------------------------------
------------------------------------------------------------
------------------------------------------------------------
------------------------------------------------------------
------------------------------------------------------------
------------------------------------------------------------
------------------------------------------------------------
------------------------------------------------------------
------------------------------------------------------------
------------------------------------------------------------
------------------------------------------------------------
------------------------------------------------------------
------------------------------------------------------------
------------------------------------------------------------
------------------------------------------------------------
------------------------------------------------------------
------------------------------------------------------------
------------------------------------------------------------
------------------------------------------------------------
------------------------------------------------------------
------------------------------------------------------------
------------------------------------------------------------
------------------------------------------------------------
------------------------------------------------------------
------------------------------------------------------------
------------------------------------------------------------
------------------------------------------------------------
------------------------------------------------------------
------------------------------------------------------------
------------------------------------------------------------
------------------------------------------------------------
------------------------------------------------------------
------------------------------------------------------------
------------------------------------------------------------
------------------------------------------------------------
------------------------------------------------------------
------------------------------------------------------------
------------------------------------------------------------
------------------------------------------------------------
------------------------------------------------------------
------------------------------------------------------------
------------------------------------------------------------
------------------------------------------------------------
------------------------------------------------------------
------------------------------------------------------------
------------------------------------------------------------
------------------------------------------------------------
------------------------------------------------------------
------------------------------------------------------------
------------------------------------------------------------
------------------------------------------------------------
------------------------------------------------------------
------------------------------------------------------------
------------------------------------------------------------
------------------------------------------------------------
------------------------------------------------------------
------------------------------------------------------------
------------------------------------------------------------
------------------------------------------------------------
------------------------------------------------------------
------------------------------------------------------------
------------------------------------------------------------
------------------------------------------------------------
------------------------------------------------------------
------------------------------------------------------------
------------------------------------------------------------
------------------------------------------------------------
------------------------------------------------------------
------------------------------------------------------------
-------------------------------------
>EP00026_Physarum_polycephalum_P006003_Phypoly_transcript_06043.p1_GENE.Phypoly_transcript_06043_Phypoly_transcript_06043.p1_ORF_type_3prime_partial_len_620_score_112.62_Phypoly_transcript_06043_227-1858
------------------------------------------------------------
------------------------------------------------------------
------------------------------------------------------------
------------------------------------------------------------
------------------------------------------------------------
------------------------------------------------------------
------------------------------------------------------------
------------------------------------------------------------
------------------------------------------------------------
------------------------------------------------------------
------------------------------------------------------------
------------------------------------------------------------
------------------------------------------------------------
------------------------------------------------------------
------------------------------------------------------------
------------------------------------------------------------
------------------------------------------------------------
------------------------------------------------------------
------------------------------------------------------------
------------------------------------------------------------
------------------------------------------------------------
------------------------------------------------------------
------------------------------------------------------------
------------------------------------------------------------
------------------------------------------------------------
------------------------------------------------------------
------------------------------------------------------------
------------------------------------------------------------
------------------------------------------------------------
------------------------------------------------------------
------------------------------------------------------------
------------------------------------------------------------
------------------------------------------------------------
------------M----A-S-G--------------------------------------
-----G-Q-------PQ---------L--------------VV-KS--------------
-------LSESYK-------GY-----------AQM------CNLM-CT-----WL--K-
--------------S------S-----------G--------------------------
LDD---------------------------------------------------------
------------------------------------------------VA----VN----
------------------------------------------------------------
----------------HV---------------------VED-Q---IK-------T---
--IIT-----EVFD-PKKA--------D-T-I----F-----------S----E------
-------------QQ----------S----APQ--------WLEF------MI-------
--------------TDST------------------W--RSLLY--------QL------
SE--A----H----------------N------------N-CLML-N-----FA------
---IQR---ISDL--------------------------------------GLQGEI---
---A-SLS-------T--------------------AST----------FFGV-------
-FN---RVLQDTL-------T-QICT----------------------L-----------
---------------------------------------D--------------------
------------H----------Q-------------------------S-L-------P
----------GA------------LT---------------------------D------
-L---KKMCCH--------SQH---T--------------------------YLYAQA--
--------------VI-HNL--------M-------------------------------
-------NT-------------------T----------N--------------------
------------------G-----------------------------------------
--------------------------Y---------------------------------
---HL-KR---------------------LSEEL---------------ES-SLQ-----
------------------------------------------------------------
----ER--------S-------------TVI----RKI----------------------
-------------------------------------NFLL-------------------
----SD--------------------------------IF--------------SY----
-------------P----------------------------------------------
----------------------I-------------------------------------
---------VAQ-S------LSAM----------------LA-S------SST-------
------------------------------------------------------------
----------------------------------N----PG----------D--------
-------------------------------------IIKL-FT----------EY----
--------------------S---------------------------------------
---------------------------------------------------------K--
-----------------------------------------------P---D--------
----------------P-------------------------------------------
------------------------------P-----------------------------
------------------------------------------------------------
---------------------------------------------------P--------
------------------------------VEF----------------------LRHP-
----DVLELLIK-DLF-----------------------N--------P-----------
-----A-------KT------------------I-NP-----------------AH---K
A----------------KYFYVLAYA----------------------------------
----------------------------------T---------S-------I-------
-----------------------------R-------------------D------L---
--------RE------------------------------------DDG-------AT--
-Q------------------------------------------RSE-------------
-----------NKLA--------------------------------------------L
D-------------------------------------------ATI-------------
E-ALETVQPIC-----------LR---------------------N-SFG--Q-E-----
----LQQ----------------------------------------------TI-----
--P---TL-K-SKLV-----IP-------------V----------VAMGLL--------
-------------YWIR-S-----------------------------------------
---------------------------------NF-----------------LDPT----
---------------Y-Y--------T-T--S---------------------------Y
NT---------------------------LC-TP------L-HLDIL-REVCA-KHPLQ-
---RHAV------------LDILVK----------SFE-M-E------------------
-----PE------------------L----------------E-----------------
-ALA------------A--------------------------LDL-K-----------R
TLLDNIIYVM-R------------------------------------------------
----------------------CG----------------------YVL------P----
----------------IMQ----VI-EN--------------------------------
---------------WM-------------------T--K-I----DQSLIRYFVVQ---
------------------VLDMV-----------S------P----------PYST----
-----------AF-AQSLLRVMG-------------------------------------
-------AT-T-------------------------------------------------
----------------------------------------ES-L----------------
-------------------------------------KN-V-------------E-----
------------------------------------------------------------
------S------------------------------------RE---------------
------------------FV---------------------K------------------
-----------------EFISH--------------------------------------
------------------------------------------------------------
--CT----------------------------S-SSSTY---------------------
------------------------------------------------------------
------------------------------------------------------------
------------------------------------------------------------
-------------------------NWS----------------------EQE-------
------------------------------------------------------------
------------------------------------------------------------
-----------K------------------------------------------------
------------------------------------------------------------
----GVLY----------------------------------------------------
------------------------------------------------------------
---------------------------------------KLADVFVVPLP----------
------------------------------------------------------------
------------------------------------------------------------
------------------------------------------------------------
------------------------------------------------------------
------------------------------------------------------------
------------------------------------------------------------
------------------------------------------------------------
------------------------------------------------------------
------------------------------------------------------------
------------------------------------------------------------
------------------------------------------------------------
------------------------------------------------------------
------------------------------------------------------------
------------------------------------------------------------
------------------------------------------------------------
------------------------------------------------------------
------------------------------------------------------------
------------------------------------------------------------
------------------------------------------------------------
------------------------------------------------------------
------------------------------------------------------------
------------------------------------------------------------
------------------------------------------------------------
------------------------------------------------------------
------------------------------------------------------------
------------------------------------------------------------
------------------------------------------------------------
------------------------------------------------------------
------------------------------------------------------------
------------------------------------------------------------
------------------------------------------------------------
------------------------------------------------------------
------------------------------------------------------------
------------------------------------------------------------
------------------------------------------------------------
------------------------------------------------------------
------------------------------------------------------------
------------------------------------------------------------
------------------------------------------------------------
------------------------------------------------------------
------------------------------------------------------------
------------------------------------------------------------
------------------------------------------------------------
------------------------------------------------------------
------------------------------------------------------------
------------------------------------------------------------
------------------------------------------------------------
------------------------------------------------------------
------------------------------------------------------------
------------------------------------------------------------
------------------------------------------------------------
------------------------------------------------------------
------------------------------------------------------------
------------------------------------------------------------
------------------------------------------------------------
------------------------------------------------------------
------------------------------------------------------------
------------------------------------------------------------
------------PVEAS-------------------------------------------
------------------------------------------------------------
------------------------------------------------------------
------------------------------------------------------------
------------------------------------------------------------
------------------------------------------------------------
------------------------------------------------------------
------------------------------------------------------------
------------------------------------------------------------
------------------------------------------------------------
------------------------------------------------------------
------------------------------------------------------------
------------------------------------------------------------
------------------------------------------------------------
------------------------------------------------------------
------------------------------------------------------------
-------------------------------------
>EP00027_Filamoeba_sp_ATCC50430_P002312_CAMPEP_0168553454_NCGR_PEP_ID_MMETSP0413-20121227_7259_1_TAXON_ID_136452_ORGANISM_"Filamoeba_nolandi_Strain_NC-AS-23-1"_LENGTH_300_DNA_ID_CAMNT_0008584137_DNA_START_392_DNA_END_1291_DNA_ORIENTATION_-
------------------------------------------------------------
------------------------------------------------------------
------------------------------------------------------------
------------------------------------------------------------
------------------------------------------------------------
------------------------------------------------------------
------------------------------------------------------------
------------------------------------------------------------
------------------------------------------------------------
------------------------------------------------------------
------------------------------------------------------------
------------------------------------------------------------
------------------------------------------------------------
------------------------------------------------------------
------------------------------------------------------------
------------------------------------------------------------
------------------------------------------------------------
------------------------------------------------------------
------------------------------------------------------------
------------------------------------------------------------
------------------------------------------------------------
------------------------------------------------------------
------------------------------------------------------------
------------------------------------------------------------
------------------------------------------------------------
------------------------------------------------------------
------------------------------------------------------------
------------------------------------------------------------
------------------------------------------------------------
------------------------------------------------------------
------------------------------------------------------------
------------------------------------------------------------
------------------------------------------------------------
------------------------------------------------------------
------------------------------------------------------------
------------------------------------------------------------
------------------------------------------------------------
------------------------------------------------------------
------------------------------------------------------------
------------------------------------------------------------
------------------------------------------------------------
--M---------------------------------------------------------
------------------------------------------------------------
----------------------------------------------------SL------
---------Y--------------------------------------------------
------------------------------------------------------------
------------------------------------------------------------
------------------------------------------------------------
------------------------------------------------------------
------------------------------------------------------------
------------------------------------------------------------
------------------------------------------------------------
------------------------------------------------------------
------------------------------------------------------------
------------------------------------------------------------
------------------------------------------------------------
------------------------------------------------------------
------------------------------------------------------------
------------------------------------------------------------
------------------------------------------------------------
------------------------------------------------------------
-------------P----------------------------------------------
----------------------T-------------------------------------
---------VAA-P------ISVM----------------IS-A------GVT-------
------------------------------------------------------------
----------------------------------N----AA----------D--------
-------------------------------------VVKL-YN----------CY----
--------------------SP--------------------------------------
--------------------------------------------------------TN--
-----------------------------------------------P---N--------
----------------P-------------------------------------------
------------------------------P-----------------------------
------------------------------------------------------------
---------------------------------------------------P--------
------------------------------VEL----------------------LRNP-
----VLFDILLR-DLF-----------------------N--------P-----------
-----T-------KP------------------I-NN-----------------AY---L
S----------------KYLYLLAYA----------------------------------
----------------------------------A---------T-------A-------
-----------------------------N-------------------E------N---
--------------------------------------------------------DA--
--------------------------------------------LQS-------------
-----------YKEE--------------------------------------------L
N-------------------------------------------ETT-------------
I-ALEAVYSVC-----------QR---------------------N-SFG--S-E-----
----FQA----------------------------------------------SI-----
--D---LL-K-SKIS-----IP-------------I----------VSMGIL--------
-------------HWIG-K-----------------------------------------
---------------------------------NL-----------------MDTD----
---------------F-Y--------Q-T--S---------------------------Y
NT---------------------------SY-IP------T-LLQLL-RFISY-FHPLQ-
---RGSV------------LQLLIQ----------IFK-M-D------------------
-----TP------------------L----------------D-----------------
-PLT------------A--------------------------LEY-R-----------R
NIIDNCIYLM-M------------------------------------------------
----------------------CG----------------------FVL------P----
----------------VMN----EV-EA--------------------------------
---------------LA-------------------P--K-T----DQSLIRHFVIQ---
------------------VVEMT-----------E------A----------PYSF----
-----------SF-LSSFLRILE-------------------------------------
-----RPAS-I-------------------------------------------------
----------------------------------------EA-L----------------
-------------------------------------KN-H-------------EK----
------------------------------------------------------------
-------------------------------------------RK---------------
------------------HI---------------------A------------------
-----------------QFLDY--------------------------------------
------------------------------------------------------------
--CV----------------------------Q-HVEYP---------------------
------------------------------------------------------------
------------------------------------------------------------
------------------------------------------------------------
------------------------------------------------------------
------------------------------------------------------------
------------------------------------------------------------
------------------------------------------------------------
------------------------------------------------------------
------------------------------------------------------------
------------------------------------------------------------
------------------------------------------------------------
------------------------------------------------------------
------------------------------------------------------------
------------------------------------------------------------
------------------------------------------------------------
------------------------------------------------------------
------------------------------------------------------------
------------------------------------------------------------
------------------------------------------------------------
------------------------------------------------------------
------------------------------------------------------------
------------------------------------------------------------
------------------------------------------------------------
------------------------------------------------------------
------------------------------------------------------------
------------------------------------------------------------
------------------------------------------------------------
------------------------------------------------------------
------------------------------------------------------------
------------------------------------------------------------
------------------------------------------------------------
------------------------------------------------------------
------------------------------------------------------------
------------------------------------------------------------
------------------------------------------------------------
------------------------------------------------------------
------------------------------------------------------------
------------------------------------------------------------
------------------------------------------------------------
------------------------------------------------------------
------------------------------------------------------------
------------------------------------------------------------
------------------------------------------------------------
------------------------------------------------------------
------------------------------------------------------------
------------------------------------------------------------
------------------------------------------------------------
------------------------------------------------------------
------------------------------------------------------------
------------------------------------------------------------
------------------------------------------------------------
------------------------------------------------------------
------------------------------------------------------------
------------------------------------------------------------
------------------------------------------------------------
------------------------------------------------------------
------------------------------------------------------------
------------------------------------------------------------
------------------------------------------------------------
------------------------------------------------------------
------------------------------------------------------------
------------------------------------------------------------
------------------------------------------------------------
------------------------------------------------------------
------------------------------------------------------------
------------------------------------------------------------
------------------------------------------------------------
------------------------------------------------------------
------------------------------------------------------------
------------------------------------------------------------
------------------------------------------------------------
------------------------------------------------------------
------------------------------------------------------------
------------------------------------------------------------
------------------------------------------------------------
------------------------------------------------------------
------------------------------------------------------------
------------------------------------------------------------
------------------------------------------------------------
------------------------------------------------------------
------------------------------------------------------------
------------------------------------------------------------
------------------------------------------------------------
------------------------------------------------------------
------------------------------------------------------------
-------------------------------------
>EP00028_Trichosphaerium_sp_Am-I-7-wt_P001935_CAMPEP_0168531958_NCGR_PEP_ID_MMETSP0405-20121227_15859_1_TAXON_ID_498012_ORGANISM_"Trichosphaerium_sp_Strain_Am-I-7_wt"_LENGTH_77_DNA_ID_CAMNT_0008557063_DNA_START_1_DNA_END_231_DNA_ORIENTATION_
------------------------------------------------------------
------------------------------------------------------------
------------------------------------------------------------
------------------------------------------------------------
------------------------------------------------------------
------------------------------------------------------------
------------------------------------------------------------
------------------------------------------------------------
------------------------------------------------------------
------------------------------------------------------------
------------------------------------------------------------
------------------------------------------------------------
------------------------------------------------------------
------------------------------------------------------------
------------------------------------------------------------
------------------------------------------------------------
------------------------------------------------------------
------------------------------------------------------------
------------------------------------------------------------
------------------------------------------------------------
------------------------------------------------------------
------------------------------------------------------------
------------------------------------------------------------
------------------------------------------------------------
------------------------------------------------------------
------------------------------------------------------------
------------------------------------------------------------
------------------------------------------------------------
------------------------------------------------------------
------------------------------------------------------------
------------------------------------------------------------
------------------------------------------------------------
------------------------------------------------------------
------------------------------------------------------------
------------------------------------------------------------
------------------------------------------------------------
------------------------------------------------------------
------------------------------------------------------------
------------------------------------------------------------
------------------------------------------------------------
------------------------------------------------------------
------------------------------------------------------------
------------------------------------------------------------
------------------------------------------------------------
------------------------------------------------------------
------------------------------------------------------------
------------------------------------------------------------
------------------------------------------------------------
------------------------------------------------------------
------------------------------------------------------------
------------------------------------------------------------
------------------------------------------------------------
------------------------------------------------------------
------------------------------------------------------------
------------------------------------------------------------
------------------------------------------------------------
------------------------------------------------------------
------------------------------------------------------------
------------------------------------------------------------
------------------------------------------------------------
------------------------------------------------------------
------------------------------------------------------------
------------------------------------------------------------
------------------------------------------------------------
------------------------------------------------------------
------------------------------------------------------------
------------------------------------------------------------
------------------------------------------------------------
------------------------------------------------------------
------------------------------------------------------------
------------------------------------------------------------
------------------------------------------------------------
------------------------------------------------------------
------------------------------------------------------------
------------------------------------------------------------
------------------------------------------------------------
------------------------------------------------------------
------------------------------------------------------------
------------------------------------------------------------
------------------------------------------------------------
------------------------------------------------------------
------------------------------------------------------------
------------------------------------------------------------
------------------------------------------------------------
------------------------------------------------------------
------------------------------------------------------------
-------------------------------------------------GIM--------
-------------HWVK-T-----------------------------------------
---------------------------------QM-----------------CDTA----
---------------E-F--------A-T--K---------------------------W
NT---------------------------KS-VP------I-YIDLL-RVMIE-NHPLQ-
---HLNI------------LQVLTS----------CFE-L-D------------------
-----TG------------------L----------------D-----------------
-ALH------------E--------------------------LEV-K-----------K
GILSCFI-----------------------------------------------------
------------------------------------------------------------
------------------------------------------------------------
------------------------------------------------------------
------------------------------------------------------------
------------------------------------------------------------
------------------------------------------------------------
------------------------------------------------------------
------------------------------------------------------------
------------------------------------------------------------
------------------------------------------------------------
------------------------------------------------------------
------------------------------------------------------------
------------------------------------------------------------
------------------------------------------------------------
------------------------------------------------------------
------------------------------------------------------------
------------------------------------------------------------
------------------------------------------------------------
------------------------------------------------------------
------------------------------------------------------------
------------------------------------------------------------
------------------------------------------------------------
------------------------------------------------------------
------------------------------------------------------------
------------------------------------------------------------
------------------------------------------------------------
------------------------------------------------------------
------------------------------------------------------------
------------------------------------------------------------
------------------------------------------------------------
------------------------------------------------------------
------------------------------------------------------------
------------------------------------------------------------
------------------------------------------------------------
------------------------------------------------------------
------------------------------------------------------------
------------------------------------------------------------
------------------------------------------------------------
------------------------------------------------------------
------------------------------------------------------------
------------------------------------------------------------
------------------------------------------------------------
------------------------------------------------------------
------------------------------------------------------------
------------------------------------------------------------
------------------------------------------------------------
------------------------------------------------------------
------------------------------------------------------------
------------------------------------------------------------
------------------------------------------------------------
------------------------------------------------------------
------------------------------------------------------------
------------------------------------------------------------
------------------------------------------------------------
------------------------------------------------------------
------------------------------------------------------------
------------------------------------------------------------
------------------------------------------------------------
------------------------------------------------------------
------------------------------------------------------------
------------------------------------------------------------
------------------------------------------------------------
------------------------------------------------------------
------------------------------------------------------------
------------------------------------------------------------
------------------------------------------------------------
------------------------------------------------------------
------------------------------------------------------------
------------------------------------------------------------
------------------------------------------------------------
------------------------------------------------------------
------------------------------------------------------------
------------------------------------------------------------
------------------------------------------------------------
------------------------------------------------------------
------------------------------------------------------------
------------------------------------------------------------
------------------------------------------------------------
------------------------------------------------------------
------------------------------------------------------------
------------------------------------------------------------
------------------------------------------------------------
------------------------------------------------------------
------------------------------------------------------------
------------------------------------------------------------
------------------------------------------------------------
------------------------------------------------------------
------------------------------------------------------------
------------------------------------------------------------
------------------------------------------------------------
------------------------------------------------------------
------------------------------------------------------------
------------------------------------------------------------
------------------------------------------------------------
------------------------------------------------------------
------------------------------------------------------------
------------------------------------------------------------
------------------------------------------------------------
------------------------------------------------------------
-------------------------------------
>EP00029_Vermamoeba_vermiformis_P013413_TRINITY_DN8332_c0_g1_i1.p1_TRINITY_DN8332_c0_g1_TRINITY_DN8332_c0_g1_i1.p1_ORF_type_complete_len_596_score_101.75_TRINITY_DN8332_c0_g1_i1_8-1795
------------------------------------------------------------
------------------------------------------------------------
------------------------------------------------------------
------------------------------------------------------------
------------------------------------------------------------
------------------------------------------------------------
------------------------------------------------------------
------------------------------------------------------------
------------------------------------------------------------
------------------------------------------------------------
------------------------------------------------------------
------MDI---------------------------------------------------
------------------------------------------------------------
------------------------------------------------------------
------------------------------------------------------------
----------------------------------------EGYN----------------
------------------------------------------------------------
------------------------------------------------------------
------------------------------------------------------------
------------------------------------------------------------
------------------------------------------------------------
----------------------------PESTNAQPQAGGSPYNE---------------
------------------------DHEMRDA-----------------------------
------------------------------------------------PQDDQP-S----
------------------NADDQH---------------------EE-------------
------------------------------------------------------------
------------------------------------------------------------
------------------------------------------------------------
------------------------------------------------------------
------------------------------------------------------------
---------------------------------------------------------KSS
T------------EA-------------------ELEE------------VSK-------
--H-LRQTDAIMHE----NIW-SNVR-------R--------------------------
-----------FL----S-L-G--------------------------------------
-----G-K-------PA---------D--------------VI-KY--------------
-------LSETYR-------GY-----------AQM------SNLI-CH-----WL--R-
--------------L------I-----------K--------------------------
VDE---------------------------------------------------------
------------------------------------------------NQ----IQ----
------------------------------------------------------------
----------------HT---------------------IEE-N---IK-------G---
--LIL-----QKFD-PKRA--------D-Q-I----F-----------E----E------
-------------GA----------S----APD--------WLEF------LI-------
--------------KTSE------------------W--RSLIY--------NL------
SE--Q----H----------------N------------D-CLLL-N-----FA------
---IQR---ISDA--------------------------------------GHQTEI---
---A-SLS-------S--------------------AST----------FFSV-------
-FN---RVLRDSL-------E-HMID----------------------L-----------
---------------------------------------N--------------------
------------P----------I-------------------------E-L-------E
----------HS------------LA---------------------------D------
-L---AKMCSH--------SPH---A--------------------------YLYTQA--
--------------VL-MAL--------S-------------------------------
-------SE-------------------K----------N--------------------
------------------G-----------------------------------------
--------------------------R---------------------------------
---HL-KR---------------------VSQEL---------------ER-AMI-----
------------------------------------------------------------
----NK--------D-------------PLV----RRI----------------------
-------------------------------------GFIL-------------------
----TN--------------------------------IS--------------RN----
-------------N----------------------------------------------
----------------------D-------------------------------------
---------VNN-S------IVSM----------------LT-A------NAC-------
------------------------------------------------------------
----------------------------------N----PA----------D--------
-------------------------------------INRL-HT----------AY----
--------------------S---------------------------------------
---------------------------------------------------------E--
-----------------------------------------------S---N--------
----------------P-------------------------------------------
------------------------------P-----------------------------
------------------------------------------------------------
---------------------------------------------------P--------
------------------------------VEY----------------------IRNI-
----GLLDILTA-ETF-----------------------D--------I-----------
-----D-------KT------------------I-DV-----------------SY---R
S----------------QCFYLLAYA----------------------------------
----------------------------------T---------T-------I-------
-----------------------------Q-------------------D------D---
--------RS-----------------I-------------TA---PDY-------DM--
-N------------------------------------------FEP-------------
-----------DKSE--------------------------------------------L
E-------------------------------------------SVI-------------
H-ALETAQSIC-----------IK---------------------N-YFG--T-E-----
----LQA----------------------------------------------VV-----
--E---TL-R-ETLM-----YP-------------V----------VTMGVL--------
-------------YWIA-M-----------------------------------------
---------------------------------NT-----------------TESD----
---------------R-C--------A-A--S---------------------------F
NT---------------------------KS-IP------S-YVILI-QEIAS-LHPFQ-
---QPRV------------LDILVQ----------CFE-L-D------------------
-----SD------------------L----------------D-----------------
-PLS------------A--------------------------LDL-R-----------K
TLLDVMLYLM-E------------------------------------------------
----------------------VG----------------------HVM------P----
----------------VIN----RI-RK--------------------------------
---------------WS-------------------S--K-I----DQSLLRHVIGR---
------------------LLDSF-----------A------P----------PFSS----
-----------EF-IAEIRPIVK-------------------------------------
------LVN-I-------------------------------------------------
----------------------------------------DA-F----------------
-------------------------------------KS-N-------------AE----
------------------------------------------------------------
------H------------------------------------LS---------------
------------------TI---------------------N------------------
-----------------MILGT--------------------------------------
------------------------------------------------------------
--SK--------------------------------------------------------
------------------------------------------------------------
------------------------------------------------------------
------------------------------------------------------------
------------------------------------------------------------
------------------------------------------------------------
------------------------------------------------------------
------------------------------------------------------------
------------------------------------------------------------
------------------------------------------------------------
------------------------------------------------------------
------------------------------------------------------------
------------------------------------------------------------
------------------------------------------------------------
------------------------------------------------------------
------------------------------------------------------------
------------------------------------------------------------
------------------------------------------------------------
------------------------------------------------------------
------------------------------------------------------------
------------------------------------------------------------
------------------------------------------------------------
------------------------------------------------------------
------------------------------------------------------------
------------------------------------------------------------
------------------------------------------------------------
------------------------------------------------------------
------------------------------------------------------------
------------------------------------------------------------
------------------------------------------------------------
------------------------------------------------------------
------------------------------------------------------------
------------------------------------------------------------
------------------------------------------------------------
------------------------------------------------------------
------------------------------------------------------------
------------------------------------------------------------
------------------------------------------------------------
------------------------------------------------------------
------------------------------------------------------------
------------------------------------------------------------
------------------------------------------------------------
------------------------------------------------------------
------------------------------------------------------------
------------------------------------------------------------
------------------------------------------------------------
------------------------------------------------------------
------------------------------------------------------------
------------------------------------------------------------
------------------------------------------------------------
------------------------------------------------------------
------------------------------------------------------------
------------------------------------------------------------
------------------------------------------------------------
------------------------------------------------------------
------------------------------------------------------------
------------------------------------------------------------
------------------------------------------------------------
------------------------------------------------------------
------------------------------------------------------------
------------------------------------------------------------
------------------------------------------------------------
------------------------------------------------------------
------------------------------------------------------------
------------------------------------------------------------
------------------------------------------------------------
------------------------------------------------------------
------------------------------------------------------------
------------------------------------------------------------
------------------------------------------------------------
------------------------------------------------------------
------------------------------------------------------------
------------------------------------------------------------
------------------------------------------------------------
------------------------------------------------------------
------------------------------------------------------------
------------------------------------------------------------
------------------------------------------------------------
------------------------------------------------------------
------------------------------------------------------------
------------------------------------------------------------
------------------------------------------------------------
------------------------------------------------------------
------------------------------------------------------------
------------------------------------------------------------
------------------------------------------------------------
-------------------------------------
>EP00031_Thecamonas_trahens_P007415_XP_013759985.1_negative_elongation_factor_D_Thecamonas_trahens_ATCC_50062
------------------------------------------------------------
------------------------------------------------------------
------------------------------------------------------------
------------------------------------------------------------
------------------------------------------------------------
------------------------------------------------------------
------------------------------------------------------------
------------------------------------------------------------
------------------------------------------------------------
------------------------------------------------------------
------------------------------------------------------------
------------------------------------------------------------
------------------------------------------------------------
------------------------------------------------------------
------------------------------------------------------------
------------------------------------------------------------
------------------------------------------------------------
------------------------------------------------------------
------------------------------------------------------------
------------------------------------------------------------
------------------------------------------------------------
------------------------------------------------------------
------------------------------------------------------------
------------------------------------------------------------
------------------------------------------------------------
------------------------------------------------------------
------------------------------------------------------------
------------------------------------------------------------
------------------------------------------------------------
------------------------------------------------------------
------------------------------------------------------------
M------------VE-------------------KAQE------------LLV-------
--T-LQEPDAIMEA----DIL-SRLR-------A--------------------------
-----------YI----G-C-K--------------------------------------
-----G-A-------PQ---------T--------------AV-ET--------------
-------LAASYQ-------GH-----------AEV------CNVL-LD-----WM--G-
--------------L------V-----------G--------------------------
MDK---------------------------------------------------------
------------------------------------------------EE----RE----
------------------------------------------------------------
----------------GL---------------------VVN-H---VK-------D---
--SVL-----AHYD-AKLT--------R-N-L----F-----------A----S------
-------------GS----------S----TPE--------WVMF------MI-------
--------------GQPV------------------W--RDLFY--------KL------
SD--S----Y----------------A------------E-CLLV-N-----FA------
---IRN---ISDAP-------------------------------------ECSREL---
---K-SLK----K--S--------------------AAH----------NFGV-------
-FS---QILSTHI-------T-ALLA----------------------A---P-------
------------------------------------------------------------
------------D----------P--------------------------LI-------A
----------PA------------FD---------------------------E------
-F---ITLATQ--------SEN---T--------------------------PPNPAA--
-------------AML--------------------------------------------
------------------------------------------------------------
---------F--------------------------------------------------
------------------------------------------------------------
------AR---------------------LDQEM---------------LL-AMS-----
-------P----------------------------------------------------
----ER---------------------QAMF----RKL----------------------
-------------------------------------TALL-------------------
----SG--------------------------------VL--------------LY----
-------------P----------------------------------------------
----------------------S-------------------------------------
---------LAS-A------LLSM----------------FK-SE----TPAT-------
------------------------------------------------------------
----------------------------------T----PG----------D--------
-------------------------------------IIRI-HK----------VY----
--------------------T---------------------------------------
---------------------------------------------------------G--
-----------------------------------------------S---N--------
----------------P-------------------------------------------
------------------------------P-----------------------------
------------------------------------------------------------
---------------------------------------------------P--------
------------------------------LSL----------------------IRDS-
----QLVDLLLA-DLF-----------------------V--------P-----------
-----S-------KL------------------V-SP-----------------KH---R
T----------------RYLAVLALI----------------------------------
----------------------------------A---------A-------G-------
-----------------------------K-------------------D------D---
--------RVPGYAP-----------------------------------------AG--
-------------------------------------------SASL-------------
-----------GTEA--------------------------------------------V
P-------------------------------------------AVQ-------------
R-ALRELQNLL-----------LAK----------------------PFG-PA-------
----LDA-----------------------------------------------------
--AY-PEL-V-AKASV----HP-------------M----------AGAGLI--------
-------------AYVE-A-----------------------------------------
---------------------------------AL-----------------TMPE----
---------------F-F----------S--T---------------------------N
GH---------------------------DT-RT------Y-L-SLL-NSMAT-AHPSL-
---APRL------------LATYQR----------LFF-V-S------------------
-----AA------------------L----------------V-----------------
-DLD------------A--------------------------VSF-H-----------N
QLMDCIAFLL-A------------------------------------------------
----------------------VG----------------------HAQ------P----
----------------VLA----LI-HE--------------------------------
---------------WC-------------VS----S--R-V----DKALVRHFLLV---
------------------AIQIV-----------S------P----------PFSP----
-----------DF-ASALADIMR-------------------------------------
-----INSF-A-------------DYTATT------------------------------
------------------------------------LSASDS-L----------------
-----------------------------------ATRGLS-------------NLAAS-
------------------------------------------------------------
------T------------------------------------RAADRP-----------
-----RVVSSTVASSADSLL---------------------SA-----------------
-----------------ELVDALVATIVG-------------------------------
----------------------------------------------------------IA
AACP--------------L-------------S-DATKSM--------------------
------------------------------------------------------------
-----------------------------IN-----------------------------
----------------------------------------------------ALFDIPIL
SER------------------AADLDLSLVFH------------------GDE-------
------------------------------------------------------------
-P----------------------------------------------------------
------------------------------------------------------------
------------------------------------------------------------
----RTVRVV--------------------------------------------------
------------------------------------------------------------
------------------------------------VGARLGSDDDDDD-----------
------------------------------------------------------------
------------------------------------------------------------
------------------------------------------------------------
------------------------------------------------------------
------------------------------------------------------------
------------------------------------------------------------
------------------------------------------------------------
------------------------------------------------------------
------------------------------------------------------------
------------------------------------------------------------
------------------------------------------------------------
------------------------------------------------------------
------------------------------------------------------------
------------------------------------------------------------
------------------------------------------------------------
------------------------------------------------------------
------------------------------------------------------------
------------------------------------------------------------
------------------------------------------------------------
------------------------------------------------------------
------------------------------------------------------------
------------------------------------------------------------
------------------------------------------------------------
------------------------------------------------------------
------------------------------------------------------------
------------------------------------------------------------
------------------------------------------------------------
------------------------------------------------------------
------------------------------------------------------------
------------------------------------------------------------
------------------------------------------------------------
------------------------------------------------------------
------------------------------------------------------------
------------------------------------------------------------
------------------------------------------------------------
------------------------------------------------------------
------------------------------------------------------------
---------------------------------------DD-------------------
------------------------------------------------------------
------------------------------------------------------------
------------------------------------------------------------
------------------------------------------------------------
----------------------------------------DV------------------
------------------------------------------------------------
----------QH------------------------------------------------
-----------------MD--D--------------------------------------
------------------------------------------------------------
------------------------------------------------------------
------------------------------------------------------------
------------------------------------------------------------
------------------------------------------------------------
------------------------------------------------------------
------------------------------------------------------------
------------------------------------------------------------
----------------------------------------------------TE------
------------------------------------------------------------
------------------------------------------------------------
------------------------------------------------------------
------------------------------------------------------------
------------------------------------------------------------
------------------------------------------------------------
------------------------------------------------------------
------------------------------------------------------------
------------------------------------------------------------
------------------------------------------------------------
------------------------------------------------------------
------------------------------------------------------------
------------------------------------------------------------
------------------------------------------------------------
------------------------------------------------------------
------------------------------------------------------------
------------------------------------------------------------
------------------------------------------------------------
------------------------------------------------------------
-------------------------------------
>EP00033_Pygsuia_biforma_P004505_GCRY01004942.1.p1_GENE.GCRY01004942.1_GCRY01004942.1.p1_ORF_type_3prime_partial_len_295_score_61.51_GCRY01004942.1_248-1129
------------------------------------------------------------
------------------------------------------------------------
------------------------------------------------------------
------------------------------------------------------------
------------------------------------------------------------
------------------------------------------------------------
------------------------------------------------------------
------------------------------------------------------------
------------------------------------------------------------
------------------------------------------------------------
------------------------------------------------------------
-----MMEEPDE------------------------------------------------
------------------------------------------------------------
------------------------------------------------------------
------------------------------------------------------------
------------------------------------------------------------
------------------------------------------------------------
------------------------------------------------------------
------------------------------------------------------------
------------------------------------------------------------
------------------------------------------------------------
------------------------------------------------------------
------------------------------------------------------------
----------------------------------------------YLENHNSYIE----
------------------VTEQNH---------------------ENADFVPTNETVQ--
------------------------------------------------------------
------------------------------------------------------------
------------------------------------------------------------
------------------------------------------------------------
------------------------------------------------------------
-----------------------------------------------------QLSPLED
L------------SS-------------------DLEI------------LRN-------
--L-LGEPDAILEP----TVL-KTLD-------D--------------------------
-----------FI----N-A-G--------------------------------------
-----G-Q-------PE---------E--------------AT-EL--------------
-------LKDGFR-------GY-----------PAM------ISLL-IS-----WL--Q-
--------------S------I-----------G--------------------------
TPM---------------------------------------------------------
------------------------------------------------EE----IK----
------------------------------------------------------------
----------------SI---------------------IEN-K---LL-------E---
--LIL-----ERFD-PLVV--------D-S-L----L-----------K-----------
-------------DT----------A----VPR--------WLEY------AI-------
--------------EKPF------------------W--RKALY--------TL------
SE--K----H----------------P------------R-CLVL-H-----FA------
---IQK---ASEL--------------------------------------GLHGEM---
---A-AVS-------T--------------------ASA----------QFDL-------
-FA---NLLQQSL-------S-SIFS----------------------Q-----------
---------------------------------------P--------------------
------------D----------K-------------------------L-Q-------E
----------SK------------LK---------------------------M------
-F---GRMCCH--------TQY---T--------------------------FFFAQL--
--------------VL-SRL--------L-------------------------------
-------ET------------------NP----------E-Q------------------
------------------H-----------------------------------------
--------------------------T---------------------------------
---VI-AR---------------------LLDEL---------------DI-ASS-----
------------------------------------------------------------
----HR----------------------PVV----RRM----------------------
-------------------------------------SMQV-------------------
----RG------------------------------------------------------
-----------G------------------------------------------------
------------------------------------------------------------
-------------------------------------------A----------------
------------------------------------------------------------
------------------------------------------------------------
------------------------------------------------------------
------------------------------------------------------------
------------------------------------------------------------
------------------------------------------------------------
------------------------------------------------------------
------------------------------------------------------------
------------------------------------------------------------
------------------------------------------------------------
------------------------------------------------------------
--------------LF--------------------------------------------
------------------------------------------------------------
------------------------------------------------------------
------------------------------------------------------------
------------------------------------------------------------
------------------------------------------------------------
------------------------------------------------------------
------------------------------------------------------------
------------------------------------------------------------
T-A---------------------------------------------------------
------------------------------------------------------------
------------------------------------------------------------
------------------------------------------------------------
------------------------------------------------------------
------------------------------------------------------------
------------------------------------------------------------
------------------------------------------------------------
------------------------------------------------------------
------------------------------------------------------------
------------------------------------------------------------
------------------------------------------------------------
------------------------------------------------------------
------------------------------------------------------------
------------------------------------------------------------
------------------------------------------------------------
------------------------------------------------------------
------------------------------------------------------------
------------------------------------------------------------
------------------------------------------------------------
------------------------------------------------------------
------------------------------------------------------------
------------------------------------------------------------
------------------------------------------------------------
------------------------------------------------------------
------------------------------------------------------------
------------------------------------------------------------
------------------------------------------------------------
------------------------------------------------------------
------------------------------------------------------------
------------------------------------------------------------
------------------------------------------------------------
------------------------------------------------------------
------------------------------------------------------------
------------------------------------------------------------
------------------------------------------------------------
------------------------------------------------------------
------------------------------------------------------------
------------------------------------------------------------
------------------------------------------------------------
------------------------------------------------------------
------------------------------------------------------------
------------------------------------------------------------
------------------------------------------------------------
------------------------------------------------------------
------------------------------------------------------------
------------------------------------------------------------
------------------------------------------------------------
------------------------------------------------------------
------------------------------------------------------------
------------------------------------------------------------
------------------------------------------------------------
------------------------------------------------------------
------------------------------------------------------------
------------------------------------------------------------
------------------------------------------------------------
------------------------------------------------------------
------------------------------------------------------------
------------------------------------------------------------
------------------------------------------------------------
------------------------------------------------------------
------------------------------------------------------------
------------------------------------------------------------
------------------------------------------------------------
------------------------------------------------------------
------------------------------------------------------------
------------------------------------------------------------
------------------------------------------------------------
------------------------------------------------------------
------------------------------------------------------------
------------------------------------------------------------
------------------------------------------------------------
------------------------------------------------------------
------------------------------------------------------------
------------------------------------------------------------
------------------------------------------------------------
------------------------------------------------------------
------------------------------------------------------------
------------------------------------------------------------
------------------------------------------------------------
------------------------------------------------------------
------------------------------------------------------------
------------------------------------------------------------
------------------------------------------------------------
------------------------------------------------------------
------------------------------------------------------------
------------------------------------------------------------
------------------------------------------------------------
------------------------------------------------------------
------------------------------------------------------------
------------------------------------------------------------
------------------------------------------------------------
------------------------------------------------------------
------------------------------------------------------------
------------------------------------------------------------
------------------------------------------------------------
------------------------------------------------------------
------------------------------------------------------------
------------------------------------------------------------
------------------------------------------------------------
------------------------------------------------------------
------------------------------------------------------------
------------------------------------------------------------
------------------------------------------------------------
------------------------------------------------------------
------------------------------------------------------------
------------------------------------------------------------
------------------------------------------------------------
------------------------------------------------------------
------------------------------------------------------------
-------------------------------------
>EP00033_Pygsuia_biforma_P008396_GCRY01009865.1.p1_GENE.GCRY01009865.1_GCRY01009865.1.p1_ORF_type_internal_len_139_score_50.63_GCRY01009865.1_1-414
------------------------------------------------------------
------------------------------------------------------------
------------------------------------------------------------
------------------------------------------------------------
------------------------------------------------------------
------------------------------------------------------------
------------------------------------------------------------
------------------------------------------------------------
------------------------------------------------------------
------------------------------------------------------------
------------------------------------------------------------
------------------------------------------------------------
------------------------------------------------------------
------------------------------------------------------------
------------------------------------------------------------
------------------------------------------------------------
------------------------------------------------------------
------------------------------------------------------------
------------------------------------------------------------
------------------------------------------------------------
------------------------------------------------------------
------------------------------------------------------------
------------------------------------------------------------
------------------------------------------------------------
------------------------------------------------------------
------------------------------------------------------------
------------------------------------------------------------
------------------------------------------------------------
------------------------------------------------------------
------------------------------------------------------------
------------------------------------------------------------
------------------------------------------------------------
------------------------------------------------------------
------------------------------------------------------------
------------------------------------------------------------
------------------------------------------------------------
------------------------------------------------------------
------------------------------------------------------------
------------------------------------------------------------
------------------------------------------------------------
------------------------------------------------------------
------------------------------------------------------------
------------------------------------------------------------
------------------------------------------------------------
------------------------------------------------------------
------------------------------------------------------------
------------------------------------------------------------
------------------------------------------------------------
------------------------------------------------------------
------------------------------------------------------------
------------------------------------------------------------
------------------------------------------------------------
------------------------------------------------------------
------------------------------------------------------------
------------------------------------------------------------
------------------------------------------------------------
------------------------------------------------------------
------------------------------------------------------------
------------------------------------------------------------
------------------------------------------------------------
------------------------------------------------------------
------------------------------------------------------------
------------------------------------------------------------
------------------------------------------------------------
------------------------------------------------------------
------------------------------------------------------------
------------------------------------------------------------
------------------------------------------------------------
------------------------------------------------------------
------------------------------------------------------------
------------------------------------------------------------
------------------------------------------------------------
------------------------------------------------------------
------------------------------------------------------------
------------------------------------------------------------
------------------------------------------------------------
------------------------------------------------------------
------------------------------------------------------------
------------------------------------------------------------
------------------------------------------------------------
------------------------------------------------------------
------------------------------------------------------------
------------------------------------------------------------
------------------------------------------------------------
----------D-----------CS---------------------P-PAP--A-------
------------------------------------------------------------
------------------------------------------------------------
------------------------------------------------------------
------------------------------------------------------------
---------------Y-Y--------Q-P--G---------------------------Y
HT---------------------------HA-TP------V-FLEIV-QALCN-ELPLI-
---RASA------------LTVLLA----------AFD-L-D------------------
-----LE-----------------GI----------------D-----------------
-PLL------------L--------------------------LQQ-R-----------K
TFLMALVPLV-Q------------------------------------------------
----------------------LG----------------------FVT------P----
----------------VLQ----AV-YE--------------------------------
---------------RG-------------------Q--D-M----DLSLYRAFLCA---
------------------VLTMA-----------E------P----------PYSS----
-----------SF-VSHIVALLR-------------------------------------
-----LRAS-P-------------------------------------------------
----------------------------------------PS-L----------------
-------------------------------------LP-H-------------------
------------------------------------------------------------
------------------------------------------------------------
------------------------------------------------------------
------------------------------------------------------------
------------------------------------------------------------
------------------------------------------------------------
------------------------------------------------------------
------------------------------------------------------------
------------------------------------------------------------
------------------------------------------------------------
------------------------------------------------------------
------------------------------------------------------------
------------------------------------------------------------
------------------------------------------------------------
------------------------------------------------------------
------------------------------------------------------------
------------------------------------------------------------
------------------------------------------------------------
------------------------------------------------------------
------------------------------------------------------------
------------------------------------------------------------
------------------------------------------------------------
------------------------------------------------------------
------------------------------------------------------------
------------------------------------------------------------
------------------------------------------------------------
------------------------------------------------------------
------------------------------------------------------------
------------------------------------------------------------
------------------------------------------------------------
------------------------------------------------------------
------------------------------------------------------------
------------------------------------------------------------
------------------------------------------------------------
------------------------------------------------------------
------------------------------------------------------------
------------------------------------------------------------
------------------------------------------------------------
------------------------------------------------------------
------------------------------------------------------------
------------------------------------------------------------
------------------------------------------------------------
------------------------------------------------------------
------------------------------------------------------------
------------------------------------------------------------
------------------------------------------------------------
------------------------------------------------------------
------------------------------------------------------------
------------------------------------------------------------
------------------------------------------------------------
------------------------------------------------------------
------------------------------------------------------------
------------------------------------------------------------
------------------------------------------------------------
------------------------------------------------------------
------------------------------------------------------------
------------------------------------------------------------
------------------------------------------------------------
------------------------------------------------------------
------------------------------------------------------------
------------------------------------------------------------
------------------------------------------------------------
------------------------------------------------------------
------------------------------------------------------------
------------------------------------------------------------
------------------------------------------------------------
------------------------------------------------------------
------------------------------------------------------------
------------------------------------------------------------
------------------------------------------------------------
------------------------------------------------------------
------------------------------------------------------------
------------------------------------------------------------
------------------------------------------------------------
------------------------------------------------------------
------------------------------------------------------------
------------------------------------------------------------
------------------------------------------------------------
------------------------------------------------------------
------------------------------------------------------------
------------------------------------------------------------
------------------------------------------------------------
------------------------------------------------------------
------------------------------------------------------------
------------------------------------------------------------
------------------------------------------------------------
------------------------------------------------------------
------------------------------------------------------------
------------------------------------------------------------
------------------------------------------------------------
------------------------------------------------------------
-------------------------------------
>EP00161_Ancyromonas_sigmoides_P021858_TRINITY_DN6550_c0_g1_i1.p1_TRINITY_DN6550_c0_g1_TRINITY_DN6550_c0_g1_i1.p1_ORF_type_internal_len_147_score_81.54_TRINITY_DN6550_c0_g1_i1_2-439
------------------------------------------------------------
------------------------------------------------------------
------------------------------------------------------------
------------------------------------------------------------
------------------------------------------------------------
------------------------------------------------------------
------------------------------------------------------------
------------------------------------------------------------
------------------------------------------------------------
------------------------------------------------------------
------------------------------------------------------------
------------------------------------------------------------
------------------------------------------------------------
------------------------------------------------------------
------------------------------------------------------------
------------------------------------------------------------
------------------------------------------------------------
------------------------------------------------------------
------------------------------------------------------------
------------------------------------------------------------
------------------------------------------------------------
------------------------------------------------------------
------------------------------------------------------------
------------------------------------------------------------
------------------------------------------------------------
------------------------------------------------------------
------------------------------------------------------------
------------------------------------------------------------
------------------------------------------------------------
------------------------------------------------------------
------------------------------------------------------------
------------------------------------------------------------
------------------------------------------------------------
------------------------------------------------------------
------------------------------------------------------------
------------------------------------------------------------
------------------------------------------------------------
------------------------------------------------------------
------------------------------------------------------------
------------------------------------------------------------
--------------------------------------------------------Q---
------------------------------------F-----------------------
------------------------------------------------------------
----------------------------------------------------GL------
----R-------------------------------------------------------
------------------------------------------------------------
------------------------------------------------------------
-FS---------------------------------------------------------
------------------------------------------------------------
------------------------------------------------------------
------------------------------------------------------------
------------------------------------------------------------
------------------------------------------------------------
------------------------------------------------------------
------------------------------------------------------------
------------------------------------------------------------
------DR-----------------------------------------EA---------
------------------------------------------------------------
------------------------------------------------------------
------------------------------------------------------------
------------------------------------------------------------
------------------------------------------------------------
------------------------------------------------------------
-------------M----------------------------------------------
------------------------------------------------------------
---------------------------------------------------D--------
------------------------------------------------------------
------------------------------------------------------------
------------------------------------------------------------
------------------------------------------------------------
------------------------------------------------------------
------------------------------------------------------------
------------------------------------------------------------
------------------------------------------------------------
------------------------------------------------------------
-------------TVY--------------------------------------------
------------------------------------------------------------
------------------------------------------------------------
------------------------------------------------------------
------------------------------------------------------------
------------------------------------------------------------
------------------------------------------------------------
------------------------------------------------------------
------------------------------------------------------------
------------------------------------------------------------
------------------------------------------------------------
-----------ASLA-----HP-------------V----------ACAALL--------
-------------RWIV-V-----------------------------------------
---------------------------------QI-----------------EDPD----
---------------Y-Y--------A-T--S---------------------------Q
HV---------------------------TC-GP------V-YSSVC-KEVLD-RHPLL-
---ASRA------------IEVLLV----------MFS-H-A------------------
-----AE------------------VP---------------D-----------------
-MLE------------A--------------------------VRI-R-----------K
AVADMLVHAA-R------------------------------------------------
----------------------RG----------------------APL------E----
----------------AIE----AF-RG--------------------------------
---------------LT-------------------E--G-A----DQAVVRHFVTG---
------------------LLAVA-----------R------A----------PY------
------------------------------------------------------------
------------------------------------------------------------
------------------------------------------------------------
------------------------------------------------------------
------------------------------------------------------------
------------------------------------------------------------
------------------------------------------------------------
------------------------------------------------------------
------------------------------------------------------------
------------------------------------------------------------
------------------------------------------------------------
------------------------------------------------------------
------------------------------------------------------------
------------------------------------------------------------
------------------------------------------------------------
------------------------------------------------------------
------------------------------------------------------------
------------------------------------------------------------
------------------------------------------------------------
------------------------------------------------------------
------------------------------------------------------------
------------------------------------------------------------
------------------------------------------------------------
------------------------------------------------------------
------------------------------------------------------------
------------------------------------------------------------
------------------------------------------------------------
------------------------------------------------------------
------------------------------------------------------------
------------------------------------------------------------
------------------------------------------------------------
------------------------------------------------------------
------------------------------------------------------------
------------------------------------------------------------
------------------------------------------------------------
------------------------------------------------------------
------------------------------------------------------------
------------------------------------------------------------
------------------------------------------------------------
------------------------------------------------------------
------------------------------------------------------------
------------------------------------------------------------
------------------------------------------------------------
------------------------------------------------------------
------------------------------------------------------------
------------------------------------------------------------
------------------------------------------------------------
------------------------------------------------------------
------------------------------------------------------------
------------------------------------------------------------
------------------------------------------------------------
------------------------------------------------------------
------------------------------------------------------------
------------------------------------------------------------
------------------------------------------------------------
------------------------------------------------------------
------------------------------------------------------------
------------------------------------------------------------
------------------------------------------------------------
------------------------------------------------------------
------------------------------------------------------------
------------------------------------------------------------
------------------------------------------------------------
------------------------------------------------------------
------------------------------------------------------------
------------------------------------------------------------
------------------------------------------------------------
------------------------------------------------------------
------------------------------------------------------------
------------------------------------------------------------
------------------------------------------------------------
------------------------------------------------------------
------------------------------------------------------------
------------------------------------------------------------
------------------------------------------------------------
------------------------------------------------------------
------------------------------------------------------------
------------------------------------------------------------
------------------------------------------------------------
------------------------------------------------------------
------------------------------------------------------------
------------------------------------------------------------
------------------------------------------------------------
------------------------------------------------------------
------------------------------------------------------------
------------------------------------------------------------
------------------------------------------------------------
------------------------------------------------------------
------------------------------------------------------------
------------------------------------------------------------
------------------------------------------------------------
------------------------------------------------------------
------------------------------------------------------------
------------------------------------------------------------
------------------------------------------------------------
-------------------------------------
>EP00161_Ancyromonas_sigmoides_P027111_TRINITY_DN9664_c0_g2_i1.p1_TRINITY_DN9664_c0_g2_TRINITY_DN9664_c0_g2_i1.p1_ORF_type_internal_len_269_score_155.20_TRINITY_DN9664_c0_g2_i1_3-806
------------------------------------------------------------
------------------------------------------------------------
------------------------------------------------------------
------------------------------------------------------------
------------------------------------------------------------
------------------------------------------------------------
------------------------------------------------------------
------------------------------------------------------------
------------------------------------------------------------
------------------------------------------------------------
------------------------------------------------------------
------------------------------------------------------------
------------------------------------------------------------
------------------------------------------------------------
------------------------------------------------------------
------------------------------------------------------------
------------------------------------------------------------
------------------------------------------------------------
------------------------------------------------------------
------------------------------------------------------------
------------------------------------------------------------
------------------------------------------------------------
------------------------------------------------------------
------------------------------------------------------------
------------------------------------------------------------
------------------------------------------------------------
------------------------------------------------------------
------------------------------------------------------------
------------------------------------------------------------
------------------------------------------------------------
------------------------------------------------------------
---------------------------------------------------LL-------
--L-L-------------------------------------------------------
------------------------------------------------------------
------------------------------------------------------------
-------------------------------------------------------L--L-
--------------R------C-----------G--------------------------
GGGGARHNPEV-------------------------------------------------
----------------------------------ERQRE-------ARRE----AR----
------------------------------------------------------------
----------------DV---------------------VAQ-H---VR-------S---
--LVR-----KSFD-PRRA--------E-E-A----F-----------Q----T------
-------------AE----------SV----PE--------WLEF------MV-------
--------------QHPE------------------W--RAVLY--------EL------
TE--E----H----------------K------------D-SLLL-N-----FA------
---VQR---IIKQ--------------------------------------GHREEVQAV
PG-------------A--------------------TAS----------FFDV-------
-FV---GIFDAII-------E-RLAT----------------------C-----------
---------------------------------------N--------------------
------------D----------G-------------------------T-W-------D
----------TH------------AR---------------------------E------
-L---RALCML--------SEH---T--------------------------FLYGIV--
--------------AL-RKL--------V-------------------------------
-------AV-------------------T----------G--------------------
------------------GDAA--------------------------------------
--------------------------S---------------------------------
---PF-TR---------------------VLADL----------------S-DVD-----
------------------------------------------------------------
----PR------------------------------------------------------
------------------------------------------------------------
------A-------------------------------DG--------------AS----
-------------A----------------------------------------------
----------------------A-------------------------------------
---------AIA-P------LLES----------------LI-A------ATP-------
------------------------------------------------------------
----------------------------------V----AA----------W--------
-------------------------------------GIDE-FM----------D-----
------------------------------------------------------------
------------------------------------------------------------
------------------------------------------------------------
------------------------------------------------------------
------------------------------------------------------------
------------------------------------------------------------
------------------------------------------------------------
------------------------------------------------------------
------------------------------------------------------------
------------------------------------------------------------
------------------------------------------------------------
------------------------------------------------------------
------------------------------------------------------------
------------------------------------------------------------
------------------------------------------------------------
------------------------------------------------------------
------------------------------------------------------------
------------------------------------------------------------
-----ED----------------------------------------------G------
------------------------------------------------------------
---------------DD-D-----------------------------------------
---------------------------------DG-----------------DNED----
---------------G-D--------G-G--G---------------------------D
SG----------------------------------------------------KGRRK-
---R--------------------------------------------------------
------------------------------------------------------------
------------------------------------------------------------
-----------A------------------------------------------------
----------------------GG----------------------AKK------K----
----------------GKG----KG-KG--------------------------------
------------------------------------------------------------
------------------------------------------------------------
------------------------------------------------------------
------------------------------------------------------------
------------------------------------------------------------
------------------------------------------------------------
------------------------------------------------------------
------------------------------------------------------------
------------------------------------------------------------
------------------------------------------------------------
------------------------------------------------------------
------------------------------------------------------------
------------------------------------------------------------
------------------------------------------------------------
------------------------------------------------------------
------------------------------------------------------------
------------------------------------------------------------
------------------------------------------------------------
------------------------------------------------------------
------------------------------------------------------------
------------------------------------------------------------
------------------------------------------------------------
-----------------------------------------KGK----------------
------------------------------------------------------------
------------------------------------------------------------
------------------------------------------------------------
------------------------------------------------------------
------------------------------------------------------------
------------------------------------------------------------
------------------------------------------------------------
------------------------------------------------------------
------------------------------------------------------------
------------------------------------------------------------
------------------------------------------------------------
------------------------------------------------------------
------------------------------------------------------------
------------------------------------------------------------
------------------------------------------------------------
------------------------------------------------------------
------------------------------------------------------------
------------------------------------------------------------
------------------------------------------------------------
------------------------------------------------------------
------------------------------------------------------------
------------------------------------------------------------
------------------------------------------------------------
------------------------------------------------------------
------------------------------------------------------------
------------------------------------------------------------
------------------------------------------------------------
------------------------------------------------------------
------------------------------------------------------------
------------------------------------------------------------
------------------------------------------------------------
------------------------------------------------------------
------------------------------------------------------------
------------------------------------------------------------
------------------------------------------------------------
------------------------------------------------------------
------------------------------------------------------------
------------------------------------------------------------
------------------------------------------------------------
------------------------------------------------------------
------------------------------------------------------------
------------------------------------------------------------
------------------------------------------------------------
------------------------------------------------------------
------------------------------------------------------------
------------------------------------------------------------
------------------------------------------------------------
------------------------------------------------------------
------------------------------------------------------------
------------------------------------------------------------
------------------------------------------------------------
------------------------------------------------------------
------------------------------------------------------------
------------------------------------------------------------
------------------------------------------------------------
------------------------------------------------------------
------------------------------------------------------------
------------------------------------------------------------
------------------------------------------------------------
------------------------------------------------------------
------------------------------------------------------------
------------------------------------------------------------
------------------------------------------------------------
------------------------------------------------------------
------------------------------------------------------------
------------------------------------------------------------
------------------------------------------------------------
------------------------------------------------------------
------------------------------------------------------------
------------------------------------------------------------
------------------------------------------------------------
------------------------------------------------------------
------------------------------------------------------------
------------------------------------------------------------
-------------------------------------
>EP00162_Nutomonas_longa_P003231_comp13924_c0_seq1_m.19699_comp13924_c0_seq1_g.19699_ORF_comp13924_c0_seq1_g.19699_comp13924_c0_seq1_m.19699_type_3prime_partial_len_166_comp13924_c0_seq1_3-497
------------------------------------------------------------
------------------------------------------------------------
------------------------------------------------------------
------------------------------------------------------------
------------------------------------------------------------
------------------------------------------------------------
------------------------------------------------------------
------------------------------------------------------------
------------------------------------------------------------
------------------------------------------------------------
------------------------------------------------------------
------------------------------------------------------------
------------------------------------------------------------
------------------------------------------------------------
------------------------------------------------------------
------------------------------------------------------------
------------------------------------------------------------
------------------------------------------------------------
------------------------------------------------------------
------------------------------------------------------------
------------------------------------------------------------
------------------------------------------------------------
------------------------------------------------------------
------------------------------------------------------------
------------------------------------------------------------
------------------------------------------------------------
------------------------------------------------------------
------------------------------------------------------------
------------------------------------------------------------
------------------------------------------------------------
------------------------------------------------------------
------------------------------------------------------------
------------------------------------------------------------
------------------------------------------------------------
------------------------------------------------------------
------------------------------------------------------------
------------------------------------------------------------
------------------------------------------------------------
------------------------------------------------------------
------------------------------------------------------------
------------------------------------------------------------
------------------------------------------------------------
------------------------------------------------------------
------------------------------------------------------------
------------------------------------------------------------
------------------------------------------------------------
------------------------------------------------------------
------------------------------------------------------------
------------------------------------------------------------
------------------------------------------------------------
------------------------------------------------------------
------------------------------------------------------------
------------------------------------------------------------
------------------------------------------------------------
------------------------------------------------------------
------------------------------------------------------------
------------------------------------------------------------
------------------------------------------------------------
------------------------------------------------------------
------------------------------------------------------------
------------------------------------------------------------
------------------------------------------------------------
------------------------------------------------------------
------------------------------------------------------------
------------------------------------------------------------
------------------------------------------------------------
------------------------------------------------------------
------------------------------------------------------------
------------------------------------------------------------
------------------------------------------------------------
------------------------------------------------------------
------------------------------------------------------------
------------------------------------------------------------
------------------------------------------------------------
------------------------------------------------------------
------------------------------------------------------------
------------------------------------------------------------
------------------------------------------------------------
------------------------------------------------------------
------------------------------------------------------------
------------------------------------------------------------
------------------------------------------------------------
------------------------------------------------------------
------------------------------------------------------------
------------------------------------------------------------
------------------------------------------------------------
-------------MD-----YP-------------V----------ACVGLL--------
-------------HWIR-E-----------------------------------------
---------------------------------HV-----------------NDSE----
---------------Y-F--------A-T--S---------------------------L
YT---------------------------SC-NP------V-YLSIF-VEIAE-RHVLL-
---RPMV------------LTTLES----------YFE-S-S------------------
-----SN-----------------GV----------------D-----------------
-NFV------------S--------------------------IDL-K-----------K
EMLDVLVHLV-R------------------------------------------------
----------------------LG----------------------LPR------P----
----------------VMS----LM-AQ--------------------------------
---------------WA-------------------S--R-E----DHSLIRHFVSR---
------------------VLSFV-----------V------P----------PYTD----
-----------TF-CSLMLAIIE-------------------------------------
-----ATGS-I-------------------------------------------------
----------------------------------------DA-F----------------
-------------------------------------KS-I-------------ET----
------------------------------------------------------------
------T------------------------------------RK---------------
------------------QV---------------------S------------------
-----------------AFVGH--------------------------------------
------------------------------------------------------------
------------------------------------------------------------
------------------------------------------------------------
------------------------------------------------------------
------------------------------------------------------------
------------------------------------------------------------
------------------------------------------------------------
------------------------------------------------------------
------------------------------------------------------------
------------------------------------------------------------
------------------------------------------------------------
------------------------------------------------------------
------------------------------------------------------------
------------------------------------------------------------
------------------------------------------------------------
------------------------------------------------------------
------------------------------------------------------------
------------------------------------------------------------
------------------------------------------------------------
------------------------------------------------------------
------------------------------------------------------------
------------------------------------------------------------
------------------------------------------------------------
------------------------------------------------------------
------------------------------------------------------------
------------------------------------------------------------
------------------------------------------------------------
------------------------------------------------------------
------------------------------------------------------------
------------------------------------------------------------
------------------------------------------------------------
------------------------------------------------------------
------------------------------------------------------------
------------------------------------------------------------
------------------------------------------------------------
------------------------------------------------------------
------------------------------------------------------------
------------------------------------------------------------
------------------------------------------------------------
------------------------------------------------------------
------------------------------------------------------------
------------------------------------------------------------
------------------------------------------------------------
------------------------------------------------------------
------------------------------------------------------------
------------------------------------------------------------
------------------------------------------------------------
------------------------------------------------------------
------------------------------------------------------------
------------------------------------------------------------
------------------------------------------------------------
------------------------------------------------------------
------------------------------------------------------------
------------------------------------------------------------
------------------------------------------------------------
------------------------------------------------------------
------------------------------------------------------------
------------------------------------------------------------
------------------------------------------------------------
------------------------------------------------------------
------------------------------------------------------------
------------------------------------------------------------
------------------------------------------------------------
------------------------------------------------------------
------------------------------------------------------------
------------------------------------------------------------
------------------------------------------------------------
------------------------------------------------------------
------------------------------------------------------------
------------------------------------------------------------
------------------------------------------------------------
------------------------------------------------------------
------------------------------------------------------------
------------------------------------------------------------
------------------------------------------------------------
------------------------------------------------------------
------------------------------------------------------------
------------------------------------------------------------
------------------------------------------------------------
------------------------------------------------------------
------------------------------------------------------------
------------------------------------------------------------
------------------------------------------------------------
------------------------------------------------------------
------------------------------------------------------------
------------------------------------------------------------
------------------------------------------------------------
-------------------------------------
>EP00162_Nutomonas_longa_P003242_comp1393_c0_seq1_m.795_comp1393_c0_seq1_g.795_ORF_comp1393_c0_seq1_g.795_comp1393_c0_seq1_m.795_type_internal_len_105_comp1393_c0_seq1_2-313
------------------------------------------------------------
------------------------------------------------------------
------------------------------------------------------------
------------------------------------------------------------
------------------------------------------------------------
------------------------------------------------------------
------------------------------------------------------------
------------------------------------------------------------
------------------------------------------------------------
------------------------------------------------------------
------------------------------------------------------------
------------------------------------------------------------
------------------------------------------------------------
------------------------------------------------------------
------------------------------------------------------------
------------------------------------------------------------
------------------------------------------------------------
------------------------------------------------------------
------------------------------------------------------------
------------------------------------------------------------
------------------------------------------------------------
------------------------------------------------------------
------------------------------------------------------------
------------------------------------------------------------
------------------------------------------------------------
------------------------------------------------------------
------------------------------------------------------------
------------------------------------------------------------
------------------------------------------------------------
------------------------------------------------------------
------------------------------------------------------------
------------------------------------------------------------
------------------------------------------------------------
------------------------------------------------------------
------------------------------------------------------------
------------------------------------------------------------
------------------------------------------------------------
------------------------------------------------------------
------------------------------------------------------------
------------------------------------------------------------
------------------------------------------------------------
------------------------------------------------------------
------------------------------------------------------------
------------------------------------------------------------
------------------------------------------------------------
------------------------------------------------------------
------------------------------------------------------------
------------------------------------------------------------
------------------------------------------------------------
------------------------------------------------------------
------------------------------------------------------------
------------------------------------------------------------
------------------------------------------------------------
------------------------------------------------------------
------------------------------------------------------------
------------------------------------------------------------
------------------------------------------------------------
------------------------------------------------------------
------------------------------------------------------------
------------------------------------------------------------
------------------------------------------------------------
-----------G-PS---------------------------------------------
----------------------D-------------------------------------
---------SSK-AR---SYVNSM----------------IR-A------KNT-------
------------------------------------------------------------
----------------------------------N----TA----------D--------
-------------------------------------IVEL-YV----------LF----
--------------------T---------------------------------------
---------------------------------------------------------Q--
-----------------------------------------------P---N--------
----------------ES------------------------------------------
----------------------------ARP-----------------------------
------------------------------------------------------------
---------------------------------------------------P--------
------------------------------IGI----------------------IRDF-
----PFVQLLVS-DLF-----------------------S--------H-----------
-----S-------NAR----------------KI-SG-----------------EN---R
S----------------KYVHLLALA----------------------------------
----------------------------------G---------A-------H-------
-------------------------------------------------D------A---
------------------------------------------------------------
------------------------------------------------------------
-----------GKAI--------------------------------------------F
D-------------------------------------------QTL-------------
N-ALNQL-----------------------------------------------------
------------------------------------------------------------
------------------------------------------------------------
------------------------------------------------------------
------------------------------------------------------------
------------------------------------------------------------
------------------------------------------------------------
------------------------------------------------------------
------------------------------------------------------------
------------------------------------------------------------
------------------------------------------------------------
------------------------------------------------------------
------------------------------------------------------------
------------------------------------------------------------
------------------------------------------------------------
------------------------------------------------------------
------------------------------------------------------------
------------------------------------------------------------
------------------------------------------------------------
------------------------------------------------------------
------------------------------------------------------------
------------------------------------------------------------
------------------------------------------------------------
------------------------------------------------------------
------------------------------------------------------------
------------------------------------------------------------
------------------------------------------------------------
------------------------------------------------------------
------------------------------------------------------------
------------------------------------------------------------
------------------------------------------------------------
------------------------------------------------------------
------------------------------------------------------------
------------------------------------------------------------
------------------------------------------------------------
------------------------------------------------------------
------------------------------------------------------------
------------------------------------------------------------
------------------------------------------------------------
------------------------------------------------------------
------------------------------------------------------------
------------------------------------------------------------
------------------------------------------------------------
------------------------------------------------------------
------------------------------------------------------------
------------------------------------------------------------
------------------------------------------------------------
------------------------------------------------------------
------------------------------------------------------------
------------------------------------------------------------
------------------------------------------------------------
------------------------------------------------------------
------------------------------------------------------------
------------------------------------------------------------
------------------------------------------------------------
------------------------------------------------------------
------------------------------------------------------------
------------------------------------------------------------
------------------------------------------------------------
------------------------------------------------------------
------------------------------------------------------------
------------------------------------------------------------
------------------------------------------------------------
------------------------------------------------------------
------------------------------------------------------------
------------------------------------------------------------
------------------------------------------------------------
------------------------------------------------------------
------------------------------------------------------------
------------------------------------------------------------
------------------------------------------------------------
------------------------------------------------------------
------------------------------------------------------------
------------------------------------------------------------
------------------------------------------------------------
------------------------------------------------------------
------------------------------------------------------------
------------------------------------------------------------
------------------------------------------------------------
------------------------------------------------------------
------------------------------------------------------------
------------------------------------------------------------
------------------------------------------------------------
------------------------------------------------------------
------------------------------------------------------------
------------------------------------------------------------
------------------------------------------------------------
------------------------------------------------------------
------------------------------------------------------------
------------------------------------------------------------
------------------------------------------------------------
------------------------------------------------------------
------------------------------------------------------------
------------------------------------------------------------
------------------------------------------------------------
------------------------------------------------------------
------------------------------------------------------------
------------------------------------------------------------
------------------------------------------------------------
------------------------------------------------------------
------------------------------------------------------------
------------------------------------------------------------
------------------------------------------------------------
------------------------------------------------------------
------------------------------------------------------------
------------------------------------------------------------
------------------------------------------------------------
------------------------------------------------------------
------------------------------------------------------------
------------------------------------------------------------
-------------------------------------
>EP00162_Nutomonas_longa_P022234_comp528_c0_seq1_m.389_comp528_c0_seq1_g.389_ORF_comp528_c0_seq1_g.389_comp528_c0_seq1_m.389_type_internal_len_190_comp528_c0_seq1_3-569
------------------------------------------------------------
------------------------------------------------------------
------------------------------------------------------------
------------------------------------------------------------
------------------------------------------------------------
------------------------------------------------------------
------------------------------------------------------------
------------------------------------------------------------
------------------------------------------------------------
------------------------------------------------------------
------------------------------------------------------------
------------------------------------------------------------
------------------------------------------------------------
------------------------------------------------------------
------------------------------------------------------------
------------------------------------------------------------
------------------------------------------------------------
------------------------------------------------------------
------------------------------------------------------------
------------------------------------------------------------
------------------------------------------------------------
------------------------------------------------------------
------------------------------------------------------------
------------------------------------------------------------
------------------------------------------------------------
------------------------------------------------------------
------------------------------------------------------------
------------------------------------------------------------
------------------------------------------------------------
------------------------------------------------------------
------------------------------------------------------------
S------------AM-------------------SLQD------------LFG-------
--K-LREPDALLER----NIL-STIH-------S--------------------------
-----------VK----S-Q-K--------------------------------------
-----V-E-------IE---------D--------------IV-SA--------------
-------LAESYQ-------GY-----------PDM------INLM-LH-----WS--A-
--------------Q------I-----------A-------------------------A
IDPQAAADKNALLDK---------------------------------------------
-------------------------------NKKRKRETVEQRKENAVVQ----AR----
------------------------------------------------------------
----------------KV---------------------VIQ-H---VQ-------A---
--FAK-----KKFD-PQRA--------K-V-L----L-----------T----EE-----
------------YMD----------R----APK--------IIQD------LI-------
--------------AFQE------------------W--RALMY--------DL------
TE--L----Y----------------K------------D-STML-N-----YA------
---ITA---IIES--------------------------------------GFKSEV---
---Q-NVS-------G--------------------ATT---------------------
------------------------------------------------------------
------------------------------------------------------------
------------------------------------------------------------
------------------------------------------------------------
------------------------------------------------------------
------------------------------------------------------------
------------------------------------------------------------
------------------------------------------------------------
------------------------------------------------------------
------------------------------------------------------------
------------------------------------------------------------
------------------------------------------------------------
------------------------------------------------------------
------------------------------------------------------------
------------------------------------------------------------
------------------------------------------------------------
------------------------------------------------------------
------------------------------------------------------------
------------------------------------------------------------
------------------------------------------------------------
------------------------------------------------------------
------------------------------------------------------------
------------------------------------------------------------
------------------------------------------------------------
------------------------------------------------------------
------------------------------------------------------------
------------------------------------------------------------
------------------------------------------------------------
------------------------------------------------------------
------------------------------------------------------------
------------------------------------------------------------
------------------------------------------------------------
------------------------------------------------------------
------------------------------------------------------------
------------------------------------------------------------
------------------------------------------------------------
------------------------------------------------------------
------------------------------------------------------------
------------------------------------------------------------
------------------------------------------------------------
------------------------------------------------------------
------------------------------------------------------------
------------------------------------------------------------
------------------------------------------------------------
------------------------------------------------------------
------------------------------------------------------------
------------------------------------------------------------
------------------------------------------------------------
------------------------------------------------------------
------------------------------------------------------------
------------------------------------------------------------
------------------------------------------------------------
------------------------------------------------------------
------------------------------------------------------------
------------------------------------------------------------
------------------------------------------------------------
------------------------------------------------------------
------------------------------------------------------------
------------------------------------------------------------
------------------------------------------------------------
------------------------------------------------------------
------------------------------------------------------------
------------------------------------------------------------
------------------------------------------------------------
------------------------------------------------------------
------------------------------------------------------------
------------------------------------------------------------
------------------------------------------------------------
------------------------------------------------------------
------------------------------------------------------------
------------------------------------------------------------
------------------------------------------------------------
------------------------------------------------------------
------------------------------------------------------------
------------------------------------------------------------
------------------------------------------------------------
------------------------------------------------------------
------------------------------------------------------------
------------------------------------------------------------
------------------------------------------------------------
------------------------------------------------------------
------------------------------------------------------------
------------------------------------------------------------
------------------------------------------------------------
------------------------------------------------------------
------------------------------------------------------------
------------------------------------------------------------
------------------------------------------------------------
------------------------------------------------------------
------------------------------------------------------------
------------------------------------------------------------
------------------------------------------------------------
------------------------------------------------------------
------------------------------------------------------------
------------------------------------------------------------
------------------------------------------------------------
------------------------------------------------------------
------------------------------------------------------------
------------------------------------------------------------
------------------------------------------------------------
------------------------------------------------------------
------------------------------------------------------------
------------------------------------------------------------
------------------------------------------------------------
------------------------------------------------------------
------------------------------------------------------------
------------------------------------------------------------
------------------------------------------------------------
------------------------------------------------------------
------------------------------------------------------------
------------------------------------------------------------
------------------------------------------------------------
------------------------------------------------------------
------------------------------------------------------------
------------------------------------------------------------
------------------------------------------------------------
------------------------------------------------------------
------------------------------------------------------------
------------------------------------------------------------
------------------------------------------------------------
------------------------------------------------------------
------------------------------------------------------------
------------------------------------------------------------
------------------------------------------------------------
------------------------------------------------------------
------------------------------------------------------------
------------------------------------------------------------
------------------------------------------------------------
------------------------------------------------------------
------------------------------------------------------------
------------------------------------------------------------
------------------------------------------------------------
------------------------------------------------------------
------------------------------------------------------------
------------------------------------------------------------
------------------------------------------------------------
------------------------------------------------------------
------------------------------------------------------------
------------------------------------------------------------
------------------------------------------------------------
------------------------------------------------------------
------------------------------------------------------------
------------------------------------------------------------
------------------------------------------------------------
------------------------------------------------------------
------------------------------------------------------------
------------------------------------------------------------
-------------------------------------
>EP00169_Porphyra_umbilicalis_P008582_OSX76596.1_hypothetical_protein_BU14_0184s0023_Porphyra_umbilicalis
------------------------------------------------------------
------------------------------------------------------------
------------------------------------------------------------
------------------------------------------------------------
------------------------------------------------------------
------------------------------------------------------------
------------------------------------------------------------
------------------------------------------------------------
------------------------------------------------------------
------------------------------------------------------------
------------------------------------------------------------
------------------------------------------------------------
------------------------------------------------------------
------------------------------------------------------------
------------------------------------------------------------
------------------------------------------------------------
------------------------------------------------------------
------------------------------------------------------------
------------------------------------------------------------
------------------------------------------------------------
------------------------------------------------------------
------------------------------------------------------------
------------------------------------------------------------
------------------------------------------------------------
------------------------------------------------------------
------------------------------------------------------------
------------------------------------------------------------
------------------------------------------------------------
------------------------------------------------------------
------------------------------------------------------------
------------------------------------------------------------
------------------------------------------------------------
-------------------ML---------------------------------------
-----------CV-----------------------------------------------
---------------PA------------------------VT-----------------
-------------------DGL--------------------------------------
------------------------------------------------------------
------------------------------------------------------------
------------------------------------------------------------
------------------------------------------------------------
-----------------------------------------------LR-----------
----------ALFA-PGGA----------A------------------A-----------
-------------------------R----TPA---------------------------
-----------------------------------V---RQVLV--------LL-----L
AR--A---------------------A--------------CQPLPG-----AA------
---------------------------------------------------GAGAGA---
--AAGAVG-------G------------------GDAAS---------------------
------------------------------------------------A-----------
------------------------------------------------------------
------------------------------------------------------------
------------------------------------------------------------
-------------------------A----------------------------------
----------------------------A-------------------------------
------------------------------------------------------------
------------------G-----------------------------------------
------------------------------------------------------------
------------------------------------------------------------
------------------------------------------------------------
------------GGG---------------------------------------------
------------------------------------------------------------
----GG--------------------------------AP--------------------
-------------P----------------------------------------------
------------------------------------------------------------
------------------------------------------------------------
------------------------------------------------------------
---------------------------------------PS-------------------
------------------------------------------------------------
------------------------------------------------------------
------------------------------------------------------------
------------------------------------------------------------
----------------P-------------------------------------------
------------------------------P-----------------------------
------------------------------------------------------------
---------------------------------------------------P--------
------------------------------ASASAAAAAA---------------NGHP-
------------------------------------------------P-----------
---------------------------------V-------------------------R
H----------------RAAAAAAAA----------------------------------
--------------------------------DGA---------T-------A-------
-------------------------------------------------DA-----A---
------------------------------------------------------------
------------------------------------------------------------
----------------------------------------------------------LF
D-------------------------------------------ATR-------------
D-ALDAAAAAA-----------AAA----------------------PPG--CPRY----
---LLRE-----------------------------------------------------
KYA---AL-G-AALT-----HP-------------V----------VATGLL-R------
-------------HWLRPALILAPPPLGEAGGGGGSAGVGGVATPTRGVGSAAGRAAGGR
GDRRGGGDRGGERGDRGGGGGHPPADAPARTPTALVS---------------TAPAR---
--------------------------A-S--T---------------------------S
LA---------------------------PT-AP------A-YVALA-HVIAR-THPLL-
---TPDV------------VALLAD----------AFA-A-P------------------
----LPG------------------A----------------D-----------------
-DAL------------A--------------------------ASL-R-----------A
LFVDGLVGVA-R------------------------------------------------
----------------------AG----------------------GGL------A----
----------------ANA----VA-AG--------------------------------
---------------WG--------------G----G--G-V----DPTYVRRYVRG---
------------------LLAVA-----------R------P----------PYSR----
-----------AF-VETMLGVLA-------------------------------------
-----TPGG-VAVVVV--APP---------------------------------------
----------------------------------------AA-V----------------
-----------------------------------PGRP---------------------
------------------------------------------------------------
-------------------------------------------RP---------------
--------------AAGGVLPAA------------------A------------------
-----------------TVAAA--------------------------------------
------------------------------------------------------------
-AAA----------------------------AAAAAAAA--------------------
------------------------------------------------------------
-----------AAAAADAAA----------------------------------------
----------------------------------------------------PPRGRP--
----------------------HGGALG--------------------------------
------------------------------------------------------------
------------------------------------------------------------
-----------RP-----------------------------------------------
------------------PP----------------------------------------
----PTVRQR--------------------------------------------------
------------------------------------------------------------
----------------------------RC--RHPPPCRRLPRGWRRRPP----------
------------------------------------------------------------
------------------------------------------------------------
------------------------------------------------------------
------------------------------------------P-----------------
------------------------------------------------------------
------------------------------------------------------------
------------------------------------------------------------
------------------------------------------------------------
------------------------------------------------------------
------------------------------------------------------------
------------------------------------------------------------
------------------------------------------------------------
------------------------------------------------------------
------------------------------------------------------------
------------------------------------------------------------
------------------------------------------------------------
------------------------------------------------------------
------------------------------------------------------------
------------------------------------------------------------
------------------------------------------------------------
------------------------------------------------------------
------------------------------------------------------------
------------------------------------------------------------
------------------------------------------------------------
------------------------------------------------------------
------------------------------------------------------------
------------------------------------------------------------
------------------------------------------------------------
------------------------------------------------------------
------------------------------------------------------------
------------------------------------------------------------
------------------------------------------------------------
------------------------------------------------------------
-----------------------------------------------R------------
------------------------------------------------------------
------------------------------------------------------------
------------------------------------------------------------
------------------------------------------------------------
------------------------------------------------------------
------------------------------------------------------------
------------------------------------------------------------
------------------------------------------------------------
--------------------------------------RG--------------------
------------------------------------------------------------
------------------------------------------------------------
------------------------------------------------------------
------------------------------------------------------------
------------------------------------------------------------
------------------------------------------------------------
------------------------------------------------------------
------------------------------------------------------------
------------------------------------------------------------
------------------------------------------------------------
------------------------------------------------------------
----------------------------------------------------SGR-----
------------------------------------------------------------
------------------------------------------------------------
------------------------------------------------------------
------------------------------------------------------------
------------------------------------------------------------
------------------------------------------------------------
------------------------------------------------------------
------------------------------------------------------------
------------------------------------------------------------
------------------------------------------------------------
------------------------------------------------------------
------------------------------------------------------------
------------------------------------------------------------
------------------------------------------------------------
------------------------------------------------------------
------------------------------------------------------------
------------------------------------------------------------
------------------------------------------------------------
------------------------------------------------------------
-------------------------------------
>EP00172_Hildenbrandia_rubra_P002795_Plantae.Rhodophyta-Hildenbrandia_rubra.ctg39119.p1_GENE.Plantae.Rhodophyta-Hildenbrandia_rubra.ctg39119_Plantae.Rhodophyta-Hildenbrandia_rubra.ctg39119.p1_ORF_type_3prime_partial_len_208_score_50.00_Plantae.Rhodophyta-
------------------------M-----------------------------------
----------------LP------------------------------------------
------------------------------------------------------------
------------------------------------------------------------
------------------------------------------------------------
------------------------------------------------------------
------------------------------------------------------------
------------------------------------------------------------
------------------------------------------------------------
------------------------------------------------------------
------------------------------------------------------------
------------------------------------------------------------
------------------------------------------------------------
------------------------------------------------------------
------------------------------------------------------------
------------------------------------------------------------
------------------------------------------------------------
------------------------------------------------------------
------------------------------------------------------------
------------------------------------------------------------
------------------------------------------------------------
------------------------------------------------------------
------------------------------------------------------------
------------------------------------------------------------
------------------------------------------------------------
------------------------------------------------------------
------------------------------------------------------------
[truncated: 5,571,713 more chars]
