# Supplementary material for: Evolution of promoter-proximal pausing enabled a new layer of transcription control
Source: bioRxiv. 2024 Oct 12:2023.02.19.529146. Preprint. [Version 2] doi: 10.1101/2023.02.19.529146 (PMC11482795; doi:10.1101/2023.02.19.529146)
Supplement: Supplement 1 [file media-1.zip › Other Supplemental Materials/NELFCD/NELFCDNELFqueriesalleval10_taxatrimmed_80_aligntrimmed.fasta]

>EP00002_Diphylleia_rotans_P000997_TRINITY_DN1053_c0_g1_i2.p1_TRINITY_DN1053_c0_g1_TRINITY_DN1053_c0_g1_i2.p1_ORF_type_complete_len_589_score_103.46_TRINITY_DN1053_c0_g1_i2_383-2149/15-560
NS-------------------DQRE------------ALA---------R-LQQPDAIFQR----DVF-QSL
V-------R-------------------------------------FI----N-L-G---------------
----------------------------G-V-------PQ---------D--------------AI-EG---
------------------FSTSYR-------GV-----------PVM------CNLV-SE-----WL--Q--
-------------V------A-----------G--------------------------VSG----------
------------------------------------------------------------------------
-----------------------DQ----VE-----------------------------------------
---------------------------------------QM---------------------TRS-H---FR
-------H-----LVL-----KHFD-PNKT--------D-Q-I----F-----------A----A-------
------------MS----------S----APD--------WLKE------MI--------------------
-GHDV------------------W--RNMLY--------TL------SE--M----H---------------
-N------------N-CLML-N-----LA---------IQL---TSDA------------------------
--------------GFNTEM------A-SLS-------T--------------------AAS----------
NFAV--------FN---SVVLEHL-------R-RISQ----------------------S------------
-------------------------------------KT--------------------------------E
----------E-------------------------T-L-------K----------NQ------------I
E---------------------------E-------F---ATFCSH--------GQH---T-----------
---------------YVYIQA----------------LL-HRL--------S--------------------
------------------SE-------------------------F----Q---------------------
-----------------S------------------------------------------------------
-------------T------------------------------------AF-LR-----------------
----LIEDI---------------SA-ISQ------------------------------------------
---------------------------KQ---------------------SNLS----LKL-----------
------------------------------------------------SLLL--------------------
---TD--------------------------------AY--------------LY-----------------
P--------------------------------------------------------------------D--
--------------------------------------------AAA-G------IASI-------------
---IE-S------GNT--------------------------------------------------------
---------------------------------------------N----AA----------D---------
------------------------------------ISKI-HK----------QY-----------------
-------S----------------------------------------------------------------
--------------------------------Q---------------------------------------
----------P---N------------------------P--------------------------------
-----------------------------------------P------------------------------
------------------------------------------------------------------------
--------------------------------------P---------------------------------
-----ARL----------------------LRHK-----TLFDTIIR-DLF---------------------
--N--------P----------------K-------RE------------------I-AP------------
-----AF---IE----------------RYVYVLAFA-----------------------------------
---------------------------------S---------A-------A--------------------
----------------D-------------------D------D-----------RVFKPG-----------
-------------------------------ST---EV----------------------------------
-----LSGSL------------------------SLEK----------------------------------
----------FK-------------------------------------------ETQ-------------S
-ALMQTVQIC-----------RKN----------------------LTG--I-E---------MMP------
----------------------------------------HL-------D---QI-V-SHMQ-----HP---
----------V----------IRISLV---------------------AWLT-M------------------
--------------------------------------------------------NL--------------
---SDKS-------------------F-F--------V-S--N---------------------------HL
S---------------------------ST-QS------T-YVLLI-KRVIP-MQTFE----SLDI------
------LNLLTQ----------LSN-E-T-----------------------VSR-----------------
-----------------E------------------GTQ------------F--------------------
------VEL-Q-----------KDVINLFIDLL-L-------------------------------------
---------------------------------HG----------------------DVE------K-----
---------------TAS----AL-EN---------------------------------------------
--WL-------------------G--S-H----DTAYSRHCVAK---------------------MLSLV--
---------E------P----------PFSA---------------YF-VNFVLRLAQ--------------
----------------------------LANL-I--------------------------------------
---------------------------------------------------EP-V-----------------
------------------------------------HR----------C----PD-----------------
-----------------------------------------------------I------------------
------------------RA---------------------------------VM-----------------
----S-----------------------------------SFLGS
>EP00003_Mantamonas_plastica_P014875_TRINITY_DN25572_c0_g1_i1.p1_TRINITY_DN25572_c0_g1_TRINITY_DN25572_c0_g1_i1.p1_ORF_type_internal_len_127_score_45.02_TRINITY_DN25572_c0_g1_i1_2-379/1-100
------------------------------------------------------------------------
------------------------------------------------------------------------
------------------------------------------------------------------------
------------------------------------------------------------------------
------------------------------------------------------------------------
------------------------------------------------------------------------
------------------------------------------------------------------------
------------------------------------------------------------------------
------------------------------------------------------------------------
------------------------------------------------------------------------
------------------------------------------------------------------------
------------------------------------------------------------------------
------------------------------------------------------------------------
------------------------------------------------------------------------
------------------------------------------------------------------------
------------------------------------------------------------------------
------------------------------------------------------------------------
------------------------------------------------------------------------
------------------------------------------------------------------------
------------------------------------------------------------------------
------------------------------------------------------------------------
------------------------------------------------------------------------
------------------------------------------------------------------------
------------------------------------------------------------------------
------------------------------------------------------------------------
------------------------------------------------------------------------
------------------------------------------------------------------------
------------------------------------------------------------------------
------------------------------------------------------------------------
------------------------------------------------------------------------
------------------------------------------------------------------------
------------------------------------------------------------------------
------------------------------------------------------------------------
-----------------------------------------P------------------------------
------------------------------------------------------------------------
------------------------------------------------------------------------
------------------------------------------------------------------------
------------------------------------------------------------------------
------------------------------------------------------------------------
------------------------------------------------------------------------
------------------------------------------------------------------------
------------------------------------------------------------------------
------------------------------------------------------------------------
------------------------------------------------------------------------
------------------------------------------------------------------------
------------------------------------------------------------------------
------------------------------------------------------------------------
------------------------------------------------------------------------
------------------------------------------------------------------------
--------------------------------------------------------------KSQV------
----------------------------K-------------------------------------------
-----------------D------------------AET------------L--------------------
------MQI-Q-----------QMLMNGLVHLA-L-------------------------------------
---------------------------------CG----------------------HAI------E-----
---------------VFE----TI-TM---------------------------------------------
--IA-------------------D--T-T----DQYLVRFFITE---------------------FLSNI--
---------E------P----------PFSN---------------TF-VRAILSLVT--------------
---------------------------SSDKI-M--------------------------------------
---------------------------------------------------NS-L-----------------
------------------------------------RT-K--------------------------------
------------------------------------------------------------------------
------------------KD---------------------------------II-----------------
----E-----------------------------------AFLTS
>EP00003_Mantamonas_plastica_P015013_TRINITY_DN25704_c0_g1_i1.p1_TRINITY_DN25704_c0_g1_TRINITY_DN25704_c0_g1_i1.p1_ORF_type_internal_len_138_score_49.43_TRINITY_DN25704_c0_g1_i1_1-411/1-137
------------------------------------------------------------------------
------------------------------------------------------------------------
------------------------------------------------------------------------
------------------------------------------------------------------------
------------------------------------------------------------------------
------------------------------------------------------------------------
------------------------------------------------------------------------
------------------------------------------------------------------------
------------------------------------------------------------------------
------------------------------------------------------------------------
------------------------------------------------------------------------
-----------------LLL-N-----FA---------IQQ---ISEV------------------------
--------------GHFSEI------S-SAS-------T--------------------ASA----------
FFSV--------YN---GVVTEAL-------S-SIIA----------------------C------------
-------------------------------------DG--------------------------------E
----------H-------------------------E-L-------N----------HL------------L
E---------------------------S-------F---VNMAVT--------SQQ---T-----------
---------------YLYSQT----------------ML-QRL--------I--------------------
------------------QG------------------NP----------R---------------------
-----------------N------------------------------------------------------
-------------EN------------------------------------L-RR-----------------
----LSQEL---------------ET-EVS------------------------------------------
---------------------------KK--------G-----------VLKMM----WKL-----------
------------------------------------------------NTML--------------------
---NME-------------------------------MT--------------QY-----------------
P--------------------------------------------------------------------E--
--------------------------------------------VAS-A------LSTM-------------
---M--------------------------------------------------------------------
------------------------------------------------------------------------
------------------------------------------------------------------------
------------------------------------------------------------------------
------------------------------------------------------------------------
------------------------------------------------------------------------
------------------------------------------------------------------------
------------------------------------------------------------------------
------------------------------------------------------------------------
------------------------------------------------------------------------
------------------------------------------------------------------------
------------------------------------------------------------------------
------------------------------------------------------------------------
------------------------------------------------------------------------
------------------------------------------------------------------------
------------------------------------------------------------------------
------------------------------------------------------------------------
------------------------------------------------------------------------
------------------------------------------------------------------------
------------------------------------------------------------------------
------------------------------------------------------------------------
------------------------------------------------------------------------
------------------------------------------------------------------------
------------------------------------------------------------------------
------------------------------------------------------------------------
------------------------------------------------------------------------
------------------------------------------------------------------------
------------------------------------------------------------------------
---------------------------------------------------------------------I--
---------K--------------------------------------------------------------
------------------------------------------------------------------------
------------------------------------------------------------------------
------------------------------------------------------------------------
------------------------------------------------------------------------
------------------------------------------------------------------------
---------------------------------------------
>EP00003_Mantamonas_plastica_P025833_TRINITY_DN5145_c0_g2_i1.p1_TRINITY_DN5145_c0_g2_TRINITY_DN5145_c0_g2_i1.p1_ORF_type_internal_len_138_score_67.28_TRINITY_DN5145_c0_g2_i1_2-412/1-136
------------------------------------------------------------------------
------------------------------------------------------------------------
------------------------------------------------------------------------
------------------------------------------------------------------------
------------------------------------------------------------------------
------------------------------------------------------------------------
------------------------------------------------------------------------
------------------------------------------------------------------------
------------------------------------------------------------------------
------------------------------------------------------------------------
------------------------------------------------------------------------
------------------------------------------------------------------------
------------------------------------------------------------------------
------------------------------------------------------------------------
------------------------------------------------------------------------
------------------------------------------------------------------------
-----------------------------------------SSSSS--------SSS---S-----------
-------------------SS-------------------SSS--------S--------------------
------------------SS------------------SS--------------------------------
------------------------------------------------------------------------
-----------------------------------------------------SS-----------------
----SSSEM---------------ES----------------E-----------------------------
---------------------------SE-------------------------------------------
------------------------------------------------------------------------
------------------------------------------------------------------------
------------------------------------------------------------------------
------------------------------------------------S-----------------------
-------------GTE--------------------------------------------------------
--------------------------------------------------------------E---------
------------------------------------------------------------------------
------------------------------------------------------------------------
------------------------------------------------------------------------
------------------------------------------------------------------------
------------------------------------------------------------------------
------------------------------------------------------------------------
------------------------------------------------------------------------
------------------------------KKE----------------AF------L--------------
--S---------------------------------KR----------------------------------
------------------------------------------------------------------------
---------------------------------V----------------QI--------------------
------------------------------------E-----------------------------------
------------------------------------------------------------------------
------------------------------------------------------------------------
----------LK-------------------------------------------KTV-------------E
-ALHTVVTSC-----------QKY--------------------NITTA----D---------LDR------
-----------------------------------------------VAK---DC-G-QYLK-----VP---
----------I----------IAVGLT---------------------HWAN-K------------------
--------------------------------------------------------SI--------------
---GNPD-------------------F-Y--------T-E--S---------------------------LL
V---------------------------TSRVR------G-DLEVL-NTIAD-LHPGM----H---------
------------------------------------------------------------------------
------------------------------------------------------------------------
------------------------------------------------------------------------
------------------------------------------------------------------------
------------------------------------------------------------------------
------------------------------------------------------------------------
------------------------------------------------------------------------
------------------------------------------------------------------------
------------------------------------------------------------------------
------------------------------------------------------------------------
------------------------------------------------------------------------
------------------------------------------------------------------------
---------------------------------------------
>EP00004_Rigifila_ramosa_P026309_TRINITY_DN8135_c0_g1_i1.p1_TRINITY_DN8135_c0_g1_TRINITY_DN8135_c0_g1_i1.p1_ORF_type_3prime_partial_len_575_score_138.15_TRINITY_DN8135_c0_g1_i1_148-1722/1-498
------------------------------------------------------------------------
------------------------------------------------------------------------
------------------------------------------------------------------------
----------------------------------------------M------ANLV-GT-----WL--L--
-------------L------AD----------G--------------------------VPAGPGGVPAL--
------------------------------------------------------------------------
---------------------PHEA----HT-----------------------------------------
---------------------------------------EI---------------------VQQ-Y---LS
-------G-----LVQ-----RHFD-PHKA--------D-R-I----F-----------A----E-------
------------TS----------V----VPA--------WLEA------IV--------------------
-QHKA------------------W--RALVY--------SL------SE--Q----H---------------
-K------------S-CLML-N-----FI---------VRR---ICEA------------------------
--------------GFENEI------T-HVT-------T--------------------TTT----------
NFLV--------FS---RVAVQHL-------V-KLRS----------------------A------------
-------------------------------------VG--------------------------------E
----------D-------------------------D-L-------A----------AA------------V
A---------------------------D-------L---VRIAAH--------THH---S-----------
---------------YLYLHL----------------LL-AQL--------A--------------------
------------------AA------------------NPD---------AA--------------------
-----------------G------------------------------------------------------
--------------------------------------------------AL-TR-----------------
----VAQAL---------------EE-ANP------------------------------------------
-------------------------PTAR------QLG--------------------YRL-----------
------------------------------------------------TLQT--------------------
---TQA-------------------------------AT--------------QA-----------------
P--------------------------------------------------------------------E--
--------------------------------------------ESA-L------VMLM-------------
---LE-R------HAT--------------------------------------------------------
---------------------------------------------N----QS----------D---------
------------------------------------ILKL-FT----------AF-----------------
-------T----------------------------------------------------------------
--------------------------------S---------------------------------------
----------P---S------------------------P--------------------------------
-----------------------------------------P------------------------------
------------------------------------------------------------------------
--------------------------------------P---------------------------------
-----ILL----------------------VRTA-----AFLELLVN-DLF---------------------
--S--------A----------------S-------VQ------------------V-PQ------------
-----QH---RA----------------KYVFLLAYA-----------------------------------
---------------------------------C---------A-------G--------------------
----------------T-------------------EGVV--AE----------------------------
------------------------------------------------------------------------
----------------------------------SDPR----------------------------------
----------VQ-------------------------------------------HTA-------------A
-MIDQAHGVC-----------REN----------------------PVG--A-D---------LAP------
----------------------------------------LM-------S---TL-L-ATLG-----CP---
----------S----------VCMGIA---------------------HWIS-A------------------
--------------------------------------------------------NI--------------
---AQPS-------------------F-T--------E-A--S---------------------------YN
S---------------------------TT-AM------Q-YITLL-RHAAM-LHAMH----GHAL------
------LPPLFS----------MFE-L-EW----------------------GD-----------------T
I----------------E------------------AVT------------A--------------------
------LEQ-K-----------RTVLDVLVEVM-L-------------------------------------
---------------------------------GGV---------------------AAM------A-----
---------------VLQ----RI-EK---------------------------------------------
--WA-------------------P--T-L----DQSLIRQFLAA---------------------TLCRV--
---------A------P----------PYSP---------------AF-VSFCMRMIP--------------
----------------------------RTTA-S--------------------------------------
------------------------------------------------------L-----------------
------------------------------------KS---------------AD-----------------
-----------------------------------------------------A------------------
------------------ND---------------------------------VV-----------------
----G-----------------------------------DFLEH
>EP00005_Dracoamoeba_jomungandri_P011316_CAMPEP_0174271132_NCGR_PEP_ID_MMETSP0439-20130205_46880_1_TAXON_ID_0_ORGANISM_"Stereomyxa_ramosa_Strain_Chinc5"_LENGTH_74_DNA_ID_CAMNT_0015360935_DNA_START_1_DNA_END_220_DNA_ORIENTATION_/20-74
PS-------------------VIQE------------CLK---------K-FQRKDSIMEV----QVL-ADT
K-------A-------------------------------------FI----R-E-G---------------
----------------------------G-M-------PE---------T--------------VV-KL---
------------------LSENYV-------GY-----------AQM------AX-----------------
------------------------------------------------------------------------
------------------------------------------------------------------------
------------------------------------------------------------------------
------------------------------------------------------------------------
------------------------------------------------------------------------
------------------------------------------------------------------------
------------------------------------------------------------------------
------------------------------------------------------------------------
------------------------------------------------------------------------
------------------------------------------------------------------------
------------------------------------------------------------------------
------------------------------------------------------------------------
------------------------------------------------------------------------
------------------------------------------------------------------------
------------------------------------------------------------------------
------------------------------------------------------------------------
------------------------------------------------------------------------
------------------------------------------------------------------------
------------------------------------------------------------------------
------------------------------------------------------------------------
------------------------------------------------------------------------
------------------------------------------------------------------------
------------------------------------------------------------------------
------------------------------------------------------------------------
------------------------------------------------------------------------
------------------------------------------------------------------------
------------------------------------------------------------------------
------------------------------------------------------------------------
------------------------------------------------------------------------
------------------------------------------------------------------------
------------------------------------------------------------------------
------------------------------------------------------------------------
------------------------------------------------------------------------
------------------------------------------------------------------------
------------------------------------------------------------------------
------------------------------------------------------------------------
------------------------------------------------------------------------
------------------------------------------------------------------------
------------------------------------------------------------------------
------------------------------------------------------------------------
------------------------------------------------------------------------
------------------------------------------------------------------------
------------------------------------------------------------------------
------------------------------------------------------------------------
------------------------------------------------------------------------
------------------------------------------------------------------------
------------------------------------------------------------------------
------------------------------------------------------------------------
------------------------------------------------------------------------
------------------------------------------------------------------------
------------------------------------------------------------------------
------------------------------------------------------------------------
------------------------------------------------------------------------
------------------------------------------------------------------------
------------------------------------------------------------------------
------------------------------------------------------------------------
------------------------------------------------------------------------
------------------------------------------------------------------------
---------------------------------------------
>EP00006_Acanthamoeba_castellanii_P011427_ELR11650_pep_supercontig_Acastellanii.strNEFF_v1_scf7180000084769_439315_442365_1_gene_ACA1_260140_transcript_ELR11650_gene_biotype_protein_coding_transcript_biotype_protein_coding_description_endonuclease_III_put/8-537
GR-------------------VLEE------------CVA---------A-FKQKDSIMEV----GVL-HET
K-------K-------------------------------------FL----A-S-G---------------
----------------------------G-T-------PQ---------T--------------VV-HL---
------------------LAENYR-------GY-----------AEM------VNLM-SS-----WL--V--
-------------A------S-----------G--------------------------LSA----------
------------------------------------------------------------------------
-----------------------DE----VS-----------------------------------------
---------------------------------------EI---------------------VKE-K---LK
-------D-----ILM-----EKFS-PSQA--------D-S-I----F-----------A----E-------
------------MQ----------S----APH--------WLDV------MI--------------------
-EHPE------------------W--RALIY--------RL------SE--V----H---------------
-P------------S-CLML-N-----FA---------IQR---ISDA------------------------
--------------GHQTEI------A-SLA-------T--------------------AST----------
NFGV--------FN---RVLSHSL-------L-QLAE----------------------K------------
--------------------------------------D--------------------------------E
----------S-------------------------S-L-------P----------SL------------L
P---------------------------D-------F---KKMCGH--------SQH---T-----------
---------------YLYTQA----------------VL-AHL--------V--------------------
------------------RD-------------------R----------A---------------------
-----------------G------------------------------------------------------
-------------Y------------------------------------HV-KR-----------------
----LAQEL---------------TN-STI------------------------------------------
---------------------------EH--------G-------------QVG----RKL-----------
------------------------------------------------SYLL--------------------
---SD--------------------------------SH--------------RF-----------------
P--------------------------------------------------------------------N--
--------------------------------------------IAE-A------LLAM-------------
---LS-S------NAT--------------------------------------------------------
---------------------------------------------N----PA----------D---------
------------------------------------VIKL-HK----------EY-----------------
-------I----------------------------------------------------------------
--------------------------------K---------------------------------------
----------P---D------------------------P--------------------------------
-----------------------------------------P------------------------------
------------------------------------------------------------------------
--------------------------------------S---------------------------------
-----VEF----------------------LRDP-----NILELFIR-DMF---------------------
--S--------P----------------A-------RS------------------I-SP------------
-----NY---IL----------------KYFFVLAYA-----------------------------------
---------------------------------A---------S-------V--------------------
----------------R-------------------D-----------------------------------
----------------------DR-------IF---G-----------------------------------
-------GKL------------------------DKEM----------------------------------
----------LT-------------------------------------------PTM-------------S
-ALKAVQPIC-----------QG---------------------N-TLG--S-E---------LQA------
----------------------------------------AA-------H---DL-R-TNLS-----YP---
----------V----------VAMGII---------------------HWIR-T------------------
--------------------------------------------------------NL--------------
---TDPA-------------------Y-Y--------V-T--S---------------------------IK
T---------------------------VR-TP------F-YLELL-REIAY-KHPFQ--------------
-----------E----------CFT-I-D-----------------------YD------------------
L----------------D------------------ALA------------A--------------------
------VEL-R-----------KELLENMLYLM-R-------------------------------------
---------------------------------CG----------------------HIM------P-----
---------------VLE----YV-LG---------------------------------------------
--WP-------------------K--T-V----DQGLLRHFVAQ---------------------VLSMI--
---------E------P----------PYSA---------------GF-LRMLLRIVH--------------
------------------------------VN-T--------------------------------------
---------------------------------------------------EA-F-----------------
------------------------------------RT-A-------------S------------------
-----------------------------------------------------A------------------
------------------DSAT----------------------------LHETL-----------------
----N-----------------------------------LFIEE
>EP00007_Cunea_sp_BSH-02190019_P009002_CAMPEP_0174240658_NCGR_PEP_ID_MMETSP0417-20130205_19878_1_TAXON_ID_242541_ORGANISM_"Mayorella_sp_Strain_BSH-02190019"_LENGTH_616_DNA_ID_CAMNT_0015319781_DNA_START_1_DNA_END_1846_DNA_ORIENTATION_/50-594
EL-------------------SREA------------VRL---------R-LSQTDAVMEP----GVF-VSM
R-------Q-------------------------------------FL----A-Q-G---------------
----------------------------G-T-------PP---------Q--------------LI-EL---
------------------LSDNYR-------GY-----------APL------CNLL-SD-----WL--M--
-------------T------I-----------G--------------------------KTV----------
------------------------------------------------------------------------
-----------------------EE----VH-----------------------------------------
---------------------------------------DI---------------------VEQ-H---LH
-------Q-----VIL-----ETFD-PRKA--------D-T-I----F-----------Q----A-------
------------HG----------A----SPT--------WLEQ------LL--------------------
-EEAK------------------W--RQLIY--------AL------SE--K----H---------------
-K------------N-CLLL-N-----FS---------IQR---ISRA------------------------
--------------GFYHEI------A-ALA-------T--------------------AST----------
YFDV--------FS---HVATDSL-------Q-HLLT----------------------A------------
-------------------------------------ES--------------------------------E
----------E-------------------------A-F-------Q----------EL------------L
P---------------------------G-------F---QKMCSH--------SEQ---T-----------
---------------FLYTQA----------------IL-QNL--------L--------------------
------------------AT-------------------KG--------CH---------------------
-----------------Q------------------------------------------------------
-------------A------------------------------------RL-HR-----------------
----LYEEL---------------IL-SLVDS----------------------------------------
------------------------ASNAK--------V-------------QFA----RKL-----------
------------------------------------------------ETLA--------------------
---LP--------------------------------EA--------------EK-----------------
HA-------------------------------------------------------------------S--
--------------------------------------------LIA-A------LYSM-------------
---IG-R------KTT--------------------------------------------------------
---------------------------------------------T----SG----------S---------
------------------------------------ILRL-WS----------EF-----------------
------VD----------------------------------------------------------------
--------------------------------S---------------------------------------
----------D---D------------------------A--------------------------------
-----------------------------------------P------------------------------
------------------------------------------------------------------------
--------------------------------------P---------------------------------
-----VEY----------------------LQQP-----VFFDLLIT-DLL---------------------
--D--------S----------------N-------KK------------------Y-QA------------
-----ST---QE----------------KILELLAYA-----------------------------------
---------------------------------S---------A-------R--------------------
----------------S-------------------R------H-----------QS---------------
--------------------------------R---E-----------------------------------
-------KTP------------------------TKDQ----------------------------------
-----------A-------------------------------------------ALL-------------D
-ALKKTLPIC-----------QK---------------------D-AVS--SVK---------FQP------
----------------------------------------TL-------R---LL-K-ENIK-----YP---
----------V----------VSLLLL---------------------CWIS-R------------------
--------------------------------------------------------IL--------------
---GNTE-------------------F-Y--------T-S--T---------------------------YF
N---------------------------TN-FP------L-HLYVL-RLISH-VQPLQ----HRHV------
------LRVLVS----------AFE-G-G-----------------------TD------------------
L----------------N------------------AIE------------N--------------------
------LSC-K-----------KRILENLVFLI-Q-------------------------------------
---------------------------------CG----------------------CVS------P-----
---------------VIR----HI-LG---------------------------------------------
--WM-------------------S--S-V----DPSLMRHFVLR---------------------VIETV--
---------R------P----------S-ST---------------FL-IEALVRILT--------------
----------------------------QCSS-S--------------------------------------
---------------------------------------------------AM-L-----------------
------------------------------------FS-A-------------E------------------
-----------------------------------------------------Q------------------
------------------NS---------------------------------TM-----------------
----Y-----------------------------------KFLSE
>EP00009_Paramoeba_aestuarina_P014684_CAMPEP_0201542222_NCGR_PEP_ID_MMETSP0161_2-20130828_71912_1_ASSEMBLY_ACC_CAM_ASM_000251_TAXON_ID_180227_ORGANISM_"Neoparamoeba_aestuarina_Strain_SoJaBio_B1-5_56_2"_LENGTH_414_DNA_ID_CAMNT_0047949849_DNA_START_1_DNA_EN/1-397
------------------------------------------------------------------------
------------------------------------------------------------------------
----------------------------------------------------------------XI------
------------------------------------------------------------------------
------------------------------------------------------------------------
------------------------------------------------------------------------
------------------------------------------------------------------------
------------------------------------------------------------------------
--------------------------------------D-S-V-----------------------------
--------------------------------------------------MS--------------------
-----------------------------------------------AD-----------------------
------------------------------------------------------------------------
--------------------------------------S---------------------------------
------------FE----------------------------------------------------------
-----------------------------------------------------------------------E
---------F--------------------------M-L-------Q----------PL------------I
D---------------------------T-------F---ARRSDF--------SEH---T-----------
---------------YLYVQL----------------FL-KNL--------V--------------------
------------------QR-------------------T----------N---------------------
-----------------A------------------------------------------------------
-------------H------------------------------------NL-KR-----------------
----LIQEL---------------SN-SAE------------------------------------------
---------------------------KHDP--------------------EFV----GRV-----------
------------------------------------------------KNYL--------------------
-GKSDPF----------------------------------------------RF-----------------
A--------------------------------------------------------------------G--
--------------------------------------------ISS-D------LIKM-------------
---QS-H------DHI--------------------------------------------------------
---------------------------------------------Q----SS----------Q---------
-----------------------------------ALTQI-YR----------SY-----------------
-------S----------------------------------------------------------------
--------------------------------S---------------------------------------
----------P---N------------------------P--------------------------------
-----------------------------------------P------------------------------
------------------------------------------------------------------------
--------------------------------------P---------------------------------
-----LEL----------------------LQEL-----PVLNFLVD-SLF---------------------
--C--------P----------------R------RRS------------------F-SR------------
-----EM---ED----------------RIVFLLSLA-----------------------------------
--------------------------------CA---------SPPL---SA--------------------
------------------------------------D------NC---------PSSSSSSS----------
-------------------SSSSS-------SS---S-----------------------------------
-------SLD------------------------TKTR----------------------------------
----------VT-------------------------------------------QTQ-------------A
-ALHKILRFF-----------SQTS------------------NN-----PS-S---------LQQ------
----------------------------------------GF-------P---DI-C-SLICD----YP---
----------I----------IGIGAI---------------------KWAE-K------------------
--------------------------------------------------------IL--------------
---SSQS-------------------F-Y--------G-T--S---------------------------HF
S---------------------------QL-TP------M-VLYIL-QVVAE-VHVLL----RDMA------
------LRVLIL----------AFE-L-K-----------------------TE------------------
L----------------D------------------PMA------------A--------------------
------LQI-N-----------RQLLDTMVAFA-A-------------------------------------
---------------------------------LG----------------------HAL------P-----
---------------VLQ----VV-ER---------------------------------------------
--WA-------------------T--T-I----DQAYIRHFLSS---------------------LEEIA--
---------S------P----------PFSP---------------SF-AGAMLKLLR--------------
----------------------------QPAA-I--------------------------------------
---------------------------------------------------AS-L-----------------
------------------------------------NS-V-------------PA-----------------
-----------------------------------------------------T------------------
------------------KA---------------------------------KF-----------------
----V-----------------------------------EFIKI
>EP00010_Vexillifera_abyssalis_P001262_CAMPEP_0201553322_NCGR_PEP_ID_MMETSP0173_2-20130828_24576_1_ASSEMBLY_ACC_CAM_ASM_000268_TAXON_ID_218659_ORGANISM_"Vexillifera_sp._Strain_DIVA3_564_2"_LENGTH_66_DNA_ID_CAMNT_0047964031_DNA_START_1_DNA_END_196_DNA_ORIE/1-66
-N-------------------ALEQ------------AQQ---------T-LSQTDSIMET----NVL-TTL
Q-------Q-------------------------------------FL----K-H-G---------------
----------------------------G-E-------PS---------T--------------AA-TL---
------------------LSSSYR-------GY-----------AQL------CNLV-GE-----WI--L--
-------------E------A-----------G--------------------------GX-----------
------------------------------------------------------------------------
------------------------------------------------------------------------
------------------------------------------------------------------------
------------------------------------------------------------------------
------------------------------------------------------------------------
------------------------------------------------------------------------
------------------------------------------------------------------------
------------------------------------------------------------------------
------------------------------------------------------------------------
------------------------------------------------------------------------
------------------------------------------------------------------------
------------------------------------------------------------------------
------------------------------------------------------------------------
------------------------------------------------------------------------
------------------------------------------------------------------------
------------------------------------------------------------------------
------------------------------------------------------------------------
------------------------------------------------------------------------
------------------------------------------------------------------------
------------------------------------------------------------------------
------------------------------------------------------------------------
------------------------------------------------------------------------
------------------------------------------------------------------------
------------------------------------------------------------------------
------------------------------------------------------------------------
------------------------------------------------------------------------
------------------------------------------------------------------------
------------------------------------------------------------------------
------------------------------------------------------------------------
------------------------------------------------------------------------
------------------------------------------------------------------------
------------------------------------------------------------------------
------------------------------------------------------------------------
------------------------------------------------------------------------
------------------------------------------------------------------------
------------------------------------------------------------------------
------------------------------------------------------------------------
------------------------------------------------------------------------
------------------------------------------------------------------------
------------------------------------------------------------------------
------------------------------------------------------------------------
------------------------------------------------------------------------
------------------------------------------------------------------------
------------------------------------------------------------------------
------------------------------------------------------------------------
------------------------------------------------------------------------
------------------------------------------------------------------------
------------------------------------------------------------------------
------------------------------------------------------------------------
------------------------------------------------------------------------
------------------------------------------------------------------------
------------------------------------------------------------------------
------------------------------------------------------------------------
------------------------------------------------------------------------
------------------------------------------------------------------------
------------------------------------------------------------------------
------------------------------------------------------------------------
---------------------------------------------
>EP00010_Vexillifera_abyssalis_P008718_CAMPEP_0201545134_NCGR_PEP_ID_MMETSP0173_2-20130828_1675_1_ASSEMBLY_ACC_CAM_ASM_000268_TAXON_ID_218659_ORGANISM_"Vexillifera_sp._Strain_DIVA3_564_2"_LENGTH_622_DNA_ID_CAMNT_0047953455_DNA_START_1_DNA_END_1862_DNA_ORI/1-597
------------------------------------------------------------------------
------------------------------------------------------------------------
------------------------------------------------------------------------
------------------------------------------------------------------------
-------------X------A-----------G--------------------------GER----------
------------------------------------------------------------------------
-----------------------QL----VV-----------------------------------------
---------------------------------------EL---------------------VEN-F---IE
-------Q-----IVM-----ATFD-PKTA--------D-T-V----F-----------A----E-------
------------AF----------H----TPR--------WLEF------MI--------------------
-EKRR------------------W--RQLLY--------KL------SE--Q----Y---------------
-K------------D-CLLL-N-----FA---------IQR---ISDA------------------------
--------------GHHKEL------A-AYQ-------S--------------------AST----------
YMSV--------FQ---PVLLDSL-------A-TLIQ----------------------STN----------
--------------------------------APLHSTD-----------------------------ALTT
----------E-------------------------R-Y-------Q----------TA------------F
T---------------------------S-------L---SKLCSY--------KEN---T-----------
---------------YLFTQC----------------IL-FFL--------ISF------------------
----------------AKQQLSSSSSS-----------SPSSSS---KQQN---------------------
----------------SS-------------------I----------------------------------
-------------E------------------------------------VL-TR-----------------
----LSEDL---------------RA-HVV------------------------------------------
--------------------H------SQ--------GSE---------AKSLV----YRI-----------
------------------------------------------------ALLL--------------------
---NP-------------------------------EFD--------------EY-----------------
P--------------------------------------------------------------------E--
--------------------------------------------LRS-Y------IHSA-------------
---LV-D------PSI--------------------------------------------------------
---------------------------------------------SV--ENS----------DK--------
-----------------------------------FIARL-HD----------VF----F------------
---PSALS----------------------------------------------------------------
--------------------------------SSQPQ---------------------------------T-
----------P--TT------------------------PTTP-----------------------------
-----------GAPHHHYASSTVSSSASQQQQQ------TSP------------------------------
------------------------------------------------------------------------
--------------------------------------P---------------------------------
-----CEL----------------------LHMR-----EIFDLLIH-AAF---------------------
--D--------P----------------A-------KP------------------C-AP------------
-----DT---LQ----------------KVFQLLAFA-----------------------------------
---------------------------------S---------T-------P--------------------
----------------S-------------------Q------S-----------PSA--------------
-------------------------------LG---EA----------------------------------
-------TTIQHT-------------------FQPQSS---------------------GDNGGRRD-----
----------LT---------------------------------------AGGRTTLFDLV--------LS
-RLWKVHKVI-----------RT-----------------------VVG--S-K---------FQS------
----------------------------------------EN-------E---QL-R-QMIRD----FP---
----------L----------IAACVL---------------------YWIG-E------------------
--------------------------------------------------------CL--------------
---KDES-------------------Y-F--------M-A--S---------------------------YH
S---------------------------NN-LQ------I-FLSFL-IDIAS-FHESH----LDKV------
------SAILSQ----------AFQ-I-R-----------------------TE------------------
L----------------D------------------ALT------------S--------------------
------MEL-K-----------KKILECMIELM-K-------------------------------------
---------------------------------MG----------------------YVL------P-----
---------------ILQ----QI-YT---------------------------------------------
--FS-------------------Q--T-I----DQSLIRYFVFQ---------------------LLAIA--
---------A------P----------PYSE---------------QF-ATAVINIIA--------------
----------------------------SPRT-F--------------------------------------
---------------------------------------------------DA-L-----------------
------------------------------------KV-AL------------SQSASSA------------
---------------------------------------------SSSSNTATSE-----------------
-----------------SQAK--------------------------------QI-----------------
----D-----------------------------------QFLRS
>EP00011_Vannellida_sp_DIVA3-517-6-12_P001115_CAMPEP_0114617944_NCGR_PEP_ID_MMETSP0168-20121206_7455_1_TAXON_ID_95228_ORGANISM_"Vannella_sp._Strain_DIVA3_517_6_12"_NCGR_SAMPLE_ID_MMETSP0168_ASSEMBLY_ACC_CAM_ASM_000044_LENGTH_543_DNA_ID_CAMNT_0001829089_DN/1-535
----------------------------------------------------------MEK----GTA-RLV
K-------Q-------------------------------------FI----K-A-G---------------
----------------------------G-Q-------PG---------E--------------VI-QS---
------------------LSEGYR-------GY-----------AQM------VNLV-QH-----WL--V--
-------------A------S-----------G--------------------------MGE----------
------------------------------------------------------------------------
-----------------------EE----VH-----------------------------------------
---------------------------------------EA---------------------VLG-E---VR
-------K-----AVV-----EKFR-PKEA--------D-R-I----F-----------E----N-------
------------AS----------T----VPE--------WIEF------MI--------------------
-TQRH------------------W--RELLY--------AL------AE--E----H---------------
-E------------D-CLML-S-----FA---------IQR---ISDA------------------------
--------------GHNEEI------A-CLP-------S--------------------ASS----------
HFTV--------FN---GVICASL-------S-RLIF----------------------S------------
-------------------------------------YA--------------------------------E
----------P-------------------------E-F-------H----------RQ------------L
P---------------------------Q-------F---LRLCSA--------SAA---S-----------
---------------YFYAQA----------------LL-ARL--------L--------------------
------------------HS-------------------AAA------RPH---------------------
-----------------A------------------------------------------------------
------------DQQ-------------------------------L-LCRA-TR-----------------
----LSQEL---------------EK-HLS------------------------------------------
---------------------------ET----V-TPG--------------------ERL-----------
------------------------------------------------WLRM--------------------
---RT--------------------------------AL--------------DP-----------------
PG------------------------------------------------------------------GT--
--------------------------------------------IAS-L------LESV-------------
---HF-C------PTP--------------------------------------------------------
---------------------------------------------M----PG----------D---------
------------------------------------IIRL-HE----------LY-----------------
-------S----------------------------------------------------------------
--------------------------------G---------------------------------------
----------E---N------------------------P--------------------------------
-----------------------------------------P------------------------------
------------------------------------------------------------------------
--------------------------------------P---------------------------------
-----AAF----------------------LRNP-----SVMEKLLR-ALF---------------------
--L--------P----------------A-------GG------------------M-NM------------
-----KF---LP----------------KFAYVLAYA-----------------------------------
---------------------------------V---------S-------V--------------------
----------------K-------------------D------G-----------RVT--------------
--------------------SEQS-------AG---E-----------------------------------
-------AAV------------------------DKSQ----------------------------------
----------LE-------------------------------------------ATR-------------E
-KVMTVSRLC-----------IR---------------------R-SGD--A-Q---------QES------
----------------------------------------IA-------Q---QL-D-RHLG-----LP---
----------V----------IGMGIL---------------------LYVG-S------------------
--------------------------------------------------------FL--------------
---RRGT-------------------F-Y--------S-S--S---------------------------YS
S---------------------------AC-TP------V-YLHLL-RRIAE-LHSLQ----RPSV------
------FAVLCD----------CFH-V-R-----------------------LD------------------
L----------------D------------------ALA------------A--------------------
------LEM-R-----------RLMLDNILFLM-G-------------------------------------
---------------------------------KG----------------------FVM------P-----
---------------VLL----EV-KQ---------------------------------------------
--WC-------------------A--K-T----DHSLVRYFVVR---------------------LLKMS--
---------Q------P----------PYSA---------------EF-MQELLAIIAA-------------
---------------------------T-----L--------------------------------------
---------------------------------------------------PA-F-----------------
------------------------------------KP-E-------------KA-----------------
------------------------------------------------------------------------
------------------KA---------------------------------TA-----------------
----I-----------------------------------KFLQV
>EP00012_Vannella_robusta_P012495_CAMPEP_0206202700_NCGR_PEP_ID_MMETSP0166-20121206_12346_1_ASSEMBLY_ACC_CAM_ASM_000260_TAXON_ID_95228_ORGANISM_"Vannella_robusta_Strain_DIVA3_518_3_11_1_6"_LENGTH_553_DNA_ID_CAMNT_0053621709_DNA_START_1_DNA_END_1655_DNA_OR/1-531
---------------------------------------------------XQQVDFVMEN----ESE-NFV
K-------R-------------------------------------FM----G-A-G---------------
----------------------------G-Q-------PL---------E--------------VI-QS---
------------------LSDGYR-------GY-----------PQM------INLL-QK-----WA--G--
-------------V------A-----------G--------------------------MEE----------
------------------------------------------------------------------------
-----------------------EE----VH-----------------------------------------
---------------------------------------NE---------------------IIS-H---TK
-------K-----IVK-----NTFD-PQKA--------D-S-I----F-----------T----Q-------
------------AQ----------A----PPL--------WLED------MV--------------------
-NQKE------------------W--RELIY--------DL------SE--E----H---------------
-K------------K-CLML-S-----FA---------VQR---IAEA------------------------
--------------GHHEEI------G-SLS-------T--------------------ACQ----------
HFKV--------FN---GIAEVEL-------T-KLLQ----------------------A------------
--------------------------------------H--------------------------------A
----------K-------------------------D-F-------N----------KE------------L
L---------------------------Q-------F---QKLVCN--------SSH---S-----------
---------------LLYAQC----------------LL-SKL--------I--------------------
---------------C--QT------------------SP----------S---------------------
-----------------S------------------------------------------------------
-----------VSQRD----------------------------------RA-QR-----------------
----ISEEL---------------DN-YMY------------------------------------------
---------------------------ST----V-TPN--------------------QKM-----------
------------------------------------------------WLKI--------------------
---KH--------------------------------AI--------------NP-----------------
PP------------------------------------------------------------------NS--
--------------------------------------------LVQ-A------LESI-------------
---IQ-S------NST--------------------------------------------------------
---------------------------------------------N----PG----------D---------
------------------------------------MTRI-FD----------MY-----------------
-------S----------------------------------------------------------------
--------------------------------R---------------------------------------
----------P---T------------------------P--------------------------------
-----------------------------------------P------------------------------
------------------------------------------------------------------------
--------------------------------------N---------------------------------
-----VKF----------------------IQNP-----TLINLLVI-DLF---------------------
--T--------T----------------Q-------TN------------------V-QQ------------
-----TY---LR----------------KYAVVLAFA-----------------------------------
---------------------------------T---------S-------H--------------------
----------------N-------------------E------A-----------DSQ--------------
-------------------------------EA---------------------------------------
----------------------------------NKER----------------------------------
----------MN-------------------------------------------RTL-------------K
-AIQEVSKLC-----------KEP--------------------K-SVS--S-H---------YVQ------
----------------------------------------QG-------K---QF-E-QFID-----IN---
----------I----------ACCGIL---------------------KHIG-S------------------
--------------------------------------------------------CL--------------
---YDPN-------------------Y-Y--------S-S--P---------------------------SV
N---------------------------IT-TP------M-FFYLI-RQIIV-KQPFQ----RESV------
------FHLLKD----------CFE-I-N-----------------------PS------------------
I----------------D------------------ALA------------S--------------------
------LEV-K-----------KNLIQHLLFLT-F-------------------------------------
---------------------------------HG----------------------FVF------P-----
---------------VFR----QM-GI---------------------------------------------
--WA-------------------N--S-I----DHSLIRFFIST---------------------FIEST--
---------S------G----------PYSE---------------AI-YEAVVDFVS--------------
----------------------------QPAA-R--------------------------------------
---------------------------------------------------DA-L-----------------
------------------------------------SR-S-------------PD-----------------
------------------------------------------------------------------------
-----------------------------------------------------TI-----------------
----L-----------------------------------EFLKK
>EP00013_Stygamoeba_regulata_P007244_CAMPEP_0177628732_NCGR_PEP_ID_MMETSP0447-20121125_288_1_TAXON_ID_0_ORGANISM_"Stygamoeba_regulata_Strain_BSH-02190019"_LENGTH_553_DNA_ID_CAMNT_0019129999_DNA_START_1_DNA_END_1659_DNA_ORIENTATION_/1-519
---------------------------------------------------XSEPDAIMRR----DVF-GAI
K-------Q-------------------------------------YM----A-C-G---------------
----------------------------G-K-------PA---------E--------------LV-QM---
------------------LSCSYK-------GY-----------AQQ------CSLV-SE-----WL--G--
-------------MLTATGQA-----------G--------------------------EPT----------
------------------------------------------------------------------------
-----------------------EE----AE-----------------------------------------
-----------------------------------DESLGF---------------------LKS-Q---LR
-------Q-----AIL-----ENFN-PKQA--------D-S-V----F-----------S----A-------
------------GS----------S----APV--------WLET------LL--------------------
-SSAH------------------W--RKLLY--------SL------CD--K----Y---------------
-K------------Q-CLLL-N-----FA---------VQR---ISDL------------------------
--------------GHQDEI------V-GLD-------S--------------------ASA----------
YFSV--------FN---RVLLDCV-------R-KAME----------------------Q------------
--------------------------------------D--------------------------------D
----------G-------------------------N-I-------D----------ETC-----------R
R---------------------------E-------L---APLVCQ--------SEQ---T-----------
---------------FLYTHY----------------LL-YAL--------Q--------------------
------------------LQ------------------LP--------------------------------
-----------------S------------------------------------------------------
-------------A------------------------------------PL-SR-----------------
----IIHNL---------------SL-PTD------------------------------------------
---------------------------HP--------G------------TSLG----NRL-----------
------------------------------------------------LFSL--------------------
---SP--------------------------------LA--------------DH-----------------
P--------------------------------------------------------------------D--
--------------------------------------------AVV-C------VTNI-------------
---LV-Q------NTA--------------------------------------------------------
---------------------------------------------S----QS----------D---------
------------------------------------VMKL-HS----------MV-----------------
-------S----------------------------------------------------------------
--------------------------------E---------------------------------------
----------G---GL--------------------------------------------------------
-----------------------------------------P------------------------------
------------------------------------------------------------------------
------------------------------------------------------------------------
-----ASL----------------------LRNS-----RLLDVLVR-DVF---------------------
--N--------P----------------A-------KA------------------V-PR------------
-----AV---LP----------------QYIALLSAI-----------------------------------
---------------------------------V---------S-------S--------------------
----------------E-------------------D------V----------------------------
------------------------------------H-----------------------------------
----------------------------------VPER----------------------------------
----------AA-------------------------------------------ATK-------------Q
-AITFVADLA-----------RG---------------------N-VFG--S-E---------LEE------
----------------------------------------SA-------T---TL-K-VVIA-----LP---
----------V----------VSLGVL---------------------VWVG-H------------------
--------------------------------------------------------NL--------------
---LDLS-------------------Y-Y--------A-S--SF--------------------------FX
A--------------------------------------V-HARVP-AAGGG-GHPPT--------------
----------------------------P-----------------------AP------------------
L----------------A------------------ARA------------C--------------------
------TDG-RGA-------GSRLXXXXXAHLA-V-------------------------------------
---------------------------------AG----------------------YTL------P-----
---------------TLA----WL-QQ---------------------------------------------
--WS-------------------V--R-A----DLALVRHFLEL---------------------LFGSI--
---------G------P----------PFSP---------------EF-VEAVLAIVL--------------
----------------------------SPAT-L--------------------------------------
---------------------------------------------------TT-L-----------------
------------------------------------RH-N-------------AE-----------------
-----------------------------------------------------G------------------
------------------SA---------------------------------NT-----------------
----T-----------------------------------QFLHA
>EP00019_Armaparvus_languidus_P000691_CAMPEP_0168597356_NCGR_PEP_ID_MMETSP0420-20121227_10615_1_TAXON_ID_498008_ORGANISM_"Pessonella_sp."_LENGTH_113_DNA_ID_CAMNT_0008634191_DNA_START_1_DNA_END_337_DNA_ORIENTATION_/1-113
------------------------------------------------------------------------
------------------------------------------------------------------------
------------------------------------------------------------------------
------------------------------------------------------------------------
------QQQSSTSS------T-----------N--------------------------NKK----------
------------------------------------------------------------------------
-----------------------RK----TS--GDN--------------------------------NXAS
ND----KSQSVTY---------------------LNEANRV---------------------VEE-H---LK
-------T-----LIS-----QHFD-PKQA--------D-T-I----W-----------G------------
------------QK----------S----APV--------WLEY------MI--------------------
-ARHX------------------W--RSLLY--------KL------SA--E----H---------------
-K------------D-CLML-N-----FA---------IQR---ISDA------------------------
--------------GHQSEX----------------------------------------------------
------------------------------------------------------------------------
------------------------------------------------------------------------
------------------------------------------------------------------------
------------------------------------------------------------------------
------------------------------------------------------------------------
------------------------------------------------------------------------
------------------------------------------------------------------------
------------------------------------------------------------------------
------------------------------------------------------------------------
------------------------------------------------------------------------
------------------------------------------------------------------------
------------------------------------------------------------------------
------------------------------------------------------------------------
------------------------------------------------------------------------
------------------------------------------------------------------------
------------------------------------------------------------------------
------------------------------------------------------------------------
------------------------------------------------------------------------
------------------------------------------------------------------------
------------------------------------------------------------------------
------------------------------------------------------------------------
------------------------------------------------------------------------
------------------------------------------------------------------------
------------------------------------------------------------------------
------------------------------------------------------------------------
------------------------------------------------------------------------
------------------------------------------------------------------------
------------------------------------------------------------------------
------------------------------------------------------------------------
------------------------------------------------------------------------
------------------------------------------------------------------------
------------------------------------------------------------------------
------------------------------------------------------------------------
------------------------------------------------------------------------
------------------------------------------------------------------------
------------------------------------------------------------------------
------------------------------------------------------------------------
------------------------------------------------------------------------
------------------------------------------------------------------------
------------------------------------------------------------------------
------------------------------------------------------------------------
------------------------------------------------------------------------
------------------------------------------------------------------------
------------------------------------------------------------------------
------------------------------------------------------------------------
------------------------------------------------------------------------
------------------------------------------------------------------------
------------------------------------------------------------------------
------------------------------------------------------------------------
---------------------------------------------
>EP00020_Sapocribrum_chincoteaguense_P012126_CAMPEP_0170731154_NCGR_PEP_ID_MMETSP0437-20130122_900_1_TAXON_ID_0_ORGANISM_"Sexangularia_sp."_LENGTH_901_DNA_ID_CAMNT_0011069371_DNA_START_16_DNA_END_2718_DNA_ORIENTATION_-/3-629
EH-------------------EKER------------AFSC----------LSRPDAAIDD----NVP-VEI
P-------V-------------------------------------FL----A-A-G---------------
----------------------------G-T-------PQ---------G--------------AI-SA---
------------------LVNGWR-------GY-----------PAL------LDGL-LELDLPTLL--S--
-------------QSE-HAQVDAR------FEG--------------------------QARGVAV------
-------------------------------------------------------L----------------
-----------------------EEC-RTAE-------------------PPLTPSLW--------------
---------------------------------------QV---------------------VTS-E---WA
-------H-----QIR-----DRID-AQKI--------D-D-A----V-----------R----R-------
-----------GGG----------G----VPV--------WLSE------LL--------------------
-ADES----------------GKG--RTLLF--------QL------AR--E----H---------------
-P------------T-SLSL-Q-----LA---------VRE---AASH------------------------
--------------GWDPEL------A-SLP-------T--------------------ARA----------
FLPV--------FS---RIFREAL-------A----------------------------------------
------------------------------------------------------------------------
----------------------------------------------R----------GA------------W
T---------------------------E-------L---QELANS--------SGP---A-------RL--
---------------YVLSAAASW------------GIL-PLV--------T--------------------
--------------------------------------EPP-------------------------------
------------------------------------------------------------------------
-----------------------------------------------------AS-----------------
----VWEQLPQ------------IEVEFAL------------------------------------------
------------------------------------------------------------------------
----------------------------------------------YLDLIF--------------------
---TGDT------------------------------VA-------------EGHFV---------------
------------------------------------------------------------------------
--------------------------------------------LAQ-A------LARM-------------
---LA-T------KEV--------------------------------------------------------
---------------------------------------------SII--------------N---------
------------------------------------VTLL-DT----------HY-----------------
--GGRAPTS---------------------------------------------------------------
--------------------------------A---------------------------------------
-------------XD-----------------------GP--------------------------------
-----------------------------------------P------------------------------
------------------------------------------------------------------------
--------------------------------------P---------------------------------
-----AAW----------------------LRRA-----DFRELCAS-VLF---------------------
--Q--------------------R----SS------KAGQTA-----------SVRL-DG------------
-----AS---ED----------------RLLRLIALA-----------------------------------
--------------------------------HA--------DS-------A--------------------
------------------------------------DS-----A----------------------------
------------------------------------------------------------------------
------------------------------------------------------------------------
----------LA------------------------------------------TELA-------------N
-ALVDTVHRC-----------RAA----------P-----------MTG-----------------------
--------------------------------------DASL------VD---RV-T-PPLSK----FP---
----------L----------VAWFTL---------------------QWLR-S------------------
--------------------------------------------------------VL--------------
---LDPA-------------------Y-Q--------L-A--T---------------------------LD
T---------------------------PA-FT------Q-HMTIV-RAVVD-AHPLL----WEDA------
------VSLVVDG---------VLV---R-----------------------PD-----------------H
M----------------D------------------AMG------------V--------------------
------LAA-R-----------KRSLSTLVQLL-L-------------------------------------
---------------------------------GG----------------------AYV------Q-----
---------------VFA----GL-LH---------------------------------------------
--LA-------------KE----G--T-I----DASLLRGLLLD---------------------IADAI--
---------E------P----------PFST---------------HF-ADEVAQLLT--------------
----------------------------HPAM-A--------------------------------------
---------------------------------------------------KV-V-----------------
------------------------------------SGAS-------------SDGDARF------------
--------------------------------------------HLFIGVAASSRRTCS-------------
------------------KRPAHGIVA----ATWLSAAPHRCSAPLVDTRLEQVL-----------------
-IRVKDPR--------------------------------SFPSL
>EP00021_Heterostelium_album_P000910_XP_020427546.1_TH1_family_protein_Heterostelium_album_PN500/207-731
EG-------------------IKQK------------CES---------N-LQLPDSIMSI----DVA-QTM
K-------D-------------------------------------YI----T-N-G---------------
----------------------------G-S-------PP---------D--------------VI-RL---
------------------LSENYR-------GY-----------AQM------CNLL-CD-----WL--S--
-------------V------T-----------G--------------------------MSK----------
------------------------------------------------------------------------
-----------------------DA----IQ-----------------------------------------
---------------------------------------ST---------------------FKS-H---LK
-------D-----IIM-----EKFD-PKKA--------D-T-I----F------------------------
------------SS----------S----PPQ--------WLDE------MI--------------------
-TDPD------------------W--RSLIY--------QL------SE--I----H---------------
-K------------N-CLML-N-----FA---------IQK---ISDA------------------------
--------------GYQNEI------A-SLS-------T--------------------AST----------
YFSV--------FN---KVLLDSL-------I-QLIK----------------------L------------
--------------------------------------D--------------------------------E
----------I-------------------------E-L-------Q----------ES------------I
S---------------------------E-------F---KKTCCN--------SQH---T-----------
---------------YLYAQA----------------LI-HNL--------S--------------------
------------------QT-------------------Y----------P---------------------
------------------------------------------------------------------------
--------------------------------------------------NL-KR-----------------
----IAQEL---------------EL-EVF------------------------------------------
---------------------------DK--------S-------------KVA----RKI-----------
------------------------------------------------SLMM--------------------
---SN--------------------------------IS--------------SY-----------------
P--------------------------------------------------------------------A--
--------------------------------------------IYE-S------ISSI-------------
---LS-S------NTA--------------------------------------------------------
---------------------------------------------S----TG----------D---------
------------------------------------IIKL-YN----------EY-----------------
-------S----------------------------------------------------------------
--------------------------------K---------------------------------------
----------P---N------------------------V--------------------------------
-----------------------------------------P------------------------------
------------------------------------------------------------------------
--------------------------------------P---------------------------------
-----VEF----------------------LRIP-----ALLELLLN-DLF---------------------
--N--------P----------------T-------KN------------------L-QQ------------
------N---KS----------------KWIYIVAFC-----------------------------------
---------------------------------V---------S-------V--------------------
----------------P-------------------N------T-----------TTS--------------
------------------------------------------------------------------------
-------LDS------------------------IKEE----------------------------------
----------LN-------------------------------------------ETI-------------R
-AIDKVQSIC-----------QS---------------------N-PLG--S-E---------LQN------
----------------------------------------VV-------P---IL-K-EYLE-----LP---
----------I----------ISMGIL---------------------QWIQ-S------------------
--------------------------------------------------------NL--------------
---MNKT---------------------N--------I-S--S---------------------------YN
T---------------------------LC-TP------V-YFEFL-REICL-KHPLH----RQVI------
------LRILVN----------FFE-L-E-----------------------TD------------------
L----------------D------------------ALA------------A--------------------
------LEM-R-----------KTIIDNIVFIF-C-------------------------------------
---------------------------------CG----------------------YVI------P-----
---------------VLN----VI-RD---------------------------------------------
--WA-------------------P--K-I----DPSLVRYFINQ---------------------VIEMI--
---------E------P----------PYSK---------------SF-IKSMTNIIEI-------------
---------------------------------V--------------------------------------
---------------------------------------------------NP-H-----------------
------------------------------------LS-D-------------N------------------
------------------------------------------------------------------------
------------------KE---------------------------------NV-----------------
----Q-----------------------------------TFLDQ
>EP00022_Cavenderia_fasciculata_P004096_XP_004355891.1_TH1_family_protein_Cavenderia_fasciculata/78-624
EQ-------------------VRKK------------CEN---------Q-LQQPDSIMTV----EIA-QVM
K-------D-------------------------------------YI----T-N-G---------------
----------------------------G-S-------PP---------D--------------VI-RF---
------------------LSESYR-------GY-----------AQM------CNLL-CN-----WL--S--
-------------V------S-----------G--------------------------VSR----------
------------------------------------------------------------------------
-----------------------DQ----VN-----------------------------------------
---------------------------------------AM---------------------FKK-H---LK
-------D-----III-----DKFD-PKKA--------D-T-I----F------------------------
------------LS----------S----PPQ--------WLDE------MI--------------------
-ADAD------------------W--RSLIY--------HL------SE--V----H---------------
-K------------N-CLML-N-----FA---------IQK---ISDA------------------------
--------------GYQNEI------A-SLS-------T--------------------AST----------
YFSV--------FN---KVFLDSL-------T-HLIQ----------------------L------------
--------------------------------------D--------------------------------E
----------I-------------------------E-L-------Q----------DA------------I
G---------------------------E-------F---KKSCCS--------SQH---T-----------
---------------YLYAQS----------------FL-QNL--------I--------------------
------------------HK------------------HP----------N---------------------
-----------------A------------------------------------------------------
-------------L------------------------------------NL-KR-----------------
----ISQDL---------------ED-EAY------------------------------------------
---------------------------KK--------S-------------KIA----RKV-----------
------------------------------------------------SLMI--------------------
---NN--------------------------------VS--------------QY-----------------
P--------------------------------------------------------------------V--
--------------------------------------------IYE-T------LTSV-------------
---LT-A------NSA--------------------------------------------------------
---------------------------------------------S----TG----------D---------
------------------------------------IIKL-YN----------EY-----------------
-------T----------------------------------------------------------------
--------------------------------K---------------------------------------
----------P---N------------------------P--------------------------------
-----------------------------------------P------------------------------
------------------------------------------------------------------------
--------------------------------------P---------------------------------
-----VSF----------------------LRFP-----SLLELLLN-DLF---------------------
--N--------P----------------S-------KN------------------I-QN------------
-----AH---KS----------------KWIYLISYA-----------------------------------
---------------------------------A---------S-------V--------------------
----------------Q-------------------Q------Q-----------QQQ--------------
---------------------SDNQQQQPPPVQ---T-----------------------------------
-------QQL------------------------DQAQ----------------------------------
----------MN-------------------------------------------ETM-------------R
-AIEKVQAIC-----------QA---------------------N-PIG--T-E---------LQG------
----------------------------------------VY-------P---IL-K-EGIS-----YP---
----------I----------ISMGIL---------------------QWIQ-Y------------------
--------------------------------------------------------NL--------------
---MNTN---------------------N--------L----S---------------------------AN
T---------------------------LC-TP------I-YLEFL-REISM-KHPLH----RQLV------
------LNTLVN----------YFE-L-E-----------------------TD------------------
L----------------D------------------SLT------------A--------------------
------LEM-R-----------KTIIDNLVFLF-S-------------------------------------
---------------------------------LG----------------------HVI------P-----
---------------VLN----SI-KS---------------------------------------------
--WA-------------------KLDQ-I----DPSLVRYFINQ---------------------VLDII--
---------E------Q----------PYSK---------------TF-IQTMKALIS--------------
----------------------------SVTT-V--------------------------------------
---------------------------------------------------SP-A-----------------
------------------------------------ST-D-------------H------------------
-----------------------------------------------------M------------------
------------------KD---------------------------------NI-----------------
----Q-----------------------------------IFLDH
>EP00023_Dictyostelium_discoideum_P012373_XP_646857.1_TH1_family_protein_Dictyostelium_discoideum_AX4/84-618
DL-------------------IKEK------------CES---------S-LQQPDSIMSI----EAS-SLM
K-------E-------------------------------------YI----T-V-G---------------
----------------------------G-R-------PQ---------D--------------VI-TF---
------------------LSESYR-------GY-----------AQM------CNLL-CY-----WL--K--
-------------I------A-----------G--------------------------IPE----------
------------------------------------------------------------------------
-----------------------EQ----IQ-----------------------------------------
---------------------------------------TQ---------------------FSN-H---LK
-------E-----III-----NKFD-PKVA--------D-T-I----F-----------T----S-------
------------SS----------T----PPH--------WLDE------MI--------------------
-VDSQ------------------W--RSLIY--------QL------SE--E----H---------------
-K------------N-CLML-N-----FI---------IQR---ISDS------------------------
--------------GYQNEI------A-SLS-------T--------------------AST----------
YYRV--------FN---KVLFDSL-------A-DLVT----------------------L------------
--------------------------------------D--------------------------------E
----------I-------------------------S-F-------R----------QQ------------L
D---------------------------E-------F---KKSCCQ--------HQH---T-----------
---------------YLYAQA----------------TI-QNL--------I--------------------
------------------KN-------------------N----------P-Q-------------------
----------------KA------------------------------------------------------
-------------Y------------------------------------NL-KR-----------------
----ISQEL---------------EI-EAT------------------------------------------
---------------------------KK--------N-------------KIA----QRI-----------
------------------------------------------------SLMM--------------------
---SN--------------------------------IS--------------QY-----------------
P--------------------------------------------------------------------L--
--------------------------------------------ISS-S------ITSL-------------
---LM-S------NTT--------------------------------------------------------
---------------------------------------------T----TG----------D---------
------------------------------------IIKL-YN----------EY-----------------
-------T----------------------------------------------------------------
--------------------------------K---------------------------------------
----------A---Q------------------------P--------------------------------
-----------------------------------------P------------------------------
------------------------------------------------------------------------
--------------------------------------P---------------------------------
-----VDF----------------------LRYP-----NLLELLLS-DLF---------------------
--C--------P----------------G-------KV------------------I-QS------------
-----VH---KS----------------KWIYLVTYS-----------------------------------
---------------------------------V---------C-------I--------------------
----------------N-------------------S------S-----------SSS--------------
------------------------------------------------------------------------
-------NEK------------------------DNNV----------------------------------
----------FK-------------------------------------------DIT-------------R
-AIEIVHNIC-----------QS---------------------N-PLG--S-E---------LQS------
----------------------------------------VV-------G---TL-K-DHLD-----FP---
----------I----------ISMGIM---------------------QWIK-H------------------
--------------------------------------------------------NL--------------
---TDTT---------------------N--------L-S--S---------------------------YN
T---------------------------LC-VP------I-YLDFL-RDICL-RHPLH----RSVV------
------LNILVS----------HFE-V-EA----------------------QD------------------
L----------------E------------------SLA------------I--------------------
------LEM-R-----------KNVIDNIVYLF-S-------------------------------------
---------------------------------CG----------------------YVI------P-----
---------------VLD----TI-ES---------------------------------------------
--WA-------------------P--K-I----DPSLTRYFINQ---------------------VLDII--
---------E------P----------PYSQ---------------SF-MDKMKSIIKI-------------
---------------------------------I--------------------------------------
---------------------------------------------------NP-F-----------------
------------------------------------GE-S-------------TK-----------------
-----------------------------------------------------L------------------
------------------EP---------------------------------SV-----------------
----Q-----------------------------------SFLDQ
>EP00025_Tieghemostelium_lacteum_P008603_KYR01553.1_TH1_family_protein_Tieghemostelium_lacteum/35-560
IS-------------------AKDK------------YEQ---------L-LQVSDSIMSV----EMP-NQM
K-------E-------------------------------------YI----S-L-G---------------
----------------------------G-Q-------PH---------D--------------VI-RF---
------------------LSDSYK-------GY-----------AQM------CNLI-CH-----WL--K--
-------------L------T-----------G--------------------------VSD----------
------------------------------------------------------------------------
-----------------------TD----VS-----------------------------------------
---------------------------------------DS---------------------LAN-H---LK
-------D-----III-----TKFD-PKKA--------D-T-I----F------------------------
------------SS----------S----PPQ--------WLDE------MI--------------------
-TDQK------------------W--RSLIY--------QL------SE--D----H---------------
-K------------N-CLML-N-----FA---------VQR---ISDA------------------------
--------------GYQNEI------A-SLS-------T--------------------AST----------
YFSV--------FN---KVFLDSL-------C-NLIK----------------------L------------
--------------------------------------D--------------------------------E
----------I-------------------------S-F-------R----------QS------------L
D---------------------------E-------F---KKVCCQ--------HQH---T-----------
---------------YLYAQA----------------TL-QNL--------I--------------------
------------------RS-------------------N----------P-N-------------------
-----------------A------------------------------------------------------
-------------Y------------------------------------NL-KR-----------------
----ISQEL---------------EN-EAM------------------------------------------
---------------------------SK--------N-------------KIV----QRI-----------
------------------------------------------------SYMM--------------------
---SD--------------------------------IS--------------AY-----------------
P--------------------------------------------------------------------V--
--------------------------------------------IAS-C------ITAL-------------
---LT-S------NTT--------------------------------------------------------
---------------------------------------------T----TG----------D---------
------------------------------------IIKL-YN----------EY-----------------
-------C----------------------------------------------------------------
--------------------------------K---------------------------------------
----------V---P------------------------P--------------------------------
-----------------------------------------P------------------------------
------------------------------------------------------------------------
--------------------------------------P---------------------------------
-----VDY----------------------LRYP-----NLLEILIN-DLF---------------------
--N--------P----------------Q-------KN------------------I-QQ------------
-----QH---RG----------------KWIYLIAYS-----------------------------------
---------------------------------T---------T-------V--------------------
----------------T-------------------A------D-----------GS---------------
------------------------------------------------------------------------
-----------------------------------KQN----------------------------------
----------LD-------------------------------------------DTI-------------K
-AIEKVHQIC-----------QS---------------------N-PVG--S-E---------LQS------
----------------------------------------II-------P---LL-M-EYIN-----MP---
----------V----------LSMGIL---------------------HWIR-F------------------
--------------------------------------------------------NL--------------
---TDSV---------------------N--------I-S--T---------------------------YN
T---------------------------LN-SP------F-YFELL-REICL-KHSLH----RSVI------
------LTTLVE----------HFE-F-D-----------------------MG------------------
L----------------D------------------SLQ------------T--------------------
------LEI-R-----------KTILDNIVFIF-A-------------------------------------
---------------------------------CG----------------------FVI------P-----
---------------VLD----VI-KE---------------------------------------------
--WA-------------------S--K-I----DPSLTRYFINQ---------------------VLDIV--
---------E------P----------PYST---------------EF-MSKMTSIIE--------------
-------------------------------M-I--------------------------------------
---------------------------------------------------NP-I-----------------
------------------------------------SS-N-------------NE-----------------
-----------------------------------------------------N------------------
------------------KE---------------------------------LV-----------------
----S-----------------------------------NFIDY
>EP00026_Physarum_polycephalum_P006003_Phypoly_transcript_06043.p1_GENE.Phypoly_transcript_06043_Phypoly_transcript_06043.p1_ORF_type_3prime_partial_len_620_score_112.62_Phypoly_transcript_06043_227-1858/1-509
------------------------------------------------------------------------
-----------------------------------------------M----A-S-G---------------
----------------------------G-Q-------PQ---------L--------------VV-KS---
------------------LSESYK-------GY-----------AQM------CNLM-CT-----WL--K--
-------------S------S-----------G--------------------------LDD----------
------------------------------------------------------------------------
-----------------------VA----VN-----------------------------------------
---------------------------------------HV---------------------VED-Q---IK
-------T-----IIT-----EVFD-PKKA--------D-T-I----F-----------S----E-------
------------QQ----------S----APQ--------WLEF------MI--------------------
-TDST------------------W--RSLLY--------QL------SE--A----H---------------
-N------------N-CLML-N-----FA---------IQR---ISDL------------------------
--------------GLQGEI------A-SLS-------T--------------------AST----------
FFGV--------FN---RVLQDTL-------T-QICT----------------------L------------
--------------------------------------D--------------------------------H
----------Q-------------------------S-L-------P----------GA------------L
T---------------------------D-------L---KKMCCH--------SQH---T-----------
---------------YLYAQA----------------VI-HNL--------M--------------------
------------------NT-------------------T----------N---------------------
-----------------G------------------------------------------------------
-------------Y------------------------------------HL-KR-----------------
----LSEEL---------------ES-SLQ------------------------------------------
---------------------------ER--------S-------------TVI----RKI-----------
------------------------------------------------NFLL--------------------
---SD--------------------------------IF--------------SY-----------------
P--------------------------------------------------------------------I--
--------------------------------------------VAQ-S------LSAM-------------
---LA-S------SST--------------------------------------------------------
---------------------------------------------N----PG----------D---------
------------------------------------IIKL-FT----------EY-----------------
-------S----------------------------------------------------------------
--------------------------------K---------------------------------------
----------P---D------------------------P--------------------------------
-----------------------------------------P------------------------------
------------------------------------------------------------------------
--------------------------------------P---------------------------------
-----VEF----------------------LRHP-----DVLELLIK-DLF---------------------
--N--------P----------------A-------KT------------------I-NP------------
-----AH---KA----------------KYFYVLAYA-----------------------------------
---------------------------------T---------S-------I--------------------
----------------R-------------------D------L-----------RE---------------
---------------------DDG-------AT---Q-----------------------------------
-------RSE------------------------NKLA----------------------------------
----------LD-------------------------------------------ATI-------------E
-ALETVQPIC-----------LR---------------------N-SFG--Q-E---------LQQ------
----------------------------------------TI-------P---TL-K-SKLV-----IP---
----------V----------VAMGLL---------------------YWIR-S------------------
--------------------------------------------------------NF--------------
---LDPT-------------------Y-Y--------T-T--S---------------------------YN
T---------------------------LC-TP------L-HLDIL-REVCA-KHPLQ----RHAV------
------LDILVK----------SFE-M-E-----------------------PE------------------
L----------------E------------------ALA------------A--------------------
------LDL-K-----------RTLLDNIIYVM-R-------------------------------------
---------------------------------CG----------------------YVL------P-----
---------------IMQ----VI-EN---------------------------------------------
--WM-------------------T--K-I----DQSLIRYFVVQ---------------------VLDMV--
---------S------P----------PYST---------------AF-AQSLLRVMG--------------
------------------------------AT-T--------------------------------------
---------------------------------------------------ES-L-----------------
------------------------------------KN-V-------------E------------------
-----------------------------------------------------S------------------
------------------RE---------------------------------FV-----------------
----K-----------------------------------EFISH
>EP00027_Filamoeba_sp_ATCC50430_P002312_CAMPEP_0168553454_NCGR_PEP_ID_MMETSP0413-20121227_7259_1_TAXON_ID_136452_ORGANISM_"Filamoeba_nolandi_Strain_NC-AS-23-1"_LENGTH_300_DNA_ID_CAMNT_0008584137_DNA_START_392_DNA_END_1291_DNA_ORIENTATION_-/1-292
------------------------------------------------------------------------
------------------------------------------------------------------------
------------------------------------------------------------------------
------------------------------------------------------------------------
------------------------------------------------------------------------
------------------------------------------------------------------------
------------------------------------------------------------------------
------------------------------------------------------------------------
-------------M----------------------------------------------------------
------------------------------------------------------------------------
---------------------------------------SL---------------Y---------------
------------------------------------------------------------------------
------------------------------------------------------------------------
------------------------------------------------------------------------
------------------------------------------------------------------------
------------------------------------------------------------------------
------------------------------------------------------------------------
------------------------------------------------------------------------
------------------------------------------------------------------------
------------------------------------------------------------------------
------------------------------------------------------------------------
------------------------------------------------------------------------
------------------------------------------------------------------------
------------------------------------------------------------------------
------------------------------------------------------------------------
P--------------------------------------------------------------------T--
--------------------------------------------VAA-P------ISVM-------------
---IS-A------GVT--------------------------------------------------------
---------------------------------------------N----AA----------D---------
------------------------------------VVKL-YN----------CY-----------------
-------SP---------------------------------------------------------------
-------------------------------TN---------------------------------------
----------P---N------------------------P--------------------------------
-----------------------------------------P------------------------------
------------------------------------------------------------------------
--------------------------------------P---------------------------------
-----VEL----------------------LRNP-----VLFDILLR-DLF---------------------
--N--------P----------------T-------KP------------------I-NN------------
-----AY---LS----------------KYLYLLAYA-----------------------------------
---------------------------------A---------T-------A--------------------
----------------N-------------------E------N----------------------------
-------------------------------DA---------------------------------------
-------LQS------------------------YKEE----------------------------------
----------LN-------------------------------------------ETT-------------I
-ALEAVYSVC-----------QR---------------------N-SFG--S-E---------FQA------
----------------------------------------SI-------D---LL-K-SKIS-----IP---
----------I----------VSMGIL---------------------HWIG-K------------------
--------------------------------------------------------NL--------------
---MDTD-------------------F-Y--------Q-T--S---------------------------YN
T---------------------------SY-IP------T-LLQLL-RFISY-FHPLQ----RGSV------
------LQLLIQ----------IFK-M-D-----------------------TP------------------
L----------------D------------------PLT------------A--------------------
------LEY-R-----------RNIIDNCIYLM-M-------------------------------------
---------------------------------CG----------------------FVL------P-----
---------------VMN----EV-EA---------------------------------------------
--LA-------------------P--K-T----DQSLIRHFVIQ---------------------VVEMT--
---------E------A----------PYSF---------------SF-LSSFLRILE--------------
----------------------------RPAS-I--------------------------------------
---------------------------------------------------EA-L-----------------
------------------------------------KN-H-------------EK-----------------
------------------------------------------------------------------------
------------------RK---------------------------------HI-----------------
----A-----------------------------------QFLDY
>EP00028_Trichosphaerium_sp_Am-I-7-wt_P001935_CAMPEP_0168531958_NCGR_PEP_ID_MMETSP0405-20121227_15859_1_TAXON_ID_498012_ORGANISM_"Trichosphaerium_sp_Strain_Am-I-7_wt"_LENGTH_77_DNA_ID_CAMNT_0008557063_DNA_START_1_DNA_END_231_DNA_ORIENTATION_/1-77
------------------------------------------------------------------------
------------------------------------------------------------------------
------------------------------------------------------------------------
------------------------------------------------------------------------
------------------------------------------------------------------------
------------------------------------------------------------------------
------------------------------------------------------------------------
------------------------------------------------------------------------
------------------------------------------------------------------------
------------------------------------------------------------------------
------------------------------------------------------------------------
------------------------------------------------------------------------
------------------------------------------------------------------------
------------------------------------------------------------------------
------------------------------------------------------------------------
------------------------------------------------------------------------
------------------------------------------------------------------------
------------------------------------------------------------------------
------------------------------------------------------------------------
------------------------------------------------------------------------
------------------------------------------------------------------------
------------------------------------------------------------------------
------------------------------------------------------------------------
------------------------------------------------------------------------
------------------------------------------------------------------------
------------------------------------------------------------------------
------------------------------------------------------------------------
------------------------------------------------------------------------
------------------------------------------------------------------------
------------------------------------------------------------------------
------------------------------------------------------------------------
------------------------------------------------------------------------
------------------------------------------------------------------------
------------------------------------------------------------------------
------------------------------------------------------------------------
------------------------------------------------------------------------
------------------------------------------------------------------------
------------------------------------------------------------------------
------------------------------------------------------------------------
------------------------------------------------------------------------
------------------------------------------------------------------------
------------------------------------------------------------------------
------------------------------------------------------------------------
------------------------------------------------------------------------
------------------------------------------------------------------------
------------------------------------------------------------------------
------------------------GIM---------------------HWVK-T------------------
--------------------------------------------------------QM--------------
---CDTA-------------------E-F--------A-T--K---------------------------WN
T---------------------------KS-VP------I-YIDLL-RVMIE-NHPLQ----HLNI------
------LQVLTS----------CFE-L-D-----------------------TG------------------
L----------------D------------------ALH------------E--------------------
------LEV-K-----------KGILSCFI------------------------------------------
------------------------------------------------------------------------
------------------------------------------------------------------------
------------------------------------------------------------------------
------------------------------------------------------------------------
------------------------------------------------------------------------
------------------------------------------------------------------------
------------------------------------------------------------------------
------------------------------------------------------------------------
------------------------------------------------------------------------
---------------------------------------------
>EP00029_Vermamoeba_vermiformis_P013413_TRINITY_DN8332_c0_g1_i1.p1_TRINITY_DN8332_c0_g1_TRINITY_DN8332_c0_g1_i1.p1_ORF_type_complete_len_596_score_101.75_TRINITY_DN8332_c0_g1_i1_8-1795/51-593
EA-------------------ELEE------------VSK---------H-LRQTDAIMHE----NIW-SNV
R-------R-------------------------------------FL----S-L-G---------------
----------------------------G-K-------PA---------D--------------VI-KY---
------------------LSETYR-------GY-----------AQM------SNLI-CH-----WL--R--
-------------L------I-----------K--------------------------VDE----------
------------------------------------------------------------------------
-----------------------NQ----IQ-----------------------------------------
---------------------------------------HT---------------------IEE-N---IK
-------G-----LIL-----QKFD-PKRA--------D-Q-I----F-----------E----E-------
------------GA----------S----APD--------WLEF------LI--------------------
-KTSE------------------W--RSLIY--------NL------SE--Q----H---------------
-N------------D-CLLL-N-----FA---------IQR---ISDA------------------------
--------------GHQTEI------A-SLS-------S--------------------AST----------
FFSV--------FN---RVLRDSL-------E-HMID----------------------L------------
--------------------------------------N--------------------------------P
----------I-------------------------E-L-------E----------HS------------L
A---------------------------D-------L---AKMCSH--------SPH---A-----------
---------------YLYTQA----------------VL-MAL--------S--------------------
------------------SE-------------------K----------N---------------------
-----------------G------------------------------------------------------
-------------R------------------------------------HL-KR-----------------
----VSQEL---------------ER-AMI------------------------------------------
---------------------------NK--------D-------------PLV----RRI-----------
------------------------------------------------GFIL--------------------
---TN--------------------------------IS--------------RN-----------------
N--------------------------------------------------------------------D--
--------------------------------------------VNN-S------IVSM-------------
---LT-A------NAC--------------------------------------------------------
---------------------------------------------N----PA----------D---------
------------------------------------INRL-HT----------AY-----------------
-------S----------------------------------------------------------------
--------------------------------E---------------------------------------
----------S---N------------------------P--------------------------------
-----------------------------------------P------------------------------
------------------------------------------------------------------------
--------------------------------------P---------------------------------
-----VEY----------------------IRNI-----GLLDILTA-ETF---------------------
--D--------I----------------D-------KT------------------I-DV------------
-----SY---RS----------------QCFYLLAYA-----------------------------------
---------------------------------T---------T-------I--------------------
----------------Q-------------------D------D-----------RS---------------
--I-------------TA---PDY-------DM---N-----------------------------------
-------FEP------------------------DKSE----------------------------------
----------LE-------------------------------------------SVI-------------H
-ALETAQSIC-----------IK---------------------N-YFG--T-E---------LQA------
----------------------------------------VV-------E---TL-R-ETLM-----YP---
----------V----------VTMGVL---------------------YWIA-M------------------
--------------------------------------------------------NT--------------
---TESD-------------------R-C--------A-A--S---------------------------FN
T---------------------------KS-IP------S-YVILI-QEIAS-LHPFQ----QPRV------
------LDILVQ----------CFE-L-D-----------------------SD------------------
L----------------D------------------PLS------------A--------------------
------LDL-R-----------KTLLDVMLYLM-E-------------------------------------
---------------------------------VG----------------------HVM------P-----
---------------VIN----RI-RK---------------------------------------------
--WS-------------------S--K-I----DQSLLRHVIGR---------------------LLDSF--
---------A------P----------PFSS---------------EF-IAEIRPIVK--------------
-----------------------------LVN-I--------------------------------------
---------------------------------------------------DA-F-----------------
------------------------------------KS-N-------------AE-----------------
-----------------------------------------------------H------------------
------------------LS---------------------------------TI-----------------
----N-----------------------------------MILGT
>EP00031_Thecamonas_trahens_P007415_XP_013759985.1_negative_elongation_factor_D_Thecamonas_trahens_ATCC_50062/2-574
VE-------------------KAQE------------LLV---------T-LQEPDAIMEA----DIL-SRL
R-------A-------------------------------------YI----G-C-K---------------
----------------------------G-A-------PQ---------T--------------AV-ET---
------------------LAASYQ-------GH-----------AEV------CNVL-LD-----WM--G--
-------------L------V-----------G--------------------------MDK----------
------------------------------------------------------------------------
-----------------------EE----RE-----------------------------------------
---------------------------------------GL---------------------VVN-H---VK
-------D-----SVL-----AHYD-AKLT--------R-N-L----F-----------A----S-------
------------GS----------S----TPE--------WVMF------MI--------------------
-GQPV------------------W--RDLFY--------KL------SD--S----Y---------------
-A------------E-CLLV-N-----FA---------IRN---ISDAP-----------------------
--------------ECSREL------K-SLK----K--S--------------------AAH----------
NFGV--------FS---QILSTHI-------T-ALLA----------------------A---P--------
-----------------------------------------------------------------------D
----------P--------------------------LI-------A----------PA------------F
D---------------------------E-------F---ITLATQ--------SEN---T-----------
---------------PPNPAA---------------AML---------------------------------
------------------------------------------------------------------------
--------F---------------------------------------------------------------
-----------------------------------------------------AR-----------------
----LDQEM---------------LL-AMS------------P-----------------------------
---------------------------ER---------------------QAMF----RKL-----------
------------------------------------------------TALL--------------------
---SG--------------------------------VL--------------LY-----------------
P--------------------------------------------------------------------S--
--------------------------------------------LAS-A------LLSM-------------
---FK-SE----TPAT--------------------------------------------------------
---------------------------------------------T----PG----------D---------
------------------------------------IIRI-HK----------VY-----------------
-------T----------------------------------------------------------------
--------------------------------G---------------------------------------
----------S---N------------------------P--------------------------------
-----------------------------------------P------------------------------
------------------------------------------------------------------------
--------------------------------------P---------------------------------
-----LSL----------------------IRDS-----QLVDLLLA-DLF---------------------
--V--------P----------------S-------KL------------------V-SP------------
-----KH---RT----------------RYLAVLALI-----------------------------------
---------------------------------A---------A-------G--------------------
----------------K-------------------D------D-----------RVPGYAP----------
-------------------------------AG---------------------------------------
------SASL------------------------GTEA----------------------------------
----------VP-------------------------------------------AVQ-------------R
-ALRELQNLL-----------LAK----------------------PFG-PA-----------LDA------
-------------------------------------------------AY-PEL-V-AKASV----HP---
----------M----------AGAGLI---------------------AYVE-A------------------
--------------------------------------------------------AL--------------
---TMPE-------------------F-F----------S--T---------------------------NG
H---------------------------DT-RT------Y-L-SLL-NSMAT-AHPSL----APRL------
------LATYQR----------LFF-V-S-----------------------AA------------------
L----------------V------------------DLD------------A--------------------
------VSF-H-----------NQLMDCIAFLL-A-------------------------------------
---------------------------------VG----------------------HAQ------P-----
---------------VLA----LI-HE---------------------------------------------
--WC-------------VS----S--R-V----DKALVRHFLLV---------------------AIQIV--
---------S------P----------PFSP---------------DF-ASALADIMR--------------
----------------------------INSF-A-------------DYTATT-------------------
-----------------------------------------------LSASDS-L-----------------
----------------------------------ATRGLS-------------NLAAS--------------
-----------------------------------------------------T------------------
------------------RAADRP----------------RVVSSTVASSADSLL-----------------
----SA----------------------------------ELVDA
>EP00033_Pygsuia_biforma_P004505_GCRY01004942.1.p1_GENE.GCRY01004942.1_GCRY01004942.1.p1_ORF_type_3prime_partial_len_295_score_61.51_GCRY01004942.1_248-1129/45-294
SS-------------------DLEI------------LRN---------L-LGEPDAILEP----TVL-KTL
D-------D-------------------------------------FI----N-A-G---------------
----------------------------G-Q-------PE---------E--------------AT-EL---
------------------LKDGFR-------GY-----------PAM------ISLL-IS-----WL--Q--
-------------S------I-----------G--------------------------TPM----------
------------------------------------------------------------------------
-----------------------EE----IK-----------------------------------------
---------------------------------------SI---------------------IEN-K---LL
-------E-----LIL-----ERFD-PLVV--------D-S-L----L-----------K------------
------------DT----------A----VPR--------WLEY------AI--------------------
-EKPF------------------W--RKALY--------TL------SE--K----H---------------
-P------------R-CLVL-H-----FA---------IQK---ASEL------------------------
--------------GLHGEM------A-AVS-------T--------------------ASA----------
QFDL--------FA---NLLQQSL-------S-SIFS----------------------Q------------
--------------------------------------P--------------------------------D
----------K-------------------------L-Q-------E----------SK------------L
K---------------------------M-------F---GRMCCH--------TQY---T-----------
---------------FFFAQL----------------VL-SRL--------L--------------------
------------------ET------------------NP----------E-Q-------------------
-----------------H------------------------------------------------------
-------------T------------------------------------VI-AR-----------------
----LLDEL---------------DI-ASS------------------------------------------
---------------------------HR----------------------PVV----RRM-----------
------------------------------------------------SMQV--------------------
---RG-----------------------------------------------------------------G-
------------------------------------------------------------------------
------------------------------------------------------------------------
------A-----------------------------------------------------------------
------------------------------------------------------------------------
------------------------------------------------------------------------
------------------------------------------------------------------------
------------------------------------------------------------------------
------------------------------------------------------------------------
------------------------------------------------------------------------
------------------------------------------------------------------------
------------------------------------------------------------------------
-------------------------------------------------LF---------------------
------------------------------------------------------------------------
------------------------------------------------------------------------
------------------------------------------------------------------------
------------------------------------------------------------------------
------------------------------------------------------------------------
------------------------------------------------------------------------
-----------------------------------------------------------------------T
-A----------------------------------------------------------------------
------------------------------------------------------------------------
------------------------------------------------------------------------
------------------------------------------------------------------------
------------------------------------------------------------------------
------------------------------------------------------------------------
------------------------------------------------------------------------
------------------------------------------------------------------------
------------------------------------------------------------------------
------------------------------------------------------------------------
------------------------------------------------------------------------
------------------------------------------------------------------------
------------------------------------------------------------------------
------------------------------------------------------------------------
------------------------------------------------------------------------
------------------------------------------------------------------------
------------------------------------------------------------------------
------------------------------------------------------------------------
---------------------------------------------
>EP00033_Pygsuia_biforma_P008396_GCRY01009865.1.p1_GENE.GCRY01009865.1_GCRY01009865.1.p1_ORF_type_internal_len_139_score_50.63_GCRY01009865.1_1-414/1-138
------------------------------------------------------------------------
------------------------------------------------------------------------
------------------------------------------------------------------------
------------------------------------------------------------------------
------------------------------------------------------------------------
------------------------------------------------------------------------
------------------------------------------------------------------------
------------------------------------------------------------------------
------------------------------------------------------------------------
------------------------------------------------------------------------
------------------------------------------------------------------------
------------------------------------------------------------------------
------------------------------------------------------------------------
------------------------------------------------------------------------
------------------------------------------------------------------------
------------------------------------------------------------------------
------------------------------------------------------------------------
------------------------------------------------------------------------
------------------------------------------------------------------------
------------------------------------------------------------------------
------------------------------------------------------------------------
------------------------------------------------------------------------
------------------------------------------------------------------------
------------------------------------------------------------------------
------------------------------------------------------------------------
------------------------------------------------------------------------
------------------------------------------------------------------------
------------------------------------------------------------------------
------------------------------------------------------------------------
------------------------------------------------------------------------
------------------------------------------------------------------------
------------------------------------------------------------------------
------------------------------------------------------------------------
------------------------------------------------------------------------
------------------------------------------------------------------------
------------------------------------------------------------------------
------------------------------------------------------------------------
------------------------------------------------------------------------
------------------------------------------------------------------------
------------------------------------------------------------------------
------------------------------------------------------------------------
------------------------------------------------------------------------
------------------------------------------------------------------------
------------------------------------------------------------------------
---------D-----------CS---------------------P-PAP--A--------------------
------------------------------------------------------------------------
------------------------------------------------------------------------
------------------------------------------------------------------------
--------------------------Y-Y--------Q-P--G---------------------------YH
T---------------------------HA-TP------V-FLEIV-QALCN-ELPLI----RASA------
------LTVLLA----------AFD-L-D-----------------------LE-----------------G
I----------------D------------------PLL------------L--------------------
------LQQ-R-----------KTFLMALVPLV-Q-------------------------------------
---------------------------------LG----------------------FVT------P-----
---------------VLQ----AV-YE---------------------------------------------
--RG-------------------Q--D-M----DLSLYRAFLCA---------------------VLTMA--
---------E------P----------PYSS---------------SF-VSHIVALLR--------------
----------------------------LRAS-P--------------------------------------
---------------------------------------------------PS-L-----------------
------------------------------------LP-H--------------------------------
------------------------------------------------------------------------
------------------------------------------------------------------------
---------------------------------------------
>EP00161_Ancyromonas_sigmoides_P021858_TRINITY_DN6550_c0_g1_i1.p1_TRINITY_DN6550_c0_g1_TRINITY_DN6550_c0_g1_i1.p1_ORF_type_internal_len_147_score_81.54_TRINITY_DN6550_c0_g1_i1_2-439/1-146
------------------------------------------------------------------------
------------------------------------------------------------------------
------------------------------------------------------------------------
------------------------------------------------------------------------
------------------------------------------------------------------------
------------------------------------------------------------------------
------------------------------------------------------------------------
------------------------------------------------------------------------
-------Q---------------------------------------F------------------------
------------------------------------------------------------------------
---------------------------------------GL----------R--------------------
------------------------------------------------------------------------
------------------------------------------------------------------------
------------FS----------------------------------------------------------
------------------------------------------------------------------------
------------------------------------------------------------------------
------------------------------------------------------------------------
------------------------------------------------------------------------
------------------------------------------------------------------------
------------------------------------------------------------------------
-----------------------------------------------------DR-----------------
------------------------EA----------------------------------------------
------------------------------------------------------------------------
------------------------------------------------------------------------
------------------------------------------------------------------------
------------------------------------------------------------------------
------------------------------------------------M-----------------------
------------------------------------------------------------------------
--------------------------------------------------------------D---------
------------------------------------------------------------------------
------------------------------------------------------------------------
------------------------------------------------------------------------
------------------------------------------------------------------------
------------------------------------------------------------------------
------------------------------------------------------------------------
------------------------------------------------------------------------
------------------------------------------------TVY---------------------
------------------------------------------------------------------------
------------------------------------------------------------------------
------------------------------------------------------------------------
------------------------------------------------------------------------
------------------------------------------------------------------------
------------------------------------------------------------------------
------------------------------------------------------------------------
------------------------------------------------------------------------
----------------------------------------------------------ASLA-----HP---
----------V----------ACAALL---------------------RWIV-V------------------
--------------------------------------------------------QI--------------
---EDPD-------------------Y-Y--------A-T--S---------------------------QH
V---------------------------TC-GP------V-YSSVC-KEVLD-RHPLL----ASRA------
------IEVLLV----------MFS-H-A-----------------------AE------------------
VP---------------D------------------MLE------------A--------------------
------VRI-R-----------KAVADMLVHAA-R-------------------------------------
---------------------------------RG----------------------APL------E-----
---------------AIE----AF-RG---------------------------------------------
--LT-------------------E--G-A----DQAVVRHFVTG---------------------LLAVA--
---------R------A----------PY-------------------------------------------
------------------------------------------------------------------------
------------------------------------------------------------------------
------------------------------------------------------------------------
------------------------------------------------------------------------
------------------------------------------------------------------------
---------------------------------------------
>EP00161_Ancyromonas_sigmoides_P027111_TRINITY_DN9664_c0_g2_i1.p1_TRINITY_DN9664_c0_g2_TRINITY_DN9664_c0_g2_i1.p1_ORF_type_internal_len_269_score_155.20_TRINITY_DN9664_c0_g2_i1_3-806/1-265
--------------------------------------LL---------L-L--------------------
------------------------------------------------------------------------
------------------------------------------------------------------------
------------------------------------------------------------------L--L--
-------------R------C-----------G--------------------------GGGGARHNPEV--
------------------------------------------------------------------------
---------ERQRE-------ARRE----AR-----------------------------------------
---------------------------------------DV---------------------VAQ-H---VR
-------S-----LVR-----KSFD-PRRA--------E-E-A----F-----------Q----T-------
------------AE----------SV----PE--------WLEF------MV--------------------
-QHPE------------------W--RAVLY--------EL------TE--E----H---------------
-K------------D-SLLL-N-----FA---------VQR---IIKQ------------------------
--------------GHREEVQAVPG-------------A--------------------TAS----------
FFDV--------FV---GIFDAII-------E-RLAT----------------------C------------
--------------------------------------N--------------------------------D
----------G-------------------------T-W-------D----------TH------------A
R---------------------------E-------L---RALCML--------SEH---T-----------
---------------FLYGIV----------------AL-RKL--------V--------------------
------------------AV-------------------T----------G---------------------
-----------------GDAA---------------------------------------------------
-------------S------------------------------------PF-TR-----------------
----VLADL----------------S-DVD------------------------------------------
---------------------------PR-------------------------------------------
------------------------------------------------------------------------
-----A-------------------------------DG--------------AS-----------------
A--------------------------------------------------------------------A--
--------------------------------------------AIA-P------LLES-------------
---LI-A------ATP--------------------------------------------------------
---------------------------------------------V----AA----------W---------
------------------------------------GIDE-FM----------D------------------
------------------------------------------------------------------------
------------------------------------------------------------------------
------------------------------------------------------------------------
------------------------------------------------------------------------
------------------------------------------------------------------------
------------------------------------------------------------------------
------------------------------------------------------------------------
------------------------------------------------------------------------
------------------------------------------------------------------------
------------------------------------------------------------------------
------------------------------------------------------------------------
------------------------------------------------------------------------
------------------------------------------------------------------------
------------------------------------------------------------------------
----------------------------------------------------------------ED------
----------------------------------------G-------------------------------
--------------------------------------------------DD-D------------------
--------------------------------------------------------DG--------------
---DNED-------------------G-D--------G-G--G---------------------------DS
G----------------------------------------------------KGRRK----R---------
------------------------------------------------------------------------
------------------------------------------------------------------------
----------------------------------A-------------------------------------
---------------------------------GG----------------------AKK------K-----
---------------GKG----KG-KG---------------------------------------------
------------------------------------------------------------------------
------------------------------------------------------------------------
------------------------------------------------------------------------
------------------------------------------------------------------------
------------------------------------------------------------------------
------------------------------------------------------------------------
------------------------------------------------------------------------
---------------------------------------------
>EP00162_Nutomonas_longa_P003231_comp13924_c0_seq1_m.19699_comp13924_c0_seq1_g.19699_ORF_comp13924_c0_seq1_g.19699_comp13924_c0_seq1_m.19699_type_3prime_partial_len_166_comp13924_c0_seq1_3-497/1-165
------------------------------------------------------------------------
------------------------------------------------------------------------
------------------------------------------------------------------------
------------------------------------------------------------------------
------------------------------------------------------------------------
------------------------------------------------------------------------
------------------------------------------------------------------------
------------------------------------------------------------------------
------------------------------------------------------------------------
------------------------------------------------------------------------
------------------------------------------------------------------------
------------------------------------------------------------------------
------------------------------------------------------------------------
------------------------------------------------------------------------
------------------------------------------------------------------------
------------------------------------------------------------------------
------------------------------------------------------------------------
------------------------------------------------------------------------
------------------------------------------------------------------------
------------------------------------------------------------------------
------------------------------------------------------------------------
------------------------------------------------------------------------
------------------------------------------------------------------------
------------------------------------------------------------------------
------------------------------------------------------------------------
------------------------------------------------------------------------
------------------------------------------------------------------------
------------------------------------------------------------------------
------------------------------------------------------------------------
------------------------------------------------------------------------
------------------------------------------------------------------------
------------------------------------------------------------------------
------------------------------------------------------------------------
------------------------------------------------------------------------
------------------------------------------------------------------------
------------------------------------------------------------------------
------------------------------------------------------------------------
------------------------------------------------------------------------
------------------------------------------------------------------------
------------------------------------------------------------------------
------------------------------------------------------------------------
------------------------------------------------------------------------
------------------------------------------------------------------------
------------------------------------------------------------------------
------------------------------------------------------------------------
------------------------------------------------------------MD-----YP---
----------V----------ACVGLL---------------------HWIR-E------------------
--------------------------------------------------------HV--------------
---NDSE-------------------Y-F--------A-T--S---------------------------LY
T---------------------------SC-NP------V-YLSIF-VEIAE-RHVLL----RPMV------
------LTTLES----------YFE-S-S-----------------------SN-----------------G
V----------------D------------------NFV------------S--------------------
------IDL-K-----------KEMLDVLVHLV-R-------------------------------------
---------------------------------LG----------------------LPR------P-----
---------------VMS----LM-AQ---------------------------------------------
--WA-------------------S--R-E----DHSLIRHFVSR---------------------VLSFV--
---------V------P----------PYTD---------------TF-CSLMLAIIE--------------
----------------------------ATGS-I--------------------------------------
---------------------------------------------------DA-F-----------------
------------------------------------KS-I-------------ET-----------------
-----------------------------------------------------T------------------
------------------RK---------------------------------QV-----------------
----S-----------------------------------AFVGH
>EP00162_Nutomonas_longa_P003242_comp1393_c0_seq1_m.795_comp1393_c0_seq1_g.795_ORF_comp1393_c0_seq1_g.795_comp1393_c0_seq1_m.795_type_internal_len_105_comp1393_c0_seq1_2-313/1-104
------------------------------------------------------------------------
------------------------------------------------------------------------
------------------------------------------------------------------------
------------------------------------------------------------------------
------------------------------------------------------------------------
------------------------------------------------------------------------
------------------------------------------------------------------------
------------------------------------------------------------------------
------------------------------------------------------------------------
------------------------------------------------------------------------
------------------------------------------------------------------------
------------------------------------------------------------------------
------------------------------------------------------------------------
------------------------------------------------------------------------
------------------------------------------------------------------------
------------------------------------------------------------------------
------------------------------------------------------------------------
------------------------------------------------------------------------
------------------------------------------------------------------------
------------------------------------------------------------------------
------------------------------------------------------------------------
------------------------------------------------------------------------
------------------------------------------------------------------------
------------------------------------------------------------------------
----------------------------------------------------------------------G-
PS-------------------------------------------------------------------D--
--------------------------------------------SSK-AR---SYVNSM-------------
---IR-A------KNT--------------------------------------------------------
---------------------------------------------N----TA----------D---------
------------------------------------IVEL-YV----------LF-----------------
-------T----------------------------------------------------------------
--------------------------------Q---------------------------------------
----------P---N------------------------ES-------------------------------
---------------------------------------ARP------------------------------
------------------------------------------------------------------------
--------------------------------------P---------------------------------
-----IGI----------------------IRDF-----PFVQLLVS-DLF---------------------
--S--------H----------------S-------NAR----------------KI-SG------------
-----EN---RS----------------KYVHLLALA-----------------------------------
---------------------------------G---------A-------H--------------------
------------------------------------D------A----------------------------
------------------------------------------------------------------------
----------------------------------GKAI----------------------------------
----------FD-------------------------------------------QTL-------------N
-ALNQL------------------------------------------------------------------
------------------------------------------------------------------------
------------------------------------------------------------------------
------------------------------------------------------------------------
------------------------------------------------------------------------
------------------------------------------------------------------------
------------------------------------------------------------------------
------------------------------------------------------------------------
------------------------------------------------------------------------
------------------------------------------------------------------------
------------------------------------------------------------------------
------------------------------------------------------------------------
------------------------------------------------------------------------
------------------------------------------------------------------------
------------------------------------------------------------------------
------------------------------------------------------------------------
------------------------------------------------------------------------
------------------------------------------------------------------------
---------------------------------------------
>EP00162_Nutomonas_longa_P022234_comp528_c0_seq1_m.389_comp528_c0_seq1_g.389_ORF_comp528_c0_seq1_g.389_comp528_c0_seq1_m.389_type_internal_len_190_comp528_c0_seq1_3-569/2-189
AM-------------------SLQD------------LFG---------K-LREPDALLER----NIL-STI
H-------S-------------------------------------VK----S-Q-K---------------
----------------------------V-E-------IE---------D--------------IV-SA---
------------------LAESYQ-------GY-----------PDM------INLM-LH-----WS--A--
-------------Q------I-----------A-------------------------AIDPQAAADKNALL
DK----------------------------------------------------------------------
------NKKRKRETVEQRKENAVVQ----AR-----------------------------------------
---------------------------------------KV---------------------VIQ-H---VQ
-------A-----FAK-----KKFD-PQRA--------K-V-L----L-----------T----EE------
-----------YMD----------R----APK--------IIQD------LI--------------------
-AFQE------------------W--RALMY--------DL------TE--L----Y---------------
-K------------D-STML-N-----YA---------ITA---IIES------------------------
--------------GFKSEV------Q-NVS-------G--------------------ATT----------
------------------------------------------------------------------------
------------------------------------------------------------------------
------------------------------------------------------------------------
------------------------------------------------------------------------
------------------------------------------------------------------------
------------------------------------------------------------------------
------------------------------------------------------------------------
------------------------------------------------------------------------
------------------------------------------------------------------------
------------------------------------------------------------------------
------------------------------------------------------------------------
------------------------------------------------------------------------
------------------------------------------------------------------------
------------------------------------------------------------------------
------------------------------------------------------------------------
------------------------------------------------------------------------
------------------------------------------------------------------------
------------------------------------------------------------------------
------------------------------------------------------------------------
------------------------------------------------------------------------
------------------------------------------------------------------------
------------------------------------------------------------------------
------------------------------------------------------------------------
------------------------------------------------------------------------
------------------------------------------------------------------------
------------------------------------------------------------------------
------------------------------------------------------------------------
------------------------------------------------------------------------
------------------------------------------------------------------------
------------------------------------------------------------------------
------------------------------------------------------------------------
------------------------------------------------------------------------
------------------------------------------------------------------------
------------------------------------------------------------------------
------------------------------------------------------------------------
------------------------------------------------------------------------
------------------------------------------------------------------------
------------------------------------------------------------------------
------------------------------------------------------------------------
------------------------------------------------------------------------
------------------------------------------------------------------------
------------------------------------------------------------------------
------------------------------------------------------------------------
------------------------------------------------------------------------
------------------------------------------------------------------------
------------------------------------------------------------------------
------------------------------------------------------------------------
------------------------------------------------------------------------
------------------------------------------------------------------------
---------------------------------------------
>EP00169_Porphyra_umbilicalis_P008582_OSX76596.1_hypothetical_protein_BU14_0184s0023_Porphyra_umbilicalis/1-412
------------------------------------------------------------------ML----
----------------------------------------------CV------------------------
--------------------------------------PA------------------------VT------
------------------------------DGL---------------------------------------
------------------------------------------------------------------------
------------------------------------------------------------------------
------------------------------------------------------------------------
----------------------------------------------------------------------LR
---------------------ALFA-PGGA----------A------------------A------------
------------------------R----TPA----------------------------------------
----------------------V---RQVLV--------LL-----LAR--A--------------------
-A--------------CQPLPG-----AA-------------------------------------------
--------------GAGAGA-----AAGAVG-------G------------------GDAAS----------
-----------------------------------------------------------A------------
------------------------------------------------------------------------
------------------------------------------------------------------------
------------------------------------------------------------A-----------
---------------------------------------------------A--------------------
------------------------------------------------------------------------
-----------------G------------------------------------------------------
------------------------------------------------------------------------
------------------------------------------------------------------------
-----------------------------------GGG----------------------------------
------------------------------------------------------------------------
---GG--------------------------------AP---------------------------------
P-----------------------------------------------------------------------
------------------------------------------------------------------------
------------------------------------------------------------------------
--------------------------------------------------PS--------------------
------------------------------------------------------------------------
------------------------------------------------------------------------
------------------------------------------------------------------------
---------------------------------------P--------------------------------
-----------------------------------------P------------------------------
------------------------------------------------------------------------
--------------------------------------P---------------------------------
-----ASASAAAAAA---------------NGHP--------------------------------------
-----------P--------------------------------------------V---------------
----------RH----------------RAAAAAAAA-----------------------------------
-------------------------------DGA---------T-------A--------------------
------------------------------------DA-----A----------------------------
------------------------------------------------------------------------
------------------------------------------------------------------------
---------LFD-------------------------------------------ATR-------------D
-ALDAAAAAA-----------AAA----------------------PPG--CPRY-------LLRE------
-----------------------------------------------KYA---AL-G-AALT-----HP---
----------V----------VATGLL-R-------------------HWLRPALILAPPPLGEAGGGGGSA
GVGGVATPTRGVGSAAGRAAGGRGDRRGGGDRGGERGDRGGGGGHPPADAPARTPTALVS------------
---TAPAR-----------------------------A-S--T---------------------------SL
A---------------------------PT-AP------A-YVALA-HVIAR-THPLL----TPDV------
------VALLAD----------AFA-A-P----------------------LPG------------------
A----------------D------------------DAL------------A--------------------
------ASL-R-----------ALFVDGLVGVA-R-------------------------------------
---------------------------------AG----------------------GGL------A-----
---------------ANA----VA-AG---------------------------------------------
--WG--------------G----G--G-V----DPTYVRRYVRG---------------------LLAVA--
---------R------P----------PYSR---------------AF-VETMLGVLA--------------
----------------------------TPGG-VAVVVV--APP----------------------------
---------------------------------------------------AA-V-----------------
----------------------------------PGRP----------------------------------
------------------------------------------------------------------------
------------------RP-----------------------------AAGGVLPAA--------------
----A-----------------------------------TVAAA
>EP00172_Hildenbrandia_rubra_P002795_Plantae.Rhodophyta-Hildenbrandia_rubra.ctg39119.p1_GENE.Plantae.Rhodophyta-Hildenbrandia_rubra.ctg39119_Plantae.Rhodophyta-Hildenbrandia_rubra.ctg39119.p1_ORF_type_3prime_partial_len_208_score_50.00_Plantae.Rhodophyta-/4-205
-------------------------------------GEA---------E-LAKPDAILET----GIR-DKI
Q-------E-------------------------------------FT----R-A-G---------------
----------------------------G-T-------SQ---------D--------------VA-RL---
------------------LSENYV-------GY-----------AEM------VNLV-AG-----WI--D--
-------------A------V---------------------------------------------------
------------------------------------------------------------------------
---------------------ELEQ----SE-----------------------------------------
---------------------------------------NV---------------------IEA-A---VE
-------D-----VVR-----HKFI-ASRA--------D-H-A----L------------------------
----------FKLE----------R----PPP--------LIDH------LI--------------------
-VSER------------------W--WPVIK--------GL------HQ--V----H---------------
-K------------G-CGLL-E-----EM---------HRK-------------------------------
--------------WSLREI------A-GDV-------D--------------------VTK----------
SLDA--------FT---GVLTDIM-------R-NCLE----------------------A------------
-------------------------------------DDI-------------------------------D
----------S-------------------------QSL-------A----------EM------------Q
R---------------------------K-------V---TALALY--------DER---S-----------
---------------FVITLR----------------IL---------------------------------
------------------------------------------------------------------------
------------------------------------------------------------------------
------------------------------------------------------------------------
------------------------------------------------------------------------
------------------------------------------------------------------------
------------------------------------------------------------------------
------------------------------------------------------------------------
------------------------------------------------------------------------
------------------------------------------------A-----------------------
------------------------------------------------------------------------
------------------------------------------------------------------------
------------------------------------------------------------------------
------------------------------------------------------------------------
------------------------------------------------------------------------
------------------------------------------------------------------------
------------------------------------------------------------------------
------------------------------------------------------------------------
------------------------------------------------------------------------
------------------------------------------------------------------------
------------------------------------------------------------------------
------------------------------------------------------------------------
------------------------------------------------------------------------
------------------------------------------------------------------------
------------------------------------------------------------------------
------------------------------------------------------------------------
------------------------------------------------------------------------
------------------------------------------------------------------------
------------------------------------------------------------------------
------------------------------------------------------------------------
------------------------------------------------------------------------
---------------------------------------S--------------------------------
------------------------------------------------------------------------
------------------------------------------------------------------------
------------------------------------------------------------------------
------------------------------------------------------------------------
------------------------------------------------------------------------
------------------------------------------------------------------------
------------------------------------------------------------------------
---------A--------------------------------------------------------------
------------------------------------------------------------------------
---------------------------------------------------EA-M-----------------
------------------------------------------------------------------------
------------------------------------------------------------------------
------------------------------------------------------------------------
---------------------------------------------
>EP00176_Chondrus_crispus_P003340_XP_005713172.1_unnamed_protein_product_Chondrus_crispus/74-680
AT-------------------MEGT------------TPS---------P-FDAFDAILSD----DVD-HQL
S-------T-------------------------------------FL----N-T-H---------------
----------------------------D-D-------PR---------D--------------AT-ER---
------------------LMESYE-------GV-----------PDM------IRAL-VE-----WS--D--
-------------I------Y-----------A--------------------------DGT----------
------------------------------------------------------------------------
-----------------------AN----LE-----------------------------------------
--------------------------------------QAV---------------------ETV-L---LE
-------H-------------EQTI-IPRL--------D-E-A----L-----------A----T-------
------------TE----------K----SLP--------VVTT------VT--------------------
-ESKR------------------W--NPVVC--------SM------AA--R----N---------------
-K------------E-STLH-N-----LL---------TRE---SRLS------------------------
--------------QAGIN--------------------------------------QEVLQ----------
TPAS--------FV---DAITEQF-------T-KLFS----------------------PDKQ---------
-------------------------------------VS--------------------------------D
----------D-------------------------E-L-------L----------GL------------Y
N---------------------------R-------V---SALCTY--------DEC---S-----------
---------------TIVSLR----------------MF-NKL--------A--------------------
------------------HD-------------------A----------DT--------------------
-------------------------------------------------------------------P----
----------FMRG------------------------------------LY-RR-----------------
----VGQEV---------------RK-EAVRVMTAANIM---------------------------------
---------------------------SE-------HMARQ-----------YV----IRL-----------
------------------------------------------------AFIT--------------------
---D--------------------------------------------------------------------
------------------------------------------------------------CVES---NVSM-
-----------------------------------------RKAIVD-A------LLNL-------------
---FG-GT----DRSI--------------------------------------------------------
-------------------------------------------RRRF---ET----------E---------
------------------------------------TKIL-RS----------VYGCLI----------GDI
EIKEADSD----------------------------------------------------------------
---------------------------VVETVQ---------------------------------------
---EFQGSVAD---KVVL------------------------------------------------------
------------------------------------------------------------------------
------------------------------------------------------------------------
------------------------------------------------------------------------
-----IRM----------------------LCHV-----EVFEDILK-ALF---------------------
--S--------H----------------KY------RTYL--------------DGEPDI------------
-----SK---RT----------------CLCMLLAYS-----------------------------------
--------------------------------GVFI-------C-------K--------------------
------------------------------------DD-----K----------------------------
------------------------------------EL----------------------------------
------PTML------------------------EDEVAKEKLRNE--------------------------
----------MK-------------------------------------------TTF-------------T
-EIRRVAEVC-----------ESL----------------------KPG--CPRF-------KIRG------
---------------------------------------PPV-------Q---VL-L-EGTK-----SP---
----------L----------IARGVL---------------------MWAK-E------------------
--------------------------------------------------------GL--------------
---EGGS-------------------N-L--------R-E--L-----------------------------
L---------------------------VT-AP------T-HLAFL-EAIAE-KHPVL----QGEV------
------LEIIRE----------AFM-R-D----------------------YPE------------------
L----------------D------------------VIE------------V--------------------
------EKL-R-----------DKFTKTITGLV-R-------------------------------------
---------------------------------IQ----------------------MAP------Q-----
---------------IVR----MFQGS---------------------------------------------
--WA-------------NN----K--R-V----DLAHLRHFING---------------------LLQII--
---------S------P----------PFSR---------------TF-AASVMELLN--------------
----------------------------NERV-A--------------------------------------
---------------------------------------------------SA-I-----------------
------------------------------------QR-D-------------PVI----------------
------------------------------------------------------------------------
------------------PS---------------------------------CD-----------------
----E-----------------------------------RLKI-
>EP00177_Eucheuma_denticulatum_P000810_GFKZ01001467.1.p1_GENE.GFKZ01001467.1_GFKZ01001467.1.p1_ORF_type_5prime_partial_len_722_score_99.95_GFKZ01001467.1_2-2167/109-714
DK-------------------METD------------DLA---------P-FHGSDSILSE----TIE-DDL
S-------N-------------------------------------YM----A-T-N---------------
----------------------------E-N-------IK---------P--------------AI-EL---
------------------LMDNYE-------GY-----------PDM------IRCL-IE-----WA--N--
-------------S------Y-----------T--------------------------DGE----------
------------------------------------------------------------------------
-----------------------KN----LE-----------------------------------------
--------------------------------------KAV---------------------EAV-L---LD
-------H-------------EQTI-IPKL--------D-E-A----L-----------A----T-------
------------SE----------S----ALP--------VIST------LT--------------------
-ASER------------------W--NPVVS--------AM------AA--R----N---------------
-K------------E-STLH-N-----LL---------TRE---TRLA------------------------
--------------KAGIT--------------------------------------HDVLA----------
SPKT--------FV---EAICLQI-------T-NVIG----------------------NGKP---------
-------------------------------------VS--------------------------------E
----------S-------------------------E-L-------C----------EL------------Y
K---------------------------R-------I---ATMSTY--------DET---T-----------
---------------TITALR----------------LL-NLL--------T--------------------
------------------RE-------------------A----------PD--------------------
-------------------------------------------------------------------P----
----------ITRG------------------------------------LL-RR-----------------
----ISQEV---------------RK-EAVNVMSSTGIV---------------------------------
---------------------------PE-------HVARQ-----------YI----IRL-----------
------------------------------------------------AILS--------------------
---D--------------------------------------------------------------------
------------------------------------------------------------CVSN---NVTM-
-----------------------------------------RGQVID-A------LLGL-------------
---LA-G-----DRGI--------------------------------------------------------
-------------------------------------------RRRY---EA----------E---------
------------------------------------IQAL-RG----------VYGVLL----------GDL
SLGR-DEE----------------------------------------------------------------
---------------------------VIETGT---------------------------------------
---ELQCDVAE---KIVL------------------------------------------------------
------------------------------------------------------------------------
------------------------------------------------------------------------
------------------------------------------------------------------------
-----IRA----------------------LCHF-----EVFEDILK-SLF---------------------
--S--------H----------------EH------RTYI--------------DGKPDE------------
-----GK---RK----------------CLALLLAYA-----------------------------------
--------------------------------GIFI-------T-------I--------------------
------------------------------------DE-----L----------------------------
------------------------------------DL----------------------------------
------SDML------------------------SDDMAKQRLRQE--------------------------
----------VG-------------------------------------------TLV-------------D
-EIETVVKIC-----------EEL----------------------KPG--CPRF-------KIKG------
---------------------------------------KPV-------E---VL-L-KALE-----NP---
----------L----------LARGIL---------------------MWAR-E------------------
--------------------------------------------------------GL--------------
---QGGK-------------------D-T--------R-A--L-----------------------------
M---------------------------IT-AP------R-HLAFL-EAIAQ-KHKVL----QAEV------
------LDVIRA----------AFM-R-E----------------------YSE------------------
L----------------D------------------INQ------------Q--------------------
------EEL-R-----------GKFMNSVTGMI-R-------------------------------------
---------------------------------IQ----------------------MGV------Q-----
---------------IIN----VFLTS---------------------------------------------
--WA-------------DN----P--R-V----DRSHLRHFVSG---------------------MLKTI--
---------S------P----------PFSA---------------EF-AENVRKLLE--------------
----------------------------NERV-K--------------------------------------
---------------------------------------------------SA-V-----------------
------------------------------------NS-D-------------KVV----------------
------------------------------------------------------------------------
------------------GT---------------------------------LV-----------------
----N-----------------------------------EFKKE
>EP00178_Gracilaria_changii_P006385_TRINITY_DN20_c0_g1_i2.p1_TRINITY_DN20_c0_g1_TRINITY_DN20_c0_g1_i2.p1_ORF_type_complete_len_607_score_95.77_TRINITY_DN20_c0_g1_i2_232-2052/1-606
----------------------MSA------------SLE---------V-FEKVDAILDE----GIE-ERL
K-------S-------------------------------------FA----S-A-G---------------
----------------------------G-D-------LT---------E--------------AC-EA---
------------------LSQSYD-------GY-----------PDM------LRLL-VE-----WI--D--
-------------L------Y-----------G--------------------------NGT----------
------------------------------------------------------------------------
-----------------------EV----LE-----------------------------------------
--------------------------------------KAF---------------------QTV-I---LS
-------N-------------EANI-IPKL--------D-D-S----L-----------A----K-------
------------PD---------------AKE--------FLTT------LV--------------------
-SSDR------------------W--GPVMS--------DM------AS--R----H---------------
-K------------T-SLLY-D-----TL---------MRE---KRLK------------------------
--------------DADLS--------------------------------------LDSAA----------
SEQV--------FL---KAMKEQF-------S-IFFG----------------------SSAG---------
-------------------------------------QS--------------------------------S
----------V-------------------------S-L-------Q----------NL------------F
A---------------------------R-------I---KALCSY--------DEH---T-----------
---------------LVVGTR----------------FL-CHM--------S--------------------
------------------RH-------------------A----------KQ--------------------
-------------------------------------------------------------------P----
----------LTRG------------------------------------VY-KR-----------------
----VGEEV---------------RK-AVVENAISSTSV---------------------------------
---------------------------DE-------QEKKY-----------EI----FRL-----------
------------------------------------------------FAMI--------------------
---D--------------------------------------------------------------------
------------------------------------------------------------AAVA---GADI-
-----------------------------------------NRSLVD-S------LANI-------------
---LA-S------GSK--------------------------------------------------------
-------------------------------------------TKSF---QK----------E---------
------------------------------------ITTL-TS----------VYGFLL----------GDI
GMSEFSNDG---------------------------------------------------------------
-------------------------DSVMDTT----------------------------------------
----FQYSVTE---KLFC------------------------------------------------------
------------------------------------------------------------------------
------------------------------------------------------------------------
------------------------------------------------------------------------
-----IEL----------------------LCHM-----EIVEGIMN-AIF---------------------
--S--------H----------------RH------RSYT-------------IDGAPNA------------
-----DK---RK----------------CLVLLLAYI-----------------------------------
--------------------------------EMFK-------T-------M--------------------
------------------------------------PE-----K----------------------------
------------------------------------DI----------------------------------
------RGVL------------------------DRPSLRETIRNN--------------------------
----------IK-------------------------------------------SEA-------------E
-RINTVVAAC-----------EAC----------------------PPG--TPWF-------KMKR------
---------------------------------------GIA-------K---TL-V-DSVK-----NP---
----------L----------MAYGVY---------------------VWAC-E------------------
--------------------------------------------------------GL--------------
---KGSS-------------------D-A--------R-A--L-----------------------------
I---------------------------VT-AP------K-HLAFL-QAVAE-THIQL----RPKI------
------LDAVHE----------AFV-R-D----------------------YEG------------------
L----------------D------------------ITE------------I--------------------
------EDM-R-----------DMYIKYIISLT-R-------------------------------------
---------------------------------IQ----------------------MAP------D-----
---------------VVD----AFFEK---------------------------------------------
--WA-------------GD----E--R-V----DMAHLRRFVSG---------------------LLDTI--
---------S------L----------PFSA---------------AL-EEKFSRLVK--------------
----------------------------HTRV-N--------------------------------------
---------------------------------------------------SA-L-----------------
------------------------------------DN-ET-----------RRRI----------------
------------------------------------------------------------------------
------------------NR---------------------------------LQ-----------------
----D-----------------------------------ALRSN
>EP00178_Gracilaria_changii_P006757_TRINITY_DN219_c0_g1_i1.p1_TRINITY_DN219_c0_g1_TRINITY_DN219_c0_g1_i1.p1_ORF_type_complete_len_602_score_81.06_TRINITY_DN219_c0_g1_i1_298-2103/1-597
----------------------MTD------------PLA---------F-FKRPDAIFHD----DCV-EQL
R-------S-------------------------------------FA----K-G-G---------------
----------------------------G-N-------VR---------E--------------AC-EA---
------------------LSESYL-------GL-----------PDM------IRAV-TD-----WM--S--
-------------D------Y-----------R--------------------------DGE----------
------------------------------------------------------------------------
-----------------------QV----VL-----------------------------------------
--------------------------------------DAM---------------------QTY-L---LS
-------N-------------VNTM-IPKI--------D-A-E----L-----------A----R-------
------------GA----------D----SPT--------FISD------ML--------------------
-APPR------------------W--GNVLY--------EI------AA--Q----H---------------
-R------------Q-SILA-D-----RI---------YRG---TRLL------------------------
--------------QIGYS--------------------------------------ESSVI----------
SADD--------VL---DFVVEQL-------G-IAMK----------------------SQS----------
-----------------------------------------------------------------------Y
----------E-------------------------E-I-------D----------IA------------T
R---------------------------K-------I---AFLATS--------SEI---H-----------
---------------TFIILQ----------------FL-VKM--------E--------------------
------------------DR-------------------S----------LD--------------------
-------------------------------------------------------------------L----
----------NAKN------------------------------------CY-RY-----------------
----FAQAV---------------RR-EAVNYVVNISGE---------------------------------
---------------------------NE-------SVARL-----------WI----YSM-----------
------------------------------------------------LILS--------------------
---D--------------------------------------------------------------------
------------------------------------------------------------SCIH---SKSI-
-----------------------------------------PETIIE-S------LLGI-------------
---L--------EHST--------------------------------------------------------
-------------------------------------------RIRV---DK----------D---------
------------------------------------LKII-LQ----------VYSALL----------GPP
HFGTNRKH----------------------------------------------------------------
---------------------------VHEV-----------------------------------------
---EGTEDQKH---KMLL------------------------------------------------------
------------------------------------------------------------------------
------------------------------------------------------------------------
------------------------------------------------------------------------
-----IRA----------------------LRHI-----EIVDALLA-QLF---------------------
--N--------P----------------EA------TNAN--------------VAQVNL------------
-----KK---RN----------------CLCLLLAYS-----------------------------------
--------------------------------RTFT-------P-------L--------------------
------------------------------------QP-----D----------------------------
------------------------------------EI----------------------------------
------LRRL------------------------SNKETLLELNNL--------------------------
----------VR-------------------------------------------RAK-------------R
-DLVQVVKIC-----------EEL----------------------KPG--SIVS-------KGNG------
---------------------------------------KHI-------Q---YL-L-AAVR-----DP---
----------I----------IAQGVL---------------------IWAE-E------------------
--------------------------------------------------------RL--------------
---RGGK-------------------D-V--------R-S--L-----------------------------
I---------------------------IT-LP------K-YLSFL-EAVAD-AHGFL----QRRV------
------LEVIEE----------ASI-R-D----------------------YPD------------------
L----------------A------------------DEK------------V--------------------
------EQL-R-----------CTMVNSIAGMV-R-------------------------------------
---------------------------------FN----------------------MGE------K-----
---------------IIY----FITMR---------------------------------------------
--WV-------------RD----D--T-V----DEAHLIRFIIS---------------------MLRTI--
---------S------P----------PYHP---------------VL-YSQMLEFLQ--------------
----------------------------EERV-I--------------------------------------
---------------------------------------------------RA-A-----------------
------------------------------------MA-D-------------ETA----------------
------------------------------------------------------------------------
------------------QS---------------------------------LI-----------------
----N-----------------------------------EFQGS
>EP00179_Madagascaria_erythrocladioides_P002334_CAMPEP_0198321546_NCGR_PEP_ID_MMETSP1450-20131203_10243_1_TAXON_ID_753684_ORGANISM_"Madagascaria_erythrocladiodes_Strain_CCMP3234"_NCGR_SAMPLE_ID_MMETSP1450_ASSEMBLY_ACC_CAM_ASM_001115_LENGTH_209_DNA_ID_CAMN/1-193
------------------------------------------------------------------------
------------------------------------------------------------------------
------------------------------------------------------------------------
------------------------------------------------------------------------
------------------------------------------------------------------------
------------------------------------------------------------------------
------------------------------------------------------------------------
------------------------------------------------------------------------
------------------------------------------V-----------------------------
------------------------------------------------------------------------
------------------------------------------------------------------------
------------------------------------------------------------------------
------------------------------------------------------------------------
------------------------------------------------------------------------
------------------------------------------------------------------------
------------------------------------------------------------------------
----------------------------------------QSMCVR--------SEY--GT-----------
------------------------------------------------------------------------
------------------------------------------------------------------------
------------------------------------------------------------------------
------------------------------------------------------------------------
------------------------------------------------------------------------
------------------------------------------------------------------------
------------------------------------------------------------------------
------------------------------------------------------------------------
------------------------------------------------------------------------
------------------------------------------------------------------------
------------------------------------------------------------------------
--------------------------------------------------------------DI--------
------------------------------------VSSL--------------------------------
------------------------------------------------------------------------
------------------------------------------------------------------------
------------------------------------------------------------------------
------------------------------------------------------------------------
------------------------------------------------------------------------
------------------------------------------------------------------------
------------------------------------------------------------------------
------------------------------------------------------------------------
------------------------------------------------------------------------
------------------------------------------------------------------------
------------------------------------D-----------------------------------
------------------------------------------------------------------------
------------------------------------------------------------------------
------------------------------------------------------------------------
------------------------------------------------------------------------
-----------------------------------------------------RL-L-PLLQE----YA---
----------V----------VATGML---------------------RWLS-C------------------
--------------------------------------------------------LL--------------
---RDAN-------------------Y-Y--------V-A--S---------------------------YD
T---------------------------SV-FP------I-HLSLL-RHVAA-AHPLL----RPDV------
------LAIVAN----------GLQ-V-K-----------------------PD------------------
L----------------D------------------ALI------------V--------------------
------LEL-K-----------RQFLDALVELM-R-------------------------------------
---------------------------------DGSG-------------------DDVL------D-----
---------------VLD----EL-RR---------------------------------------------
--QQ-------------------P--H-L----DQSLVRHFVER---------------------TLRTVA-
---------A------P----------PCSA---------------QF-VARFLAIIA--------------
----------------------------APAA-L--------------------------------------
---------------------------------------------------EA-V-----------------
------------------------------------RK-A-------------AEL----------------
------------------------------------------------------------------------
------------------RH---------R-----------------------VL-----------------
----------------------------------------AFLDA
>EP00179_Madagascaria_erythrocladioides_P016430_CAMPEP_0198367318_NCGR_PEP_ID_MMETSP1450-20131203_155129_1_TAXON_ID_753684_ORGANISM_"Madagascaria_erythrocladiodes_Strain_CCMP3234"_NCGR_SAMPLE_ID_MMETSP1450_ASSEMBLY_ACC_CAM_ASM_001115_LENGTH_469_DNA_ID_CAM/4-451
------------------------------------------------------------------------
------------------------------------------------------GGG---------------
----------------------------G-------------------------------------------
-------------------------------GS-------------------HSGAL---------------
--------------------A-----------G---------------------------------------
------------------------------------------------------------------------
-----------------------------AR-----------------------------------------
------------------------------------------------------------------------
-------R------------------RAAA-------ID-SLV----L------------------------
--------------------------------------------------LL--------------------
-PDAK----------------R----RRLLG--------SIGGRAGGSS--TN--AN-------------ST
RR------------S-SVML-DGRG----GGGGG----------GSSG------------------------
--------------GSSAGA------A-NVS-------A--------------------AAA----------
ALDLA-------LD-------------------AVSS-----------------------------------
------------------------------------------------------------------------
----------S-------------------------S--------GG----------QH------------M
G---------------------------G-------F---HRMAAH--------SQH---T-----------
---------------YLYAQA----------------LL-LRV--------A--------------------
------------------TT-------------------AT-------------------------------
--------------DERG-------------------------------------------------V----
--------------------------------------------------SV-RR-----------------
----LAQEL---------------QA-PLT------------------------------------------
---------------------------PR---------------------YAVA----RRI-----------
------------------------------------------------ALLL--------------------
---DG--------------------------------SR--------------RY-----------------
--------------------------------------------------------------------GR--
--------------------------------------------VHT-A------LESL-------------
---LD-S------DGC--------------------------------------------------------
---------------------------------------------N----PG----------D---------
------------------------------------IITL-FT----------CY-----------------
-------SG------G-------------------GGG----------------------------------
--------------------------------S---------------------------------------
----------S---SGGG------------------------------------------------------
------------------------------------------------------------------------
------------------------------------------------------------------------
--------------------------------------S---------------------------------
------------------------------------------------KIY---------------------
--A---------------------------------------------------------------------
----------------------------SLSALRAYQKL---------------------------------
-------------------------------------------S----------------------------
------------------------------------DP----------------------------------
------------------------------------------------------------------------
----------------------------------DATA---------------P------------------
----------LS------------------------------------------------------------
-------------------------------------------GNGEAG-----------------------
-----------------------------------------------------TL-T---------------
----------VDEQ-------YTPGSLT--------------------YWAQ--------------------
-------------------------------------------------------YGL--------------
---TEAD--------------------------------E-RA-----------------------------
---------------------------------------V-HLATL-------RHSGT----GTAA-----D
WE----LRVGRG--------SQIYS-M----------------------RMHGD----------------EY
IGGQHTF----------D--------------------------------PS--------------------
----------N-----------STWNDAVLMLVTSNT-----------------------------------
-------------LDE--R---------NTVCGAG----------------------------CTNPNR---
---------------VPN-------KNSD-------------------------------------------
IHQAGLYRRDG--I---GRVPFYS--RLLRRTRDATSLRTLV---W--------------------------
---------A------P-------QTHPPSDAWRSGILYEQTVRDVGFGVVAFEQLIT--------------
----------------------------NGGC----------------------------------------
--------------------------P------------------------GSEV-----------------
------------------------------------KN----------------------------------
------------------------------------------------------------------------
------------------------------------------------------------------------
----------------------------------------RFAAP
>EP00179_Madagascaria_erythrocladioides_P017588_CAMPEP_0198343724_NCGR_PEP_ID_MMETSP1450-20131203_62247_1_TAXON_ID_753684_ORGANISM_"Madagascaria_erythrocladiodes_Strain_CCMP3234"_NCGR_SAMPLE_ID_MMETSP1450_ASSEMBLY_ACC_CAM_ASM_001115_LENGTH_81_DNA_ID_CAMNT/1-81
------------------------------------------------------------------------
------------------------------------------------------------------------
------------------------------------------------------------------------
------------------------------------------------------------------------
------------------------------------------------------------------------
------------------------------------------------------------------------
------------------------------------------------------------------------
------------------------------------------------------------------------
------------------------------------------------------------------------
------------------------------------------------------------------------
------------------------------------------------------------------------
------------------------------------------------------------------------
------------------------------------------------------------------------
------------------------------------------------------------------------
------------------------------------------------------------------------
------------------------------------------------------------------------
------------------------------------------------------------------------
------------------------------------------------------------------------
------------------------------------------------------------------------
------------------------------------------------------------------------
------------------------------------------------------------------------
------------------------------------------------------------------------
------------------------------------------------------------------------
------------------------------------------------------------------------
------------------------------------------------------------------------
------------------------------------------------------------------------
---------------------------------------------------------TT-------------
---TT-T-----------------------------------------------------------------
------------------------------------------------------------------------
------------------------------------------T----------TT-----------------
-------T----------------------------------------------------------------
--------------------------------TTLL------------------------------------
---------------------------------------P--------------------------------
-----------------------------------------P------------------------------
------------------------------------------------------------------------
--------------------------------------P---------------------------------
-----ASL----------------------LRRP-----ALLALLVR-ELF---------------------
--T--------P----------------QL-----ARR------------------I-RS------------
-----QH---RA----------------KYVYVLAYA-----------------------------------
---------------------------------V---------S-------V--------------------
----------------Y-------------------D------S-----------R----------------
------------------------------------------------------------------------
------------------------------------------------------------------------
------------------------------------------------------------------------
-CD-------------------DD----------------------DD------------------------
------------------------------------------------------------------------
------------------------------------------------------------------------
------------------------------------------------------------------------
------------------------------------------------------------------------
------------------------------------------------------------------------
----------------------------SGG----------------------G------------------
G----------------G------------------G-----------------------------------
------------------------------SGS-G-------------------------------------
------------------------------------------------------------------------
------------------------------------------------------------------------
------------------------------------------------------------------------
------------------------------------------------------------------------
------------------------------------------------------------------------
------------------------------------------------------------------------
------------------------------------------------------------------------
------------------------------------------------------------------------
------------------------------------------------------------------------
---------------------------------------------
>EP00179_Madagascaria_erythrocladioides_P024084_CAMPEP_0198329170_NCGR_PEP_ID_MMETSP1450-20131203_15997_1_TAXON_ID_753684_ORGANISM_"Madagascaria_erythrocladiodes_Strain_CCMP3234"_NCGR_SAMPLE_ID_MMETSP1450_ASSEMBLY_ACC_CAM_ASM_001115_LENGTH_412_DNA_ID_CAMN/1-392
------------------------------------------------------------------------
------------------------------------------------------------------------
------------------------------------------------------------------------
------------------------------------------------------------------------
------------------------------------------------------------------------
------------------------------------------------------------------------
------------------------------------------------------------------------
------------------------------------------------------------------------
------------------------------------------------------------------------
------------------------------------------------------------------------
------------------------------------------------------------------------
------------------------------------------------------------------------
------------------------------------------------------------------------
------------------------------------------------------------------------
------------------------------------------------------------------------
------------------------------------------------------------------------
------------------------------------------------------------------------
---------------XIVALR----------------VL-HDA--------A--------------------
------------------KR-------------------A----------AA--------------------
-------------------------------------------------------------------Q----
----------DRHA------------------------------------AQ-SR-----------------
----LIQV-----------------A-QEMRALAG-------------------------------------
---------------------------KE-------HGTEF------------Q----VRI-----------
------------------------------------------------AILM--------------------
---D--------------------------------------------------------------------
---VAV-----------------EG-----------------------------------KSLP---NAHD-
-----------------------------------------LELLIR-L------VVHG-------------
---AS-G-----------------------------------------------------------------
------------------------------------------------------------------------
------------------------------------------------------------------------
------FD----------------------------------------------------------------
---------------------------PAEIEK---------------------------------------
---F----EQA---KFGS------------------------------------------------------
------------------------------------------------------------------------
------------------------------------------------------------------------
------------------------------------------------------------------------
------DI----------------------LQVF-----EVLDGLAR-LLF---------------------
--Q--------P----------------G------------------------RINPFGA------------
-----QL---RA----------------PVASMVASV-----------------------------------
--------------------------------ASSD-------N-------A--------------------
------------------------------------PV-----V----------------------------
------------------------------------XKV---------------------------------
-----RPSML------------------------RHQALQCIID----------------------------
-----------E-------------------------------------------LGV-------------S
-DVENLSRLL-----------ADL----------------------PPG--CPRF-------AL-R------
---------------------------------------DVY-------H---EI-Q-RYIK-----TQ---
----------F----------LAAGAL---------------------IWLR-S------------------
--------------------------------------------------------GL--------------
---LDHP-------------------E-P--------S-N--LSPAGSEKXKNFLGVTFKWACADFFLAWGD
X---------------------------VI-TT------A-YLEIL-ESIAR-DHPRL----RLTA------
------LDIIWD----------AFV---C----------------------DYE------------------
G----------------D------------------ITK------------V--------------------
------QSL-K-----------QLYLGSYVFLS-Q-------------------------------------
---------------------------------YN----------------------LAE------E-----
---------------AMA----RF-AA---------------------------------------------
--VA-------------------D--T-V----DRGLVRVFVTR---------------------LLSLA--
---------G------P----------PYTQ---------------SF-VDGVSALIL--------------
----------------------------EDAV-A--------------------------------------
---------------------------------------------------KA-I-----------------
------------------------------------AD-D-------------QDA----------------
------------------------------------------------------------------------
------------------RR---------------------------------LV-----------------
----K-----------------------------------RLLHE
>EP00179_Madagascaria_erythrocladioides_P025796_CAMPEP_0198350726_NCGR_PEP_ID_MMETSP1450-20131203_100072_1_TAXON_ID_753684_ORGANISM_"Madagascaria_erythrocladiodes_Strain_CCMP3234"_NCGR_SAMPLE_ID_MMETSP1450_ASSEMBLY_ACC_CAM_ASM_001115_LENGTH_83_DNA_ID_CAMN/1-83
------------------------------------------------------------------------
------------------------------------------------------------------------
------------------------------------------------------------------------
------------------------------------------------------------------------
------------------------------------------------------------------------
------------------------------------------------------------------------
------------------------------------------------------------------------
------------------------------------------------------------------------
------------------------------------------------------------------------
------------------------------------------------------------------------
-----------------------------------------------SE--R----Y---------------
-K------------Q-SLVL-N-----FA---------VQR---ISEA------------------------
--------------GHQREI------A-SLS-------T--------------------AAT----------
YLSV--------FN---RVLIDSI-------D-TLRL----------------------L------------
--------------------------------------E--------------------------------E
----------R-------------------------R-LLP--TRA--------------------------
------------------------------------------------------------------------
------------------------------------------------------------------------
------------------------------------------------------------------------
------------------------------------------------------------------------
------------------------------------------------------------------------
------------------------------------------------------------------------
----------------------------T--------G-------------AAA------------------
------------------------------------------------ALL---------------------
------------------------------------------------------------------------
------------------------------------------------------------------------
------------------------------------------------------------------------
----------------S--------------GPTT---------------------TT--------------
------------------------------------------TTTT----T---------------------
------------------------------------------------------------------------
------------------------------------------------------------------------
------------------------------------------------------------------------
------------------------------------------------------------------------
------------------------------------------------------------------------
------------------------------------------------------------------------
------------------------------------------------------------------------
------------------------------------------------------------------------
------------------------------------------------------------------------
------------------------------------------------------------------------
------------------------------------------------------------------------
------------------------------------------------------------------------
------------------------------------------------------------------------
------------------------------------------------------------------------
------------------------------------------------------------------------
------------------------------------------------------------------------
------------------------------------------------------------------------
------------------------------------------------------------------------
------------------------------------------------------------------------
------------------------------------------------------------------------
------------------------------------------------------------------------
------------------------------------------------------------------------
------------------------------------------------------------------------
------------------------------------------------------------------------
------------------------------------------------------------------------
------------------------------------------------------------------------
------------------------------------------------------------------------
------------------------------------------------------------------------
------------------------------------------------------------------------
------------------------------------------------------------------------
------------------------------------------------------------------------
------------------------------------------------------------------------
------------------------------------------------------------------------
---------------------------------------------
>EP00181_Compsopogon_caeruleus_P006351_CAMPEP_0184688548_NCGR_PEP_ID_MMETSP0312-20130426_30159_1_TAXON_ID_31354_ORGANISM_"Compsopogon_coeruleus_Strain_SAG_36.94"_LENGTH_689_DNA_ID_CAMNT_0027145799_DNA_START_1_DNA_END_2070_DNA_ORIENTATION_/94-668
GI-------------------KVLD--------------G---------D-SPEDDAVFDP----RMV-DWL
RQV--KDGE-------------------------------------IS----S-L-----------------
---------------------------------------K---------E--------------IK-RE---
------------------LEERFR-------GR-----------EES------AAML-LA-----WL--R--
-------------E------L-----------R--------------------------GGE----------
------------------------------------------------------------------------
-----------------------TG----AV-----------------------------------------
--------------------------------------DDIVV------------------KVVE-A---LE
-------R-----RIV-----ESFN-LKRL--------E-E-A----F-----------V----S-------
------------KD----------E----PPG--------WLDA------ML--------------------
-ASPL------------------W--QPLLN--------RL------VE--N----Y---------------
-RSAV--------SS-SPFI-S-----YI---------SRR---LALY------------------------
--------------ESTKGA------A-NPGENG----SNK-NPP---------VVGTEAVN----------
SAER--------FL---AAFVEMV-------S-NVLD----------------------DDRG---------
------------------------------------------------------------------------
----------S---------------------------L-------T----------LA------------P
S---------------------------S-------L---A-MVRY--------DER---T-----------
---------------FVAAAR----------------CL-AEV--------E--------------------
------------------IL-------------------T----------AA--------------------
------------------------------------------------------------------------
----------HKDN------------------------------------PK-RR-----------------
----KIQKI----------------A-EDIRSSSASH-----------------------------------
-----------------------DTEWRQ-------RGLL--------------------------------
------------------------------------------------------------------------
-------------------------------------IS--------------SFLVSERD---------DV
PTRVAT------------------------------------------------------------------
------------------------------------------SKLIK-F------VMDL-------------
---MD-GS----EFA---------------------------------------------------------
------------------------------------------------------------------------
------------------------------------------------------------------------
-----DFD----------------------------------------------------------------
---------------------------PDQTST---------------------------------------
---LTAMVQQA---SLSV------------------------------------------------------
------------------------------------------------------------------------
------------------------------------------------------------------------
------------------------------------------------------------------------
------------------------------LALP-----EIADACVT-ALF---------------------
--E--------P----------------G------------------------KVGSRNR------------
-----SI---RE----------------ILSIIIARS-----------------------------------
--------------------------------AVTA-------E-------A--------------------
------------------------------------QD-----T----------------------------
------------------------------------QK----------------------------------
------------------------------------------------------------------------
--------------------------------------------------------LA-------------V
-KIHALADVT-----------SSL----------------------PPG--CPRY-------EIRD------
---------------------------------------HIK-------F---IL-E-VANS-----PP---
----------C-----------AAGLI---------------------IWSR-A------------------
--------------------------------------------------------SI--------------
---LEHP-------------------K-P--------L-A--LVPTKT-----------------------T
N---------------------------VA-TN------V-YLEII-ERIAF-LHPLL----AKDV------
------IDTLWS----------AFS-F-P----------------------FKG------------------
L----------------D------------------ELQ------------S--------------------
------ITM-K-----------ELFLDSLIHLS-R-------------------------------------
---------------------------------FG----------------------FGT------E-----
---------------LIK----RF-QS---------------------------------------------
--SL-------------------N--D-S----DQSIIRRFFHR---------------------LLVTA--
---------G------P----------PYTQ---------------VF-TDALFDLVA--------------
----------------------------TGEN-F--------------------------------------
---------------------------------------------------RL-I-----------------
------------------------------------SE-D-------------FDC----------------
------------------------------------------------------------------------
------------------LR---------------------------------LL-----------------
----K-----------------------------------RFNQE
>EP00187_Rhodella_violacea_P001074_CAMPEP_0174910286_NCGR_PEP_ID_MMETSP0167-20121228_72003_1_TAXON_ID_38298_ORGANISM_"Rhodella_maculata_Strain_CCMP736"_LENGTH_616_DNA_ID_CAMNT_0016154499_DNA_START_1_DNA_END_1850_DNA_ORIENTATION_-/6-601
GA-------------------PRAS--------------A---------A-LSGAENFTPS----GKR-RLL
L-------D-------------------------------------DT----D-G-N---------------
----------------------------G-N-------EN---------M--------------VP-TF---
------------------LADSGR-------SS-----------TPA------SKK-------------R--
-------------H------L-----------D--------------------------TSN----------
------------------------------------------------------------------------
-----------------------KS----PL-----------------------------------------
--------------------------------------AIV---------------------VKT-F---LD
-------KL---SLVY-----SSSR-LDDV--------L-E-Y----Y-----------Q----R-------
------------KG----------F----MPR--------WYHE------LG--------------------
-RPNV------------------A--VQLLKA-----FEKL------KE--D----N---------------
-PGSV--------SA-TMLV-S-----KC---------KRT---LKIK------------------------
--------------KSSPTS------P-RRSGED----TGEDSDD---------YGGTVGDE----------
LPNA--------FF---DQFKEIY-------T-NFCS----------------------LCRE---------
-------------------------------------ID--------------------------------D
DDGNDHMHLHE-------------------------S-L-------S----------GH------------M
G---------------------------K-------L---LEKVCL--------NEE---A-----------
---------------FISTLR----------------LL-VTA--------S--------------------
------------------L-----------------------------------------------------
------------------------------------------------------------------------
----------RSPN------------------------------------PK-IR-----------------
----VLMAH---------------LR-DEMFQKFPNQLKK--------------------------------
---------------------GWDVLEAS-------KGTVVSQSRKDETLQNSM----ARL-----------
------------------------------------------------VLLF--------------------
---EP--------------------------------IS--------------DY-----------------
-----------------------DG-----------------------------------FSGS---KSES-
-----------------------------------------HDKIAE-A------VCRL-------------
---AS-GR----V-----------------------------------------------------------
------------------------------------------------------------------------
------------------------------------------------------------------------
------------------------------------------------------------------------
------------------------------DSS---------------------------------------
---TLKFAKLA---GRCV------------------------------------------------------
------------------------------------------------------------------------
------------------------------------------------------------------------
------------------------------------------------------------------------
------------------------------LRTP-----LIINSLLK-AMF---------------------
--W--------N----------------V------------------------STRVNEE------------
-----RC---VA----------------LADFVVSTL-----------------------------------
--------------------------------MEEG-------E-------T--------------------
------------------------------------ER-----S----------------------------
------------------------------------RKE---------------------------------
------------------------------------------------------------------------
--------------------------------------------------------LV-------------E
-TLSNAAIKC-----------SKT----------------------PPG--SAKY-------QLKR------
---------------------------------------EMF-------P---IF-N-GPMN-----NP---
----------I----------VAAGLV---------------------WWIR-A------------------
--------------------------------------------------------AL--------------
---TKHP-------------------N-P--------S-E--L-----------------------------
L---------------------------VV-GP------I-YVAAI-ERIAV-FHPLL----RSDL------
------LELLWD----------CIR---T----------------------PIL------------------
V----------------D------------------EVR------------L--------------------
------VEI-L-----------GMYCDGLIGLF-R-------------------------------------
---------------------------------QG----------------------MVV------D-----
---------------VLK----HI-QV---------------------------------------------
--LV-------------------D--E-V----DFSITRKLVMQ---------------------VLEYV--
---------E------P----------PFSS---------------LF-FDLLVGLCS--------------
----------------------------HPAI-L--------------------------------------
---------------------------------------------------SA-L-----------------
------------------------------------RG-D-------------HQL----------------
------------------------------------------------------------------------
------------------NV---------------------------------AH-----------------
----A-----------------------------------RFIRD
>EP00188_Purpureofilum_apyrenoidigerum_P004103_Plantae.Rhodophyta-Purpureofilum_apyrenoidigerum.ctg44886.p1_GENE.Plantae.Rhodophyta-Purpureofilum_apyrenoidigerum.ctg44886_Plantae.Rhodophyta-Purpureofilum_apyrenoidigerum.ctg44886.p1_ORF_type_5prime_partial/1-140
------------------------------------------------------------------------
--------E---------------------------------------------------------------
------------------------------------------------------------------------
------------------------------------------------------------------------
------------------------------------------------------------------------
------------------------------------------------------------------------
------------------------------------------------------------------------
------------------------------------------------------------------------
------------------------------------------------------------------------
--------------------------------------------------MC--------------------
------------------------------------------------------------------------
--------------------------------------IRG-------------------------------
------------------------------------------------------------------------
------------------------------------------------------------------------
------------------------------------------------------------------------
------------------------------------------------------------------------
------------------------------------------------------------------------
------------------------------------------------------------------------
------------------------------------------------------------------------
------------------------------------------------------------------------
------------------------------------------------------------------------
------------------------------------------------------------------------
------------------------------------------------------------------------
------------------------------------------------------------------------
------------------------------------------------------------------------
------------------------------------------------------------------------
------------------------------------------------------------------------
------------------------------------------------------------------------
------------------------------------------------------------------------
------------------------------------------------------------------------
------------------------------------------------------------------------
------------------------------------------------------------------------
------------------------------------------------------------------------
------------------------------------------------------------------------
------------------------------------------------------------------------
------------------------------------------------------------------------
------------------------------------------------------------------------
------------------------------------------------------------------------
------------------------------------------------------------------------
------------------------------------------------------------------------
------------------------------------------------------------------------
------------------------------------------------------------------------
------------------------------------------------------------------------
------------------------------------------------------------------------
------------------------------------------------------------------------
------------------------------------------------------------------------
------------------------------------------------------------------------
------------------------------------------------------------------------
------------------------------------------------------------------------
-------------------------------GP------Y-YLYLS-SKIAE-LHPAL----REDV------
------LEVTGR----------AFE-W-N---------------------APVE------------------
V----------------D------------------ELT------------T--------------------
------LDI-R-----------KIYVEHLIDLS-Q-------------------------------------
---------------------------------KG----------------------IAF------S-----
---------------VLQ----VV-RR---------------------------------------------
--WS-------------------H--S-S----DASLVRTFVRQ---------------------MLALV--
---------G------P----------PFSK---------------QF-AENFLDFVS--------------
----------------------------TSEI-C--------------------------------------
---------------------------------------------------HA-F-----------------
------------------------------------KY-D-------------RDG----------------
------------------------------------------------------------------------
------------------RD---------------------------------LL-----------------
----R-----------------------------------RFAGE
>EP00189_Rhodosorus_marinus_P001308_CAMPEP_0113958460_NCGR_PEP_ID_MMETSP0011_2-20120614_3438_1_TAXON_ID_101924_ORGANISM_"Rhodosorus_marinus"_LENGTH_571_DNA_ID_CAMNT_0000969337_DNA_START_220_DNA_END_1935_DNA_ORIENTATION_-_assembly_acc_CAM_ASM_000156/4-553
-------------------LEKAEE------------LLV---------E-LRRVDRLSHP----GVI-GLV
E-------E-------------------------------------YL----R-C-G---------------
----------------------------G-D-------EK---------K--------------VR-QA---
------------------LVDGFV-------GY-----------EAA------CAQL-SI-----WL--T--
-------------A------LKK-------DSG---------------------------------------
------------------------------------------------------------------------
-----------------------EA----SE-----------------------------------------
---------------------------------------EV---------------------ANS-C---LE
-------N-----LVM-----QKFD-PKLA--------D-Q-I----F-----------L------------
-----------ETG----------K----APD--------WLES------MI--------------------
-RDPF------------------W--CSVLR--------KL------NS--S----A---------------
-K------------S-SAVL-D-----YA---------IRR---MDMA------------------------
--------------ISVSDI------G-GTSGNGM---N------------------VTALE----------
DPHV--------FS---TLLAEGV-------L-GVTS----------------------ATT----------
-----------------------------------------------------------------------D
----------A-------------------------G-F-------H----------VE------------M
N---------------------------R-------L---AKLACF--------DER---S-----------
---------------FVYTSR----------------VL-SEA--------L--------------------
------------------RT----------------------------------------------------
---------------SSG------------------------------------------------------
----------EKQK------------------------------------LL-SR-----------------
----ILQEI---------------QA-EAIKQCSG-------------------------------------
---------------------------SE-------QGLAFV----------------LRI-----------
------------------------------------------------ALLFSW------------------
---NG-------------------------------------------------------------------
-------------------------------------------------------------------HDD--
-----------------------------------------VEKILD-A-----LMKTM-------------
---FG-------------------------------------------------------------------
---------------------------------------------T----PTL---------EE--------
------------------------------------IELL------------KSY-----------------
--VKNGGKGL--------------------------------------------------------------
--------------------------------S---------------------------------------
--------------D---------------------------------------------------------
-----------------------------------------P------------------------------
------------------------------------------------------------------------
------------------------------------------------------------------------
------------------------------ICLP-----QVLQRLLF-ALF---------------------
--V--------P----------------G------------------------GYGATDP------------
-----KG---RE----------------LLSEVIARS-----------------------------------
---------------------------------I---------S----------------------------
-------------------------------------------S----------------------------
------------------------------------------------------------------------
----------------------------------ESST----------------------------------
----------AE-------------------------------------------SLS-------------N
-SLKQTSELC-----------ANH----------------------PSG--VPRS-------TLHR------
---------------------------------------RVL-------G---PL-K-QEIA-----HA---
----------C----------VSAGVL---------------------IWIQ-H------------------
--------------------------------------------------------GL--------------
---CENP------------------------------K-P--M---------------------------DL
K---------------------------VV-VP------Y-YLNIS-TRIAE-IHPLL----RQDV------
------LQVTAK----------AFD-S-K----------------------SAE------------------
L----------------D------------------ELT------------W--------------------
------LDI-R-----------KIYTEHLIDIS-R-------------------------------------
---------------------------------LG----------------------IAL------P-----
---------------VLE----VV-SN---------------------------------------------
--WA-------------------S--E------DISLLRNFVKL---------------------MLGLA--
---------G------P----------PHSR---------------DF-ASAFLALIS--------------
----------------------------KEEV-R--------------------------------------
---------------------------------------------------SS-F-----------------
------------------------------------RH-D-------------AEG----------------
------------------------------------------------------------------------
------------------LE---------------------------------LL-----------------
----R-----------------------------------RFIGE
>EP00190_Bangiopsis_sp_CCMP1999_P003305_CAMPEP_0198727306_NCGR_PEP_ID_MMETSP1475-20131203_4077_1_TAXON_ID_ORGANISM_"Unidentified_sp._Strain_CCMP1999"_NCGR_SAMPLE_ID_MMETSP1475_ASSEMBLY_ACC_CAM_ASM_001111_LENGTH_301_DNA_ID_CAMNT_0044489325_DNA_START_1_DNA_/1-301
---------------------ARKRI-----------LLE---------E-LGKVDRLMHP----GVL-DVI
E-------E-------------------------------------FT----S-L-G---------------
----------------------------G-T-------KD---------E--------------VL-HA---
------------------LTEGFV-------GY-----------EVM------CFQL-KA-----WL--T--
-------------E------VR----------G--------------------------DDG----------
------------------------------------------------------------------------
-----------------------SY----AD-----------------------------------------
---------------------------------------KV---------------------AMD-C---LE
-------N-----LIL-----KEFD-VKRV--------D-S-L----F-----------L------------
-----------ADG----------K----SPE--------WLEE------ML--------------------
-LSER------------------W--RKLFR--------KL------SK--E----N---------------
-Q------------G-SALL-D-----HA---------VRK---MDMM------------------------
--------------EEVAGI------T-GKSAES----SS-----------------LHAME----------
DPKR--------FA---ELLVEAI-------T-TAAG----------------------AT-----------
-----------------------------------------------------------------------E
---------AE-------------------------K-L-------Q----------HE------------L
Q---------------------------R-------V---ARLACF--------DER---SAQHGRPGSLAP
FYWRLTIAQASALQAFVCTLR----------------VL-ADI--------A--------------------
------------------SS----------------------------------------------------
--------------KNGG------------------------------------------------------
---------KESEN------------------------------------FY-IR-----------------
----TAQEI---------------RR-ESVKQTA--------------------------------------
---------------------------SR------VDGTILA----------------TNA-----------
------------------------------------------------ALLL-------------------G
SISS--------------------------------------------------------------------
------------------------GVG----------------------------------------IRDD-
--------------------------------------------LX--------------------------
------------------------------------------------------------------------
------------------------------------------------------------------------
------------------------------------------------------------------------
------------------------------------------------------------------------
------------------------------------------------------------------------
------------------------------------------------------------------------
------------------------------------------------------------------------
------------------------------------------------------------------------
------------------------------------------------------------------------
------------------------------------------------------------------------
------------------------------------------------------------------------
------------------------------------------------------------------------
------------------------------------------------------------------------
------------------------------------------------------------------------
------------------------------------------------------------------------
------------------------------------------------------------------------
------------------------------------------------------------------------
------------------------------------------------------------------------
------------------------------------------------------------------------
------------------------------------------------------------------------
------------------------------------------------------------------------
------------------------------------------------------------------------
------------------------------------------------------------------------
------------------------------------------------------------------------
------------------------------------------------------------------------
------------------------------------------------------------------------
------------------------------------------------------------------------
------------------------------------------------------------------------
------------------------------------------------------------------------
------------------------------------------------------------------------
------------------------------------------------------------------------
------------------------------------------------------------------------
------------------------------------------------------------------------
------------------------------------------------------------------------
------------------------------------------------------------------------
---------------------------------------------
>EP00190_Bangiopsis_sp_CCMP1999_P004349_CAMPEP_0198727182_NCGR_PEP_ID_MMETSP1475-20131203_3991_1_TAXON_ID_ORGANISM_"Unidentified_sp._Strain_CCMP1999"_NCGR_SAMPLE_ID_MMETSP1475_ASSEMBLY_ACC_CAM_ASM_001111_LENGTH_710_DNA_ID_CAMNT_0044489191_DNA_START_1_DNA_/1-593
------------------------------------------------------------------XL-DVI
E-------E-------------------------------------FT----S-L-G---------------
----------------------------G-T-------KD---------E--------------VL-HA---
------------------LTEGFV-------GY-----------EVM------CFQL-KA-----WL--T--
-------------E------VR----------G--------------------------DDG----------
------------------------------------------------------------------------
-----------------------SY----AD-----------------------------------------
---------------------------------------KV---------------------AMD-C---LE
-------N-----LIL-----KEFD-VKRV--------D-S-L----F-----------L------------
-----------ADG----------K----SPE--------WLEE------ML--------------------
-LSER------------------W--RKLFR--------KL------SK--E----N---------------
-Q------------G-SALL-D-----HA---------VRK---MDMM------------------------
--------------EEVAGI------T-GKSAES----SS-----------------LHAME----------
DPKR--------FA---ELLVEAI-------T-TAAG----------------------AT-----------
-----------------------------------------------------------------------E
---------AE-------------------------K-L-------Q----------HE------------L
Q---------------------------R-------V---ARLACF--------DER---S-----------
---------------FVCTLR----------------VL-ADI--------A--------------------
------------------SS----------------------------------------------------
--------------KNGG------------------------------------------------------
---------KESEN------------------------------------FY-IR-----------------
----TAQEI---------------RR-ESVKQTA--------------------------------------
---------------------------SR------VDGTILA----------------TNA-----------
------------------------------------------------ALLL-------------------G
SISSGAK--PRRAPARTR---------------CCTGVA----P---DTDGGCRSLPLLLL-----------
PT---------------------TGVG----------------------------------------IRDD-
--------------------------------------------LVG-A------VVNL-------------
---VA--------GTP--------------------------------------------------------
---------------------------------------------S----QS----------D---------
------------------------------------LGSL-QN----------YL-----------------
------------------------------------------------------------------------
------------------------------------------------------------------------
--------QKS---D---------L-----------------------------------------------
-----------------------------------------P------------------------------
------------------------------------------------------------------------
--------------------------------------Q---------------------------------
-----TRL----------------------LRQP-----EILRALLD-ALF---------------------
--T--------P----------------G------------------------SVGSSSP------------
-----EA---RE----------------SLSVVIARL-----------------------------------
---------------------------------C---------A-------L--------------------
----------------T--------------------------N----------------------------
------------------------------------------------------------------------
----------------------------------DRSE----------------------------------
----------IE-----------------------------------------------------------G
-SLKTAAEVC-----------SNN----------------------PPG--VPRS-------QLQK------
---------------------------------------RVI-------G---PL-E-KEIV-----HA---
----------S----------VAGGVL---------------------LWIQ-H------------------
--------------------------------------------------------SL--------------
---CENP------------------------------K-P--I---------------------------EL
K---------------------------VV-VP------Y-YLYLS-SKIAE-LHPAL----REDA------
------LEITGR----------AFE-W-N---------------------APAD------------------
V----------------D------------------ELT------------I--------------------
------LDI-R-----------KIYVEHLIDLS-Q-------------------------------------
---------------------------------KG----------------------IAF------S-----
---------------VLQ----VV-RR---------------------------------------------
--WS-------------------H--S-S----DASLIRTFVRQ---------------------MLAVV--
---------G------P----------PFSK---------------QF-AESFLDFVS--------------
----------------------------TGEI-A--------------------------------------
--------------------------------------------------MHS-S-----------------
------------------------------------MT-A-------------TEGTCCG------------
---------------------------G----------------SLASATTPASWSQTW-------------
----------------FRRS---------------------------------LP-----------------
----S-----------------------------------HRACQ
>EP00191_Tetraselmis_sp_GSL018_P014379_CAMPEP_0177581278_NCGR_PEP_ID_MMETSP0419_2-20121207_2057_1_TAXON_ID_582737_ORGANISM_"Tetraselmis_sp._Strain_GSL018"_LENGTH_245_DNA_ID_CAMNT_0019070299_DNA_START_1_DNA_END_732_DNA_ORIENTATION_/1-157
------------------------------------------------------------------------
------------------------------------------------------------------------
------------------------------------------------------------------------
------------------------------------------------------------------------
------------------------------------------------------------------------
------------------------------------------------------------------------
------------------------------------------------------------------------
------------------------------------------------------------------------
------------------------------------------------------------------------
------------------------------------------------------------------------
------------------------------------------------------------------------
------------------------------------------------------------------------
------------------------------------------------------------------------
------------------------------------------------------------------------
------------------------------------------------------------------------
------------------------------------------------------------------------
------------------------------------------------------------------------
------------------------------------------------------------------------
------------------------------------------------------------------------
------------------------------------------------------------------------
------------------------------------------------------------------------
------------------------------------------------------------------------
------------------------------------------------------------------------
------------------------------------------------------------------------
------------------------------------------------------------------------
------------------------------------------------------------------------
------------------------------------------------------------------------
------------------------------------------------------------------------
------------------------------------------------------------------------
------------------------------------------------------------------------
------------------------------------------------------------------------
------------------------------------------------------------------------
------------------------------------------------------------------------
------------------------------------------------------------------------
------------------------------------------------------------------------
------------------------------------------------------------------------
------------------------------------------------------------------------
------------------------------------------------------------------------
------------------------------------------------------------------------
------------------------------------------------------------------------
------------------------------------------------------------------------
------------------------------------------------------------------------
------------------------------------------------------------------------
------------------------------------------------------------------------
------------------------------------------------------------------------
------------------------------------------------------------------------
---------------------XSLGVL---------------------HFVE-A------------------
--------------------------------------------------------AL--------------
---GDLD-------------------F-Y--------R-N--T---------------------------MC
M---------------------------AA-AP------V-FLRLL-NQIAA-LHPAL----RRQV------
------VGIVSR----------SLD-----------------------------------------------
T----------------M------------------GNS------------K--------------------
------PSL-A-----------RNLLDLAVLLL-S-------------------------------------
---------------------------------YG----------------------EVA------A-----
---------------VMQ----MA-TK---------------------------------------------
--WE-------------------K--A-A----DPSLVRHLVLQ---------------------ILSVA--
---------A------P----------PYSP---------------EF-ASWLLRLIL--------------
----------------------------AASF-R--------------------------------------
---------------------------------------------------KQ-R-----------------
------------------------------------DA---------------PRG----------------
----------------------------------------------------STE-----------------
------------------AF---------------------------------LL-----------------
----E-----------------------------------EFARA
>EP00192_Tetraselmis_astigmatica_P008652_CAMPEP_0117688256_NCGR_PEP_ID_MMETSP0804-20121206_23709_1_TAXON_ID_1074897_ORGANISM_"Tetraselmis_astigmatica_Strain_CCMP880"_LENGTH_631_DNA_ID_CAMNT_0005500649_DNA_START_106_DNA_END_2000_DNA_ORIENTATION_/5-607
DQ-------------------ERDA------------LEE---------V-MRQPDAILEP----QIL-DTL
R-------R-------------------------------------YV----M-R-G---------------
----------------------------G-K-------PQ---------T--------------VV-EL---
------------------LSDNYV-------GY-----------AQM------ASLM-CS-----WL--S--
-------------T------A-----------K--------------------------E------------
-----------------------GDGEE--------------------------------------------
------------GE-------GSNA----NGTGQ------------SGGE----------------------
------------------------------------------------------------SNEFF-F---LQ
-------K-----LVK-----ERFD-LDKF--------A-G-V----F-----------S----TG------
------------GS----------K----PPK--------WLDG------LA--------------------
-ANPQ------------------G--RQLIY--------EL------SG--Q----H---------------
-K------------N-CLLL-N-----FA---------IQK---ILYQ------------------------
--------------GHESEV------A-NVG-------S-------------------SLSG----------
YFGV--------FH---RLMVTRL-------R-SIAA----------------------A------------
-------------------------------------SA--------------------------------T
----------D-------------------------L-Q-------A----------EV------------L
----------------------------S-------L---AKACCQ--------DCH---S-----------
---------------YAHMQL----------------VV-SDL--------S--------------------
------------------CR-------------------A----------Y---------------------
-----------------G------------------------------------------------------
-------------E------------------------------------RF-RR-----------------
----LSQEL---------------ES-IAA------------------------------------------
---------------------------KE-------HG------------AL-V----WRM-----------
------------------------------------------------QPMF--------------------
---MR--------------------------------RK--------------V------------------
SADH----------------------------------------------------------------HR--
--------------------------------------------VAV-L------VGEL-------------
---LS-E------CA---------------------------------------------------------
-------------VA----------------------------GLP----GS----------SS--------
---------------------------TSASHS--AIHRL-HQ----------LY-----------------
-------I----------------------------------------------------------------
--------------------------------G---------------------------------------
----------H---D------------------------L--------------------------------
-----------------------------------------P------------------------------
------------------------------------------------------------------------
--------------------------------------P---------------------------------
-----TEP----------------------LRHP-----GLLKALTA-ALF---------------------
--D--------P----------------G-------SA------------------L-QP------------
-----DS---HA----------------MHAHLLALA-----------------------------------
---------------------------------V---------A-------G--------------------
----------------I-------------------D------N------------PRG-------------
------------------------------------------------------------------------
---------V------------------------DTSD----------------------------------
----------VE-------------------------------------------SAR-------------Q
-AIEEACSVA-----------RNS----------------------MKG--V-K---------ADS------
---------------------------------------D-------------------TMD-----MP---
----------A----------AAIGAL---------------------HFIE-L------------------
--------------------------------------------------------TL--------------
---GNLD-------------------F-Y--------R-S--T---------------------------AC
L---------------------------AA-TP------V-FLKLL-NQIAI-KHPSM----RGQV------
------VTIVSK----------SLH-T-M-----------------------GN------------------
------------------------------------SK----------------------------------
------PTL-A-----------RHFLDLLVLLL-S-------------------------------------
---------------------------------YG----------------------EVK------A-----
---------------IQR----MA-XQMX-XGXAXPXXXXXGXXKXXLAXXXXXXXXXLLXXGXXXAXXRXX
XXXX-------------------K--X-A----DXXLVXXXXXQ---------------------ILGVA--
---------G------P----------PYSP---------------EF-AEWLLRLIK--------------
----------------------------VGSF-R--------------------------------------
---------------------------------------------------KM-------------------
------------------------------------RD-A-------------PR-GS--------------
-------------------------------------------------W---E------------------
------------------AY---------------------------------LL-----------------
----E-----------------------------------EFATV
>EP00193_Tetraselmis_chui_P005346_CAMPEP_0177766208_NCGR_PEP_ID_MMETSP0491_2-20121128_8402_1_TAXON_ID_63592_ORGANISM_"Tetraselmis_chuii_Strain_PLY429"_LENGTH_70_DNA_ID_CAMNT_0019282607_DNA_START_355_DNA_END_562_DNA_ORIENTATION_-/5-70
SN-------------------ALAK------------LEA---------K-LKQRDAILEP----KIL-ESL
R-------R-------------------------------------YV----M-Q-G---------------
----------------------------G-K-------PQ---------T--------------VV-EV---
------------------LSENYV-------GY-----------AQM------ATLV-CS-----WL--K--
-------------M------T-----------A--------------------------X------------
------------------------------------------------------------------------
------------------------------------------------------------------------
------------------------------------------------------------------------
------------------------------------------------------------------------
------------------------------------------------------------------------
------------------------------------------------------------------------
------------------------------------------------------------------------
------------------------------------------------------------------------
------------------------------------------------------------------------
------------------------------------------------------------------------
------------------------------------------------------------------------
------------------------------------------------------------------------
------------------------------------------------------------------------
------------------------------------------------------------------------
------------------------------------------------------------------------
------------------------------------------------------------------------
------------------------------------------------------------------------
------------------------------------------------------------------------
------------------------------------------------------------------------
------------------------------------------------------------------------
------------------------------------------------------------------------
------------------------------------------------------------------------
------------------------------------------------------------------------
------------------------------------------------------------------------
------------------------------------------------------------------------
------------------------------------------------------------------------
------------------------------------------------------------------------
------------------------------------------------------------------------
------------------------------------------------------------------------
------------------------------------------------------------------------
------------------------------------------------------------------------
------------------------------------------------------------------------
------------------------------------------------------------------------
------------------------------------------------------------------------
------------------------------------------------------------------------
------------------------------------------------------------------------
------------------------------------------------------------------------
------------------------------------------------------------------------
------------------------------------------------------------------------
------------------------------------------------------------------------
------------------------------------------------------------------------
------------------------------------------------------------------------
------------------------------------------------------------------------
------------------------------------------------------------------------
------------------------------------------------------------------------
------------------------------------------------------------------------
------------------------------------------------------------------------
------------------------------------------------------------------------
------------------------------------------------------------------------
------------------------------------------------------------------------
------------------------------------------------------------------------
------------------------------------------------------------------------
------------------------------------------------------------------------
------------------------------------------------------------------------
------------------------------------------------------------------------
------------------------------------------------------------------------
------------------------------------------------------------------------
---------------------------------------------
>EP00195_Chlamydomonas_chlamydogama_P009548_CAMPEP_0202894024_NCGR_PEP_ID_MMETSP1392-20130828_3483_1_ASSEMBLY_ACC_CAM_ASM_000868_TAXON_ID_225041_ORGANISM_"Chlamydomonas_chlamydogama_Strain_SAG_11-48b"_LENGTH_647_DNA_ID_CAMNT_0049578559_DNA_START_15_DNA_EN/12-620
PN-------------------LLSS------------LEE---------L-LRRTDYVLEV----KSW-DTI
V-------K-------------------------------------YI----T-A-G---------------
----------------------------G-K-------PD---------H--------------LV-EC---
------------------LADSYV-------GY-----------AQM------AGLV-CQ-----WL--K--
-------------V------A-----------D--------------------------GSDAAGA------
-----------------------TTSA---------------------------------------------
---------------------QQPG----MEAGA------------DAPS----------------------
------TSRS----------------------------SKQ------------------QLDEFH-F---LK
-------E-----FTK-----SRFD-PDKL--------S-G-V----F-----------M----QY------
------------GG----------K----PPP--------WLEG------MT--------------------
-SDPR------------------G--RQLIY--------EL------SA--V----H---------------
-K------------N-CLLL-N-----FA---------IQK---ILLQ------------------------
--------------GHEDEV------A-SVG-------S-------------------SLAG----------
YFTV--------FH---RLLAARL-------R-AVLG---------------HKDRPTGA----------AG
SAAA-------------GSSGAAASGGSSSS-----SGS--------------------------------D
----------V-------------------------D-L-------H----------GI------------A
R---------------------------E-------L---TDSCAQ--------SQH---T-----------
---------------YLHAQQ----------------LL-VWL--------G--------------------
------------------RH-------------------P----------R---------------------
-----------------G------------------------------------------------------
-------------S------------------------------------VF-RR-----------------
----LSQEL---------------EI-TAA------------------------------------------
---------------------------SS-------HSA--------------V----WSM-----------
------------------------------------------------MRMF--------------------
---VP--------------------------------PG--------------S------------------
PPSA----------------------------------------------------------------ME--
--------------------------------------------ACT-L------TAKI-------------
---LA-A------KAP--------------------------------------------------------
-------------------------------------------ALP----AL----------D---------
------------------------------------VIQL-AA----------LY-----------------
------------------------------------------------------------------------
-------------------------------TS---------------------------------------
----------D---D------------------------P--------------------------------
-----------------------------------------P------------------------------
------------------------------------------------------------------------
--------------------------------------P---------------------------------
-----LYP----------------------IQHP-----QLLHLLLS-AVF---------------------
--T--------P----------------G-------KA------------------M-AE------------
-----DM---RA----------------ACIELLARA-----------------------------------
---------------------------------T---------T-------G--------------------
----------------L-------------------D-----------------------------------
---------------GLG-EDEQQ-------HV---DSYT--------------------------------
----AEVASG------------------------TAER----------------------------------
----------LE-------------------------------------------ATQ-------------T
-ALCEVLRLG-----------RDA----------------------GER--A-RQ--------MAA------
---------------------------------------EDA-------V---SI-Y-KIAE-----IP---
----------V----------AAMALL---------------------HYMR-C------------------
--------------------------------------------------------QL--------------
---GLRA-------------------Y-Y--------D-E--A---------------------------AS
Q---------------------------SA-SP------I-YIRFA-MLVAK-KQPGL----MKWV------
------IELVES----------ALL-A-L-----------------------GS------------------
------------------------------------QR----------------------------------
------ADL-S-----------KLCLDAAITLM-RD------------------------------------
---------------------------------CG----------------------GAA------E-----
---------------VMA----MV-DR---------------------------------------------
--WS-------------------K--E-A----DPSMVRYLILQ---------------------VLAVL--
---------G------P----------PYSP---------------AF-AAWLLQHMA--------------
----------------------------ASGI-R--------------------------------------
---------------------------------------------------RG-------------------
------------------------------------RE-V-------------QR-RS--------------
------------------------------------------------------------------------
------------------GV---------------------------------LL-----------------
----Q-----------------------------------EFANV
>EP00197_Chlamydomonas_leiostraca_P000821_CAMPEP_0202887868_NCGR_PEP_ID_MMETSP1391-20130828_42902_1_ASSEMBLY_ACC_CAM_ASM_000867_TAXON_ID_1034604_ORGANISM_"Chlamydomonas_leiostraca_Strain_SAG_11-49"_LENGTH_790_DNA_ID_CAMNT_0049571167_DNA_START_1_DNA_END_23/1-755
-------------------------------------------------------DFVLEP----ACL-PTV
I-------S-------------------------------------YV----K-A-G---------------
----------------------------G-A-------PP---------T--------------VV-EI---
------------------LSDGYI-------GT-----------AHM------AALM-CK-----WL--D--
-------------S------A-----------D--------------------------DKAESGP------
-----------------------GSSRA--------------------------------------------
------------GP-------SGQG----SSQGG------------RAPS----------------------
------SGS----------------------------------------------------DEYG-F---LQ
-------E-----IVR-----SRFN-PDRV--------S-D-V----F-----------T----SR------
------------GG----------K----PPP--------WLDG------LI--------------------
-ADPR------------------G--RSLIY--------SL------SA--S----H---------------
-R------------N-CLLL-N-----FA---------IQK---ILMQ------------------------
--------------GHEDEV------A-SVG-------S-------------------SLAS----------
YFTV--------FH---RLLAARL-------R-TALS----------------------ACGATAATATNAG
PGGNREGSSPRGASPSPGPYGEASTGAGLSTSTYNPAQG--------------------------------A
----------Q-------------------------N-L-------R----------AL------------A
K---------------------------E-------L---SDSCAH--------AAH---T-----------
---------------YLHAQQ----------------LL-QLL--------A--------------------
------------------RH-------------------P----------Q---------------------
-----------------G------------------------------------------------------
-------------A------------------------------------AF-AR-----------------
----LSQDV---------------EA-AAA------------------------------------------
---------------------------SS-------QP------------GP-L----WST-----------
------------------------------------------------LRLL--------------------
---LPRLP-----AADEDERASVALLEAAAIXXXXXXXX--------------X------------------
XXXX----------------------------------------------------------------XE--
--------------------------------------------AAA-I------TGKV-------------
---LA-A------SPSINPSLA--APSTGGDG----------GSTDTKSTTDSLPYTHSSLFGTYSLRPDAP
DKVGLGYSSSVGGAG----------------------------PLP----GP----------D---------
------------------------------------IIRL-AS----------LY-----------------
-------H------------------------------------------------------------ELAG
-------------------------------SS---------------------------------------
----------Y---G------------------------A--------------------------------
-----------------------------------------A------------------------------
------------------------------------------------------------------------
--------------------------------------Y---------------------------------
-----LAL----------------------IQHP-----ALLQALIS-GVF---------------------
--V--------P----------------G-------KP------------------P-HH------------
-----EV---LD----------------AALTLLARA-----------------------------------
---------------------------------T---------S-------T--------------------
----------------P-------------------S------P-----------RQQA-------QDAS--
----------RQEHDGAG-PSAPP-------SL---ESVLESGCEE-------------------------G
GW--LEAGPE------------------------VEAR----------------------------------
----------VE-------------------------------------------ATK-------------Q
-ALRAVLTVG-----------SRA----------------------GGK--------------IGP------
---------------------------------------EDV-------S---SA-Q-QLVR-----LP---
----------V----------AAAALL---------------------GYMRHC------------------
--------------------------------------------------------LL--------------
---AREW-------------------Y-S--------E-S--A---------------------------AS
K---------------------------TA-AL------V-YTRLA-VLVAR-AQPEL----VPTV------
------VDLLAR----------ALA-A-L-----------------------GS------------------
------------------------------------QR----------------------------------
------SDV-S-----------GAMCSALVTIM-CDAAADT-------------------------------
--------------------------------SQG----------------------GAV------SSGSGD
GGAPGAGAQVPAAQLVMR----VL-GQ---------------------------------------------
--WA-------------------G--D-A----DPSLVRPMVFT---------------------VLKCC--
---------A------P----------PYTP---------------PF-ASWLLGIMT--------------
---------------------------RGSVM-R--------------------------------------
---------------------------------------------------RG-------------------
------------------------------------RD-S-------------HK-GS--------------
-------------------------------------------------R---N------------------
------------------AE---------------------------------LL-----------------
----R-----------------------------------EFAGE
>EP00200_Dunaliella_tertiolecta_P001352_CAMPEP_0202365100_NCGR_PEP_ID_MMETSP1126-20121109_16234_1_ASSEMBLY_ACC_CAM_ASM_000457_TAXON_ID_3047_ORGANISM_"Dunaliella_tertiolecta_Strain_CCMP1320"_LENGTH_249_DNA_ID_CAMNT_0048959857_DNA_START_1_DNA_END_748_DNA_OR/1-217
------------------------------------------------------------------------
------------------------------------------------------------------------
------------------------------------------------------------------------
------------------------------------------------------------------------
------------------------------------------------------------------------
------------------------------------------------------------------------
------------------------------------------------------------------------
------------------------------------------------------------------------
------------------------------------------------------------------------
------------------------------------------------------------------------
------------------------------------------------------------------------
------------------------------------------------------------------------
------------------------------------------------------------------------
------------------------------------------------------------------------
------------------------------------------------------------------------
------------------------------------------------------------------------
------------------------------------------------------------------------
------------------------------------------------------------------------
------------------------------------------------------------------------
------------------------------------------------------------------------
------------------------------------------------------------------------
------------------------------------------------------------------------
------------------------------------------------------------------------
------------------------------------------------------------------------
------------------------------------------------------------------------
------------------------------------------------------------------------
------------------------------------------------------------------------
------------------------------------------------------------------------
------------------------------------------------------------------------
------------------------------------------------------------------------
------------------------------------------------------------------------
------------------------------------------------------------------------
------------------------------------------------------------------------
------------------------------------------------------------------------
------------------------------------------------------------------------
------------------------------------------------------------------------
------------------------------------------------------------------------
------------------------------------------------------------------------
------------------------------------------------------------------------
------------------------------------------------------------------------
------------------------------------------------------------------------
---------------XRGGEGA-Q-------HH---QQ----------------------------------
-----PRCRT------------------------ESER----------------------------------
----------LE-------------------------------------------ETQ-------------N
-ALRCVLAVG-----------AKA---------------------GARG--------------LSK------
---------------------------------------EDV-------G---SV-Q-QLVS-----VP---
----------V----------AGAALL---------------------HHMR-C------------------
--------------------------------------------------------FM--------------
---GTRD-------------------Y-Y--------G-E------------------------------SG
A---------------------------PA-MA------D-YLRLA-LLVAR-SQPQL----VQEV------
------VDLLQC----------ALQ-S-M-----------------------GS------------------
------------------------------------QR----------------------------------
------AEV-A-----------HACLGAMVHLM-RD------------------------------------
---------------------------------CH----------------------AVE------Q-----
---------------VMS----AV-DT---------------------------------------------
--WA-------------------K--E-A----DPSLVRHLAIQ---------------------VLVSL--
---------A------P----------PYSP---------------TF-AHWLLRHIV--------------
----------------------------RSGL-R--------------------------------------
---------------------------------------------------RG-------------------
------------------------------------RD-M-------------HQ-GT--------------
-------------------------------------------------R---N------------------
------------------AL---------------------------------LL-----------------
----Q-----------------------------------EFASC
>EP00200_Dunaliella_tertiolecta_P017279_CAMPEP_0202418072_NCGR_PEP_ID_MMETSP1128-20130828_45009_1_ASSEMBLY_ACC_CAM_ASM_000463_TAXON_ID_3047_ORGANISM_"Dunaliella_tertiolecta_Strain_CCMP1320"_LENGTH_100_DNA_ID_CAMNT_0049025583_DNA_START_1_DNA_END_300_DNA_OR/1-100
------------------------------------------------------------------------
------------------------------------------------------------------------
------------------------------------------------------------------------
------------------------------------------------------------------------
------------------------------------------------------------------------
------------------------------------------------------------------------
------------------------------------------------------------------------
------------------------------------------------------------------------
------------------------------------------V----F-----------M----KRA-----
------------GG----------K----PPA--------WLDQ------LT--------------------
-STPQ------------------G--RALIY--------QL------SA--A----H---------------
-R------------N-CLVL-N-----FA---------IQK---ILVQ------------------------
--------------GHEDEV------A-SVG-------S-------------------SLAS----------
YFTV--------FH---RLLATRL-------R-AALA----------------------ACVPKGMPLPWQG
GGKA--------------------------------------------------------------------
------------------------------------------------------------------------
------------------------------------------------------------------------
------------------------------------------------------------------------
------------------------------------------------------------------------
------------------------------------------------------------------------
------------------------------------------------------------------------
------------------------------------------------------------------------
------------------------------------------------------------------------
------------------------------------------------------------------------
------------------------------------------------------------------------
------------------------------------------------------------------------
------------------------------------------------------------------------
------------------------------------------------------------------------
------------------------------------------------------------------------
------------------------------------------------------------------------
------------------------------------------------------------------------
------------------------------------------------------------------------
------------------------------------------------------------------------
------------------------------------------------------------------------
------------------------------------------------------------------------
------------------------------------------------------------------------
------------------------------------------------------------------------
------------------------------------------------------------------------
------------------------------------------------------------------------
------------------------------------------------------------------------
------------------------------------------------------------------------
------------------------------------------------------------------------
------------------------------------------------------------------------
------------------------------------------------------------------------
------------------------------------------------------------------------
------------------------------------------------------------------------
------------------------------------------------------------------------
------------------------------------------------------------------------
------------------------------------------------------------------------
------------------------------------------------------------------------
------------------------------------------------------------------------
------------------------------------------------------------------------
------------------------------------------------------------------------
------------------------------------------------------------------------
------------------------------------------------------------------------
------------------------------------------------------------------------
------------------------------------------------------------------------
------------------------------------------------------------------------
------------------------------------------------------------------------
------------------------------------------------------------------------
------------------------------------------------------------------------
------------------------------------------------------------------------
---------------------------------------------
>EP00202_Volvox_carteri_P004831_XP_002950437.1_hypothetical_protein_VOLCADRAFT_104692_Volvox_carteri_f._nagariensis/1-508
------------------------------------------------------------------------
------------------------------------------------------------------------
------------------------------------------------------------------------
------------------MAGMAE-------GY-----------AHM------AMLM-VK-----WL--D--
-------------M------V-----------D--------------------------DEPSTNH------
------------------------------------------------------------------------
------------------------------------------------------------------------
-------------------------------------------------------------DEFF-Y---LK
-------E-----FAK-----SKFE-PDKF--------I-S-V----F-----------G----SQS-----
-----------TRS----------Q----GLA--------WLDG------LL--------------------
-SDPR------------------G--RKLIY--------EL------SA--S----H---------------
-R------------N-SLLL-N-----FA---------IQK---IMKM------------------------
--------------GYQDEV------A-AAG-------S-------------------GLAS----------
YFSV--------FH---KLLENKV-------A-ALLA----------------------V-VRRVVEAEAAA
AASP--GSGG------------------SKALETACAQA--------------------------------K
----------R-------------------------E-V-------A----------AL------------V
K---------------------------E-------L---RDSCEQ--------SQH---T-----------
---------------YLH--H----------------IL-HYL--------G--------------------
------------------CQ-------------------T----------G---------------------
-----------------G------------------------------------------------------
-------------E------------------------------------AL-LA-----------------
----AAQQL---------------EA-EVA------------------------------------------
---------------------------AS-------GP------------SLPV----WNM-----------
------------------------------------------------Q-----------------------
------------------------------------------------------------------------
------------------------------------------------------------------------
------------------------------------------------------------------------
-------------------------------------------------------------F----------
-------------GG---------------------------------------------------------
------------------------------------------------------------------------
------------------------------------------------------------------------
------------------------------------------------------------------------
------------------------------------------------------------------------
------------------------------------------------------------------------
------------------------------------------------------------------------
------------------------------------------------------------------------
----------------------------------------------T-GIF---------------------
--N--------P----------------S-------RG------------------P-PG------------
-----DL---LT----------------ACGDLLARA-----------------------------------
---------------------------------T---------C-------V--------------------
----------------R-------------------P------E----------------------------
------------------------------------------------------------------------
------------------------------------TP----------------------------------
----------LP-------------------------------------------VKT-------------A
-AGAESTPPA----------HQQC----------------------GGG--S-H------------------
---------------------------------------RPC-------S---GD-P-DLYR-----MP---
----------V----------VAYGLL---------------------HAVS-C------------------
--------------------------------------------------------QL--------------
---GSPA-------------------F-Y--------D-D-AV---------------------------AA
A---------------------------AA-VP------S-LLRIS-LWVAE-WQPHL----TPRVIGKGEE
GFAAPVLSSWSV----------ALT-E-L-----------------------HR------------------
------------------------------------AG-------------L--------------------
------GEL-C-----------RLMLDGCVALM-KLQAVAAAGPG-------------------------GG
GGGG--------GSSSSTAGRSGNGPGNGP---GN----------------------AVR------A-----
---------------VVD----LV-EA---------------------------------------------
--WS-------------------RQGA-A----DPMLLRYFVLQ---------------------VLGFA--
---------S------P----------PYSP---------------DF-CSALLRLLL--------------
----------------------------AAGV-R--------------------------------------
---------------------------------------------------AS-------------------
------------------------------------NV-R-------------NE-----------------
-------------------------------------------------A---A------------------
------------------AA---------------------------------LL-----------------
----R-----------------------------------EFAAA
>EP00203_Chlorella_variabilis_P009562_XP_005852108.1_hypothetical_protein_CHLNCDRAFT_133173_Chlorella_variabilis/207-839
QR-------------------KLNE------------LEA---------V-LRQGDAVMEP----AIM-ERL
R-------E-------------------------------------YV----M-A-N---------------
----------------------------G-H-------PQ---------A--------------AV-EY---
------------------LTESYV-------GY-----------AQM------ASLV-CR-----WL--E--
-------------M------T-----------E--------------------------QSGGGGG------
-----------------------GGTSG--------------------------------------------
---------------------GGPG----AANGG------------TAAAAAAASPGSWAAARGGHGGGSGA
AGGSAGAAAG----------------------------GGG------------------PLDEAF-Y---LR
-------Q-----LAK-----ERFD-PHLF--------A-T-V----F-----------T----SG------
------------GS----------G----APQ--------WLNG------LI--------------------
-ASPGTPLLCFLRLQRRACSHGCG--RSLVY--------EL------AG--R----Y---------------
-K------------N-SLLL-N-----FA---------IHK---ILMQP-----------------------
--------------GREKEV------A-AVG-------G-------------------SLAG----------
YFGV--------FH---RLMAAKL-------R-EAAA----------------------A------------
-------------------------------------GD--------------------------------D
----------E-------------------------G-L-------A----------AL------------T
R---------------------------S-------L---KEDCCA--------SQH---T-----------
---------------YVHAQQ----------------VL-CEL--------A--------------------
------------------RH-------------------P----------H---------------------
-----------------G------------------------------------------------------
-------------A------------------------------------RF-RR-----------------
----IAQEL---------------EE-HAA------------------------------------------
---------------------------AL-------HG------------PV-V----WKM-----------
------------------------------------------------RQWF--------------------
---AE--------------------------------PG--------------Q------------------
PEAH----------------------------------------------------------------YQ--
--------------------------------------------VAA-L------LSDI-------------
---LA-A------SV---------------------------------------------------------
-------------SG----------------------------VPP----AS----------E---------
------------------------------------MGKL-YR----------MY-----------------
-------W----------------------------------------------------------PQE---
-------------------------------PG---------------------------------------
----------Q---Q------------------------P--------------------------------
-----------------------------------------P------------------------------
------------------------------------------------------------------------
--------------------------------------P---------------------------------
-----VSF----------------------LRHP-----RVFDVLLH-GLF---------------------
--S--------P----------------G-------RQ------------------L-QP------------
-----EV---VQ----------------AYSGLLALA-----------------------------------
---------------------------------A---------A-------A--------------------
----------------D-------------------D------R-----------RPCGP------------
-------------ADGSG-GAQPP------------------------------------------------
------DDLL------------------------DVSG----------------------------------
----------VA-------------------------------------------ATR-------------A
-ALEAAAELA-----------QHV----------------------LQD--Q-K---------SSA------
---------------------------------------EEL-------E---RA-A-AVME-----YP---
----------C----------CAAGLL---------------------RAMS-A------------------
--------------------------------------------------------QL--------------
---TRPD-------------------Y-W--------Q-T--A---------------------------YH
L---------------------------LK-SP------P-FLSLL-SLLVP-RQPAL----HGSL------
------LQLVGR----------ALG-A-L-----------------------GN------------------
------------------------------------TN----------------------------------
------HDM-A-----------KGFLS--IALV-S-------------------------------------
---------------------------------AG----------------------RVF------E-----
---------------VLR----WA-EE---------------------------------------------
--WK-------------------Q--S-A----DPSLVRHLVFG---------------------VLEVS--
---------A------P----------PYSP---------------DF-AGSMLRLMM--------------
----------------------------AAGI-R--------------------------------------
---------------------------------------------------RQ-------------------
------------------------------------RL-S-------------TR-DW--------------
-------------------------------------------------A---I------------------
------------------KA---------------------------------LL-----------------
----D-----------------------------------EFAAA
>EP00206_Coccomyxa_subellipsoidea_P006522_XP_005649071.1_hypothetical_protein_COCSUDRAFT_40900_Coccomyxa_subellipsoidea_C-169/1-525
------------------------------------------------------------------------
------------------------------------------------------------------------
------------------------------------------------------------------------
----------------------------------------------M------ASLV-VE-----WT--K--
-------------G------L-----------Q--------------------------DEELAEE------
------------------------------------------------------------------------
------------------------------------------------------------------------
--------SA----------------------------SIA------------------AFDEAY-Y---LR
-------E-----LAK-----ELFD-PDKF--------S-G-V----F-----------T----SG------
------------GS----------G----PP-----------------------------------------
---RE------------------G--RQLIY--------EL------SA--K----H---------------
-R------------N-CLLL-N-----YA---------IQK---ILQA------------------------
--------------GHEDEV------A-SVG-------S-------------------SLAS----------
YFGV--------FH---RLMANRL-------K-EVAQ----------------------A------------
--------------------------------------D--------------------------------A
----------D-------------------------R-V-------D----------SL------------A
A---------------------------E-------L---KETCCQ--------GQH---T-----------
---------------YVHAQQ----------------IL-TEL--------G--------------------
------------------QH-------------------P----------R---------------------
-----------------G------------------------------------------------------
-------------S------------------------------------RF-RR-----------------
----LSQEL---------------EA-HAA------------------------------------------
---------------------------AQ-------RG------------AI-V----WQM-----------
------------------------------------------------HAWF--------------------
---AA--------------------------------KS--------------S------------------
SEPE----------------------------------------------------------------VA--
--------------------------------------------AEA-A------VAQL-------------
---LS-A------AEARR-------QGRPE-GNAA-------------------------------WRPAPP
---------LGNRGG---------------------------PAGP----NQ----------A---------
------------------------------------MQRL-HA----------LY-----------------
-------S----------------------------------------------------------------
--------------------------------A---------------------------------------
----------D---T------------------------P--------------------------------
-----------------------------------------P------------------------------
------------------------------------------------------------------------
--------------------------------------P---------------------------------
-----INT----------------------IRHP-----QVFKVLLD-GLF---------------------
--M--------P----------------G-------AQ------------------L-AS------------
-----ED---HE----------------AHVELLALA-----------------------------------
---------------------------------A---------A-------A--------------------
----------------V-------------------D------D-----------RPSG-------------
------------------------------------------------------------------------
--------RL------------------------DLED----------------------------------
----------VD-------------------------------------------VTK-------------V
-ALQQAHAVA-----------QSA----------------------AMG--V-R---------FGP------
---------------------------------------REQ-------V---QA-E-AAAQ-----CA---
----------V----------AAAGLM---------------------RAMA-R------------------
--------------------------------------------------------PL--------------
---GSAQ-------------------Y-W--------R-E------------------------------YH
G---------------------------SA-AP------A-FLTLL-SLIIP-QQPAL----NPQA------
------VDIIAA----------ALK-A-M-----------------------GN------------------
------------------------------------AK----------------------------------
------PDI-A-----------RTLLELGVAVL-A-------------------------------------
---------------------------------AG----------------------QVM------R-----
---------------MLS----AG-KR----GSLTEFDNTAAAE----------------------------
-QWA-------------------K--T-A----DPSLVRHFIFC---------------------VLAAV--
---------S------P----------PFSS---------------QF-ASPIIRLMQ--------------
----------------------------ASGV-K--------------------------------------
---------------------------------------------------RS-------------------
------------------------------------RA-G-------------VR-EG--------------
-------------------------------------------------Q---R------------------
------------------VE---------------------------------QL-----------------
----E-----------------------------------EFAAA
>EP00208_Stichococcus_sp_RCC1054_P007334_CAMPEP_0206143588_NCGR_PEP_ID_MMETSP1473-20131121_21097_1_ASSEMBLY_ACC_CAM_ASM_001109_TAXON_ID_1461547_ORGANISM_"Stichococcus_sp_Strain_RCC1054"_LENGTH_254_DNA_ID_CAMNT_0053539063_DNA_START_124_DNA_END_885_DNA_ORIE/8-254
SQ-------------------QLSA------------LES---------I-FRQPDAVMEP----NIF-DTL
C-------Q-------------------------------------YV----A-A-H---------------
----------------------------G-Q-------PR---------T--------------AI-EL---
------------------LCENYV-------GY-----------PQM------GTLV-CD-----WL--A--
-------------A------T-----------E--------------------------GYVQSGE------
-----------------------GQTAG--------------------------------------------
------------------------------------------------------------------------
-----TAAAG----------------------------VDT------------------ELTASH-F---LR
-------D-----VVK-----EDFD-PDRF--------I-S-V----F-----------E----AR------
------------NS----------S----QLA--------WLDD------LK--------------------
-ADAA------------------G--RQLIY--------QL------SA--T----H---------------
-R------------S-CLVL-N-----FA---------IQK---ILRA------------------------
--------------GFEDEV------A-SVG-------S-------------------SLAG----------
YFGV--------FH---RLMASRL-------K-QVPT----------------------A------------
-------------------------------------RS--------------------------------M
----------E-------------------------R-L-------Q----------AI------------A
S---------------------------E-------L---QDSCCG--------AEH---S-----------
---------------CAHALQ----------------LL-HLL--------G--------------------
------------------RH-------------------K----------H---------------------
-----------------G------------------------------------------------------
-------------A------------------------------------NF-RR-----------------
----LAQQL---------------EQ-YAA------------------------------------------
---------------------------A--------------------------------------------
------------------------------------------------------------------------
------------------------------------------------------------------------
------------------------------------------------------------------------
------------------------------------------------------------------------
------------------------------------------------------------------------
------------------------------------------------------------------------
------------------------------------------------------------------------
------------------------------------------------------------------------
------------------------------------------------------------------------
------------------------------------------------------------------------
------------------------------------------------------------------------
------------------------------------------------------------------------
------------------------------------------------------------------------
------------------------------------------------------------------------
------------------------------------------------------------------------
------------------------------------------------------------------------
------------------------------------------------------------------------
------------------------------------------------------------------------
------------------------------------------------------------------------
------------------------------------------------------------------------
------------------------------------------------------------------------
------------------------------------------------------------------------
------------------------------------------------------------------------
------------------------------------------------------------------------
------------------------------------------------------------------------
------------------------------------------------------------------------
------------------------------------------------------------------------
------------------------------------------------------------------------
------------------------------------------------------------------------
------------------------------------------------------------------------
------------------------------------------------------------------------
------------------------------------------------------------------------
------------------------------------------------------------------------
------------------------------------------------------------------------
------------------------------------------------------------------------
------------------------------------------------------------------------
------------------------------------------------------------------------
------------------------------------------------------------------------
------------------------------------------------------------------------
---------------------------------------------
>EP00208_Stichococcus_sp_RCC1054_P007946_CAMPEP_0206151460_NCGR_PEP_ID_MMETSP1473-20131121_38833_1_ASSEMBLY_ACC_CAM_ASM_001109_TAXON_ID_1461547_ORGANISM_"Stichococcus_sp_Strain_RCC1054"_LENGTH_668_DNA_ID_CAMNT_0053549007_DNA_START_1_DNA_END_2007_DNA_ORIEN/1-232
------------------------------------------------------------------------
------------------------------------------------------------------------
------------------------------------------------------------------------
------------------------------------------------------------------------
------------------------------------------------------------------------
------------------------------------------------------------------------
------------------------------------------------------------------------
------------------------------------------------------------------------
------------------------------------------------------------------------
------------------------------------------------------------------------
------------------------------------------------------------------------
------------------------------------------------------------------------
------------------------------------------------------------------------
------------------------------------------------------------------------
------------------------------------------------------------------------
------------------------------------------------------------------------
------------------------------------------------------------------------
------------------------------------------------------------------------
------------------------------------------------------------------------
------------------------------------------------------------------------
------------------------------------------------------------------------
------------------------------------------------------------------------
------------------------------------------------------------------------
------------------------------------------------------------------------
------------------------------------------------------------------------
------------------------------------------------------------------------
------------------------------------------------------------------------
------------------------------------------------------------------------
------------------------------------------------------------------------
------------------------------------------------------------------------
------------------------------------------------------------------------
------------------------------------------------------------------------
------------------------------------------------------------------------
------------------------------------------------------------------------
------------------------------------------------------------------------
------------------------------------------------------------------------
------------------------------------------------------------------------
------------------------------------XPSQ-------------DLVATAA------------
-----AV---AA----------------IAAATIDSR-----------------------------------
--------------------------------PDGG-------N-------F--------------------
------------------------------------D-----------------------------------
------------------------------------------------------------------------
------TQDV------------------------KA------------------------------------
--------------------------------------------------------TE-------------A
-ALRTGVKLA-----------HDA----------------------AAG---AKM-------DPSR------
-----------------------------------------Q-------R---VA-E-AVLA-----VP---
----------A----------AAMGVL---------------------GFIS-A------------------
--------------------------------------------------------CI--------------
---GRQS-------------------Y-W--------R-E--T---------------------------YR
V---------------------------LA-AP------A-LLNLL-SVIVA-RHPAM----HPQA------
------METVEA----------ALV-----------------------------------------------
A----------------V------------------ENS------------Q--------------------
------PEV-A-----------RLLLDVAASIL-Q-------------------------------------
---------------------------------AG----------------------QVE------L-----
---------------VLS----LVDQR---------------------------------------------
--WA-------------------R--T-A----DPSHVRYFIFK---------------------VLEEC--
---------I------P----------PYSP---------------WF-AATLVRLMA--------------
----------------------------ASGV-R--------------------------------------
---------------------------------------------------RS-R-----------------
------------------------------------GQ---------------RDS----------------
----------------------------------------------------MAQ-----------------
------------------QR---------------------------------LL-----------------
----E-----------------------------------EFAAG
>EP00211_Chloroparvula_japonica_P008908_CAMPEP_0119141310_NCGR_PEP_ID_MMETSP1310-20130426_30812_1_TAXON_ID_464262_ORGANISM_"Genus_nov._species_nov._Strain_RCC2339"_LENGTH_146_DNA_ID_CAMNT_0007132749_DNA_START_1_DNA_END_437_DNA_ORIENTATION_/1-146
------------------------------------------------------------------------
------------------------------------------------------------------------
------------------------------------------------------------------------
------------------------------------------------------------------------
------------------------------------------------------------------------
------------------------------------------------------------------------
------------------------V----VV-----------------------------------------
---------------------------------------QK---------------------VVQ-Y---LT
-------N-----AVK-----ANFD-AAKA--------D-T-I----F-----------Q----A-------
------------AG----------AV---EPA--------WLAT------ML--------------------
-QSLE------------------T--RKLIY--------QL------SE--E----H---------------
-E------------N-SLLL-N-----YA---------VQR---IASD------------------------
--------------GHWKEIIEHGGKG-ALY-------A--------------------ACT----------
SYPV--------FC---HILRETL-------A-EVC------------------------------------
--------------------------------------S--------------------------------D
----------S-------------------------S-V-------S----------EFA----------QV
P---------------------------L-------V---RTFVAR--------TEFCEHA-----------
---------------FLYTQL----------------LL---------------------------------
------------------------------------------------------------------------
------------------------------------------------------------------------
------------------------------------------------------------------------
------------------------------------------------------------------------
------------------------------------------------------------------------
------------------------------------------------------------------------
------------------------------------------------------------------------
------------------------------------------------------------------------
------------------------------------------------------------------------
------------------------------------------------------------------------
------------------------------------------------------------------------
------------------------------------------------------------------------
------------------------------------------------------------------------
------------------------------------------------------------------------
------------------------------------------------------------------------
------------------------------------------------------------------------
------------------------------------------------------------------------
------------------------------------------------------------------------
------------------------------------------------------------------------
------------------------------------------------------------------------
------------------------------------------------------------------------
------------------------------------------------------------------------
------------------------------------------------------------------------
------------------------------------------------------------------------
------------------------------------------------------------------------
------------------------------------------------------------------------
------------------------------------------------------------------------
------------------------------------------------------------------------
------------------------------------------------------------------------
------------------------------------------------------------------------
------------------------------------------------------------------------
------------------------------------------------------------------------
------------------------------------------------------------------------
------------------------------------------------------------------------
------------------------------------------------------------------------
------------------------------------------------------------------------
------------------------------------------------------------------------
------------------------------------------------------------------------
------------------------------------------------------------------------
------------------------------------------------------------------------
------------------------------------------------------------------------
------------------------------------------------------------------------
------------------------------------------------------------------------
------------------------------------------------------------------------
---------------------------------------------
>EP00211_Chloroparvula_japonica_P015776_CAMPEP_0119152414_NCGR_PEP_ID_MMETSP1310-20130426_47766_1_TAXON_ID_464262_ORGANISM_"Genus_nov._species_nov._Strain_RCC2339"_LENGTH_196_DNA_ID_CAMNT_0007144771_DNA_START_1_DNA_END_584_DNA_ORIENTATION_/1-196
------------------------------------------------------------------------
------------------------------------------------------------------------
------------------------------------------------------------------------
------------------------------------------------------------------------
------------------------------------------------------------------------
------------------------------------------------------------------------
------------------------------------------------------------------------
------------------------------------------------------------------------
---------------X-----SRIT-----------------------------------------------
------------------------------------------------------------------------
------------------------------------------------------------------------
------------------------------------------------------------------------
------------------------------------------------------------------------
------------------------------------------------------------------------
------------------------------------------------------------------------
------------------------------------------------------------------------
---------------------------------------------G--------DGP---------------
------------------------------------------------------------------------
------------------------------------------------------------------------
------------------------------------------------------------------------
------------------------------------------------------------------------
------------------------------------------------------------------------
------------------------------------------------------------------------
------------------------------------------------------------------------
------------------------------------------------------------------------
-------------------------------------------------------------------QRD--
------------------------------------------------------------------------
------------------------------------------------------------------------
------------------------------------------------------------------------
-------------------------------------ATL-QQ----------AY-----------------
----RAYS----------------------------------------------------------------
--------------------------------G---------------------------------------
----------A---A------------------------P--------------------------------
-----------------------------------------P------------------------------
------------------------------------------------------------------------
--------------------------------------P---------------------------------
-----AEA----------------------LQEE-----TLLRYLVT-QLF---------------------
-----------------------------S------AD------------------I-RG------------
-----RR---DE----------------RLVFLLAHA-----------------------------------
---------------------------------V---------T-------ATPH-----------------
----------------A----------------GAVEV-----D----------------------------
-------------------------------DA---------------------------------------
----------------------------------DEEE----------------------------------
----------LF---------------------------------------RARRGRT-------------K
-D-----AIA-----------LAVGGLQ------------------PQGALT--------PGDLQE------
-------------------------------------------------KF-PVL-S-KIVWS----YP---
----------V----------VGRGVL---------------------VWAE-T------------------
--------------------------------------------------------LL--------------
---LNPT-------------------F-Y--------T-S--S---------------------------YF
S---------------------------QL-VP------M-ILYLI-QCVAE-AHVLL----RDDA------
------LALCIN----------MFQ-M-K-----------------------T-------------------
------------------------------------------------------------------------
------------------------------------------------------------------------
------------------------------------------------------------------------
------------------------------------------------------------------------
---------------------------------DLX------------------------------------
------------------------------------------------------------------------
------------------------------------------------------------------------
------------------------------------------------------------------------
------------------------------------------------------------------------
------------------------------------------------------------------------
------------------------------------------------------------------------
---------------------------------------------
>EP00211_Chloroparvula_japonica_P020305_CAMPEP_0119134358_NCGR_PEP_ID_MMETSP1310-20130426_16639_1_TAXON_ID_464262_ORGANISM_"Genus_nov._species_nov._Strain_RCC2339"_LENGTH_71_DNA_ID_CAMNT_0007125147_DNA_START_1_DNA_END_209_DNA_ORIENTATION_-/1-71
------------------------------------------------------------------------
------------------------------------------------------------------------
------------------------------------------------------------------------
------------------------------------------------------------------------
------------------------------------------------------------------------
------------------------------------------------------------------------
------------------------------------------------------------------------
------------------------------------------------------------------------
------------------------------------------------------------------------
------------------------------------------------------------------------
------------------------------------------------------------------------
------------------------------------------------------------------------
------------------------------------------------------------------------
------------------------------------------------------------------------
------------------------------------------------------------------------
------------------------------------------------------------------------
------------------------------------------------------------------------
------------------------------------------------------------------------
------------------------------------------------------------------------
------------------------------------------------------------------------
------------------------------------------------------------------------
------------------------------------------------------------------------
------------------------------------------------------------------------
------------------------------------------------------------------------
------------------------------------------------------------------------
------------------------------------------------------------------------
------------------------------------------------------------------------
------------------------------------------------------------------------
------------------------------------------------------------------------
------------------------------------------------------------------------
------------------------------------------------------------------------
------------------------------------------------------------------------
------------------------------------------------------------------------
------------------------------------------------------------------------
------------------------------------------------------------------------
------------------------------------------------------------------------
------------------------------------------------------------------------
------------------------------------------------------------------------
------------------------------------------------------------------------
------------------------------------------------------------------------
------------------------------------------------------------------------
------------------------------------------------------------------------
------------------------------------------------------------------------
------------------------------------------------------------------------
------------------------------------------------------------------------
------------------------------------------------------------------------
------------------------------------------------------------------------
------------------------------------------------------------------------
------------------------------------------------------------------------
------------------------------------------------------------------------
----------------------------------------------------XD------------------
L----------------D------------------SMT------------A--------------------
------LRI-N-----------RTVLDTLLSFC-A-------------------------------------
---------------------------------VG----------------------HVL------P-----
---------------VLR----QI-NR---------------------------------------------
--WS-------------------G--V-I----DQAHVRYTLTQ---------------------LLDMA--
---------Q------P----------PFSM---------------AF--------LR--------------
----------------------------ETX-----------------------------------------
------------------------------------------------------------------------
------------------------------------------------------------------------
------------------------------------------------------------------------
------------------------------------------------------------------------
---------------------------------------------
>EP00212_Chloropicon_laureae_P008405_CAMPEP_0197498762_NCGR_PEP_ID_MMETSP1311-20131121_59709_1_TAXON_ID_464262_ORGANISM_"Genus_nov._species_nov._Strain_RCC856"_LENGTH_184_DNA_ID_CAMNT_0043044487_DNA_START_1_DNA_END_552_DNA_ORIENTATION_-/1-184
------------------------------------------------------------------------
------------------------------------------------------------------------
------------------------------------------------------------------------
------------------------------------------------------------------------
------------------------------------------------------------------------
------------------------------------------------------------------------
------------------------------------------------------------------------
------------------------------------------------------------------------
------------------------------------------------------------------------
------------------------------------------------------------------------
------------------------------------------------------------------------
---------------------------------------------LQQ------------------------
--------------GYDKEV------A-AVG-------G-------------------SISG----------
NFNV--------FN---RLFVRKI-------K-ELHS----------------------C------------
--------------------------------------A--------------------------------S
----------E-------------------------K-K-------E----------AI------------L
S---------------------------Q-------L---FQMCCT--------DEI---K-----------
---------------YTYSRL----------------IL-AAA--------F--------------------
------------------DT-------------------P----------Y---------------------
-----------------G------------------------------------------------------
-------------T------------------------------------FF-RQ-----------------
----FSAKL---------------EA-YAA------------------------------------------
---------------------------KN-------TQ---------------A----WKM-----------
------------------------------------------------KSLF--------------------
---LS--------------------------------GS--------------EY-----------------
NPKN----------------------------------------------------------------IE--
--------------------------------------------AAF-C------ISSI-------------
---LR-S------STVVL-------------G----------------------------------------
--------------------------------------------------------------D---------
------------------------------------VQKL-NR----------MY-----------------
-------K----------------------------------------------------------------
--------------------------------E---------------------------------------
----------G---D------------------------T--------------------------------
-----------------------------------------P------------------------------
------------------------------------------------------------------------
--------------------------------------S---------------------------------
-----VEL----------------------LRCP-----ALKEKLLR-DLF---------------------
--A--------P----------------K-------RK------------------L-GE------------
-----QH---RL----------------HIVEVI--------------------------------------
------------------------------------------------------------------------
------------------------------------------------------------------------
------------------------------------------------------------------------
------------------------------------------------------------------------
------------------------------------------------------------------------
------------------------------------------------------------------------
------------------------------------------------------------------------
------------------------------------------------------------------------
------------------------------------------------------------------------
------------------------------------------------------------------------
------------------------------------------------------------------------
------------------------------------------------------------------------
------------------------------------------------------------------------
------------------------------------------------------------------------
------------------------------------------------------------------------
------------------------------------------------------------------------
------------------------------------------------------------------------
------------------------------------------------------------------------
------------------------------------------------------------------------
------------------------------------------------------------------------
------------------------------------------------------------------------
------------------------------------------------------------------------
------------------------------------------------------------------------
---------------------------------------------
>EP00213_Chloropicon_mariensis_P000147_CAMPEP_0197478126_NCGR_PEP_ID_MMETSP1309-20131121_23636_1_TAXON_ID_464262_ORGANISM_"Genus_nov._species_nov._Strain_RCC998"_LENGTH_591_DNA_ID_CAMNT_0043019393_DNA_START_1_DNA_END_1770_DNA_ORIENTATION_/52-585
DQ-------------------KMTQ------------LEA---------I-FQRKDAVTEP----RIL-ETI
K-------Q-------------------------------------YV----A-F-G---------------
----------------------------G-K-------PQ---------T--------------VV-EM---
------------------LSESYV-------GY-----------GPM------INVV-LN-----WN--S--
-------------K------F-----------G--------------------------LAEATDYK-----
------------------------------------------------------------------------
------------------------------------------------------------------------
--------------------------------------EEE------------------QDCFWK-F---LS
-------Q-----IVR-----DNFN-PTAF--------S-D-V----F-----------S----SG------
-------------G----------G----IPE--------WFDE------LT--------------------
-VFPE------------------G--RQLIY--------DL------TD--Q----H---------------
-R------------N-CLFL-N-----FA---------VHH---ILQQ------------------------
--------------GFDKEV------A-AVG-------G-------------------SISG----------
NFNV--------FN---RLLIKKI-------E-ELYT----------------------A------------
--------------------------------------E--------------------------------D
----------E-------------------------N-T-------D----------AV------------L
N---------------------------Q-------L---FQMCCA--------DEI---K-----------
---------------YSYSRL----------------VL-SQS--------F--------------------
------------------DT-------------------P----------Y---------------------
-----------------G------------------------------------------------------
-------------G------------------------------------YF-RR-----------------
----FAEEL---------------EA-YAA------------------------------------------
---------------------------KN-------AG------------FT-I----WKM-----------
------------------------------------------------KSLF--------------------
---LT--------------------------------ES--------------GY-----------------
NQKN----------------------------------------------------------------IE--
--------------------------------------------AAF-C------ISSL-------------
---LR-S------TSTVW-------------G----------------------------------------
--------------------------------------------------------------D---------
------------------------------------VQKL-SK----------MY-----------------
-------K----------------------------------------------------------------
--------------------------------E---------------------------------------
----------E---D------------------------H--------------------------------
-----------------------------------------P------------------------------
------------------------------------------------------------------------
--------------------------------------S---------------------------------
-----VDL----------------------LRCS-----ELIEKLLR-DLF---------------------
--A--------S----------------K-------RK------------------L-TD------------
-----QH---KF----------------HIIELVKMA-----------------------------------
---------------------------------V---------V-------S--------------------
----------------E-----------------TLD-----------------------------------
------------------------------------------------------------------------
------------------------------------------------------------------------
----------SA-------------------------------------------SVD-------------S
-HIAKAIACT-----------ESV----------------------SSG--V-K---------ISDI-----
S-------------------------------------------------------L-EFLD-----IS---
----------V----------ASIGIF---------------------QWLK-V------------------
--------------------------------------------------------KL--------------
---LDEE-------------------F-L--------D-S-------------------------------G
T---------------------------SL-FP------S-MLQLM-SEILE-RQPLQ----RRDI------
------LLLISK----------TLP-L-I-----------------------GN------------------
------------------------------------SL----------------------------------
------PSF-S-----------KQMLDKVTILL-V-------------------------------------
---------------------------------KG----------------------DVS------L-----
---------------FCT----FC-KD---------------------------------------------
-VIT-------------------Q--K-F----DRSLIRHLTMI---------------------VLRMV--
---------G------P----------PYSV---------------LF-ASTLLKLVT--------------
----------------------------ASGF-E--------------------------------------
---------------------------------------------------KV-------------------
------------------------------------KK-N-------------DKEQL--------------
------------------------------------------------NK---H------------------
------------------NM---------------------------------TI-----------------
----L-----------------------------------SFLAA
>EP00215_Chloropicon_roscoffensis_P004595_CAMPEP_0197508926_NCGR_PEP_ID_MMETSP1312-20131121_34972_1_TAXON_ID_464262_ORGANISM_"Genus_nov._species_nov._Strain_RCC2335"_LENGTH_550_DNA_ID_CAMNT_0043056749_DNA_START_1_DNA_END_1651_DNA_ORIENTATION_-/39-550
DP-------------------VLGQ------------LEA---------V-FQQKDAITEP----EVL-DTM
K-------Q-------------------------------------YV----A-V-G---------------
----------------------------G-K-------PQ---------T--------------VV-EM---
------------------LSESYV-------GY-----------GAM------INVV-VD-----WI--A--
-------------N------FVP------------------------------------HPEAQDALG----
------------------------------------------------------------------------
------------------------------------------------------------------------
-----------------------------------------------------------RDCLWK-F---LS
-------Q-----FVR-----ENFD-PAAF--------S-D-V----F-----------S----SG------
-------------G----------G----FPE--------WLQG------LI--------------------
-EFPE------------------G--RKLIY--------EL------TD--Q----H---------------
-R------------S-CLFL-N-----FA---------VHH---ILQQ------------------------
--------------GFDKEV------A-AVG-------G-------------------SISG----------
NFNV--------FN---RLLMRKM-------E-ELYT----------------------A------------
--------------------------------------P--------------------------------E
----------D-------------------------E-K-------D----------FV------------L
N---------------------------Q-------L---FQMCCS--------DEI---K-----------
---------------YTYSKL----------------VL-SKA--------F--------------------
------------------DM-------------------P----------Y---------------------
-----------------G------------------------------------------------------
-------------G------------------------------------YF-KR-----------------
----YAEQL---------------DI-YAA------------------------------------------
---------------------------KN-------AG------------LT-A----WKM-----------
------------------------------------------------KSLF--------------------
---LL--------------------------------SS--------------GY-----------------
NVKN----------------------------------------------------------------IE--
--------------------------------------------AAF-C------IGSI-------------
---LR-S------SSTVL-------------G----------------------------------------
--------------------------------------------------------------E---------
------------------------------------VQKL-SR----------MY-----------------
-------K----------------------------------------------------------------
--------------------------------Q---------------------------------------
----------EE-GE------------------------R--------------------------------
-----------------------------------------P------------------------------
------------------------------------------------------------------------
--------------------------------------S---------------------------------
-----LEL----------------------LKNP-----ELMEKLLC-ELF---------------------
--A--------P----------------K-------RI------------------L-TD------------
-----QH---RA----------------HITDIVKEV-----------------------------------
---------------------------------V---------F-------H--------------------
----------------N-------------------------------------------------------
------------------------------------------------------------------------
----------------------------------SEDD----------------------------------
----------MK-------------------------------------------TIT-------------D
-AIEGAILCA-----------QTV----------------------SAG--E-R---------LSEL-----
R-------------------------------------------------------L-DFLD-----IP---
----------V----------ASIGIC---------------------QWLR-A------------------
--------------------------------------------------------RL--------------
---MDPE-------------------F-L--------D-S-------------------------------G
N---------------------------ALFVP--------LLQLI-QEILE-RQPLQ----RRDI------
------LNLISD----------TLP-R-I-----------------------GN------------------
------------------------------------SL----------------------------------
------HNF-S-----------KQLLEKSTIVL-T-------------------------------------
---------------------------------KG----------------------ECY------M-----
---------------FSS----FV-HT---------------------------------------------
-LLE-------------------R--K-L----DRSLIRHLSNT---------------------ICRKF--
---------E------P----------PFSS---------------FF-QTSVLTVLQ--------------
----------------------------KALA----------------------------------------
------------------------------------------------------------------------
------------------------------------------------------------------------
------------------------------------------------------------------------
------------------------------------------------------------------------
---------------------------------------------
>EP00217_Crustomastix_stigmatica_P004560_CAMPEP_0183809686_NCGR_PEP_ID_MMETSP0803_2-20130417_45946_1_TAXON_ID_195967_ORGANISM_"Crustomastix_stigmata_Strain_CCMP3273"_LENGTH_220_DNA_ID_CAMNT_0026054495_DNA_START_1_DNA_END_663_DNA_ORIENTATION_/1-183
------------------------------------------------------------------------
------------------------------------------------------------------------
------------------------------------------------------------------------
------------------------------------------------------------------------
------------------------------------------------------------------------
------------------------------------------------------------------------
------------------------------------------------------------------------
------------------------------------------------------------------------
------------------------------------------------------------------------
------------------------------------------------------------------------
------------------------------------------------------------------------
------------------------------------------------------------------------
------------------------------------------------------------------------
------------------------------------------------------------------------
------------------------------------------------------------------------
------------------------------------------------------------------------
------------------------------------------------------------------------
------------------------------------------------------------------------
------------------------------------------------------------------------
------------------------------------------------------------------------
------------------------------------------------------------------------
------------------------------------------------------------------------
------------------------------------------------------------------------
------------------------------------------------------------------------
------------------------------------------------------------------------
------------------------------------------------------------------------
------------------------------------------------------------------------
------------------------------------------------------------------------
------------------------------------------------------------------------
------------------------------------------------------------------------
------------------------------------------------------------------------
------------------------------------------------------------------------
------------------------------------------------------------------------
------------------------------------------------------------------------
------------------------------------------------------------------------
------------------------------------------------------------------------
------------------------------------------------------------------------
------------------------------------------------------------------------
------------------------------------------------------------------------
------------------------------------------------------------------------
------------------------------------------------------------------------
------------------------------------------------------------------------
------------------------------------------------------------------------
-----------------------------------------------------------------------E
-ALSGARDLL-----------CAT----------------------AKG---APP-------DPA-------
-----------------------------------------------------AA-G-ALLN-----VP---
----------A----------AAAGAL---------------------AGAA-A------------------
--------------------------------------------------------AL--------------
---SDPE-------------------H-Y--------K-R--V---------------------------QG
A---------------------------AA-TR------A-FLALV-REVVR-LQPQL----HLKA------
------LALLEG----------ALG-----------------------------------------------
A----------------V------------------GTS------------S--------------------
------KES-A-----------ERVLDELASLL-G-------------------------------------
---------------------------------AG----------------------CVM------P-----
---------------VLQ----FA-EE---------------------------------------------
--WA-------------------G--L-A----DLSFVRYLVER---------------------VLATA--
---------G------P----------PFSP---------------EF-AGPLVRMLR--------------
----------------------------LSNP-G--------------------------------------
---------------------------------------------------GL-S-----------------
------------------------------------AR---------------RLD----------------
----------------------------------------------------VKV-----------------
------------------AE---------------------------------LV-----------------
---------------------------------------------
>EP00217_Crustomastix_stigmatica_P009617_CAMPEP_0183810280_NCGR_PEP_ID_MMETSP0803_2-20130417_47060_1_TAXON_ID_195967_ORGANISM_"Crustomastix_stigmata_Strain_CCMP3273"_LENGTH_158_DNA_ID_CAMNT_0026055093_DNA_START_1_DNA_END_473_DNA_ORIENTATION_-/70-158
PD-------------------SLAA------------YEA---------A-LMEKDAIMEP----GVL-ALL
S-------G-------------------------------------YV----R-R-G---------------
----------------------------G-E-------PQ---------L--------------AI-EA---
------------------LGQHYR-------GY-----------AQM------GSLA-CR-----WL--Q--
-------------I------A-----------Q---------------------------------------
------------------------------------------------------------------------
-----------------------QG----AA-----------------------------------------
---------------------------------------EA---------------------AAA-A-----
------------------------------------------------------------------------
------------------------------------------------------------------------
-----------------------------------------------AG--K----R---------------
-P----------------------------------------------------------------------
------------------------------------------------------------------------
------------------------------------------------------------------------
------------------------------------------------------------------------
------------------------------------------------------------------------
------------------------------------------------------------------------
------------------------------------------------------------------------
------------------------------------------------------------------------
------------------------------------------------------------------------
------------------------------------------------------------------------
------------------------------------------------------------------------
------------------------------------------------------------------------
------------------------------------------------------------------------
------------------------------------------------------------------------
------------------------------------------------------------------------
------------------------------------------------------------------------
------------------------------------------------------------------------
------------------------------------------------------------------------
------------------------------------------------------------------------
------------------------------------------------------------------------
------------------------------------------------------------------------
------------------------------------------------------------------------
------------------------------------------------------------------------
------------------------------------------------------------------------
------------------------------------------------------------------------
------------------------------------------------------------------------
------------------------------------------------------------------------
----------------------------GA------------------------------------------
----------------------------------------------------P-------------------
------------------------------------PG-----G----------------------------
------------------------------GGG---------------------------------------
------------------------------------------------------------------------
------------------------------------------------------------------------
------------------------------------------------------------------------
------------------------------------------------------------------------
------------------------------------------------------------------------
------------------------------------------------------------------------
------------------------------------------------------------------------
------------------------------------------------------------------------
------------------------------------------------------------------------
------------------------------------------------------------------------
------------------------------------------------------------------------
------------------------------------------------------------------------
------------------------------------------------------------------------
------------------------------------------------------------------------
------------------------------------------------------------------------
------------------------------------------------------------------------
------------------------------------------------------------------------
------------------------------------------------------------------------
------------------------------------------------------------------------
------------------------------------------------------------------------
---------------------------------------------
>EP00222_Ostreococcus_lucimarinus_P003530_XP_001418887.1_predicted_protein_Ostreococcus_lucimarinus_CCE9901/36-634
TS-------------------RLME------------LEA---------R-LAEKDFIMEP----SAI-DDV
R-------A-------------------------------------YV----S-A-G---------------
----------------------------G-A-------PS---------T--------------AI-EL---
------------------LSENYR-------GY-----------AAM------TTLA-VH-----WL--K--
-------------V------T-----------A--------------------------PPRR---------
-----------------------GANTSPIKVSAAV------------------------------ETRGID
NG----------DG-------DATR----TPTGG------------ILTSGAGKGTP---------------
--RERAATME----------------------------TEA------------------RFDEMY-F---LE
-------A-----LVR-----EKFD-ANKA--------D-A-V----F-----------Q----GR------
-----------------------------PPA--------WLDG------LF--------------------
-KSER------------------G--RAVLF--------SL------AE--R----N---------------
-P------------N-CLLI-S-----CA---------IQH---AWQR------------------------
--------------GMRHEV------R-ALG-------P-------------------AAAA----------
YFSI--------FH---ELLADHV-------K-GIIE----------------------A------------
------------------------------------GDD--------------------------------D
----------E-------------------------R-R-------M----------DF------------E
E---------------------------R-------L---KSMCCQ--------SIG---T-----------
---------------YVFGQL----------------ML-ATL--------G--------------------
------------------RD-------------------T----------D---------------------
-----------------K------------------------------------------------------
-------------A--------------------------TTKSS---QAIA-AR-----------------
----LSEEI---------------EE-AAA------------------------------------------
---------------------------SL-------HG------------AATV----RRL-----------
------------------------------------------------APWL--------------------
---AA-------------------------------------------------------------------
SAAD----------------------------------------------------------------AT--
--------------------------------------------AKY-A------TADL-------------
---LS-S------RPV---------------G-----------TNTS--SVG--------------------
---------QIRDSG----------------------------ALA----AG----------D---------
------------------------------------LKKL-LD----------LY-----------------
-------V----------------------------------------------------------SSD---
--------------------------------V---------------------------------------
----------K---K------------------------K--------------------------------
-----------------------------------------P------------------------------
------------------------------------------------------------------------
--------------------------------------S---------------------------------
-----VAP----------------------LRHP-----DVLYNLIS-EAFKW-------------------
--T--------V----------------D-------SG------------------A-NR------------
------L---RS----------------ECFELIALA-----------------------------------
---------------------------------A---------S-------D--------------------
----------------D-------------------------------------------------------
------------------------------------------------------------------------
-----------------------------------ETS----------------------------------
----------VD-------------------------------------------EVK-------------A
-ALTEAVAIV-----------ENA----------------------KRG--E-M---------PEQ------
-------------------------------------------------T---SV-D-KVFA-----IP---
----------C----------ATAGII---------------------AAAR-S------------------
--------------------------------------------------------AL--------------
---TNEM-------------------Y-H--------R-V--V---------------------------QV
G---------------------------NA-NS------V-FVHVL-GEVAK-KHIGL----QGVV------
------LEALNA----------IIQ-S-C-----------------------GS------------------
------------------------------------SH-------------G--------------------
------AEL-A-----------ISLLDLGCELV-A-------------------------------------
---------------------------------AG----------------------HVM------P-----
---------------TIT----AA-AN---------------------------------------------
-SWR-------------------R--T-L----DPSQIRYFANE---------------------VLEIA--
---------G------P----------PYSR---------------DF-AVVMIRLLD--------------
----------------------------SANS-R--------------------------------------
---------------------------------------------------K--------------------
------------------------------------------------------------------------
-------------------------------------------------R---M------------------
------------------SK---------------------------------TV-----------------
----D-----------------------------------DFVED
>EP00223_Ostreococcus_mediterraneus_P009217_CAMPEP_0179621166_NCGR_PEP_ID_MMETSP0932-20121108_1050_1_TAXON_ID_548131_ORGANISM_"Ostreococcus_mediterraneus_Strain_clade-D-RCC2596"_NCGR_SAMPLE_ID_MMETSP0932_ASSEMBLY_ACC_CAM_ASM_000582_LENGTH_1887_DNA_ID_CAMN/75-664
DG-------------------TLRA------------IER---------R-LEANDFIMEP----DAM-DVV
K-------S-------------------------------------YV----A-S-G---------------
----------------------------G-K-------PS---------S--------------AI-EA---
------------------LSENYR-------GY-----------AAM------TTLA-VE-----WL--K--
-------------I------T-----------A--------------------------PPKR---------
-----------------------GVNTSPIKAPART------------------------------------
---------------------DDSR----TPTGG------------VASASGGVASG---------------
--GKQRGADD----------------------------DAE------------------RFDEMY-F---LE
-------T-----IVR-----EKFD-SNKA--------D-E-V----F-----------V----GR------
-----------------------------PPK--------WLDE------IF--------------------
-ASER------------------G--RALLF--------SL------AE--E----N---------------
-P------------N-CLLI-S-----CA---------IQH---AWQR------------------------
--------------GMRHEV------R-ALG-------P-------------------AAAA----------
YFSI--------FH---ELLADHI-------K-GIVL----------------------A------------
------------------------------------GDD--------------------------------A
----------V-------------------------R-R-------R----------DA------------E
E---------------------------R-------V---KKMCCK--------SVG---T-----------
---------------YMFGQM----------------ML-ATL--------A--------------------
------------------RD-------------------D----------S---------------------
-----------------D------------------------------------------------------
-------------A--------------------------ESQTSATMRAIA-AR-----------------
----LSEEV---------------EE-EAA------------------------------------------
---------------------------AL-------QG------------AAAV----RRI-----------
------------------------------------------------APWL--------------------
---AA-------------------------------------------------------------------
SAAD----------------------------------------------------------------AK--
--------------------------------------------VSY-A------TSDL-------------
---LH-S------RPV---------------G-----------LEHQ--G----------------------
-----------TPSG----------------------------ALA----VG----------D---------
------------------------------------LKKL-RD----------LY-----------------
-------F----------------------------------------------------------DAP---
--------------------------------D---------------------------------------
----------G---D------------------------K--------------------------------
-----------------------------------------P------------------------------
------------------------------------------------------------------------
--------------------------------------S---------------------------------
-----VAP----------------------LRHP-----DVLYNLIA-EAFKW-------------------
--S--------G----------------G-------SH------------------V-NR------------
------Q---ID----------------VCFDLIALA-----------------------------------
---------------------------------T---------S-------D--------------------
----------------E-------------------G-----------------------------------
------------------------------------------------------------------------
----------------------------------ANMS----------------------------------
----------AD-------------------------------------------VVS-------------A
-ALKDALNVV-----------DLA----------------------KRG--E-T---------VDD------
-------------------------------------------------A---LT-N-RVLA-----VP---
----------S----------ASAGII---------------------AAVR-S------------------
--------------------------------------------------------AM--------------
---TNTD-------------------H-Y--------R-V--V---------------------------QV
G---------------------------NT-NG------V-YLALL-ADVAR-RHIGL----QGAI------
------LEALSA----------IIQ-F-V-----------------------GR------------------
------------------------------------SH-------------G--------------------
------DDL-V-----------TSLLDTGCDIL-A-------------------------------------
---------------------------------AG----------------------HVM------P-----
---------------TLV----VA-LN---------------------------------------------
-SWS-------------------R--A-V----GPSHLLYFTNE---------------------VLEIA--
---------A------P----------PYSR---------------DF-VMAIIRLLE--------------
----------------------------SANS-R--------------------------------------
---------------------------------------------------R--------------------
------------------------------------------------------------------------
-------------------------------------------------G---T------------------
------------------SK---------------------------------TV-----------------
----D-----------------------------------DFVEE
>EP00223_Ostreococcus_mediterraneus_P009684_CAMPEP_0179632742_NCGR_PEP_ID_MMETSP0932-20121108_7095_1_TAXON_ID_548131_ORGANISM_"Ostreococcus_mediterraneus_Strain_clade-D-RCC2596"_NCGR_SAMPLE_ID_MMETSP0932_ASSEMBLY_ACC_CAM_ASM_000582_LENGTH_655_DNA_ID_CAMNT/65-632
DG-------------------TLRA------------IER---------R-LEANDFIMEP----DAM-DVV
K-------S-------------------------------------YV----A-S-G---------------
----------------------------G-K-------PS---------S--------------AI-EA---
------------------LSENYR-------GY-----------AAM------TTLA-VE-----WL--K--
-------------I------T-----------A--------------------------PPKR---------
-----------------------GVNTSPIKAPART------------------------------------
---------------------DDSR----TPTGG------------VASASGGVASG---------------
--GKQRGADD----------------------------DAE------------------RFDEMY-F---LE
-------T-----IVR-----EKFD-SNKA--------D-E-V----F-----------V----GR------
-----------------------------PPK--------WLDE------IF--------------------
-ASER------------------G--RALLF--------SL------AE--E----N---------------
-P------------N-CLLI-S-----CA---------IQH---AWQR------------------------
--------------GMRHEV------R-ALG-------P-------------------AAAA----------
YFSI--------FH---ELLADHI-------K-GIVL----------------------A------------
------------------------------------GDD--------------------------------A
----------V-------------------------R-R-------R----------DA------------E
E---------------------------R-------V---KKMCCK--------SVG---T-----------
---------------YMFGQM----------------ML-ATL--------A--------------------
------------------RD-------------------D----------S---------------------
-----------------D------------------------------------------------------
-------------A--------------------------ESQTSATMRAIA-AR-----------------
------------------------------------------------------------------------
------------------------------------------------------------------------
-------------------------------------------------XLA--------------------
---AA-------------------------------------------------------------------
SAAD----------------------------------------------------------------AK--
--------------------------------------------VSY-A------TSDL-------------
---LH-S------RPV---------------G-----------LEHQ--G----------------------
-----------TPSG----------------------------ALA----VG----------D---------
------------------------------------LKKL-RD----------LY-----------------
-------F----------------------------------------------------------DAP---
--------------------------------D---------------------------------------
----------G---D------------------------K--------------------------------
-----------------------------------------P------------------------------
------------------------------------------------------------------------
--------------------------------------S---------------------------------
-----VAP----------------------LRHP-----DVLYNLIA-EAFKW-------------------
--S--------G----------------G-------SH------------------V-NR------------
------Q---ID----------------VCFDLIALA-----------------------------------
---------------------------------T---------S-------D--------------------
----------------E-------------------G-----------------------------------
------------------------------------------------------------------------
----------------------------------ANMS----------------------------------
----------AD-------------------------------------------VVS-------------A
-ALKDALNVV-----------DLA----------------------KRG--E-T---------VDD------
-------------------------------------------------A---LT-N-RVLA-----VP---
----------S----------ASAGII---------------------AAVR-S------------------
--------------------------------------------------------AM--------------
---TNTD-------------------H-Y--------R-V--V---------------------------QV
G---------------------------NT-NG------V-YLALL-ADVAR-RHIGL----QGAI------
------LEALSA----------IIQ-F-V-----------------------GR------------------
------------------------------------SH-------------G--------------------
------DDL-V-----------TSLLDTGCDIL-A-------------------------------------
---------------------------------AG----------------------HVM------P-----
---------------TLV----VA-LN---------------------------------------------
-SWS-------------------R--A-V----GPSHLLYFTNE---------------------VLEIA--
---------A------P----------PYSR---------------DF-VMAIIRLLE--------------
----------------------------SANS-R--------------------------------------
---------------------------------------------------R--------------------
------------------------------------------------------------------------
-------------------------------------------------G---T------------------
------------------SK---------------------------------TV-----------------
----D-----------------------------------DFVEE
>EP00224_Ostreococcus_tauri_P002010_XP_003080257.2_TH1_protein_Ostreococcus_tauri/33-620
TA-------------------VLEE------------IER---------R-MRTKDFIMEP----EAI-DDV
K-------R-------------------------------------YV----A-A-G---------------
----------------------------G-A-------PS---------T--------------AI-ET---
------------------LSDNYR-------GY-----------AAM------TSLA-VQ-----WL--R--
-------------V------T-----------A--------------------------PPRR---------
-----------------------GTCTSPMKTSGDS------------------------------MAKEGR
RG----------ES-------GEQE----TPQGP------------NADEDGGE------------------
------ASWG----------------------------SDA------------------RFDEMY-F---LE
-------T-----LAR-----ERFD-ANKA--------D-A-V----F-----------E----GR------
-----------------------------PPA--------WLDG------LF--------------------
-RSER------------------G--RAVLF--------SL------AE--K----N---------------
-P------------N-SLLI-S-----CA---------IQH---AWQR------------------------
--------------GMRHEV------R-ALG-------P-------------------AAAA----------
YFSI--------FH---ELMADHI-------N-GIVV----------------------S------------
------------------------------------GTD--------------------------------A
----------V-------------------------R-R-------R----------EL------------I
E---------------------------R-------L---KSMCCQ--------SIG---T-----------
---------------YVFGQL----------------ML-ASL--------G--------------------
------------------RD-------------------E----------D---------------------
-----------------D------------------------------------------------------
-------------A--------------------------TASVS---RTIA-AT-----------------
----LSEEI---------------EE-AAA------------------------------------------
---------------------------KL-------HG------------AATV----RRI-----------
------------------------------------------------APWL--------------------
---AT-------------------------------------------------------------------
SAVD----------------------------------------------------------------VS--
--------------------------------------------AKY-A------TADL-------------
---LS-S------RPV---------------G-----------SSYS--A-D--------------------
---------RTRDIG----------------------------ALA----AG----------D---------
------------------------------------VKKL-LE----------MY-----------------
-------I----------------------------------------------------------TSD---
------------------------------------------------------------------------
--------------E------------------------K--------------------------------
-----------------------------------------P------------------------------
------------------------------------------------------------------------
--------------------------------------T---------------------------------
-----VVP----------------------LRHP-----DVLYNLIA-EAFKW-------------------
--T--------P----------------D-------N-------------------V-NR------------
------L---RG----------------ECFELIALA-----------------------------------
---------------------------------A---------A-------D--------------------
----------------E-------------------------------------------------------
------------------------------------------------------------------------
-----------------------------------NIT----------------------------------
----------CD-------------------------------------------EVK-------------D
-ALNAAVAVI-----------EDA----------------------KLG--K-D---------LDK------
-------------------------------------------------A---QM-E-KVFN-----VP---
----------V----------ASAGIV---------------------AAVR-S------------------
--------------------------------------------------------AL--------------
---TCEA-------------------Y-H--------R-V--V---------------------------QV
G---------------------------NT-NE------V-LLQIL-ADIAR-KHVAL----QGAV------
------LEALTA----------VVN-V-C-----------------------GR------------------
------------------------------------SH-------------G--------------------
------DEL-V-----------IALVDLGCELV-A-------------------------------------
---------------------------------AG----------------------HVI------P-----
---------------TIT----TA-CD---------------------------------------------
-SWR-------------------R--S-L----EASQIRYFAEE---------------------VLEIA--
---------G------P----------PYSR---------------DF-AVIMIHLLD--------------
----------------------------SSNY-R--------------------------------------
---------------------------------------------------K--------------------
------------------------------------------------------------------------
-------------------------------------------------K---M------------------
------------------SK---------------------------------TV-----------------
----D-----------------------------------EFVEE
>EP00227_Mantoniella_beaufortii_P005050_CAMPEP_0197607328_NCGR_PEP_ID_MMETSP1326-20131121_46830_1_TAXON_ID_1155430_ORGANISM_"Genus_nov._species_nov._Strain_RCC2288"_LENGTH_95_DNA_ID_CAMNT_0043175373_DNA_START_1_DNA_END_282_DNA_ORIENTATION_-/1-95
------------------------------------------------------------------------
------------------------------------------------------------------------
------------------------------------------------------------------------
------------------------------------------------------------------------
------------------------------------------------------------------------
------------------------------------------------------------------------
------------------------------------------------------------------------
------------------------------------------------------------------------
-------------XIR-----KRFD-PRKA--------D-A-A---FT-----------K----GR------
------------------------------PT--------WLEQ------LL--------------------
-NSDR------------------G--RAVLF--------SL------AE--E----H---------------
-P------------N-CLLI-T-----IA---------IQH---AWHH------------------------
--------------GHGDEV------R-ALG-------P-------------------AAAS----------
YFSI--------FH---ELLAENF-------H-DLLA----------------------A------------
------------------------------------GX----------------------------------
------------------------------------------------------------------------
------------------------------------------------------------------------
------------------------------------------------------------------------
------------------------------------------------------------------------
------------------------------------------------------------------------
------------------------------------------------------------------------
------------------------------------------------------------------------
------------------------------------------------------------------------
------------------------------------------------------------------------
------------------------------------------------------------------------
------------------------------------------------------------------------
------------------------------------------------------------------------
------------------------------------------------------------------------
------------------------------------------------------------------------
------------------------------------------------------------------------
------------------------------------------------------------------------
------------------------------------------------------------------------
------------------------------------------------------------------------
------------------------------------------------------------------------
------------------------------------------------------------------------
------------------------------------------------------------------------
------------------------------------------------------------------------
------------------------------------------------------------------------
------------------------------------------------------------------------
------------------------------------------------------------------------
------------------------------------------------------------------------
------------------------------------------------------------------------
------------------------------------------------------------------------
------------------------------------------------------------------------
------------------------------------------------------------------------
------------------------------------------------------------------------
------------------------------------------------------------------------
------------------------------------------------------------------------
------------------------------------------------------------------------
------------------------------------------------------------------------
------------------------------------------------------------------------
------------------------------------------------------------------------
------------------------------------------------------------------------
------------------------------------------------------------------------
------------------------------------------------------------------------
------------------------------------------------------------------------
------------------------------------------------------------------------
------------------------------------------------------------------------
------------------------------------------------------------------------
------------------------------------------------------------------------
------------------------------------------------------------------------
------------------------------------------------------------------------
---------------------------------------------
>EP00228_Micromonas_bravo_P002118_CAMPEP_0203010528_NCGR_PEP_ID_MMETSP1401-20130829_10843_1_ASSEMBLY_ACC_CAM_ASM_000894_TAXON_ID_38833_ORGANISM_"Micromonas_pusilla_Strain_CCAC1681"_LENGTH_717_DNA_ID_CAMNT_0049752203_DNA_START_1_DNA_END_2149_DNA_ORIENTATIO/7-647
SS-------------------KLLE------------LER---------T-LAAKDAVMEP----GVM-DSL
R-------T-------------------------------------YV----A-S-G---------------
----------------------------G-K-------PE---------A--------------AI-EL---
------------------LSENYR-------GY-----------AQM------SSLV-CG-----WL--E--
-------------L------T-----------E--------------------------ETEP-SAHKHAGR
-----------------------AAEFSPLSPVAQL------------------------------KDRGGD
ASAAATPRYYGDE----------DD----TPQGGTTAPRVEATPPGSGFAAGGGAGAA--------------
-VAEALEGWR----------------------------GRV------------------RRDETF-F---LE
-------Q-----LIR-----KKFD-PRLV--------D-A------V-----------K----GR------
------------------------------PT--------WLTQ------LL--------------------
-HSDR------------------G--RGVLF--------SL------AE--K----H---------------
-P------------D-CLLI-T-----VA---------IQH---AWQH------------------------
--------------GHADEV------K-ALG-------P-------------------AAAS----------
YFSI--------FH---ELLADHF-------R-DLIG----------------------A------------
------------------------------------GDD--------------------------------E
----------A-------------------------R-L-------A----------EA------------T
S---------------------------A-------I---RTACCQ--------SLA---T-----------
---------------YLFAQM----------------ML-ADL--------A--------------------
------------------NG-------------------G----------D---------------------
-----------------A------------------------------------------------------
-------------GL----------------GGETS----RATQS---SAFA-TR-----------------
----VSQEL---------------RA-AAA------------------------------------------
---------------------------EA-------HG------------AGVV----RRV-----------
------------------------------------------------APLL--------------------
---AA-------------------------------------------------------------------
SDAD----------------------------------------------------------------AR--
--------------------------------------------AAT-V------VGDL-------------
---LQ-A------ADD---------------F-----------KKRK--N----------------------
-----------TSAH----------------------------AL-----AE----------T---------
------------------------------------TRKL-RA----------MY-----------------
-------L----------------------------------------------------------DDEDDA
SQREKS------------------------------------------------------------------
----------F---E------------------------K--------------------------------
-----------------------------------------P------------------------------
------------------------------------------------------------------------
--------------------------------------S---------------------------------
-----TAP----------------------IRAP-----ELLRALLD-EAFRW-------------------
--D--------P----------------N-------AD------------------P-KRNA----------
-----DA---RA----------------RCFDLIAFA-----------------------------------
---------------------------------T---------C----------------------------
------------------------------------G-----------------------------------
------------------------------------------------------------------------
-----------------------------------EDE----------------------------------
----------FS-------------------------------------------ETR-------------A
-KLAAVFEWC-----------AGT----------------------TRG--V-A---------LCLE-----
---------------------------------------EGS-------S---PF-L-ETIT-----HP---
----------V----------PAAGAL---------------------AWVK-S------------------
--------------------------------------------------------AM--------------
---GNPE-------------------H-Y--------K-Q--V---------------------------HA
A---------------------------AN-TA------A-YLHVV-SEICK-AHVRL----RLEA------
------LETVTA----------AIA-A-M-----------------------GK------------------
------------------------------------GA-------------N--------------------
------EQT-H-----------LATLDVAVELV-E-------------------------------------
---------------------------------HG----------------------LVL------P-----
---------------ALR----AA-TD---------------------------------------------
-KWR-------------------R--V-V----DPSHLRYFAGE---------------------VLEVA--
---------G------P----------PYSG---------------AF-AAAALELLR--------------
----------------------------AANA-G--------------------------------------
---------------------------------------------------K--------------------
------------------------------------------------------------------------
-------------------------------------------------G---M------------------
------------------TR---------------------------------AC-----------------
----D-----------------------------------EFVEQ
>EP00229_Micromonas_commoda_P000672_XP_002500046.1_predicted_protein_Micromonas_commoda/3-252
------------------------------------------------------------------------
------------------------------------------------------------------------
----------------------------P-P-------PS---------E----------------------
------------------------------------------------------------------------
------------------------------------------------------------------------
------------------------------------------------------------------------
------------------------------------------------------------------------
------------------------------------------------------------------------
------------------------------------------------------------------------
------------------------------------------------------------------------
------------------------------------------------------------------------
------------------------------------------------------------------------
------------------------------------------------------------------------
------------------------------------------------------------------------
------------------------------------------------------------------------
------------------------------------------------------------------------
------------------------------------------------------------------------
------------------------------------------------------------------------
------------------------------------------------------------------------
------------------------------------------------------------------------
------------------------------------------------------------------------
------------------------------------------------------------------------
------------------------------------------------------------------------
------------------------------------------------------------------------
------------------------------------------------------------------------
------------------------------------------------------------------------
------------------------------------------------------------------------
------------------------------------------------------------------------
------------------------------------------------------------------------
------------------------------------------------------------------------
------------------------------------------------------------------------
------------------------------------------------------------------------
---------------------------------------R--------------------------------
-----------------------------------------P------------------------------
------------------------------------------------------------------------
--------------------------------------G---------------------------------
-----ANP----------------------LRQP-----ELLRSLFD-EAFRCNVG-------------AAA
SAD--------P----------------G-------RA----------------------------------
-----ES---RA----------------QCVDLIVRA-----------------------------------
---------------------------------V---------T-------D--------------------
----------------G-------------------G------E----------------------------
------------------------------------------------------------------------
------------------------------------DE----------------------------------
----------VA-------------------------------------------EAR-------------R
-ALESATRAL-----------EAA----------------------ARG--S-A------------------
---------------------------------------PEP-------E---SF-R-GLVG-----YP---
----------P----------AAAGVI---------------------AWVS-S------------------
--------------------------------------------------------AM--------------
---GDPE-------------------H-Y--------R-Q--V---------------------------HA
G---------------------------AS-NQ------V-YFGML-ARAAV-AQPRL----RERA------
------LDAVGA----------ALA-A-M-----------------------GK------------------
------------------------------------GS-------------S--------------------
------EAL-H-----------LGALDVAVEMV-E-------------------------------------
---------------------------------AG----------------------HVL------P-----
---------------TIE----AA-TE---------------------------------------------
-RWS-------------------R--H-V----DPSHLRYFAGE---------------------VLEVA--
---------G------P----------PYGG---------------RF-ASAMVRLLR--------------
----------------------------GANH----------------------------------------
------------------------------------------------------------------------
------------------------------------------------------------------------
-----------------------------------------------RRG---M------------------
------------------NR---------------------------------AI-----------------
----D-----------------------------------EFVAQ
>EP00230_Micromonas_polaris_P007127_CAMPEP_0117632912_NCGR_PEP_ID_MMETSP0802-20121206_4842_1_TAXON_ID_38833_ORGANISM_"Micromonas_sp._Strain_CCMP2099"_LENGTH_896_DNA_ID_CAMNT_0005437401_DNA_START_658_DNA_END_3347_DNA_ORIENTATION_/190-866
SS-------------------KLLE------------LER---------L-LAAKDAVMEP----GVM-DSL
R-------V-------------------------------------YV----A-S-G---------------
----------------------------G-R-------PA---------A--------------AI-EL---
------------------LSENYR-------GY-----------AQM------ASLV-CG-----WL--E--
-------------L------T-----------E--------------------------DMEPGGGHKHEGN
----------------------TAGGFTPLSPVAHFG---------------------------KDKDRGGD
ASAAATPRYYGDED-------DKDD----TPQGGTTVGRTESTP--TKHESCGNTPGA--------------
-VAEALLRWR----------------------------TRV------------------RRDETF-F---LE
-------K-----LIR-----KKFD-PRKV--------D-A------V-----------K----GR------
------------------------------PT--------WLTL------LL--------------------
-NSDR------------------G--RNVLF--------TL------AE--K----H---------------
-P------------N-CLLI-Q-----VA---------IQH---AWQH------------------------
--------------GHQDEV------K-ALG-------P-------------------AAAS----------
YFSI--------FH---QLLADHF-------R-DLIS----------------------A------------
------------------------------------GED--------------------------------E
----------V-------------------------K-L-------A----------AA------------V
K---------------------------A-------I---TSAGCQ--------SLA---T-----------
---------------YLFAQM----------------ML-ADL--------A--------------------
------------------NG-------------------G----------E---------------------
-----------------A------------------------------------------------------
-------------GLAGGDGGDNKEGVMSGAGGDTDSNNIRDTQS---KALA-TR-----------------
----VSQEL---------------AA-AAT------------------------------------------
---------------------------SA-------HG------------ASVV----RRI-----------
------------------------------------------------APLL--------------------
---AA-------------------------------------------------------------------
TDAD----------------------------------------------------------------AV--
--------------------------------------------AMT-A------VGEL-------------
---LQ-A------ADD---------------S-----------RRRR--G----------------------
-----------GGCG----------------------------AFP----PE----------M---------
------------------------------------LKKL-RA----------MY-----------------
-------F----------------------------------------------------------EEVPDG
ADAMETP--------------------PETSLP---------------------------------------
----------H---E------------------------K--------------------------------
-----------------------------------------P------------------------------
------------------------------------------------------------------------
--------------------------------------S---------------------------------
-----TTP----------------------LRTP-----ELLASLFQ-EAFRW-------------------
--D--------P----------------G-------VD------------------I-NRET----------
-----RT---RD----------------ACFDLIAAA-----------------------------------
---------------------------------T---------T-------A--------------------
----------------D-------------------G-----------------------------------
------------------------------------------------------------------------
-----------------------------------DGE----------------------------------
----------RL-------------------------------------------DAA-------------S
-ALRLTHDSL-----------AST----------------------TRG--A-P---------LSLD-----
---------------------------------------EES-------S---VL-T-TLHS-----SA---
----------V----------AAAGAL---------------------AWVK-S------------------
--------------------------------------------------------AM--------------
---GNPE-------------------H-Y--------K-Q--V---------------------------YA
A---------------------------TN-TA------V-YLQVM-SEVAK-KWPRL----RGQA------
------LDVITC----------ALH-A-M-----------------------GK------------------
------------------------------------GA-------------N--------------------
------EHT-H-----------LATLDTAVELV-E-------------------------------------
---------------------------------LG----------------------LVL------P-----
---------------ALD----AA-TS---------------------------------------------
-AWQ-------------------L--H-I----DPSHLRYFAGE---------------------VLEVA--
---------G------P----------PYSG---------------AF-AAAALRLLN--------------
----------------------------AANA-G--------------------------------------
---------------------------------------------------K--------------------
------------------------------------------------------------------------
-------------------------------------------------G---M------------------
------------------TR---------------------------------SA-----------------
----D-----------------------------------EFVEQ
>EP00231_Micromonas_pusilla_P003123_XP_003057878.1_predicted_protein_Micromonas_pusilla_CCMP1545/1-480
------------------------------------------------------------------------
------------------------------------------------------------------------
------------------------------------------------------------------------
------------------------------------------------------------------------
------------------------------------------------------------------------
------------------------------------------------------------------------
------------------------------------------------------------------------
---------------------------------------------------------------MH-F---LE
-------Q-----LIK-----KKFD-TRRV--------D-A------V-----------K----GR------
------------------------------PQ--------WLQR------LL--------------------
-NSDR------------------C--RAVLF--------AL------AE--A----H---------------
-P------------N-CLLI-T-----IA---------IQH---AWQH------------------------
--------------GHADEV------R-ALG-------P-------------------AAAS----------
YFSI--------FH---ELLAYHF-------R-SLID----------------------A------------
------------------------------------GDD--------------------------------E
----------E-------------------------K-R-------A----------LA------------A
D---------------------------A-------I---KTACCQ--------SLA---T-----------
---------------YLFAQM----------------ML-ADL--------A--------------------
------------------GG-------------------G----------D---------------------
-----------------A------------------------------------------------------
-------------GV----------------GGGGS----SNSQV---RALA-VR-----------------
----ISQEL---------------ET-TAA------------------------------------------
---------------------------AA-------HG------------LSTV----RKI-----------
------------------------------------------------APLL--------------------
---CA-------------------------------------------------------------------
SDAD----------------------------------------------------------------AA--
--------------------------------------------ATE-A------AGEL-------------
---LL-A------AAE---------------T-----------RERQEFG----------------------
-----------GAGG----------------------------GLP----QG----------I---------
------------------------------------LRKF-HD----------MY-----------------
-------L----------------------------------------------------------GDA-DA
AGA---------------------------------------------------------------------
--------------T------------------------K--------------------------------
-----------------------------------------P------------------------------
------------------------------------------------------------------------
--------------------------------------S---------------------------------
-----KAP----------------------LRHP-----DLLRSLFD-DAFRW-------------------
--A--------G----------------S-------GG------------------V-VR-P----------
-----ES---RD----------------ACVDLLVLA-----------------------------------
---------------------------------T---------T-------V--------------------
------------------------------------G-----------------------------------
------------------------------------------------------------------------
-----------------------------------DDE----------------------------------
----------AT-------------------------------------------TTK-------------A
-ALTETLSTC-----------ERA----------------------ARG--Q-Q---------PNV------
-------------------------------------------------A---AL-G-ELVQ-----IP---
----------A----------VAAGVL---------------------SWVR-S------------------
--------------------------------------------------------GL--------------
---GSPD-------------------H-Y--------R-D-PV---------------------------RA
K---------------------------AS-SA------A-YLSLA-ETVAK-RSPRF----RAEV------
------LDVVTV----------ALK-A-M-----------------------GK------------------
------------------------------------AQ-------------S--------------------
------EEL-H-----------LAVMDVAVEVV-A-------------------------------------
---------------------------------CG----------------------VVL------P-----
---------------ALE----VA-TK---------------------------------------------
-SWA-------------------S--L-V----DPSHLRYFVGE---------------------VLEFT--
---------A------P----------PFSG---------------DF-AGSVLRLLR--------------
----------------------------AAGT-R--------------------------------------
---------------------------------------------------R--------------------
------------------------------------------------------------------------
-------------------------------------------------G---M------------------
------------------LP---------------------------------SI-----------------
----D-----------------------------------AFVSE
>EP00232_Nephroselmis_pyriformis_P006497_CAMPEP_0182894612_NCGR_PEP_ID_MMETSP0034_2-20130328_25182_1_TAXON_ID_156128_ORGANISM_"Nephroselmis_pyriformis_Strain_CCMP717"_LENGTH_228_DNA_ID_CAMNT_0025028403_DNA_START_108_DNA_END_789_DNA_ORIENTATION_-/2-228
AS-------------------DLNQ------------LEK---------D-LSSPDAVMEA----GIF-KLL
S-------Q-------------------------------------YI----K-Y-G---------------
----------------------------G-K-------PT---------T--------------VV-EA---
------------------LSESYK-------GY-----------AQM------AHLL-CD-----WL--A--
-------------L------I-----------S--------------------------PEGAVED------
------------------------------------------------------------------------
-----------------------------TP-----------------------------------------
--------------------------------------SEF---------------------EVR-F---CQ
-------S-----LVK-----ERFD-SKEA--------D-K-V----F-----------S----EG------
-----------------------------QPL--------WLKD------LV--------------------
-EDPA------------------G--RSLIY--------DL------SE--K----H---------------
-R------------N-CNLL-S-----YA---------IQY---IWHK------------------------
--------------GHEDEI------A-GLS-------S--------------------ASA----------
HFDV--------FH---RLISRRL-------L-ALQH-----------------------------------
-------------------------------------NT--------------------------------V
----------A-------------------------E-L-------S----------EA------------V
R---------------------------E-------I---SKMCSY--------EQS---C-----------
---------------YLHASL----------------ML-RVV--------A--------------------
------------------GE-------------------P----------G---------------------
-----------------G------------------------------------------------------
-------------E------------------------------------RF-RR-----------------
----MWQEL---------------EX----------------------------------------------
------------------------------------------------------------------------
------------------------------------------------------------------------
------------------------------------------------------------------------
------------------------------------------------------------------------
------------------------------------------------------------------------
------------------------------------------------------------------------
------------------------------------------------------------------------
------------------------------------------------------------------------
------------------------------------------------------------------------
------------------------------------------------------------------------
------------------------------------------------------------------------
------------------------------------------------------------------------
------------------------------------------------------------------------
------------------------------------------------------------------------
------------------------------------------------------------------------
------------------------------------------------------------------------
------------------------------------------------------------------------
------------------------------------------------------------------------
------------------------------------------------------------------------
------------------------------------------------------------------------
------------------------------------------------------------------------
------------------------------------------------------------------------
------------------------------------------------------------------------
------------------------------------------------------------------------
------------------------------------------------------------------------
------------------------------------------------------------------------
------------------------------------------------------------------------
------------------------------------------------------------------------
------------------------------------------------------------------------
------------------------------------------------------------------------
------------------------------------------------------------------------
------------------------------------------------------------------------
------------------------------------------------------------------------
------------------------------------------------------------------------
------------------------------------------------------------------------
------------------------------------------------------------------------
------------------------------------------------------------------------
------------------------------------------------------------------------
------------------------------------------------------------------------
------------------------------------------------------------------------
---------------------------------------------
>EP00232_Nephroselmis_pyriformis_P011362_CAMPEP_0182883188_NCGR_PEP_ID_MMETSP0034_2-20130328_18237_1_TAXON_ID_156128_ORGANISM_"Nephroselmis_pyriformis_Strain_CCMP717"_LENGTH_251_DNA_ID_CAMNT_0025016321_DNA_START_1_DNA_END_752_DNA_ORIENTATION_-/1-251
------------------------------------------------------------------------
------------------------------------------------------------------------
--------------------------------------XY---------T--------------AV-G----
------------------------------------------------------------------------
------------------------------------------------------------------------
------------------------------------------------------------------------
------------------------------------------------------------------------
------------------------------------------------------------------------
----------------------------------------D-M----L-----------A----S-------
------------GR----------------------------------------------------------
------------------------------------------------------------------------
------------------------------------------------------------------------
------------------------------------------------------------------------
------------------------------------------------------------------------
------------------------------------------------------------------------
------------------------------------------------------------------------
------------------------------------------------------------------------
------------------------------------------------------------------------
------------------------------------------------------------------------
------------------------------------------------------------------------
------------------------------------------------------------------------
------------------------------------------------------------------------
------------------------------------------------------------------------
------------------------------------------------------------------------
------------------------------------------------------------------------
------------------------------------------------------------------------
------------------------------------------------------------------------
---------------A--------------------------------------------------------
---------------------------------------------S----AG----------D---------
------------------------------------VLKL-HK----------MY-----------------
-------S----------------------------------------------------------------
--------------------------------Q---------------------------------------
----------Q---Q------------------------L--------------------------------
-----------------------------------------P------------------------------
------------------------------------------------------------------------
--------------------------------------P---------------------------------
-----INA----------------------LRHV-----QCVHLLLS-EAF---------------------
--D--------P----------------S-------RP------------------L-PP------------
-----DR---QP----------------AYLRLLGLA-----------------------------------
---------------------------------A---------A-------A--------------------
----------------A-------------------D------R-----------REQG-------------
------------------------------------------------------------------------
-------GGL------------------------SMSG----------------------------------
----------VQ-------------------------------------------EVE-------------A
-ALRTLRDLL-----------EGA----------------------KLG-RA-----------PAA------
-------------------------------------------------ED-AEA-L-LGL-------P---
----------M----------VATALV---------------------LWVR-R------------------
--------------------------------------------------------KFA-------------
---SRDQ-------------------F-L----------S--G---------------------------EG
S---------------------------NS-SP------I-LVAMM-AAVAR-AHVMH----HAAL------
------LEVVGK----------GLR-V-S-----------------------HN------------------
T----------------A------------------SKA------------V--------------------
------PS----------------LVDLAVLIL-T-------------------------------------
---------------------------------LG----------------------SVD------R-----
---------------VMI----FM-EE---------------------------------------------
--FA-------------AC----E--Q-K----DPAVLARFATQ---------------------VLQVA--
---------A------G----------PYSP---------------PF-A----------------------
------------------------------------------------------------------------
------------------------------------------------------------------------
------------------------------------------------------------------------
------------------------------------------------------------------------
------------------------------------------------------------------------
---------------------------------------------
>EP00237_Pycnococcus_provasolii_P012498_CAMPEP_0205959336_NCGR_PEP_ID_MMETSP1459-20131121_55293_1_ASSEMBLY_ACC_CAM_ASM_001120_TAXON_ID_41880_ORGANISM_"Pycnococcus_provasolii_Strain_RCC931"_LENGTH_626_DNA_ID_CAMNT_0053331921_DNA_START_1_DNA_END_1881_DNA_OR/1-616
---------------------------------------------------LSTTDFVLYD---PALVETSL
A-------S-------------------------------------FI----S---S---------------
---------------------------HG-D-------SS---------ENAAAA---------AI-QA---
------------------LTASYE-------GT-----------PHV------AQLA-CS-----WL--A--
-------------Q------V-----------R--------------------------AADVKASQKGTAA
------------------------------------------------------------------------
-----------------PAASIDDA----TD-----------------------------------------
---------------------------------------EI---------------------ATT-M---LM
------RE------CT-----RAFT-----------------R----H-----------A----SIAL----
---------QLSLK----------G----TPP--------WMQA------ML--------------------
-EDKV------------------G--RKVLC--------NL------AE--I----H---------------
-P------------Q-DKLL-Q-----LA---------IHM---ICNT------------------------
--------------GHASEA------M-GMQ-------A--------------------AVRN---------
-LDV--------YK---AVLTSGL-------T-NALA-----------------------------------
-----------------------------------------------------------------------D
----------R-----------G-------------G---------G----------DE------------A
S---------------------------N-------V--DCE------------------------------
------------------GAR----------------LQ-RQATT------A--------------------
-----------------LARCAA---------------LSH---------ES--------------------
--------------YWFA------------------------------------------------------
-----------------------------------------------------VR-----------------
----TVEEL---------------RK-LAT------------------------------------------
---------------------------PR-----------------IAARCASL----RRALDAAA------
----------------------------------------------A---LR--------------------
---AG-------------------------------------------------------------------
P-----------------------GV-----------------------------------------LYKR-
-----------------------------------------TVTLQP-A------TADVPTTPGDAQLDDLA
SALLQAGG----HAPAK-------------------------------------------------------
--------------G-----------------------------------AN----------DAAP------
----------------------------------DALFRM-HT---------NMF-----------------
--STRGGGG---------------------------------------------------------------
--------------------------VGAGVSG-------------------------------------R-
--------------AGMG--------------------DPRV------------------------------
---------------------------------------IAP------------------------------
---------------------------------------------G--------------------------
--------------------------------------G---------------------------------
------------------------------LRH----HPRVTAALIA-LGF---------------------
--R--------P-----------------------FRA------------------A-SP------------
----------RD--------------VSRAIDCLAVL-----------------------------------
--------------------------------EA---------S-----REV--------------------
----------------D-------------------D------D----------------------------
-------------------------------DGEG-DVAE--------------------------------
----------------------------------EEQE----------------------------------
----------VR------------------------------------------SRVR-------------A
-SLIAALRVC-----------KRA------------------------------------------------
-------------------------------------------------S---TL-S-ATMP-----PPSTS
AAAAADEGEAV-LTAVSRR-LGCLALI---------------------HFAR-S------------------
--------------------------------------------------------LL--------------
---SGTD---------------------V-------------A-----------------------------
-------------------------------VP--------MLAPA------DGEPGL----CAAVW---DD
------FSFDDEG---------AFEAL-E---------------------AAAST-----------------
-----------------N------------------ALE---------------------------------
------PQVAR-----------PAAVVQLLCLC-AES-----------------------------------
-------------MPEV----------------AGDAC------------------EAAIH-----------
---------------ALW----RI------------------------------------------------
-GWE-------------GG----D--R-VG---AAALVEVFATS--S-----------------SVMAST--
---------S------P-----------------------------RV-VRAARNAVR--------------
------------------------------------------------------------------------
------------------------------------------------------I-----------------
---------------------------------------A--------------------------------
------------------------------------------------------------------------
------------------RRYPH------------------------------VL-----------G-----
----D-----------------------------------TFITS
>EP00238_Polyblepharides_amylifera_P013374_CAMPEP_0196583024_NCGR_PEP_ID_MMETSP1081-20130531_41743_1_TAXON_ID_36882_ORGANISM_"Pyramimonas_amylifera_Strain_CCMP720"_LENGTH_147_DNA_ID_CAMNT_0041903783_DNA_START_1_DNA_END_439_DNA_ORIENTATION_/1-123
------------------------------------------------------------------------
------------------------------------------------------------------------
------------------------------------------------------------------------
------------------------------------------------------------------------
------------------------------------------------------------------------
------------------------------------------------------------------------
------------------------------------------------------------------------
------------------------------------------------------------------------
------------------------------------------------------------------------
------------------------------------------------------------------------
------------------------------------------------------------------------
------------------------------------------------------------------------
------------------------------------------------------------------------
------------------------------------------------------------------------
------------------------------------------------------------------------
------------------------------------------------------------------------
------------------------------------------------------------------------
------------------------------------------------------------------------
------------------------------------------------------------------------
------------------------------------------------------------------------
------------------------------------------------------------------------
------------------------------------------------------------------------
------------------------------------------------------------------------
------------------------------------------------------------------------
------------------------------------------------------------------------
------------------------------------------------------------------------
------------------------------------------------------------------------
------------------------------------------------------------------------
------------------------------------------------------------------------
------------------------------------------------------------------------
------------------------------------------------------------------------
------------------------------------------------------------------------
------------------------------------------------------------------------
------------------------------------------------------------------------
------------------------------------------------------------------------
------------------------------------------------------------------------
------------------------------------------------------------------------
------------------------------------------------------------------------
------------------------------------------------------------------------
------------------------------------------------------------------------
------------------------------------------------------------------------
------------------------------------------------------------------------
------------------------------------------------------------------------
------------------------------------------------------------------------
------------------------------------------------------------------------
------------------------------------------------------------------------
------------------------------------------------------------------------
------------------------------------------------------------------------
-----------------------------------------------------------------------X
S---------------------------T--------------QLL-HSLAE-GQPLL----APAV------
------LEVLTG----------ALA-C-L-----------------------GK------------------
------------------------------------QS----------------------------------
------SDL-Q-----------NQVLDIAISLL-I-------------------------------------
---------------------------------NG----------------------HVE------H-----
---------------VMD----FA-EK---------------------------------------------
--WAK------------------GSSR-P----DPSLVRCFLAK---------------------VLKIA--
---------G------P----------PYSR---------------YF-AGSVIQLMS--------------
----------------------------IAGA-P--------------------------------------
---------------------------------------------------LD-------------------
------------------------------------------------------------------------
-----------------------------------------------------A------------------
------------------GE---------------------------------NF-----------------
----F-----------------------------------EFLKV
>EP00240_Pyramimonas_obovata_P013045_CAMPEP_0118928688_NCGR_PEP_ID_MMETSP1169-20130426_5886_1_TAXON_ID_36882_ORGANISM_"Pyramimonas_obovata_Strain_CCMP722"_LENGTH_244_DNA_ID_CAMNT_0006870725_DNA_START_1_DNA_END_735_DNA_ORIENTATION_/1-215
------------------------------------------------------------------------
------------------------------------------------------------------------
------------------------------------------------------------------------
------------------------------------------------------------------------
------------------------------------------------------------------------
------------------------------------------------------------------------
------------------------------------------------------------------------
------------------------------------------------------------------------
------------------------------------------------------------------------
------------------------------------------------------------------------
---------------------------SL-------------------------------------------
------------------------------------------------------------------------
------------------------------------------------------------------------
------------------------------------------------------------------------
------------------------------------------------------------------------
------------------------------------------------------------------------
------------------------------------------------------------------------
------------------------------------------------------------------------
------------------------------------------------------------------------
------------------------------------------------------------------------
------------------------------------------------------------------------
------------------------------------------------------------------------
------------------------------------------------------------------------
------------------------------------------------------------------------
------------------------------------------------------------------------
------------------------------------------------------------------------
------------------------------------------------------------------------
------------------------------------------------------------------------
------------------------------------------------------------------------
------------------------------------------------------------------------
------------------------------------------------------------------------
------------------------------------------------------------------------
------------------------------------------------------------------------
------------------------------------------------------------------------
------------------------------------------------------------------------
------------------------------------------------------------------------
------------------------------------------------------------------------
------------------------------------------------------------------------
------------------------------VDLLAWA-----------------------------------
---------------------------------C---------A-------A--------------------
----------------E-------------------D------S----------------------------
------------------------------------------------------------------------
-----RADTL------------------------QGGA----------------------------------
----------VA-------------------------------------------ATR-------------A
-AVVEALALV-----------EQL----------------------PGA--S-----------QLD------
---------------------------------------LEA-------R---ST-Q-VVLS-----TP---
----------V----------AAAGLL---------------------LWLG-Y------------------
--------------------------------------------------------QL--------------
---SSQA-------------------H-Y--------E-S--A---------------------------YT
S---------------------------TA-TP------L-YLKLA-SLVAE-GQPLL----AQRI------
------LDVMLA----------ALE-C-L-----------------------CK------------------
------------------------------------TA----------------------------------
------PEL-Q-----------QEILGIAIVLL-R-------------------------------------
---------------------------------NG----------------------HVE------E-----
---------------VMT----FA-DQ---------------------------------------------
--WAN------------------GKAH-P----DPSLVRYFLTK---------------------LLRIT--
---------E------P----------PYSH---------------FF-ASAVIRLMS--------------
----------------------------LAGE-P--------------------------------------
---------------------------------------------------VD-------------------
------------------------------------------------------------------------
-----------------------------------------------------A------------------
------------------RE---------------------------------HL-----------------
----V-----------------------------------EFVES
>EP00241_Pyramimonas_parkeae_P000942_CAMPEP_0114229488_NCGR_PEP_ID_MMETSP0058-20121206_2934_1_TAXON_ID_36894_ORGANISM_"Pyramimonas_parkeae_CCMP726"_LENGTH_561_DNA_ID_CAMNT_0001340567_DNA_START_229_DNA_END_1914_DNA_ORIENTATION_-/1-534
----------------------------------------------------------MEP----SIL-DTL
R-------R-------------------------------------YV----A-A-G---------------
----------------------------G-K-------PT---------E--------------AI-GF---
------------------ISENYR-------GY-----------AQM------ASLV-CG-----WL--D--
-------------H------L-----------E--------------------------DDP----------
------------------------------------------------------------------------
-----------------------SE----KG-----------------------------------------
---------------------------------------QG---------------------EAK-Y---LA
-------E-----LVK-----EKFD-PRQA--------D-T-V----F-----------S----SK------
------------AD----------D----VPG--------WLKD------IM--------------------
-QDRH------------------G--RSLLY--------EL------AD--Q----H---------------
-R------------N-CLLL-S-----CA---------IQS---IWKA------------------------
--------------GYESEV------A-SRS-------V--------------------AAA----------
YFEV--------LV---QMLSQKL-------K-AFVS----------------------T------------
-------------------------------------SD--------------------------------P
----------L-------------------------A-C-------T----------EI------------A
I---------------------------Q-------L---RNTVCS--------SQE---A-----------
---------------YVFTQL----------------LL-SGL--------E--------------------
------------------GE-------------------AH---------G---------------------
-----------------G------------------------------------------------------
-------------P------------------------------------AC-RR-----------------
----LMQEL---------------EQ-GAA------------------------------------------
---------------------------NH-------------------LSTTLV----RKM-----------
------------------------------------------------APLW--------------------
---AG-----------------------------------------------NAH-----------------
-------------------------------------------------------------------EAE--
--------------------------------------------AAA-A------VADL-------------
------T------SAL--------------------------------------------------------
---------------------------------------------A----HN----------D---------
------------------------------------LARV-HG----------LY-----------------
-------R----------------------------------------------------------------
--------------------------------S---------------------------------------
----------D---A------------------------P--------------------------------
-----------------------------------------P------------------------------
[truncated: 1,954,183 more chars]
