# Supplementary material for: Evolution of promoter-proximal pausing enabled a new layer of transcription control
Source: bioRxiv. 2024 Oct 12:2023.02.19.529146. Preprint. [Version 2] doi: 10.1101/2023.02.19.529146 (PMC11482795; doi:10.1101/2023.02.19.529146)
Supplement: Supplement 1 [file media-1.zip › Other Supplemental Materials/NELFE/FinalNELFEcandidates_renamed.fasta]

>Opisthokonta_Metazoa_EP00110_Nematostella_vectensis_P008009_XP_001625410.1_predicted_protein_Nematostella_vectensis
MVLPKDLTAEEEYLLKKFALLKKKRKLLQKSKEKTETAVKVTKPGTKRDIPEQTHAPEDA
KEIAKKLIASGEVKLKKDPQHREFKRAKTECRKNRQESLDRPSASQRASSPTTAEEKRSQ
MKRDLYDRFVPSLGNSGPGARNFRSNERRRGKTVFVSGIGLTEEILKEEFNHLGHVERVN
FEKNRSQGFVTFDTWEAADKAIDEMNGLKVQHVHIRVSMARRQPNMDEMHGQGGRQLTSR
DGKGGPGPTSREDPRDLLTYDDIDF
>Opisthokonta_Metazoa_EP00060_Petromyzon_marinus_P015340
MVVFAPAVSEQPTVDGAAATEQAKKLMKSGAISAIRPETKSSGFKRSRTLEGKLKANVRR
PQVKNLYERGNTIYVNGSGITDEILQTAFSSIGPVLNVTMERARRHEHQSHRLPQHWEKH
LFISVRHHNLRVLAVYAYSCGFVTFEKMESADQAIAEMNGAVVSDVRLRVSLARRQPKIE
ATAGTSPWSTLASPPYSRYGKTNSYPRMSSVQRELSISQIDTENRYHSRKCIVRDLEPTK
PQFIK
>Opisthokonta_Metazoa_EP00072_Mus_musculus_P002078
MLVIPPGLSEEEEALQKKFNKLKKKKKALLALKKQSSSGPASQGGVKRSLSEQPVVDTAT
ATEQAKQLVKSGAISAIKAETKNSGFKRSRTLEGKLKDPEKGPVPTFQPFQRSMSADEDL
QEPSRRPQRKSLYESFVSSSDRLRELGQDGEEAEAPGAGDGPPRGFDWSYEEHGSARSSA
SPPRSRSRDRSHDRSRDRDRDKERDRDRDRDRDRDRDKDKDRDRDRDRDRDRDRERDREG
PFRRSDSFPERRAPRKGNTLYVYGEDMTPTLLRGAFSPFGNIIDLSMDPPRNCAFVTYEK
MESADQAVAELNGTQVESVQLKVNIARKQPMLDAATGKSVWGSLAVQNSPKGCHRDKRTQ
IVYSDDL
>Opisthokonta_Metazoa_EP00085_Daphnia_pulex_P008684
MVYLHFPSNLTEEELMLQTKYQKLKKKKKALQALKAPKPEPEKTPALKRPAEARDAREVA
KKLLKSGAISAIPKPSEKTETTGFKRSRGLERKLSSSDRAPSGFQPFSSSQGSMVSNEEH
VTHEARTKSKVPNLYENFISSRESDAEPASISPTNPKETPTSPAISPVFGYSITEEILKK
AFQSFGNVVNISMEIEKNCGFVTFDKTTSADRAISEMNGSMVSGIQLKVSLARRQPVIEP
INDASSSATWSTIAARNSQKGSYKDKRDLVTYEEELF
>Opisthokonta_Metazoa_EP00057_Strongylocentrotus_purpuratus_P032969_XP_789598.2_PREDICTED_negative_elongation_factor_E_Strongylocentrotus_purpuratus
MGYSNKLTEEEEMLQKKFAKLRKKKKMIQQLRQSKSNPQTPTTPQPKATKRPAETSQEDA
RELAKKVLAAQHSKSNKPENKEKGFKRSRNLERQRNQDKPVSAAPSYKPFDDHKSGLRGA
NEQSSSPSVDSSKKSLYDSFVSSGTLEDEKRGFNQEGGKKQGHTIFVTSPEISEDLCKQA
FSRFGTMANVSLEVERKRAFITFDKMEDADKAIEEMNGTMVNGMTVRVAMARRQPSLEAV
QNNTNSPWTKIAGGITKTRPKDSREVVVYDNDDPFA
>Opisthokonta_Metazoa_EP00059_Ciona_intestinalis_P004836_XP_002128038.1_negative_elongation_factor_E-like_Ciona_intestinalis
MVFSSKLTEEEQMLKRQYEVLRNLKKELKVLTLKRKQAQEESSGNTASSNKQNKTILPGT
KGPGTKPQDFLATKQKLAVKPIKSFNAAANTEAAKQLLKSGAIHVKAEKKTAFKRSSNLK
RKLTTETDQTKRSTFQSFSTGSDSTGTDNEEIAESKISKLDTDNAQPISEHYKPKKEQRT
RAPRREKKTEKKAPRKGNTLYVHGYVVSEKMIEQYFSKFGNIIKVNMEREKNSAFVSYDT
FEAAEHAISELDDSLVDDCRVKVSLARHQPLLASVTQETPWGGLAERGDKGASIPDSRTL
VTYGDDLF
>Opisthokonta_Metazoa_EP00067_Danio_rerio_P037818_XP_021323721.1_negative_elongation_factor_E_isoform_X1_Danio_rerio
MTTDYVIFTRQVRIYCRRSSHKIYSLNLGSSKMAIFPSSLTEDEEALQKKYAKLKKKKKA
LMALKKQSSTNQTSQTGLKRTLSDQPVVDTATATEQAKMLIKSGAISAIKSENKNSGFKR
SRMLEGKLKDPEKGPAPAFLPFQRSVSTDEEPPDSAKRIHRKSLYESFVPGDRSRDEEAG
MPSRDSERDREREMDWERDRERDRDRERDRERGRERERDRERERDRSRDGERDRERDRDR
DRERDRERDGPYRRSDSYPERRGVRKGNTVYVYGTGLVEDSLRTAFAQHGNIIDLSMDSP
RNCAFVTFEKIESADQAVAELNGTTVGDVNIKVSIARKQPMLDAATGKSVWASLAVQNSA
KGSYRDKRSQVVYSEDFL
>Opisthokonta_Metazoa_EP00074_Homo_sapiens_P032649_NP_002895.3_negative_elongation_factor_E_Homo_sapiens
MLVIPPGLSEEEEALQKKFNKLKKKKKALLALKKQSSSSTTSQGGVKRSLSEQPVMDTAT
ATEQAKQLVKSGAISAIKAETKNSGFKRSRTLEGKLKDPEKGPVPTFQPFQRSISADDDL
QESSRRPQRKSLYESFVSSSDRLRELGPDGEEAEGPGAGDGPPRSFDWGYEERSGAHSSA
SPPRSRSRDRSHERNRDRDRDRERDRDRDRDRDRERDRDRDRDRDRDRERDRDRERDRDR
DREGPFRRSDSFPERRAPRKGNTLYVYGEDMTPTLLRGAFSPFGNIIDLSMDPPRNCAFV
TYEKMESADQAVAELNGTQVESVQLKVNIARKQPMLDAATGKSVWGSLAVQNSPKGCHRD
KRTQIVYSDDVYKENLVDGF
>Opisthokonta_Metazoa_EP00076_Gallus_gallus_P029946_XP_015154253.1_negative_elongation_factor_E_Gallus_gallus
MLTLPPGLTEEEEALQKRFAKLRKKKKALLALKKQQSNTGPSSQGGIKRSMSDQPPVDTA
TATEQAKLLVKSGAISAIKAETKNSGFKRSRTLEGKLKDPEKGPAPTFQPFQRSVSADDD
TPESRRPQRKSLYESFVSASERLREPEAGGGRGDPPERGERDRRLDWEQEPEPEERGGRE
REASFRRSDSFPERPSPRKGNTLYVHGAELSPELLRSAFSPFGAIIDLSLDSPRNCAFVT
YEKMESADQAMAELNGAVVQDVQLRVSIARKQPLLDAATGKSLWGSLAVKNSAKGSHRDK
RAQVVYNEDLFGGQ
>Opisthokonta_Metazoa_EP00090_Calanus_glacialis_P035996_TRINITY_DN61417_c0_g1_i1.p1_TRINITY_DN61417_c0_g1_TRINITY_DN61417_c0_g1_i1.p1_ORF_type_complete_len_285_score_114.88_TRINITY_DN61417_c0_g1_i1_97-951
MVLHFPNKLTEEEEALQSKYAKLRRKKKQLQDVNKPKQEPEQNKLKRPSEAKDAKEVAKK
LMKSGAMKAIKNSLQKEKSKDEKTIGSFKRSKGFERKLNGMDRAMSSYQPFSATHGPGGG
FDTGGEDFEPEIPEALQKSKQKNLYENFVKERDREERGLKEDTQNKPRVGHTVYVYGYGI
TEDMLRTTFTQYGQIVNISMEVEKNCGFITYEKVESTERSIAEVNGTQVGGVQLKVSLAR
RQPVIDPINDASSSSTWSTIAASHSQKGSHRDKREMVTYDEDIF
>Opisthokonta_Metazoa_EP00096_Caligus_rogercresseyi_P015025_TRINITY_DN747_c0_g1_i1.p1_TRINITY_DN747_c0_g1_TRINITY_DN747_c0_g1_i1.p1_ORF_type_5prime_partial_len_313_score_96.63_TRINITY_DN747_c0_g1_i1_39-977
FNHKRDFCLSDGLIGVILVISLLRIMVYVNFPSQLTDEELMLQGKYGKLKKKKKQLAALK
APKPSEADKVSKKVMEARDSKEVAKKLLRSGALQAIQKSVEKNEKSKGFKRSQGWERKCA
DPRALSGYQPFSATHGPGGGFDTGADDLNPDPPPSAPPPTAASSSSSSSSGNKKVKDLYE
SFVSARDREERKGDKGGAHTVYVHGFNVTQELLRSTFSPLGKIVNISMEVDKNCGFITFE
KEETAVRAIADFHEATVQGISLKVTKARRQIIVDPINDASSSATWSSIAASHSQKGSYND
KRDLVTYDLDIF
>Opisthokonta_Metazoa_EP00099_Drosophila_melanogaster_P021112_NP_648241.1_negative_elongation_factor_E_Drosophila_melanogaster
MVYIHFPNNLTEEEQMLQAKYQKLKKKKKALQAHKAPKPEPESSLTLKRPTDARDAREVA
RKLIKSGAIPAIQKQTKQDQTSFKRPKGQERAKRSTSETTVASYQPFSSTQNDVAQETII
SEIIKEEPRRQNLYQHFATERDREERGMPEKVPMDTAQPEKPRAGNTIFVSGNKVTEDFL
KKTFNDYGTIVNVSMEIEKSRGFVSFAKPESADRAIAEIHGKNVNGINLQVQLARRQPQI
EPINDASSSAVWSSIAASKSQKGSHKDHREMVQYDEDFLL
>Opisthokonta_Metazoa_EP00103_Capitella_teleta_P008961_ELT95924.1_hypothetical_protein_CAPTEDRAFT_219286_Capitella_teleta
MVYIHLPNHLTDEEEMLQKKFAKLRKKKKAVLALRAPKPEPKPEVVETKKRPAEAAADAT
AQAKKLLKLGVVVQIKYSNLVTRGMFFIQVLDRNVKVQTSFWFMDKQVRIEDLEQLQVQF
KSREFGLLKAIKLGVDKKDQHSFKRTKRQKETEKAPVGFQPYSPVHTPEFEPEKPNPEGI
SRPRIKSLQESFISAARRESEGVGRPEYRKISLDAQRQWCDITCYVGPYERRERRAPKKG
KTIYVKGPGLNEEILHSAFGSIGNIVNVSMEAERNNGFVTFETMEAAADAIKQMHECKVG
NVQLHVSMAFNQPSFDPPPPTISSTSGGVSEVWGSMFFCLFAAKSKSKKAPESDQAGEGR
DVVAYDVDMFDM
>Opisthokonta_Metazoa_dryas_iulia_helico3_core_32_85_1__scaffold__EI-a-scaffold-27570
MVYLHFPSNLTEEELMLQAKYQKLKKKKKALQALKAPKQEPEKPILPKRPTEARDAREIARKLIKSGAIQAIKSPPPQPQNATFKRPKGRERKLSGSTGSTGGVASYQPFSASQEPPPPEEKSAPRVKYLYDSFVTAREK
