# Supplementary material for: Evolution of promoter-proximal pausing enabled a new layer of transcription control
Source: bioRxiv. 2024 Oct 12:2023.02.19.529146. Preprint. [Version 2] doi: 10.1101/2023.02.19.529146 (PMC11482795; doi:10.1101/2023.02.19.529146)
Supplement: Supplement 1 [file media-1.zip › Other Supplemental Materials/NELFE/NELFElikefinal.linsi.gappyout.LGC20G.splits.nex]

#nexus

BEGIN Taxa;
DIMENSIONS ntax=190;
TAXLABELS
[1] 'EP00023_Dictyostelium_discoideum_P000090_XP_001134510.1_RNA-binding_region_RNP-1_domain-containing_protein_Dictyostelium_discoideum_AX4'
[2] 'EP00023_Dictyostelium_discoideum_P000734_XP_629007.1_RNA-binding_region_RNP-1_domain-containing_protein_Dictyostelium_discoideum_AX4'
[3] 'EP00023_Dictyostelium_discoideum_P011815_XP_646268.1_RNA-binding_region_RNP-1_domain-containing_protein_Dictyostelium_discoideum_AX4'
[4] 'EP00057_Strongylocentrotus_purpuratus_P000059_NP_001091917.1_polyA-binding_protein_Strongylocentrotus_purpuratus'
[5] 'EP00057_Strongylocentrotus_purpuratus_P008276_XP_011662750.1_PREDICTED_nucleolysin_TIAR_isoform_X2_Strongylocentrotus_purpuratus'
[6] 'EP00072_Mus_musculus_P005540_NP_001157308.1_poly_A__binding_protein_cytoplasmic_3_Mus_musculus'
[7] 'EP00072_Mus_musculus_P013639_NP_032800.2_polyadenylate-binding_protein_1_Mus_musculus'
[8] 'EP00081_Caenorhabditis_elegans_P000493_NP_001021709.1_Polyadenylate-binding_protein_Caenorhabditis_elegans'
[9] 'EP00081_Caenorhabditis_elegans_P000494_NP_001021710.1_Polyadenylate-binding_protein_Caenorhabditis_elegans'
[10] 'EP00081_Caenorhabditis_elegans_P026678_NP_510260.1_Polyadenylate-binding_protein_Caenorhabditis_elegans'
[11] 'EP00085_Daphnia_pulex_P017937_EFX77787.1_polyadenylate_binding_protein_cytoplasmic_1_Daphnia_pulex'
[12] 'EP00085_Daphnia_pulex_P026030_EFX85880.1_hypothetical_protein_DAPPUDRAFT_20224_partial_Daphnia_pulex'
[13] 'EP00099_Drosophila_melanogaster_P013783_NP_476667.1_poly_A__binding_protein_isoform_A_Drosophila_melanogaster'
[14] 'EP00110_Nematostella_vectensis_P007905_XP_001625306.1_predicted_protein_Nematostella_vectensis'
[15] 'EP00110_Nematostella_vectensis_P008009_XP_001625410.1_predicted_protein_Nematostella_vectensis'
[16] 'EP00110_Nematostella_vectensis_P009578_XP_001626979.1_predicted_protein_Nematostella_vectensis'
[17] 'EP00120_Capsaspora_owczarzaki_P004381_XP_004348927.1_RNA_binding_protein_Capsaspora_owczarzaki_ATCC_30864'
[18] 'EP00120_Capsaspora_owczarzaki_P004502_XP_004349052.1_poly_A_binding_protein_Capsaspora_owczarzaki_ATCC_30864'
[19] 'EP00120_Capsaspora_owczarzaki_P005201_XP_004363292.2_polyadenylate-binding_protein_Capsaspora_owczarzaki_ATCC_30864'
[20] 'EP00125_Sphaeroforma_arctica_P008367_XP_014151442.1_hypothetical_protein_SARC_10001_Sphaeroforma_arctica_JP610'
[21] 'EP00125_Sphaeroforma_arctica_P009619_XP_014152694.1_polyadenylate-binding_protein_1_Sphaeroforma_arctica_JP610'
[22] 'EP00125_Sphaeroforma_arctica_P010416_XP_014153491.1_polyadenylate-binding_protein_1_Sphaeroforma_arctica_JP610'
[23] 'EP00144_Saccharomyces_cerevisiae_P001746_NP_011092.1_polyadenylate-binding_protein_Saccharomyces_cerevisiae_S288C'
[24] 'EP00144_Saccharomyces_cerevisiae_P004589_NP_014382.1_Pub1p_Saccharomyces_cerevisiae_S288C'
[25] 'EP00144_Saccharomyces_cerevisiae_P005805_NP_116678.1_Pes4p_Saccharomyces_cerevisiae_S288C'
[26] 'EP00145_Schizosaccharomyces_pombe_P001967_NP_593377.1_mRNA_export_shuttling_protein_Schizosaccharomyces_pombe'
[27] 'EP00145_Schizosaccharomyces_pombe_P003965_NP_595599.1_putative_RNA-binding_protein_Mrd1_Schizosaccharomyces_pombe'
[28] 'EP00145_Schizosaccharomyces_pombe_P004882_NP_596601.2_putative_mRNA_processing_factor_Schizosaccharomyces_pombe'
[29] 'EP00260_Arabidopsis_thaliana_P004736_NP_001185184.1_poly_A__binding_protein_8_Arabidopsis_thaliana'
[30] 'EP00260_Arabidopsis_thaliana_P026611_NP_179916.1_poly_A__binding_protein_4_Arabidopsis_thaliana'
[31] 'EP00260_Arabidopsis_thaliana_P034088_NP_195137.5_poly_A__binding_protein_2_Arabidopsis_thaliana'
[32] 'EP00265_Oryza_sativa_P011152_NP_001054296.1_Os04g0682400_Oryza_sativa_Japonica_Group'
[33] 'EP00265_Oryza_sativa_P017430_NP_001061515.1_Os08g0314800_Oryza_sativa_Japonica_Group'
[34] 'EP00265_Oryza_sativa_P018385_NP_001062583.1_Os09g0115400_Oryza_sativa_Japonica_Group'
[35] 'EP00267_Zea_mays_P013267_NP_001151785.1_uncharacterized_protein_LOC100285420_Zea_mays'
[36] 'EP00267_Zea_mays_P018162_NP_001307816.1_uncharacterized_protein_LOC100381531_Zea_mays'
[37] 'EP00267_Zea_mays_P019295_NP_001337047.1_uncharacterized_protein_LOC100502035_Zea_mays'
[38] 'EP01134_Creolimax_fragrantissima_P000915_CFRG0915T1'
[39] 'EP01134_Creolimax_fragrantissima_P002140_CFRG2140T1'
[40] 'EP01134_Creolimax_fragrantissima_P003371_CFRG3371T1'
[41] 'EP00060_Petromyzon_marinus_P015340'
[42] 'EP00060_Petromyzon_marinus_P022713'
[43] 'EP00060_Petromyzon_marinus_P035466'
[44] 'EP00060_Petromyzon_marinus_P036816'
[45] 'EP00060_Petromyzon_marinus_P043697'
[46] 'EP00072_Mus_musculus_P002078'
[47] 'EP00085_Daphnia_pulex_P008684'
[48] 'EP00074_Homo_sapiens_P006354_NP_001129126.1_polyadenylate-binding_protein_4_isoform_3_Homo_sapiens'
[49] 'EP00074_Homo_sapiens_P032332_NP_002559.2_polyadenylate-binding_protein_1_Homo_sapiens'
[50] 'EP00074_Homo_sapiens_P032965_NP_003243.1_nucleolysin_TIAR_isoform_1_Homo_sapiens'
[51] 'EP00074_Homo_sapiens_P042964_NP_112241.2_polyadenylate-binding_protein_3_Homo_sapiens'
[52] 'EP00002_Diphylleia_rotans_P029294_TRINITY_DN595_c0_g1_i10.p1_TRINITY_DN595_c0_g1_TRINITY_DN595_c0_g1_i10.p1_ORF_type_complete_len_496_score_114.26_TRINITY_DN595_c0_g1_i10_541-2028'
[53] 'EP00004_Rigifila_ramosa_P025432_TRINITY_DN7607_c2_g1_i5.p1_TRINITY_DN7607_c2_g1_TRINITY_DN7607_c2_g1_i5.p1_ORF_type_internal_len_559_score_90.87_TRINITY_DN7607_c2_g1_i5_1-1674'
[54] 'EP00006_Acanthamoeba_castellanii_P000693_ELR24858_pep_supercontig_Acastellanii.strNEFF_v1_scf7180000084741_920151_924110_1_gene_ACA1_175320_transcript_ELR24858_gene_biotype_protein_coding_transcript_biotype_protein_coding_description_RNA_recognition_moti'
[55] 'EP00022_Cavenderia_fasciculata_P000684_XP_004350647.1_RNA-binding_region_RNP-1_domain-containing_protein_Cavenderia_fasciculata'
[56] 'EP00026_Physarum_polycephalum_P002365_Phypoly_transcript_02371.p1_GENE.Phypoly_transcript_02371_Phypoly_transcript_02371.p1_ORF_type_complete_len_856_score_214.47_Phypoly_transcript_02371_106-2673'
[57] 'EP00201_Polytomella_parva_P008028_CAMPEP_0175053142_NCGR_PEP_ID_MMETSP0052_2-20121109_8758_1_TAXON_ID_51329_ORGANISM__Polytomella_parva_Strain_SAG_63-3__NCGR_SAMPLE_ID_MMETSP0052_2_ASSEMBLY_ACC_CAM_ASM_000194_LENGTH_639_DNA_ID_CAMNT_0016317639_DNA_START_'
[58] 'EP00206_Coccomyxa_subellipsoidea_P005153_XP_005647702.1_hypothetical_protein_COCSUDRAFT_42089_Coccomyxa_subellipsoidea_C-169'
[59] 'EP00255_Erythranthe_guttata_P024883_XP_012852145.1_PREDICTED_splicing_factor_U2af_large_subunit_A-like_isoform_X1_Erythranthe_guttata'
[60] 'EP00256_Glycine_max_P061397_XP_014630489.1_splicing_factor_U2af_large_subunit_A_isoform_X1_Glycine_max'
[61] 'EP00284_Hemiselmis_tepida_P015824_CAMPEP_0174922708_NCGR_PEP_ID_MMETSP1355-20121228_6067_1_TAXON_ID_464990_ORGANISM__Hemiselmis_tepida_Strain_CCMP443__LENGTH_380_DNA_ID_CAMNT_0016168325_DNA_START_1_DNA_END_1136_DNA_ORIENTATION_'
[62] 'EP00316_Scyphosphaera_apsteinii_P013260_CAMPEP_0119344824_NCGR_PEP_ID_MMETSP1333-20130426_107168_1_TAXON_ID_418940_ORGANISM__Scyphosphaera_apsteinii_Strain_RCC1455__LENGTH_209_DNA_ID_CAMNT_0007357273_DNA_START_65_DNA_END_694_DNA_ORIENTATION_-'
[63] 'EP00365_Plasmodium_falciparum_P002280_XP_001349956.1_splicing_factor_1_Plasmodium_falciparum_3D7'
[64] 'EP00404_Azadinium_spinosum_P023020_CAMPEP_0180617938_NCGR_PEP_ID_MMETSP1037_2-20121125_33307_1_TAXON_ID_632150_ORGANISM__Azadinium_spinosum_Strain_3D9__LENGTH_517_DNA_ID_CAMNT_0022637931_DNA_START_1_DNA_END_1553_DNA_ORIENTATION_'
[65] 'EP00440_Ansanella_granifera_P042086_gb_GFBE01045622.1_.p1_GENE.gb_GFBE01045622.1_gb_GFBE01045622.1_.p1_ORF_type_5prime_partial_len_338_score_36.14_gb_GFBE01045622.1_1-1014'
[66] 'EP00440_Ansanella_granifera_P062003_gb_GFBE01067221.1_.p1_GENE.gb_GFBE01067221.1_gb_GFBE01067221.1_.p1_ORF_type_5prime_partial_len_260_score_44.07_gb_GFBE01067221.1_1-780'
[67] 'EP00441_Pelagodinium_beii_P008201_CAMPEP_0197708010_NCGR_PEP_ID_MMETSP1338-20131121_127739_1_TAXON_ID_43686_ORGANISM__Pelagodinium_beii_Strain_RCC1491__NCGR_SAMPLE_ID_MMETSP1338_ASSEMBLY_ACC_CAM_ASM_000754_LENGTH_317_DNA_ID_CAMNT_0043291937_DNA_START_1_D'
[68] 'EP00441_Pelagodinium_beii_P035190_CAMPEP_0197629532_NCGR_PEP_ID_MMETSP1338-20131121_7341_1_TAXON_ID_43686_ORGANISM__Pelagodinium_beii_Strain_RCC1491__NCGR_SAMPLE_ID_MMETSP1338_ASSEMBLY_ACC_CAM_ASM_000754_LENGTH_153_DNA_ID_CAMNT_0043200583_DNA_START_1_DNA'
[69] 'EP00442_Polarella_glacialis_P003382_CAMPEP_0115119422_NCGR_PEP_ID_MMETSP0227-20121206_45082_1_TAXON_ID_89957_ORGANISM__Polarella_glacialis_Strain_CCMP_1383__LENGTH_542_DNA_ID_CAMNT_0002520889_DNA_START_1_DNA_END_1628_DNA_ORIENTATION_'
[70] 'EP00445_Apocalathium_hangoei_P094618_CAMPEP_0204243118_NCGR_PEP_ID_MMETSP0361-20130328_96221_1_ASSEMBLY_ACC_CAM_ASM_000343_TAXON_ID_268821_ORGANISM__Scrippsiella_Hangoei_Strain_SHTV-5__LENGTH_580_DNA_ID_CAMNT_0051215965_DNA_START_1_DNA_END_1739_DNA_ORIEN'
[71] 'EP00467_Chlorarachnion_reptans_P004521_CAMPEP_0114498780_NCGR_PEP_ID_MMETSP0109-20121206_7058_1_TAXON_ID_29199_ORGANISM__Chlorarachnion_reptans_Strain_CCCM449__LENGTH_485_DNA_ID_CAMNT_0001676287_DNA_START_182_DNA_END_1639_DNA_ORIENTATION_-'
[72] 'EP00471_Norrisiella_sphaerica_P006509_CAMPEP_0184489676_NCGR_PEP_ID_MMETSP0113_2-20130426_16104_1_TAXON_ID_91329_ORGANISM__Norrisiella_sphaerica_Strain_BC52__LENGTH_304_DNA_ID_CAMNT_0026873239_DNA_START_452_DNA_END_1366_DNA_ORIENTATION_'
[73] 'EP00472_Partenskyella_glossopodia_P012723_CAMPEP_0197541346_NCGR_PEP_ID_MMETSP1318-20131121_67108_1_TAXON_ID_552666_ORGANISM__Partenskyella_glossopodia_Strain_RCC365__LENGTH_241_DNA_ID_CAMNT_0043100509_DNA_START_399_DNA_END_1125_DNA_ORIENTATION_'
[74] 'EP00656_Telonema_subtile_P042163_TRINITY_DN4764_c0_g1_i5.p1_TRINITY_DN4764_c0_g1_TRINITY_DN4764_c0_g1_i5.p1_ORF_type_5prime_partial_len_281_score_41.24_TRINITY_DN4764_c0_g1_i5_430-1272'
[75] 'EP00698_Gefionella_okellyi_P000656_TRINITY_DN10580_c0_g1_i1.p1_TRINITY_DN10580_c0_g1_TRINITY_DN10580_c0_g1_i1.p1_ORF_type_5prime_partial_len_321_score_23.53_TRINITY_DN10580_c0_g1_i1_494-1456'
[76] 'EP00745_Piridium_sociabile_P002909_TRINITY_DN117818_c0_g1_i1.p1_TRINITY_DN117818_c0_g1_TRINITY_DN117818_c0_g1_i1.p1_ORF_type_5prime_partial_len_117_score_31.49_TRINITY_DN117818_c0_g1_i1_191-541'
[77] 'EP00770_Monocercomonoides_exilis_P002314_MONOS_2299.1-p1_transcript_MONOS_2299.1_gene_MONOS_2299_organism_Monocercomonoides_exilis_PA203_gene_product_unspecified_product_transcript_product_unspecified_product_location_Mono_scaffold00047_9713-11727_protei'
[78] 'EP00771_Trimastix_marina_P001652_gnl_Trimastix_PCT_2738.p1_GENE.gnl_Trimastix_PCT_2738_gnl_Trimastix_PCT_2738.p1_ORF_type_5prime_partial_len_572_score_108.48_gnl_Trimastix_PCT_2738_2-1717'
[79] 'EP00802_Teleaulax_amphioxeia_P013816_Tamp_13870.p1_GENE.Tamp_13870_Tamp_13870.p1_ORF_type_3prime_partial_len_560_score_43.94_Tamp_13870_2-1621'
[80] 'EP00821_Plasmodium_berghei_P003929_XP_034423527.1_splicing_factor_1_putative_Plasmodium_berghei_ANKA'
[81] 'EP00850_Spirogloea_muscicola_P011569_SM000072S21203_mRNA_locus_s72_326689_331797_translate_table_standard'
[82] 'EP00899_Mesostigma_viride_P028496_jgi_Mesvir1_8831_Mv02732-RA.2'
[83] 'EP00923_Selenidium_pygospionis_P006787_GHVN01011657.1.p1_GENE.GHVN01011657.1_GHVN01011657.1.p1_ORF_type_complete_len_846_score_195.38_GHVN01011657.1_100-2637'
[84] 'EP00930_Biecheleria_cincta_P088091_TRINITY_DN7732_c0_g1_i1.p1_TRINITY_DN7732_c0_g1_TRINITY_DN7732_c0_g1_i1.p1_ORF_type_complete_len_507_score_115.40_TRINITY_DN7732_c0_g1_i1_94-1584'
[85] 'EP00930_Biecheleria_cincta_P088749_TRINITY_DN77_c0_g3_i1.p1_TRINITY_DN77_c0_g3_TRINITY_DN77_c0_g3_i1.p1_ORF_type_complete_len_510_score_117.52_TRINITY_DN77_c0_g3_i1_35-1564'
[86] 'EP00931_Biecheleriopsis_adriatica_P035715_TRINITY_DN2057_c0_g1_i2.p1_TRINITY_DN2057_c0_g1_TRINITY_DN2057_c0_g1_i2.p1_ORF_type_complete_len_524_score_149.87_TRINITY_DN2057_c0_g1_i2_36-1607'
[87] 'EP01015_Nassula_variabilis_P012754_TRINITY_DN203_c0_g1_i1.p1_TRINITY_DN203_c0_g1_TRINITY_DN203_c0_g1_i1.p1_ORF_type_5prime_partial_len_236_score_49.19_TRINITY_DN203_c0_g1_i1_1-708'
[88] 'EP01055_Gregarina_sp_Pseudo9_P003525_Gregarina_sp_Pseudo_9_3524_NODE_368_length_3026_cov_5_103783_g347_i0_p1_GENE_NODE_368_length_3026_cov_5_103783_g347_i0NODE_368_length_3026_cov_5_103783_g347_i0_p1_ORF_typecomplete_len749_score196_58RRM_1_PF00076_22_1_'
[89] 'EP01088_Endostelium_zonatum_P004085_TRINITY_DN152_c0_g1_i1.p1_TRINITY_DN152_c0_g1_TRINITY_DN152_c0_g1_i1.p1_ORF_type_5prime_partial_len_397_score_129.19_TRINITY_DN152_c0_g1_i1_2-1192'
[90] 'EP01094_Clydonella_sp_ATCC50884_P021487_TRINITY_DN474_c0_g1_i2.p1_TRINITY_DN474_c0_g1_TRINITY_DN474_c0_g1_i2.p1_ORF_type_complete_len_840_score_142.68_TRINITY_DN474_c0_g1_i2_145-2664'
[91] 'EP01097_Dermamoeba_algensis_P011875_TRINITY_DN935_c0_g2_i3.p1_TRINITY_DN935_c0_g2_TRINITY_DN935_c0_g2_i3.p1_ORF_type_5prime_partial_len_307_score_99.56_TRINITY_DN935_c0_g2_i3_126-1046'
[92] 'EP01100_Stratorugosa_tubuloviscum_P012802_TRINITY_DN617_c2_g1_i1.p1_TRINITY_DN617_c2_g1_TRINITY_DN617_c2_g1_i1.p1_ORF_type_complete_len_452_score_148.72_TRINITY_DN617_c2_g1_i1_227-1582'
[93] 'EP01100_Stratorugosa_tubuloviscum_P013806_TRINITY_DN70_c1_g1_i1.p1_TRINITY_DN70_c1_g1_TRINITY_DN70_c1_g1_i1.p1_ORF_type_complete_len_373_score_145.74_TRINITY_DN70_c1_g1_i1_63-1133'
[94] 'EP01100_Stratorugosa_tubuloviscum_P013810_TRINITY_DN70_c2_g1_i2.p1_TRINITY_DN70_c2_g1_TRINITY_DN70_c2_g1_i2.p1_ORF_type_complete_len_565_score_241.02_TRINITY_DN70_c2_g1_i2_100-1794'
[95] 'EP01103_Thecamoeba_quadrilineata_P002263_TRINITY_DN1224_c0_g1_i1.p1_TRINITY_DN1224_c0_g1_TRINITY_DN1224_c0_g1_i1.p1_ORF_type_5prime_partial_len_738_score_129.18_TRINITY_DN1224_c0_g1_i1_77-2290'
[96] 'EP01109_Acytostelium_subglobosum_P009363_XP_012756904.1_hypothetical_protein_SAMD00019534_021520_Acytostelium_subglobosum_LB1'
[97] 'EP01112_Ceratiomyxa_fruticulosa_P018870_TRINITY_DN609_c0_g1_i3.p1_TRINITY_DN609_c0_g1_TRINITY_DN609_c0_g1_i3.p1_ORF_type_complete_len_381_score_71.48_TRINITY_DN609_c0_g1_i3_168-1310'
[98] 'EP01113_Clastostelium_recurvatum_P040523_TRINITY_DN630_c1_g1_i7.p1_TRINITY_DN630_c1_g1_TRINITY_DN630_c1_g1_i7.p1_ORF_type_complete_len_524_score_156.34_TRINITY_DN630_c1_g1_i7_158-1729'
[99] 'EP01116_Phalansterium_solitarium_P001867_TRINITY_DN1169_c0_g1_i2.p1_TRINITY_DN1169_c0_g1_TRINITY_DN1169_c0_g1_i2.p1_ORF_type_complete_len_778_score_163.61_TRINITY_DN1169_c0_g1_i2_81-2414'
[100] 'EP00146_Coprinopsis_cinerea_P013148_XP_002912089.1_hypothetical_protein_CC1G_13622_Coprinopsis_cinerea_okayama7_130'
[101] 'EP00042_Codosiga_hollandica_P027786_m.141149_g.141149_ORF_g.141149_m.141149_type_complete_len_251_comp52592_c0_seq1_410-1162'
[102] 'EP00057_Strongylocentrotus_purpuratus_P032969_XP_789598.2_PREDICTED_negative_elongation_factor_E_Strongylocentrotus_purpuratus'
[103] 'EP00059_Ciona_intestinalis_P004836_XP_002128038.1_negative_elongation_factor_E-like_Ciona_intestinalis'
[104] 'EP00067_Danio_rerio_P023957_XP_005170325.1_RNA-binding_motif_protein_X-linked_2_isoform_X1_Danio_rerio'
[105] 'EP00067_Danio_rerio_P037818_XP_021323721.1_negative_elongation_factor_E_isoform_X1_Danio_rerio'
[106] 'EP00074_Homo_sapiens_P032649_NP_002895.3_negative_elongation_factor_E_Homo_sapiens'
[107] 'EP00076_Gallus_gallus_P029946_XP_015154253.1_negative_elongation_factor_E_Gallus_gallus'
[108] 'EP00090_Calanus_glacialis_P035996_TRINITY_DN61417_c0_g1_i1.p1_TRINITY_DN61417_c0_g1_TRINITY_DN61417_c0_g1_i1.p1_ORF_type_complete_len_285_score_114.88_TRINITY_DN61417_c0_g1_i1_97-951'
[109] 'EP00096_Caligus_rogercresseyi_P015025_TRINITY_DN747_c0_g1_i1.p1_TRINITY_DN747_c0_g1_TRINITY_DN747_c0_g1_i1.p1_ORF_type_5prime_partial_len_313_score_96.63_TRINITY_DN747_c0_g1_i1_39-977'
[110] 'EP00099_Drosophila_melanogaster_P021112_NP_648241.1_negative_elongation_factor_E_Drosophila_melanogaster'
[111] 'EP00103_Capitella_teleta_P008961_ELT95924.1_hypothetical_protein_CAPTEDRAFT_219286_Capitella_teleta'
[112] 'ASMP01000003.1_9_3086_3418_1_ID_3_9_partial_00_start_type_ATG_rbs_motif_TAA_rbs_spacer_7bp_gc_cont_0.435'
[113] 'MNVE01000002.1_87_82968_83258_-1_ID_1_87_partial_00_start_type_ATG_rbs_motif_GGA/GAG/AGG_rbs_spacer_11-12bp_gc_cont_0.612'
[114] 'MNVZ01000023.1_46_35761_36009_1_ID_26_46_partial_00_start_type_ATG_rbs_motif_AGGAGG_rbs_spacer_5-10bp_gc_cont_0.394'
[115] 'NJDV01000080.1_10_7894_8265_1_ID_73_10_partial_00_start_type_ATG_rbs_motif_GGA/GAG/AGG_rbs_spacer_11-12bp_gc_cont_0.473'
[116] 'DAGH01000025.1_102_119417_120649_-1_ID_12_102_partial_00_start_type_ATG_rbs_motif_None_rbs_spacer_None_gc_cont_0.515'
[117] 'DAHU01000094.1_52_75869_77299_1_ID_101_52_partial_00_start_type_ATG_rbs_motif_None_rbs_spacer_None_gc_cont_0.462'
[118] 'DALZ01000001.1_7_7622_7984_1_ID_181_7_partial_00_start_type_ATG_rbs_motif_None_rbs_spacer_None_gc_cont_0.446'
[119] 'DANJ01000014.1_6_4047_4358_-1_ID_11_6_partial_00_start_type_GTG_rbs_motif_None_rbs_spacer_None_gc_cont_0.423'
[120] 'DAGO01000062.1_5_6064_7452_-1_ID_60_5_partial_00_start_type_ATG_rbs_motif_GGA/GAG/AGG_rbs_spacer_5-10bp_gc_cont_0.500'
[121] 'DAKN01000029.1_5_2932_3252_-1_ID_4_5_partial_00_start_type_ATG_rbs_motif_AGGAG_rbs_spacer_5-10bp_gc_cont_0.383'
[122] 'DAME01000011.1_99_151859_153304_1_ID_45_99_partial_00_start_type_ATG_rbs_motif_None_rbs_spacer_None_gc_cont_0.532'
[123] 'DAMH01000012.1_41_52738_53970_1_ID_11_41_partial_00_start_type_ATG_rbs_motif_None_rbs_spacer_None_gc_cont_0.466'
[124] 'DARI01000021.1_46_39969_41261_-1_ID_24_46_partial_00_start_type_ATG_rbs_motif_None_rbs_spacer_None_gc_cont_0.370'
[125] 'DAYD01000001.1_41_36475_37728_-1_ID_6_41_partial_00_start_type_ATG_rbs_motif_GGxGG_rbs_spacer_3-4bp_gc_cont_0.474'
[126] 'DAZU01000060.1_15_16425_17969_1_ID_51_15_partial_00_start_type_ATG_rbs_motif_None_rbs_spacer_None_gc_cont_0.437'
[127] 'NZBV01000022.1_41_31218_31511_-1_ID_22_41_partial_00_start_type_ATG_rbs_motif_None_rbs_spacer_None_gc_cont_0.357'
[128] 'NYZR01000001.1_24_15589_15954_-1_ID_1_24_partial_00_start_type_GTG_rbs_motif_None_rbs_spacer_None_gc_cont_0.495'
[129] 'PABV01000022.1_13_24988_26457_-1_ID_9_13_partial_00_start_type_GTG_rbs_motif_None_rbs_spacer_None_gc_cont_0.447'
[130] 'PAEE01000001.1_2_589_1989_-1_ID_88_2_partial_00_start_type_ATG_rbs_motif_GGA/GAG/AGG_rbs_spacer_5-10bp_gc_cont_0.478'
[131] 'PALS01000007.1_15_17502_18893_1_ID_15_15_partial_00_start_type_ATG_rbs_motif_None_rbs_spacer_None_gc_cont_0.447'
[132] 'PBMR01000019.1_35_29023_30291_-1_ID_19_35_partial_00_start_type_ATG_rbs_motif_GGxGG_rbs_spacer_3-4bp_gc_cont_0.649'
[133] 'PBTA01000054.1_15_15970_17373_1_ID_29_15_partial_00_start_type_ATG_rbs_motif_AGGA_rbs_spacer_5-10bp_gc_cont_0.467'
[134] 'PBZO01000001.1_130_103253_103576_1_ID_1_130_partial_00_start_type_ATG_rbs_motif_None_rbs_spacer_None_gc_cont_0.367'
[135] 'PCAI01000043.1_10_6407_7669_-1_ID_44_10_partial_01_start_type_Edge_rbs_motif_None_rbs_spacer_None_gc_cont_0.394'
[136] 'PFCW01000001.1_46_36600_36884_-1_ID_14_46_partial_00_start_type_ATG_rbs_motif_None_rbs_spacer_None_gc_cont_0.340'
[137] 'PFCU01000046.1_33_22440_22688_1_ID_22_33_partial_00_start_type_ATG_rbs_motif_None_rbs_spacer_None_gc_cont_0.313'
[138] 'PFCD01000001.1_98_112403_112738_1_ID_6_98_partial_00_start_type_ATG_rbs_motif_AGGT_rbs_spacer_7bp_gc_cont_0.515'
[139] 'RFJG01000025.1_8_5905_6165_1_ID_61_8_partial_00_start_type_ATG_rbs_motif_GGA/GAG/AGG_rbs_spacer_5-10bp_gc_cont_0.464'
[140] 'PSPM01000015.1_5_4643_5041_-1_ID_34_5_partial_00_start_type_ATG_rbs_motif_None_rbs_spacer_None_gc_cont_0.336'
[141] 'PSPR01000008.1_55_74812_76215_1_ID_2_55_partial_00_start_type_ATG_rbs_motif_GGA/GAG/AGG_rbs_spacer_5-10bp_gc_cont_0.478'
[142] 'SOIM01000025.1_11_12424_12699_1_ID_50_11_partial_00_start_type_GTG_rbs_motif_AGGAG_rbs_spacer_5-10bp_gc_cont_0.514'
[143] 'JAACWA010000006.1_1_1_309_-1_ID_12_1_partial_10_start_type_ATG_rbs_motif_None_rbs_spacer_None_gc_cont_0.350'
[144] 'DSBQ01000009.1_38_36686_36955_-1_ID_11_38_partial_00_start_type_GTG_rbs_motif_AGGAGG_rbs_spacer_5-10bp_gc_cont_0.556'
[145] 'WOYO01000089.1_6_4903_5148_-1_ID_35_6_partial_00_start_type_ATG_rbs_motif_GAGG_rbs_spacer_8bp_gc_cont_0.443'
[146] 'WJLK01000125.1_3_808_1089_1_ID_107_3_partial_00_start_type_ATG_rbs_motif_None_rbs_spacer_None_gc_cont_0.344'
[147] 'JACPIM010000006.1_108_79024_79305_1_ID_14_108_partial_00_start_type_ATG_rbs_motif_GGAGG_rbs_spacer_5-10bp_gc_cont_0.323'
[148] 'JACPHA010000014.1_4_1846_2103_1_ID_3_4_partial_00_start_type_GTG_rbs_motif_AGGAGG_rbs_spacer_5-10bp_gc_cont_0.438'
[149] 'JACQLK010000034.1_22_9467_9838_-1_ID_24_22_partial_00_start_type_ATG_rbs_motif_None_rbs_spacer_None_gc_cont_0.481'
[150] 'JACRDJ010000016.1_7_6970_7257_-1_ID_52_7_partial_00_start_type_ATG_rbs_motif_AGG_rbs_spacer_8bp_gc_cont_0.528'
[151] 'JADHVH010000008.1_22_11193_11483_1_ID_11_22_partial_00_start_type_ATG_rbs_motif_None_rbs_spacer_None_gc_cont_0.351'
[152] 'VGKR01000003.1_14_8503_8763_-1_ID_3_14_partial_00_start_type_ATG_rbs_motif_None_rbs_spacer_None_gc_cont_0.349'
[153] 'VGKP01000001.1_46_36126_36440_-1_ID_1_46_partial_00_start_type_ATG_rbs_motif_None_rbs_spacer_None_gc_cont_0.419'
[154] 'VGKQ01000050.1_2_1379_1666_-1_ID_50_2_partial_00_start_type_ATG_rbs_motif_TAA_rbs_spacer_12bp_gc_cont_0.361'
[155] 'JAFGPA010000018.1_8_6496_6756_-1_ID_23_8_partial_00_start_type_ATG_rbs_motif_GGAG/GAGG_rbs_spacer_5-10bp_gc_cont_0.425'
[156] 'JAFGOM010000032.1_3_3500_3856_-1_ID_34_3_partial_00_start_type_ATG_rbs_motif_GGA/GAG/AGG_rbs_spacer_5-10bp_gc_cont_0.513'
[157] 'JAFGKW010000029.1_18_21195_21458_-1_ID_33_18_partial_00_start_type_TTG_rbs_motif_GGAGG_rbs_spacer_5-10bp_gc_cont_0.371'
[158] 'JAFGQX010000033.1_4_1971_2294_1_ID_54_4_partial_00_start_type_ATG_rbs_motif_GGAG/GAGG_rbs_spacer_5-10bp_gc_cont_0.451'
[159] 'JAFCGC010000006.1_43_24291_24620_-1_ID_5_43_partial_00_start_type_GTG_rbs_motif_TTT_rbs_spacer_15bp_gc_cont_0.327'
[160] 'JAFCEV010000010.1_6_3492_3866_-1_ID_6_6_partial_00_start_type_ATG_rbs_motif_None_rbs_spacer_None_gc_cont_0.333'
[161] 'JAFCEV010000042.1_2_346_630_-1_ID_12_2_partial_00_start_type_ATG_rbs_motif_TAA_rbs_spacer_13bp_gc_cont_0.330'
[162] 'JAFCEJ010000003.1_30_23158_23460_1_ID_6_30_partial_00_start_type_ATG_rbs_motif_None_rbs_spacer_None_gc_cont_0.337'
[163] 'JAFCEL010000001.1_11_8282_8584_-1_ID_1_11_partial_00_start_type_ATG_rbs_motif_None_rbs_spacer_None_gc_cont_0.343'
[164] 'JAFCDU010000013.1_4_2620_2871_-1_ID_19_4_partial_00_start_type_ATG_rbs_motif_TAAA_rbs_spacer_14bp_gc_cont_0.365'
[165] 'JAFCDK010000001.1_13_13203_13484_1_ID_55_13_partial_00_start_type_ATG_rbs_motif_None_rbs_spacer_None_gc_cont_0.305'
[166] 'JAFCDI010000009.1_22_12903_13232_1_ID_4_22_partial_00_start_type_ATG_rbs_motif_None_rbs_spacer_None_gc_cont_0.312'
[167] 'JAGVXG010000008.1_73_46742_47086_-1_ID_4_73_partial_00_start_type_ATG_rbs_motif_None_rbs_spacer_None_gc_cont_0.443'
[168] 'JAGVXF010000016.1_9_9968_10327_1_ID_1_9_partial_00_start_type_ATG_rbs_motif_None_rbs_spacer_None_gc_cont_0.419'
[169] 'JAGVXF010000013.1_26_24136_24414_-1_ID_25_26_partial_00_start_type_ATG_rbs_motif_None_rbs_spacer_None_gc_cont_0.355'
[170] 'JAGVXA010000007.1_35_24122_24421_1_ID_12_35_partial_00_start_type_ATG_rbs_motif_None_rbs_spacer_None_gc_cont_0.367'
[171] 'JAGVWS010000014.1_22_15140_15478_1_ID_1_22_partial_00_start_type_ATG_rbs_motif_None_rbs_spacer_None_gc_cont_0.472'
[172] 'JAGVWR010000024.1_7_3800_4177_1_ID_30_7_partial_00_start_type_TTG_rbs_motif_None_rbs_spacer_None_gc_cont_0.415'
[173] 'JABIDC010000004.1_74_68718_68987_-1_ID_7_74_partial_00_start_type_ATG_rbs_motif_TTT_rbs_spacer_3bp_gc_cont_0.381'
[174] 'LTBL01000001.1_70_66637_66906_-1_ID_1_70_partial_00_start_type_GTG_rbs_motif_AGGAGG_rbs_spacer_5-10bp_gc_cont_0.563'
[175] 'JAHJDH010000018.1_8_4919_5188_-1_ID_41_8_partial_00_start_type_ATG_rbs_motif_GGAG/GAGG_rbs_spacer_5-10bp_gc_cont_0.407'
[176] 'JAHJCT010000011.1_110_101741_101998_1_ID_36_110_partial_00_start_type_ATG_rbs_motif_GGAG/GAGG_rbs_spacer_5-10bp_gc_cont_0.407'
[177] 'JAHIWS010000023.1_30_28562_28882_-1_ID_18_30_partial_00_start_type_ATG_rbs_motif_AGGAGG_rbs_spacer_5-10bp_gc_cont_0.343'
[178] 'JAHIVP010000023.1_71_49538_49885_1_ID_35_71_partial_00_start_type_ATG_rbs_motif_None_rbs_spacer_None_gc_cont_0.374'
[179] 'JAHJTO010000023.1_10_10463_10747_-1_ID_10_10_partial_00_start_type_ATG_rbs_motif_GGAGG_rbs_spacer_5-10bp_gc_cont_0.411'
[180] 'JAHJRR010000100.1_7_4916_5230_1_ID_94_7_partial_00_start_type_ATG_rbs_motif_None_rbs_spacer_None_gc_cont_0.425'
[181] 'CABMGN010000008.1_244_206962_207297_-1_ID_8_244_partial_00_start_type_ATG_rbs_motif_None_rbs_spacer_None_gc_cont_0.399'
[182] 'CABMJJ010000007.1_114_95564_95896_-1_ID_7_114_partial_00_start_type_ATG_rbs_motif_GGAG/GAGG_rbs_spacer_5-10bp_gc_cont_0.450'
[183] 'NZ_CM001436.1_565_590232_590483_-1_ID_1_565_partial_00_start_type_ATG_rbs_motif_None_rbs_spacer_None_gc_cont_0.417'
[184] 'NZ_JAAAWJ010000031.1_11_9954_10331_1_ID_72_11_partial_00_start_type_ATG_rbs_motif_AGGAG_rbs_spacer_5-10bp_gc_cont_0.484'
[185] 'NZ_JAAAWJ010000031.1_12_10699_10947_1_ID_72_12_partial_00_start_type_ATG_rbs_motif_GGAG/GAGG_rbs_spacer_5-10bp_gc_cont_0.458'
[186] 'NYTH01000052.1_7_7040_7324_-1_ID_52_7_partial_00_start_type_ATG_rbs_motif_GGA/GAG/AGG_rbs_spacer_5-10bp_gc_cont_0.611'
[187] 'PQAJ01000026.1_27_41553_41861_1_ID_26_27_partial_00_start_type_ATG_rbs_motif_GGA/GAG/AGG_rbs_spacer_5-10bp_gc_cont_0.683'
[188] 'PWKZ01000225.1_2_1332_1631_1_ID_110_2_partial_00_start_type_ATG_rbs_motif_GGA/GAG/AGG_rbs_spacer_5-10bp_gc_cont_0.653'
[189] 'JACOTG010000273.1_1_227_553_1_ID_279_1_partial_00_start_type_ATG_rbs_motif_AGGAG_rbs_spacer_5-10bp_gc_cont_0.648'
[190] 'CAIVJW010000111.1_2_1364_1753_1_ID_111_2_partial_00_start_type_ATG_rbs_motif_None_rbs_spacer_None_gc_cont_0.749'
;
END; [Taxa]

BEGIN Splits;
DIMENSIONS ntax=190 nsplits=2357;
FORMAT labels=no weights=yes confidences=no intervals=no;
MATRIX
	100	 2,
	100	 3,
	100	 17,
	100	 20,
	99	 17 20,
	99	 3 17 20,
	100	 53,
	85	 3 17 20 53,
	100	 5,
	100	 43,
	100	 50,
	100	 43 50,
	99	 5 43 50,
	100	 12,
	100	 5 12 43 50,
	100	 24,
	100	 28,
	93	 24 28,
	93	 5 12 24 28 43 50,
	100	 54,
	100	 58,
	99	 54 58,
	89	 5 12 24 28 43 50 54 58,
	100	 16,
	100	 92,
	93	 16 92,
	100	 32,
	100	 93,
	87	 32 93,
	73	 16 32 92 93,
	100	 64,
	100	 65,
	100	 67,
	100	 65 67,
	100	 64 65 67,
	100	 68,
	100	 70,
	96	 68 70,
	100	 64 65 67 68 70,
	100	 66,
	100	 84,
	100	 86,
	100	 84 86,
	100	 85,
	99	 84 85 86,
	99	 66 84 85 86,
	100	 79,
	37	 66 79 84 85 86,
	100	 69,
	98	 66 69 79 84 85 86,
	30	 64 65 66 67 68 69 70 79 84 85 86,
	100	 75,
	100	 87,
	100	 75 87,
	100	 97,
	88	 75 87 97,
	100	 91,
	25	 75 87 91 97,
	29	 64 65 66 67 68 69 70 75 79 84 85 86 87 91 97,
	89	 16 32 64 65 66 67 68 69 70 75 79 84 85 86 87 91 92 93 97,
	100	 27,
	100	 38,
	100	 27 38,
	100	 83,
	100	 95,
	93	 83 95,
	47	 27 38 83 95,
	100	 189,
	43	 27 38 83 95 189,
	33	 16 27 32 38 64 65 66 67 68 69 70 75 79 83 84 85 86 87 91 92 93 95 97 189,
	100	 89,
	100	 116,
	100	 123,
	100	 116 123,
	100	 124,
	100	 135,
	100	 124 135,
	100	 132,
	79	 124 132 135,
	100	 125,
	82	 124 125 132 135,
	94	 116 123 124 125 132 135,
	100	 117,
	100	 118,
	100	 133,
	16	 118 133,
	18	 117 118 133,
	100	 122,
	96	 117 118 122 133,
	100	 120,
	100	 130,
	100	 131,
	100	 141,
	93	 131 141,
	93	 130 131 141,
	93	 120 130 131 141,
	100	 126,
	99	 120 126 130 131 141,
	97	 117 118 120 122 126 130 131 133 141,
	80	 116 117 118 120 122 123 124 125 126 130 131 132 133 135 141,
	79	 89 116 117 118 120 122 123 124 125 126 130 131 132 133 135 141,
	100	 190,
	48	 89 116 117 118 120 122 123 124 125 126 130 131 132 133 135 141 190,
	100	 129,
	61	 89 116 117 118 120 122 123 124 125 126 129 130 131 132 133 135 141 190,
	19	 16 27 32 38 64 65 66 67 68 69 70 75 79 83 84 85 86 87 89 91 92 93 95 97 116 117 118 120 122 123 124 125 126 129 130 131 132 133 135 141 189 190,
	100	 62,
	100	 72,
	100	 73,
	100	 74,
	63	 73 74,
	100	 101,
	60	 73 74 101,
	89	 72 73 74 101,
	99	 62 72 73 74 101,
	100	 155,
	64	 62 72 73 74 101 155,
	100	 175,
	98	 62 72 73 74 101 155 175,
	100	 128,
	72	 62 72 73 74 101 128 155 175,
	100	 153,
	100	 171,
	100	 182,
	86	 171 182,
	8	 153 171 182,
	100	 176,
	93	 153 171 176 182,
	8	 62 72 73 74 101 128 153 155 171 175 176 182,
	100	 112,
	100	 147,
	100	 165,
	100	 168,
	93	 165 168,
	97	 147 165 168,
	100	 180,
	92	 147 165 168 180,
	84	 112 147 165 168 180,
	100	 177,
	55	 112 147 165 168 177 180,
	100	 162,
	100	 167,
	99	 162 167,
	40	 112 147 162 165 167 168 177 180,
	100	 159,
	80	 112 147 159 162 165 167 168 177 180,
	100	 127,
	75	 112 127 147 159 162 165 167 168 177 180,
	100	 161,
	83	 112 127 147 159 161 162 165 167 168 177 180,
	100	 134,
	58	 112 127 134 147 159 161 162 165 167 168 177 180,
	100	 178,
	67	 112 127 134 147 159 161 162 165 167 168 177 178 180,
	100	 149,
	100	 169,
	13	 149 169,
	100	 181,
	20	 149 169 181,
	8	 112 127 134 147 149 159 161 162 165 167 168 169 177 178 180 181,
	100	 151,
	100	 152,
	12	 151 152,
	12	 112 127 134 147 149 151 152 159 161 162 165 167 168 169 177 178 180 181,
	100	 160,
	100	 166,
	100	 160 166,
	88	 112 127 134 147 149 151 152 159 160 161 162 165 166 167 168 169 177 178 180 181,
	100	 173,
	89	 112 127 134 147 149 151 152 159 160 161 162 165 166 167 168 169 173 177 178 180 181,
	1	 62 72 73 74 101 112 127 128 134 147 149 151 152 153 155 159 160 161 162 165 166 167 168 169 171 173 175 176 177 178 180 181 182,
	100	 113,
	100	 119,
	100	 140,
	95	 119 140,
	85	 113 119 140,
	100	 172,
	85	 113 119 140 172,
	100	 148,
	86	 113 119 140 148 172,
	100	 170,
	13	 113 119 140 148 170 172,
	100	 121,
	8	 113 119 121 140 148 170 172,
	100	 114,
	100	 137,
	95	 114 137,
	100	 136,
	71	 114 136 137,
	100	 154,
	100	 179,
	82	 154 179,
	100	 164,
	86	 154 164 179,
	100	 163,
	64	 154 163 164 179,
	80	 114 136 137 154 163 164 179,
	12	 113 114 119 121 136 137 140 148 154 163 164 170 172 179,
	14	 62 72 73 74 101 112 113 114 119 121 127 128 134 136 137 140 147 148 149 151 152 153 154 155 159 160 161 162 163 164 165 166 167 168 169 170 171 172 173 175 176 177 178 179 180 181 182,
	100	 138,
	100	 158,
	94	 138 158,
	100	 150,
	66	 138 150 158,
	89	 62 72 73 74 101 112 113 114 119 121 127 128 134 136 137 138 140 147 148 149 150 151 152 153 154 155 158 159 160 161 162 163 164 165 166 167 168 169 170 171 172 173 175 176 177 178 179 180 181 182,
	100	 139,
	92	 62 72 73 74 101 112 113 114 119 121 127 128 134 136 137 138 139 140 147 148 149 150 151 152 153 154 155 158 159 160 161 162 163 164 165 166 167 168 169 170 171 172 173 175 176 177 178 179 180 181 182,
	100	 143,
	100	 146,
	100	 187,
	100	 188,
	100	 187 188,
	90	 146 187 188,
	82	 143 146 187 188,
	86	 62 72 73 74 101 112 113 114 119 121 127 128 134 136 137 138 139 140 143 146 147 148 149 150 151 152 153 154 155 158 159 160 161 162 163 164 165 166 167 168 169 170 171 172 173 175 176 177 178 179 180 181 182 187 188,
	100	 144,
	100	 174,
	100	 144 174,
	100	 184,
	100	 185,
	98	 184 185,
	99	 144 174 184 185,
	100	 157,
	100	 183,
	100	 157 183,
	99	 144 157 174 183 184 185,
	44	 62 72 73 74 101 112 113 114 119 121 127 128 134 136 137 138 139 140 143 144 146 147 148 149 150 151 152 153 154 155 157 158 159 160 161 162 163 164 165 166 167 168 169 170 171 172 173 174 175 176 177 178 179 180 181 182 183 184 185 187 188,
	100	 115,
	100	 142,
	100	 115 142,
	100	 145,
	100	 156,
	90	 145 156,
	23	 115 142 145 156,
	12	 62 72 73 74 101 112 113 114 115 119 121 127 128 134 136 137 138 139 140 142 143 144 145 146 147 148 149 150 151 152 153 154 155 156 157 158 159 160 161 162 163 164 165 166 167 168 169 170 171 172 173 174 175 176 177 178 179 180 181 182 183 184 185 187 188,
	16	 1 2 3 4 5 6 7 8 9 10 11 12 13 14 15 17 18 19 20 21 22 23 24 25 26 28 29 30 31 33 34 35 36 37 39 40 41 42 43 44 45 46 47 48 49 50 51 52 53 54 55 56 57 58 59 60 61 63 71 76 77 78 80 81 82 88 90 94 96 98 99 100 102 103 104 105 106 107 108 109 110 111 186,
	100	 186,
	38	 1 2 3 4 5 6 7 8 9 10 11 12 13 14 15 17 18 19 20 21 22 23 24 25 26 28 29 30 31 33 34 35 36 37 39 40 41 42 43 44 45 46 47 48 49 50 51 52 53 54 55 56 57 58 59 60 61 63 71 76 77 78 80 81 82 88 90 94 96 98 99 100 102 103 104 105 106 107 108 109 110 111,
	100	 52,
	100	 55,
	100	 104,
	5	 55 104,
	100	 59,
	100	 60,
	100	 59 60,
	85	 55 59 60 104,
	100	 90,
	90	 55 59 60 90 104,
	100	 56,
	98	 55 56 59 60 90 104,
	100	 63,
	100	 80,
	100	 88,
	77	 80 88,
	100	 63 80 88,
	100	 78,
	81	 63 78 80 88,
	100	 71,
	100	 94,
	100	 100,
	97	 94 100,
	100	 98,
	98	 94 98 100,
	87	 71 94 98 100,
	77	 63 71 78 80 88 94 98 100,
	100	 81,
	94	 63 71 78 80 81 88 94 98 100,
	78	 55 56 59 60 63 71 78 80 81 88 90 94 98 100 104,
	100	 77,
	43	 55 56 59 60 63 71 77 78 80 81 88 90 94 98 100 104,
	100	 57,
	75	 55 56 57 59 60 63 71 77 78 80 81 88 90 94 98 100 104,
	71	 52 55 56 57 59 60 63 71 77 78 80 81 88 90 94 98 100 104,
	64	 1 2 3 4 5 6 7 8 9 10 11 12 13 14 15 17 18 19 20 21 22 23 24 25 26 28 29 30 31 33 34 35 36 37 39 40 41 42 43 44 45 46 47 48 49 50 51 53 54 58 61 76 82 96 99 102 103 105 106 107 108 109 110 111,
	100	 99,
	44	 1 2 3 4 5 6 7 8 9 10 11 12 13 14 15 17 18 19 20 21 22 23 24 25 26 28 29 30 31 33 34 35 36 37 39 40 41 42 43 44 45 46 47 48 49 50 51 53 54 58 61 76 82 96 102 103 105 106 107 108 109 110 111,
	100	 61,
	100	 82,
	97	 61 82,
	81	 1 2 3 4 5 6 7 8 9 10 11 12 13 14 15 17 18 19 20 21 22 23 24 25 26 28 29 30 31 33 34 35 36 37 39 40 41 42 43 44 45 46 47 48 49 50 51 53 54 58 76 96 102 103 105 106 107 108 109 110 111,
	72	 1 2 3 4 6 7 8 9 10 11 13 14 15 17 18 19 20 21 22 23 25 26 29 30 31 33 34 35 36 37 39 40 41 42 44 45 46 47 48 49 51 53 76 96 102 103 105 106 107 108 109 110 111,
	100	 96,
	87	 1 2 3 4 6 7 8 9 10 11 13 14 15 17 18 19 20 21 22 23 25 26 29 30 31 33 34 35 36 37 39 40 41 42 44 45 46 47 48 49 51 53 76 102 103 105 106 107 108 109 110 111,
	100	 15,
	100	 111,
	78	 15 111,
	100	 76,
	43	 15 76 111,
	100	 41,
	100	 46,
	100	 106,
	100	 46 106,
	100	 107,
	100	 46 106 107,
	100	 105,
	100	 46 105 106 107,
	22	 41 46 105 106 107,
	15	 15 41 46 76 105 106 107 111,
	100	 103,
	40	 15 41 46 76 103 105 106 107 111,
	100	 108,
	100	 109,
	68	 108 109,
	19	 15 41 46 76 103 105 106 107 108 109 111,
	100	 47,
	64	 15 41 46 47 76 103 105 106 107 108 109 111,
	100	 102,
	100	 110,
	46	 102 110,
	100	 15 41 46 47 76 102 103 105 106 107 108 109 110 111,
	85	 1 2 3 4 6 7 8 9 10 11 13 14 17 18 19 20 21 22 23 25 26 29 30 31 33 34 35 36 37 39 40 42 44 45 48 49 51 53,
	100	 31,
	65	 1 2 3 4 6 7 8 9 10 11 13 14 17 18 19 20 21 22 23 25 26 29 30 33 34 35 36 37 39 40 42 44 45 48 49 51 53,
	100	 19,
	100	 29,
	25	 19 29,
	83	 1 2 3 4 6 7 8 9 10 11 13 14 17 18 20 21 22 23 25 26 30 33 34 35 36 37 39 40 42 44 45 48 49 51 53,
	100	 25,
	100	 34,
	50	 25 34,
	100	 36,
	100	 37,
	67	 36 37,
	82	 25 34 36 37,
	100	 33,
	88	 25 33 34 36 37,
	100	 35,
	84	 25 33 34 35 36 37,
	100	 30,
	80	 25 30 33 34 35 36 37,
	85	 1 2 3 4 6 7 8 9 10 11 13 14 17 18 20 21 22 23 26 39 40 42 44 45 48 49 51 53,
	88	 1 2 4 6 7 8 9 10 11 13 14 18 21 22 23 26 39 40 42 44 45 48 49 51,
	78	 1 4 6 7 8 9 10 11 13 14 18 21 22 23 26 39 40 42 44 45 48 49 51,
	100	 4,
	100	 14,
	52	 4 14,
	100	 11,
	44	 4 11 14,
	100	 23,
	37	 4 11 14 23,
	100	 42,
	100	 45,
	100	 42 45,
	34	 4 11 14 23 42 45,
	100	 13,
	33	 4 11 13 14 23 42 45,
	100	 6,
	100	 22,
	100	 40,
	100	 22 40,
	85	 6 22 40,
	100	 7,
	100	 49,
	93	 7 49,
	100	 51,
	88	 7 49 51,
	88	 6 7 22 40 49 51,
	100	 44,
	64	 6 7 22 40 44 49 51,
	21	 4 6 7 11 13 14 22 23 40 42 44 45 49 51,
	100	 48,
	34	 4 6 7 11 13 14 22 23 40 42 44 45 48 49 51,
	100	 8,
	100	 9,
	100	 8 9,
	100	 10,
	100	 8 9 10,
	6	 4 6 7 8 9 10 11 13 14 22 23 40 42 44 45 48 49 51,
	31	 1 18 21 26 39,
	100	 26,
	91	 1 18 21 39,
	100	 21,
	100	 39,
	98	 21 39,
	90	 1 18,
	100	 18,
	100	 1,
	63	 66 69 84 85 86,
	51	 16 32 66 69 79 84 85 86 92 93,
	69	 64 65 67 68 70 91,
	56	 64 65 67 68 70 75 87 91 97,
	34	 72 74,
	35	 72 74 101,
	36	 155 175,
	88	 153 176,
	68	 113 119 140 148 153 171 172 176 182,
	65	 114 121 136 137 154 163 164 179,
	54	 114 121 136 137 154 163 164 170 179,
	48	 113 114 119 121 136 137 140 148 153 154 163 164 170 171 172 176 179 182,
	64	 62 72 73 74 101 113 114 119 121 128 136 137 140 148 153 154 155 163 164 170 171 172 175 176 179 182,
	62	 62 72 73 74 101 113 114 119 121 128 136 137 138 140 148 150 153 154 155 158 163 164 170 171 172 175 176 179 182,
	38	 159 162 167,
	5	 127 178,
	9	 112 127 147 159 162 165 167 168 177 178 180,
	6	 112 127 147 159 161 162 165 167 168 177 178 180,
	4	 112 127 134 147 151 152 159 161 162 165 167 168 177 178 180,
	81	 149 181,
	8	 62 72 73 74 101 112 113 114 119 121 127 128 134 136 137 138 139 140 143 144 145 146 147 148 149 150 151 152 153 154 155 156 157 158 159 160 161 162 163 164 165 166 167 168 169 170 171 172 173 174 175 176 177 178 179 180 181 182 183 184 185 187 188,
	78	 122 133,
	77	 117 122 133,
	0	 62 72 73 74 89 101 112 113 114 115 116 117 118 119 120 121 122 123 124 125 126 127 128 129 130 131 132 133 134 135 136 137 138 139 140 141 142 143 144 145 146 147 148 149 150 151 152 153 154 155 156 157 158 159 160 161 162 163 164 165 166 167 168 169 170 171 172 173 174 175 176 177 178 179 180 181 182 183 184 185 187 188 190,
	94	 59 60 104,
	23	 63 80,
	3	 15 102 110,
	49	 47 108 109,
	24	 47 103 108 109,
	24	 46 47 103 105 106 107 108 109,
	25	 41 46 47 103 105 106 107 108 109,
	3	 76 111,
	3	 41 46 47 76 103 105 106 107 108 109 111,
	38	 1 2 3 4 6 7 8 9 10 11 13 14 17 18 19 20 21 22 23 25 26 30 33 34 35 36 37 39 40 42 44 45 48 49 51 53,
	1	 1 4 6 7 8 9 10 11 13 14 18 21 23 26 39 42 44 45 48 49 51,
	1	 1 4 6 7 11 13 14 18 21 23 26 39 42 44 45 48 49 51,
	20	 42 44 45,
	1	 1 4 6 7 11 13 14 18 21 23 26 39 48 49 51,
	6	 13 48,
	1	 1 4 6 7 11 14 18 21 23 26 39 49 51,
	14	 6 7 49 51,
	52	 1 4 11 14 18 21 23 26 39,
	55	 23 26,
	4	 1 4 11 14 18 21 39,
	49	 1 11 18 21 39,
	6	 16 92 97,
	6	 16 32 92 93 97,
	0	 75 87 91,
	2	 64 65 66 67 68 69 70 75 79 84 85 86 87 91,
	5	 16 32 64 65 66 67 68 69 70 75 79 84 85 86 87 89 91 92 93 97 116 117 118 120 122 123 124 125 126 129 130 131 132 133 135 141 190,
	1	 16 32 64 65 66 67 68 69 70 75 79 84 85 86 87 89 91 92 93 97 116 117 118 120 122 123 124 125 126 129 130 131 132 133 135 141 189 190,
	72	 151 169,
	20	 112 127 134 147 151 159 161 162 165 167 168 169 177 180,
	23	 112 127 134 147 149 151 159 161 162 165 167 168 169 177 180 181,
	84	 112 127 134 147 149 151 159 161 162 165 167 168 169 177 178 180 181,
	85	 152 160 166,
	4	 112 127 128 134 147 149 151 152 159 160 161 162 165 166 167 168 169 173 177 178 180 181,
	7	 112 113 114 119 121 127 128 134 136 137 140 147 148 149 151 152 153 154 159 160 161 162 163 164 165 166 167 168 169 170 171 172 173 176 177 178 179 180 181 182,
	7	 112 113 114 119 121 127 128 134 136 137 138 140 147 148 149 150 151 152 153 154 158 159 160 161 162 163 164 165 166 167 168 169 170 171 172 173 176 177 178 179 180 181 182,
	5	 25 33,
	17	 34 36 37,
	73	 1 4 6 7 11 13 14 18 21 22 23 26 39 40 42 44 45 48 49 51,
	0	 3 53,
	4	 64 65 67 68,
	1	 16 32 64 65 66 67 68 69 70 79 84 85 86 91 92 93,
	4	 16 27 32 38 64 65 66 67 68 69 70 75 79 84 85 86 87 91 92 93 97,
	0	 89 116 117 118 120 122 123 124 125 126 129 130 131 132 133 135 141 189 190,
	28	 16 27 32 38 64 65 66 67 68 69 70 75 79 84 85 86 87 89 91 92 93 97 116 117 118 120 122 123 124 125 126 129 130 131 132 133 135 141 189 190,
	8	 112 177,
	3	 159 180,
	2	 112 159 177 180,
	5	 112 159 162 167 177 180,
	0	 112 127 159 162 167 177 178 180,
	2	 147 168,
	38	 144 145 156 157 174 183 184 185,
	36	 83 95 144 145 156 157 174 183 184 185,
	38	 62 72 73 74 83 95 101 112 113 114 119 121 127 128 134 136 137 138 139 140 143 144 145 146 147 148 149 150 151 152 153 154 155 156 157 158 159 160 161 162 163 164 165 166 167 168 169 170 171 172 173 174 175 176 177 178 179 180 181 182 183 184 185 187 188,
	11	 62 72 73 74 83 95 101 112 113 114 115 119 121 127 128 134 136 137 138 139 140 142 143 144 145 146 147 148 149 150 151 152 153 154 155 156 157 158 159 160 161 162 163 164 165 166 167 168 169 170 171 172 173 174 175 176 177 178 179 180 181 182 183 184 185 187 188,
	4	 62 72 73 74 83 95 101 112 113 114 115 119 121 127 128 134 136 137 138 139 140 142 143 144 145 146 147 148 149 150 151 152 153 154 155 156 157 158 159 160 161 162 163 164 165 166 167 168 169 170 171 172 173 174 175 176 177 178 179 180 181 182 183 184 185 186 187 188,
	2	 1 2 3 4 5 6 7 8 9 10 11 12 13 14 15 17 18 19 20 21 22 23 24 25 26 28 29 30 31 33 34 35 36 37 39 40 41 42 43 44 45 46 47 48 49 50 51 52 53 54 58 61 76 82 96 99 102 103 105 106 107 108 109 110 111,
	0	 15 110,
	32	 25 37,
	32	 25 36 37,
	0	 1 2 4 6 7 8 9 10 11 13 14 17 18 20 21 22 23 26 39 40 42 44 45 48 49 51,
	0	 1 4 6 7 8 9 10 11 13 14 17 18 20 21 22 23 26 39 40 42 44 45 48 49 51,
	0	 8 9 10 17 20,
	0	 8 9 10 13 17 20,
	14	 1 4 6 7 11 14 18 21 22 23 26 39 40 42 44 45 48 49 51,
	46	 6 7 22 40 42 44 45 49 51,
	1	 1 4 11 14 18 21 23 26 39 48,
	43	 4 23 26,
	43	 4 14 23 26,
	2	 2 3 17 20,
	43	 27 38 189,
	23	 27 38 89 116 117 118 120 122 123 124 125 126 129 130 131 132 133 135 141 189 190,
	1	 16 27 32 38 64 65 66 67 68 69 70 75 79 84 85 86 87 89 91 92 93 97 115 116 117 118 120 122 123 124 125 126 129 130 131 132 133 135 141 142 189 190,
	27	 134 178,
	27	 112 127 134 147 149 159 161 162 165 167 168 177 178 180 181,
	1	 62 72 73 74 83 95 101 112 113 114 119 121 127 128 134 136 137 138 139 140 143 146 147 148 149 150 151 152 153 154 155 158 159 160 161 162 163 164 165 166 167 168 169 170 171 172 173 175 176 177 178 179 180 181 182 187 188,
	28	 46 103 105 106 107,
	16	 41 46 103 105 106 107,
	2	 8 9 10 53,
	2	 1 2 3 4 6 7 11 13 14 17 18 20 21 22 23 26 39 40 42 44 45 48 49 51,
	32	 1 4 6 7 11 13 14 18 21 22 23 26 39 40 42 44 45 49 51,
	13	 1 4 6 7 11 14 18 21 22 23 26 39 40 42 44 45 49 51,
	2	 6 22 40 49,
	7	 6 7 22 40 49,
	5	 4 26,
	5	 4 14 26,
	1	 1 11 18 21 23 39,
	1	 1 18 21 23 39,
	27	 57 77,
	6	 55 56 57 59 60 77 90 104,
	3	 1 2 3 4 5 6 7 8 9 10 11 12 13 14 15 17 18 19 20 21 22 23 24 25 26 28 29 30 31 33 34 35 36 37 39 40 41 42 43 44 45 46 47 48 49 50 51 52 53 54 58 61 63 71 76 78 80 81 82 88 94 96 98 99 100 102 103 105 106 107 108 109 110 111,
	21	 71 81 94 98 100,
	13	 52 63 71 78 80 81 88 94 98 100,
	35	 61 82 99,
	2	 52 61 63 71 78 80 81 82 88 94 98 99 100,
	21	 41 46 47 76 103 105 106 107 108 109,
	51	 15 41 46 47 76 102 103 105 106 107 108 109 111,
	2	 114 137 154 179,
	17	 136 163,
	6	 136 163 164,
	4	 16 27 32 38 62 64 65 66 67 68 69 70 72 73 74 75 79 83 84 85 86 87 91 92 93 95 97 101 112 113 114 119 121 127 128 134 136 137 138 139 140 143 144 146 147 148 149 150 151 152 153 154 155 157 158 159 160 161 162 163 164 165 166 167 168 169 170 171 172 173 174 175 176 177 178 179 180 181 182 183 184 185 187 188 189,
	8	 16 27 32 38 62 64 65 66 67 68 69 70 72 73 74 75 79 83 84 85 86 87 91 92 93 95 97 101 112 113 114 119 121 127 128 134 136 137 138 139 140 143 144 146 147 148 149 150 151 152 153 154 155 157 158 159 160 161 162 163 164 165 166 167 168 169 170 171 172 173 174 175 176 177 178 179 180 181 182 183 184 185 186 187 188 189,
	32	 89 116 117 118 120 122 123 124 125 126 129 130 131 132 133 135 141,
	14	 89 115 116 117 118 120 122 123 124 125 126 129 130 131 132 133 135 141 142 145 156 190,
	3	 55 90 104,
	2	 55 56 90 104,
	21	 55 56 57 59 60 63 71 78 80 81 88 90 94 98 100 104,
	31	 15 102 111,
	28	 15 76 102 111,
	20	 15 41 76 102 111,
	29	 15 41 46 76 102 105 106 107 111,
	31	 15 41 46 76 102 103 105 106 107 111,
	1	 15 41 46 76 102 103 105 106 107 108 109 111,
	18	 1 2 3 4 6 7 8 9 10 11 13 14 17 18 20 21 22 23 25 26 29 30 31 33 34 35 36 37 39 40 42 44 45 48 49 51 53,
	9	 29 31,
	7	 1 2 3 4 6 7 8 9 10 11 13 14 17 18 20 21 22 23 25 26 33 34 35 36 37 39 40 42 44 45 48 49 51 53,
	4	 2 26,
	2	 4 11 13 14,
	2	 4 11 13 14 48,
	9	 18 21 39,
	5	 18 21 22 39 40,
	0	 18 21 22 39 40 42 45,
	0	 18 21 22 39 40 42 44 45,
	0	 4 11 13 14 18 21 22 39 40 42 44 45 48,
	1	 6 51,
	5	 4 6 7 11 13 14 18 21 22 39 40 42 44 45 48 49 51,
	0	 4 6 7 11 13 14 18 21 22 23 39 40 42 44 45 48 49 51,
	6	 2 4 6 7 11 13 14 18 21 22 23 26 39 40 42 44 45 48 49 51,
	7	 2 4 6 7 8 9 10 11 13 14 18 21 22 23 26 39 40 42 44 45 48 49 51,
	5	 2 4 6 7 8 9 10 11 13 14 18 21 22 23 26 29 39 40 42 44 45 48 49 51,
	4	 2 4 6 7 8 9 10 11 13 14 18 21 22 23 26 29 31 39 40 42 44 45 48 49 51,
	11	 33 34 36 37,
	10	 33 34 35 36 37,
	11	 30 33 34 35 36 37,
	7	 2 4 6 7 8 9 10 11 13 14 18 21 22 23 26 29 30 31 33 34 35 36 37 39 40 42 44 45 48 49 51,
	5	 2 4 6 7 8 9 10 11 13 14 18 19 21 22 23 26 29 30 31 33 34 35 36 37 39 40 42 44 45 48 49 51,
	5	 3 16 17 20,
	4	 3 16 17 20 53,
	5	 2 3 4 6 7 8 9 10 11 13 14 16 17 18 19 20 21 22 23 26 29 30 31 33 34 35 36 37 39 40 42 44 45 48 49 51 53,
	19	 15 102,
	25	 15 41 46 76 102 103 105 106 107 108 111,
	30	 15 41 46 47 76 102 103 105 106 107 108 111,
	5	 2 3 4 6 7 8 9 10 11 13 14 15 16 17 18 19 20 21 22 23 26 29 30 31 33 34 35 36 37 39 40 41 42 44 45 46 47 48 49 51 53 76 102 103 105 106 107 108 109 110 111,
	4	 2 3 4 6 7 8 9 10 11 13 14 15 16 17 18 19 20 21 22 23 26 29 30 31 33 34 35 36 37 39 40 41 42 44 45 46 47 48 49 51 53 76 96 102 103 105 106 107 108 109 110 111,
	3	 2 3 4 6 7 8 9 10 11 13 14 15 16 17 18 19 20 21 22 23 25 26 29 30 31 33 34 35 36 37 39 40 41 42 44 45 46 47 48 49 51 53 76 96 102 103 105 106 107 108 109 110 111,
	5	 2 3 4 5 6 7 8 9 10 11 12 13 14 15 16 17 18 19 20 21 22 23 24 25 26 28 29 30 31 33 34 35 36 37 39 40 41 42 43 44 45 46 47 48 49 50 51 53 54 58 76 96 102 103 105 106 107 108 109 110 111,
	14	 116 123 132,
	14	 116 123 125 132,
	9	 89 116 123 124 125 132 135,
	1	 27 38 89 116 123 124 125 132 135 189,
	8	 99 156,
	8	 99 145 156,
	7	 130 141,
	5	 120 130 141,
	7	 126 131,
	12	 117 118 120 122 126 129 130 131 133 141,
	6	 115 117 118 120 122 126 129 130 131 133 141 142,
	6	 99 115 117 118 120 122 126 129 130 131 133 141 142 145 156,
	4	 61 82 99 115 117 118 120 122 126 129 130 131 133 141 142 145 156,
	6	 62 72 73 74 101 113 155 175,
	6	 143 187 188,
	3	 62 72 73 74 101 113 143 155 175 187 188,
	2	 62 72 73 74 101 113 140 143 155 175 187 188,
	5	 119 172,
	4	 119 148 172,
	7	 164 179,
	3	 153 154 164 171 176 179 182,
	2	 119 148 153 154 164 171 172 176 179 182,
	6	 62 72 73 74 101 113 119 140 143 148 153 154 155 164 171 172 175 176 179 182 187 188,
	6	 114 137 163,
	11	 114 136 137 163,
	8	 114 136 137 163 170,
	9	 114 128 136 137 163 170,
	6	 62 72 73 74 101 113 114 119 128 136 137 140 143 148 153 154 155 163 164 170 171 172 175 176 179 182 187 188,
	27	 112 147 162 165 167 168 180,
	0	 112 127 134 147 149 159 161 162 165 167 168 177 180,
	3	 151 178,
	4	 151 169 178,
	0	 152 160 166 181,
	0	 151 152 160 166 169 178 181,
	2	 62 72 73 74 101 112 113 114 119 127 128 134 136 137 140 143 147 148 149 151 152 153 154 155 159 160 161 162 163 164 165 166 167 168 169 170 171 172 175 176 177 178 179 180 181 182 187 188,
	6	 138 146 158,
	4	 150 173,
	2	 138 146 150 158 173,
	2	 62 72 73 74 101 112 113 114 119 127 128 134 136 137 138 140 143 146 147 148 149 150 151 152 153 154 155 158 159 160 161 162 163 164 165 166 167 168 169 170 171 172 173 175 176 177 178 179 180 181 182 187 188,
	5	 62 72 73 74 101 112 113 114 119 121 127 128 134 136 137 138 140 143 146 147 148 149 150 151 152 153 154 155 158 159 160 161 162 163 164 165 166 167 168 169 170 171 172 173 175 176 177 178 179 180 181 182 187 188,
	0	 62 72 73 74 92 101 112 113 114 119 121 127 128 134 136 137 138 139 140 143 146 147 148 149 150 151 152 153 154 155 158 159 160 161 162 163 164 165 166 167 168 169 170 171 172 173 175 176 177 178 179 180 181 182 187 188,
	1	 62 72 73 74 92 101 112 113 114 119 121 127 128 134 136 137 138 139 140 143 144 146 147 148 149 150 151 152 153 154 155 157 158 159 160 161 162 163 164 165 166 167 168 169 170 171 172 173 174 175 176 177 178 179 180 181 182 183 184 185 187 188,
	5	 61 62 72 73 74 82 92 99 101 112 113 114 115 117 118 119 120 121 122 126 127 128 129 130 131 133 134 136 137 138 139 140 141 142 143 144 145 146 147 148 149 150 151 152 153 154 155 156 157 158 159 160 161 162 163 164 165 166 167 168 169 170 171 172 173 174 175 176 177 178 179 180 181 182 183 184 185 187 188,
	1	 61 62 72 73 74 82 83 92 95 99 101 112 113 114 115 117 118 119 120 121 122 126 127 128 129 130 131 133 134 136 137 138 139 140 141 142 143 144 145 146 147 148 149 150 151 152 153 154 155 156 157 158 159 160 161 162 163 164 165 166 167 168 169 170 171 172 173 174 175 176 177 178 179 180 181 182 183 184 185 187 188,
	2	 27 38 61 62 72 73 74 82 83 89 92 95 99 101 112 113 114 115 116 117 118 119 120 121 122 123 124 125 126 127 128 129 130 131 132 133 134 135 136 137 138 139 140 141 142 143 144 145 146 147 148 149 150 151 152 153 154 155 156 157 158 159 160 161 162 163 164 165 166 167 168 169 170 171 172 173 174 175 176 177 178 179 180 181 182 183 184 185 187 188 189,
	33	 186 190,
	4	 27 38 61 62 72 73 74 82 83 89 92 95 99 101 112 113 114 115 116 117 118 119 120 121 122 123 124 125 126 127 128 129 130 131 132 133 134 135 136 137 138 139 140 141 142 143 144 145 146 147 148 149 150 151 152 153 154 155 156 157 158 159 160 161 162 163 164 165 166 167 168 169 170 171 172 173 174 175 176 177 178 179 180 181 182 183 184 185 186 187 188 189 190,
	3	 1 32 52 55 56 57 59 60 63 64 65 66 67 68 69 70 71 75 77 78 79 80 81 84 85 86 87 88 90 91 93 94 97 98 100 104,
	11	 64 65 67 68 70 75 87 91,
	0	 1 32 52 55 56 57 59 60 63 66 69 71 77 78 79 80 81 84 85 86 88 90 93 94 97 98 100 104,
	1	 32 93 97,
	0	 1 52 55 56 57 59 60 63 66 69 71 77 78 79 80 81 84 85 86 88 90 94 98 100 104,
	0	 57 66 69 79 84 85 86,
	4	 1 52 55 56 59 60 63 71 77 78 80 81 88 90 94 98 100 104,
	5	 1 52 55 56 59 60 63 71 78 80 81 88 90 94 98 100 104,
	5	 1 52 63 71 78 80 81 88 94 98 100,
	12	 71 81,
	16	 71 78 81 94 98 100,
	2	 32 79,
	2	 32 79 93,
	2	 16 32 79 92 93,
	2	 89 190,
	1	 118 122 133,
	3	 116 117 118 120 122 123 126 130 131 133 141,
	0	 89 116 117 118 120 122 123 126 130 131 133 141 190,
	4	 125 132,
	0	 89 116 117 118 120 122 123 125 126 130 131 132 133 141 190,
	0	 16 32 64 65 66 67 68 69 70 75 79 84 85 86 87 89 91 92 93 97 116 117 118 120 122 123 124 125 126 130 131 132 133 135 141 190,
	0	 16 27 32 38 64 65 66 67 68 69 70 75 79 84 85 86 87 89 91 92 93 97 116 117 118 120 122 123 124 125 126 130 131 132 133 135 141 190,
	0	 16 27 32 38 64 65 66 67 68 69 70 75 79 84 85 86 87 89 91 92 93 97 116 117 118 120 122 123 124 125 126 130 131 132 133 135 141 189 190,
	23	 52 55 56 57 59 60 63 71 77 78 80 81 88 90 94 98 100 104 186,
	2	 52 55 56 57 59 60 63 71 77 78 80 81 88 90 94 98 100 104 115 142 186,
	23	 16 27 32 38 52 55 56 57 59 60 63 64 65 66 67 68 69 70 71 75 77 78 79 80 81 84 85 86 87 88 89 90 91 92 93 94 97 98 100 104 115 116 117 118 120 122 123 124 125 126 129 130 131 132 133 135 141 142 186 189 190,
	8	 62 72 73 74 101 114 121 128 136 137 154 155 163 164 170 175 179,
	17	 112 147 159 161 162 165 167 168 177 180,
	26	 149 151 169 181,
	6	 1 2 3 4 5 6 7 8 9 10 11 12 13 14 15 17 18 19 20 21 22 23 24 25 26 28 29 30 31 33 34 35 36 37 39 40 41 42 43 44 45 46 47 48 49 50 51 53 54 58 76 96 99 102 103 105 106 107 108 109 110 111,
	27	 1 4 11 13 14 18 21 23 26 39,
	3	 62 72 73 74 101 128 138 150 155 158 175,
	6	 112 162 167,
	5	 112 159 162 167,
	9	 112 159 162 167 177,
	9	 134 161,
	2	 49 51,
	1	 2 22 40,
	6	 25 28,
	6	 24 25 28,
	7	 5 12 24 25 28 43 50,
	0	 57 83,
	1	 57 77 83,
	1	 5 12 24 25 28 43 50 57 77 83,
	1	 5 12 24 25 28 43 50 57 63 77 80 83 88,
	1	 15 102 110 111,
	1	 15 47 102 110 111,
	1	 76 103,
	1	 41 46 76 103 105 106 107,
	1	 15 41 46 47 76 102 103 105 106 107 110 111,
	1	 15 41 46 47 76 102 103 105 106 107 109 110 111,
	1	 15 41 46 47 76 96 102 103 105 106 107 108 109 110 111,
	9	 55 90,
	1	 15 41 46 47 55 59 60 76 90 96 102 103 104 105 106 107 108 109 110 111,
	1	 5 12 15 24 25 28 41 43 46 47 50 55 57 59 60 63 76 77 80 83 88 90 96 102 103 104 105 106 107 108 109 110 111,
	1	 56 81,
	1	 56 71 81 94 98 100,
	1	 56 71 78 81 94 98 100,
	1	 52 56 71 78 81 94 98 100,
	1	 52 56 61 71 78 81 82 94 98 100,
	1	 52 56 61 71 78 81 82 94 98 100 186,
	1	 5 12 15 24 25 28 41 43 46 47 50 52 55 56 57 59 60 61 63 71 76 77 78 80 81 82 83 88 90 94 96 98 100 102 103 104 105 106 107 108 109 110 111 186,
	1	 5 12 15 24 25 28 41 43 46 47 50 52 55 56 57 59 60 61 63 71 76 77 78 80 81 82 83 88 90 94 96 98 100 102 103 104 105 106 107 108 109 110 111 186 190,
	1	 16 89 92,
	1	 5 12 15 16 24 25 28 41 43 46 47 50 52 55 56 57 59 60 61 63 71 76 77 78 80 81 82 83 88 89 90 92 94 96 98 100 102 103 104 105 106 107 108 109 110 111 186 190,
	1	 64 65 66 67 68 69 70 75 79 84 85 86 87 91 93 97,
	1	 117 118 122 129 133,
	2	 116 117 118 120 122 123 126 129 130 131 133 141,
	1	 116 117 118 120 122 123 125 126 129 130 131 132 133 141,
	3	 116 117 118 120 122 123 124 125 126 129 130 131 132 133 135 141,
	1	 64 65 66 67 68 69 70 75 79 84 85 86 87 91 93 97 116 117 118 120 122 123 124 125 126 129 130 131 132 133 135 141,
	1	 62 64 65 66 67 68 69 70 72 73 74 75 79 84 85 86 87 91 93 97 101 116 117 118 120 122 123 124 125 126 129 130 131 132 133 135 141,
	1	 27 38 62 64 65 66 67 68 69 70 72 73 74 75 79 84 85 86 87 91 93 97 101 116 117 118 120 122 123 124 125 126 129 130 131 132 133 135 141,
	1	 5 12 15 16 24 25 27 28 38 41 43 46 47 50 52 55 56 57 59 60 61 62 63 64 65 66 67 68 69 70 71 72 73 74 75 76 77 78 79 80 81 82 83 84 85 86 87 88 89 90 91 92 93 94 96 97 98 100 101 102 103 104 105 106 107 108 109 110 111 116 117 118 120 122 123 124 125 126 129 130 131 132 133 135 141 186 190,
	1	 127 171,
	1	 127 159 171,
	1	 127 159 171 177,
	1	 112 127 159 171 177,
	4	 147 165,
	1	 154 168,
	1	 147 154 165 168,
	1	 112 127 147 154 159 165 168 171 177,
	0	 164 180,
	1	 112 127 147 154 159 164 165 168 171 177 180,
	1	 139 167,
	1	 112 127 139 147 154 159 164 165 167 168 171 177 180,
	1	 151 152 160 166,
	1	 134 151 152 160 161 166,
	1	 134 149 151 152 160 161 166 169 181,
	1	 112 127 134 139 147 149 151 152 154 159 160 161 164 165 166 167 168 169 171 177 180 181,
	1	 112 121 127 134 139 147 149 151 152 154 159 160 161 164 165 166 167 168 169 171 177 180 181,
	1	 112 114 121 127 134 136 137 139 147 149 151 152 154 159 160 161 163 164 165 166 167 168 169 171 177 180 181,
	1	 172 179,
	1	 148 172 179,
	1	 148 170 172 179,
	1	 112 114 121 127 134 136 137 139 147 148 149 151 152 154 159 160 161 163 164 165 166 167 168 169 170 171 172 177 179 180 181,
	1	 176 182,
	12	 153 176 182,
	1	 128 153 176 182,
	0	 138 155 158 175,
	1	 138 155 158 173 175,
	1	 138 150 155 158 173 175,
	1	 128 138 150 153 155 158 173 175 176 182,
	1	 112 114 121 127 128 134 136 137 138 139 147 148 149 150 151 152 153 154 155 158 159 160 161 163 164 165 166 167 168 169 170 171 172 173 175 176 177 179 180 181 182,
	1	 146 162,
	1	 112 114 121 127 128 134 136 137 138 139 146 147 148 149 150 151 152 153 154 155 158 159 160 161 162 163 164 165 166 167 168 169 170 171 172 173 175 176 177 179 180 181 182,
	1	 119 140 178,
	1	 112 114 119 121 127 128 134 136 137 138 139 140 146 147 148 149 150 151 152 153 154 155 158 159 160 161 162 163 164 165 166 167 168 169 170 171 172 173 175 176 177 178 179 180 181 182,
	1	 112 114 119 121 127 128 134 136 137 138 139 140 143 146 147 148 149 150 151 152 153 154 155 158 159 160 161 162 163 164 165 166 167 168 169 170 171 172 173 175 176 177 178 179 180 181 182 187 188,
	1	 112 113 114 119 121 127 128 134 136 137 138 139 140 143 146 147 148 149 150 151 152 153 154 155 158 159 160 161 162 163 164 165 166 167 168 169 170 171 172 173 175 176 177 178 179 180 181 182 187 188,
	1	 1 2 3 4 6 7 8 9 10 11 13 14 17 18 19 20 21 22 23 26 29 30 31 32 33 34 35 36 37 39 40 42 44 45 48 49 51 53 54 58 95 99 115 142 144 145 156 157 174 183 184 185 189,
	1	 1 2 3 4 6 7 8 9 10 11 13 14 17 18 19 20 21 22 23 26 29 30 31 32 33 34 35 36 37 39 40 42 44 45 48 49 51 53 54 58 95 99 115 142 145 156 189,
	1	 1 2 3 4 6 7 8 9 10 11 13 14 17 18 19 20 21 22 23 26 29 30 31 32 33 34 35 36 37 39 40 42 44 45 48 49 51 53 54 58 95 99 189,
	1	 1 2 3 4 6 7 8 9 10 11 13 14 17 18 19 20 21 22 23 26 29 30 31 32 33 34 35 36 37 39 40 42 44 45 48 49 51 53 54 58 95 99,
	2	 54 58 99,
	1	 54 58 95 99,
	1	 1 2 3 4 6 7 8 9 10 11 13 14 17 18 19 20 21 22 23 26 29 30 31 32 33 34 35 36 37 39 40 42 44 45 48 49 51 53,
	1	 1 2 3 4 6 7 8 9 10 11 13 14 17 18 19 20 21 22 23 26 29 30 31 32 33 34 35 36 37 39 40 42 44 45 48 49 51,
	1	 1 2 3 4 6 7 8 9 10 11 13 14 17 18 20 21 22 23 26 29 30 31 32 33 34 35 36 37 39 40 42 44 45 48 49 51,
	1	 1 2 4 6 7 8 9 10 11 13 14 18 21 22 23 26 29 30 31 32 33 34 35 36 37 39 40 42 44 45 48 49 51,
	5	 1 2 4 6 7 8 9 10 11 13 14 18 21 22 23 26 29 30 31 33 34 35 36 37 39 40 42 44 45 48 49 51,
	2	 1 2 4 6 7 8 9 10 11 13 14 18 21 22 23 26 29 31 39 40 42 44 45 48 49 51,
	10	 1 2 4 6 7 11 13 14 18 21 22 23 26 39 40 42 44 45 48 49 51,
	1	 1 4 6 7 11 13 14 18 21 39 42 44 45 48 49 51,
	0	 1 4 6 7 11 13 14 18 21 39 42 45 48 49 51,
	5	 4 11 14 42 45,
	5	 4 11 13 14 42 45,
	5	 4 11 13 14 42 45 48,
	0	 6 49 51,
	1	 4 6 7 11 13 14 42 45 48 49 51,
	2	 54 58 96,
	9	 5 12 24 28 43 50 54 58 96,
	9	 62 72,
	0	 62 72 74,
	3	 62 72 73 74,
	0	 1 2 3 4 5 6 7 8 9 10 11 12 13 14 15 17 18 19 20 21 22 23 24 25 26 28 29 30 31 33 34 35 36 37 39 40 41 42 43 44 45 46 47 48 49 50 51 52 53 54 55 56 57 58 59 60 61 63 71 76 77 78 80 81 82 88 90 94 96 98 99 100 102 103 104 105 106 107 108 109 110 111 115 142 186,
	1	 52 99,
	2	 52 63 71 78 80 81 88 94 98 99 100,
	1	 55 56 59 60 77 90 104,
	1	 52 55 56 57 59 60 63 71 77 78 80 81 88 90 94 98 99 100 104,
	0	 52 55 56 57 59 60 63 71 77 78 80 81 88 90 94 98 99 100 104 186,
	3	 16 27 32 38 64 65 66 67 68 69 70 75 79 83 84 85 86 87 89 91 92 93 95 97 115 116 117 118 120 122 123 124 125 126 129 130 131 132 133 135 141 142 189 190,
	5	 16 27 32 38 64 65 66 67 68 69 70 75 79 83 84 85 86 87 89 91 92 93 95 97 115 116 117 118 120 122 123 124 125 126 129 130 131 132 133 135 141 142 145 156 189 190,
	2	 98 100,
	0	 16 27 32 38 55 56 57 59 60 63 64 65 66 67 68 69 70 71 75 77 78 79 80 81 83 84 85 86 87 88 89 90 91 92 93 94 95 97 98 100 104 115 116 117 118 120 122 123 124 125 126 129 130 131 132 133 135 141 142 145 156 189 190,
	0	 1 2 3 4 5 6 7 8 9 10 11 12 13 14 15 17 18 19 20 21 22 23 24 25 26 28 29 30 31 33 34 35 36 37 39 40 41 42 43 44 45 46 47 48 49 50 51 52 53 54 58 61 76 82 96 99 102 103 105 106 107 108 109 110 111 186,
	11	 32 64 65 66 67 68 69 70 75 79 84 85 86 87 91 93 97,
	0	 27 32 38 64 65 66 67 68 69 70 75 79 83 84 85 86 87 91 93 95 97,
	1	 16 27 32 38 64 65 66 67 68 69 70 75 79 83 84 85 86 87 91 92 93 95 97,
	5	 16 27 32 38 64 65 66 67 68 69 70 75 79 83 84 85 86 87 89 91 92 93 95 97 116 117 118 120 122 123 124 125 126 129 130 131 132 133 135 141 189,
	2	 112 113 119 127 128 134 140 147 148 149 151 152 153 159 160 161 162 165 166 167 168 169 171 172 173 176 177 178 180 181 182,
	1	 1 2 3 4 5 6 7 8 9 10 11 12 13 14 15 17 18 19 20 21 22 23 24 25 26 28 29 30 31 33 34 35 36 37 39 40 41 42 43 44 45 46 47 48 49 50 51 52 53 54 55 56 57 58 59 60 61 63 71 76 77 78 80 81 82 88 90 94 96 98 99 100 102 103 104 105 106 107 108 109 110 111 115 142 186 190,
	2	 1 2 3 4 5 6 7 8 9 10 11 12 13 14 15 17 18 19 20 21 22 23 24 25 26 28 29 30 31 33 34 35 36 37 39 40 41 42 43 44 45 46 47 48 49 50 51 52 53 54 55 56 57 58 59 60 61 63 71 76 77 78 80 81 82 88 90 94 96 98 99 100 102 103 104 105 106 107 108 109 110 111 186 190,
	2	 4 11 13 14 23,
	6	 16 27 32 38 64 65 66 67 68 69 70 75 79 84 85 86 87 91 92 93 97 189,
	0	 89 116 117 118 120 122 123 124 125 126 129 130 131 132 133 135 141 142 190,
	1	 89 115 116 117 118 120 122 123 124 125 126 129 130 131 132 133 135 141 142 190,
	0	 52 55 56 57 59 60 63 71 77 78 80 81 88 89 90 94 98 100 104 115 116 117 118 120 122 123 124 125 126 129 130 131 132 133 135 141 142 186 190,
	11	 113 119 140 148 153 170 171 172 176 182,
	11	 159 161,
	4	 112 127 134 147 149 159 161 162 165 167 168 177 180 181,
	0	 55 56 59 60 104,
	3	 52 55 56 59 60 63 71 78 80 81 88 90 94 98 100 104,
	28	 16 27 32 38 52 55 56 57 59 60 63 64 65 66 67 68 69 70 71 75 77 78 79 80 81 84 85 86 87 88 89 90 91 92 93 94 97 98 100 104 116 117 118 120 122 123 124 125 126 129 130 131 132 133 135 141 186 189 190,
	6	 16 32 66 69 79 84 85 86 92 93 97,
	7	 163 164,
	4	 114 137 154 163 164 179,
	1	 114 121 137 154 163 164 179,
	1	 136 170,
	1	 112 127 134 147 159 162 165 167 168 177 180,
	2	 112 127 134 147 159 162 165 167 168 177 178 180,
	1	 112 127 134 147 159 162 165 167 168 177 178 180 181,
	1	 112 127 134 147 149 159 162 165 167 168 177 178 180 181,
	1	 112 127 134 147 149 151 159 162 165 167 168 169 177 178 180 181,
	0	 52 57 63 71 77 78 80 81 88 94 98 99 100,
	0	 55 56 59 60 61 82 90 104,
	6	 52 55 56 57 59 60 61 63 71 77 78 80 81 82 88 90 94 98 99 100 104,
	1	 16 32 64 65 66 67 68 69 70 75 79 84 85 86 87 89 91 92 93 97 116 117 118 120 122 123 124 125 126 130 131 132 133 135 141,
	15	 16 32 64 65 66 67 68 69 70 75 79 84 85 86 87 89 91 92 93 97 116 117 118 120 122 123 124 125 126 129 130 131 132 133 135 141,
	2	 62 72 73 74 101 114 121 128 136 137 153 154 155 163 164 170 171 175 176 179 182,
	2	 16 32 66 69 75 79 84 85 86 87 92 93 97,
	1	 1 3 4 6 7 11 13 14 17 18 20 21 22 23 26 39 40 42 44 45 48 49 51,
	2	 62 72 73 74 101 113 119 128 140 148 153 155 171 172 175 176 182,
	4	 114 136 137 170,
	10	 114 136 137 154 163 164 170 179,
	1	 112 127 134 138 147 149 150 151 152 158 159 160 161 162 165 166 167 168 169 173 177 178 180 181,
	4	 1 2 3 4 5 6 7 8 9 10 11 12 13 14 15 17 18 19 20 21 22 23 24 25 26 28 29 30 31 33 34 35 36 37 39 40 41 42 43 44 45 46 47 48 49 50 51 53 54 55 56 57 58 59 60 61 63 71 76 77 78 80 81 82 88 90 94 96 98 99 100 102 103 104 105 106 107 108 109 110 111,
	2	 1 2 3 4 5 6 7 8 9 10 11 12 13 14 15 17 18 19 20 21 22 23 24 25 26 28 29 30 31 33 34 35 36 37 39 40 41 42 43 44 45 46 47 48 49 50 51 53 54 55 56 58 59 60 61 63 71 76 78 80 81 82 88 90 94 96 98 99 100 102 103 104 105 106 107 108 109 110 111,
	1	 1 2 3 4 5 6 7 8 9 10 11 12 13 14 15 17 18 19 20 21 22 23 24 25 26 28 29 30 31 33 34 35 36 37 39 40 41 42 43 44 45 46 47 48 49 50 51 53 54 58 61 63 71 76 78 80 81 82 88 94 96 98 99 100 102 103 105 106 107 108 109 110 111,
	1	 159 161 162 167,
	13	 15 41 76 111,
	10	 16 32 92,
	0	 52 63 78 80 88,
	1	 62 72 73 74 101 113 114 119 121 128 136 137 140 148 153 154 155 163 164 170 171 172 173 175 176 179 182,
	1	 112 127 159 162 167 177 178,
	2	 62 72 73 74 101 112 113 114 119 121 127 128 134 136 137 140 147 148 149 150 151 152 153 154 155 159 160 161 162 163 164 165 166 167 168 169 170 171 172 173 175 176 177 178 179 180 181 182,
	7	 32 66 69 79 84 85 86 93,
	1	 32 64 65 66 67 68 69 70 75 79 84 85 86 87 91 93,
	1	 113 119 140 148 153 172 176 182,
	3	 163 171,
	3	 154 163 164 171 179,
	3	 114 136 137 154 163 164 171 179,
	3	 114 121 136 137 154 163 164 171 179,
	2	 114 121 136 137 154 163 164 170 171 179,
	12	 62 72 73 74 101 112 113 114 119 121 127 128 134 136 137 138 139 140 143 144 146 147 148 149 150 151 152 153 154 155 157 158 159 160 161 162 163 164 165 166 167 168 169 170 171 172 173 174 175 176 177 178 179 180 181 182 183 184 185 186 187 188,
	4	 52 61 82 99,
	5	 15 41 46 47 76 102 103 105 106 107 111,
	5	 30 35,
	3	 1 4 6 7 11 13 14 18 21 22 23 39 40 42 44 45 48 49 51,
	10	 4 11 13 14 23 42 45 48,
	4	 4 6 7 11 13 14 22 23 40 42 45 48 49 51,
	2	 15 41 111,
	1	 46 76 103 105 106 107,
	2	 46 47 76 103 105 106 107 108 109,
	1	 55 56 57 59 60 63 71 77 78 80 81 88 90 94 98 100 104 186,
	5	 62 72 73 74 101 113 119 140 148 153 155 171 172 175 176 182,
	3	 62 72 73 74 101 113 114 119 121 136 137 140 148 153 154 155 163 164 170 171 172 175 176 179 182,
	0	 109 110,
	0	 108 109 110,
	0	 47 108 109 110,
	1	 15 41 46 47 76 103 105 106 107 108 109 110 111,
	0	 5 12 24 28 43 50 96,
	0	 52 55 56 57 59 60 61 63 71 77 78 80 81 82 88 90 94 98 100 104 186,
	0	 16 27 32 38 52 55 56 57 59 60 61 63 64 65 66 67 68 69 70 71 75 77 78 79 80 81 82 84 85 86 87 88 89 90 91 92 93 94 97 98 100 104 116 117 118 120 122 123 124 125 126 129 130 131 132 133 135 141 186 189 190,
	0	 16 27 32 38 52 55 56 57 59 60 61 63 64 65 66 67 68 69 70 71 75 77 78 79 80 81 82 84 85 86 87 88 89 90 91 92 93 94 97 98 100 104 115 116 117 118 120 122 123 124 125 126 129 130 131 132 133 135 141 142 186 189 190,
	0	 16 27 32 38 52 55 56 57 59 60 61 63 64 65 66 67 68 69 70 71 75 77 78 79 80 81 82 84 85 86 87 88 89 90 91 92 93 94 97 98 100 104 115 116 117 118 120 122 123 124 125 126 129 130 131 132 133 135 141 142 145 156 186 189 190,
	0	 16 27 32 38 52 55 56 57 59 60 61 63 64 65 66 67 68 69 70 71 75 77 78 79 80 81 82 83 84 85 86 87 88 89 90 91 92 93 94 95 97 98 100 104 115 116 117 118 120 122 123 124 125 126 129 130 131 132 133 135 141 142 145 156 186 189 190,
	2	 136 154 163 164 179,
	0	 1 2 3 4 6 7 8 9 10 11 13 14 15 17 18 19 20 21 22 23 25 26 29 30 31 33 34 35 36 37 39 40 41 42 44 45 46 47 48 49 51 53 54 58 76 102 103 105 106 107 108 109 110 111,
	0	 5 12 24 28 43 50 52 54 58 61 63 71 78 80 81 82 88 94 98 99 100,
	9	 154 164,
	6	 114 137 154 164 179,
	4	 1 4 6 7 8 9 10 11 13 14 18 21 22 23 26 39 40 42 44 45 49 51,
	4	 1 4 8 9 10 11 13 14 18 21 23 26 39,
	5	 8 9 10 13,
	13	 16 27 32 38 64 65 66 67 68 69 70 75 79 84 85 86 87 89 91 92 93 97 116 117 118 120 122 123 124 125 126 129 130 131 132 133 135 141 189,
	15	 52 55 56 57 59 60 63 71 77 78 80 81 88 90 94 98 100 104 186 190,
	0	 62 72 73 74 101 113 114 119 121 128 136 137 140 148 154 155 163 164 170 172 175 179,
	2	 99 143,
	0	 62 72 73 74 99 101 112 113 114 119 121 127 128 134 136 137 138 139 140 143 147 148 149 150 151 152 153 154 155 158 159 160 161 162 163 164 165 166 167 168 169 170 171 172 173 175 176 177 178 179 180 181 182,
	2	 62 72 73 74 99 101 112 113 114 119 121 127 128 134 136 137 138 139 140 143 146 147 148 149 150 151 152 153 154 155 158 159 160 161 162 163 164 165 166 167 168 169 170 171 172 173 175 176 177 178 179 180 181 182 187 188,
	6	 62 72 73 74 83 95 99 101 112 113 114 119 121 127 128 134 136 137 138 139 140 143 144 145 146 147 148 149 150 151 152 153 154 155 156 157 158 159 160 161 162 163 164 165 166 167 168 169 170 171 172 173 174 175 176 177 178 179 180 181 182 183 184 185 187 188,
	6	 1 2 3 4 5 6 7 8 9 10 11 12 13 14 15 17 18 19 20 21 22 23 24 25 26 28 29 30 31 33 34 35 36 37 39 40 41 42 43 44 45 46 47 48 49 50 51 53 54 58 61 76 82 96 102 103 105 106 107 108 109 110 111 115 142,
	7	 1 4 11 13 14 18 21 23 26 39 42 45,
	5	 1 4 11 14 18 21 23 26 39 42 45,
	3	 1 4 11 14 18 21 26 39,
	1	 16 66 69 79 84 85 86 92,
	7	 89 116 117 118 120 122 123 124 125 126 129 130 131 132 133 135 141 145 156 190,
	1	 77 99,
	0	 55 56 59 60 63 71 77 78 80 81 88 90 94 98 99 100 104,
	1	 55 56 57 59 60 63 71 77 78 80 81 88 90 94 98 99 100 104,
	0	 46 103 105 106 107 108,
	0	 41 46 103 105 106 107 108,
	10	 1 2 3 4 6 7 8 9 10 11 13 14 17 18 20 21 22 23 25 26 30 31 33 34 35 36 37 39 40 42 44 45 48 49 51 53,
	0	 149 151 152 181,
	0	 112 127 134 147 149 151 152 159 161 162 165 167 168 177 178 180 181,
	1	 112 127 134 147 149 151 152 159 160 161 162 165 166 167 168 177 178 180 181,
	1	 169 173,
	1	 56 90,
	7	 55 56 90,
	0	 4 6 7 11 14 22 23 40 42 44 45 49 51,
	0	 4 6 7 11 14 22 23 40 42 44 45 48 49 51,
	1	 16 32 64 65 66 67 68 69 70 75 79 84 85 86 87 91 92 93 97 129,
	1	 16 32 64 65 66 67 68 69 70 75 79 84 85 86 87 91 92 93 97 129 189,
	3	 62 73,
	1	 112 113 119 127 128 134 140 147 148 149 151 152 153 159 160 161 162 165 166 167 168 169 170 171 172 173 176 177 178 180 181 182,
	2	 62 72 73 74 101 112 113 114 115 119 121 127 128 134 136 137 138 139 140 142 143 144 145 146 147 148 149 150 151 152 153 154 155 156 157 158 159 160 161 162 163 164 165 166 167 168 169 170 171 172 173 174 175 176 177 178 179 180 181 182 183 184 185 186 187 188,
	1	 1 4 6 7 11 14 18 21 22 23 26 39 40 49 51,
	1	 6 22 40 51,
	3	 44 48,
	5	 4 11 13 14 23 42 44 45 48,
	5	 4 6 7 11 13 14 23 42 44 45 48 49 51,
	4	 22 26 40,
	1	 18 21 22 26 39 40,
	6	 4 6 7 11 13 14 18 21 22 23 26 39 40 42 44 45 48 49 51,
	6	 5 12 24 25 28 43 50 54 58,
	2	 5 12 24 25 28 43 50 54 58 96,
	2	 15 41 102 111,
	2	 5 12 15 24 25 28 41 43 46 47 50 54 58 76 96 102 103 105 106 107 108 109 110 111,
	4	 16 32 64 65 66 67 68 69 70 75 79 84 85 86 87 91 92 93 97 189,
	1	 16 27 32 38 64 65 66 67 68 69 70 75 79 84 85 86 87 89 91 92 93 97 116 123 124 125 132 135 189,
	1	 115 117 118 120 122 126 129 130 131 133 141 142 145 156,
	2	 72 101,
	8	 121 150,
	3	 62 72 73 74 101 113 121 150 155 175,
	2	 62 72 73 74 101 113 121 138 150 155 158 175,
	4	 128 170,
	0	 128 136 170,
	1	 114 128 136 137 170,
	1	 154 163 164,
	0	 114 128 136 137 154 163 164 170,
	4	 114 128 136 137 154 163 164 170 179,
	7	 119 140 148,
	9	 119 140 148 172,
	4	 119 140 148 153 171 172 176 182,
	3	 114 119 128 136 137 140 148 153 154 163 164 170 171 172 176 179 182,
	0	 149 151,
	0	 112 127 134 147 149 151 159 161 162 165 167 168 177 180,
	0	 112 127 134 147 149 151 159 161 162 165 167 168 177 180 181,
	0	 169 178,
	1	 61 62 72 73 74 82 99 101 112 113 114 115 117 118 119 120 121 122 126 127 128 129 130 131 133 134 136 137 138 139 140 141 142 143 144 145 146 147 148 149 150 151 152 153 154 155 156 157 158 159 160 161 162 163 164 165 166 167 168 169 170 171 172 173 174 175 176 177 178 179 180 181 182 183 184 185 187 188,
	2	 1 2 3 4 5 6 7 8 9 10 11 12 13 14 15 17 18 19 20 21 22 23 24 25 26 28 29 30 31 33 34 35 36 37 39 40 41 42 43 44 45 46 47 48 49 50 51 52 53 54 55 56 57 58 59 60 63 71 76 77 78 80 81 83 88 90 94 95 96 98 100 102 103 104 105 106 107 108 109 110 111 186 190,
	1	 1 2 3 4 5 6 7 8 9 10 11 12 13 14 15 17 18 19 20 21 22 23 24 25 26 28 29 30 31 33 34 35 36 37 39 40 41 42 43 44 45 46 47 48 49 50 51 52 53 54 55 56 57 58 59 60 63 71 76 77 78 80 81 83 88 90 94 95 96 98 100 102 103 104 105 106 107 108 109 110 111,
	0	 56 59 60 104,
	0	 56 59 60 63 71 78 80 81 88 94 98 100 104,
	0	 56 57 59 60 63 71 77 78 80 81 88 94 98 100 104,
	0	 52 56 57 59 60 63 71 77 78 80 81 88 94 98 100 104,
	3	 1 2 3 4 5 6 7 8 9 10 11 12 13 14 15 17 18 19 20 21 22 23 24 25 26 28 29 30 31 33 34 35 36 37 39 40 41 42 43 44 45 46 47 48 49 50 51 53 54 58 76 83 95 96 102 103 105 106 107 108 109 110 111,
	1	 1 2 3 4 6 7 8 9 10 11 13 14 17 18 19 20 21 22 23 26 29 30 31 33 34 35 36 37 39 40 42 44 45 48 49 51 53 83 95,
	3	 1 2 3 4 6 7 8 9 10 11 13 14 17 18 19 20 21 22 23 26 29 30 31 33 34 35 36 37 39 40 42 44 45 48 49 51 53,
	4	 1 2 4 6 7 8 9 10 11 13 14 18 19 21 22 23 26 29 30 31 33 34 35 36 37 39 40 42 44 45 48 49 51 53,
	4	 1 2 4 6 7 8 9 10 11 13 14 18 21 22 23 26 29 30 31 33 34 35 36 37 39 40 42 44 45 48 49 51 53,
	2	 30 31 33 34 35 36 37,
	4	 1 2 4 6 7 8 9 10 11 13 14 18 21 22 23 26 29 39 40 42 44 45 48 49 51,
	1	 16 91 92,
	1	 16 75 87 91 92 97,
	1	 16 64 65 66 67 68 69 70 75 79 84 85 86 87 91 92 97,
	2	 112 127 134 147 149 151 152 159 161 162 165 167 168 169 177 180 181,
	1	 63 78 80 88 94,
	1	 63 78 80 88 94 98 100,
	2	 5 12 24 28 43 50 54 58 61 82 99,
	1	 32 75 87 93 97,
	0	 32 75 87 91 93 97,
	8	 113 114 119 136 137 140 148 153 154 163 164 170 171 172 176 179 182,
	1	 62 72 73 74 101 113 114 119 128 136 137 140 148 153 154 155 163 164 170 171 172 175 176 179 182,
	0	 62 72 73 74 101 113 114 119 128 136 137 138 140 148 150 153 154 155 158 163 164 170 171 172 175 176 179 182,
	2	 112 134 147 159 161 162 165 167 168 177 180,
	1	 149 151 169,
	0	 112 134 147 149 151 159 161 162 165 167 168 169 177 180,
	1	 127 181,
	1	 89 116 117 118 120 122 123 124 125 126 129 130 131 132 133 135 141 186 190,
	1	 62 72 73 74 89 101 112 113 114 115 116 117 118 119 120 121 122 123 124 125 126 127 128 129 130 131 132 133 134 135 136 137 138 139 140 141 142 143 144 145 146 147 148 149 150 151 152 153 154 155 156 157 158 159 160 161 162 163 164 165 166 167 168 169 170 171 172 173 174 175 176 177 178 179 180 181 182 183 184 185 186 187 188 190,
	5	 16 27 32 38 52 55 56 57 59 60 63 64 65 66 67 68 69 70 71 75 77 78 79 80 81 83 84 85 86 87 88 89 90 91 92 93 94 95 97 98 100 104 116 117 118 120 122 123 124 125 126 129 130 131 132 133 135 141 186 189 190,
	2	 16 27 32 38 52 55 56 57 59 60 63 64 65 66 67 68 69 70 71 75 77 78 79 80 81 83 84 85 86 87 88 89 90 91 92 93 94 95 97 98 100 104 115 116 117 118 120 122 123 124 125 126 129 130 131 132 133 135 141 142 186 189 190,
	1	 19 35,
	1	 19 25 33 34 35 36 37,
	1	 19 25 30 33 34 35 36 37,
	0	 5 12 24 43 50,
	1	 62 72 73 74 101 138 155 158 175,
	2	 128 150,
	1	 112 127 128 134 147 149 150 151 152 159 160 161 162 165 166 167 168 169 173 177 178 180 181,
	1	 62 72 73 74 101 112 127 128 134 138 147 149 150 151 152 155 158 159 160 161 162 165 166 167 168 169 173 175 177 178 180 181,
	1	 113 119 140 148 153 154 164 171 172 176 179 182,
	0	 1 4 14 18 21 26 39,
	0	 1 18 21,
	0	 2 8 9 10 26,
	2	 23 42 45,
	0	 2 4 6 7 8 9 10 11 13 14 22 23 26 40 42 44 45 48 49 51,
	1	 12 43 50,
	4	 16 27 32 38 64 65 66 67 68 69 70 75 79 83 84 85 86 87 91 92 93 95 97 116 123 124 125 132 135 189,
	6	 89 117 118 120 122 126 130 131 133 141,
	8	 89 117 118 120 122 126 129 130 131 133 141,
	2	 89 115 117 118 120 122 126 129 130 131 133 141 142,
	4	 89 115 117 118 120 122 126 129 130 131 133 141 142 145 156,
	2	 61 82 89 99 115 117 118 120 122 126 129 130 131 133 141 142 145 156,
	5	 62 72 73 74 101 121 128 150 155 175,
	2	 113 114 119 136 137 138 140 148 153 154 158 163 164 170 171 172 176 179 182,
	3	 61 62 72 73 74 82 89 99 101 112 113 114 115 117 118 119 120 121 122 126 127 128 129 130 131 133 134 136 137 138 139 140 141 142 143 144 145 146 147 148 149 150 151 152 153 154 155 156 157 158 159 160 161 162 163 164 165 166 167 168 169 170 171 172 173 174 175 176 177 178 179 180 181 182 183 184 185 187 188,
	5	 1 2 3 4 5 6 7 8 9 10 11 12 13 14 15 17 18 19 20 21 22 23 24 25 26 28 29 30 31 33 34 35 36 37 39 40 41 42 43 44 45 46 47 48 49 50 51 52 53 54 55 56 57 58 59 60 63 71 76 77 78 80 81 88 90 94 96 98 100 102 103 104 105 106 107 108 109 110 111 186 190,
	6	 1 2 3 4 5 6 7 8 9 10 11 12 13 14 15 17 18 19 20 21 22 23 24 25 26 28 29 30 31 33 34 35 36 37 39 40 41 42 43 44 45 46 47 48 49 50 51 52 53 54 55 56 57 58 59 60 63 71 76 77 78 80 81 88 90 94 96 98 100 102 103 104 105 106 107 108 109 110 111,
	0	 52 55 56 57 59 60 63 71 77 78 80 81 88 89 90 94 98 100 104 116 117 118 120 122 123 124 125 126 129 130 131 132 133 135 141 186 190,
	3	 152 160 166 173,
	1	 144 174 185,
	0	 157 183 184,
	1	 62 72 73 74 83 95 101 112 113 114 119 121 127 128 134 136 137 138 139 140 143 144 146 147 148 149 150 151 152 153 154 155 157 158 159 160 161 162 163 164 165 166 167 168 169 170 171 172 173 174 175 176 177 178 179 180 181 182 183 184 185 187 188,
	0	 1 4 6 7 11 13 14 18 21 22 39 40 42 44 45 48 49 51,
	2	 6 7 22 40 42 44 45 48 49 51,
	0	 1 4 11 13 14 18 21 39,
	1	 126 130 131 141,
	1	 116 117 118 120 122 123 125 126 130 131 132 133 141,
	1	 16 32 64 65 66 67 68 69 70 75 79 84 85 86 87 91 92 93 97 116 117 118 120 122 123 124 125 126 130 131 132 133 135 141,
	1	 89 129 190,
	1	 27 38 83 89 95 129 189 190,
	2	 16 27 32 38 64 65 66 67 68 69 70 75 79 83 84 85 86 87 89 91 92 93 95 97 116 117 118 120 122 123 124 125 126 129 130 131 132 133 135 141 186 189 190,
	3	 113 114 119 121 128 136 137 140 148 153 154 163 164 170 171 172 176 179 182,
	1	 112 113 114 119 121 127 128 134 136 137 140 147 148 149 150 151 152 153 154 159 160 161 162 163 164 165 166 167 168 169 170 171 172 173 176 177 178 179 180 181 182,
	4	 120 122 126 130 131 141,
	4	 120 122 126 130 131 133 141,
	4	 117 120 122 126 130 131 133 141,
	1	 62 72 73 74 101 113 119 128 140 148 153 155 170 171 172 175 176 182,
	1	 112 127 134 147 149 151 159 161 162 165 167 168 169 177 180,
	1	 6 7 22 40,
	1	 114 136,
	3	 137 163,
	0	 114 136 137 153 154 163 164 170 171 176 179 182,
	1	 159 162 167 180,
	1	 6 7 22 40 44 48 49 51,
	1	 114 121 136,
	1	 114 121 136 137 163,
	2	 159 177,
	2	 151 152 169,
	6	 112 127 134 147 149 150 151 152 159 160 161 162 165 166 167 168 169 173 177 178 180 181,
	2	 112 127 134 138 147 149 150 151 152 159 160 161 162 165 166 167 168 169 173 177 178 180 181,
	1	 139 158,
	1	 112 127 134 138 139 147 149 150 151 152 158 159 160 161 162 165 166 167 168 169 173 177 178 180 181,
	6	 83 95 145 156,
	0	 62 72 73 74 83 95 101 112 113 114 119 121 127 128 134 136 137 138 139 140 143 144 145 146 147 148 149 150 151 152 153 154 155 156 157 158 159 160 161 162 163 164 165 166 167 168 169 170 171 172 173 174 175 176 177 178 179 180 181 182 183 184 185 186 187 188,
	2	 52 57 63 71 77 78 80 81 88 94 98 100,
	2	 1 2 3 4 5 6 7 8 9 10 11 12 13 14 15 17 18 19 20 21 22 23 24 25 26 28 29 30 31 33 34 35 36 37 39 40 41 42 43 44 45 46 47 48 49 50 51 53 54 58 61 76 96 102 103 105 106 107 108 109 110 111,
	1	 16 27 32 38 62 64 65 66 67 68 69 70 72 73 74 75 79 83 84 85 86 87 91 92 93 95 97 101 112 113 114 119 121 127 128 134 136 137 138 139 140 143 144 145 146 147 148 149 150 151 152 153 154 155 156 157 158 159 160 161 162 163 164 165 166 167 168 169 170 171 172 173 174 175 176 177 178 179 180 181 182 183 184 185 187 188 189,
	1	 16 27 32 38 62 64 65 66 67 68 69 70 72 73 74 75 79 83 84 85 86 87 91 92 93 95 97 101 112 113 114 115 119 121 127 128 134 136 137 138 139 140 142 143 144 145 146 147 148 149 150 151 152 153 154 155 156 157 158 159 160 161 162 163 164 165 166 167 168 169 170 171 172 173 174 175 176 177 178 179 180 181 182 183 184 185 187 188 189,
	5	 1 2 3 4 6 7 8 9 10 11 13 14 17 18 20 21 22 23 25 26 29 30 33 34 35 36 37 39 40 42 44 45 48 49 51 53,
	0	 1 2 4 6 7 8 9 10 11 13 14 18 21 22 23 25 26 30 33 34 35 36 37 39 40 42 44 45 48 49 51,
	5	 7 51,
	0	 1 4 8 9 10 11 13 14 18 21 23 26 39 42 44 45 48,
	1	 1 4 8 9 10 11 13 14 18 21 23 26 39 42 45 48,
	1	 1 4 8 9 10 11 13 14 18 21 23 26 39 48,
	1	 16 27 32 38 64 65 66 67 68 69 70 75 79 84 85 86 87 91 92 93 97 129 189,
	2	 112 127 134 147 151 159 161 162 165 167 168 169 177 178 180,
	0	 16 27 32 38 62 64 65 66 67 68 69 70 72 73 74 75 79 83 84 85 86 87 91 92 93 95 97 101 112 113 114 115 119 121 127 128 129 134 136 137 138 139 140 142 143 144 145 146 147 148 149 150 151 152 153 154 155 156 157 158 159 160 161 162 163 164 165 166 167 168 169 170 171 172 173 174 175 176 177 178 179 180 181 182 183 184 185 187 188 189,
	0	 16 27 32 38 52 62 64 65 66 67 68 69 70 72 73 74 75 79 83 84 85 86 87 91 92 93 95 97 101 112 113 114 115 119 121 127 128 129 134 136 137 138 139 140 142 143 144 145 146 147 148 149 150 151 152 153 154 155 156 157 158 159 160 161 162 163 164 165 166 167 168 169 170 171 172 173 174 175 176 177 178 179 180 181 182 183 184 185 187 188 189,
	1	 89 116 117 118 120 122 123 124 125 126 130 131 132 133 135 141 186 190,
	2	 1 2 3 4 5 6 7 8 9 10 11 12 13 14 15 17 18 19 20 21 22 23 24 25 26 28 29 30 31 33 34 35 36 37 39 40 41 42 43 44 45 46 47 48 49 50 51 53 54 55 56 57 58 59 60 61 63 71 76 78 80 81 82 88 90 94 96 98 99 100 102 103 104 105 106 107 108 109 110 111,
	3	 149 151 152 169 181,
	0	 83 95 144 174 184 185,
	3	 83 95 144 157 174 183 184 185,
	1	 4 6 7 11 13 14 22 40 42 44 45 49 51,
	1	 4 6 7 11 13 14 22 40 42 44 45 48 49 51,
	1	 4 6 7 8 9 10 11 13 14 18 21 22 39 40 42 44 45 48 49 51,
	1	 4 6 7 8 9 10 11 13 14 18 21 22 23 26 39 40 42 44 45 48 49 51,
	1	 2 4 6 7 8 9 10 11 13 14 18 21 22 23 26 30 33 34 35 36 37 39 40 42 44 45 48 49 51,
	1	 2 3 4 6 7 8 9 10 11 13 14 15 16 17 18 19 20 21 22 23 25 26 29 30 31 33 34 35 36 37 39 40 41 42 44 45 46 47 48 49 51 53 76 102 103 105 106 107 108 109 110 111,
	3	 61 82 92,
	3	 61 82 92 99 115 117 118 120 122 126 129 130 131 133 141 142 145 156,
	4	 62 72 73 74 101 143 155 175,
	4	 62 72 73 74 101 113 143 155 175,
	3	 154 164 179 187 188,
	3	 153 154 164 171 176 179 182 187 188,
	3	 119 140 148 153 154 164 171 172 176 179 182 187 188,
	3	 62 72 73 74 101 113 114 119 121 128 136 137 140 143 148 153 154 155 163 164 170 171 172 175 176 179 182 187 188,
	2	 149 151 181,
	2	 112 127 134 147 149 151 159 161 162 165 167 168 177 178 180 181,
	0	 112 127 134 147 149 151 159 160 161 162 165 166 167 168 177 178 180 181,
	1	 150 169 173,
	3	 112 127 134 138 146 147 149 150 151 152 158 159 160 161 162 165 166 167 168 169 173 177 178 180 181,
	2	 27 38 61 62 72 73 74 82 83 92 95 99 101 112 113 114 115 117 118 119 120 121 122 126 127 128 129 130 131 133 134 136 137 138 139 140 141 142 143 144 145 146 147 148 149 150 151 152 153 154 155 156 157 158 159 160 161 162 163 164 165 166 167 168 169 170 171 172 173 174 175 176 177 178 179 180 181 182 183 184 185 187 188 189,
	1	 116 123 124 132 135,
	2	 89 116 123 124 125 132 135 186 190,
	4	 32 64 65 67 68 70 75 87 91 93 97,
	2	 1 2 3 4 5 6 7 8 9 10 11 12 13 14 15 16 17 18 19 20 21 22 23 24 25 26 28 29 30 31 33 34 35 36 37 39 40 41 42 43 44 45 46 47 48 49 50 51 52 53 54 55 56 57 58 59 60 63 71 76 77 78 80 81 88 90 94 96 98 100 102 103 104 105 106 107 108 109 110 111,
	6	 1 52 55 56 57 59 60 63 71 77 78 80 81 88 90 94 98 100 104,
	1	 1 52,
	1	 52 55 56 59 60 61 63 71 78 80 81 82 88 90 94 98 99 100 104,
	2	 52 55 56 57 59 60 61 63 71 77 78 80 81 82 88 89 90 94 98 99 100 104 115 116 117 118 120 122 123 124 125 126 129 130 131 132 133 135 141 142 145 156 190,
	0	 16 27 32 38 52 55 56 57 59 60 61 63 64 65 66 67 68 69 70 71 75 77 78 79 80 81 82 83 84 85 86 87 88 89 90 91 92 93 94 95 97 98 99 100 104 115 116 117 118 120 122 123 124 125 126 129 130 131 132 133 135 141 142 145 156 189 190,
	1	 62 72 73 74 101 128 150 155 175,
	0	 1 2 3 4 5 6 7 8 9 10 11 12 13 14 15 17 18 19 20 21 22 23 24 25 26 28 29 30 31 33 34 35 36 37 39 40 41 42 43 44 45 46 47 48 49 50 51 53 54 58 76 96 102 103 105 106 107 108 109 110 111 186,
	1	 1 2 3 4 6 7 8 9 10 11 13 14 17 18 20 21 22 23 26 39 40 42 44 45 48 49 51,
	0	 3 4 11 14 17 20 23,
	0	 3 4 11 14 17 20 23 42 45,
	0	 3 4 11 13 14 17 20 23 42 45,
	0	 3 4 6 7 11 13 14 17 20 22 23 40 42 44 45 49 51,
	0	 3 4 6 7 11 13 14 17 20 22 23 40 42 44 45 48 49 51,
	0	 71 81 98 100,
	0	 1 2 3 4 5 6 7 8 9 10 11 12 13 14 15 17 18 19 20 21 22 23 24 25 26 28 29 30 31 33 34 35 36 37 39 40 41 42 43 44 45 46 47 48 49 50 51 53 54 58 61 76 82 96 99 102 103 105 106 107 108 109 110 111 186,
	6	 4 11 13 14 42 44 45 48,
	6	 4 6 7 11 13 14 42 44 45 48 49 51,
	1	 25 96,
	0	 2 3 4 5 6 7 8 9 10 11 12 13 14 15 16 17 18 19 20 21 22 23 24 25 26 28 29 30 31 32 33 34 35 36 37 39 40 41 42 43 44 45 46 47 48 49 50 51 53 54 58 64 65 66 67 68 69 70 75 76 79 84 85 86 87 91 93 96 97 102 103 105 106 107 108 109 110 111,
	3	 61 82 92 99 115 117 118 120 122 126 129 130 131 133 141 142 144 145 156 157 174 183 184 185,
	2	 150 152 160 166,
	2	 112 127 134 147 149 150 151 152 159 160 161 162 165 166 167 168 169 177 178 180 181,
	0	 55 59 60 90,
	0	 52 78,
	2	 52 71 78 81 94 98 100,
	2	 1 63 80 88,
	1	 120 126 129 130 131 141,
	3	 16 27 32 38 64 65 66 67 68 69 70 75 79 84 85 86 87 89 91 92 93 97 116 117 118 120 122 123 124 125 126 129 130 131 132 133 135 141,
	2	 16 27 32 38 52 55 56 57 59 60 63 64 65 66 67 68 69 70 71 75 77 78 79 80 81 84 85 86 87 88 89 90 91 92 93 94 97 98 100 104 116 117 118 120 122 123 124 125 126 129 130 131 132 133 135 141 186 190,
	3	 61 62 72 73 74 82 83 95 99 101 112 113 114 119 121 127 128 134 136 137 138 139 140 143 144 145 146 147 148 149 150 151 152 153 154 155 156 157 158 159 160 161 162 163 164 165 166 167 168 169 170 171 172 173 174 175 176 177 178 179 180 181 182 183 184 185 187 188,
	1	 1 2 3 4 5 6 7 8 9 10 11 12 13 14 15 17 18 19 20 21 22 23 24 25 26 28 29 30 31 33 34 35 36 37 39 40 41 42 43 44 45 46 47 48 49 50 51 53 54 58 76 96 102 103 105 106 107 108 109 110 111 115 142 189,
	2	 115 142 189,
	1	 1 2 3 4 6 7 8 9 10 11 13 14 17 18 19 20 21 22 23 26 29 31 39 40 42 44 45 48 49 51 53,
	1	 19 31,
	3	 19 29 31,
	1	 62 72 73 74 83 95 101 112 113 114 119 121 127 128 134 136 137 138 139 140 144 145 147 148 149 150 151 152 153 154 155 156 157 158 159 160 161 162 163 164 165 166 167 168 169 170 171 172 173 174 175 176 177 178 179 180 181 182 183 184 185,
	1	 16 32 75 87 92 93 97,
	3	 64 65 66 67 68 69 70 79 84 85 86 91,
	5	 114 136 137 163 164,
	8	 112 147 159 165 168 177 180,
	4	 95 99,
	4	 95 99 143,
	4	 95 99 143 146 187 188,
	4	 62 72 73 74 95 99 101 112 113 114 119 121 127 128 134 136 137 138 139 140 143 146 147 148 149 150 151 152 153 154 155 158 159 160 161 162 163 164 165 166 167 168 169 170 171 172 173 175 176 177 178 179 180 181 182 187 188,
	5	 83 144 145 156 157 174 183 184 185,
	5	 1 2 3 4 6 7 8 9 10 11 13 14 15 17 18 19 20 21 22 23 25 26 29 30 31 33 34 35 36 37 39 40 41 42 44 45 46 47 48 49 51 53 61 76 82 96 102 103 105 106 107 108 109 110 111,
	5	 1 2 3 4 6 7 8 9 10 11 13 14 15 17 18 19 20 21 22 23 25 26 29 30 31 33 34 35 36 37 39 40 41 42 44 45 46 47 48 49 51 53 61 76 82 102 103 105 106 107 108 109 110 111,
	1	 13 42 44 45 48,
	0	 21 22 40,
	0	 21 22 39 40,
	0	 4 11 13 14 21 22 39 40 42 44 45 48,
	1	 6 7 49,
	0	 4 6 7 11 13 14 21 22 39 40 42 44 45 48 49 51,
	0	 18 23 26,
	0	 2 4 6 7 11 13 14 18 21 22 23 26 29 39 40 42 44 45 48 49 51,
	1	 2 4 6 7 8 9 10 11 13 14 18 21 22 23 26 29 30 31 35 39 40 42 44 45 48 49 51,
	1	 2 4 6 7 8 9 10 11 13 14 18 21 22 23 26 29 30 31 33 35 39 40 42 44 45 48 49 51,
	1	 2 4 6 7 8 9 10 11 13 14 18 21 22 23 26 29 30 31 33 34 35 39 40 42 44 45 48 49 51,
	1	 2 4 6 7 8 9 10 11 13 14 18 21 22 23 26 29 30 31 33 34 35 36 39 40 42 44 45 48 49 51,
	1	 15 47 102 110,
	0	 41 76 111,
	0	 41 76 103 111,
	1	 41 46 76 103 105 106 107 111,
	0	 41 46 76 103 105 106 107 108 111,
	0	 41 46 76 103 105 106 107 108 109 111,
	1	 2 4 6 7 8 9 10 11 13 14 15 18 19 21 22 23 26 29 30 31 33 34 35 36 37 39 40 41 42 44 45 46 47 48 49 51 76 102 103 105 106 107 108 109 110 111,
	0	 2 4 6 7 8 9 10 11 13 14 15 18 19 21 22 23 26 29 30 31 33 34 35 36 37 39 40 41 42 44 45 46 47 48 49 51 76 96 102 103 105 106 107 108 109 110 111,
	1	 2 3 4 6 7 8 9 10 11 13 14 15 17 18 19 20 21 22 23 26 29 30 31 33 34 35 36 37 39 40 41 42 44 45 46 47 48 49 51 53 76 96 102 103 105 106 107 108 109 110 111,
	1	 2 3 4 5 6 7 8 9 10 11 12 13 14 15 17 18 19 20 21 22 23 24 26 28 29 30 31 33 34 35 36 37 39 40 41 42 43 44 45 46 47 48 49 50 51 53 54 58 76 96 102 103 105 106 107 108 109 110 111,
	0	 64 65 67 68 70 91 92,
	1	 16 64 65 67 68 70 91 92,
	1	 16 64 65 67 68 70 75 87 91 92 97,
	0	 25 66 69 79 84 85 86,
	1	 25 32 66 69 79 84 85 86 93,
	1	 16 25 32 64 65 66 67 68 69 70 75 79 84 85 86 87 91 92 93 97,
	1	 16 25 27 32 38 64 65 66 67 68 69 70 75 79 84 85 86 87 91 92 93 97,
	1	 16 25 27 32 38 64 65 66 67 68 69 70 75 79 84 85 86 87 91 92 93 97 189,
	1	 16 25 27 32 38 64 65 66 67 68 69 70 75 79 84 85 86 87 89 91 92 93 97 116 123 124 125 132 135 189,
	0	 126 131 141,
	0	 61 82 99 115 117 118 120 122 126 129 130 131 133 141 142 144 145 156 157 174 183 184 185,
	1	 61 82 83 95 99 115 117 118 120 122 126 129 130 131 133 141 142 144 145 156 157 174 183 184 185,
	0	 62 113,
	1	 72 73 74 101 155 175,
	0	 62 72 73 74 101 113 143 146 155 175 187 188,
	0	 62 72 73 74 101 113 143 146 150 155 173 175 187 188,
	0	 138 140 158,
	0	 62 72 73 74 101 113 138 140 143 146 150 155 158 173 175 187 188,
	0	 112 180,
	3	 112 127 147 159 165 168 177 180,
	1	 112 127 134 147 159 161 165 168 177 180,
	0	 121 162 167,
	1	 112 121 127 134 147 159 161 162 165 167 168 177 180,
	0	 151 152 178,
	1	 151 152 160 166 178,
	0	 112 121 127 134 147 151 152 159 160 161 162 165 166 167 168 177 178 180,
	0	 112 121 127 134 147 149 151 152 159 160 161 162 165 166 167 168 177 178 180 181,
	1	 112 121 127 134 147 149 151 152 159 160 161 162 165 166 167 168 169 177 178 180 181,
	1	 119 148 153 171 172 176 182,
	1	 114 119 128 136 137 148 153 154 163 164 170 171 172 176 179 182,
	0	 112 114 119 121 127 128 134 136 137 147 148 149 151 152 153 154 159 160 161 162 163 164 165 166 167 168 169 170 171 172 176 177 178 179 180 181 182,
	0	 112 114 119 121 127 128 134 136 137 139 147 148 149 151 152 153 154 159 160 161 162 163 164 165 166 167 168 169 170 171 172 176 177 178 179 180 181 182,
	1	 61 62 72 73 74 82 83 95 99 101 112 113 114 115 117 118 119 120 121 122 126 127 128 129 130 131 133 134 136 137 138 139 140 141 142 143 144 145 146 147 148 149 150 151 152 153 154 155 156 157 158 159 160 161 162 163 164 165 166 167 168 169 170 171 172 173 174 175 176 177 178 179 180 181 182 183 184 185 187 188,
	1	 1 2 3 4 5 6 7 8 9 10 11 12 13 14 15 17 18 19 20 21 22 23 24 26 28 29 30 31 33 34 35 36 37 39 40 41 42 43 44 45 46 47 48 49 50 51 52 53 54 55 56 57 58 59 60 63 71 76 77 78 80 81 88 90 94 96 98 100 102 103 104 105 106 107 108 109 110 111 186 190,
	1	 1 2 3 4 5 6 7 8 9 10 11 12 13 14 15 17 18 19 20 21 22 23 24 26 28 29 30 31 33 34 35 36 37 39 40 41 42 43 44 45 46 47 48 49 50 51 52 53 54 55 56 57 58 59 60 63 71 76 77 78 80 81 88 90 94 96 98 100 102 103 104 105 106 107 108 109 110 111,
	1	 1 55 56 57 59 60 63 71 77 78 80 81 88 90 94 98 100 104,
	1	 94 98,
	1	 1 57 77,
	1	 1 77,
	0	 55 56 59 60 81 90 104,
	1	 55 56 59 60 71 81 90 94 98 100 104,
	1	 55 56 59 60 63 71 78 80 81 88 90 94 98 100 104 186,
	0	 52 55 56 59 60 63 71 78 80 81 88 90 94 98 100 104 186,
	0	 52 55 56 59 60 63 71 78 80 81 88 90 94 98 100 104 115 142 186,
	1	 112 113 119 127 134 140 147 148 149 151 152 153 159 160 161 162 165 166 167 168 169 171 172 173 176 177 178 180 181 182,
	3	 11 23,
	2	 6 7 13 22 40 42 44 45 48 49 51,
	1	 62 72 73 74 101 113 114 119 121 128 136 137 140 148 153 154 155 158 163 164 170 171 172 175 176 179 182,
	3	 112 127 134 138 147 149 151 152 159 160 161 162 165 166 167 168 169 173 177 178 180 181,
	0	 55 56 59 60 63 71 78 80 88 90 94 98 100 104,
	0	 11 21 39,
	0	 4 11 14 21 23 26 39,
	0	 4 8 9 10 11 13 14 21 23 26 39,
	0	 4 6 7 8 9 10 11 13 14 21 22 23 26 39 40 42 44 45 49 51,
	0	 4 6 7 8 9 10 11 13 14 21 22 23 26 39 40 42 44 45 48 49 51,
	1	 27 32 38 64 65 66 67 68 69 70 75 79 84 85 86 87 89 91 93 97 116 117 118 120 122 123 124 125 126 129 130 131 132 133 135 141 189 190,
	1	 27 38 89 116 117 118 120 122 123 124 125 126 129 130 131 132 133 135 141 189,
	2	 127 168,
	1	 127 147 165 168,
	2	 1 2 3 4 5 6 7 8 9 10 11 12 13 14 15 17 18 19 20 21 22 23 24 25 26 28 29 30 31 33 34 35 36 37 39 40 41 42 43 44 45 46 47 48 49 50 51 53 54 58 76 96 102 103 105 106 107 108 109 110 111 115 142,
	1	 1 2 4 6 7 8 9 10 11 13 14 15 18 19 21 22 23 25 26 29 30 31 33 34 35 36 37 39 40 41 42 44 45 46 47 48 49 51 53 76 102 103 105 106 107 108 109 110 111,
	1	 1 2 4 6 7 8 9 10 11 13 14 18 19 21 22 23 25 26 29 30 31 33 34 35 36 37 39 40 42 44 45 48 49 51 53,
	1	 1 2 4 6 7 8 9 10 11 13 14 18 19 21 22 23 25 26 29 30 33 34 35 36 37 39 40 42 44 45 48 49 51 53,
	1	 1 2 4 6 7 8 9 10 11 13 14 18 19 21 22 23 25 26 30 33 34 35 36 37 39 40 42 44 45 48 49 51 53,
	1	 1 2 4 6 7 8 9 10 11 13 14 18 21 22 23 25 26 30 33 34 35 36 37 39 40 42 44 45 48 49 51 53,
	1	 1 2 4 6 7 8 9 10 11 13 14 18 21 22 23 26 39 40 42 44 45 48 49 51 53,
	0	 144 157 174 184 185,
	4	 62 72 73 74 101 113 114 119 121 128 136 137 138 140 148 153 154 155 158 163 164 170 171 172 175 176 179 182,
	2	 99 143 146 187 188,
	0	 15 31 41 46 47 76 102 103 105 106 107 108 109 110 111,
	1	 2 4 6 7 8 9 10 11 13 14 18 21 22 23 26 29 30 31 33 34 35 36 37 39 40 42 44 45 48 49 51 53,
	1	 2 4 6 7 8 9 10 11 13 14 18 19 21 22 23 26 29 30 31 33 34 35 36 37 39 40 42 44 45 48 49 51 53,
	2	 27 38 83 89 95 116 123 124 125 132 135 189,
	2	 99 115 142 145 156,
	1	 92 144 174 184 185,
	2	 92 144 157 174 183 184 185,
	1	 62 72 73 74 101 113 143 153 154 155 164 171 175 176 179 182 187 188,
	1	 114 128 136 137 163,
	0	 1 55 56 59 60 63 80 88 90 104,
	1	 113 172,
	1	 83 95 143,
	1	 83 95 143 146 187 188,
	3	 114 121 128 136 137 154 163 164 170 179,
	0	 1 2 3 4 5 6 7 8 9 10 11 12 13 14 15 17 18 19 20 21 22 23 24 25 26 28 29 30 31 33 34 35 36 37 39 40 41 42 43 44 45 46 47 48 49 50 51 53 54 58 76 82 96 102 103 105 106 107 108 109 110 111,
	0	 32 92,
	0	 16 20,
	1	 16 17 20,
	1	 119 140 172,
	1	 61 63 71 78 80 81 82 88 94 98 100,
	0	 55 56 59 60 61 63 71 78 80 81 82 88 90 94 98 100 104,
	0	 55 56 57 59 60 61 63 71 78 80 81 82 88 90 94 98 100 104,
	0	 55 56 57 59 60 61 63 71 77 78 80 81 82 88 90 94 98 99 100 104,
	1	 2 3 4 6 7 8 9 10 11 13 14 15 17 18 19 20 21 22 23 26 29 30 31 33 34 35 36 37 39 40 41 42 44 45 46 47 48 49 51 53 76 102 103 105 106 107 108 109 110 111,
	1	 25 32 93,
	1	 61 82 83 95 99 115 117 118 120 122 126 129 130 131 133 141 142 145 156,
	1	 62 72 73 74 101 112 113 114 119 127 128 134 136 137 140 143 147 148 149 151 153 154 155 159 161 162 163 164 165 167 168 169 170 171 172 175 176 177 178 179 180 181 182 187 188,
	3	 117 118,
	1	 152 160 166 178,
	1	 6 7 22 40 42 45 49 51,
	1	 16 27 32 38 64 65 66 67 68 69 70 75 79 84 85 86 87 89 91 92 93 97 116 117 118 120 122 123 124 125 126 129 130 131 132 133 135 141 186 189 190,
	1	 112 147 149 159 162 165 167 168 177 180,
	1	 127 178 181,
	1	 112 127 147 149 159 162 165 167 168 177 178 180 181,
	1	 1 21 39,
	1	 1 21,
	1	 16 32 93,
	0	 16 32 66 69 79 84 85 86 93,
	1	 16 32 64 65 66 67 68 69 70 75 79 84 85 86 87 91 93 97,
	0	 62 72 73 74 101 114 121 128 136 137 138 150 154 155 158 163 164 170 175 179,
	1	 113 119 172,
	0	 113 119 148 172,
	0	 139 151,
	0	 139 151 152 160 166 173,
	0	 62 72 73 74 101 113 114 119 121 128 136 137 138 139 140 148 150 151 152 153 154 155 158 160 163 164 166 170 171 172 173 175 176 179 182,
	0	 115 142 156,
	0	 1 2 3 4 5 6 7 8 9 10 11 12 13 14 15 17 18 19 20 21 22 23 24 25 26 28 29 30 31 33 34 35 36 37 39 40 41 42 43 44 45 46 47 48 49 50 51 53 54 57 58 61 76 82 96 99 102 103 105 106 107 108 109 110 111,
	1	 16 32 64 65 67 68 70 75 87 91 92 93 97,
	2	 59 60 90,
	2	 136 137 163,
	1	 127 159 162 167,
	1	 112 127 134 147 149 151 159 160 161 162 165 166 167 168 169 177 178 180 181,
	1	 112 127 134 147 149 151 159 160 161 162 165 166 167 168 169 173 177 178 180 181,
	0	 62 72 73 74 101 112 113 114 119 121 127 128 134 136 137 138 140 147 148 149 151 152 153 154 155 158 159 160 161 162 163 164 165 166 167 168 169 170 171 172 173 175 176 177 178 179 180 181 182,
	1	 112 127 134 147 151 152 159 161 162 165 167 168 177 180,
	1	 112 127 134 147 149 151 152 159 161 162 165 167 168 169 177 180,
	0	 62 72 73 74 89 101 112 113 114 115 117 118 119 120 121 122 126 127 128 129 130 131 133 134 136 137 138 139 140 141 142 143 144 145 146 147 148 149 150 151 152 153 154 155 156 157 158 159 160 161 162 163 164 165 166 167 168 169 170 171 172 173 174 175 176 177 178 179 180 181 182 183 184 185 187 188,
	0	 1 2 3 4 5 6 7 8 9 10 11 12 13 14 15 17 18 19 20 21 22 23 24 25 26 28 29 30 31 33 34 35 36 37 39 40 41 42 43 44 45 46 47 48 49 50 51 53 54 58 76 96 102 103 105 106 107 108 109 110 111 186 190,
	2	 1 2 3 4 6 7 8 9 10 11 13 14 15 17 18 19 20 21 22 23 26 29 30 31 33 34 35 36 37 39 40 41 42 44 45 46 47 48 49 51 53 76 102 103 105 106 107 108 109 110 111,
	0	 1 2 4 6 7 8 9 10 11 13 14 18 21 22 23 26 29 31 39 40 42 44 45 48 49 51 53,
	0	 1 2 4 6 7 8 9 10 11 13 14 18 21 22 23 26 29 39 40 42 44 45 48 49 51 53,
	3	 1 18 21 22 26 39 40,
	0	 152 166,
	1	 27 38 64 65 66 67 68 69 70 75 79 83 84 85 86 87 91 95 97 189,
	0	 27 38 64 65 66 67 68 69 70 75 79 83 84 85 86 87 89 91 95 97 116 117 118 120 122 123 124 125 126 129 130 131 132 133 135 141 189 190,
	0	 27 32 38 64 65 66 67 68 69 70 75 79 83 84 85 86 87 89 91 93 95 97 116 117 118 120 122 123 124 125 126 129 130 131 132 133 135 141 189 190,
	2	 61 82 99 115 142 145 156,
	3	 62 72 73 74 101 121 128 138 150 155 158 175,
	3	 61 62 72 73 74 82 99 101 112 113 114 115 119 121 127 128 134 136 137 138 139 140 142 143 144 145 146 147 148 149 150 151 152 153 154 155 156 157 158 159 160 161 162 163 164 165 166 167 168 169 170 171 172 173 174 175 176 177 178 179 180 181 182 183 184 185 187 188,
	0	 1 2 3 4 5 6 7 8 9 10 11 12 13 14 15 17 18 19 20 21 22 23 24 25 26 28 29 30 31 33 34 35 36 37 39 40 41 42 43 44 45 46 47 48 49 50 51 52 53 54 55 56 57 58 59 60 63 71 76 77 78 80 81 88 90 94 96 98 100 102 103 104 105 106 107 108 109 110 111 186,
	2	 62 72 73 74 101 128 153 155 175 176 182,
	2	 113 114 119 121 136 137 140 148 154 163 164 170 171 172 179,
	2	 1 2 3 4 5 6 7 8 9 10 11 12 13 14 15 16 17 18 19 20 21 22 23 24 25 26 27 28 29 30 31 32 33 34 35 36 37 38 39 40 41 42 43 44 45 46 47 48 49 50 51 53 54 58 64 65 66 67 68 69 70 75 76 79 83 84 85 86 87 91 92 93 95 96 97 102 103 105 106 107 108 109 110 111 189,
	1	 1 2 3 4 6 7 8 9 10 11 13 14 15 17 18 20 21 22 23 25 26 29 30 31 33 34 35 36 37 39 40 41 42 44 45 46 47 48 49 51 53 76 102 103 105 106 107 108 109 110 111,
	0	 4 14 23 26 48,
	3	 1 2 3 4 5 6 7 8 9 10 11 12 13 14 15 17 18 19 20 21 22 23 24 25 26 28 29 30 31 33 34 35 36 37 39 40 41 42 43 44 45 46 47 48 49 50 51 53 54 58 76 102 103 105 106 107 108 109 110 111,
	1	 62 72 73 74 101 112 113 114 119 121 127 128 134 136 137 138 139 140 147 148 149 150 151 152 153 154 155 158 159 160 161 162 163 164 165 166 167 168 169 170 171 172 173 175 176 177 178 179 180 181 182 186,
	1	 62 72 73 74 101 112 113 114 119 121 127 128 134 136 137 138 139 140 143 146 147 148 149 150 151 152 153 154 155 158 159 160 161 162 163 164 165 166 167 168 169 170 171 172 173 175 176 177 178 179 180 181 182 186 187 188,
	1	 144 145 157 174 183 184 185,
	1	 115 142 144 145 156 157 174 183 184 185,
	0	 52 55 56 59 60 63 71 77 78 80 81 88 90 94 98 100 104,
	0	 6 7 22 23 26 40 49 51,
	0	 6 7 22 23 26 40 42 44 45 49 51,
	1	 11 18 21 39,
	0	 1 4 14,
	0	 1 4,
	1	 5 12 24 28 43 50 54 58 61 82,
	0	 62 72 73 74 101 150 155 175,
	1	 62 72 73 74 101 138 150 155 158 175,
	1	 114 128 136 137 153 154 163 164 170 171 176 179 182,
	0	 113 114 119 128 136 137 140 148 153 154 163 164 170 171 172 176 179 182,
	0	 5 12 24 28 43 50 54 58 61 62 72 73 74 82 99 101 112 113 114 119 121 127 128 134 136 137 138 139 140 143 144 146 147 148 149 150 151 152 153 154 155 157 158 159 160 161 162 163 164 165 166 167 168 169 170 171 172 173 174 175 176 177 178 179 180 181 182 183 184 185 187 188,
	0	 89 116 117 118 120 122 123 124 125 126 129 130 131 132 133 135 141 145 156,
	1	 89 115 116 117 118 120 122 123 124 125 126 129 130 131 132 133 135 141 142 145 156,
	0	 5 12 24 28 43 50 54 58 61 62 72 73 74 82 89 99 101 112 113 114 115 116 117 118 119 120 121 122 123 124 125 126 127 128 129 130 131 132 133 134 135 136 137 138 139 140 141 142 143 144 145 146 147 148 149 150 151 152 153 154 155 156 157 158 159 160 161 162 163 164 165 166 167 168 169 170 171 172 173 174 175 176 177 178 179 180 181 182 183 184 185 187 188,
	0	 1 2 3 4 6 7 8 9 10 11 13 14 15 16 17 18 19 20 21 22 23 25 26 27 29 30 31 32 33 34 35 36 37 38 39 40 41 42 44 45 46 47 48 49 51 52 53 55 56 57 59 60 63 64 65 66 67 68 69 70 71 75 76 77 78 79 80 81 84 85 86 87 88 90 91 92 93 94 96 97 98 100 102 103 104 105 106 107 108 109 110 111 186 189 190,
	0	 1 2 3 4 6 7 8 9 10 11 13 14 15 16 17 18 19 20 21 22 23 25 26 27 29 30 31 32 33 34 35 36 37 38 39 40 41 42 44 45 46 47 48 49 51 53 64 65 66 67 68 69 70 75 76 79 84 85 86 87 91 92 93 96 97 102 103 105 106 107 108 109 110 111 186 189 190,
	0	 1 2 3 4 6 7 8 9 10 11 13 14 15 17 18 19 20 21 22 23 25 26 29 30 31 33 34 35 36 37 39 40 41 42 44 45 46 47 48 49 51 53 76 96 102 103 105 106 107 108 109 110 111 186 190,
	0	 1 2 3 4 6 7 8 9 10 11 13 14 15 17 18 19 20 21 22 23 25 26 29 30 31 33 34 35 36 37 39 40 41 42 44 45 46 47 48 49 51 76 96 102 103 105 106 107 108 109 110 111,
	1	 1 2 3 4 6 7 8 9 10 11 13 14 17 18 19 20 21 22 23 25 26 29 30 31 33 34 35 36 37 39 40 42 44 45 48 49 51,
	1	 1 2 4 6 7 8 9 10 11 13 14 18 19 21 22 23 25 26 29 30 31 33 34 35 36 37 39 40 42 44 45 48 49 51,
	1	 19 25 29 30 31 33 34 35 36 37,
	0	 18 21 26 39,
	0	 1 4 6 7 11 13 14 22 23 40 42 44 45 48 49 51,
	0	 1 48,
	2	 4 11 14 26,
	0	 1 2 3 4 5 6 7 8 9 10 11 12 13 14 15 17 18 19 20 21 22 23 24 25 26 28 29 30 31 33 34 35 36 37 39 40 41 42 43 44 45 46 47 48 49 50 51 52 53 54 55 56 58 59 60 61 63 71 76 77 78 80 81 82 88 90 94 96 98 99 100 102 103 104 105 106 107 108 109 110 111,
	0	 15 76 102 110 111,
	0	 162 167 180,
	1	 112 127 159 162 167 168 177 180,
	1	 62 72 73 74 101 113 114 119 121 136 137 140 148 153 154 155 158 163 164 170 171 172 175 176 179 182,
	0	 128 138,
	1	 128 138 150,
	1	 112 127 128 134 138 147 149 150 151 152 159 160 161 162 165 166 167 168 169 173 177 178 180 181,
	1	 62 72 73 74 101 112 127 128 134 147 149 151 152 155 159 160 161 162 165 166 167 168 169 173 175 177 178 180 181,
	0	 62 72 73 74 101 112 113 119 127 128 134 140 147 148 149 151 152 153 155 159 160 161 162 165 166 167 168 169 171 172 173 175 176 177 178 180 181 182,
	0	 1 2 3 4 5 6 7 8 9 10 11 12 13 14 15 17 18 19 20 21 22 23 24 25 26 28 29 30 31 33 34 35 36 37 39 40 41 42 43 44 45 46 47 48 49 50 51 53 54 55 56 57 58 59 60 61 63 71 76 77 78 80 81 82 88 90 94 96 98 99 100 102 103 104 105 106 107 108 109 110 111 186,
	0	 1 11 18 21 39 42 45,
	1	 18 21 22 23 26 39 40,
	1	 144 174 184,
	0	 1 5 12 24 25 28 32 43 50 52 54 55 56 57 58 59 60 63 64 65 66 67 68 69 70 71 75 77 78 79 80 81 84 85 86 87 88 90 91 93 94 97 98 100 104,
	1	 112 127 128 134 138 147 149 150 151 152 158 159 160 161 162 165 166 167 168 169 173 177 178 180 181,
	1	 112 114 121 127 128 134 136 137 138 147 149 150 151 152 154 158 159 160 161 162 163 164 165 166 167 168 169 170 173 177 178 179 180 181,
	2	 124 125 135,
	1	 116 120 123 124 125 126 130 131 132 135 141,
	0	 134 149 181,
	2	 16 27 32 38 64 65 66 67 68 69 70 75 79 84 85 86 87 89 91 92 93 97 116 117 118 120 122 123 124 125 126 129 130 131 132 133 135 141 190,
	0	 1 2 3 4 5 6 7 8 9 10 11 12 13 14 15 17 18 19 20 21 22 23 24 25 26 28 29 30 31 33 34 35 36 37 39 40 41 42 43 44 45 46 47 48 49 50 51 53 54 58 61 76 82 96 99 102 103 105 106 107 108 109 110 111 115 142,
	0	 112 147 162 165 167 168 177 178 180,
	0	 112 127 147 162 165 167 168 177 178 180,
	0	 55 56 63 71 78 80 88 90 94 98 100,
	0	 55 56 63 71 78 80 81 88 90 94 98 100,
	0	 1 8 9 10 18 21 26 39 48,
	1	 1 8 9 10 18 21 26 39,
	0	 1 2 3 4 6 7 8 9 10 11 13 14 15 17 18 19 20 21 22 23 25 26 29 30 33 34 35 36 37 39 40 41 42 44 45 46 47 48 49 51 53 76 102 103 105 106 107 108 109 110 111,
	1	 27 38 83 95 116 123 124 125 132 135 189,
	0	 16 27 32 38 62 64 65 66 67 68 69 70 72 73 74 75 79 83 84 85 86 87 91 92 93 95 97 101 112 113 114 116 119 121 123 124 125 127 128 132 134 135 136 137 138 139 140 143 144 146 147 148 149 150 151 152 153 154 155 157 158 159 160 161 162 163 164 165 166 167 168 169 170 171 172 173 174 175 176 177 178 179 180 181 182 183 184 185 187 188 189,
	0	 89 117 118 120 122 126 129 130 131 133 141 145 156,
	2	 52 57 77,
	0	 3 17 20 26 53,
	0	 2 3 17 20 26 53,
	1	 1 2 3 4 6 7 11 13 14 17 18 20 21 22 23 26 39 40 42 44 45 48 49 51 53,
	0	 113 114 119 121 136 137 140 148 170 172,
	2	 160 166 173,
	0	 62 72 73 74 101 113 114 119 121 128 136 137 140 148 153 154 155 160 163 164 166 170 171 172 173 175 176 179 182,
	1	 112 127 134 147 159 161 162 165 167 168 177 178 180 181,
	1	 112 127 134 147 151 159 161 162 165 167 168 169 177 178 180 181,
	1	 46 47 105 106 107 108 109,
	1	 41 46 47 105 106 107 108 109,
	1	 16 27 32 38 64 65 66 67 68 69 70 75 79 83 84 85 86 87 91 92 93 95 97 129 189,
	1	 114 136 137 154 163 164,
	1	 112 159 161 162 167,
	1	 112 159 161 162 167 177,
	0	 16 32 64 65 66 67 68 69 70 75 79 84 85 86 87 91 92 93 97 144 157 174 183 184 185,
	0	 16 32 62 64 65 66 67 68 69 70 72 73 74 75 79 84 85 86 87 91 92 93 97 101 112 113 114 119 121 127 128 134 136 137 138 139 140 143 144 146 147 148 149 150 151 152 153 154 155 157 158 159 160 161 162 163 164 165 166 167 168 169 170 171 172 173 174 175 176 177 178 179 180 181 182 183 184 185 186 187 188,
	0	 89 115 116 117 118 120 122 123 124 125 126 129 130 131 132 133 135 141 142 189 190,
	0	 89 115 116 117 118 120 122 123 124 125 126 129 130 131 132 133 135 141 142 145 156 189 190,
	0	 1 2 3 4 5 6 7 8 9 10 11 12 13 14 15 17 18 19 20 21 22 23 24 25 26 27 28 29 30 31 33 34 35 36 37 38 39 40 41 42 43 44 45 46 47 48 49 50 51 52 53 54 55 56 57 58 59 60 61 63 71 76 77 78 80 81 82 83 88 90 94 95 96 98 99 100 102 103 104 105 106 107 108 109 110 111,
	1	 54 58 61 82 99,
	2	 1 2 3 4 5 6 7 8 9 10 11 12 13 14 15 17 18 19 20 21 22 23 24 25 26 28 29 30 31 33 34 35 36 37 39 40 41 42 43 44 45 46 47 48 49 50 51 53 76 96 102 103 105 106 107 108 109 110 111,
	0	 89 117 118 122 133,
	0	 89 116 117 118 120 122 123 126 130 131 133 141,
	1	 57 63 71 78 80 81 88 94 98 100,
	3	 16 27 32 38 52 55 56 57 59 60 63 64 65 66 67 68 69 70 71 75 77 78 79 80 81 83 84 85 86 87 88 89 90 91 92 93 94 95 97 98 100 104 115 116 117 118 120 122 123 124 125 126 129 130 131 132 133 135 141 142 145 156 186 189 190,
	0	 112 147 159 162 165 167 177 180,
	0	 32 66 69 84 85 86 93,
	2	 16 27 32 38 64 65 66 67 68 69 70 75 79 84 85 86 87 91 92 93 97 116 123 124 125 132 135 189,
	0	 112 114 119 127 128 134 136 137 140 147 148 149 151 152 153 154 159 160 161 162 163 164 165 166 167 168 169 170 171 172 173 176 177 178 179 180 181 182,
	0	 63 78 80,
	0	 88 94,
	0	 88 94 100,
	0	 88 94 98 100,
	0	 71 88 94 98 100,
	1	 1 2 3 4 5 6 7 8 9 10 11 12 13 14 15 17 18 19 20 21 22 23 24 25 26 28 29 30 31 33 34 35 36 37 39 40 41 42 43 44 45 46 47 48 49 50 51 53 54 58 76 83 95 96 102 103 105 106 107 108 109 110 111 186 190,
	2	 29 30 31 33 34 35 36 37,
	0	 29 30 31 33 34 35 36 37 53,
	0	 56 59 60 90 104,
	0	 57 61 82,
	0	 57 61 82 99,
	0	 55 56 57 59 60 61 63 71 78 80 81 82 88 90 94 98 99 100 104,
	0	 52 55 56 57 59 60 61 63 71 78 80 81 82 88 90 94 98 99 100 104,
	0	 5 12 24 28 43 50 52 54 58 61 82 99,
	1	 5 12 24 28 43 50 52 54 55 56 57 58 59 60 61 63 71 77 78 80 81 82 88 90 94 98 99 100 104,
	0	 5 12 24 28 43 50 52 54 55 56 57 58 59 60 61 63 71 77 78 80 81 82 88 89 90 94 98 99 100 104 115 116 117 118 120 122 123 124 125 126 129 130 131 132 133 135 141 142 145 156 190,
	1	 69 85,
	1	 69 84 85 86,
	0	 5 12 16 24 27 28 32 38 43 50 52 54 55 56 57 58 59 60 61 63 64 65 66 67 68 69 70 71 75 77 78 79 80 81 82 83 84 85 86 87 88 89 90 91 92 93 94 95 97 98 99 100 104 115 116 117 118 120 122 123 124 125 126 129 130 131 132 133 135 141 142 145 156 189 190,
	0	 1 2 3 4 6 7 8 9 10 11 13 14 15 17 18 19 20 21 22 23 25 26 29 30 31 33 34 35 36 37 39 40 41 42 44 45 46 47 48 49 51 53 76 96 102 103 105 106 107 108 109 110 111 186,
	1	 59 60 90 104,
	0	 15 29 31 41 46 47 76 102 103 105 106 107 108 109 110 111,
	0	 7 44 49 51,
	0	 116 123 125,
	3	 16 32 64 65 66 67 68 69 70 75 79 84 85 86 87 91 92 93 97 116 123 124 125 132 135,
	1	 16 27 32 38 64 65 66 67 68 69 70 75 79 84 85 86 87 91 92 93 97 116 123 124 125 132 135,
	1	 83 95 189,
	0	 62 72 73 74 101 113 114 119 128 136 137 138 140 148 153 154 155 158 163 164 170 171 172 175 176 179 182,
	0	 147 161 165 168,
	0	 143 144 146 157 174 183 184 185 187 188,
	1	 61 62 72 73 74 82 99 101 112 113 114 119 121 127 128 134 136 137 138 139 140 143 144 146 147 148 149 150 151 152 153 154 155 157 158 159 160 161 162 163 164 165 166 167 168 169 170 171 172 173 174 175 176 177 178 179 180 181 182 183 184 185 187 188,
	0	 16 27 32 38 61 62 64 65 66 67 68 69 70 72 73 74 75 79 82 83 84 85 86 87 91 92 93 95 97 99 101 112 113 114 116 119 121 123 124 125 127 128 132 134 135 136 137 138 139 140 143 144 146 147 148 149 150 151 152 153 154 155 157 158 159 160 161 162 163 164 165 166 167 168 169 170 171 172 173 174 175 176 177 178 179 180 181 182 183 184 185 187 188 189,
	0	 52 55 56 57 59 60 63 71 77 78 80 81 88 89 90 94 98 100 104 115 117 118 120 122 126 129 130 131 133 141 142 145 156,
	0	 15 76 102 103 111,
	0	 15 41 76 102 103 111,
	1	 1 2 4 6 7 8 9 10 11 13 14 18 19 21 22 23 26 29 30 31 33 34 35 36 37 39 40 42 44 45 48 49 51,
	0	 1 2 4 6 7 8 9 10 11 13 14 18 21 22 23 26 30 33 34 35 36 37 39 40 42 44 45 48 49 51,
	0	 16 27 38 92,
	0	 159 161 177,
	0	 83 112 127 134 147 149 151 152 159 160 161 162 165 166 167 168 169 173 177 178 180 181,
	0	 83 112 127 134 139 147 149 151 152 159 160 161 162 165 166 167 168 169 173 177 178 180 181,
	0	 62 72 73 74 83 101 112 113 114 119 121 127 128 134 136 137 138 139 140 147 148 149 150 151 152 153 154 155 158 159 160 161 162 163 164 165 166 167 168 169 170 171 172 173 175 176 177 178 179 180 181 182,
	0	 62 72 73 74 83 101 112 113 114 119 121 127 128 134 136 137 138 139 140 143 146 147 148 149 150 151 152 153 154 155 158 159 160 161 162 163 164 165 166 167 168 169 170 171 172 173 175 176 177 178 179 180 181 182 187 188,
	0	 95 144 145 156 157 174 183 184 185,
	1	 1 2 3 4 5 6 7 8 9 10 11 12 13 14 15 17 18 19 20 21 22 23 24 25 26 28 29 30 31 33 34 35 36 37 39 40 41 42 43 44 45 46 47 48 49 50 51 52 53 54 57 58 61 63 71 76 77 78 80 81 82 88 94 96 98 99 100 102 103 105 106 107 108 109 110 111,
	1	 4 11 14 23 26,
	1	 112 127 147 154 159 165 168 171 177 180,
	1	 155 173 175,
	0	 6 7 48 49 51,
	0	 16 27 32 38 52 55 56 57 59 60 63 64 65 66 67 68 69 70 71 75 77 78 79 80 81 83 84 85 86 87 88 89 90 91 92 93 94 95 97 98 100 104 115 116 117 118 120 122 123 124 125 126 129 130 131 132 133 135 141 142 144 145 156 157 174 183 184 185 186 189 190,
	0	 47 76 108 109,
	1	 114 136 170,
	1	 112 114 121 127 128 134 136 137 147 149 151 152 154 159 160 161 162 163 164 165 166 167 168 169 170 173 177 178 179 180 181,
	1	 114 121 136 137,
	0	 113 121 150,
	0	 139 143,
	0	 62 72 73 74 101 112 113 114 119 121 127 128 134 136 137 138 139 140 143 147 148 149 150 151 152 153 154 155 158 159 160 161 162 163 164 165 166 167 168 169 170 171 172 173 175 176 177 178 179 180 181 182,
	0	 61 62 72 73 74 82 99 101 112 113 114 119 121 127 128 134 136 137 138 139 140 143 146 147 148 149 150 151 152 153 154 155 158 159 160 161 162 163 164 165 166 167 168 169 170 171 172 173 175 176 177 178 179 180 181 182 187 188,
	1	 112 127 147 162 165 167 168 177 180,
	1	 121 138 150 158,
	0	 61 62 72 73 74 82 99 101 112 113 114 115 119 121 127 128 134 136 137 138 139 140 142 143 145 146 147 148 149 150 151 152 153 154 155 156 158 159 160 161 162 163 164 165 166 167 168 169 170 171 172 173 175 176 177 178 179 180 181 182 187 188,
	0	 62 72 73 74 101 155 175 186,
	0	 62 72 73 74 101 112 113 114 119 121 127 128 134 136 137 138 140 147 148 149 150 151 152 153 154 155 158 159 160 161 162 163 164 165 166 167 168 169 170 171 172 173 175 176 177 178 179 180 181 182 186,
	0	 62 72 73 74 101 112 113 114 119 121 127 128 134 136 137 138 140 143 146 147 148 149 150 151 152 153 154 155 158 159 160 161 162 163 164 165 166 167 168 169 170 171 172 173 175 176 177 178 179 180 181 182 186 187 188,
	1	 2 4 6 7 11 13 14 23 26 42 44 45 48 49 51,
	1	 3 17 20 83 95,
	0	 52 55 56 57 59 60 63 71 77 78 80 81 88 89 90 94 98 100 104 115 117 118 120 122 126 129 130 131 133 141 142,
	0	 16 27 32 38 52 55 56 57 59 60 63 64 65 66 67 68 69 70 71 75 77 78 79 80 81 84 85 86 87 88 89 90 91 92 93 94 97 98 100 104 115 116 117 118 120 122 123 124 125 126 129 130 131 132 133 135 141 142 189,
	1	 138 153 171 176 182,
	0	 119 138 140 148 153 171 172 176 182,
	0	 62 72 73 74 101 113 119 138 140 148 153 155 171 172 175 176 182,
	1	 62 72 73 74 101 113 114 119 121 128 136 137 138 140 148 153 154 155 163 164 170 171 172 175 176 179 182,
	1	 150 158,
	1	 61 62 72 73 74 82 99 101 112 113 114 119 121 127 128 134 136 137 138 139 140 143 144 145 146 147 148 149 150 151 152 153 154 155 156 157 158 159 160 161 162 163 164 165 166 167 168 169 170 171 172 173 174 175 176 177 178 179 180 181 182 183 184 185 187 188,
	1	 1 2 4 5 6 7 8 9 10 11 12 13 14 15 18 19 21 22 23 24 25 26 28 29 30 31 33 34 35 36 37 39 40 41 42 43 44 45 46 47 48 49 50 51 53 54 58 76 96 102 103 105 106 107 108 109 110 111,
	1	 1 2 4 6 7 8 9 10 11 13 14 15 18 19 21 22 23 26 29 30 31 33 34 35 36 37 39 40 41 42 44 45 46 47 48 49 51 53 76 96 102 103 105 106 107 108 109 110 111,
	2	 1 2 4 6 7 8 9 10 11 13 14 15 18 19 21 22 23 26 29 30 31 33 34 35 36 37 39 40 41 42 44 45 46 47 48 49 51 53 76 102 103 105 106 107 108 109 110 111,
	1	 30 33 34 35 36 37 53,
	1	 1 2 4 6 7 11 13 14 18 21 23 26 39 42 44 45 48 49 51,
	0	 58 96,
	0	 62 72 73 74 101 128 138 150 153 155 158 171 175 176 182,
	0	 22 40 42 45,
	0	 55 56 57 59 60 61 63 71 77 78 80 81 82 88 90 94 98 100 104,
	1	 15 41 46 76 103 105 106 107 108 111,
	1	 102 103,
	1	 46 102 103 105 106 107,
	1	 150 152 160 166 173,
	1	 138 146 150 152 158 160 166 173,
	1	 1 2 3 4 6 7 8 9 10 11 13 14 17 18 19 20 21 22 23 25 26 29 30 33 34 35 36 37 39 40 42 44 45 48 49 51,
	0	 1 2 3 4 6 7 8 9 10 11 13 14 17 18 19 20 21 22 23 25 26 30 33 34 35 36 37 39 40 42 44 45 48 49 51,
	1	 1 2 3 4 6 7 8 9 10 11 13 14 17 18 20 21 22 23 25 26 30 33 34 35 36 37 39 40 42 44 45 48 49 51,
	1	 1 2 3 4 5 6 7 8 9 10 11 12 13 14 15 17 18 19 20 21 22 23 24 25 26 28 29 30 31 33 34 35 36 37 39 40 41 42 43 44 45 46 47 48 49 50 51 52 53 54 55 56 57 58 59 60 61 63 71 76 77 78 80 81 82 88 90 94 96 98 100 102 103 104 105 106 107 108 109 110 111,
	0	 4 11 13 14 23 26 42 44 45 48,
	0	 4 11 13 14 23 26 42 44 45 48 49,
	0	 4 7 11 13 14 23 26 42 44 45 48 49 51,
	1	 4 6 7 11 13 14 23 26 42 44 45 48 49 51,
	0	 2 4 6 7 8 9 10 11 13 14 18 21 22 23 26 29 30 31 39 40 42 44 45 48 49 51,
	0	 2 4 5 6 7 8 9 10 11 12 13 14 15 18 19 21 22 23 24 26 28 29 30 31 33 34 35 36 37 39 40 41 42 43 44 45 46 47 48 49 50 51 54 58 76 96 102 103 105 106 107 108 109 110 111,
	0	 16 32 66 69 79 84 85 86 92,
	0	 16 25 32 66 69 79 84 85 86 92,
	0	 2 3 4 5 6 7 8 9 10 11 12 13 14 15 16 17 18 19 20 21 22 23 24 25 26 28 29 30 31 32 33 34 35 36 37 39 40 41 42 43 44 45 46 47 48 49 50 51 53 54 58 66 69 76 79 84 85 86 92 96 102 103 105 106 107 108 109 110 111,
	0	 64 65 67 68 70 75 87 91 93 97,
	0	 27 38 64 65 67 68 70 75 87 91 93 97 189,
	0	 27 38 64 65 67 68 70 75 87 89 91 93 97 116 123 124 125 132 135 189,
	0	 83 95 99,
	0	 83 95 99 156,
	0	 83 95 99 145 156,
	0	 83 95 99 115 142 145 156,
	0	 83 95 99 115 117 118 120 122 126 129 130 131 133 141 142 145 156,
	0	 1 2 3 4 5 6 7 8 9 10 11 12 13 14 15 16 17 18 19 20 21 22 23 24 25 26 28 29 30 31 32 33 34 35 36 37 39 40 41 42 43 44 45 46 47 48 49 50 51 52 53 54 55 56 57 58 59 60 63 66 69 71 76 77 78 79 80 81 84 85 86 88 90 92 94 96 98 100 102 103 104 105 106 107 108 109 110 111 186 190,
	0	 1 2 3 4 5 6 7 8 9 10 11 12 13 14 15 16 17 18 19 20 21 22 23 24 25 26 28 29 30 31 32 33 34 35 36 37 39 40 41 42 43 44 45 46 47 48 49 50 51 52 53 54 55 56 57 58 59 60 63 66 69 71 76 77 78 79 80 81 84 85 86 88 90 92 94 96 98 100 102 103 104 105 106 107 108 109 110 111 186,
	0	 1 52 55 56 57 59 60 63 71 77 78 80 81 88 90 94 98 100 104 186,
	0	 1 55 56 57 59 60 63 71 77 78 80 81 88 90 94 98 100 104 186,
	0	 1 186,
	1	 62 73 74,
	0	 112 127 134 147 151 159 161 162 165 167 168 177 180,
	1	 64 65 66 67 68 69 70 75 79 84 85 86 87 97,
	1	 16 27 32 38 64 65 66 67 68 69 70 75 79 83 84 85 86 87 89 91 92 93 95 97 116 117 118 120 122 123 124 125 126 129 130 131 132 133 135 141 143 189 190,
	1	 16 27 32 38 64 65 66 67 68 69 70 75 79 83 84 85 86 87 89 91 92 93 95 97 116 117 118 120 122 123 124 125 126 129 130 131 132 133 135 141 143 146 187 188 189 190,
	1	 152 160 166 173 178,
	0	 113 119 128 140 148 153 171 172 176 182,
	0	 112 113 114 119 121 127 128 134 136 137 138 140 147 148 149 151 152 153 154 158 159 160 161 162 163 164 165 166 167 168 169 170 171 172 173 176 177 178 179 180 181 182,
	1	 1 2 3 4 5 6 7 8 9 10 11 12 13 14 15 17 18 19 20 21 22 23 24 25 26 28 29 30 31 33 34 35 36 37 39 40 41 42 43 44 45 46 47 48 49 50 51 52 53 54 55 56 57 58 59 60 61 63 71 76 77 78 80 81 82 88 90 94 96 98 99 100 102 103 104 105 106 107 108 109 110 111 115 142 144 145 156 157 174 183 184 185 186,
	1	 1 2 3 4 5 6 7 8 9 10 11 12 13 14 15 17 18 19 20 21 22 23 24 25 26 28 29 30 31 33 34 35 36 37 39 40 41 42 43 44 45 46 47 48 49 50 51 52 53 54 55 56 57 58 59 60 61 63 71 76 77 78 80 81 82 88 90 94 96 98 99 100 102 103 104 105 106 107 108 109 110 111 115 142 145 156 186,
	0	 1 2 3 4 6 7 8 9 10 11 13 14 17 18 19 20 21 22 23 25 26 29 30 31 33 34 35 36 37 39 40 42 44 45 48 49 51 53 96,
	1	 6 7 13 22 40 44 48 49 51,
	0	 21 26 39,
	0	 4 6 7 11 13 14 23 42 45 48 49 51,
	0	 62 72 73 74 101 143,
	1	 115 142 186,
	0	 112 177 180,
	0	 16 27 32 38 62 64 65 66 67 68 69 70 72 73 74 75 79 83 84 85 86 87 91 92 93 95 97 101 112 113 114 119 121 127 128 134 136 137 138 139 140 143 144 146 147 148 149 150 151 152 153 154 155 156 157 158 159 160 161 162 163 164 165 166 167 168 169 170 171 172 173 174 175 176 177 178 179 180 181 182 183 184 185 187 188 189,
	0	 16 27 32 38 62 64 65 66 67 68 69 70 72 73 74 75 79 83 84 85 86 87 91 92 93 95 97 101 112 113 114 115 119 121 127 128 134 136 137 138 139 140 142 143 144 146 147 148 149 150 151 152 153 154 155 156 157 158 159 160 161 162 163 164 165 166 167 168 169 170 171 172 173 174 175 176 177 178 179 180 181 182 183 184 185 187 188 189,
	0	 89 116 117 118 120 122 123 124 125 126 129 130 131 132 133 135 141 145 186 190,
	0	 46 103 106 107,
	0	 5 12 16 24 27 28 32 38 43 50 52 54 55 56 57 58 59 60 61 63 64 65 66 67 68 69 70 71 75 77 78 79 80 81 82 84 85 86 87 88 89 90 91 92 93 94 97 98 99 100 104 115 116 117 118 120 122 123 124 125 126 129 130 131 132 133 135 141 142 186 189 190,
	0	 5 12 16 24 27 28 32 38 43 50 52 54 55 56 57 58 59 60 61 63 64 65 66 67 68 69 70 71 75 77 78 79 80 81 82 83 84 85 86 87 88 89 90 91 92 93 94 95 97 98 99 100 104 115 116 117 118 120 122 123 124 125 126 129 130 131 132 133 135 141 142 145 156 186 189 190,
	0	 1 2 3 4 6 7 8 9 10 11 13 14 15 17 18 19 20 21 22 23 25 26 29 30 31 33 34 35 36 37 39 40 41 42 44 45 46 47 48 49 51 53 76 96 102 103 105 106 107 108 109 110 111 144 157 174 183 184 185,
	0	 1 18 23,
	0	 15 41 46 105 106 107 111,
	1	 138 150,
	1	 62 72 73 74 101 112 113 114 119 121 127 128 134 136 137 138 140 147 148 149 150 151 152 153 154 155 159 160 161 162 163 164 165 166 167 168 169 170 171 172 173 175 176 177 178 179 180 181 182,
	0	 1 2 3 4 5 6 7 8 9 10 11 12 13 14 15 17 18 19 20 21 22 23 24 25 26 28 29 30 31 33 34 35 36 37 39 40 41 42 43 44 45 46 47 48 49 50 51 53 54 55 56 58 59 60 61 76 82 90 96 99 102 103 104 105 106 107 108 109 110 111,
	0	 62 72 73 74 101 112 113 114 119 121 127 128 134 136 137 140 147 148 149 151 153 154 155 159 161 162 163 164 165 167 168 169 170 171 172 175 176 177 178 179 180 181 182,
	0	 62 72 73 74 101 112 113 114 119 121 127 128 134 136 137 140 147 148 149 151 152 153 154 155 159 161 162 163 164 165 167 168 169 170 171 172 175 176 177 178 179 180 181 182,
	0	 62 72 73 74 101 114 128 136 137 153 154 155 163 164 171 175 176 179 182,
	0	 16 25 92,
	0	 16 25 32 92 93,
	0	 16 25 32 66 69 79 84 85 86 92 93,
	0	 62 72 73 74 101 113 140 155 175,
	0	 154 164 179 187,
	0	 153 154 164 171 176 179 182 187,
	0	 119 148 153 154 164 171 172 176 179 182 187,
	0	 114 119 128 136 137 148 153 154 163 164 170 171 172 176 179 182 187,
	0	 62 72 73 74 101 113 114 119 128 136 137 140 148 153 154 155 163 164 170 171 172 175 176 179 182 187,
	0	 151 152 160 166 169 178,
	0	 143 188,
	0	 112 127 134 143 147 149 151 152 159 160 161 162 165 166 167 168 169 177 178 180 181 188,
	0	 62 72 73 74 101 112 113 114 119 127 128 134 136 137 138 140 143 146 147 148 149 151 152 153 154 155 158 159 160 161 162 163 164 165 166 167 168 169 170 171 172 175 176 177 178 179 180 181 182 187 188,
	0	 121 150 173,
	0	 1 2 3 4 5 6 7 8 9 10 11 12 13 14 15 17 18 19 20 21 22 23 24 26 28 29 30 31 33 34 35 36 37 39 40 41 42 43 44 45 46 47 48 49 50 51 53 54 58 76 96 102 103 105 106 107 108 109 110 111,
	2	 1 2 3 4 6 7 8 9 10 11 13 14 15 17 18 19 20 21 22 23 26 29 30 31 33 34 35 36 37 39 40 41 42 44 45 46 47 48 49 51 53 76 96 102 103 105 106 107 108 109 110 111,
	0	 1 3 17 20 53,
	0	 1 2 3 4 6 7 8 9 10 11 13 14 15 17 18 19 20 21 22 23 25 26 29 30 31 33 34 35 36 37 39 40 41 42 44 45 46 47 48 49 51 53 54 58 76 96 102 103 105 106 107 108 109 110 111,
	0	 25 36,
	0	 1 4 6 7 8 9 10 11 13 14 18 21 22 23 26 39 40 42 44 45 48 49 51 53,
	0	 1 4 6 7 8 9 10 11 13 14 18 21 22 23 26 39 40 42 44 45 49 51 53,
	0	 1 4 8 9 10 11 13 14 18 21 23 26 39 53,
	0	 8 9 10 13 53,
	1	 16 32 64 65 66 67 68 69 70 75 79 84 85 86 87 91 92 93 97 143 187 188,
	1	 16 32 64 65 66 67 68 69 70 75 79 84 85 86 87 91 92 93 97 143 146 187 188,
	1	 16 32 62 64 65 66 67 68 69 70 72 73 74 75 79 84 85 86 87 91 92 93 97 101 112 113 114 119 121 127 128 134 136 137 138 139 140 143 146 147 148 149 150 151 152 153 154 155 158 159 160 161 162 163 164 165 166 167 168 169 170 171 172 173 175 176 177 178 179 180 181 182 187 188,
	1	 16 32 62 64 65 66 67 68 69 70 72 73 74 75 79 83 84 85 86 87 91 92 93 95 97 101 112 113 114 119 121 127 128 134 136 137 138 139 140 143 144 145 146 147 148 149 150 151 152 153 154 155 156 157 158 159 160 161 162 163 164 165 166 167 168 169 170 171 172 173 174 175 176 177 178 179 180 181 182 183 184 185 187 188,
	1	 16 32 62 64 65 66 67 68 69 70 72 73 74 75 79 83 84 85 86 87 91 92 93 95 97 101 112 113 114 115 119 121 127 128 134 136 137 138 139 140 142 143 144 145 146 147 148 149 150 151 152 153 154 155 156 157 158 159 160 161 162 163 164 165 166 167 168 169 170 171 172 173 174 175 176 177 178 179 180 181 182 183 184 185 187 188,
	0	 27 38 89 116 117 118 120 122 123 124 125 126 129 130 131 132 133 135 141 186 189 190,
	1	 15 76 103 111,
	0	 15 41 76 103 111,
	0	 139 143 146 187 188,
	0	 1 3 4 6 7 8 9 10 11 13 14 17 18 20 21 22 23 26 39 40 42 44 45 48 49 51,
	0	 3 8 9 10 13 17 20,
	0	 62 72 73 74 101 113 128 155 175,
	0	 62 72 73 74 101 113 121 128 150 155 175,
	0	 62 72 73 74 101 113 121 128 138 150 155 158 175,
	0	 114 119 136 137 140 148 153 154 163 164 170 171 172 176 179 182,
	1	 55 56 59 60 90,
	0	 63 78 80 88 104,
	1	 63 71 78 80 88 94 98 100 104,
	1	 63 71 78 80 81 88 94 98 100 104,
	1	 62 72 73 74 101 153 155 171 175 176 182,
	1	 113 119 140 148,
	0	 138 139 150 158,
	1	 5 12 24 28 43 50 54 55 56 57 58 59 60 61 63 71 77 78 80 81 82 88 90 94 98 99 100 104,
	0	 2 3 4 6 7 8 9 10 11 13 14 16 17 18 19 20 21 22 23 26 29 30 31 33 34 35 36 37 39 40 42 44 45 48 49 51,
	0	 27 38 62 72 73 74 83 95 101 112 113 114 119 121 127 128 134 136 137 138 139 140 143 146 147 148 149 150 151 152 153 154 155 158 159 160 161 162 163 164 165 166 167 168 169 170 171 172 173 175 176 177 178 179 180 181 182 187 188 189,
	0	 1 52 55 56 57 59 60 63 71 78 80 81 88 90 94 98 100 104,
	0	 1 52 63 78 80 88,
	0	 4 11 13 14 23 48,
	0	 4 11 13 14 23 42 44 45 48 51,
	0	 4 6 11 13 14 23 42 44 45 48 51,
	0	 27 38 116 123 124 125 132 135 189,
	2	 62 72 73 74 101 113 150 155 175,
	1	 62 72 73 74 101 113 138 150 155 158 175,
	1	 62 72 73 74 101 113 119 138 140 148 150 153 155 158 171 172 175 176 182,
	0	 139 143 187 188,
	1	 62 72 73 74 101 112 113 114 119 121 127 128 134 136 137 138 139 140 143 147 148 149 150 151 152 153 154 155 158 159 160 161 162 163 164 165 166 167 168 169 170 171 172 173 175 176 177 178 179 180 181 182 187 188,
	0	 16 27 32 38 62 64 65 66 67 68 69 70 72 73 74 75 79 84 85 86 87 91 92 93 97 101 112 113 114 116 119 121 123 124 125 127 128 132 134 135 136 137 138 139 140 143 144 145 146 147 148 149 150 151 152 153 154 155 156 157 158 159 160 161 162 163 164 165 166 167 168 169 170 171 172 173 174 175 176 177 178 179 180 181 182 183 184 185 187 188 189,
	0	 52 55 56 57 59 60 61 63 71 77 78 80 81 82 88 90 94 98 99 100 104 186 190,
	1	 52 55 56 57 59 60 61 63 71 77 78 80 81 82 88 89 90 94 98 99 100 104 115 117 118 120 122 126 129 130 131 133 141 142 186 190,
	0	 144 157 174 183,
	0	 24 28 54 58,
	0	 114 121 136 137 170,
	0	 64 65 66 67 68 69 70 75 79 84 85 86 87,
	0	 114 137 163 164,
	1	 2 22 26 40,
	1	 16 27 32 38 66 69 79 84 85 86 92 93 97,
	1	 64 65 67 68 70 75 87 91 116 123 124 125 132 135,
	1	 112 127 134 139 147 149 151 152 159 160 161 162 165 166 167 168 169 173 177 178 180 181,
	0	 16 27 32 38 62 64 65 66 67 68 69 70 72 73 74 75 79 84 85 86 87 91 92 93 97 101 112 113 114 116 119 121 123 124 125 127 128 132 134 135 136 137 138 139 140 143 144 146 147 148 149 150 151 152 153 154 155 157 158 159 160 161 162 163 164 165 166 167 168 169 170 171 172 173 174 175 176 177 178 179 180 181 182 183 184 185 187 188 189,
	1	 52 55 56 57 59 60 61 63 71 77 78 80 81 82 88 89 90 94 98 99 100 104 117 118 120 122 126 129 130 131 133 141,
	1	 52 55 56 57 59 60 61 63 71 77 78 80 81 82 88 89 90 94 98 99 100 104 115 117 118 120 122 126 129 130 131 133 141 142,
	0	 52 55 56 57 59 60 61 63 71 77 78 80 81 82 88 89 90 94 98 99 100 104 115 117 118 120 122 126 129 130 131 133 141 142 145 156 186 190,
	1	 1 2 18 21 22 26 39 40,
	0	 62 72 101,
	0	 174 184 185,
	0	 52 55 56 57 59 60 63 71 78 80 81 88 90 94 98 100 104,
	1	 112 127 147 159 161 165 168 177 180,
	1	 112 127 134 147 159 161 165 168 177 178 180,
	0	 16 27 32 38 52 55 56 57 59 60 63 64 65 66 67 68 69 70 71 75 77 78 79 80 81 83 84 85 86 87 88 89 90 91 92 93 94 95 97 98 100 104 115 116 117 118 120 122 123 124 125 126 129 130 131 132 133 135 141 142 145 156 189 190,
	0	 116 117 118 120 122 123 124 126 130 131 132 133 135 141,
	0	 136 137 154 163 164 179,
	0	 112 113 114 119 121 127 128 134 136 137 140 147 148 149 151 152 154 159 160 161 162 163 164 165 166 167 168 169 170 172 173 177 178 179 180 181,
	1	 65 67 68,
	0	 56 59 60 90,
	1	 25 27 38,
	0	 89 116 123,
	0	 89 116 123 132,
	0	 89 116 123 125 132,
	0	 32 64 65 66 67 68 69 70 75 79 84 85 86 87 89 91 93 97 116 123 124 125 132 135,
	0	 25 27 32 38 64 65 66 67 68 69 70 75 79 84 85 86 87 89 91 93 97 116 123 124 125 132 135,
	1	 25 27 32 38 64 65 66 67 68 69 70 75 79 84 85 86 87 89 91 93 97 116 123 124 125 132 135 189,
	0	 25 27 32 38 64 65 66 67 68 69 70 75 79 83 84 85 86 87 89 91 93 95 97 116 123 124 125 132 135 189,
	0	 61 92,
	0	 61 92 99 145 156,
	0	 61 92 99 144 145 156 157 174 183 184 185,
	0	 62 113 143 187 188,
	0	 61 62 72 73 74 92 99 101 112 113 114 119 121 127 128 134 136 137 138 139 140 143 144 145 146 147 148 149 150 151 152 153 154 155 156 157 158 159 160 161 162 163 164 165 166 167 168 169 170 171 172 173 174 175 176 177 178 179 180 181 182 183 184 185 187 188,
	1	 117 118 122 126 131 133,
	1	 117 118 122 126 130 131 133 141,
	0	 61 62 72 73 74 92 99 101 112 113 114 115 117 118 119 120 121 122 126 127 128 129 130 131 133 134 136 137 138 139 140 141 142 143 144 145 146 147 148 149 150 151 152 153 154 155 156 157 158 159 160 161 162 163 164 165 166 167 168 169 170 171 172 173 174 175 176 177 178 179 180 181 182 183 184 185 187 188,
	1	 1 2 3 4 5 6 7 8 9 10 11 12 13 14 15 16 17 18 19 20 21 22 23 24 26 28 29 30 31 33 34 35 36 37 39 40 41 42 43 44 45 46 47 48 49 50 51 52 53 54 55 56 57 58 59 60 63 71 76 77 78 80 81 88 90 94 96 98 100 102 103 104 105 106 107 108 109 110 111 186 190,
	1	 1 2 3 4 5 6 7 8 9 10 11 12 13 14 15 16 17 18 19 20 21 22 23 24 26 28 29 30 31 33 34 35 36 37 39 40 41 42 43 44 45 46 47 48 49 50 51 52 53 54 55 56 57 58 59 60 63 71 76 77 78 80 81 88 90 94 96 98 100 102 103 104 105 106 107 108 109 110 111,
	0	 1 5 12 24 28 43 50 52 54 55 56 57 58 59 60 63 71 77 78 80 81 88 90 94 98 100 104,
	0	 1 55 56 57 59 60 77 90 104,
	0	 1 2 3 4 6 7 8 9 10 11 13 14 15 17 18 19 20 21 22 23 25 26 29 30 31 33 34 35 36 37 39 40 41 42 44 45 46 47 48 49 51 53 61 76 82 96 99 102 103 105 106 107 108 109 110 111,
	1	 5 12 24 28 43 50 54 58 99,
	0	 5 12 24 28 43 50 54 58 82 99,
	1	 16 27 32 38 64 65 66 67 68 69 70 75 79 83 84 85 86 87 91 92 93 95 97 143 189,
	1	 16 27 32 38 64 65 66 67 68 69 70 75 79 83 84 85 86 87 91 92 93 95 97 143 146 187 188 189,
	1	 16 27 32 38 62 64 65 66 67 68 69 70 72 73 74 75 79 83 84 85 86 87 91 92 93 95 97 101 112 113 114 119 121 127 128 134 136 137 138 139 140 143 146 147 148 149 150 151 152 153 154 155 158 159 160 161 162 163 164 165 166 167 168 169 170 171 172 173 175 176 177 178 179 180 181 182 187 188 189,
	0	 149 151 152 169,
	0	 47 102 108 109 110,
	0	 63 71 78 80 81 88 94 98 100 186,
	1	 1 3 4 6 7 8 9 10 11 13 14 17 18 20 21 22 23 26 39 40 42 44 45 48 49 51 53,
	1	 1 3 4 6 7 11 13 14 17 18 20 21 22 23 26 39 40 42 44 45 48 49 51 53,
	1	 1 3 4 6 7 11 13 14 17 18 20 21 22 23 26 39 40 42 44 45 49 51 53,
	1	 1 3 4 11 13 14 17 18 20 21 23 26 39 53,
	1	 1 3 4 11 14 17 18 20 21 23 26 39 53,
	1	 3 17 20 23 26 53,
	1	 3 4 17 20 23 26 53,
	1	 3 4 14 17 20 23 26 53,
	0	 55 56 57 59 60 90 104,
	0	 5 12 15 24 25 28 41 43 46 47 50 76 96 102 103 105 106 107 108 109 110 111,
	0	 57 63 77 80 83 88,
	0	 55 57 59 60 63 77 80 83 88 90 104,
	0	 56 71 94 98 100,
	0	 16 89 92 190,
	0	 66 69 79 84 85 86 93,
	0	 27 38 66 69 79 84 85 86 93,
	0	 62 64 65 67 68 70 72 73 74 75 87 91 97 101,
	0	 116 117 118 120 122 123 126 129 130 131 132 133 141,
	0	 62 64 65 67 68 70 72 73 74 75 87 91 97 101 116 117 118 120 122 123 124 125 126 129 130 131 132 133 135 141,
	0	 1 2 3 4 6 7 8 9 10 11 13 14 17 18 19 20 21 22 23 26 29 30 31 32 33 34 35 36 37 39 40 42 44 45 48 49 51 53 54 58 95 99 115 142 189,
	0	 1 18 21 23 26 39,
	0	 114 170,
	0	 27 38 64 65 66 67 68 69 70 75 79 84 85 86 87 89 91 97 116 117 118 120 122 123 124 125 126 129 130 131 132 133 135 141 189,
	0	 116 124 125 132 135,
	0	 27 38 83 89 95 116 117 118 120 122 123 124 125 126 129 130 131 132 133 135 141 189,
	0	 112 113 114 119 127 134 136 137 140 147 148 149 151 152 153 154 159 160 161 162 163 164 165 166 167 168 169 170 171 172 173 176 177 178 179 180 181 182,
	1	 2 4 6 7 8 9 10 11 13 14 18 21 22 23 26 30 31 33 34 35 36 37 39 40 42 44 45 48 49 51,
	0	 2 3 4 6 7 8 9 10 11 13 14 15 16 17 18 19 20 21 22 23 25 26 29 30 31 33 34 35 36 37 39 40 41 42 44 45 46 47 48 49 51 53 54 58 76 96 102 103 105 106 107 108 109 110 111,
	0	 73 101,
	0	 5 12 16 24 27 28 32 38 43 50 52 54 55 56 57 58 59 60 61 63 64 65 66 67 68 69 70 71 75 77 78 79 80 81 82 83 84 85 86 87 88 90 91 92 93 94 95 97 98 99 100 104 189,
	0	 1 2 3 4 6 7 8 9 10 11 13 14 15 17 18 19 20 21 22 23 25 26 29 30 31 33 34 35 36 37 39 40 41 42 44 45 46 47 48 49 51 53 76 96 102 103 105 106 107 108 109 110 111 144 157 174 183 184 185 186,
	0	 16 32 66 69 79 84 85 86 89 92 93 116 117 118 120 122 123 124 125 126 129 130 131 132 133 135 141 190,
	0	 1 4 6 7 8 9 10 11 13 14 18 21 22 39 40 42 44 45 48 49 51,
	0	 1 4 6 7 11 13 14 18 21 22 39 40 42 44 45 49 51,
	0	 3 20,
	1	 62 72 73 74 101 113 114 119 121 128 136 137 140 148 150 153 154 155 163 164 170 171 172 175 176 179 182,
	0	 62 72 73 74 101 112 113 114 119 121 127 128 134 136 137 138 139 140 146 147 148 149 150 151 152 153 154 155 158 159 160 161 162 163 164 165 166 167 168 169 170 171 172 173 175 176 177 178 179 180 181 182,
	1	 62 72 73 74 101 112 113 114 119 121 127 128 134 136 137 138 139 140 144 146 147 148 149 150 151 152 153 154 155 157 158 159 160 161 162 163 164 165 166 167 168 169 170 171 172 173 174 175 176 177 178 179 180 181 182 183 184 185,
	0	 5 12 24 28 43 50 54 57 58 61 82 99,
	0	 89 99 115 117 118 120 122 126 129 130 131 133 141 142 156,
	0	 89 99 115 117 118 120 122 126 129 130 131 133 141 142 145 156,
	1	 62 72 73 74 101 121 150 155 175,
	0	 113 114 119 128 136 137 140 148 153 154 158 163 164 170 171 172 176 179 182,
	1	 62 72 73 74 101 113 114 119 121 128 136 137 140 148 150 153 154 155 158 163 164 170 171 172 175 176 179 182,
	0	 1 2 3 4 6 7 8 9 10 11 13 14 17 18 20 21 22 23 26 29 30 31 33 34 35 36 37 39 40 42 44 45 48 49 51 53,
	0	 1 2 3 4 6 7 8 9 10 11 13 14 17 18 20 21 22 23 26 30 31 33 34 35 36 37 39 40 42 44 45 48 49 51 53,
	0	 1 2 3 4 6 7 8 9 10 11 13 14 17 18 20 21 22 23 26 30 33 34 35 36 37 39 40 42 44 45 48 49 51 53,
	0	 4 6 7 11 13 14 22 23 40 42 45 49 51,
	0	 129 190,
	0	 16 27 32 38 64 65 66 67 68 69 70 75 79 83 84 85 86 87 91 92 93 95 97 186 189,
	1	 113 119 121 140 148 172,
	1	 52 55 56 57 59 60 61 63 71 77 78 80 81 82 88 90 94 98 100 104,
	0	 112 127 147 159 165 168 177 178 180,
	0	 83 144 157 174 183 184 185,
	0	 62 72 73 74 83 101 112 113 114 119 121 127 128 134 136 137 138 139 140 143 144 145 146 147 148 149 150 151 152 153 154 155 156 157 158 159 160 161 162 163 164 165 166 167 168 169 170 171 172 173 174 175 176 177 178 179 180 181 182 183 184 185 187 188,
	1	 1 2 3 4 5 6 7 8 9 10 11 12 13 14 15 17 18 19 20 21 22 23 24 25 26 28 29 30 31 33 34 35 36 37 39 40 41 42 43 44 45 46 47 48 49 50 51 52 53 54 55 56 58 59 60 61 63 71 76 78 80 81 82 88 90 94 96 98 99 100 102 103 104 105 106 107 108 109 110 111,
	1	 55 56 59 60 71 78 81 90 94 98 100 104,
	0	 4 7 11 13 14 42 44 45 48 49 51,
	0	 95 99 143 146,
	0	 16 32 62 64 65 66 67 68 69 70 72 73 74 75 79 83 84 85 86 87 91 92 93 95 97 101 112 113 114 119 121 127 128 134 136 137 138 139 140 143 146 147 148 149 150 151 152 153 154 155 158 159 160 161 162 163 164 165 166 167 168 169 170 171 172 173 175 176 177 178 179 180 181 182 187 188,
	0	 112 127 134 147 149 159 161 162 165 167 168 169 177 180 181,
	0	 61 82 89 115 117 118 120 122 126 129 130 131 133 141 142 145 156,
	0	 62 72 73 74 101 150,
	0	 62 72 73 74 101 150 158,
	1	 128 155 175,
	0	 113 114 119 121 128 136 137 140 148 153 154 155 163 164 170 171 172 175 176 179 182,
	1	 62 72 73 74 99 101 112 113 114 119 121 127 128 134 136 137 138 139 140 143 144 146 147 148 149 150 151 152 153 154 155 157 158 159 160 161 162 163 164 165 166 167 168 169 170 171 172 173 174 175 176 177 178 179 180 181 182 183 184 185 187 188,
	0	 1 4 6 7 8 9 10 11 13 14 18 21 22 23 39 40 42 44 45 48 49 51,
	0	 89 117 118 120 122 126 129 130 131 133 141 190,
	1	 127 159 162 167 177,
	0	 61 99,
	0	 112 168,
	2	 112 147 165 168,
	1	 159 162 167 177,
	2	 113 176,
	2	 153 182,
	2	 113 153 176 182,
	2	 119 140 171,
	2	 148 172,
	2	 119 140 148 171 172,
	1	 112 147 165 168 177,
	0	 62 72 73 74 101 112 113 114 119 121 127 128 134 136 137 138 139 140 144 147 148 149 150 151 152 153 154 155 157 158 159 160 161 162 163 164 165 166 167 168 169 170 171 172 173 174 175 176 177 178 179 180 181 182 183 184 185,
	0	 62 72 73 74 101 112 113 114 119 121 127 128 134 136 137 138 139 140 144 146 147 148 149 150 151 152 153 154 155 157 158 159 160 161 162 163 164 165 166 167 168 169 170 171 172 173 174 175 176 177 178 179 180 181 182 183 184 185 187 188,
	0	 16 27 32 38 62 64 65 66 67 68 69 70 72 73 74 75 79 83 84 85 86 87 91 92 93 95 97 101 112 113 114 119 121 127 128 134 136 137 138 139 140 143 144 146 147 148 149 150 151 152 153 154 155 157 158 159 160 161 162 163 164 165 166 167 168 169 170 171 172 173 174 175 176 177 178 179 180 181 182 183 184 185 187 188,
	0	 89 115 116 117 118 120 122 123 124 125 126 129 130 131 132 133 135 141 142,
	0	 57 63 71 77 78 80 81 88 94 98 100,
	0	 27 38 83 95 116 123 124 125 132 135,
	0	 16 27 32 38 64 65 66 67 68 69 70 75 79 83 84 85 86 87 89 91 92 93 95 97 115 116 117 118 120 122 123 124 125 126 129 130 131 132 133 135 141 142 145 156 189,
	0	 112 127 147 149 159 161 162 165 167 168 177 178 180 181,
	0	 134 151 169,
	0	 114 136 154 164 170 179,
	1	 16 32 64 65 66 67 68 69 70 75 79 84 85 86 87 92 93 97,
	0	 113 119 140 148 153 154 163 164 171 172 176 179 182,
	0	 2 4 6 7 8 9 10 11 13 14 18 21 22 23 26 29 30 31 35 36 37 39 40 42 44 45 48 49 51,
	0	 33 34,
	0	 15 46 76 102 103 105 106 107 111,
	1	 2 3 4 5 6 7 8 9 10 11 12 13 14 15 16 17 18 19 20 21 22 23 24 26 28 29 30 31 33 34 35 36 37 39 40 41 42 43 44 45 46 47 48 49 50 51 53 54 58 76 96 102 103 105 106 107 108 109 110 111,
	0	 25 27 38 189,
	0	 64 65 67 68 70 91 97,
	0	 25 27 32 38 64 65 66 67 68 69 70 75 79 84 85 86 87 91 93 97 189,
	0	 62 72 73 74 101 113 140 143 155 175,
	1	 121 139,
	0	 62 72 73 74 101 112 113 114 119 121 127 128 134 136 137 139 140 143 147 148 149 151 152 153 154 155 159 160 161 162 163 164 165 166 167 168 169 170 171 172 175 176 177 178 179 180 181 182 187 188,
	0	 1 2 3 4 5 6 7 8 9 10 11 12 13 14 15 16 17 18 19 20 21 22 23 24 26 28 29 30 31 33 34 35 36 37 39 40 41 42 43 44 45 46 47 48 49 50 51 52 53 54 55 56 57 58 59 60 63 71 76 77 78 80 81 88 90 92 94 96 98 100 102 103 104 105 106 107 108 109 110 111 186 190,
	0	 1 52 57 63 71 77 78 80 81 88 94 98 100,
	0	 62 72 73 74 83 95 99 101 112 113 114 119 121 127 128 134 136 137 138 139 140 143 146 147 148 149 150 151 152 153 154 155 158 159 160 161 162 163 164 165 166 167 168 169 170 171 172 173 175 176 177 178 179 180 181 182 187 188,
	0	 16 27 32 38 62 64 65 66 67 68 69 70 72 73 74 75 79 83 84 85 86 87 91 92 93 95 97 101 112 113 114 119 121 127 128 134 136 137 138 139 140 143 144 145 146 147 148 149 150 151 152 153 154 155 156 157 158 159 160 161 162 163 164 165 166 167 168 169 170 171 172 173 174 175 176 177 178 179 180 181 182 183 184 185 186 187 188 189,
	1	 99 144 145 156 157 174 183 184 185,
	0	 121 138 146 150 158 173,
	0	 16 27 32 38 52 64 65 66 67 68 69 70 75 79 84 85 86 87 89 91 92 93 97 116 117 118 120 122 123 124 125 126 129 130 131 132 133 135 141 189 190,
	1	 13 42 45,
	0	 72 73 74 101 155,
	0	 62 128,
	0	 62 114 121 128 136 137 154 163 164 170 179,
	0	 72 73 74 101 113 119 140 148 153 155 171 172 175 176 182,
	0	 42 44 45 48,
	0	 61 82 83 95,
	0	 112 127 147 165 168 177 180,
	1	 112 121 127 134 147 159 161 165 168 177 180,
	0	 112 114 119 121 127 128 134 136 137 147 148 153 154 159 161 162 163 164 165 167 168 170 171 172 176 177 179 180 182,
	0	 149 151 169 178 181,
	1	 149 151 152 160 166 169 178 181,
	0	 62 72 73 74 101 112 113 114 119 121 127 128 134 136 137 140 143 147 148 149 151 152 153 154 155 159 160 161 162 163 164 165 166 167 168 169 170 171 172 175 176 177 178 179 180 181 182 187 188,
	0	 138 150 158 173,
	0	 138 139 150 158 173,
	0	 113 114 119 121 137 140 148 154 164 170 172 179,
	0	 61 82 99 144 157 174 183 184 185,
	0	 16 27 32 38 61 64 65 66 67 68 69 70 75 79 82 83 84 85 86 87 91 92 93 95 97 99 116 123 124 125 132 135 144 157 174 183 184 185 189,
	0	 16 27 32 38 61 64 65 66 67 68 69 70 75 79 82 83 84 85 86 87 89 91 92 93 95 97 99 115 116 117 118 120 122 123 124 125 126 129 130 131 132 133 135 141 142 144 145 156 157 174 183 184 185 189,
	0	 63 80 88 94,
	0	 63 80 88 94 98 100,
	0	 63 71 80 88 94 98 100,
	1	 16 32 89 92 93 116 117 118 120 122 123 124 125 126 130 131 132 133 135 141,
	1	 16 32 89 92 93 116 117 118 120 122 123 124 125 126 130 131 132 133 135 141 190,
	1	 16 32 89 92 93 116 117 118 120 122 123 124 125 126 129 130 131 132 133 135 141 190,
	0	 113 114 119 136 137 140 148 154 163 164 170 172 179,
	0	 16 32 66 69 79 84 85 86 89 92 93,
	0	 16 32 66 69 79 84 85 86 89 92 93 116 117 118 120 122 123 124 125 126 130 131 132 133 135 141,
	0	 27 38 64 65 67 68 70 75 83 87 91 95 97 189,
	0	 16 27 32 38 64 65 66 67 68 69 70 75 79 83 84 85 86 87 89 91 92 93 95 97 116 117 118 120 122 123 124 125 126 130 131 132 133 135 141 189,
	0	 46 47 76 103 105 106 107 108 109 111,
	0	 112 147 159 162 167 168 177 180,
	0	 27 38 62 72 73 74 83 89 95 101 112 113 114 116 119 121 123 124 125 127 128 132 134 135 136 137 138 139 140 143 146 147 148 149 150 151 152 153 154 155 158 159 160 161 162 163 164 165 166 167 168 169 170 171 172 173 175 176 177 178 179 180 181 182 187 188 189,
	0	 1 4 14 23 26,
	0	 83 95 156,
	0	 114 136 137 164,
	0	 114 121 136 137 164,
	1	 114 121 136 137 163 164,
	0	 150 152,
	0	 62 72 73 74 101 112 113 114 119 121 127 128 134 136 137 140 147 148 149 150 151 152 153 154 155 158 159 160 161 162 163 164 165 166 167 168 169 170 171 172 173 175 176 177 178 179 180 181 182,
	0	 62 72 73 74 101 112 113 114 119 121 127 128 134 136 137 139 140 147 148 149 150 151 152 153 154 155 158 159 160 161 162 163 164 165 166 167 168 169 170 171 172 173 175 176 177 178 179 180 181 182,
	0	 138 146,
	0	 138 143 146 187 188,
	0	 9 10,
	0	 4 6 7 8 9 10 11 13 14 22 40 42 44 45 48 49 51,
	0	 62 72 73 74 83 95 101 112 113 114 115 119 121 127 128 134 136 137 138 139 140 142 143 144 145 146 147 148 149 150 151 152 153 154 155 156 157 158 159 160 161 162 163 164 165 166 167 168 169 170 171 172 173 174 175 176 177 178 179 180 181 182 183 184 185 187 188 189,
	0	 13 17 20,
	1	 95 143,
	1	 95 143 146 187 188,
	1	 62 72 73 74 95 101 112 113 114 119 121 127 128 134 136 137 138 139 140 143 146 147 148 149 150 151 152 153 154 155 158 159 160 161 162 163 164 165 166 167 168 169 170 171 172 173 175 176 177 178 179 180 181 182 187 188,
	0	 64 65 66 67 68 69 70 84 85 86,
	0	 64 65 66 67 68 69 70 75 84 85 86 87 91 97,
	0	 4 11 14 18 21 23 26 39,
	0	 119 140 148 170 171 172,
	0	 114 119 136 137 140 148 154 163 164 170 171 172 179,
	0	 52 55 56 57 59 60 62 63 71 72 73 74 77 78 80 81 88 90 94 98 100 101 104 112 113 114 115 119 121 127 128 134 136 137 138 139 140 142 143 144 145 146 147 148 149 150 151 152 153 154 155 156 157 158 159 160 161 162 163 164 165 166 167 168 169 170 171 172 173 174 175 176 177 178 179 180 181 182 183 184 185 186 187 188,
	1	 128 153 171 176 182,
	0	 2 4 6 7 8 9 10 11 13 14 18 21 22 23 26 33 34 35 36 37 39 40 42 44 45 48 49 51,
	0	 27 38 89 116 117 118 120 122 123 124 125 126 129 130 131 132 133 135 141 190,
	0	 114 121,
	0	 163 164 171,
	1	 1 2 4 6 7 8 9 10 11 13 14 18 21 22 23 26 29 30 33 34 35 36 37 39 40 42 44 45 48 49 51,
	0	 16 66 69 79 84 85 86 92 97,
	1	 119 140 148 153 154 164 171 172 176 179 182,
	0	 8 9 10 26,
	1	 93 97,
	1	 52 57 63 71 78 80 81 88 94 98 100,
	1	 1 2 3 4 5 6 7 8 9 10 11 12 13 14 15 17 18 19 20 21 22 23 24 25 26 28 29 30 31 33 34 35 36 37 39 40 41 42 43 44 45 46 47 48 49 50 51 53 54 58 61 76 82 102 103 105 106 107 108 109 110 111,
	0	 62 72 73 74 101 121 138 150 155 158 175,
	0	 112 127 134 147 149 151 152 153 159 160 161 162 165 166 167 168 169 173 176 177 178 180 181,
	0	 113 119 140 148 171 172 182,
	0	 113 114 119 128 136 137 140 148 154 163 164 170 171 172 179 182,
	0	 112 113 114 119 127 128 134 136 137 140 147 148 149 151 152 153 154 159 160 161 162 163 164 165 166 167 168 169 170 171 172 173 176 177 178 179 180 181 182,
	0	 15 41 46 76 102 105 106 107 108 109 111,
	0	 13 44 48,
	1	 1 2 18 21 26 39,
	0	 62 72 73 74 101 114 128 136 137 154 155 163 164 175 179,
	0	 112 121 127 134 139 147 149 151 152 159 160 161 162 165 166 167 168 169 173 177 178 180 181,
	0	 16 66 69 84 85 86,
	0	 114 119 136 137 138 140 148 153 154 158 163 164 170 171 172 176 179 182,
	0	 112 147 159 165 168 180,
	0	 117 118 120 122 130 133 141,
	0	 61 66 69 79 82 84 85 86,
	0	 16 32 61 66 69 79 82 84 85 86 92 93,
	0	 16 32 61 64 65 66 67 68 69 70 75 79 82 84 85 86 87 91 92 93 97,
	1	 113 119 140 148 153 172 176,
	0	 112 113 119 127 134 140 147 148 149 151 152 153 159 160 161 162 165 166 167 168 169 172 173 176 177 178 180 181,
	0	 112 113 119 127 128 134 140 147 148 149 151 152 153 159 160 161 162 165 166 167 168 169 172 173 176 177 178 180 181,
	0	 170 171 182,
	0	 114 121 136 137 154 163 164 170 171 179 182,
	0	 62 72 73 74 101 112 113 114 119 121 127 128 134 136 137 138 139 140 143 144 145 146 147 148 149 150 151 152 153 154 155 156 157 158 159 160 161 162 163 164 165 166 167 168 169 170 171 172 173 174 175 176 177 178 179 180 181 182 183 184 185 186 187 188,
	0	 27 38 62 72 73 74 83 95 101 112 113 114 119 121 127 128 134 136 137 138 139 140 143 144 145 146 147 148 149 150 151 152 153 154 155 156 157 158 159 160 161 162 163 164 165 166 167 168 169 170 171 172 173 174 175 176 177 178 179 180 181 182 183 184 185 186 187 188 189,
	0	 27 38 62 72 73 74 83 89 95 101 112 113 114 115 116 117 118 119 120 121 122 123 124 125 126 127 128 129 130 131 132 133 134 135 136 137 138 139 140 141 142 143 144 145 146 147 148 149 150 151 152 153 154 155 156 157 158 159 160 161 162 163 164 165 166 167 168 169 170 171 172 173 174 175 176 177 178 179 180 181 182 183 184 185 186 187 188 189 190,
	0	 1 2 3 4 5 6 7 8 9 10 11 12 13 14 15 16 17 18 19 20 21 22 23 24 25 26 28 29 30 31 32 33 34 35 36 37 39 40 41 42 43 44 45 46 47 48 49 50 51 53 54 58 61 64 65 66 67 68 69 70 75 76 79 82 84 85 86 87 91 92 93 96 97 99 102 103 105 106 107 108 109 110 111,
	0	 144 146 157 174 183 184 185,
	0	 5 12 24 28 43 50 54,
	0	 1 2 3 4 6 7 8 9 10 11 13 14 17 18 19 20 21 22 23 25 26 29 30 33 34 35 36 37 39 40 42 44 45 48 49 51 53 96,
	0	 1 2 3 4 6 7 8 9 10 11 13 14 17 18 19 20 21 22 23 25 26 30 33 34 35 36 37 39 40 42 44 45 48 49 51 53 96,
	0	 19 96,
	0	 1 2 4 6 7 8 9 10 11 13 14 15 17 18 19 20 21 22 23 25 26 29 30 31 33 34 35 36 37 39 40 41 42 44 45 46 47 48 49 51 53 76 102 103 105 106 107 108 109 110 111,
	0	 1 2 4 6 7 8 9 10 11 13 14 17 18 19 20 21 22 23 25 26 29 30 31 33 34 35 36 37 39 40 42 44 45 48 49 51 53,
	0	 1 2 4 6 7 8 9 10 11 13 14 17 18 20 21 22 23 25 26 30 33 34 35 36 37 39 40 42 44 45 48 49 51 53,
	0	 1 2 4 6 7 8 9 10 11 13 14 17 18 20 21 22 23 26 39 40 42 44 45 48 49 51 53,
	0	 17 20 53,
	0	 4 11 14 18 21 26 39,
	1	 41 46 102 103 105 106 107,
	0	 55 56 59 60 90 104 186 190,
	0	 62 72 73 74 101 113 114 119 121 128 136 137 138 140 148 150 154 155 158 163 164 170 172 175 179,
	0	 3 17 20 42 45 53,
	0	 3 6 7 17 20 22 40 42 44 45 49 51 53,
	1	 114 136 137 154 164 179,
	1	 62 72 73 74 99 101 112 113 114 119 121 127 128 134 136 137 138 139 140 143 144 145 146 147 148 149 150 151 152 153 154 155 156 157 158 159 160 161 162 163 164 165 166 167 168 169 170 171 172 173 174 175 176 177 178 179 180 181 182 183 184 185 187 188,
	0	 32 66 69 79 84 85 86,
	0	 114 119 121 136 137 140 148 154 163 164 170 171 172 179,
	1	 112 113 114 119 121 127 128 134 136 137 138 140 147 148 149 151 152 153 154 159 160 161 162 163 164 165 166 167 168 169 170 171 172 173 176 177 178 179 180 181 182,
	1	 112 113 114 119 121 127 128 134 136 137 138 140 147 148 149 150 151 152 153 154 159 160 161 162 163 164 165 166 167 168 169 170 171 172 173 176 177 178 179 180 181 182,
	0	 27 38 62 72 73 74 83 89 95 101 112 113 114 115 116 117 118 119 120 121 122 123 124 125 126 127 128 129 130 131 132 133 134 135 136 137 138 139 140 141 142 143 144 145 146 147 148 149 150 151 152 153 154 155 156 157 158 159 160 161 162 163 164 165 166 167 168 169 170 171 172 173 174 175 176 177 178 179 180 181 182 183 184 185 187 188 189 190,
	0	 62 72 73 74 101 113 119 121 128 138 140 148 150 153 155 158 171 172 175 176 182,
	0	 149 151 152,
	0	 83 145 156,
	0	 74 101,
	0	 16 92 93,
	0	 64 65 67 68 70 75 87 97,
	0	 112 127 134 147 159 161 162 165 167 168 169 177 178 180,
	0	 143 146,
	0	 112 113 114 119 121 127 128 134 136 137 138 139 140 147 148 149 150 151 152 153 154 158 159 160 161 162 163 164 165 166 167 168 169 170 171 172 173 176 177 178 179 180 181 182,
	1	 27 32 38 64 65 66 67 68 69 70 75 79 84 85 86 87 89 91 93 97 116 123 124 125 132 135 189,
	1	 113 143 187 188,
	1	 1 2 3 4 5 6 7 8 9 10 11 12 13 14 15 16 17 18 19 20 21 22 23 24 25 26 28 29 30 31 33 34 35 36 37 39 40 41 42 43 44 45 46 47 48 49 50 51 52 53 54 55 56 57 58 59 60 63 71 76 77 78 80 81 88 90 94 96 98 100 102 103 104 105 106 107 108 109 110 111 186 190,
	0	 16 27 32 38 64 65 66 67 68 69 70 75 79 83 84 85 86 87 91 92 93 95 97 144 145 156 157 174 183 184 185 189,
	0	 159 162 167 177 180,
	0	 127 159 162 167 177 180,
	0	 61 63 71 78 80 81 82 88 94 98 99 100,
	0	 1 2 3 4 5 6 7 8 9 10 11 12 13 14 15 16 17 18 19 20 21 22 23 24 25 26 27 28 29 30 31 32 33 34 35 36 37 38 39 40 41 42 43 44 45 46 47 48 49 50 51 53 54 58 64 65 66 67 68 69 70 75 76 79 83 84 85 86 87 91 92 93 95 96 97 102 103 105 106 107 108 109 110 111 116 123 124 125 132 135 189,
	0	 113 114 119 136 137 140 148 153 154 163 164 170 171 172 173 176 179 182,
	0	 113 114 119 121 136 137 140 148 153 154 163 164 170 171 172 173 176 179 182,
	0	 62 72 73 74 101 113 114 119 121 128 136 137 138 140 148 150 153 154 155 158 163 164 170 171 172 173 175 176 179 182,
	0	 159 167 180,
	0	 112 127 159 162 167 177 180,
	0	 112 147 159 162 165 167 168 180,
	0	 62 72 73 74 101 138 158,
	0	 62 72 73 74 101 138 150 158,
	0	 113 114 119 128 136 137 140 148 153 154 155 163 164 170 171 172 175 176 179 182,
	1	 112 127 134 147 151 152 159 160 161 162 165 166 167 168 177 178 180,
	0	 55 56 57 77 90,
	0	 59 60 100 104,
	0	 59 60 94 100 104,
	0	 59 60 94 98 100 104,
	0	 59 60 71 94 98 100 104,
	0	 59 60 71 81 94 98 100 104,
	0	 59 60 71 78 81 94 98 100 104,
	0	 59 60 63 71 78 80 81 88 94 98 100 104,
	0	 114 121 136 137 153 154 163 164 170 171 176 179 182,
	0	 52 55 56 57 59 60 63 71 77 78 80 81 88 89 90 94 98 100 104 115 116 117 118 120 122 123 124 125 126 129 130 131 132 133 135 141 142 145 156 190,
	0	 27 38 52 55 56 57 59 60 63 71 77 78 80 81 83 88 89 90 94 95 98 100 104 115 116 117 118 120 122 123 124 125 126 129 130 131 132 133 135 141 142 145 156 189 190,
	1	 112 127 159 162 167 177,
	0	 64 65 66 67 69 79 84 85 86,
	0	 52 55,
	0	 56 59 60 63 71 78 80 81 88 90 94 98 100 104,
	0	 56 59 60 63 71 77 78 80 81 88 90 94 98 100 104,
	0	 56 57 59 60 63 71 77 78 80 81 88 90 94 98 100 104,
	0	 1 2 4 6 7 8 9 10 11 13 14 18 19 21 22 23 25 26 29 30 33 34 35 36 37 39 40 42 44 45 48 49 51,
	0	 1 2 4 6 7 8 9 10 11 13 14 18 19 21 22 23 25 26 30 33 34 35 36 37 39 40 42 44 45 48 49 51,
	0	 85 86,
	0	 112 127 134 147 151 159 161 162 165 167 168 169 177 180 181,
	0	 62 72 73 74 99 101 112 113 114 119 121 127 128 134 136 137 138 140 143 146 147 148 149 150 151 152 153 154 155 158 159 160 161 162 163 164 165 166 167 168 169 170 171 172 173 175 176 177 178 179 180 181 182 187 188,
	0	 46 105 106,
	0	 52 63 71 78 80 88 94 98 100,
	1	 112 159 177,
	0	 16 27 38 83 92 95,
	0	 116 117 118 120 122 123 124 125 126 130 131 132 133 135 141 190,
	0	 112 127 134 147 149 159 161 162 165 167 168 177 178 180,
	0	 61 82 99 115 142 144 145 156 157 174 183 184 185,
	1	 113 119 138 140 148 153 171 172 176 182,
	0	 112 113 119 127 134 138 140 147 148 149 151 152 153 159 160 161 162 165 166 167 168 169 171 172 173 176 177 178 180 181 182,
	0	 112 113 114 119 127 128 134 136 137 138 140 147 148 149 151 152 153 154 159 160 161 162 163 164 165 166 167 168 169 170 171 172 173 176 177 178 179 180 181 182,
	0	 61 62 72 73 74 82 99 101 112 113 114 115 119 121 127 128 134 136 137 138 139 140 142 144 145 147 148 149 150 151 152 153 154 155 156 157 158 159 160 161 162 163 164 165 166 167 168 169 170 171 172 173 174 175 176 177 178 179 180 181 182 183 184 185,
	0	 52 186 190,
	0	 16 27 32 38 52 55 56 57 59 60 61 63 64 65 66 67 68 69 70 71 75 77 78 79 80 81 82 84 85 86 87 88 89 90 91 92 93 94 97 98 99 100 104 115 116 117 118 120 122 123 124 125 126 129 130 131 132 133 135 141 142 186 189 190,
	0	 112 127 134 147 152 159 161 162 165 167 168 177 180,
	0	 112 127 134 147 151 152 159 161 162 165 167 168 169 177 180,
	0	 1 2 3 4 5 6 7 8 9 10 11 12 13 14 15 17 18 19 20 21 22 23 24 25 26 28 29 30 31 33 34 35 36 37 39 40 41 42 43 44 45 46 47 48 49 50 51 52 53 54 55 56 57 58 59 60 61 63 71 76 77 78 80 81 82 88 90 94 96 98 99 100 102 103 104 105 106 107 108 109 110 111 190,
	0	 55 56 59 60 63 71 80 81 88 90 94 98 100 104,
	1	 52 55 56 59 60 61 63 71 78 80 81 82 88 90 94 98 100 104,
	0	 112 127 128 134 147 149 151 152 153 159 160 161 162 165 166 167 168 169 171 173 176 177 178 180 181 182,
	0	 112 127 159 177 180,
	0	 27 32 38 64 65 66 67 68 69 70 75 79 84 85 86 87 91 93 97 189,
	0	 113 140 143 187 188,
	1	 62 72 73 74 101 113 119 140 143 148 155 172 175 187 188,
	0	 92 185,
	0	 16 66 69 84 85 86 92,
	0	 113 119 140 148 171 172,
	0	 113 119 140 148 170 171 172,
	0	 83 95 99 144 145 156 157 174 183 184 185,
	0	 128 152 160 166 173 178,
	0	 159 167,
	0	 41 47 103 108 109,
	0	 62 72 73 74 101 114 128 136 137 153 154 155 163 164 170 171 175 176 179 182,
	0	 113 119 140 148 153 171 172 182,
	0	 62 72 73 74 101 121 155 175,
	0	 114 128 136 137 154 163 164 179,
	0	 16 27 32 38 64 65 66 67 68 69 70 75 79 83 84 85 86 87 91 92 93 95 97 116 117 118 120 122 123 124 125 126 130 131 132 133 135 141 189,
	0	 52 186,
	0	 5 12 15 24 25 28 41 43 46 47 50 54 58 76 83 95 96 102 103 105 106 107 108 109 110 111,
	0	 114 119 128 136 137 138 140 148 153 154 158 163 164 170 171 172 176 179 182,
	0	 112 127 134 147 149 159 161 162 165 167 168 169 177 178 180,
	0	 114 121 128 136 137 153 154 163 164 170 171 176 179 182,
	0	 5 12 24 28 43 50 58,
	0	 1 2 3 4 6 7 8 9 10 11 13 14 15 17 18 19 20 21 22 23 25 26 29 30 31 33 34 35 36 37 39 40 41 42 44 45 46 47 48 49 51 53 61 76 96 102 103 105 106 107 108 109 110 111,
	0	 16 27 32 38 52 55 56 57 59 60 63 64 65 66 67 68 69 70 71 75 77 78 79 80 81 83 84 85 86 87 88 90 91 92 93 94 95 97 98 100 104 186 189 190,
	0	 1 4 7 11 13 14 18 21 22 23 26 39 40 42 44 45 48 49 51,
	0	 1 4 7 11 13 14 18 21 22 23 26 39 40 42 45 48 49 51,
	0	 1 4 11 13 14 18 21 22 23 26 39 40 42 45 48,
	0	 46 105 106 107 108,
	0	 15 41 46 76 102 105 106 107 108 111,
	0	 62 72 73 74 101 121 150,
	0	 1 2 3 4 5 6 7 8 9 10 11 12 13 14 15 17 18 19 20 21 22 23 24 25 26 28 29 30 31 33 34 35 36 37 39 40 41 42 43 44 45 46 47 48 49 50 51 53 54 58 61 76 82 83 95 96 99 102 103 105 106 107 108 109 110 111 144 145 156 157 174 183 184 185,
	0	 62 72 73 74 101 128 150 155 173 175,
	0	 62 72 73 74 101 112 127 128 134 147 149 150 151 152 155 159 160 161 162 165 166 167 168 169 173 175 177 178 180 181,
	0	 113 114 119 121 136 137 138 140 148 153 154 158 163 164 170 171 172 176 179 182,
	0	 2 4 6 7 8 9 10 11 13 14 18 19 21 22 23 26 29 30 31 35 39 40 42 44 45 48 49 51,
	0	 2 4 6 7 8 9 10 11 13 14 18 19 21 22 23 26 29 30 31 33 35 39 40 42 44 45 48 49 51,
	0	 2 4 6 7 8 9 10 11 13 14 18 19 21 22 23 26 29 30 31 33 34 35 39 40 42 44 45 48 49 51,
	0	 2 3 4 6 7 8 9 10 11 13 14 17 18 19 20 21 22 23 26 29 30 31 33 34 35 36 37 39 40 42 44 45 48 49 51,
	0	 2 3 4 6 7 8 9 10 11 13 14 17 18 19 20 21 22 23 26 29 30 31 33 34 35 36 37 39 40 42 44 45 48 49 51 53,
	0	 5 12 16 43 50 92,
	0	 5 12 16 24 28 43 50 92,
	0	 5 12 16 24 28 43 50 54 58 92,
	0	 2 3 4 5 6 7 8 9 10 11 12 13 14 15 16 17 18 19 20 21 22 23 24 26 28 29 30 31 33 34 35 36 37 39 40 41 42 43 44 45 46 47 48 49 50 51 53 54 58 76 92 96 102 103 105 106 107 108 109 110 111,
	0	 119 148 172 187 188,
	0	 1 2 3 4 5 6 7 8 9 10 11 12 13 14 15 16 17 18 19 20 21 22 23 24 26 28 29 30 31 33 34 35 36 37 39 40 41 42 43 44 45 46 47 48 49 50 51 52 53 54 55 56 57 58 59 60 63 71 76 77 78 80 81 88 90 92 94 96 98 100 102 103 104 105 106 107 108 109 110 111,
	0	 4 11 14 23 26 42 45,
	0	 4 11 13 14 23 26 42 45,
	0	 4 6 7 11 13 14 22 23 26 40 42 44 45 49 51,
	1	 4 6 7 11 13 14 22 23 26 40 42 44 45 48 49 51,
	0	 121 170,
	1	 112 113 119 127 134 140 147 148 149 151 152 159 160 161 162 165 166 167 168 169 172 173 177 178 180 181,
	0	 112 113 119 127 134 138 140 147 148 149 150 151 152 158 159 160 161 162 165 166 167 168 169 172 173 177 178 180 181,
	0	 147 162 165 167 168 180,
	0	 159 177 180,
	0	 16 92 93 97,
	0	 89 116 123 124 125 132 135 189,
	0	 127 134 161 178,
	0	 127 134 161 177 178,
	0	 127 134 159 161 177 178,
	0	 112 127 134 147 151 159 161 162 165 167 168 177 178 180,
	0	 112 127 134 147 149 151 159 161 162 165 167 168 177 178 180,
	0	 169 181,
	0	 1 2 3 4 5 6 7 8 9 10 11 12 13 14 15 17 18 19 20 21 22 23 24 25 26 28 29 30 31 33 34 35 36 37 39 40 41 42 43 44 45 46 47 48 49 50 51 52 53 54 55 56 57 58 59 60 63 71 76 77 78 80 81 83 88 90 94 95 96 98 100 102 103 104 105 106 107 108 109 110 111 186,
	0	 1 2 3 4 5 6 7 8 9 10 11 12 13 14 15 17 18 19 20 21 22 23 24 25 26 28 29 30 31 33 34 35 36 37 39 40 41 42 43 44 45 46 47 48 49 50 51 53 54 55 56 57 58 59 60 63 71 76 77 78 80 81 83 88 90 94 95 96 98 100 102 103 104 105 106 107 108 109 110 111 186,
	0	 1 18 21 22 39 40,
	0	 16 32 64 65 66 67 68 69 70 75 79 84 85 86 87 89 91 92 93 97 116 117 118 120 122 123 124 125 126 129 130 131 132 133 135 141 189,
	0	 1 2 3 4 5 6 7 8 9 10 11 12 13 14 15 17 18 19 20 21 22 23 24 25 26 27 28 29 30 31 33 34 35 36 37 38 39 40 41 42 43 44 45 46 47 48 49 50 51 52 53 54 55 56 57 58 59 60 63 71 76 77 78 80 81 83 88 90 94 95 96 98 100 102 103 104 105 106 107 108 109 110 111 186 190,
	0	 1 2 3 4 5 6 7 8 9 10 11 12 13 14 15 17 18 19 20 21 22 23 24 25 26 27 28 29 30 31 33 34 35 36 37 38 39 40 41 42 43 44 45 46 47 48 49 50 51 52 53 54 55 56 57 58 59 60 63 71 76 77 78 80 81 83 88 90 94 95 96 98 100 102 103 104 105 106 107 108 109 110 111,
	0	 1 2 3 4 5 6 7 8 9 10 11 12 13 14 15 17 18 19 20 21 22 23 24 25 26 27 28 29 30 31 33 34 35 36 37 38 39 40 41 42 43 44 45 46 47 48 49 50 51 53 54 55 56 57 58 59 60 63 71 76 77 78 80 81 83 88 90 94 95 96 98 100 102 103 104 105 106 107 108 109 110 111,
	0	 54 58 77,
	0	 54 55 56 57 58 59 60 63 71 77 78 80 81 88 90 94 98 100 104,
	0	 1 2 3 4 5 6 7 8 9 10 11 12 13 14 15 17 18 19 20 21 22 23 24 25 26 27 28 29 30 31 33 34 35 36 37 38 39 40 41 42 43 44 45 46 47 48 49 50 51 53 76 83 95 96 102 103 105 106 107 108 109 110 111,
	0	 27 38 83 89 95 116 117 118 120 122 123 124 125 126 129 130 131 132 133 135 141 189 190,
	0	 16 27 32 38 62 64 65 66 67 68 69 70 72 73 74 75 79 83 84 85 86 87 91 92 93 95 97 99 101 112 113 114 116 119 121 123 124 125 127 128 132 134 135 136 137 138 139 140 143 144 146 147 148 149 150 151 152 153 154 155 157 158 159 160 161 162 163 164 165 166 167 168 169 170 171 172 173 174 175 176 177 178 179 180 181 182 183 184 185 187 188 189,
	0	 62 72 73 74 101 140 155 175,
	0	 61 62 72 73 74 82 83 92 95 99 101 112 113 114 115 117 118 119 120 121 122 126 127 128 129 130 131 133 134 136 137 138 139 140 141 142 143 144 145 146 147 148 149 150 151 152 153 154 155 156 157 158 159 160 161 162 163 164 165 166 167 168 169 170 171 172 173 174 175 176 177 178 179 180 181 182 183 184 185 186 187 188 190,
	0	 55 56 59 60 61 63 71 78 80 81 82 88 90 94 98 99 100 104,
	0	 117 118 120 122 126 129 130 131 133 141 145 156,
	0	 52 55 56 57 59 60 61 63 71 77 78 80 81 82 88 90 94 98 99 100 104 115 117 118 120 122 126 129 130 131 133 141 142 145 156,
	0	 119 140 148 154 164 172 179,
	0	 1 2 3 4 5 6 7 8 9 10 11 12 13 14 15 16 17 18 19 20 21 22 23 24 25 26 27 28 29 30 31 32 33 34 35 36 37 38 39 40 41 42 43 44 45 46 47 48 49 50 51 53 54 58 64 65 66 67 68 69 70 75 76 79 83 84 85 86 87 89 91 92 93 95 96 97 102 103 105 106 107 108 109 110 111 116 123 124 125 132 135 186 189 190,
	0	 6 7 44 49 51,
	0	 6 7 44 48 49 51,
	0	 127 159,
	1	 3 8 9 10 17 20 53,
	0	 138 173,
	0	 114 119 128 136 137 140 148 153 154 163 164 170 171 172 173 176 179 182,
	0	 112 114 119 127 128 134 136 137 138 140 147 148 149 151 152 153 154 158 159 160 161 162 163 164 165 166 167 168 169 170 171 172 173 176 177 178 179 180 181 182,
	0	 6 7,
	0	 27 32 38 64 65 66 67 68 69 70 75 79 83 84 85 86 87 91 93 95 97 189,
	0	 173 178,
	0	 160 166 173 178,
	1	 16 32 75 87 91 92 93 97,
	0	 62 72 73 74 101 114 121 136 137 154 155 163 164 170 175 179,
	1	 52 61 63 71 78 80 81 82 88 94 98 100,
	1	 57 77 99,
	0	 1 4 14 18 21 23 26 39,
	0	 62 72 73 74 101 114 121 128 136 137 154 155 163 164 170 171 175 179,
	0	 89 115 116 117 118 120 122 123 124 125 126 130 131 132 133 135 141 142 145 156 190,
	0	 3 10 17 20 53,
	0	 114 136 137 154 163 164 171 179 182,
	0	 114 136 137 154 163 164 170 171 179 182,
	0	 62 72 73 74 101 114 121 128 136 137 138 150 154 155 158 163 164 170 171 175 179 182,
	0	 112 127 134 147 149 151 153 159 161 162 165 167 168 169 176 177 180 181,
	0	 112 127 134 147 149 151 153 159 161 162 165 167 168 169 176 177 178 180 181,
	0	 112 127 134 147 149 151 152 153 159 160 161 162 165 166 167 168 169 176 177 178 180 181,
	0	 25 30 31 33 34 35 36 37,
	0	 1 2 3 4 6 7 8 9 10 11 13 14 17 18 20 21 22 23 26 29 39 40 42 44 45 48 49 51 53,
	0	 114 136 137 154 164,
	0	 113 114 119 136 137 140 148 154 164 170 172 179,
	0	 163 171 182,
	0	 153 163 171 176 182,
	0	 27 38 64 65 67 68 70 75 87 91 97,
	0	 62 72 73 74 101 113 121 150 155 158 175,
	0	 154 164 172 179,
	0	 6 7 13 44 48 49 51,
	0	 1 2 22 26 40,
	0	 1 2 22 40,
	0	 62 72 73 74 101 112 127 134 138 147 149 150 151 152 155 158 159 160 161 162 165 166 167 168 169 173 175 177 178 180 181,
	0	 8 9 10 18 21 39,
	0	 92 99 115 117 118 120 122 126 129 130 131 133 141 142 145 156,
	0	 99 186,
	0	 62 72 73 74 99 101 112 113 114 119 121 127 128 134 136 137 138 139 140 143 144 146 147 148 149 150 151 152 153 154 155 157 158 159 160 161 162 163 164 165 166 167 168 169 170 171 172 173 174 175 176 177 178 179 180 181 182 183 184 185 186 187 188,
	0	 16 27 32 38 62 64 65 66 67 68 69 70 72 73 74 75 79 83 84 85 86 87 91 92 93 95 97 99 101 112 113 114 119 121 127 128 134 136 137 138 139 140 143 144 146 147 148 149 150 151 152 153 154 155 157 158 159 160 161 162 163 164 165 166 167 168 169 170 171 172 173 174 175 176 177 178 179 180 181 182 183 184 185 186 187 188 189,
	0	 62 73 74 101,
	0	 1 2 3 4 5 6 7 8 9 10 11 12 13 14 15 17 18 19 20 21 22 23 24 25 26 28 29 30 31 33 34 35 36 37 39 40 41 42 43 44 45 46 47 48 49 50 51 53 54 57 58 61 76 77 82 96 99 102 103 105 106 107 108 109 110 111,
	0	 16 27 32 38 64 65 66 67 68 69 70 75 79 84 85 86 87 91 92 93 97 129,
	0	 16 27 32 38 64 65 66 67 68 69 70 75 79 84 85 86 87 91 92 93 97 115 129 142 189,
	0	 52 55 56 57 59 60 63 71 77 78 80 81 88 89 90 94 98 100 104 116 117 118 120 122 123 124 125 126 130 131 132 133 135 141 186 190,
	0	 6 49,
	0	 27 38 89 116 123 124 125 132 135,
	0	 3 17 20 25 30 33 34 35 36 37 53,
	0	 52 55 56 57 59 60 61 63 71 77 78 80 81 82 88 89 90 94 98 99 100 104 115 116 117 118 120 122 123 124 125 126 129 130 131 132 133 135 141 142 145 156 186 190,
	0	 62 72 73 74 101 112 113 114 119 121 127 128 134 136 137 138 139 140 143 144 146 147 148 149 150 151 152 153 154 155 157 158 159 160 161 162 163 164 165 166 167 168 169 170 171 172 173 174 175 176 177 178 179 180 181 182 183 184 185 186 187 188 190,
	0	 16 27 32 38 62 64 65 66 67 68 69 70 72 73 74 75 79 83 84 85 86 87 91 92 93 95 97 101 112 113 114 119 121 127 128 134 136 137 138 139 140 143 144 146 147 148 149 150 151 152 153 154 155 157 158 159 160 161 162 163 164 165 166 167 168 169 170 171 172 173 174 175 176 177 178 179 180 181 182 183 184 185 186 187 188 189 190,
	0	 23 42 44 45,
	0	 6 7 22 23 40 42 44 45 49 51,
	0	 6 7 13 22 23 40 42 44 45 48 49 51,
	0	 62 72 73 74 101 112 113 114 115 119 121 127 128 134 136 137 138 139 140 142 143 145 146 147 148 149 150 151 152 153 154 155 156 158 159 160 161 162 163 164 165 166 167 168 169 170 171 172 173 175 176 177 178 179 180 181 182 187 188,
	0	 62 72 73 74 101 114 128 136 137 154 155 163 164 170 175 179,
	0	 16 32 52 55 56 57 59 60 63 64 65 66 67 68 69 70 71 75 77 78 79 80 81 84 85 86 87 88 90 91 92 93 94 97 98 100 104,
	0	 16 32 52 55 56 57 59 60 63 64 65 66 67 68 69 70 71 75 77 78 79 80 81 84 85 86 87 88 90 91 92 93 94 97 98 100 104 186 190,
	0	 62 72 73 74 101 112 113 114 119 121 127 128 134 136 137 138 140 147 148 149 151 152 153 154 155 159 160 161 162 163 164 165 166 167 168 169 170 171 172 173 175 176 177 178 179 180 181 182,
	0	 139 150 158,
	0	 62 72 73 74 101 128 136 155 170 175,
	0	 16 32 75 87 93 97,
	0	 16 32 75 87 91 93 97,
	0	 1 8 9 10 18 21 39,
	0	 16 27 32 38 64 65 66 67 68 69 70 75 79 83 84 85 86 87 89 91 92 93 95 97 115 116 117 118 120 122 123 124 125 126 129 130 131 132 133 135 141 142 189,
	0	 1 2 3 4 5 6 7 8 9 10 11 12 13 14 15 17 18 19 20 21 22 23 24 25 26 28 29 30 31 33 34 35 36 37 39 40 41 42 43 44 45 46 47 48 49 50 51 53 54 55 56 57 58 59 60 63 71 76 77 78 80 81 88 90 94 96 98 100 102 103 104 105 106 107 108 109 110 111,
	0	 162 167 177,
	0	 52 55 56 57 59 60 63 71 77 78 80 81 88 89 90 94 98 100 104 115 116 117 118 120 122 123 124 125 126 130 131 132 133 135 141 142 186 190,
	0	 137 154 163 164 179,
	0	 61 144 157 174 183 184 185,
	0	 61 144 145 156 157 174 183 184 185,
	0	 16 27 32 38 61 64 65 66 67 68 69 70 75 79 84 85 86 87 91 92 93 97 116 123 124 125 132 135 144 145 156 157 174 183 184 185 189,
	0	 16 27 32 38 61 62 64 65 66 67 68 69 70 72 73 74 75 79 84 85 86 87 91 92 93 97 99 101 112 113 114 116 119 121 123 124 125 127 128 132 134 135 136 137 138 139 140 143 144 145 146 147 148 149 150 151 152 153 154 155 156 157 158 159 160 161 162 163 164 165 166 167 168 169 170 171 172 173 174 175 176 177 178 179 180 181 182 183 184 185 187 188 189,
	0	 1 2 3 4 5 6 7 8 9 10 11 12 13 14 15 17 18 19 20 21 22 23 24 25 26 28 29 30 31 33 34 35 36 37 39 40 41 42 43 44 45 46 47 48 49 50 51 53 54 58 76 82 83 95 96 102 103 105 106 107 108 109 110 111 186 190,
	0	 82 186 190,
	0	 6 7 51,
	0	 62 72 73 74 101 113 121 155 175,
	0	 1 2 3 4 5 6 7 8 9 10 11 12 13 14 15 17 18 19 20 21 22 23 24 25 26 28 29 30 31 33 34 35 36 37 39 40 41 42 43 44 45 46 47 48 49 50 51 53 54 58 76 83 95 102 103 105 106 107 108 109 110 111,
	0	 1 2 3 4 6 7 8 9 10 11 13 14 15 17 18 19 20 21 22 23 26 29 30 31 33 34 35 36 37 39 40 41 42 44 45 46 47 48 49 51 53 76 83 95 102 103 105 106 107 108 109 110 111,
	0	 15 41 46 102 105 106 107 111,
	0	 16 27 38 83 92 95 189,
	0	 55 56 57 59 60 63 71 77 78 80 81 88 90 94 98 100 104 115 142 145 156,
	0	 52 55 56 57 59 60 63 71 77 78 80 81 88 90 94 98 100 104 115 142 145 156,
	0	 2 3 4 6 7 8 9 10 11 13 14 16 17 18 19 20 21 22 23 25 26 29 30 31 33 34 35 36 37 39 40 42 44 45 48 49 51 53 96,
	0	 1 2 3 4 6 7 8 9 10 11 13 14 17 18 20 21 22 23 26 29 31 39 40 42 44 45 48 49 51 53,
	0	 62 72 73 74 101 113,
	0	 1 2 4 6 7 8 9 10 11 13 14 18 21 22 23 26 29 30 33 34 35 36 37 39 40 42 44 45 48 49 51 53,
	0	 112 127 134 147 149 151 152 153 159 160 161 162 165 166 167 168 169 171 173 176 177 178 180 181 182,
	0	 113 119 138 140 148 150 153 158 171 172 176 182,
	0	 142 145 156,
	0	 1 2 3 4 6 7 8 9 10 11 13 14 15 17 18 20 21 22 23 25 26 29 30 31 33 34 35 36 37 39 40 41 42 44 45 46 47 48 49 51 53 76 96 102 103 105 106 107 108 109 110 111,
	0	 62 72 73 74 89 101 112 113 114 115 116 117 118 119 120 121 122 123 124 125 126 127 128 129 130 131 132 133 134 135 136 137 138 139 140 141 142 143 144 145 146 147 148 149 150 151 152 153 154 155 156 157 158 159 160 161 162 163 164 165 166 167 168 169 170 171 172 173 174 175 176 177 178 179 180 181 182 183 184 185 186 187 188 189 190,
	0	 15 19 41 46 47 76 102 103 105 106 107 108 109 110 111,
	0	 144 174 183 184 185,
	0	 171 176 182,
	0	 114 136 137 154 179,
	0	 4 6 7 8 9 10 11 13 14 23 42 44 45 48 49 51,
	0	 149 151 152 160 166 169 181,
	0	 27 38 89 116 117 118 120 122 123 124 125 126 129 130 131 132 133 135 141,
	0	 55 56,
	0	 62 72 73 74 99 101 112 113 114 115 119 121 127 128 134 136 137 138 139 140 142 143 144 145 146 147 148 149 150 151 152 153 154 155 156 157 158 159 160 161 162 163 164 165 166 167 168 169 170 171 172 173 174 175 176 177 178 179 180 181 182 183 184 185 187 188,
	0	 62 72 73 74 99 101 112 113 114 115 119 121 127 128 134 136 137 138 139 140 142 143 144 145 146 147 148 149 150 151 152 153 154 155 156 157 158 159 160 161 162 163 164 165 166 167 168 169 170 171 172 173 174 175 176 177 178 179 180 181 182 183 184 185 186 187 188,
	0	 16 27 32 38 64 65 66 67 68 69 70 75 79 83 84 85 86 87 89 91 92 93 95 97 115 116 117 118 120 122 123 124 125 126 129 130 131 132 133 135 141 142 145 189 190,
	0	 116 117 118 120 122 123 126 130 131 132 133 141,
	0	 113 155 175,
	0	 16 27 32 38 64 65 66 67 68 69 70 75 79 84 85 86 87 89 91 92 93 97 115 116 117 118 120 122 123 124 125 126 129 130 131 132 133 135 141 142 186 189 190,
	0	 4 6 7 11 14 22 23 40 42 45 49 51,
	0	 6 7 22 40 48 49 51,
	0	 113 114 119 121 128 136 137 138 140 148 153 154 163 164 170 171 172 176 179 182,
	0	 27 38 62 72 73 74 83 95 101 112 113 114 119 121 127 128 134 136 137 138 139 140 143 144 146 147 148 149 150 151 152 153 154 155 157 158 159 160 161 162 163 164 165 166 167 168 169 170 171 172 173 174 175 176 177 178 179 180 181 182 183 184 185 187 188 189,
	0	 55 56 57 59 60 63 71 77 78 80 81 88 90 94 98 100 104 115 142 186,
	0	 112 127 134 147 149 151 152 159 161 162 165 167 168 169 173 177 178 180 181,
	0	 115 142 145,
	0	 62 72 73 74 101 113 119 128 140 148 153 155 172 175 176 182,
	0	 62 72 73 74 101 113 114 119 121 136 137 140 148 153 154 155 163 164 171 172 175 176 179 182,
	0	 152 160,
	0	 62 72 73 74 101 121 150 155 158 175,
	0	 113 114 119 128 136 137 138 140 148 153 154 163 164 170 171 172 176 179 182,
	0	 1 2 3 4 5 6 7 8 9 10 11 12 13 14 15 17 18 19 20 21 22 23 24 25 26 28 29 30 31 33 34 35 36 37 39 40 41 42 43 44 45 46 47 48 49 50 51 52 53 54 55 56 57 58 59 60 63 71 76 77 78 80 81 88 90 94 96 98 100 102 103 104 105 106 107 108 109 110 111 143 146 186 187 188 190,
	0	 62 72 73 74 101 113 114 121 128 136 137 138 150 153 154 155 158 163 164 170 171 175 176 179 182,
	0	 112 119 127 134 140 147 148 149 151 152 159 160 161 162 165 166 167 168 169 172 173 177 178 180 181,
	0	 112 119 127 134 139 140 147 148 149 151 152 159 160 161 162 165 166 167 168 169 172 173 177 178 180 181,
	0	 59 104,
	0	 55 56 59 60 82 90 104,
	0	 1 2 3 4 5 6 7 8 9 10 11 12 13 14 15 17 18 19 20 21 22 23 24 25 26 28 29 30 31 33 34 35 36 37 39 40 41 42 43 44 45 46 47 48 49 50 51 52 53 54 55 56 57 58 59 60 61 63 71 76 78 80 81 82 88 90 94 96 98 99 100 102 103 104 105 106 107 108 109 110 111,
	0	 1 4 6 7 11 14 18 21 22 23 26 39 40 44 49 51,
	0	 1 11 18 21 23 26 39,
	0	 5 12 24 25 28 43 50 96,
	0	 55 59 60 63 80 88 90 104,
	0	 62 64 65 67 68 70 72 73 74 75 87 91 97 101 116 117 118 120 122 123 125 126 129 130 131 132 133 141,
	0	 57 59 60 77 104,
	0	 5 12 43 50 54 58,
	0	 5 12 24 28 43 50 54 55 56 57 58 59 60 63 71 77 78 80 81 88 90 94 98 100 104,
	0	 5 12 24 28 43 50 52 54 55 56 57 58 59 60 63 71 77 78 80 81 88 90 94 98 100 104,
	0	 1 2 3 4 6 7 8 9 10 11 13 14 15 17 18 19 20 21 22 23 25 26 29 30 31 33 34 35 36 37 39 40 41 42 44 45 46 47 48 49 51 53 61 76 82 96 99 102 103 105 106 107 108 109 110 111 186,
	0	 112 162 167 177,
	0	 112 147 162 165 167 168 177,
	0	 92 97,
	0	 41 103,
	0	 25 32 66 69 79 84 85 86 93 116 123 124 125 132 135,
	0	 16 25 32 64 65 66 67 68 69 70 75 79 84 85 86 87 91 92 93 97 116 123 124 125 132 135,
	0	 16 25 32 64 65 66 67 68 69 70 75 79 84 85 86 87 89 91 92 93 97 116 123 124 125 132 135,
	0	 138 140 150 158 173,
	0	 138 139 140 150 158 173,
	0	 114 119 128 136 137 138 139 140 148 150 153 154 158 163 164 170 171 172 173 176 179 182,
	0	 112 114 119 121 127 128 134 136 137 138 139 140 147 148 149 150 151 152 153 154 158 159 160 161 162 163 164 165 166 167 168 169 170 171 172 173 176 177 178 179 180 181 182,
	0	 1 2 3 4 6 7 8 9 10 11 13 14 17 18 19 20 21 22 23 25 26 29 30 31 33 34 35 36 37 39 40 42 44 45 48 49 51 53 102 110,
	0	 1 2 4 6 7 8 9 10 11 13 14 18 21 22 23 25 26 33 34 35 36 37 39 40 42 44 45 48 49 51 53,
	0	 116 117 118 122 123 124 125 132 133 135,
	0	 15 46 76 102 105 106 107 111,
	0	 4 6 7 8 9 10 11 13 14 22 23 26 40 42 44 45 48 49 51,
	0	 62 72 73 74 101 128 138 150 152 155 158 160 166 173 175,
	0	 82 99,
	0	 25 30 34 36 37,
	0	 25 30 33 34 36 37,
	0	 113 119 138 140 148 153 158 170 171 172 176 182,
	0	 112 113 119 127 128 134 140 147 148 149 150 151 152 153 159 160 161 162 165 166 167 168 169 171 172 173 176 177 178 180 181 182,
	0	 47 109,
	0	 134 161 178,
	0	 1 3 17 18 20 21 26 39 53,
	0	 128 150 153 176 182,
	0	 62 72 73 74 89 101 112 113 114 115 116 117 118 119 120 121 122 123 124 125 126 127 128 129 130 131 132 133 134 135 136 137 138 139 140 141 142 143 144 145 146 147 148 149 150 151 152 153 154 155 156 157 158 159 160 161 162 163 164 165 166 167 168 169 170 171 172 173 174 175 176 177 178 179 180 181 182 183 184 185 187 188,
	0	 27 38 62 72 73 74 83 89 95 101 112 113 114 115 116 117 118 119 120 121 122 123 124 125 126 127 128 129 130 131 132 133 134 135 136 137 138 139 140 141 142 143 144 145 146 147 148 149 150 151 152 153 154 155 156 157 158 159 160 161 162 163 164 165 166 167 168 169 170 171 172 173 174 175 176 177 178 179 180 181 182 183 184 185 187 188 189,
	0	 1 2 3 4 5 6 7 8 9 10 11 12 13 14 15 17 18 19 20 21 22 23 24 25 26 28 29 30 31 33 34 35 36 37 39 40 41 42 43 44 45 46 47 48 49 50 51 52 53 54 58 76 96 99 102 103 105 106 107 108 109 110 111,
	0	 13 42 45 48,
	0	 13 23 42 45 48,
	0	 1 2 3 4 6 7 8 9 10 11 13 14 17 18 20 21 22 23 26 30 39 40 42 44 45 48 49 51 53,
	0	 83 112 127 134 147 149 151 159 161 162 165 167 168 169 177 178 180 181,
	0	 83 112 127 134 147 149 151 152 159 160 161 162 165 166 167 168 169 177 178 180 181,
	0	 62 72 73 74 83 101 112 113 114 119 121 127 128 134 136 137 138 140 147 148 149 150 151 152 153 154 155 158 159 160 161 162 163 164 165 166 167 168 169 170 171 172 173 175 176 177 178 179 180 181 182,
	0	 112 127 139 147 154 159 164 165 168 171 177 180,
	0	 82 115 117 118 120 122 126 129 130 131 133 141 142,
	0	 62 72 73 74 101 113 114 119 121 128 136 137 139 140 148 150 153 154 155 158 163 164 170 171 172 175 176 179 182,
	0	 62 72 73 74 101 112 113 114 119 121 127 128 134 136 137 138 139 140 146 147 148 149 150 151 152 153 154 155 158 159 160 161 162 163 164 165 166 167 168 169 170 171 172 173 175 176 177 178 179 180 181 182 187 188,
	0	 62 72 73 74 83 101 112 113 114 119 121 127 128 134 136 137 138 139 140 144 145 147 148 149 150 151 152 153 154 155 156 157 158 159 160 161 162 163 164 165 166 167 168 169 170 171 172 173 174 175 176 177 178 179 180 181 182 183 184 185,
	0	 2 48,
	0	 8 10,
	0	 1 2 3 4 6 7 8 9 10 11 13 14 15 17 18 19 20 21 22 23 25 26 30 33 34 35 36 37 39 40 41 42 44 45 46 47 48 49 51 53 76 102 103 105 106 107 108 109 110 111,
	0	 1 2 3 4 6 7 8 9 10 11 13 14 15 17 18 20 21 22 23 25 26 30 33 34 35 36 37 39 40 41 42 44 45 46 47 48 49 51 53 76 102 103 105 106 107 108 109 110 111,
	0	 15 25 30 33 34 35 36 37 41 46 47 76 102 103 105 106 107 108 109 110 111,
	0	 27 38 62 72 73 74 83 95 101 112 113 114 115 119 121 127 128 134 136 137 138 139 140 142 143 144 145 146 147 148 149 150 151 152 153 154 155 156 157 158 159 160 161 162 163 164 165 166 167 168 169 170 171 172 173 174 175 176 177 178 179 180 181 182 183 184 185 186 187 188 189,
	0	 6 7 13 42 44 45 48 49 51,
	0	 62 72 73 74 101 112 113 114 119 121 127 128 134 136 137 138 140 143 147 148 149 150 151 152 153 154 155 158 159 160 161 162 163 164 165 166 167 168 169 170 171 172 173 175 176 177 178 179 180 181 182 187 188,
	0	 16 32 64 65 66 67 68 69 70 75 79 84 85 86 87 91 92 93,
	0	 117 118 122 126 133,
	0	 16 27 32 38 64 65 66 67 68 69 70 75 79 83 84 85 86 87 91 92 93 95 97 144 157 174 183 184 185 189,
	0	 62 72 74 101,
	0	 4 6 7 11 13 14 21 22 23 39 40 42 44 45 48 49 51,
	0	 16 27 32 38 62 64 65 66 67 68 69 70 72 73 74 75 79 83 84 85 86 87 91 92 93 95 97 101 112 113 114 119 121 127 128 129 134 136 137 138 139 140 143 144 145 146 147 148 149 150 151 152 153 154 155 156 157 158 159 160 161 162 163 164 165 166 167 168 169 170 171 172 173 174 175 176 177 178 179 180 181 182 183 184 185 187 188 189,
	0	 1 2 3 4 5 6 7 8 9 10 11 12 13 14 15 17 18 19 20 21 22 23 24 25 26 27 28 29 30 31 33 34 35 36 37 38 39 40 41 42 43 44 45 46 47 48 49 50 51 52 53 54 55 56 57 58 59 60 63 71 76 77 78 80 81 83 88 90 94 95 96 98 100 102 103 104 105 106 107 108 109 110 111 186 189 190,
	0	 62 72 73 74 101 114 121 128 136 137 154 155 163 164 175 179,
	0	 62 72 73 74 101 112 113 114 119 121 127 128 134 136 137 138 139 140 143 144 146 147 148 149 150 151 152 153 154 155 157 158 159 160 161 162 163 164 165 166 167 168 169 170 171 172 173 174 175 176 177 178 179 180 181 182 183 184 185 186 187 188 189,
	0	 1 2 3 4 5 6 7 8 9 10 11 12 13 14 15 16 17 18 19 20 21 22 23 24 25 26 27 28 29 30 31 32 33 34 35 36 37 38 39 40 41 42 43 44 45 46 47 48 49 50 51 53 54 58 61 64 65 66 67 68 69 70 75 76 79 82 83 84 85 86 87 91 92 93 95 96 97 99 102 103 105 106 107 108 109 110 111,
	0	 112 127 134 147 149 151 159 161 162 165 167 168 169 173 177 178 180 181,
	0	 62 72 73 74 101 112 113 114 115 119 121 127 128 134 136 137 138 139 140 142 144 145 147 148 149 150 151 152 153 154 155 156 157 158 159 160 161 162 163 164 165 166 167 168 169 170 171 172 173 174 175 176 177 178 179 180 181 182 183 184 185,
	0	 15 46 76 105 106 107 111,
	0	 33 36 37,
	0	 3 8 9 10 17 20,
	0	 130 131,
	0	 1 2 3 4 6 7 11 13 14 17 18 20 21 22 23 25 26 30 33 34 35 36 37 39 40 42 44 45 48 49 51,
	0	 4 11 14 21 26 39,
	0	 15 76 102,
	0	 2 4 6 7 8 9 10 11 13 14 18 21 22 23 25 26 29 30 31 33 34 35 36 37 39 40 42 44 45 48 49 51,
	0	 2 4 6 7 8 9 10 11 13 14 15 18 21 22 23 25 26 29 30 31 33 34 35 36 37 39 40 41 42 44 45 46 47 48 49 51 76 102 103 105 106 107 108 109 110 111,
	0	 2 4 6 7 8 9 10 11 13 14 15 18 19 21 22 23 25 26 29 30 31 33 34 35 36 37 39 40 41 42 44 45 46 47 48 49 51 76 102 103 105 106 107 108 109 110 111,
	0	 79 85,
	0	 79 84 85 86,
	0	 75 87 89,
	0	 16 32 66 69 75 79 84 85 86 87 89 92 93,
	0	 16 32 66 69 75 79 84 85 86 87 89 92 93 116 117 118 120 122 123 124 125 126 130 131 132 133 135 141,
	0	 16 32 66 69 75 79 84 85 86 87 89 92 93 116 117 118 120 122 123 124 125 126 129 130 131 132 133 135 141,
	0	 27 38 64 65 67 68 70 83 91 95 189,
	0	 16 27 32 38 64 65 66 67 68 69 70 75 79 83 84 85 86 87 89 91 92 93 95 116 117 118 120 122 123 124 125 126 129 130 131 132 133 135 141 189,
	0	 1 2 3 4 5 6 7 8 9 10 11 12 13 14 15 17 18 19 20 21 22 23 24 25 26 28 29 30 31 33 34 35 36 37 39 40 41 42 43 44 45 46 47 48 49 50 51 52 53 54 55 56 57 58 59 60 61 63 71 76 77 78 80 81 82 88 90 94 96 97 98 99 100 102 103 104 105 106 107 108 109 110 111 186 190,
	0	 1 2 3 4 5 6 7 8 9 10 11 12 13 14 15 17 18 19 20 21 22 23 24 25 26 28 29 30 31 33 34 35 36 37 39 40 41 42 43 44 45 46 47 48 49 50 51 52 53 54 55 56 57 58 59 60 61 63 71 76 77 78 80 81 82 88 90 94 96 97 98 99 100 102 103 104 105 106 107 108 109 110 111,
	0	 62 72 73 74 101 121 138 150 158,
	0	 56 77,
	0	 52 55 56 57 59 60 77 90 104,
	0	 52 55 56 57 59 60 63 77 80 88 90 104,
	0	 52 61,
	0	 52 61 82,
	0	 1 4 8 9 10 11 13 14 18 21 23 26 39 42 45,
	0	 5 12,
	0	 1 2 3 4 6 7 8 9 10 11 13 14 15 17 18 19 20 21 22 23 25 26 29 30 31 33 34 35 36 37 39 40 41 42 44 45 46 47 48 49 51 53 76 103 105 106 107 108 109 110 111,
	0	 16 27 32 38 61 62 64 65 66 67 68 69 70 72 73 74 75 79 82 84 85 86 87 91 92 93 97 99 101 112 113 114 116 119 121 123 124 125 127 128 132 134 135 136 137 138 139 140 143 144 145 146 147 148 149 150 151 152 153 154 155 156 157 158 159 160 161 162 163 164 165 166 167 168 169 170 171 172 173 174 175 176 177 178 179 180 181 182 183 184 185 187 188 189,
	0	 15 76,
	0	 16 32 79 92 93 97,
	0	 64 65 66 67 68 69 70 75 84 85 86 87 91,
	0	 1 2 3 4 5 6 7 8 9 10 11 12 13 14 15 17 18 19 20 21 22 23 24 25 26 28 29 30 31 33 34 35 36 37 39 40 41 42 43 44 45 46 47 48 49 50 51 52 53 54 55 56 57 58 59 60 63 71 76 77 78 80 81 88 90 94 96 98 100 102 103 104 105 106 107 108 109 110 111 116 123 124 125 132 135 186 190,
	0	 116 123 124 125 132 135 186 190,
	0	 11 23 42 45,
	0	 62 72 73 74 101 128 155 173 175,
	0	 62 72 73 74 101 128 138 150 155 158 173 175,
	0	 83 95 115 142 145 156,
	0	 119 140 148 170 172,
	0	 114 119 136 137 140 148 154 163 164 170 172 179,
	0	 6 7 13 23 42 44 45 48 49 51,
	0	 6 7 11 13 23 42 44 45 48 49 51,
	0	 16 27 32 38 64 65 66 67 68 69 70 75 79 83 84 85 86 87 91 92 93 95 97 115 142 145 156 189,
	0	 112 127 134 147 152 159 160 161 162 165 166 167 168 177 178 180,
	0	 52 55 56 57 59 60 63 71 77 78 80 81 88 90 94 98 99 100 104 186 190,
	0	 52 55 56 57 59 60 63 71 77 78 80 81 88 89 90 94 98 99 100 104 116 117 118 120 122 123 124 125 126 129 130 131 132 133 135 141 186 190,
	0	 55 56 57 59 60 63 71 77 78 80 81 88 89 90 94 98 100 104 115 116 117 118 120 122 123 124 125 126 129 130 131 132 133 135 141 142 145 156 190,
	0	 61 62 72 73 74 82 89 99 101 112 113 114 115 116 117 118 119 120 121 122 123 124 125 126 127 128 129 130 131 132 133 134 135 136 137 138 139 140 141 142 143 144 145 146 147 148 149 150 151 152 153 154 155 156 157 158 159 160 161 162 163 164 165 166 167 168 169 170 171 172 173 174 175 176 177 178 179 180 181 182 183 184 185 187 188,
	0	 83 95 115 142 144 145 156 157 174 183 184 185 186,
	0	 16 32 62 64 65 66 67 68 69 70 72 73 74 75 79 83 84 85 86 87 91 92 93 95 97 101 112 113 114 119 121 127 128 134 136 137 138 139 140 143 144 146 147 148 149 150 151 152 153 154 155 157 158 159 160 161 162 163 164 165 166 167 168 169 170 171 172 173 174 175 176 177 178 179 180 181 182 183 184 185 187 188 189,
	0	 16 32 62 64 65 66 67 68 69 70 72 73 74 75 79 83 84 85 86 87 91 92 93 95 97 101 112 113 114 119 121 127 128 134 136 137 138 139 140 143 144 146 147 148 149 150 151 152 153 154 155 157 158 159 160 161 162 163 164 165 166 167 168 169 170 171 172 173 174 175 176 177 178 179 180 181 182 183 184 185 186 187 188 189,
	0	 1 2 3 4 5 6 7 8 9 10 11 12 13 14 15 17 18 19 20 21 22 23 24 25 26 27 28 29 30 31 33 34 35 36 37 38 39 40 41 42 43 44 45 46 47 48 49 50 51 52 53 54 55 56 57 58 59 60 61 63 71 76 77 78 80 81 82 88 90 94 96 98 99 100 102 103 104 105 106 107 108 109 110 111,
	0	 1 2 3 4 5 6 7 8 9 10 11 12 13 14 15 17 18 19 20 21 22 23 24 25 26 27 28 29 30 31 33 34 35 36 37 38 39 40 41 42 43 44 45 46 47 48 49 50 51 53 54 58 76 96 102 103 105 106 107 108 109 110 111,
	0	 114 119 128 136 137 139 148 153 154 163 164 170 171 172 176 179 182,
	0	 1 2 4 6 7 8 9 10 11 13 14 18 21 22 23 26 29 33 34 35 36 37 39 40 42 44 45 48 49 51,
	0	 32 92 93,
	0	 5 12 16 24 27 28 32 38 43 50 52 54 55 56 57 58 59 60 61 63 64 65 66 67 68 69 70 71 75 77 78 79 80 81 82 84 85 86 87 88 89 90 91 92 93 94 97 98 99 100 104 115 116 117 118 120 122 123 124 125 126 129 130 131 132 133 135 141 142 145 156 186 189 190,
	0	 61 82 115 117 118 120 122 126 129 130 131 133 141 142 145 156,
	0	 41 46 76 105 106 107 111,
	0	 3 17 20 53 96,
	0	 62 72 73 74 101 113 138 139 140 143 150 155 158 173 175 187 188,
	0	 62 72 73 74 101 113 114 119 128 136 137 138 139 140 143 148 150 153 154 155 158 163 164 170 171 172 173 175 176 179 182 187 188,
	0	 112 121 127 134 147 149 151 152 159 160 161 165 166 168 169 177 178 180 181,
	0	 1 18 26,
	0	 25 27 38 89 116 123 124 125 132 135 189,
	0	 15 41 46 76 102 103 105 106 107 110 111,
	0	 1 8 9 10,
	0	 2 4 6 7 8 9 10 11 13 14 23 26 42 44 45 48 49 51,
	0	 41 76,
	0	 87 97,
	0	 112 127 154 159 171 177,
	0	 112 114 121 127 134 136 137 139 147 149 151 152 154 159 160 161 163 164 165 166 167 168 169 171 177 179 180 181,
	0	 112 114 121 127 134 136 137 139 147 149 151 152 154 159 160 161 163 164 165 166 167 168 169 170 171 177 179 180 181,
	0	 150 155 173 175,
	0	 138 146 150 155 158 162 173 175,
	0	 128 138 146 150 153 155 158 162 173 175 176 182,
	0	 54 58 95 99 115 142 145 156,
	0	 54 58 95 99 115 142 145 156 189,
	0	 66 84 86,
	0	 66 79 84 86,
	0	 47 108,
	0	 55 56 57 59 60 63 71 77 78 80 81 88 90 94 98 100 104 186 190,
	0	 55 56 57 59 60 63 71 77 78 80 81 88 90 94 98 100 104 115 142 186 190,
	0	 16 27 32 38 55 56 57 59 60 63 64 65 66 67 68 69 70 71 75 77 78 79 80 81 84 85 86 87 88 89 90 91 92 93 94 97 98 100 104 115 116 117 118 120 122 123 124 125 126 129 130 131 132 133 135 141 142 186 189 190,
	0	 1 2 3 17 18 20 21 26 39 53,
	0	 52 55 56 57 59 60 61 63 71 77 78 80 81 82 88 90 94 98 99 100 104 186,
	0	 113 119 140 153 171 172 176 182,
	0	 120 131 141,
	0	 1 2 3 4 5 6 7 8 9 10 11 12 13 14 15 17 18 19 20 21 22 23 24 25 26 27 28 29 30 31 33 34 35 36 37 38 39 40 41 42 43 44 45 46 47 48 49 50 51 52 53 54 55 56 57 58 59 60 61 63 71 76 77 78 80 81 82 88 90 94 96 98 99 100 102 103 104 105 106 107 108 109 110 111 186 189,
	0	 79 84,
	0	 32 64 65 66 67 68 69 70 79 84 85 86 93,
	0	 16 32 64 65 66 67 68 69 70 79 84 85 86 93,
	0	 75 91,
	0	 16 32 64 65 66 67 68 69 70 75 79 84 85 86 87 91 93 97 116 123 124 125 132 135,
	0	 89 92 117 118 120 122 126 129 130 131 133 141,
	0	 144 185,
	0	 112 127 134 138 147 149 150 151 152 159 160 161 162 165 166 167 168 169 177 178 180 181,
	0	 5 12 24 28 43 50 52 54 55 56 58 59 60 61 63 71 77 78 80 81 82 88 90 94 98 99 100 104,
	0	 16 27 32 38 64 65 66 67 68 69 70 75 79 83 84 85 86 87 89 91 92 93 95 97 116 123 124 125 132 135 189,
	0	 62 72 73 74 101 121 128 138 139 143 146 150 155 158 175 187 188,
	0	 62 72 73 74 101 112 121 127 128 134 138 139 143 146 147 149 150 151 152 155 158 159 160 161 162 165 166 167 168 169 173 175 177 178 180 181 187 188,
	0	 4 6 7 11 13 14 21 26 39 42 44 45 48 49 51,
	0	 4 6 7 8 9 10 11 13 14 21 26 39 42 44 45 48 49 51,
	0	 2 4 6 7 8 9 10 11 13 14 21 22 26 39 40 42 44 45 48 49 51,
	0	 2 4 6 7 8 9 10 11 13 14 18 21 22 26 39 40 42 44 45 48 49 51,
	0	 95 96,
	0	 5 12 24 25 28 43 50 95 96,
	0	 15 41 46 76 105 106 107 108 109 111,
	0	 15 41 46 47 76 105 106 107 108 109 111,
	0	 64 65 67 70,
	0	 64 65 67 68 70 102,
	0	 64 65 67 68 70 102 103,
	0	 15 41 46 47 64 65 67 68 70 76 102 103 105 106 107 108 109 111,
	0	 15 41 46 47 64 65 67 68 70 76 102 103 105 106 107 108 109 110 111,
	0	 5 12 15 24 25 28 41 43 46 47 50 64 65 67 68 70 76 95 96 102 103 105 106 107 108 109 110 111,
	0	 5 12 15 24 25 28 41 43 46 47 50 64 65 67 68 70 76 95 96 99 102 103 105 106 107 108 109 110 111,
	0	 27 32 38,
	0	 66 69 75 79 84 85 86 87 91 97,
	0	 57 66 69 75 79 83 84 85 86 87 91 97,
	0	 57 61 66 69 75 79 82 83 84 85 86 87 91 97,
	0	 55 57 61 66 69 75 79 82 83 84 85 86 87 91 97,
	0	 59 60 93 104,
	0	 55 57 59 60 61 66 69 75 79 82 83 84 85 86 87 91 93 97 104,
	0	 55 57 59 60 61 66 69 75 79 82 83 84 85 86 87 91 93 97 104 116 117 118 120 122 123 124 125 126 129 130 131 132 133 135 141,
	0	 62 72 73 74 101 187 188,
	0	 62 72 73 74 89 101 187 188 190,
	0	 55 57 59 60 61 62 66 69 72 73 74 75 79 82 83 84 85 86 87 89 91 93 97 101 104 116 117 118 120 122 123 124 125 126 129 130 131 132 133 135 141 187 188 190,
	0	 27 32 38 55 57 59 60 61 62 66 69 72 73 74 75 79 82 83 84 85 86 87 89 91 93 97 101 104 116 117 118 120 122 123 124 125 126 129 130 131 132 133 135 141 187 188 190,
	0	 27 32 38 55 57 59 60 61 62 66 69 72 73 74 75 79 82 83 84 85 86 87 89 91 93 97 101 104 116 117 118 120 122 123 124 125 126 129 130 131 132 133 135 141 155 175 187 188 190,
	0	 54 58 92,
	0	 54 58 92 145 156,
	0	 54 58 92 115 142 145 156 189,
	0	 150 182,
	0	 150 153 182,
	0	 150 153 176 182,
	0	 138 150 153 176 182,
	0	 138 150 153 176 178 182,
	0	 138 149 150 153 169 176 178 181 182,
	0	 112 138 149 150 153 169 176 178 181 182,
	0	 112 138 149 150 153 164 169 176 178 181 182,
	0	 127 159 177,
	0	 127 159 177 180,
	0	 112 127 138 149 150 153 159 164 169 176 177 178 180 181 182,
	0	 112 127 138 147 149 150 153 159 164 165 169 176 177 178 180 181 182,
	0	 112 127 138 147 149 150 153 159 164 165 168 169 176 177 178 180 181 182,
	0	 119 171,
	0	 148 154,
	0	 119 148 154 171,
	0	 119 148 154 171 172 179,
	0	 112 119 127 138 147 148 149 150 153 154 159 164 165 168 169 171 172 176 177 178 179 180 181 182,
	0	 158 173,
	0	 114 128 136 137 158 163 170 173,
	0	 121 139 167,
	0	 121 134 139 151 152 160 161 166 167,
	0	 114 121 128 134 136 137 139 151 152 158 160 161 163 166 167 170 173,
	0	 112 114 119 121 127 128 134 136 137 138 139 147 148 149 150 151 152 153 154 158 159 160 161 163 164 165 166 167 168 169 170 171 172 173 176 177 178 179 180 181 182,
	0	 54 58 92 112 114 115 119 121 127 128 134 136 137 138 139 142 145 147 148 149 150 151 152 153 154 156 158 159 160 161 163 164 165 166 167 168 169 170 171 172 173 176 177 178 179 180 181 182 189,
	0	 144 146 157 162 174 183 184 185,
	0	 54 58 92 112 114 115 119 121 127 128 134 136 137 138 139 142 144 145 146 147 148 149 150 151 152 153 154 156 157 158 159 160 161 162 163 164 165 166 167 168 169 170 171 172 173 174 176 177 178 179 180 181 182 183 184 185 189,
	0	 54 58 92 112 114 115 119 121 127 128 134 136 137 138 139 142 143 144 145 146 147 148 149 150 151 152 153 154 156 157 158 159 160 161 162 163 164 165 166 167 168 169 170 171 172 173 174 176 177 178 179 180 181 182 183 184 185 189,
	0	 113 140,
	0	 54 58 92 112 113 114 115 119 121 127 128 134 136 137 138 139 140 142 143 144 145 146 147 148 149 150 151 152 153 154 156 157 158 159 160 161 162 163 164 165 166 167 168 169 170 171 172 173 174 176 177 178 179 180 181 182 183 184 185 189,
	0	 1 2 3 4 5 6 7 8 9 10 11 12 13 14 15 16 17 18 19 20 21 22 23 24 25 26 28 29 30 31 33 34 35 36 37 39 40 41 42 43 44 45 46 47 48 49 50 51 52 53 56 63 64 65 67 68 70 71 76 77 78 80 81 88 90 94 95 96 98 99 100 102 103 105 106 107 108 109 110 111 186,
	0	 1 2 3 4 6 7 8 9 10 11 13 14 16 17 18 19 20 21 22 23 26 29 30 31 33 34 35 36 37 39 40 42 44 45 48 49 51 52 53 56 63 71 77 78 80 81 88 90 94 98 100 186,
	0	 56 77 90,
	0	 56 77 81 90,
	0	 56 71 77 81 90 94 98 100,
	0	 56 63 71 77 80 81 88 90 94 98 100,
	0	 56 63 71 77 78 80 81 88 90 94 98 100,
	0	 52 56 63 71 77 78 80 81 88 90 94 98 100,
	0	 52 56 63 71 77 78 80 81 88 90 94 98 100 186,
	0	 1 2 3 4 6 7 8 9 10 11 13 14 16 17 18 19 20 21 22 23 26 29 30 31 33 34 35 36 37 39 40 42 44 45 48 49 51 53,
	0	 5 12 15 24 25 28 41 43 46 47 50 54 58 76 95 96 102 103 105 106 107 108 109 110 111,
	0	 57 61 77 82 99,
	0	 57 61 77 82 89 99 115 117 118 120 122 126 129 130 131 133 141 142 145 156,
	0	 57 61 62 72 73 74 77 82 89 99 101 112 113 114 115 117 118 119 120 121 122 126 127 128 129 130 131 133 134 136 137 138 139 140 141 142 143 144 145 146 147 148 149 150 151 152 153 154 155 156 157 158 159 160 161 162 163 164 165 166 167 168 169 170 171 172 173 174 175 176 177 178 179 180 181 182 183 184 185 187 188,
	0	 1 2 3 4 5 6 7 8 9 10 11 12 13 14 15 17 18 19 20 21 22 23 24 25 26 28 29 30 31 33 34 35 36 37 39 40 41 42 43 44 45 46 47 48 49 50 51 52 53 54 55 56 58 59 60 63 71 76 78 80 81 83 88 90 94 95 96 98 100 102 103 104 105 106 107 108 109 110 111 186 190,
	0	 1 2 3 4 5 6 7 8 9 10 11 12 13 14 15 17 18 19 20 21 22 23 24 25 26 28 29 30 31 33 34 35 36 37 39 40 41 42 43 44 45 46 47 48 49 50 51 52 53 54 55 56 58 59 60 63 71 76 78 80 81 83 88 90 94 95 96 98 100 102 103 104 105 106 107 108 109 110 111,
	0	 1 2 3 4 6 7 8 9 10 11 13 14 17 18 19 20 21 22 23 26 29 30 31 33 34 35 36 37 39 40 42 44 45 48 49 51 53 83,
	0	 61 82 115 142 145 156,
;
END; [Splits]
