# Supplementary material for: Evolution of promoter-proximal pausing enabled a new layer of transcription control
Source: bioRxiv. 2024 Oct 12:2023.02.19.529146. Preprint. [Version 2] doi: 10.1101/2023.02.19.529146 (PMC11482795; doi:10.1101/2023.02.19.529146)
Supplement: Supplement 1 [file media-1.zip › Other Supplemental Materials/NELFE/NELFElikefinal.linsi.gappyout.LGC20G.treefile]

#NEXUS
begin taxa;
	dimensions ntax=190;
	taxlabels
	'ASMP01000003.1_9_3086_3418_1_ID_3_9_partial_00_start_type_ATG_rbs_motif_TAA_rbs_spacer_7bp_gc_cont_0.435'[&!color=#000000]
	'CABMGN010000008.1_244_206962_207297_-1_ID_8_244_partial_00_start_type_ATG_rbs_motif_None_rbs_spacer_None_gc_cont_0.399'[&!color=#000000]
	'CABMJJ010000007.1_114_95564_95896_-1_ID_7_114_partial_00_start_type_ATG_rbs_motif_GGAG/GAGG_rbs_spacer_5-10bp_gc_cont_0.450'[&!color=#000000]
	'CAIVJW010000111.1_2_1364_1753_1_ID_111_2_partial_00_start_type_ATG_rbs_motif_None_rbs_spacer_None_gc_cont_0.749'[&!color=#000000]
	'DAGH01000025.1_102_119417_120649_-1_ID_12_102_partial_00_start_type_ATG_rbs_motif_None_rbs_spacer_None_gc_cont_0.515'[&!color=#000000]
	'DAGO01000062.1_5_6064_7452_-1_ID_60_5_partial_00_start_type_ATG_rbs_motif_GGA/GAG/AGG_rbs_spacer_5-10bp_gc_cont_0.500'[&!color=#000000]
	'DAHU01000094.1_52_75869_77299_1_ID_101_52_partial_00_start_type_ATG_rbs_motif_None_rbs_spacer_None_gc_cont_0.462'[&!color=#000000]
	'DAKN01000029.1_5_2932_3252_-1_ID_4_5_partial_00_start_type_ATG_rbs_motif_AGGAG_rbs_spacer_5-10bp_gc_cont_0.383'[&!color=#000000]
	'DALZ01000001.1_7_7622_7984_1_ID_181_7_partial_00_start_type_ATG_rbs_motif_None_rbs_spacer_None_gc_cont_0.446'[&!color=#000000]
	'DAME01000011.1_99_151859_153304_1_ID_45_99_partial_00_start_type_ATG_rbs_motif_None_rbs_spacer_None_gc_cont_0.532'[&!color=#000000]
	'DAMH01000012.1_41_52738_53970_1_ID_11_41_partial_00_start_type_ATG_rbs_motif_None_rbs_spacer_None_gc_cont_0.466'[&!color=#000000]
	'DANJ01000014.1_6_4047_4358_-1_ID_11_6_partial_00_start_type_GTG_rbs_motif_None_rbs_spacer_None_gc_cont_0.423'[&!color=#000000]
	'DARI01000021.1_46_39969_41261_-1_ID_24_46_partial_00_start_type_ATG_rbs_motif_None_rbs_spacer_None_gc_cont_0.370'[&!color=#000000]
	'DAYD01000001.1_41_36475_37728_-1_ID_6_41_partial_00_start_type_ATG_rbs_motif_GGxGG_rbs_spacer_3-4bp_gc_cont_0.474'[&!color=#000000]
	'DAZU01000060.1_15_16425_17969_1_ID_51_15_partial_00_start_type_ATG_rbs_motif_None_rbs_spacer_None_gc_cont_0.437'[&!color=#000000]
	'DSBQ01000009.1_38_36686_36955_-1_ID_11_38_partial_00_start_type_GTG_rbs_motif_AGGAGG_rbs_spacer_5-10bp_gc_cont_0.556'[&!color=#000000]
	'EP00002_Diphylleia_rotans_P029294_TRINITY_DN595_c0_g1_i10.p1_TRINITY_DN595_c0_g1_TRINITY_DN595_c0_g1_i10.p1_ORF_type_complete_len_496_score_114.26_TRINITY_DN595_c0_g1_i10_541-2028'[&!color=#000000]
	'EP00004_Rigifila_ramosa_P025432_TRINITY_DN7607_c2_g1_i5.p1_TRINITY_DN7607_c2_g1_TRINITY_DN7607_c2_g1_i5.p1_ORF_type_internal_len_559_score_90.87_TRINITY_DN7607_c2_g1_i5_1-1674'[&!color=#000000]
	'EP00006_Acanthamoeba_castellanii_P000693_ELR24858_pep_supercontig_Acastellanii.strNEFF_v1_scf7180000084741_920151_924110_1_gene_ACA1_175320_transcript_ELR24858_gene_biotype_protein_coding_transcript_biotype_protein_coding_description_RNA_recognition_moti'[&!color=#000000]
	'EP00022_Cavenderia_fasciculata_P000684_XP_004350647.1_RNA-binding_region_RNP-1_domain-containing_protein_Cavenderia_fasciculata'[&!color=#000000]
	'EP00023_Dictyostelium_discoideum_P000090_XP_001134510.1_RNA-binding_region_RNP-1_domain-containing_protein_Dictyostelium_discoideum_AX4'[&!color=#000000]
	'EP00023_Dictyostelium_discoideum_P000734_XP_629007.1_RNA-binding_region_RNP-1_domain-containing_protein_Dictyostelium_discoideum_AX4'[&!color=#000000]
	'EP00023_Dictyostelium_discoideum_P011815_XP_646268.1_RNA-binding_region_RNP-1_domain-containing_protein_Dictyostelium_discoideum_AX4'[&!color=#000000]
	'EP00026_Physarum_polycephalum_P002365_Phypoly_transcript_02371.p1_GENE.Phypoly_transcript_02371_Phypoly_transcript_02371.p1_ORF_type_complete_len_856_score_214.47_Phypoly_transcript_02371_106-2673'[&!color=#000000]
	'EP00042_Codosiga_hollandica_P027786_m.141149_g.141149_ORF_g.141149_m.141149_type_complete_len_251_comp52592_c0_seq1_410-1162'[&!color=#000000]
	'EP00057_Strongylocentrotus_purpuratus_P000059_NP_001091917.1_polyA-binding_protein_Strongylocentrotus_purpuratus'[&!color=#000000]
	'EP00057_Strongylocentrotus_purpuratus_P008276_XP_011662750.1_PREDICTED_nucleolysin_TIAR_isoform_X2_Strongylocentrotus_purpuratus'[&!color=#000000]
	'EP00057_Strongylocentrotus_purpuratus_P032969_XP_789598.2_PREDICTED_negative_elongation_factor_E_Strongylocentrotus_purpuratus'[&!color=#000000]
	'EP00059_Ciona_intestinalis_P004836_XP_002128038.1_negative_elongation_factor_E-like_Ciona_intestinalis'[&!color=#000000]
	EP00060_Petromyzon_marinus_P015340[&!color=#000000]
	EP00060_Petromyzon_marinus_P022713[&!color=#000000]
	EP00060_Petromyzon_marinus_P035466[&!color=#000000]
	EP00060_Petromyzon_marinus_P036816[&!color=#000000]
	EP00060_Petromyzon_marinus_P043697[&!color=#000000]
	'EP00067_Danio_rerio_P023957_XP_005170325.1_RNA-binding_motif_protein_X-linked_2_isoform_X1_Danio_rerio'[&!color=#000000]
	'EP00067_Danio_rerio_P037818_XP_021323721.1_negative_elongation_factor_E_isoform_X1_Danio_rerio'[&!color=#000000]
	EP00072_Mus_musculus_P002078[&!color=#000000]
	'EP00072_Mus_musculus_P005540_NP_001157308.1_poly_A__binding_protein_cytoplasmic_3_Mus_musculus'[&!color=#000000]
	'EP00072_Mus_musculus_P013639_NP_032800.2_polyadenylate-binding_protein_1_Mus_musculus'[&!color=#000000]
	'EP00074_Homo_sapiens_P006354_NP_001129126.1_polyadenylate-binding_protein_4_isoform_3_Homo_sapiens'[&!color=#000000]
	'EP00074_Homo_sapiens_P032332_NP_002559.2_polyadenylate-binding_protein_1_Homo_sapiens'[&!color=#000000]
	'EP00074_Homo_sapiens_P032649_NP_002895.3_negative_elongation_factor_E_Homo_sapiens'[&!color=#000000]
	'EP00074_Homo_sapiens_P032965_NP_003243.1_nucleolysin_TIAR_isoform_1_Homo_sapiens'[&!color=#000000]
	'EP00074_Homo_sapiens_P042964_NP_112241.2_polyadenylate-binding_protein_3_Homo_sapiens'[&!color=#000000]
	'EP00076_Gallus_gallus_P029946_XP_015154253.1_negative_elongation_factor_E_Gallus_gallus'[&!color=#000000]
	'EP00081_Caenorhabditis_elegans_P000493_NP_001021709.1_Polyadenylate-binding_protein_Caenorhabditis_elegans'[&!color=#000000]
	'EP00081_Caenorhabditis_elegans_P000494_NP_001021710.1_Polyadenylate-binding_protein_Caenorhabditis_elegans'[&!color=#000000]
	'EP00081_Caenorhabditis_elegans_P026678_NP_510260.1_Polyadenylate-binding_protein_Caenorhabditis_elegans'[&!color=#000000]
	EP00085_Daphnia_pulex_P008684[&!color=#000000]
	'EP00085_Daphnia_pulex_P017937_EFX77787.1_polyadenylate_binding_protein_cytoplasmic_1_Daphnia_pulex'[&!color=#000000]
	'EP00085_Daphnia_pulex_P026030_EFX85880.1_hypothetical_protein_DAPPUDRAFT_20224_partial_Daphnia_pulex'[&!color=#000000]
	'EP00090_Calanus_glacialis_P035996_TRINITY_DN61417_c0_g1_i1.p1_TRINITY_DN61417_c0_g1_TRINITY_DN61417_c0_g1_i1.p1_ORF_type_complete_len_285_score_114.88_TRINITY_DN61417_c0_g1_i1_97-951'[&!color=#000000]
	'EP00096_Caligus_rogercresseyi_P015025_TRINITY_DN747_c0_g1_i1.p1_TRINITY_DN747_c0_g1_TRINITY_DN747_c0_g1_i1.p1_ORF_type_5prime_partial_len_313_score_96.63_TRINITY_DN747_c0_g1_i1_39-977'[&!color=#000000]
	'EP00099_Drosophila_melanogaster_P013783_NP_476667.1_poly_A__binding_protein_isoform_A_Drosophila_melanogaster'[&!color=#000000]
	'EP00099_Drosophila_melanogaster_P021112_NP_648241.1_negative_elongation_factor_E_Drosophila_melanogaster'[&!color=#000000]
	'EP00103_Capitella_teleta_P008961_ELT95924.1_hypothetical_protein_CAPTEDRAFT_219286_Capitella_teleta'[&!color=#000000]
	'EP00110_Nematostella_vectensis_P007905_XP_001625306.1_predicted_protein_Nematostella_vectensis'[&!color=#000000]
	'EP00110_Nematostella_vectensis_P008009_XP_001625410.1_predicted_protein_Nematostella_vectensis'[&!color=#000000]
	'EP00110_Nematostella_vectensis_P009578_XP_001626979.1_predicted_protein_Nematostella_vectensis'[&!color=#000000]
	'EP00120_Capsaspora_owczarzaki_P004381_XP_004348927.1_RNA_binding_protein_Capsaspora_owczarzaki_ATCC_30864'[&!color=#000000]
	'EP00120_Capsaspora_owczarzaki_P004502_XP_004349052.1_poly_A_binding_protein_Capsaspora_owczarzaki_ATCC_30864'[&!color=#000000]
	'EP00120_Capsaspora_owczarzaki_P005201_XP_004363292.2_polyadenylate-binding_protein_Capsaspora_owczarzaki_ATCC_30864'[&!color=#000000]
	'EP00125_Sphaeroforma_arctica_P008367_XP_014151442.1_hypothetical_protein_SARC_10001_Sphaeroforma_arctica_JP610'[&!color=#000000]
	'EP00125_Sphaeroforma_arctica_P009619_XP_014152694.1_polyadenylate-binding_protein_1_Sphaeroforma_arctica_JP610'[&!color=#000000]
	'EP00125_Sphaeroforma_arctica_P010416_XP_014153491.1_polyadenylate-binding_protein_1_Sphaeroforma_arctica_JP610'[&!color=#000000]
	'EP00144_Saccharomyces_cerevisiae_P001746_NP_011092.1_polyadenylate-binding_protein_Saccharomyces_cerevisiae_S288C'[&!color=#000000]
	'EP00144_Saccharomyces_cerevisiae_P004589_NP_014382.1_Pub1p_Saccharomyces_cerevisiae_S288C'[&!color=#000000]
	'EP00144_Saccharomyces_cerevisiae_P005805_NP_116678.1_Pes4p_Saccharomyces_cerevisiae_S288C'[&!color=#000000]
	'EP00145_Schizosaccharomyces_pombe_P001967_NP_593377.1_mRNA_export_shuttling_protein_Schizosaccharomyces_pombe'[&!color=#000000]
	'EP00145_Schizosaccharomyces_pombe_P003965_NP_595599.1_putative_RNA-binding_protein_Mrd1_Schizosaccharomyces_pombe'[&!color=#000000]
	'EP00145_Schizosaccharomyces_pombe_P004882_NP_596601.2_putative_mRNA_processing_factor_Schizosaccharomyces_pombe'[&!color=#000000]
	'EP00146_Coprinopsis_cinerea_P013148_XP_002912089.1_hypothetical_protein_CC1G_13622_Coprinopsis_cinerea_okayama7_130'[&!color=#000000]
	EP00201_Polytomella_parva_P008028_CAMPEP_0175053142_NCGR_PEP_ID_MMETSP0052_2-20121109_8758_1_TAXON_ID_51329_ORGANISM__Polytomella_parva_Strain_SAG_63-3__NCGR_SAMPLE_ID_MMETSP0052_2_ASSEMBLY_ACC_CAM_ASM_000194_LENGTH_639_DNA_ID_CAMNT_0016317639_DNA_START_[&!color=#000000]
	'EP00206_Coccomyxa_subellipsoidea_P005153_XP_005647702.1_hypothetical_protein_COCSUDRAFT_42089_Coccomyxa_subellipsoidea_C-169'[&!color=#000000]
	'EP00255_Erythranthe_guttata_P024883_XP_012852145.1_PREDICTED_splicing_factor_U2af_large_subunit_A-like_isoform_X1_Erythranthe_guttata'[&!color=#000000]
	'EP00256_Glycine_max_P061397_XP_014630489.1_splicing_factor_U2af_large_subunit_A_isoform_X1_Glycine_max'[&!color=#000000]
	'EP00260_Arabidopsis_thaliana_P004736_NP_001185184.1_poly_A__binding_protein_8_Arabidopsis_thaliana'[&!color=#000000]
	'EP00260_Arabidopsis_thaliana_P026611_NP_179916.1_poly_A__binding_protein_4_Arabidopsis_thaliana'[&!color=#000000]
	'EP00260_Arabidopsis_thaliana_P034088_NP_195137.5_poly_A__binding_protein_2_Arabidopsis_thaliana'[&!color=#000000]
	'EP00265_Oryza_sativa_P011152_NP_001054296.1_Os04g0682400_Oryza_sativa_Japonica_Group'[&!color=#000000]
	'EP00265_Oryza_sativa_P017430_NP_001061515.1_Os08g0314800_Oryza_sativa_Japonica_Group'[&!color=#000000]
	'EP00265_Oryza_sativa_P018385_NP_001062583.1_Os09g0115400_Oryza_sativa_Japonica_Group'[&!color=#000000]
	'EP00267_Zea_mays_P013267_NP_001151785.1_uncharacterized_protein_LOC100285420_Zea_mays'[&!color=#000000]
	'EP00267_Zea_mays_P018162_NP_001307816.1_uncharacterized_protein_LOC100381531_Zea_mays'[&!color=#000000]
	'EP00267_Zea_mays_P019295_NP_001337047.1_uncharacterized_protein_LOC100502035_Zea_mays'[&!color=#000000]
	EP00284_Hemiselmis_tepida_P015824_CAMPEP_0174922708_NCGR_PEP_ID_MMETSP1355-20121228_6067_1_TAXON_ID_464990_ORGANISM__Hemiselmis_tepida_Strain_CCMP443__LENGTH_380_DNA_ID_CAMNT_0016168325_DNA_START_1_DNA_END_1136_DNA_ORIENTATION_[&!color=#000000]
	EP00316_Scyphosphaera_apsteinii_P013260_CAMPEP_0119344824_NCGR_PEP_ID_MMETSP1333-20130426_107168_1_TAXON_ID_418940_ORGANISM__Scyphosphaera_apsteinii_Strain_RCC1455__LENGTH_209_DNA_ID_CAMNT_0007357273_DNA_START_65_DNA_END_694_DNA_ORIENTATION_-[&!color=#000000]
	'EP00365_Plasmodium_falciparum_P002280_XP_001349956.1_splicing_factor_1_Plasmodium_falciparum_3D7'[&!color=#000000]
	EP00404_Azadinium_spinosum_P023020_CAMPEP_0180617938_NCGR_PEP_ID_MMETSP1037_2-20121125_33307_1_TAXON_ID_632150_ORGANISM__Azadinium_spinosum_Strain_3D9__LENGTH_517_DNA_ID_CAMNT_0022637931_DNA_START_1_DNA_END_1553_DNA_ORIENTATION_[&!color=#000000]
	'EP00440_Ansanella_granifera_P042086_gb_GFBE01045622.1_.p1_GENE.gb_GFBE01045622.1_gb_GFBE01045622.1_.p1_ORF_type_5prime_partial_len_338_score_36.14_gb_GFBE01045622.1_1-1014'[&!color=#000000]
	'EP00440_Ansanella_granifera_P062003_gb_GFBE01067221.1_.p1_GENE.gb_GFBE01067221.1_gb_GFBE01067221.1_.p1_ORF_type_5prime_partial_len_260_score_44.07_gb_GFBE01067221.1_1-780'[&!color=#000000]
	EP00441_Pelagodinium_beii_P008201_CAMPEP_0197708010_NCGR_PEP_ID_MMETSP1338-20131121_127739_1_TAXON_ID_43686_ORGANISM__Pelagodinium_beii_Strain_RCC1491__NCGR_SAMPLE_ID_MMETSP1338_ASSEMBLY_ACC_CAM_ASM_000754_LENGTH_317_DNA_ID_CAMNT_0043291937_DNA_START_1_D[&!color=#000000]
	EP00441_Pelagodinium_beii_P035190_CAMPEP_0197629532_NCGR_PEP_ID_MMETSP1338-20131121_7341_1_TAXON_ID_43686_ORGANISM__Pelagodinium_beii_Strain_RCC1491__NCGR_SAMPLE_ID_MMETSP1338_ASSEMBLY_ACC_CAM_ASM_000754_LENGTH_153_DNA_ID_CAMNT_0043200583_DNA_START_1_DNA[&!color=#000000]
	EP00442_Polarella_glacialis_P003382_CAMPEP_0115119422_NCGR_PEP_ID_MMETSP0227-20121206_45082_1_TAXON_ID_89957_ORGANISM__Polarella_glacialis_Strain_CCMP_1383__LENGTH_542_DNA_ID_CAMNT_0002520889_DNA_START_1_DNA_END_1628_DNA_ORIENTATION_[&!color=#000000]
	EP00445_Apocalathium_hangoei_P094618_CAMPEP_0204243118_NCGR_PEP_ID_MMETSP0361-20130328_96221_1_ASSEMBLY_ACC_CAM_ASM_000343_TAXON_ID_268821_ORGANISM__Scrippsiella_Hangoei_Strain_SHTV-5__LENGTH_580_DNA_ID_CAMNT_0051215965_DNA_START_1_DNA_END_1739_DNA_ORIEN[&!color=#000000]
	EP00467_Chlorarachnion_reptans_P004521_CAMPEP_0114498780_NCGR_PEP_ID_MMETSP0109-20121206_7058_1_TAXON_ID_29199_ORGANISM__Chlorarachnion_reptans_Strain_CCCM449__LENGTH_485_DNA_ID_CAMNT_0001676287_DNA_START_182_DNA_END_1639_DNA_ORIENTATION_-[&!color=#000000]
	EP00471_Norrisiella_sphaerica_P006509_CAMPEP_0184489676_NCGR_PEP_ID_MMETSP0113_2-20130426_16104_1_TAXON_ID_91329_ORGANISM__Norrisiella_sphaerica_Strain_BC52__LENGTH_304_DNA_ID_CAMNT_0026873239_DNA_START_452_DNA_END_1366_DNA_ORIENTATION_[&!color=#000000]
	EP00472_Partenskyella_glossopodia_P012723_CAMPEP_0197541346_NCGR_PEP_ID_MMETSP1318-20131121_67108_1_TAXON_ID_552666_ORGANISM__Partenskyella_glossopodia_Strain_RCC365__LENGTH_241_DNA_ID_CAMNT_0043100509_DNA_START_399_DNA_END_1125_DNA_ORIENTATION_[&!color=#000000]
	'EP00656_Telonema_subtile_P042163_TRINITY_DN4764_c0_g1_i5.p1_TRINITY_DN4764_c0_g1_TRINITY_DN4764_c0_g1_i5.p1_ORF_type_5prime_partial_len_281_score_41.24_TRINITY_DN4764_c0_g1_i5_430-1272'[&!color=#000000]
	'EP00698_Gefionella_okellyi_P000656_TRINITY_DN10580_c0_g1_i1.p1_TRINITY_DN10580_c0_g1_TRINITY_DN10580_c0_g1_i1.p1_ORF_type_5prime_partial_len_321_score_23.53_TRINITY_DN10580_c0_g1_i1_494-1456'[&!color=#000000]
	'EP00745_Piridium_sociabile_P002909_TRINITY_DN117818_c0_g1_i1.p1_TRINITY_DN117818_c0_g1_TRINITY_DN117818_c0_g1_i1.p1_ORF_type_5prime_partial_len_117_score_31.49_TRINITY_DN117818_c0_g1_i1_191-541'[&!color=#000000]
	'EP00770_Monocercomonoides_exilis_P002314_MONOS_2299.1-p1_transcript_MONOS_2299.1_gene_MONOS_2299_organism_Monocercomonoides_exilis_PA203_gene_product_unspecified_product_transcript_product_unspecified_product_location_Mono_scaffold00047_9713-11727_protei'[&!color=#000000]
	'EP00771_Trimastix_marina_P001652_gnl_Trimastix_PCT_2738.p1_GENE.gnl_Trimastix_PCT_2738_gnl_Trimastix_PCT_2738.p1_ORF_type_5prime_partial_len_572_score_108.48_gnl_Trimastix_PCT_2738_2-1717'[&!color=#000000]
	'EP00802_Teleaulax_amphioxeia_P013816_Tamp_13870.p1_GENE.Tamp_13870_Tamp_13870.p1_ORF_type_3prime_partial_len_560_score_43.94_Tamp_13870_2-1621'[&!color=#000000]
	'EP00821_Plasmodium_berghei_P003929_XP_034423527.1_splicing_factor_1_putative_Plasmodium_berghei_ANKA'[&!color=#000000]
	EP00850_Spirogloea_muscicola_P011569_SM000072S21203_mRNA_locus_s72_326689_331797_translate_table_standard[&!color=#000000]
	'EP00899_Mesostigma_viride_P028496_jgi_Mesvir1_8831_Mv02732-RA.2'[&!color=#000000]
	'EP00923_Selenidium_pygospionis_P006787_GHVN01011657.1.p1_GENE.GHVN01011657.1_GHVN01011657.1.p1_ORF_type_complete_len_846_score_195.38_GHVN01011657.1_100-2637'[&!color=#000000]
	'EP00930_Biecheleria_cincta_P088091_TRINITY_DN7732_c0_g1_i1.p1_TRINITY_DN7732_c0_g1_TRINITY_DN7732_c0_g1_i1.p1_ORF_type_complete_len_507_score_115.40_TRINITY_DN7732_c0_g1_i1_94-1584'[&!color=#000000]
	'EP00930_Biecheleria_cincta_P088749_TRINITY_DN77_c0_g3_i1.p1_TRINITY_DN77_c0_g3_TRINITY_DN77_c0_g3_i1.p1_ORF_type_complete_len_510_score_117.52_TRINITY_DN77_c0_g3_i1_35-1564'[&!color=#000000]
	'EP00931_Biecheleriopsis_adriatica_P035715_TRINITY_DN2057_c0_g1_i2.p1_TRINITY_DN2057_c0_g1_TRINITY_DN2057_c0_g1_i2.p1_ORF_type_complete_len_524_score_149.87_TRINITY_DN2057_c0_g1_i2_36-1607'[&!color=#000000]
	'EP01015_Nassula_variabilis_P012754_TRINITY_DN203_c0_g1_i1.p1_TRINITY_DN203_c0_g1_TRINITY_DN203_c0_g1_i1.p1_ORF_type_5prime_partial_len_236_score_49.19_TRINITY_DN203_c0_g1_i1_1-708'[&!color=#000000]
	EP01055_Gregarina_sp_Pseudo9_P003525_Gregarina_sp_Pseudo_9_3524_NODE_368_length_3026_cov_5_103783_g347_i0_p1_GENE_NODE_368_length_3026_cov_5_103783_g347_i0NODE_368_length_3026_cov_5_103783_g347_i0_p1_ORF_typecomplete_len749_score196_58RRM_1_PF00076_22_1_[&!color=#000000]
	'EP01088_Endostelium_zonatum_P004085_TRINITY_DN152_c0_g1_i1.p1_TRINITY_DN152_c0_g1_TRINITY_DN152_c0_g1_i1.p1_ORF_type_5prime_partial_len_397_score_129.19_TRINITY_DN152_c0_g1_i1_2-1192'[&!color=#000000]
	'EP01094_Clydonella_sp_ATCC50884_P021487_TRINITY_DN474_c0_g1_i2.p1_TRINITY_DN474_c0_g1_TRINITY_DN474_c0_g1_i2.p1_ORF_type_complete_len_840_score_142.68_TRINITY_DN474_c0_g1_i2_145-2664'[&!color=#000000]
	'EP01097_Dermamoeba_algensis_P011875_TRINITY_DN935_c0_g2_i3.p1_TRINITY_DN935_c0_g2_TRINITY_DN935_c0_g2_i3.p1_ORF_type_5prime_partial_len_307_score_99.56_TRINITY_DN935_c0_g2_i3_126-1046'[&!color=#000000]
	'EP01100_Stratorugosa_tubuloviscum_P012802_TRINITY_DN617_c2_g1_i1.p1_TRINITY_DN617_c2_g1_TRINITY_DN617_c2_g1_i1.p1_ORF_type_complete_len_452_score_148.72_TRINITY_DN617_c2_g1_i1_227-1582'[&!color=#000000]
	'EP01100_Stratorugosa_tubuloviscum_P013806_TRINITY_DN70_c1_g1_i1.p1_TRINITY_DN70_c1_g1_TRINITY_DN70_c1_g1_i1.p1_ORF_type_complete_len_373_score_145.74_TRINITY_DN70_c1_g1_i1_63-1133'[&!color=#000000]
	'EP01100_Stratorugosa_tubuloviscum_P013810_TRINITY_DN70_c2_g1_i2.p1_TRINITY_DN70_c2_g1_TRINITY_DN70_c2_g1_i2.p1_ORF_type_complete_len_565_score_241.02_TRINITY_DN70_c2_g1_i2_100-1794'[&!color=#000000]
	'EP01103_Thecamoeba_quadrilineata_P002263_TRINITY_DN1224_c0_g1_i1.p1_TRINITY_DN1224_c0_g1_TRINITY_DN1224_c0_g1_i1.p1_ORF_type_5prime_partial_len_738_score_129.18_TRINITY_DN1224_c0_g1_i1_77-2290'[&!color=#000000]
	'EP01109_Acytostelium_subglobosum_P009363_XP_012756904.1_hypothetical_protein_SAMD00019534_021520_Acytostelium_subglobosum_LB1'[&!color=#000000]
	'EP01112_Ceratiomyxa_fruticulosa_P018870_TRINITY_DN609_c0_g1_i3.p1_TRINITY_DN609_c0_g1_TRINITY_DN609_c0_g1_i3.p1_ORF_type_complete_len_381_score_71.48_TRINITY_DN609_c0_g1_i3_168-1310'[&!color=#000000]
	'EP01113_Clastostelium_recurvatum_P040523_TRINITY_DN630_c1_g1_i7.p1_TRINITY_DN630_c1_g1_TRINITY_DN630_c1_g1_i7.p1_ORF_type_complete_len_524_score_156.34_TRINITY_DN630_c1_g1_i7_158-1729'[&!color=#000000]
	'EP01116_Phalansterium_solitarium_P001867_TRINITY_DN1169_c0_g1_i2.p1_TRINITY_DN1169_c0_g1_TRINITY_DN1169_c0_g1_i2.p1_ORF_type_complete_len_778_score_163.61_TRINITY_DN1169_c0_g1_i2_81-2414'[&!color=#000000]
	EP01134_Creolimax_fragrantissima_P000915_CFRG0915T1[&!color=#000000]
	EP01134_Creolimax_fragrantissima_P002140_CFRG2140T1[&!color=#000000]
	EP01134_Creolimax_fragrantissima_P003371_CFRG3371T1[&!color=#000000]
	'JAACWA010000006.1_1_1_309_-1_ID_12_1_partial_10_start_type_ATG_rbs_motif_None_rbs_spacer_None_gc_cont_0.350'[&!color=#000000]
	'JABIDC010000004.1_74_68718_68987_-1_ID_7_74_partial_00_start_type_ATG_rbs_motif_TTT_rbs_spacer_3bp_gc_cont_0.381'[&!color=#000000]
	'JACOTG010000273.1_1_227_553_1_ID_279_1_partial_00_start_type_ATG_rbs_motif_AGGAG_rbs_spacer_5-10bp_gc_cont_0.648'[&!color=#000000]
	'JACPHA010000014.1_4_1846_2103_1_ID_3_4_partial_00_start_type_GTG_rbs_motif_AGGAGG_rbs_spacer_5-10bp_gc_cont_0.438'[&!color=#000000]
	'JACPIM010000006.1_108_79024_79305_1_ID_14_108_partial_00_start_type_ATG_rbs_motif_GGAGG_rbs_spacer_5-10bp_gc_cont_0.323'[&!color=#000000]
	'JACQLK010000034.1_22_9467_9838_-1_ID_24_22_partial_00_start_type_ATG_rbs_motif_None_rbs_spacer_None_gc_cont_0.481'[&!color=#000000]
	'JACRDJ010000016.1_7_6970_7257_-1_ID_52_7_partial_00_start_type_ATG_rbs_motif_AGG_rbs_spacer_8bp_gc_cont_0.528'[&!color=#000000]
	'JADHVH010000008.1_22_11193_11483_1_ID_11_22_partial_00_start_type_ATG_rbs_motif_None_rbs_spacer_None_gc_cont_0.351'[&!color=#000000]
	'JAFCDI010000009.1_22_12903_13232_1_ID_4_22_partial_00_start_type_ATG_rbs_motif_None_rbs_spacer_None_gc_cont_0.312'[&!color=#000000]
	'JAFCDK010000001.1_13_13203_13484_1_ID_55_13_partial_00_start_type_ATG_rbs_motif_None_rbs_spacer_None_gc_cont_0.305'[&!color=#000000]
	'JAFCDU010000013.1_4_2620_2871_-1_ID_19_4_partial_00_start_type_ATG_rbs_motif_TAAA_rbs_spacer_14bp_gc_cont_0.365'[&!color=#000000]
	'JAFCEJ010000003.1_30_23158_23460_1_ID_6_30_partial_00_start_type_ATG_rbs_motif_None_rbs_spacer_None_gc_cont_0.337'[&!color=#000000]
	'JAFCEL010000001.1_11_8282_8584_-1_ID_1_11_partial_00_start_type_ATG_rbs_motif_None_rbs_spacer_None_gc_cont_0.343'[&!color=#000000]
	'JAFCEV010000010.1_6_3492_3866_-1_ID_6_6_partial_00_start_type_ATG_rbs_motif_None_rbs_spacer_None_gc_cont_0.333'[&!color=#000000]
	'JAFCEV010000042.1_2_346_630_-1_ID_12_2_partial_00_start_type_ATG_rbs_motif_TAA_rbs_spacer_13bp_gc_cont_0.330'[&!color=#000000]
	'JAFCGC010000006.1_43_24291_24620_-1_ID_5_43_partial_00_start_type_GTG_rbs_motif_TTT_rbs_spacer_15bp_gc_cont_0.327'[&!color=#000000]
	'JAFGKW010000029.1_18_21195_21458_-1_ID_33_18_partial_00_start_type_TTG_rbs_motif_GGAGG_rbs_spacer_5-10bp_gc_cont_0.371'[&!color=#000000]
	'JAFGOM010000032.1_3_3500_3856_-1_ID_34_3_partial_00_start_type_ATG_rbs_motif_GGA/GAG/AGG_rbs_spacer_5-10bp_gc_cont_0.513'[&!color=#000000]
	'JAFGPA010000018.1_8_6496_6756_-1_ID_23_8_partial_00_start_type_ATG_rbs_motif_GGAG/GAGG_rbs_spacer_5-10bp_gc_cont_0.425'[&!color=#000000]
	'JAFGQX010000033.1_4_1971_2294_1_ID_54_4_partial_00_start_type_ATG_rbs_motif_GGAG/GAGG_rbs_spacer_5-10bp_gc_cont_0.451'[&!color=#000000]
	'JAGVWR010000024.1_7_3800_4177_1_ID_30_7_partial_00_start_type_TTG_rbs_motif_None_rbs_spacer_None_gc_cont_0.415'[&!color=#000000]
	'JAGVWS010000014.1_22_15140_15478_1_ID_1_22_partial_00_start_type_ATG_rbs_motif_None_rbs_spacer_None_gc_cont_0.472'[&!color=#000000]
	'JAGVXA010000007.1_35_24122_24421_1_ID_12_35_partial_00_start_type_ATG_rbs_motif_None_rbs_spacer_None_gc_cont_0.367'[&!color=#000000]
	'JAGVXF010000013.1_26_24136_24414_-1_ID_25_26_partial_00_start_type_ATG_rbs_motif_None_rbs_spacer_None_gc_cont_0.355'[&!color=#000000]
	'JAGVXF010000016.1_9_9968_10327_1_ID_1_9_partial_00_start_type_ATG_rbs_motif_None_rbs_spacer_None_gc_cont_0.419'[&!color=#000000]
	'JAGVXG010000008.1_73_46742_47086_-1_ID_4_73_partial_00_start_type_ATG_rbs_motif_None_rbs_spacer_None_gc_cont_0.443'[&!color=#000000]
	'JAHIVP010000023.1_71_49538_49885_1_ID_35_71_partial_00_start_type_ATG_rbs_motif_None_rbs_spacer_None_gc_cont_0.374'[&!color=#000000]
	'JAHIWS010000023.1_30_28562_28882_-1_ID_18_30_partial_00_start_type_ATG_rbs_motif_AGGAGG_rbs_spacer_5-10bp_gc_cont_0.343'[&!color=#000000]
	'JAHJCT010000011.1_110_101741_101998_1_ID_36_110_partial_00_start_type_ATG_rbs_motif_GGAG/GAGG_rbs_spacer_5-10bp_gc_cont_0.407'[&!color=#000000]
	'JAHJDH010000018.1_8_4919_5188_-1_ID_41_8_partial_00_start_type_ATG_rbs_motif_GGAG/GAGG_rbs_spacer_5-10bp_gc_cont_0.407'[&!color=#000000]
	'JAHJRR010000100.1_7_4916_5230_1_ID_94_7_partial_00_start_type_ATG_rbs_motif_None_rbs_spacer_None_gc_cont_0.425'[&!color=#000000]
	'JAHJTO010000023.1_10_10463_10747_-1_ID_10_10_partial_00_start_type_ATG_rbs_motif_GGAGG_rbs_spacer_5-10bp_gc_cont_0.411'[&!color=#000000]
	'LTBL01000001.1_70_66637_66906_-1_ID_1_70_partial_00_start_type_GTG_rbs_motif_AGGAGG_rbs_spacer_5-10bp_gc_cont_0.563'[&!color=#000000]
	'MNVE01000002.1_87_82968_83258_-1_ID_1_87_partial_00_start_type_ATG_rbs_motif_GGA/GAG/AGG_rbs_spacer_11-12bp_gc_cont_0.612'[&!color=#000000]
	'MNVZ01000023.1_46_35761_36009_1_ID_26_46_partial_00_start_type_ATG_rbs_motif_AGGAGG_rbs_spacer_5-10bp_gc_cont_0.394'[&!color=#000000]
	'NJDV01000080.1_10_7894_8265_1_ID_73_10_partial_00_start_type_ATG_rbs_motif_GGA/GAG/AGG_rbs_spacer_11-12bp_gc_cont_0.473'[&!color=#000000]
	'NYTH01000052.1_7_7040_7324_-1_ID_52_7_partial_00_start_type_ATG_rbs_motif_GGA/GAG/AGG_rbs_spacer_5-10bp_gc_cont_0.611'[&!color=#000000]
	'NYZR01000001.1_24_15589_15954_-1_ID_1_24_partial_00_start_type_GTG_rbs_motif_None_rbs_spacer_None_gc_cont_0.495'[&!color=#000000]
	'NZBV01000022.1_41_31218_31511_-1_ID_22_41_partial_00_start_type_ATG_rbs_motif_None_rbs_spacer_None_gc_cont_0.357'[&!color=#000000]
	'NZ_CM001436.1_565_590232_590483_-1_ID_1_565_partial_00_start_type_ATG_rbs_motif_None_rbs_spacer_None_gc_cont_0.417'[&!color=#000000]
	'NZ_JAAAWJ010000031.1_11_9954_10331_1_ID_72_11_partial_00_start_type_ATG_rbs_motif_AGGAG_rbs_spacer_5-10bp_gc_cont_0.484'[&!color=#000000]
	'NZ_JAAAWJ010000031.1_12_10699_10947_1_ID_72_12_partial_00_start_type_ATG_rbs_motif_GGAG/GAGG_rbs_spacer_5-10bp_gc_cont_0.458'[&!color=#000000]
	'PABV01000022.1_13_24988_26457_-1_ID_9_13_partial_00_start_type_GTG_rbs_motif_None_rbs_spacer_None_gc_cont_0.447'[&!color=#000000]
	'PAEE01000001.1_2_589_1989_-1_ID_88_2_partial_00_start_type_ATG_rbs_motif_GGA/GAG/AGG_rbs_spacer_5-10bp_gc_cont_0.478'[&!color=#000000]
	'PALS01000007.1_15_17502_18893_1_ID_15_15_partial_00_start_type_ATG_rbs_motif_None_rbs_spacer_None_gc_cont_0.447'[&!color=#000000]
	'PBMR01000019.1_35_29023_30291_-1_ID_19_35_partial_00_start_type_ATG_rbs_motif_GGxGG_rbs_spacer_3-4bp_gc_cont_0.649'[&!color=#000000]
	'PBTA01000054.1_15_15970_17373_1_ID_29_15_partial_00_start_type_ATG_rbs_motif_AGGA_rbs_spacer_5-10bp_gc_cont_0.467'[&!color=#000000]
	'PBZO01000001.1_130_103253_103576_1_ID_1_130_partial_00_start_type_ATG_rbs_motif_None_rbs_spacer_None_gc_cont_0.367'[&!color=#000000]
	'PCAI01000043.1_10_6407_7669_-1_ID_44_10_partial_01_start_type_Edge_rbs_motif_None_rbs_spacer_None_gc_cont_0.394'[&!color=#000000]
	'PFCD01000001.1_98_112403_112738_1_ID_6_98_partial_00_start_type_ATG_rbs_motif_AGGT_rbs_spacer_7bp_gc_cont_0.515'[&!color=#000000]
	'PFCU01000046.1_33_22440_22688_1_ID_22_33_partial_00_start_type_ATG_rbs_motif_None_rbs_spacer_None_gc_cont_0.313'[&!color=#000000]
	'PFCW01000001.1_46_36600_36884_-1_ID_14_46_partial_00_start_type_ATG_rbs_motif_None_rbs_spacer_None_gc_cont_0.340'[&!color=#000000]
	'PQAJ01000026.1_27_41553_41861_1_ID_26_27_partial_00_start_type_ATG_rbs_motif_GGA/GAG/AGG_rbs_spacer_5-10bp_gc_cont_0.683'[&!color=#000000]
	'PSPM01000015.1_5_4643_5041_-1_ID_34_5_partial_00_start_type_ATG_rbs_motif_None_rbs_spacer_None_gc_cont_0.336'[&!color=#000000]
	'PSPR01000008.1_55_74812_76215_1_ID_2_55_partial_00_start_type_ATG_rbs_motif_GGA/GAG/AGG_rbs_spacer_5-10bp_gc_cont_0.478'[&!color=#000000]
	'PWKZ01000225.1_2_1332_1631_1_ID_110_2_partial_00_start_type_ATG_rbs_motif_GGA/GAG/AGG_rbs_spacer_5-10bp_gc_cont_0.653'[&!color=#000000]
	'RFJG01000025.1_8_5905_6165_1_ID_61_8_partial_00_start_type_ATG_rbs_motif_GGA/GAG/AGG_rbs_spacer_5-10bp_gc_cont_0.464'[&!color=#000000]
	'SOIM01000025.1_11_12424_12699_1_ID_50_11_partial_00_start_type_GTG_rbs_motif_AGGAG_rbs_spacer_5-10bp_gc_cont_0.514'[&!color=#000000]
	'VGKP01000001.1_46_36126_36440_-1_ID_1_46_partial_00_start_type_ATG_rbs_motif_None_rbs_spacer_None_gc_cont_0.419'[&!color=#000000]
	'VGKQ01000050.1_2_1379_1666_-1_ID_50_2_partial_00_start_type_ATG_rbs_motif_TAA_rbs_spacer_12bp_gc_cont_0.361'[&!color=#000000]
	'VGKR01000003.1_14_8503_8763_-1_ID_3_14_partial_00_start_type_ATG_rbs_motif_None_rbs_spacer_None_gc_cont_0.349'[&!color=#000000]
	'WJLK01000125.1_3_808_1089_1_ID_107_3_partial_00_start_type_ATG_rbs_motif_None_rbs_spacer_None_gc_cont_0.344'[&!color=#000000]
	'WOYO01000089.1_6_4903_5148_-1_ID_35_6_partial_00_start_type_ATG_rbs_motif_GAGG_rbs_spacer_8bp_gc_cont_0.443'[&!color=#000000]
;
end;
begin trees;
	tree tree_1 = [&R] ('EP00023_Dictyostelium_discoideum_P000090_XP_001134510.1_RNA-binding_region_RNP-1_domain-containing_protein_Dictyostelium_discoideum_AX4'[&!color=#000000]:1.660712,(((((((('EP00023_Dictyostelium_discoideum_P000734_XP_629007.1_RNA-binding_region_RNP-1_domain-containing_protein_Dictyostelium_discoideum_AX4'[&!color=#000000]:0.231657,((('EP00023_Dictyostelium_discoideum_P011815_X…
end;
begin figtree;
	set appearance.backgroundColorAttribute="Default";
	set appearance.backgroundColour=#ffffff;
	set appearance.branchColorAttribute="User selection";
	set appearance.branchColorGradient=false;
	set appearance.branchLineWidth=1.0;
	set appearance.branchMinLineWidth=0.0;
	set appearance.branchWidthAttribute="Fixed";
	set appearance.foregroundColour=#000000;
	set appearance.hilightingGradient=false;
	set appearance.selectionColour=#2d3680;
	set branchLabels.colorAttribute="User selection";
	set branchLabels.displayAttribute="Branch times";
	set branchLabels.fontName="sansserif";
	set branchLabels.fontSize=8;
	set branchLabels.fontStyle=0;
	set branchLabels.isShown=false;
	set branchLabels.significantDigits=4;
	set layout.expansion=0;
	set layout.layoutType="RECTILINEAR";
	set layout.zoom=0;
	set legend.attribute="label";
	set legend.fontSize=10.0;
	set legend.isShown=false;
	set legend.significantDigits=4;
	set nodeBars.barWidth=4.0;
	set nodeBars.displayAttribute=null;
	set nodeBars.isShown=false;
	set nodeLabels.colorAttribute="User selection";
	set nodeLabels.displayAttribute="Node ages";
	set nodeLabels.fontName="sansserif";
	set nodeLabels.fontSize=8;
	set nodeLabels.fontStyle=0;
	set nodeLabels.isShown=false;
	set nodeLabels.significantDigits=4;
	set nodeShapeExternal.colourAttribute="User selection";
	set nodeShapeExternal.isShown=false;
	set nodeShapeExternal.minSize=10.0;
	set nodeShapeExternal.scaleType=Width;
	set nodeShapeExternal.shapeType=Circle;
	set nodeShapeExternal.size=4.0;
	set nodeShapeExternal.sizeAttribute="Fixed";
	set nodeShapeInternal.colourAttribute="User selection";
	set nodeShapeInternal.isShown=false;
	set nodeShapeInternal.minSize=10.0;
	set nodeShapeInternal.scaleType=Width;
	set nodeShapeInternal.shapeType=Circle;
	set nodeShapeInternal.size=4.0;
	set nodeShapeInternal.sizeAttribute="Fixed";
	set polarLayout.alignTipLabels=false;
	set polarLayout.angularRange=0;
	set polarLayout.rootAngle=0;
	set polarLayout.rootLength=100;
	set polarLayout.showRoot=true;
	set radialLayout.spread=0.0;
	set rectilinearLayout.alignTipLabels=false;
	set rectilinearLayout.curvature=0;
	set rectilinearLayout.rootLength=100;
	set scale.offsetAge=0.0;
	set scale.rootAge=1.0;
	set scale.scaleFactor=1.0;
	set scale.scaleRoot=false;
	set scaleAxis.automaticScale=true;
	set scaleAxis.fontSize=8.0;
	set scaleAxis.isShown=false;
	set scaleAxis.lineWidth=1.0;
	set scaleAxis.majorTicks=1.0;
	set scaleAxis.minorTicks=0.5;
	set scaleAxis.origin=0.0;
	set scaleAxis.reverseAxis=false;
	set scaleAxis.showGrid=true;
	set scaleBar.automaticScale=true;
	set scaleBar.fontSize=10.0;
	set scaleBar.isShown=true;
	set scaleBar.lineWidth=1.0;
	set scaleBar.scaleRange=0.0;
	set tipLabels.colorAttribute="User selection";
	set tipLabels.displayAttribute="Names";
	set tipLabels.fontName="sansserif";
	set tipLabels.fontSize=8;
	set tipLabels.fontStyle=0;
	set tipLabels.isShown=true;
	set tipLabels.significantDigits=4;
	set trees.order=false;
	set trees.orderType="increasing";
	set trees.rooting=false;
	set trees.rootingType="User Selection";
	set trees.transform=false;
	set trees.transformType="cladogram";
end;
