# Supplementary material for: Evolution of promoter-proximal pausing enabled a new layer of transcription control
Source: bioRxiv. 2024 Oct 12:2023.02.19.529146. Preprint. [Version 2] doi: 10.1101/2023.02.19.529146 (PMC11482795; doi:10.1101/2023.02.19.529146)
Supplement: Supplement 1 [file media-1.zip › Other Supplemental Materials/NELFE/NELFElikefinal.linsi.trimalgappyout.phy]

 190 69
EP00023_Dictyostelium_discoideum_P000090_XP_001134510.1_RNA-binding_region_RNP-1_domain-containing_protein_Dictyostelium_discoideum_AX4                                                                                                                          LSLFINNESIDRDLIKEEFAKHGTIIGIKIVFGFISFSEIQEAQKALDSLNGFTFGSKQIQVSFSNKDN
EP00023_Dictyostelium_discoideum_P000734_XP_629007.1_RNA-binding_region_RNP-1_domain-containing_protein_Dictyostelium_discoideum_AX4                                                                                                                             VNLYIKNDSIDNDKLREVFSQFGTITSAIVMFGFVCYTAPDEATRAVTEMNGRMIGTKPLYVALAQRKD
EP00023_Dictyostelium_discoideum_P011815_XP_646268.1_RNA-binding_region_RNP-1_domain-containing_protein_Dictyostelium_discoideum_AX4                                                                                                                             NDLFIYYFTYGDEELKQLFAPYGNVISSKVFFGFVSYDNTQSAIAAIQELNGRAIEGKKLKVNFKREKQ
EP00057_Strongylocentrotus_purpuratus_P000059_NP_001091917.1_polyA-binding_protein_Strongylocentrotus_purpuratus                                                                                                                                                 VNLYIKNDEIDDERLRKEFSRYGTITSAKVMFGFVCFSSPEEATKAVTEMNGRILVAKPLYVALAQRKD
EP00057_Strongylocentrotus_purpuratus_P008276_XP_011662750.1_PREDICTED_nucleolysin_TIAR_isoform_X2_Strongylocentrotus_purpuratus                                                                                                                                 CTVYVGGFKFSEDLLRKVFGPFGAIQEVRTFFAFVRFANHESATNAIVSVHGSPIEGHVVKCSWGKESN
EP00072_Mus_musculus_P005540_NP_001157308.1_poly(A)_binding_protein_cytoplasmic_3_Mus_musculus                                                                                                                                                                   VNLYVKNDGIDDERLRKEFSPFGTITSAKVTFGFVCFSSPEEATKAVTEMNGKIVATKPLYVALAQRKE
EP00072_Mus_musculus_P013639_NP_032800.2_polyadenylate-binding_protein_1_Mus_musculus                                                                                                                                                                            VNLYVKNDGIDDERLRKEFSPFGTITSAKVMFGFVCFSSPEEATKAVTEMNGRIVATKPLYVALAQRKE
EP00081_Caenorhabditis_elegans_P000493_NP_001021709.1_Polyadenylate-binding_protein_Caenorhabditis_elegans                                                                                                                                                       VNLYVKNETVDDDGLKKQFESYGNITSAKVMFGFVCFEKPEEATSAVTEMNSKMVCSKPLYVAIAQRKE
EP00081_Caenorhabditis_elegans_P000494_NP_001021710.1_Polyadenylate-binding_protein_Caenorhabditis_elegans                                                                                                                                                       VNLYVKNETVDDDGLKKQFESYGNITSAKVMFGFVCFEKPEEATSAVTEMNSKMVCSKPLYVAIAQRKE
EP00081_Caenorhabditis_elegans_P026678_NP_510260.1_Polyadenylate-binding_protein_Caenorhabditis_elegans                                                                                                                                                          VNLYVKNEDLNDDGLRDHFSSFGTITSAKVMFGFVCFEKPEEATAAVTDMNSKMIGAKPLYVALAQRKE
EP00085_Daphnia_pulex_P017937_EFX77787.1_polyadenylate_binding_protein_cytoplasmic_1_Daphnia_pulex                                                                                                                                                               VNLYVKNDTIDDERLRKEFAPYGTITSAKVMFGFVCFSSPEEATKAVTEMNGRILVSKPLYVALAQRKE
EP00085_Daphnia_pulex_P026030_EFX85880.1_hypothetical_protein_DAPPUDRAFT_20224_partial_Daphnia_pulex                                                                                                                                                             CTVYCGNQGSTEEALQKIFGPYGQIQEIRVFYAFIRFASKESATQAIVSVHNTDLNGQNVKCSWGKEPG
EP00099_Drosophila_melanogaster_P013783_NP_476667.1_poly(A)_binding_protein_isoform_A_Drosophila_melanogaster                                                                                                                                                    VNLYVKNDTIDDDRLRIAFSPYGNITSAKVMFGFVCFNAASEATCAVTELNGRVVGSKPLYVALAQRKE
EP00110_Nematostella_vectensis_P007905_XP_001625306.1_predicted_protein_Nematostella_vectensis                                                                                                                                                                   VNLYIKNDPIDDERLREEFSPYGTISSAKVMFGFVCFSSPEEATKAVTEMNGRILISKPLYVALAQRRE
EP00110_Nematostella_vectensis_P008009_XP_001625410.1_predicted_protein_Nematostella_vectensis                                                                                                                                                                   KTVFVSG-GLTEEILKEEFNHLGHVERVNFEQGFVTFDTWEAADKAIDEMNGLKVQHVHIRVSMARRQP
EP00110_Nematostella_vectensis_P009578_XP_001626979.1_predicted_protein_Nematostella_vectensis                                                                                                                                                                   WCIFVYGQEATPLFLYKLFSPYGAITNIELKYGFVNMSNYEEACHAICCLNGTPQHGKILQVSFKTPKN
EP00120_Capsaspora_owczarzaki_P004381_XP_004348927.1_RNA_binding_protein_Capsaspora_owczarzaki_ATCC_30864                                                                                                                                                        ANLFIYHNEFGDVELANAFMTYGTVISAKVYFGFVSFDNPAAAQAAIQSMDGYQIGNKRLKVQLKRSRD
EP00120_Capsaspora_owczarzaki_P004502_XP_004349052.1_poly_A_binding_protein_Capsaspora_owczarzaki_ATCC_30864                                                                                                                                                     INLYVKNDAIDEDKIRTEFAPFGTITSVKIMFGFICFSSAEEATKAVTEMNGQTIQGKPLYVALAQRAE
EP00120_Capsaspora_owczarzaki_P005201_XP_004363292.2_polyadenylate-binding_protein_Capsaspora_owczarzaki_ATCC_30864                                                                                                                                              KNLCIRNESIDEKQLRALFAPFGKIRTCHVLVGFVDFATMEEASKAVAEMHGKPSPGQPMTVTLSHARD
EP00125_Sphaeroforma_arctica_P008367_XP_014151442.1_hypothetical_protein_SARC_10001_Sphaeroforma_arctica_JP610                                                                                                                                                   ANLFVYHNEWTDNDLYANFAPFGTVLSAKVFFGFVSYDNAASASAAIQSMNGYRIANKMLKVQLKRPRD
EP00125_Sphaeroforma_arctica_P009619_XP_014152694.1_polyadenylate-binding_protein_1_Sphaeroforma_arctica_JP610                                                                                                                                                   VNLYVKNDTLSEERVRTEFAPFGTITSLKIMFGFVCFETAEEATKAVTEMNGRMLLSKPLYVALAQRKE
EP00125_Sphaeroforma_arctica_P010416_XP_014153491.1_polyadenylate-binding_protein_1_Sphaeroforma_arctica_JP610                                                                                                                                                   VNLYIKNDDIDEDRLRQEFAPFGTITSHRISFGFVCFSSPEEATKAVTEMNGKLLGNKPLYVALAQRKD
EP00144_Saccharomyces_cerevisiae_P001746_NP_011092.1_polyadenylate-binding_protein_Saccharomyces_cerevisiae_S288C                                                                                                                                                VNLFVKNDSVDDEKLEEEFAPYGTITSAKVMFGFVCFSTPEEATKAITEKNQQIVAGKPLYVAIAQRKD
EP00144_Saccharomyces_cerevisiae_P004589_NP_014382.1_Pub1p_Saccharomyces_cerevisiae_S288C                                                                                                                                                                        TTAYIGNHFATEADLIPLFQNFGFILDFKHYCCFIKYDTHEQAAVCIVALANFPFQGRNLRTGWGKERS
EP00144_Saccharomyces_cerevisiae_P005805_NP_116678.1_Pes4p_Saccharomyces_cerevisiae_S288C                                                                                                                                                                        STLFLENAVCNKEFLKYLC----NIRPFKIQSGFIKFRNFEDATRIFNFLNNRLVGGSIVTTSWERQNN
EP00145_Schizosaccharomyces_pombe_P001967_NP_593377.1_mRNA_export_shuttling_protein_Schizosaccharomyces_pombe                                                                                                                                                    VNLFIKNDEVDDERLKAEFSAFGTITSAKIMFGFVCYTTPEEANKAVTEMNQRMLAGKPLYVALAQRKE
EP00145_Schizosaccharomyces_pombe_P003965_NP_595599.1_putative_RNA-binding_protein_Mrd1_Schizosaccharomyces_pombe                                                                                                                                                KRLFLRNYSCAEDDLKSLFGPFGQLEQVHMPFAYIDFHDADDAVRAYLELDAKPFQGRLLHVLPAKARS
EP00145_Schizosaccharomyces_pombe_P004882_NP_596601.2_putative_mRNA_processing_factor_Schizosaccharomyces_pombe                                                                                                                                                  STVFVGGKFVSEEELKYLFQNFGEIVYVKIPCGFVQFVNRQSAEIAINQLQGYPLGNSRIRLSWGRNQN
EP00260_Arabidopsis_thaliana_P004736_NP_001185184.1_poly(A)_binding_protein_8_Arabidopsis_thaliana                                                                                                                                                               SNLYVKNESVTDDKLREHFAPFGTITSCKVMSGFVAFSTPEEATRAITEMNGKMIVTKPLYVALAQRKE
EP00260_Arabidopsis_thaliana_P026611_NP_179916.1_poly(A)_binding_protein_4_Arabidopsis_thaliana                                                                                                                                                                  LNLYVKNDTVTDEKLRELFAEFGTITSCKVMSGFVAFSAASEASRVLNEMNGKMVGGKPLYVALAQRKE
EP00260_Arabidopsis_thaliana_P034088_NP_195137.5_poly(A)_binding_protein_2_Arabidopsis_thaliana                                                                                                                                                                  SNLYVKNPSISDEKLKEIFSPFGTVTSSKVMSGFVAFATPEEATEAMSQLSGKMIESKPLYVAIAQRKE
EP00265_Oryza_sativa_P011152_NP_001054296.1_Os04g0682400_Oryza_sativa_Japonica_Group                                                                                                                                                                             SRLYITNRSMTADKMVNLFAPFGQITKVLMNYSLVWYADAPSATKAVQHMDGYMVEGKRLVVKRSETTN
EP00265_Oryza_sativa_P017430_NP_001061515.1_Os08g0314800_Oryza_sativa_Japonica_Group                                                                                                                                                                             TNLYLKNDSIDDEKLKEIFADFGTITSCKVMSGFVAFKSAEDASRALVAMNGKMIGSKPLYVALAQRKE
EP00265_Oryza_sativa_P018385_NP_001062583.1_Os09g0115400_Oryza_sativa_Japonica_Group                                                                                                                                                                             TNLYLKNDSVDDDKLRELFAEYGTITSCKVMSGFVAFKSAEDASRALAEMNSKMVGSKPLYVALAQRKE
EP00267_Zea_mays_P013267_NP_001151785.1_uncharacterized_protein_LOC100285420_Zea_mays                                                                                                                                                                            LNLYLKNDSIGDDQLRELFSNFGKITSCKVMSGFVAFSTREEASQALTEMNGKMISGKPLYVAFAQRKE
EP00267_Zea_mays_P018162_NP_001307816.1_uncharacterized_protein_LOC100381531_Zea_mays                                                                                                                                                                            TNLYLKNDNIDDEKLREIFAEYGNITSCKVMSGFVSFKSAEDANRALTEMNGKMVGSKPLYVALAQRKD
EP00267_Zea_mays_P019295_NP_001337047.1_uncharacterized_protein_LOC100502035_Zea_mays                                                                                                                                                                            TNLYLKNENIDDEKLRELFAEYGNITSCKVMSGFVAFKSAEDANRALTEMNGKMVGSKPLYVALAQRKE
EP01134_Creolimax_fragrantissima_P000915_CFRG0915T1                                                                                                                                                                                                              GRIFIRNFSCTEIDLEKHFQKFGPLTECHMPVAFLTFVLPEHAVRAFEIMDKQVFQGRLLHILPARPRV
EP01134_Creolimax_fragrantissima_P002140_CFRG2140T1                                                                                                                                                                                                              VNLYVKNDTLTEERLRTEFTPFGTITSLKIMFGFVCFQTAEEATKAVTEMNGRMLLTKPLYVALAQRKE
EP01134_Creolimax_fragrantissima_P003371_CFRG3371T1                                                                                                                                                                                                              VNLYIKNDDIDEDRLRQEFAPFGTITSHRISFGFVCFSSPEEATKAVTEMNGKLLGTKPLYVALAQRKD
EP00060_Petromyzon_marinus_P015340                                                                                                                                                                                                                               NTIYVNGSGITDEILQTAFSSIGPVLNVTMECGFVTFEKMESADQAIAEMNGAVVSDVRLRVSLARRQP
EP00060_Petromyzon_marinus_P022713                                                                                                                                                                                                                               VNLYVKNDNIDDEQLRKEFAPYGTITSTKVMFGFVCFSSPEEATKAVTEMNGRIVGSKPLYVALAQRKE
EP00060_Petromyzon_marinus_P035466                                                                                                                                                                                                                               CTVYCGGQGLTEQLMRQTFLLFGQILEIRVFYSFIRFATHESAAHAIVSVNGSTIEGFSVKCFWGKEAS
EP00060_Petromyzon_marinus_P036816                                                                                                                                                                                                                               VNLYVKNDNINDERLWKEFSPFGTITSAKVMFGFVCFSSPEEATKAVTEMNGRIIGSKPLYVALAQRKE
EP00060_Petromyzon_marinus_P043697                                                                                                                                                                                                                               VNLYVKNDNIDDEQLRKEFAPYGTITSTKVMFGFVCFSSPEEATKAVTEMNGRIVGSKPLYVALAQRKE
EP00072_Mus_musculus_P002078                                                                                                                                                                                                                                     NTLYVYGEDMTPTLLRGAFSPFGNIIDLSMDCAFVTYEKMESADQAVAELNGTQVESVQLKVNIARKQP
EP00085_Daphnia_pulex_P008684                                                                                                                                                                                                                                    AISPVFGYSITEEILKKAFQSFGNVVNISMECGFVTFDKTTSADRAISEMNGSMVSGIQLKVSLARRQP
EP00074_Homo_sapiens_P006354_NP_001129126.1_polyadenylate-binding_protein_4_isoform_3_Homo_sapiens                                                                                                                                                               VNLYIKNDTIDDEKLRKEFSPFGSITSAKVMFGFVCFSSPEEATKAVTEMNGRIVGSKPLYVALAQRKE
EP00074_Homo_sapiens_P032332_NP_002559.2_polyadenylate-binding_protein_1_Homo_sapiens                                                                                                                                                                            VNLYVKNDGIDDERLRKEFSPFGTITSAKVMFGFVCFSSPEEATKAVTEMNGRIVATKPLYVALAQRKE
EP00074_Homo_sapiens_P032965_NP_003243.1_nucleolysin_TIAR_isoform_1_Homo_sapiens                                                                                                                                                                                 CTVYCGGSGLTDQLMRQTFSPFGQIMEIRVFYSFVRFSTHESAAHAIVSVNGTTIEGHVVKCYWGKESP
EP00074_Homo_sapiens_P042964_NP_112241.2_polyadenylate-binding_protein_3_Homo_sapiens                                                                                                                                                                            VNLYVKNDGIDDERLRKAFSPFGTITSAKVMFGFVCFSSPEEATKAVTEMNGRIVATKPLYVALAQRKE
EP00002_Diphylleia_rotans_P029294_TRINITY_DN595_c0_g1_i10.p1_TRINITY_DN595_c0_g1_TRINITY_DN595_c0_g1_i10.p1_ORF_type_complete_len_496_score_114.26_TRINITY_DN595_c0_g1_i10_541-2028                                                                              MKIYVGNVALDEDDVRELFSPFGPIETITMAYCFVIFRSVEDAKKAVQQLNGHEFLGMSLKVNFVTEAP
EP00004_Rigifila_ramosa_P025432_TRINITY_DN7607_c2_g1_i5.p1_TRINITY_DN7607_c2_g1_TRINITY_DN7607_c2_g1_i5.p1_ORF_type_internal_len_559_score_90.87_TRINITY_DN7607_c2_g1_i5_1-1674                                                                                  CNVFVKFTEVDEPGLRDLFAKFGTVLSTKVMFGFVRFSTAEEAQRAIAGMNGVKMGGRALLCKQAAPPG
EP00006_Acanthamoeba_castellanii_P000693_ELR24858_pep_supercontig_Acastellanii.strNEFF_v1_scf7180000084741_920151_924110_1_gene_ACA1_175320_transcript_ELR24858_gene_biotype_protein_coding_transcript_biotype_protein_coding_description_RNA_recognition_moti   TNLYVGNPQANEELLRKEFGKYGNIYSVKIMSGFVQFEKREDAERAKDALNGVELMGYELRIGWGKAVS
EP00022_Cavenderia_fasciculata_P000684_XP_004350647.1_RNA-binding_region_RNP-1_domain-containing_protein_Cavenderia_fasciculata                                                                                                                                  NRVYVGSWNATEDQIKTIFSSIGNVVSCSLKYGFIDYDNPKSAEDAISTFNGYDINGRQLKVRPVRNAP
EP00026_Physarum_polycephalum_P002365_Phypoly_transcript_02371.p1_GENE.Phypoly_transcript_02371_Phypoly_transcript_02371.p1_ORF_type_complete_len_856_score_214.47_Phypoly_transcript_02371_106-2673                                                             NRIYVGSWDLTEDDVKSVFQAFGTIKSVQMMFGFVEFEDVKSADEALQHMNGFELAGRPIKVGRANAGV
EP00201_Polytomella_parva_P008028_CAMPEP_0175053142_NCGR_PEP_ID_MMETSP0052_2-20121109_8758_1_TAXON_ID_51329_ORGANISM_"Polytomella_parva_Strain_SAG_63-3"_NCGR_SAMPLE_ID_MMETSP0052_2_ASSEMBLY_ACC_CAM_ASM_000194_LENGTH_639_DNA_ID_CAMNT_0016317639_DNA_START_   RELYVGNIGVTIDILKDLFDPNGPVIDARL-FGFVEFRTKDLADAAIS-LDKMNIYGRAINVGRPKQET
EP00206_Coccomyxa_subellipsoidea_P005153_XP_005647702.1_hypothetical_protein_COCSUDRAFT_42089_Coccomyxa_subellipsoidea_C-169                                                                                                                                     TNLYVGNPDIDEEVLKREFGRFGDIASVKIMCGFVAFMTRAGADRAKADLNGAILHDLELKLGWGKSVQ
EP00255_Erythranthe_guttata_P024883_XP_012852145.1_PREDICTED_splicing_factor_U2af_large_subunit_A-like_isoform_X1_Erythranthe_guttata                                                                                                                            DRIFVGGYYFTESQIRELLESFGPLRGFDLVYAFCVYQDLSVTDIACGALNGIKMGDKTLTVRRANQGT
EP00256_Glycine_max_P061397_XP_014630489.1_splicing_factor_U2af_large_subunit_A_isoform_X1_Glycine_max                                                                                                                                                           DRVFVGGYYFTETQIRELLETFGPLRGFDLVYAFCVYQDLAVTDIACAALNGIKMGDKTLTVRRANQGA
EP00284_Hemiselmis_tepida_P015824_CAMPEP_0174922708_NCGR_PEP_ID_MMETSP1355-20121228_6067_1_TAXON_ID_464990_ORGANISM_"Hemiselmis_tepida_Strain_CCMP443"_LENGTH_380_DNA_ID_CAMNT_0016168325_DNA_START_1_DNA_END_1136_DNA_ORIENTATION_                              ARVNVSNPDIGQDDLRDLFSPFGTVVSASIQTGVVSFKELDQAKKAVTQLNGFDLAGLKLGAELQAPMA
EP00316_Scyphosphaera_apsteinii_P013260_CAMPEP_0119344824_NCGR_PEP_ID_MMETSP1333-20130426_107168_1_TAXON_ID_418940_ORGANISM_"Scyphosphaera_apsteinii_Strain_RCC1455"_LENGTH_209_DNA_ID_CAMNT_0007357273_DNA_START_65_DNA_END_694_DNA_ORIENTATION_-               KKIFVGGNDMDSDRMTQVFSKFGDITDVHIPFGFVTFTDTRDAEDAVKDMHDRDLDGRRITVNIARPRG
EP00365_Plasmodium_falciparum_P002280_XP_001349956.1_splicing_factor_1_Plasmodium_falciparum_3D7                                                                                                                                                                 LKLYIGGSNITEQELKQLFNPFGDILDVEIHFGFIQFHKASEAIEALTVMNGMEVAGREIKVGYAQDSK
EP00404_Azadinium_spinosum_P023020_CAMPEP_0180617938_NCGR_PEP_ID_MMETSP1037_2-20121125_33307_1_TAXON_ID_632150_ORGANISM_"Azadinium_spinosum_Strain_3D9"_LENGTH_517_DNA_ID_CAMNT_0022637931_DNA_START_1_DNA_END_1553_DNA_ORIENTATION_                             RALREGGGSIRKTTLQEPFGDFGQILRIDVQFAYIEYEDARDAEEAVRDFKGKSILGKAVTVEMAGASS
EP00440_Ansanella_granifera_P042086_gb_GFBE01045622.1_.p1_GENE.gb_GFBE01045622.1_gb_GFBE01045622.1_.p1_ORF_type_5prime_partial_len_338_score_36.14_gb_GFBE01045622.1_1-1014                                                                                      RALREGGGSIKKTTLQAPFGDYGQVLRIDVQCAYVEYEDALDARDAAKELDGKKIDGKEVSVVMAGQTA
EP00440_Ansanella_granifera_P062003_gb_GFBE01067221.1_.p1_GENE.gb_GFBE01067221.1_gb_GFBE01067221.1_.p1_ORF_type_5prime_partial_len_260_score_44.07_gb_GFBE01067221.1_1-780                                                                                       KMLAVSNRNVNEDHLREIFGNYGRVKEATLAYAYVEFFEERDAEKAISHLNNGQIDGNVIRVEHQGDRK
EP00441_Pelagodinium_beii_P008201_CAMPEP_0197708010_NCGR_PEP_ID_MMETSP1338-20131121_127739_1_TAXON_ID_43686_ORGANISM_"Pelagodinium_beii_Strain_RCC1491"_NCGR_SAMPLE_ID_MMETSP1338_ASSEMBLY_ACC_CAM_ASM_000754_LENGTH_317_DNA_ID_CAMNT_0043291937_DNA_START_1_D   RALREGGGSIKKTTLQAPFGEYGQVLRIDIQCAYVEYEDQADAADAQKELNGKDIAGKKVSIEVVGQTT
EP00441_Pelagodinium_beii_P035190_CAMPEP_0197629532_NCGR_PEP_ID_MMETSP1338-20131121_7341_1_TAXON_ID_43686_ORGANISM_"Pelagodinium_beii_Strain_RCC1491"_NCGR_SAMPLE_ID_MMETSP1338_ASSEMBLY_ACC_CAM_ASM_000754_LENGTH_153_DNA_ID_CAMNT_0043200583_DNA_START_1_DNA   -------GKANKTLLQGAFGEFGHIIKIETP-AYISFDKKADAEDAVKYMDGESIDGMKVTVA--RADS
EP00442_Polarella_glacialis_P003382_CAMPEP_0115119422_NCGR_PEP_ID_MMETSP0227-20121206_45082_1_TAXON_ID_89957_ORGANISM_"Polarella_glacialis_Strain_CCMP_1383"_LENGTH_542_DNA_ID_CAMNT_0002520889_DNA_START_1_DNA_END_1628_DNA_ORIENTATION_                        RQVCISNRNVNEDHLREIFGNYGKVKSAEIQYAYIDFSEERDAERAISYLNNGQIDGNIIKVEYPGDRK
EP00445_Apocalathium_hangoei_P094618_CAMPEP_0204243118_NCGR_PEP_ID_MMETSP0361-20130328_96221_1_ASSEMBLY_ACC_CAM_ASM_000343_TAXON_ID_268821_ORGANISM_"Scrippsiella_Hangoei_Strain_SHTV-5"_LENGTH_580_DNA_ID_CAMNT_0051215965_DNA_START_1_DNA_END_1739_DNA_ORIEN   STIMVSGTSVRKTDLQGAFGEFGQIIRLD---AYLEFEDPRDARDAVDSMNGKQLRSLHVEIK--FKTE
EP00467_Chlorarachnion_reptans_P004521_CAMPEP_0114498780_NCGR_PEP_ID_MMETSP0109-20121206_7058_1_TAXON_ID_29199_ORGANISM_"Chlorarachnion_reptans_Strain_CCCM449"_LENGTH_485_DNA_ID_CAMNT_0001676287_DNA_START_182_DNA_END_1639_DNA_ORIENTATION_-                  MRLYVGSFNVTEDDLRPVFESFGALDFIDLHFGFVQYKKAEDAKTALANLNGLDIAGRPIKVGMVENKT
EP00471_Norrisiella_sphaerica_P006509_CAMPEP_0184489676_NCGR_PEP_ID_MMETSP0113_2-20130426_16104_1_TAXON_ID_91329_ORGANISM_"Norrisiella_sphaerica_Strain_BC52"_LENGTH_304_DNA_ID_CAMNT_0026873239_DNA_START_452_DNA_END_1366_DNA_ORIENTATION_                     RKLYVGNFRTDKDYLQDKFEKYGTITDVFVPFAFITFEKKRDAEDAVDAMHDSRLDGRRITCNIARPRP
EP00472_Partenskyella_glossopodia_P012723_CAMPEP_0197541346_NCGR_PEP_ID_MMETSP1318-20131121_67108_1_TAXON_ID_552666_ORGANISM_"Partenskyella_glossopodia_Strain_RCC365"_LENGTH_241_DNA_ID_CAMNT_0043100509_DNA_START_399_DNA_END_1125_DNA_ORIENTATION_            CKCFLGNFNTDDRYIRRKFSKFGEITDIFLPFGFVTFADPRDADYAVEEMDGRDFDGRRITVNLAKPRE
EP00656_Telonema_subtile_P042163_TRINITY_DN4764_c0_g1_i5.p1_TRINITY_DN4764_c0_g1_TRINITY_DN4764_c0_g1_i5.p1_ORF_type_5prime_partial_len_281_score_41.24_TRINITY_DN4764_c0_g1_i5_430-1272                                                                         RKCYIGNYRTDKHYLREKFEKFGNIADVFVPFAFVTFEDSKSAEEAVAEMDKADVDGRAVQVNLARERP
EP00698_Gefionella_okellyi_P000656_TRINITY_DN10580_c0_g1_i1.p1_TRINITY_DN10580_c0_g1_TRINITY_DN10580_c0_g1_i1.p1_ORF_type_5prime_partial_len_321_score_23.53_TRINITY_DN10580_c0_g1_i1_494-1456                                                                   KTLFIVNSNTRQRELEEIFKPYGEIVRVEIKYAFVQYEEMKAAEKALTALHGSSFQGRTLTVEYTTRNT
EP00745_Piridium_sociabile_P002909_TRINITY_DN117818_c0_g1_i1.p1_TRINITY_DN117818_c0_g1_TRINITY_DN117818_c0_g1_i1.p1_ORF_type_5prime_partial_len_117_score_31.49_TRINITY_DN117818_c0_g1_i1_191-541                                                                QTVYVHGMGVTEDILRSAFSNFGTIVNINIENGFVTFEKMESADQAIANMNGSMTSNVQLKVSMAHRQP
EP00770_Monocercomonoides_exilis_P002314_MONOS_2299.1-p1_transcript_MONOS_2299.1_gene_MONOS_2299_organism_Monocercomonoides_exilis_PA203_gene_product_unspecified_product_transcript_product_unspecified_product_location_Mono_scaffold00047_9713-11727_protei   RSIYVNQSEATPEQLKQHFTVCGPVKDVRILYGFIEFFSVEDAEKGLL-MNGTTFMGIMLKVGRAKGTG
EP00771_Trimastix_marina_P001652_gnl_Trimastix_PCT_2738.p1_GENE.gnl_Trimastix_PCT_2738_gnl_Trimastix_PCT_2738.p1_ORF_type_5prime_partial_len_572_score_108.48_gnl_Trimastix_PCT_2738_2-1717                                                                      LKLYIGNANISERDLSSIFTPFGEIESVKLGFGFITYKKSDDAKRALQQLNGLELVGKPIKVGLVNEPT
EP00802_Teleaulax_amphioxeia_P013816_Tamp_13870.p1_GENE.Tamp_13870_Tamp_13870.p1_ORF_type_3prime_partial_len_560_score_43.94_Tamp_13870_2-1621                                                                                                                   ARLTVQNRNVGGEHLKEIFGTFGQVKEATLDTAVVQYESREEAEKAIACLDGAQIDGSSIAVRQPEPIA
EP00821_Plasmodium_berghei_P003929_XP_034423527.1_splicing_factor_1_putative_Plasmodium_berghei_ANKA                                                                                                                                                             LKLYIGGSNITEQELKQLFNPFGDILDVEIHFGFIQFHKASEAIEAMTVMNGMEVAGREIKVSYAQDSK
EP00850_Spirogloea_muscicola_P011569_SM000072S21203_mRNA_locus_s72_326689_331797_translate_table_standard                                                                                                                                                        RRLYVGNFNMTEEQLRQVFEPFGPVEMVQLPFGFVQYTRLEDARAAQANLNGLELAGRAIKVSPVSEQV
EP00899_Mesostigma_viride_P028496_jgi_Mesvir1_8831_Mv02732-RA.2                                                                                                                                                                                                  TRLTIDNPSLLEEDIQAIFDPFGTVEDIGIIKGYVQYSTGRDAQKAIQQLNGLDLAGRKIEVVLPAPPP
EP00923_Selenidium_pygospionis_P006787_GHVN01011657.1.p1_GENE.GHVN01011657.1_GHVN01011657.1.p1_ORF_type_complete_len_846_score_195.38_GHVN01011657.1_100-2637                                                                                                    KTVHIGNDSWNLDKVVTLFSNCGRIIEKKIFFVLVEYETPSGAIRA-TELSNQNIDGRVITVSPAKTTI
EP00930_Biecheleria_cincta_P088091_TRINITY_DN7732_c0_g1_i1.p1_TRINITY_DN7732_c0_g1_TRINITY_DN7732_c0_g1_i1.p1_ORF_type_complete_len_507_score_115.40_TRINITY_DN7732_c0_g1_i1_94-1584                                                                             LVLAVSNRNVNEDHLREIFGNYGKVREATLAYAYVEFAEERDAEKAITHLNSGQIDGNVIRVEFQGDRK
EP00930_Biecheleria_cincta_P088749_TRINITY_DN77_c0_g3_i1.p1_TRINITY_DN77_c0_g3_TRINITY_DN77_c0_g3_i1.p1_ORF_type_complete_len_510_score_117.52_TRINITY_DN77_c0_g3_i1_35-1564                                                                                     LLVAVSNRNVNEDHLREIFGFYGKVKEATIAYAYVEFEEEKEAEKAISYLNNGQIDGHVIRVEHQGDRK
EP00931_Biecheleriopsis_adriatica_P035715_TRINITY_DN2057_c0_g1_i2.p1_TRINITY_DN2057_c0_g1_TRINITY_DN2057_c0_g1_i2.p1_ORF_type_complete_len_524_score_149.87_TRINITY_DN2057_c0_g1_i2_36-1607                                                                      LVVAVSNRNVNEEHLKEIFGNFGKVKEVTLAYAYIEFSEQRDAEKAITHLNSGQIDGLVIRVEHQSDRK
EP01015_Nassula_variabilis_P012754_TRINITY_DN203_c0_g1_i1.p1_TRINITY_DN203_c0_g1_TRINITY_DN203_c0_g1_i1.p1_ORF_type_5prime_partial_len_236_score_49.19_TRINITY_DN203_c0_g1_i1_1-708                                                                              RQLYVSNMKVNGEMLESKFKEYGKIVHIEIPFAFVTYETITEAEYALNELHGFNFEGRQIVVE-KSKRS
EP01055_Gregarina_sp_Pseudo9_P003525_Gregarina_sp_Pseudo_9_3524@NODE_368_length_3026_cov_5_103783_g347_i0_p1_GENE_NODE_368_length_3026_cov_5_103783_g347_i0NODE_368_length_3026_cov_5_103783_g347_i0_p1_ORF_typecomplete_len749_score196_58RRM_1_PF00076_22_1_   TKIYVGGSGITNDELRQLFSPFGSILQIDIPYAFVQFKTAQEAREAMTAMHGFDIGGKQIKVGFAGEEQ
EP01088_Endostelium_zonatum_P004085_TRINITY_DN152_c0_g1_i1.p1_TRINITY_DN152_c0_g1_TRINITY_DN152_c0_g1_i1.p1_ORF_type_5prime_partial_len_397_score_129.19_TRINITY_DN152_c0_g1_i1_2-1192                                                                           ETLYVQGLRTNNTELERRFSKYGEVTNVHLVFAFVTMSSVEEANKCVSNLDGSELDGRILVVQKSRRKN
EP01094_Clydonella_sp_ATCC50884_P021487_TRINITY_DN474_c0_g1_i2.p1_TRINITY_DN474_c0_g1_TRINITY_DN474_c0_g1_i2.p1_ORF_type_complete_len_840_score_142.68_TRINITY_DN474_c0_g1_i2_145-2664                                                                           ARIYVGGFQLSEENVKEVFEPFGTIVSVSMLYGFIEYEKMDCARTAIEKMDGLAVGGRQIKVRWASTSG
EP01097_Dermamoeba_algensis_P011875_TRINITY_DN935_c0_g2_i3.p1_TRINITY_DN935_c0_g2_TRINITY_DN935_c0_g2_i3.p1_ORF_type_5prime_partial_len_307_score_99.56_TRINITY_DN935_c0_g2_i3_126-1046                                                                          CKVFIGGERPKEREIEDLFSRFGKIVRVEAKFAFVEFEDSRDASDAIKELNGTNFAGKRINVQ--ISKS
EP01100_Stratorugosa_tubuloviscum_P012802_TRINITY_DN617_c2_g1_i1.p1_TRINITY_DN617_c2_g1_TRINITY_DN617_c2_g1_i1.p1_ORF_type_complete_len_452_score_148.72_TRINITY_DN617_c2_g1_i1_227-1582                                                                         CILGIFGRETTETDLEKAFKEFGKIDKIEIIFGFVYFHNQEDAIRAKEQSNSMILHDKLIRIDYSV---
EP01100_Stratorugosa_tubuloviscum_P013806_TRINITY_DN70_c1_g1_i1.p1_TRINITY_DN70_c1_g1_TRINITY_DN70_c1_g1_i1.p1_ORF_type_complete_len_373_score_145.74_TRINITY_DN70_c1_g1_i1_63-1133                                                                              NKVFVRFRNVYPEDLKEEFARFGQVSRFD--FAFITYDNRPSAEKAVSNLNGISVHGTRLQVEQGKPRR
EP01100_Stratorugosa_tubuloviscum_P013810_TRINITY_DN70_c2_g1_i2.p1_TRINITY_DN70_c2_g1_TRINITY_DN70_c2_g1_i2.p1_ORF_type_complete_len_565_score_241.02_TRINITY_DN70_c2_g1_i2_100-1794                                                                             TRLFIGSPIVTESDLRLVFSPFGDIDYINLHFAFIQYKRYEDAKKAMKQMNGFELAGKALKVTLMNEQK
EP01103_Thecamoeba_quadrilineata_P002263_TRINITY_DN1224_c0_g1_i1.p1_TRINITY_DN1224_c0_g1_TRINITY_DN1224_c0_g1_i1.p1_ORF_type_5prime_partial_len_738_score_129.18_TRINITY_DN1224_c0_g1_i1_77-2290                                                                 TSLYIGNWWTTDQQLEDMFSEYGKLRSVRIFYALIEFFAPESAVVAKEKLHNRDINGQACIVNSAESLK
EP01109_Acytostelium_subglobosum_P009363_XP_012756904.1_hypothetical_protein_SAMD00019534_021520_Acytostelium_subglobosum_LB1                                                                                                                                    TTLFIRQMQVTEEDLQLSFSKFGVITMIRILCAILTYSEHRAASDAKHSLDGKTINGREVKIQWAKSQQ
EP01112_Ceratiomyxa_fruticulosa_P018870_TRINITY_DN609_c0_g1_i3.p1_TRINITY_DN609_c0_g1_TRINITY_DN609_c0_g1_i3.p1_ORF_type_complete_len_381_score_71.48_TRINITY_DN609_c0_g1_i3_168-1310                                                                            RILFIRERDVDPREFEEVFKQFG--------FAFVEFETVEQAEEALYKLNGYKFHYRPLVLDDAEPGS
EP01113_Clastostelium_recurvatum_P040523_TRINITY_DN630_c1_g1_i7.p1_TRINITY_DN630_c1_g1_TRINITY_DN630_c1_g1_i7.p1_ORF_type_complete_len_524_score_156.34_TRINITY_DN630_c1_g1_i7_158-1729                                                                          VRIYVGSYNITEDDVRTVFQPFGEIEFVNLHFAFVQFKRAEDARRALEQCNGAELAGRPMKVGMVVSKK
EP01116_Phalansterium_solitarium_P001867_TRINITY_DN1169_c0_g1_i2.p1_TRINITY_DN1169_c0_g1_TRINITY_DN1169_c0_g1_i2.p1_ORF_type_complete_len_778_score_163.61_TRINITY_DN1169_c0_g1_i2_81-2414                                                                       RKLWIGNPDINEDLLKQLFEPYGAIEDIRTVCAFVSLFDEEAAQAAHDTLKNVQIGSSVLIVAYVTELA
EP00146_Coprinopsis_cinerea_P013148_XP_002912089.1_hypothetical_protein_CC1G_13622_Coprinopsis_cinerea_okayama7#130                                                                                                                                              AILYVGSFNLTESDIKQVFEPFGELEFVDLHYAFVQYKRAEDARMALEQMEGFELAGRTLRVNTVHEKG
EP00042_Codosiga_hollandica_P027786_m.141149_g.141149_ORF_g.141149_m.141149_type_complete_len_251_comp52592_c0_seq1_410-1162                                                                                                                                     HKLYIGNFRTTDDSLRRKFEPFGRLLDIYIPFAFVTFHELRDAEDAAHETDGRDLDGRALTVNLARPRP
EP00057_Strongylocentrotus_purpuratus_P032969_XP_789598.2_PREDICTED_negative_elongation_factor_E_Strongylocentrotus_purpuratus                                                                                                                                   HTIFVTSPEISEDLCKQAFSRFGTMANVSLERAFITFDKMEDADKAIEEMNGTMVNGMTVRVAMARRQP
EP00059_Ciona_intestinalis_P004836_XP_002128038.1_negative_elongation_factor_E-like_Ciona_intestinalis                                                                                                                                                           NTLYVHGYVVSEKMIEQYFSKFGNIIKVNMESAFVSYDTFEAAEHAISELDDSLVDDCRVKVSLARHQP
EP00067_Danio_rerio_P023957_XP_005170325.1_RNA-binding_motif_protein_X-linked_2_isoform_X1_Danio_rerio                                                                                                                                                           AWVFIGGYELTEGDIICVFSQYGEIANINLVFCFLCYEDQRSTILAVDNFNGIKIKGRTIRVDNYRPPK
EP00067_Danio_rerio_P037818_XP_021323721.1_negative_elongation_factor_E_isoform_X1_Danio_rerio                                                                                                                                                                   NTVYVYGTGLVEDSLRTAFAQHGNIIDLSMDCAFVTFEKIESADQAVAELNGTTVGDVNIKVSIARKQP
EP00074_Homo_sapiens_P032649_NP_002895.3_negative_elongation_factor_E_Homo_sapiens                                                                                                                                                                               NTLYVYGEDMTPTLLRGAFSPFGNIIDLSMDCAFVTYEKMESADQAVAELNGTQVESVQLKVNIARKQP
EP00076_Gallus_gallus_P029946_XP_015154253.1_negative_elongation_factor_E_Gallus_gallus                                                                                                                                                                          NTLYVHGAELSPELLRSAFSPFGAIIDLSLDCAFVTYEKMESADQAMAELNGAVVQDVQLRVSIARKQP
EP00090_Calanus_glacialis_P035996_TRINITY_DN61417_c0_g1_i1.p1_TRINITY_DN61417_c0_g1_TRINITY_DN61417_c0_g1_i1.p1_ORF_type_complete_len_285_score_114.88_TRINITY_DN61417_c0_g1_i1_97-951                                                                           HTVYVYGYGITEDMLRTTFTQYGQIVNISMECGFITYEKVESTERSIAEVNGTQVGGVQLKVSLARRQP
EP00096_Caligus_rogercresseyi_P015025_TRINITY_DN747_c0_g1_i1.p1_TRINITY_DN747_c0_g1_TRINITY_DN747_c0_g1_i1.p1_ORF_type_5prime_partial_len_313_score_96.63_TRINITY_DN747_c0_g1_i1_39-977                                                                          HTVYVHGFNVTQELLRSTFSPLGKIVNISMECGFITFEKEETAVRAIADFHEATVQGISLKVTKARRQI
EP00099_Drosophila_melanogaster_P021112_NP_648241.1_negative_elongation_factor_E_Drosophila_melanogaster                                                                                                                                                         NTIFVSGNKVTEDFLKKTFNDYGTIVNVSMERGFVSFAKPESADRAIAEIHGKNVNGINLQVQLARRQP
EP00103_Capitella_teleta_P008961_ELT95924.1_hypothetical_protein_CAPTEDRAFT_219286_Capitella_teleta                                                                                                                                                              KTIYVKGPGLNEEILHSAFGSIGNIVNVSMENGFVTFETMEAAADAIKQMHECKVGNVQLHVSMAFNQP
ASMP01000003.1_9_3086_3418_1_ID=3_9;partial=00;start_type=ATG;rbs_motif=TAA;rbs_spacer=7bp;gc_cont=0.435                                                                                                                                                         MKVYVGNFNIDDEKLREIFSKFGDVEEATIIFGFVTFSDDAAANKAIKELNDKEVDGRQLKVNEARPME
MNVE01000002.1_87_82968_83258_-1_ID=1_87;partial=00;start_type=ATG;rbs_motif=GGA/GAG/AGG;rbs_spacer=11-12bp;gc_cont=0.612                                                                                                                                        -----------------MFSSFGEITDARVVFGFVTFADAEGADKAIADMNGKEIDGRKLTVNEARPPE
MNVZ01000023.1_46_35761_36009_1_ID=26_46;partial=00;start_type=ATG;rbs_motif=AGGAGG;rbs_spacer=5-10bp;gc_cont=0.394                                                                                                                                              MKVYVGNWSVDNEKLKELFSEFGEVTEAVVIFGFVTFVNDEDGQKAIEAMNGKEIEGRELKVNEAKPRD
NJDV01000080.1_10_7894_8265_1_ID=73_10;partial=00;start_type=ATG;rbs_motif=GGA/GAG/AGG;rbs_spacer=11-12bp;gc_cont=0.473                                                                                                                                          MNIYVGNYDMTEDDLRKVFEEFGKVESVKIIFGFVEMPDEDEAKKAIGELNGKSVMGREIKVNEARPRP
DAGH01000025.1_102_119417_120649_-1_ID=12_102;partial=00;start_type=ATG;rbs_motif=None;rbs_spacer=None;gc_cont=0.515                                                                                                                                             LRLFVGRRGVTEDLLRETFSEHGEVVDFHMPFAFVTISPKSAGEAAIKALNGSEIEGRKIVVEASQRES
DAHU01000094.1_52_75869_77299_1_ID=101_52;partial=00;start_type=ATG;rbs_motif=None;rbs_spacer=None;gc_cont=0.462                                                                                                                                                 MKFYVGNFKAEQDSIKEIFAKHGTVVDVNIIFAFVTIKEKDKGDEIIKQLNGTELLGRKIRVDVSQKKS
DALZ01000001.1_7_7622_7984_1_ID=181_7;partial=00;start_type=ATG;rbs_motif=None;rbs_spacer=None;gc_cont=0.446                                                                                                                                                     MKFYVGNFKAEDSTLKELFGQHGTVVDVNIIFAFVTIKEKDRSDKVIEQLNGTEVLGRKIRVDISQKKT
DANJ01000014.1_6_4047_4358_-1_ID=11_6;partial=00;start_type=GTG;rbs_motif=None;rbs_spacer=None;gc_cont=0.423                                                                                                                                                     AKIYVGNYSFGDKELSEAFASFGEITEAVVVFGFVTFADESAASKAVEAMNGKEIDGRELKVNEAKPRE
DAGO01000062.1_5_6064_7452_-1_ID=60_5;partial=00;start_type=ATG;rbs_motif=GGA/GAG/AGG;rbs_spacer=5-10bp;gc_cont=0.500                                                                                                                                            ARLYVGNFKATEDDLSALFKDHCDKVHVQWAFAFVTIQPESKGEEVVSKLNGSDFMGRNIKVDVSKPQN
DAKN01000029.1_5_2932_3252_-1_ID=4_5;partial=00;start_type=ATG;rbs_motif=AGGAG;rbs_spacer=5-10bp;gc_cont=0.383                                                                                                                                                   MKVYVGNFTINEDKLREIFSSYGEITEAVIIFGFVTFANDEDANKAIAEMNKKQVEGREITVNEAKPMD
DAME01000011.1_99_151859_153304_1_ID=45_99;partial=00;start_type=ATG;rbs_motif=None;rbs_spacer=None;gc_cont=0.532                                                                                                                                                LKLYIGNFKATEDNIKDLFKGLATVNGLVIAFAFAFVKEMDKGEEIVSKLNGTELLGRKIKVDVSQKKG
DAMH01000012.1_41_52738_53970_1_ID=11_41;partial=00;start_type=ATG;rbs_motif=None;rbs_spacer=None;gc_cont=0.466                                                                                                                                                  LRLFVGRRDALEEDLRNLFGKHGNVVDFHMPFAFVTMSPKSSGEVAIEKLNGSEFGGRKIVVEASQKDE
DARI01000021.1_46_39969_41261_-1_ID=24_46;partial=00;start_type=ATG;rbs_motif=None;rbs_spacer=None;gc_cont=0.370                                                                                                                                                 MKIFVASYEVTEDELRNVFSPYGNITDLHIAFAFITFENYKEGKNAINSLKNTELNGRKMSIQESNRDS
DAYD01000001.1_41_36475_37728_-1_ID=6_41;partial=00;start_type=ATG;rbs_motif=GGxGG;rbs_spacer=3-4bp;gc_cont=0.474                                                                                                                                                TKLFVGGYDATEEEIKQAFSAHGDIKDVHMAFGFVTFSKKKDAEKAIKALNRSEFKGRKISVEESSPGG
DAZU01000060.1_15_16425_17969_1_ID=51_15;partial=00;start_type=ATG;rbs_motif=None;rbs_spacer=None;gc_cont=0.437                                                                                                                                                  ARLYVGNFKATEKDLQDHFAAHCDSVHIHWAFAFVTIKPKEKGEQVAKQLNGTDLMGRNIRVDMAKPSG
NZBV01000022.1_41_31218_31511_-1_ID=22_41;partial=00;start_type=ATG;rbs_motif=None;rbs_spacer=None;gc_cont=0.357                                                                                                                                                 MKIYVGNFSVGFENLKELFAPFGEIEEASVIFGFVTFKDDESAKKAIAEMDGKDVEGRPLKVNEAKPMD
NYZR01000001.1_24_15589_15954_-1_ID=1_24;partial=00;start_type=GTG;rbs_motif=None;rbs_spacer=None;gc_cont=0.495                                                                                                                                                  KKLFVGNFSVKSEDLKQIFSEHGEVSEAAVIFGFVTFENDADGDKAIEAMNGKDVEGREMTVNEARPQG
PABV01000022.1_13_24988_26457_-1_ID=9_13;partial=00;start_type=GTG;rbs_motif=None;rbs_spacer=None;gc_cont=0.447                                                                                                                                                  PRFYTGNFKSTEEDLKTLFSAFGTVSRVDYPFAFVTMXGDVDSDKIIXELHQKEFMXRKIKVDKAQSST
PAEE01000001.1_2_589_1989_-1_ID=88_2;partial=00;start_type=ATG;rbs_motif=GGA/GAG/AGG;rbs_spacer=5-10bp;gc_cont=0.478                                                                                                                                             ARLYVGNFKASEDDLAALFKDHCDSAHIHWAFAFVTILPESKGPDVVSKLNGHEMMGRQIKVDLSKPRD
PALS01000007.1_15_17502_18893_1_ID=15_15;partial=00;start_type=ATG;rbs_motif=None;rbs_spacer=None;gc_cont=0.447                                                                                                                                                  ARIYVGNFKASDDDLAKLFNDECDFVHVEWAFAFVTIRPEDKAVEVSSKLNGTEMMGRSIKVDVAKPSG
PBMR01000019.1_35_29023_30291_-1_ID=19_35;partial=00;start_type=ATG;rbs_motif=GGxGG;rbs_spacer=3-4bp;gc_cont=0.649                                                                                                                                               TKLFVGGYEATEDDLRELFSPHGELKEVHMAFAFVTFASKKSGEAAIKALKGTEFKGRRITVEESTSGG
PBTA01000054.1_15_15970_17373_1_ID=29_15;partial=00;start_type=ATG;rbs_motif=AGGA;rbs_spacer=5-10bp;gc_cont=0.467                                                                                                                                                LKFYVGNFKADDNTXTNLFKQHATVVDVNIIFAFITVKEMDXXDEIIKQLNGTXVLGRKIRVDLSQKKG
PBZO01000001.1_130_103253_103576_1_ID=1_130;partial=00;start_type=ATG;rbs_motif=None;rbs_spacer=None;gc_cont=0.367                                                                                                                                               KKLYVGNFSVDSEKLKELFSSYGETEEVTIIFGFITFKEDAGAEKAVAEMNGKEVEGRELKVSEAKPMD
PCAI01000043.1_10_6407_7669_-1_ID=44_10;partial=01;start_type=Edge;rbs_motif=None;rbs_spacer=None;gc_cont=0.394                                                                                                                                                  IKLFVASYEVTEDELRTVFSPFGKLKDLHIAFAFVTFENVKEGKKAISELKNKELNGRKMSIQESRQDS
PFCW01000001.1_46_36600_36884_-1_ID=14_46;partial=00;start_type=ATG;rbs_motif=None;rbs_spacer=None;gc_cont=0.340                                                                                                                                                 MKVYVGNFSFRDEQLKALFAEHGEVSEAKIIFGFVTFENDENAKKAIKAINGKEIEGRELKVNEAKPME
PFCU01000046.1_33_22440_22688_1_ID=22_33;partial=00;start_type=ATG;rbs_motif=None;rbs_spacer=None;gc_cont=0.313                                                                                                                                                  MKLYVGNWSINDAKLKEIFSEFGEVSEAVVIFGFVTFENDEDAKKAESSLNGKEVDGRELRVNEAKPRE
PFCD01000001.1_98_112403_112738_1_ID=6_98;partial=00;start_type=ATG;rbs_motif=AGGT;rbs_spacer=7bp;gc_cont=0.515                                                                                                                                                  KKLFVGNYSMTKEEMVALFADYGQIDDAVLIFGFVTVADDAMADKAIAELNGREMENNQLKVDVAKPMG
RFJG01000025.1_8_5905_6165_1_ID=61_8;partial=00;start_type=ATG;rbs_motif=GGA/GAG/AGG;rbs_spacer=5-10bp;gc_cont=0.464                                                                                                                                             KKVYVGNWSTKEDELRELFSSYGDIEEVVVIFGFVTFANDEDADKAISEMDGKEVGGRNIKVSEARPME
PSPM01000015.1_5_4643_5041_-1_ID=34_5;partial=00;start_type=ATG;rbs_motif=None;rbs_spacer=None;gc_cont=0.336                                                                                                                                                     TRIYVGNFRVGHDDLVELFSPHGEIVDAVVVFGFVTYADEASANKAVAEMDGKEIDGRALKVNEARPRD
PSPR01000008.1_55_74812_76215_1_ID=2_55;partial=00;start_type=ATG;rbs_motif=GGA/GAG/AGG;rbs_spacer=5-10bp;gc_cont=0.478                                                                                                                                          ARIYVGNFKASEDELAALFRDDCESVHAQWAFAFVTVKPESAAKAVAEKLNGYEMMGRTLKVEVSKPRD
SOIM01000025.1_11_12424_12699_1_ID=50_11;partial=00;start_type=GTG;rbs_motif=AGGAG;rbs_spacer=5-10bp;gc_cont=0.514                                                                                                                                               MNIYVGNHDVTETELREAFEASGEVSSCKIIFGFIEMPTDEEAKKAMAELNGTEMKGQAITVNEARPRN
JAACWA010000006.1_1_1_309_-1_ID=12_1;partial=10;start_type=ATG;rbs_motif=None;rbs_spacer=None;gc_cont=0.350                                                                                                                                                      KKLFVGNFKTTTEDLEKMFSEFGELEEVNVVFGFVTFFEDNEADKAISEMNEKEVNGRKINVNEAKEKE
DSBQ01000009.1_38_36686_36955_-1_ID=11_38;partial=00;start_type=GTG;rbs_motif=AGGAGG;rbs_spacer=5-10bp;gc_cont=0.556                                                                                                                                             HKLYVGNHKVTGDDLKELFSEFGTIKEVEVVFGFVTFDTLEGAERAREVMGGKEFEGRTLRVEDARPAF
WOYO01000089.1_6_4903_5148_-1_ID=35_6;partial=00;start_type=ATG;rbs_motif=GAGG;rbs_spacer=8bp;gc_cont=0.443                                                                                                                                                      NRLYIGNYSATNDELRQLFSSYGNVKEVKVIFGFVEMGSEEEAKKAMEALNGKDFKGRSLKIDEARESQ
WJLK01000125.1_3_808_1089_1_ID=107_3;partial=00;start_type=ATG;rbs_motif=None;rbs_spacer=None;gc_cont=0.344                                                                                                                                                      NKIFVGNFEVSKEDLEKHFSEFGEIEETRLIFGFITFKEKESADKAIQETNNKEFHGRELKVSIAKPME
JACPIM010000006.1_108_79024_79305_1_ID=14_108;partial=00;start_type=ATG;rbs_motif=GGAGG;rbs_spacer=5-10bp;gc_cont=0.323                                                                                                                                          TKVYIGNFSVDTEGLKALFSKFESITEVTVIFGFITFSDDEEAKKAISEMNGKEVEGRALKVNEARPME
JACPHA010000014.1_4_1846_2103_1_ID=3_4;partial=00;start_type=GTG;rbs_motif=AGGAGG;rbs_spacer=5-10bp;gc_cont=0.438                                                                                                                                                AKVYVGNFSFTDKDLKELFSKYGELIEAVVIFGFVTFADHSAAQKAIAEMNGKESHGRQLKVNEARPME
JACQLK010000034.1_22_9467_9838_-1_ID=24_22;partial=00;start_type=ATG;rbs_motif=None;rbs_spacer=None;gc_cont=0.481                                                                                                                                                KKVYVGNFSIDDEKLREVFSEFGEVEEATVIFGFVTFTNDADADKAISEMNDKEVEGRAVKVSEAKPME
JACRDJ010000016.1_7_6970_7257_-1_ID=52_7;partial=00;start_type=ATG;rbs_motif=AGG;rbs_spacer=8bp;gc_cont=0.528                                                                                                                                                    KKLFVGGFSVTKEQLRDMFAQYGSIVDAIVIFGFVTFDQDGDATNAVAEMNGKSIEGRTIVVNEARPME
JADHVH010000008.1_22_11193_11483_1_ID=11_22;partial=00;start_type=ATG;rbs_motif=None;rbs_spacer=None;gc_cont=0.351                                                                                                                                               KKIYVGNWSVDHDKLKELFASYGDIEEATVIFGFVTYVNDADADKAIAEMNEKDIEGRPLKVNEAKPRE
VGKR01000003.1_14_8503_8763_-1_ID=3_14;partial=00;start_type=ATG;rbs_motif=None;rbs_spacer=None;gc_cont=0.349                                                                                                                                                    KRIYVGNWSVIKVRLEALFSPFGEIEEALVIFGFVTYKKNADADKAIKEMNDKDVEGRKLVVREAKPLK
VGKP01000001.1_46_36126_36440_-1_ID=1_46;partial=00;start_type=ATG;rbs_motif=None;rbs_spacer=None;gc_cont=0.419                                                                                                                                                  KKLYVGNYSINNDKLKELFAAYGEVVEATVIFGFVTLADDAQADKAIQEMNGKDIEGRQLVVNEARPME
VGKQ01000050.1_2_1379_1666_-1_ID=50_2;partial=00;start_type=ATG;rbs_motif=TAA;rbs_spacer=12bp;gc_cont=0.361                                                                                                                                                      MKLYVGNWEVKDVDLKEAFSKFGEVTEAVVIFGFVTFADDEAAKKAISEMNDKEIKGRAIKVNEAKPME
JAFGPA010000018.1_8_6496_6756_-1_ID=23_8;partial=00;start_type=ATG;rbs_motif=GGAG/GAGG;rbs_spacer=5-10bp;gc_cont=0.425                                                                                                                                           KKLYVGNYEMSGEDIKREFSEYGEVSDVFIVFAFVTFTDGEEADRAVAEMNGKEVGGRKIVVSEARPQP
JAFGOM010000032.1_3_3500_3856_-1_ID=34_3;partial=00;start_type=ATG;rbs_motif=GGA/GAG/AGG;rbs_spacer=5-10bp;gc_cont=0.513                                                                                                                                         KRLYVGNYSVNESDLRELFGAFGEVESVKVIFAFVEMASTEQAEAAMAELNETEYQGRTLRIDEARPMQ
JAFGKW010000029.1_18_21195_21458_-1_ID=33_18;partial=00;start_type=TTG;rbs_motif=GGAGG;rbs_spacer=5-10bp;gc_cont=0.371                                                                                                                                           HKIYLGNHSLTKEEITDIFSEFGNIQSVKLRFGFIKYKTLEGAQKAIDAMNGKELHGRTLKVEDARPVR
JAFGQX010000033.1_4_1971_2294_1_ID=54_4;partial=00;start_type=ATG;rbs_motif=GGAG/GAGG;rbs_spacer=5-10bp;gc_cont=0.451                                                                                                                                            KKLYVGNYSLTKEDLVNLFSSYGEISDAVLIFGFVTFENDEDADKAIAEMDGKEVEGMNIKVNVARPME
JAFCGC010000006.1_43_24291_24620_-1_ID=5_43;partial=00;start_type=GTG;rbs_motif=TTT;rbs_spacer=15bp;gc_cont=0.327                                                                                                                                                MKIYVGNFTIEDDKLKELFAPYGEIEEAIVIFGFVTFKEDESAKKAIAEMNDKEVEGRKLKVNEAKPMD
JAFCEV010000010.1_6_3492_3866_-1_ID=6_6;partial=00;start_type=ATG;rbs_motif=None;rbs_spacer=None;gc_cont=0.333                                                                                                                                                   KKIYVGNFSVTLERLKELFSPYGQIEDAIVMFGFVTFSNDGDADKAIAEMNHKSVEGRDLKVKEAIPLK
JAFCEV010000042.1_2_346_630_-1_ID=12_2;partial=00;start_type=ATG;rbs_motif=TAA;rbs_spacer=13bp;gc_cont=0.330                                                                                                                                                     MKIYIGNFKIDNEALKNLFSSYGEIEEAVVIFGFVTFKEDADAKKAIAEMNGKKVEERELKVNEAKPME
JAFCEJ010000003.1_30_23158_23460_1_ID=6_30;partial=00;start_type=ATG;rbs_motif=None;rbs_spacer=None;gc_cont=0.337                                                                                                                                                SKIYVGNFSVSQDQLRELFSEFGEITEVTLIFGFIVFAKKEDAEKAIAKMNEKEIEGRELKVSKAKPVD
JAFCEL010000001.1_11_8282_8584_-1_ID=1_11;partial=00;start_type=ATG;rbs_motif=None;rbs_spacer=None;gc_cont=0.343                                                                                                                                                 MKLYVGNWSIDDEGLKTLFSSY-EVSEANVLFGFVVIENDESAKKAIEELNGKEVEGREIRVNEAQPFD
JAFCDU010000013.1_4_2620_2871_-1_ID=19_4;partial=00;start_type=ATG;rbs_motif=TAAA;rbs_spacer=14bp;gc_cont=0.365                                                                                                                                                  MKLYIGNWSVDDVKLKELFSSYGDVTEANVIFGFVTFATDKSAQKAISEMDGKEVEGRALKVSKARPMR
JAFCDK010000001.1_13_13203_13484_1_ID=55_13;partial=00;start_type=ATG;rbs_motif=None;rbs_spacer=None;gc_cont=0.305                                                                                                                                               MKIYVGNFSVDEEGLKKLFEAFNP-EESTLIFGFLTISDEEAAKKAISEMNGKEVEGRELKVSEARPQE
JAFCDI010000009.1_22_12903_13232_1_ID=4_22;partial=00;start_type=ATG;rbs_motif=None;rbs_spacer=None;gc_cont=0.312                                                                                                                                                KKIYVGNFSVTLERFKELFSQYGEIEDAIVMFGFITFVNEADAEKALAEMNNKKVEGRELKVKEARPLE
JAGVXG010000008.1_73_46742_47086_-1_ID=4_73;partial=00;start_type=ATG;rbs_motif=None;rbs_spacer=None;gc_cont=0.443                                                                                                                                               MKVYVGNFSVDDEKLRELFAPFGDIEEVQVIFGFVTFANKEDAEKAIAKMNDKETEGRNLKVNEAKPMD
JAGVXF010000016.1_9_9968_10327_1_ID=1_9;partial=00;start_type=ATG;rbs_motif=None;rbs_spacer=None;gc_cont=0.419                                                                                                                                                   MKLYIGNFNVTEEDLKNAFSKFGNIEEASIIFAFVTFSDDESGKKAISEMDGKDFEGRALKVSVAKPME
JAGVXF010000013.1_26_24136_24414_-1_ID=25_26;partial=00;start_type=ATG;rbs_motif=None;rbs_spacer=None;gc_cont=0.355                                                                                                                                              KKVYVGNFKYRGKELRELFSRFGEVEFATVIFGFVTFVNDADADKAISEMNGKETEGRQLTVNEAKPRE
JAGVXA010000007.1_35_24122_24421_1_ID=12_35;partial=00;start_type=ATG;rbs_motif=None;rbs_spacer=None;gc_cont=0.367                                                                                                                                               MKVYVGNYKVTDKDLKEMFSEYGEVTEAVVIFGFVTFENDEEANQAIEAMNGKDIEGRELKVNEARPMK
JAGVWS010000014.1_22_15140_15478_1_ID=1_22;partial=00;start_type=ATG;rbs_motif=None;rbs_spacer=None;gc_cont=0.472                                                                                                                                                MKIYVGNYSIGNKELSELFASYGEVAEATVIFGFVTINDDEAAQKAISEMNGKEIEGRQIKVNEAKPMD
JAGVWR010000024.1_7_3800_4177_1_ID=30_7;partial=00;start_type=TTG;rbs_motif=None;rbs_spacer=None;gc_cont=0.415                                                                                                                                                   AKVYVGNFSFTDKELAEAFSSFGEITEAVVIFGFVTFASKESADKAISEMNGKEVAGRALKVSEAVPME
JABIDC010000004.1_74_68718_68987_-1_ID=7_74;partial=00;start_type=ATG;rbs_motif=TTT;rbs_spacer=3bp;gc_cont=0.381                                                                                                                                                 ---------MTLEDLKNEFSKYGAVEDAVIIFGFITFTNDADAQKAIAELNGKEIEGRELTVNEARPME
LTBL01000001.1_70_66637_66906_-1_ID=1_70;partial=00;start_type=GTG;rbs_motif=AGGAGG;rbs_spacer=5-10bp;gc_cont=0.563                                                                                                                                              HKLYVGNHSVSEDDLKELFSEFGTITDIEMHFGFVTYETLEGAERAREVMAGKEFGGRTLRVEDARPVF
JAHJDH010000018.1_8_4919_5188_-1_ID=41_8;partial=00;start_type=ATG;rbs_motif=GGAG/GAGG;rbs_spacer=5-10bp;gc_cont=0.407                                                                                                                                           KKLYVGNFRLGADKLKELFSAYGEVSDVFIVFAFVTFTDGEAGDKAIAELNGKEVEGRNMVVSEARPPT
JAHJCT010000011.1_110_101741_101998_1_ID=36_110;partial=00;start_type=ATG;rbs_motif=GGAG/GAGG;rbs_spacer=5-10bp;gc_cont=0.407                                                                                                                                    KKLYIGNYSVTNEQLKELFAGCGDVTDAQVIFGFVTFADEAGAEKAVNEMNGKDVEGRQLRVSEARPPR
JAHIWS010000023.1_30_28562_28882_-1_ID=18_30;partial=00;start_type=ATG;rbs_motif=AGGAGG;rbs_spacer=5-10bp;gc_cont=0.343                                                                                                                                          MKIYVGNFSIDSEKLKELFTQFGDIEEATVIFGFVTFKDDEAAKKAIAEMNDKEVEGRQLKVNEAKPMD
JAHIVP010000023.1_71_49538_49885_1_ID=35_71;partial=00;start_type=ATG;rbs_motif=None;rbs_spacer=None;gc_cont=0.374                                                                                                                                               NKIYVGNYSVTFDKLKELFQEFGDIEEATVIFGFVTFKDDASVEKAVADMNGKEIDGREIKVNEARPRE
JAHJTO010000023.1_10_10463_10747_-1_ID=10_10;partial=00;start_type=ATG;rbs_motif=GGAGG;rbs_spacer=5-10bp;gc_cont=0.411                                                                                                                                           VKLYVGNWSIKDAELKDLFAKFGEVSEAIVIFGFVTFASKENADAAIAEMNGKEIEGRAMKVSEAKPME
JAHJRR010000100.1_7_4916_5230_1_ID=94_7;partial=00;start_type=ATG;rbs_motif=None;rbs_spacer=None;gc_cont=0.425                                                                                                                                                   MKVYVGNFTVDSEKLKAMFASYGDIEEATVIFGFVTFQNDESAKKAVSEMNDKEVEGRALKVNEARPME
CABMGN010000008.1_244_206962_207297_-1_ID=8_244;partial=00;start_type=ATG;rbs_motif=None;rbs_spacer=None;gc_cont=0.399                                                                                                                                           KKVYVGNFSFGFEKLKEIFSAFGSVDEASVIFGFVTFSNDADADKAIAEMDGKEFEGRALKVSEATPFD
CABMJJ010000007.1_114_95564_95896_-1_ID=7_114;partial=00;start_type=ATG;rbs_motif=GGAG/GAGG;rbs_spacer=5-10bp;gc_cont=0.450                                                                                                                                      KKLYVGNFSVTQEQLKDLFAPLGEVTEVTLIFGFVTITDDEVALKAISEMNGKDIEGRQITVSEARPMG
NZ_CM001436.1_565_590232_590483_-1_ID=1_565;partial=00;start_type=ATG;rbs_motif=None;rbs_spacer=None;gc_cont=0.417                                                                                                                                               HKVYVGNHYVTEEEIEDLFAEFGDIMSVKIKFAFVEYSTIEEAENAIHGTNGKEFSGRTLKVEDAGPVR
NZ_JAAAWJ010000031.1_11_9954_10331_1_ID=72_11;partial=00;start_type=ATG;rbs_motif=AGGAG;rbs_spacer=5-10bp;gc_cont=0.484                                                                                                                                          HKLYVGNHSMTEENLREVFSGFGKLTSVKIIFGFVAYATLEEAEEARKAMAGKEFEGRTLRVEDARPIY
NZ_JAAAWJ010000031.1_12_10699_10947_1_ID=72_12;partial=00;start_type=ATG;rbs_motif=GGAG/GAGG;rbs_spacer=5-10bp;gc_cont=0.458                                                                                                                                     HKLYVSNHSMTARDLRDLFTGFGEIKEVQIISGFVTFATLEQAELAQKSLSGREFEGKTLHIEKAHPTT
NYTH01000052.1_7_7040_7324_-1_ID=52_7;partial=00;start_type=ATG;rbs_motif=GGA/GAG/AGG;rbs_spacer=5-10bp;gc_cont=0.611                                                                                                                                            NKLYVGNYSVTEDQLRDLFEPYGEITDLAMIFGFITFAQQQSAEKAL-ELNGNDLGGRPLKVNVATEKG
PQAJ01000026.1_27_41553_41861_1_ID=26_27;partial=00;start_type=ATG;rbs_motif=GGA/GAG/AGG;rbs_spacer=5-10bp;gc_cont=0.683                                                                                                                                         KKLFVGSWDTNDSKLLQAFSRFGEITEAKVIFGFVTFEDDEAADRAIAALNGTDLDGRTIKVNVAQE--
PWKZ01000225.1_2_1332_1631_1_ID=110_2;partial=00;start_type=ATG;rbs_motif=GGA/GAG/AGG;rbs_spacer=5-10bp;gc_cont=0.653                                                                                                                                            KKVFVGGWGTNDDGLQEAFGRFGDVEEAKVIFGFVTFAESSSADQAVSEMNGTDLDGRTLKVDIAQD--
JACOTG010000273.1_1_227_553_1_ID=279_1;partial=00;start_type=ATG;rbs_motif=AGGAG;rbs_spacer=5-10bp;gc_cont=0.648                                                                                                                                                 VSVYIGNYKTNEAEIRSLFEPFGSLERVNIVFAFVDFTKKEDADRAIAELNGSSMGGRQLNVSEARPRQ
CAIVJW010000111.1_2_1364_1753_1_ID=111_2;partial=00;start_type=ATG;rbs_motif=None;rbs_spacer=None;gc_cont=0.749                                                                                                                                                  NRLYVGNYNTTRESLEAAFAAAGEVREISMPFAFVTMGSAQAANSAISQLNGSMLDGRPLKVNEAQERP
