# Supplementary material for: Evolution of promoter-proximal pausing enabled a new layer of transcription control
Source: bioRxiv. 2024 Oct 12:2023.02.19.529146. Preprint. [Version 2] doi: 10.1101/2023.02.19.529146 (PMC11482795; doi:10.1101/2023.02.19.529146)
Supplement: Supplement 1 [file media-1.zip › Other Supplemental Materials/NELFE/NELFENELFqueriesalleval10_taxatrimmed.linsi.fasta]

>EP00441_Pelagodinium_beii_P035190_CAMPEP_0197629532_NCGR_PEP_ID_MMETSP1338-20131121_7341_1_TAXON_ID_43686_ORGANISM_"Pelagodinium_beii_Strain_RCC1491"_NCGR_SAMPLE_ID_MMETSP1338_ASSEMBLY_ACC_CAM_ASM_000754_LENGTH_153_DNA_ID_CAMNT_0043200583_DNA_START_1_DNA
------------------------------------------------------------
------------------------------------------------------------
------------------------------------------------------------
------------------------------------------------------------
------------------------------------------------------------
------------------------------------------------------------
------------------------------------------------------------
----XGGKANKTLLQGAFGEFGHIIKIETPLNGSAAYISFDKKADAEDAVKYMDGESIDG
MKVTVARADSRPPPRKPREGGPENPRNEREEKPENRRGEQKREDNRGRSRN---KDREKD
KEKD-REKDKEKD-RDKDRRDRD--------------------------KDRDRDRDRDR
DRRKRSAK
>EP00745_Piridium_sociabile_P002909_TRINITY_DN117818_c0_g1_i1.p1_TRINITY_DN117818_c0_g1_TRINITY_DN117818_c0_g1_i1.p1_ORF_type_5prime_partial_len_117_score_31.49_TRINITY_DN117818_c0_g1_i1_191-541
------------------------------------------------------------
------------------------------------------------------------
------------------------------------------------------------
------------------------------------------------------------
------------------------------------------------------------
------------------------------------------------------------
----------------------------------------------------------GQ
TVYVHGMGVTEDILRSAFSNFGTIVNINIEKERNNGFVTFEKMESADQAIANMNGSMTSN
VQLKVSMAHRQPTFDNVPD-PSNAT---------------------WSSI------AASK
SQKGPSRKDD----RDVVTYDTDDLF----------------------------------
--------
>EP00057_Strongylocentrotus_purpuratus_P032969_XP_789598.2_PREDICTED_negative_elongation_factor_E_Strongylocentrotus_purpuratus
-------------------------------------MGYSNKLTEEEEMLQKKFAKLRK
KKKMIQQLRQSKSNP-QTPTTPQP------------------------KATKR-------
-PAETSQEDARELAKKVLAAQHSKSNKPEN------------------------------
---------------------------K--EKGFKRSRNLERQRNQDKPVSAA--PSYKP
FDDHKSG-----LRGANEQSSSPSV----------------DSSKKSLYDSFVSSGTL--
------EDEKRG------------------------------------------------
-------------------------------------------------FNQEGGKKQGH
TIFVTSPEISEDLCKQAFSRFGTMANVSLEVERKRAFITFDKMEDADKAIEEMNGTMVNG
MTVRVAMARRQPSLEAVQN-NTNSP---------------------WTKI------AGGI
T-KT-RPKDS----REVVVYDNDDPFA---------------------------------
--------
>EP00059_Ciona_intestinalis_P004836_XP_002128038.1_negative_elongation_factor_E-like_Ciona_intestinalis
-------------------------------------MVFSSKLTEEEQMLKRQYEVLRN
LKKELKVLTLKRKQA-QEESSGNTASSNKQNKTILPGTKGPGTKPQDFLATKQKLAVKPI
KSFNA--AANTEAAKQLLKSGAIH-VKAE-------------------------------
---------------------------K--KTAFKRSSNLKR-KLTT-ETDQTKRSTFQS
FSTGSD-----STGTDNEEIAESKI--------S----KLDTDNAQPISEHYKPKKEQRT
R-----APRREK------------------------------------------------
-------------------------------------------------KTEKKAPRKGN
TLYVHGYVVSEKMIEQYFSKFGNIIKVNMEREKNSAFVSYDTFEAAEHAISELDDSLVDD
CRVKVSLARHQPLLASV---TQETP---------------------WGGL------AERG
DKGA-SIPDS----RTLVTYGDD-LF----------------------------------
--------
>EP00067_Danio_rerio_P000337_NP_001002375.1_negative_elongation_factor_E_Danio_rerio
------------------------------------MAIFPSSLTEDEEALQKKYAKLKK
KKKALMALKKQSSTN-QTSQT----------------------------GLKRTLSDQP-
-VVDT--ATATEQAKMLVKSGAISAIKSEN------------------------------
---------------------------K--NSGFKRSRMLEG-KLKDPEKGPA--PAFLP
FQRS--------VSTDEEPPDSAK-----------------RIHRKSLYESFVP-GDRSR
D-----EEAGMP----------------------SRDSERDREREMDWERDRERDRDRER
DRERGRERERDRERERDRSRDGERDRERDRDRDRERDRERDGPYRRSDSYPERRGVRKGN
TVYVYGTGLVEDSLRTAFAQHGNIIDLSMDSPRNCAFVTFEKIESADQAVAELNGTTVGD
VNIKVSIARKQPMLDAA---TGKSV---------------------WASL------AVQN
SAKG-SYRDK----RSQVVYSED-FL----------------------------------
--------
>EP00067_Danio_rerio_P023863_XP_005170084.1_negative_elongation_factor_E_isoform_X2_Danio_rerio
------------------------------------MAIFPSSLTEDEEALQKKYAKLKK
KKKALMALKKQSSTN-QTSQT----------------------------GLKRTLSDQP-
-VVDT--ATATEQAKMLIKSGAISAIKSEN------------------------------
---------------------------K--NSGFKRSRMLEG-KLKDPEKGPA--PAFLP
FQRS--------VSTDEEPPDSAK-----------------RIHRKSLYESFVP-GDRSR
D-----EEAGMP----------------------SRDSERDREREMDWERDRERDRDRER
DRERGRERERDRERERDRSRDGERDRERDRDRDRERDRERDGPYRRSDSYPERRGVRKGN
TVYVYGTGLVEDSLRTAFAQHGNIIDLSMDSPRNCAFVTFEKIESADQAVAELNGTTVGD
VNIKVSIARKQPMLDAA---TGKSV---------------------WASL------AVQN
SAKG-SYRDK----RSQVVYSED-FL----------------------------------
--------
>EP00067_Danio_rerio_P037818_XP_021323721.1_negative_elongation_factor_E_isoform_X1_Danio_rerio
MTTDYVIFTRQVRIYCRRSSH----KIYSLNLGSSKMAIFPSSLTEDEEALQKKYAKLKK
KKKALMALKKQSSTN-QTSQT----------------------------GLKRTLSDQP-
-VVDT--ATATEQAKMLIKSGAISAIKSEN------------------------------
---------------------------K--NSGFKRSRMLEG-KLKDPEKGPA--PAFLP
FQRS--------VSTDEEPPDSAK-----------------RIHRKSLYESFVP-GDRSR
D-----EEAGMP----------------------SRDSERDREREMDWERDRERDRDRER
DRERGRERERDRERERDRSRDGERDRERDRDRDRERDRERDGPYRRSDSYPERRGVRKGN
TVYVYGTGLVEDSLRTAFAQHGNIIDLSMDSPRNCAFVTFEKIESADQAVAELNGTTVGD
VNIKVSIARKQPMLDAA---TGKSV---------------------WASL------AVQN
SAKG-SYRDK----RSQVVYSED-FL----------------------------------
--------
>EP00074_Homo_sapiens_P032649_NP_002895.3_negative_elongation_factor_E_Homo_sapiens
------------------------------------MLVIPPGLSEEEEALQKKFNKLKK
KKKALLALKKQSSSS-TTSQG----------------------------GVKRSLSEQP-
-VMDT--ATATEQAKQLVKSGAISAIKAET------------------------------
---------------------------K--NSGFKRSRTLEG-KLKDPEKGPV--PTFQP
FQRS--------ISADDDLQESSR-----------------RPQRKSLYESFVSSSDRLR
ELGPDGEEAEGPGAGDGPPRSFDWGYEERSGAHSSASPPRSRSRDRSHERNRDRDRDRER
DRD--RDRDRDRERDRDRDRDRDRDRERDRDRERDRDRDREGPFRRSDSFPERRAPRKGN
TLYVYGEDMTPTLLRGAFSPFGNIIDLSMDPPRNCAFVTYEKMESADQAVAELNGTQVES
VQLKVNIARKQPMLDAA---TGKSV---------------------WGSL------AVQN
SPKG-CHRDK----RTQIVYSDD-VYKENLV-DGF-------------------------
--------
>EP00074_Homo_sapiens_P058900_XP_006715268.1_negative_elongation_factor_E_isoform_X1_Homo_sapiens
------------------------------------MLVIPPGLSEEEEALQKKFNKLKK
KKKALLALKKQSSSS-TTSQG----------------------------GVKRSLSEQP-
-VMDT--ATATEQAKQLVKSGAISAIKAET------------------------------
---------------------------K--NSGFKRSRTLEG-KLKDPEKGPV--PTFQP
FQRS--------ISADDDLQESSR-----------------RPQRKSLYE-----SDRLR
ELGPDGEEAEGPGAGDGPPRSFDWGYEERSGAHSSASPPRSRSRDRSHERNRDRDRDRER
DRD--RDRDRDRERDRDRDRDRDRDRERDRDRERDRDRDREGPFRRSDSFPERRAPRKGN
TLYVYGEDMTPTLLRGAFSPFGNIIDLSMDPPRNCAFVTYEKMESADQAVAELNGTQVES
VQLKVNIARKQPMLDAA---TGKSV---------------------WGSL------AVQN
SPKG-CHRDK----RTQIVYSDD-VYKENLV-DGF-------------------------
--------
>EP00074_Homo_sapiens_P064970_XP_011513215.1_negative_elongation_factor_E_isoform_X2_Homo_sapiens
------------------------------------------------------------
------------------------------------------------------------
--MDT--ATATEQAKQLVKSGAISAIKAET------------------------------
---------------------------K--NSGFKRSRTLEG-KLKDPEKGPV--PTFQP
FQRS--------ISADDDLQESSR-----------------RPQRKSLYESFVSSSDRLR
ELGPDGEEAEGPGAGDGPPRSFDWGYEERSGAHSSASPPRSRSRDRSHERNRDRDRDRER
DRD--RDRDRDRERDRDRDRDRDRDRERDRDRERDRDRDREGPFRRSDSFPERRAPRKGN
TLYVYGEDMTPTLLRGAFSPFGNIIDLSMDPPRNCAFVTYEKMESADQAVAELNGTQVES
VQLKVNIARKQPMLDAA---TGKSV---------------------WGSL------AVQN
SPKG-CHRDK----RTQIVYSDD-VYKENLV-DGF-------------------------
--------
>EP00074_Homo_sapiens_P090354_XP_016866788.1_negative_elongation_factor_E_isoform_X3_Homo_sapiens
------------------------------------------------------------
------------------------------------------------------------
--MDT--ATATEQAKQLVKSGAISAIKAET------------------------------
---------------------------K--NSGFKRSRTLEG-KLKDPEKGPV--PTFQP
FQRS--------ISADDDLQESSR-----------------RPQRKSLYE-----SDRLR
ELGPDGEEAEGPGAGDGPPRSFDWGYEERSGAHSSASPPRSRSRDRSHERNRDRDRDRER
DRD--RDRDRDRERDRDRDRDRDRDRERDRDRERDRDRDREGPFRRSDSFPERRAPRKGN
TLYVYGEDMTPTLLRGAFSPFGNIIDLSMDPPRNCAFVTYEKMESADQAVAELNGTQVES
VQLKVNIARKQPMLDAA---TGKSV---------------------WGSL------AVQN
SPKG-CHRDK----RTQIVYSDD-VYKENLV-DGF-------------------------
--------
>EP00076_Gallus_gallus_P029946_XP_015154253.1_negative_elongation_factor_E_Gallus_gallus
------------------------------------MLTLPPGLTEEEEALQKRFAKLRK
KKKALLALKKQQSNTGPSSQG----------------------------GIKRSMSDQP-
-PVDT--ATATEQAKLLVKSGAISAIKAET------------------------------
---------------------------K--NSGFKRSRTLEG-KLKDPEKGPA--PTFQP
FQRS--------VSADDDTPES-R-----------------RPQRKSLYESFVSASERLR
E-----PEAGGG-RGDPPERG---------------------------------------
------------------ERDRRLDWEQEPEPEERGGREREASFRRSDSFPERPSPRKGN
TLYVHGAELSPELLRSAFSPFGAIIDLSLDSPRNCAFVTYEKMESADQAMAELNGAVVQD
VQLRVSIARKQPLLDAA---TGKSL---------------------WGSL------AVKN
SAKG-SHRDK----RAQVVYNED-LFGGQ-------------------------------
--------
>EP00090_Calanus_glacialis_P035996_TRINITY_DN61417_c0_g1_i1.p1_TRINITY_DN61417_c0_g1_TRINITY_DN61417_c0_g1_i1.p1_ORF_type_complete_len_285_score_114.88_TRINITY_DN61417_c0_g1_i1_97-951
-----------------------------------MVLHFPNKLTEEEEALQSKYAKLRR
KKKQLQDVNKPKQEP-EQN------------------------------KLKR-------
-PSEA--KDAKEVAKKLMKSGAMKAIKNSL------------------------------
-QK-E------KSK------------DEKTIGSFKRSKGFER-KLNGMDRAMS---SYQP
FSATHGPGGGFDTGGEDFEPEIPEALQ--------------KSKQKNLYENFVKERDR--
------EERGLK------------------------------------------------
-------------------------------------------------EDTQNKPRVGH
TVYVYGYGITEDMLRTTFTQYGQIVNISMEVEKNCGFITYEKVESTERSIAEVNGTQVGG
VQLKVSLARRQPVIDPINDASSSST---------------------WSTI------AASH
SQKG-SHRDK----REMVTYDED-IF----------------------------------
--------
>EP00096_Caligus_rogercresseyi_P015025_TRINITY_DN747_c0_g1_i1.p1_TRINITY_DN747_c0_g1_TRINITY_DN747_c0_g1_i1.p1_ORF_type_5prime_partial_len_313_score_96.63_TRINITY_DN747_c0_g1_i1_39-977
-------FNHK-RDFCLSDGLIGVILVISL-LRIMVYVNFPSQLTDEELMLQGKYGKLKK
KKKQLAALKAPKPSE-ADK------------------------------VSKK-------
-VMEA--RDSKEVAKKLLRSGALQAIQKSV------------------------------
-EKNE----------------------K--SKGFKRSQGWER-KCAD-PRALS---GYQP
FSATHGPGGGFDTGADDLNPDPPPSAPPPTAASSSSSSSSGNKKVKDLYESFVSARDR--
------EER---------------------------------------------------
----------------------------------------------------KGDKGGAH
TVYVHGFNVTQELLRSTFSPLGKIVNISMEVDKNCGFITFEKEETAVRAIADFHEATVQG
ISLKVTKARRQIIVDPINDASSSAT---------------------WSSI------AASH
SQKG-SYNDK----RDLVTYDLD-IF----------------------------------
--------
>EP00099_Drosophila_melanogaster_P021112_NP_648241.1_negative_elongation_factor_E_Drosophila_melanogaster
----------------------------------MVYIHFPNNLTEEEQMLQAKYQKLKK
KKKALQAHKAPKPEP-ESSL-----------------------------TLKR-------
-PTDA--RDAREVARKLIKSGAIPAIQKQT------------------------------
---------------------------KQDQTSFKRPKGQERAKRSTSETTVA---SYQP
FSSTQN-----DVAQETIISEIIKE----------------EPRRQNLYQHFATERDR--
------EERGMP------------------------------------------------
-------------------EKV--------------------PMDT----AQPEKPRAGN
TIFVSGNKVTEDFLKKTFNDYGTIVNVSMEIEKSRGFVSFAKPESADRAIAEIHGKNVNG
INLQVQLARRQPQIEPINDASSSAV---------------------WSSI------AASK
SQKG-SHKDH----REMVQYDED-FLL---------------------------------
--------
>EP00103_Capitella_teleta_P008961_ELT95924.1_hypothetical_protein_CAPTEDRAFT_219286_Capitella_teleta
----------------------------------MVYIHLPNHLTDEEEMLQKKFAKLRK
KKKAVLALRAPKPEP-KPEVVE---------------------------TKKR-------
-PAEAA-ADATAQAKKLLKLGVVVQIKYSNLVTRGMFFIQVLDRNVKVQTSFWFMDKQVR
IEDLEQLQVQFKSREFGLLKAIKLGVDKKDQHSFKRTK-----RQKETEKAPV---GFQP
YSPVHTP---------EFEPEKPNPE----GIS--------RPRIKSLQESFISAARR--
------ESEGVG------------------------------------------------
-------------------RPEYRKISLDAQRQWCDITCYVGPYER----RERRAPKKGK
TIYVKGPGLNEEILHSAFGSIGNIVNVSMEAERNNGFVTFETMEAAADAIKQMHECKVGN
VQLHVSMAFNQPSFDPPPPTISSTSGGVSEV---------------WGSMFFCLFAAKSK
SKKA-PESDQAGEGRDVVAYDVD-MFDM--------------------------------
--------
>MSDW01000002.1_263_271726_272118_1_ID=2_263;partial=00;start_type=ATG;rbs_motif=None;rbs_spacer=None;gc_cont=0.323
------------------------------------------------------------
------------------------------------------------------------
--MNS--ANSVDYEKIL-------------------------------------------
---------------------------KK-------------------------------
----------------------------------------------------VSSKDY--
----D-------------------------------------------------------
------------------------------------------------------------
------------------------ITVEMLESLDKKFLPYKVIK--DMGVVELVNNSEQV
VLGKISI-KPEPNLRCR---ACGYE---------------------WKTR------KTDG
LPKY-CPRCK----RRLV-YPDD-FYKFKEIADGFKCPHCNEEISFIDLKE---------
-------E
