# Supplementary material for: Evolution of promoter-proximal pausing enabled a new layer of transcription control
Source: bioRxiv. 2024 Oct 12:2023.02.19.529146. Preprint. [Version 2] doi: 10.1101/2023.02.19.529146 (PMC11482795; doi:10.1101/2023.02.19.529146)
Supplement: Supplement 1 [file media-1.zip › Other Supplemental Materials/NELFE/NELFENELFqueriesalleval10_taxatrimmed_aligntrimmed.fasta]

>EP00441_Pelagodinium_beii_P035190_CAMPEP_0197629532_NCGR_PEP_ID_MMETSP1338-20131121_7341_1_TAXON_ID_43686_ORGANISM_"Pelagodinium_beii_Strain_RCC1491"_NCGR_SAMPLE_ID_MMETSP1338_ASSEMBLY_ACC_CAM_ASM_000754_LENGTH_153_DNA_ID_CAMNT_0043200583_DNA_START_1_DNA/1-134
---------------XGGKANKTLLQGAFGEFGHIIKIETPLNGSAAYISFDKKADAEDAVKYMDGESIDGM
KVTVARADSRPPPRKPREGGPENPRNEREEKPENRRGEQKREDNRGRSRN---KDREKDKEKD-REKDKEKD
-RDKDRRDRD
>EP00745_Piridium_sociabile_P002909_TRINITY_DN117818_c0_g1_i1.p1_TRINITY_DN117818_c0_g1_TRINITY_DN117818_c0_g1_i1.p1_ORF_type_5prime_partial_len_117_score_31.49_TRINITY_DN117818_c0_g1_i1_191-541/1-113
---------GQTVYVHGMGVTEDILRSAFSNFGTIVNINIEKERNNGFVTFEKMESADQAIANMNGSMTSNV
QLKVSMAHRQPTFDNVPD-PSNAT---------------------WSSI------AASKSQKGPSRKDD---
-RDVVTYDTD
>EP00057_Strongylocentrotus_purpuratus_P032969_XP_789598.2_PREDICTED_negative_elongation_factor_E_Strongylocentrotus_purpuratus/153-272
FNQEGGKKQGHTIFVTSPEISEDLCKQAFSRFGTMANVSLEVERKRAFITFDKMEDADKAIEEMNGTMVNGM
TVRVAMARRQPSLEAVQN-NTNSP---------------------WTKI------AGGIT-KT-RPKDS---
-REVVVYDND
>EP00059_Ciona_intestinalis_P004836_XP_002128038.1_negative_elongation_factor_E-like_Ciona_intestinalis/188-306
KTEKKAPRKGNTLYVHGYVVSEKMIEQYFSKFGNIIKVNMEREKNSAFVSYDTFEAAEHAISELDDSLVDDC
RVKVSLARHQPLLASV---TQETP---------------------WGGL------AERGDKGA-SIPDS---
-RTLVTYGDD
>EP00067_Danio_rerio_P000337_NP_001002375.1_negative_elongation_factor_E_Danio_rerio/226-344
YPERRGVRKGNTVYVYGTGLVEDSLRTAFAQHGNIIDLSMDSPRNCAFVTFEKIESADQAVAELNGTTVGDV
NIKVSIARKQPMLDAA---TGKSV---------------------WASL------AVQNSAKG-SYRDK---
-RSQVVYSED
>EP00067_Danio_rerio_P023863_XP_005170084.1_negative_elongation_factor_E_isoform_X2_Danio_rerio/226-344
YPERRGVRKGNTVYVYGTGLVEDSLRTAFAQHGNIIDLSMDSPRNCAFVTFEKIESADQAVAELNGTTVGDV
NIKVSIARKQPMLDAA---TGKSV---------------------WASL------AVQNSAKG-SYRDK---
-RSQVVYSED
>EP00067_Danio_rerio_P037818_XP_021323721.1_negative_elongation_factor_E_isoform_X1_Danio_rerio/258-376
YPERRGVRKGNTVYVYGTGLVEDSLRTAFAQHGNIIDLSMDSPRNCAFVTFEKIESADQAVAELNGTTVGDV
NIKVSIARKQPMLDAA---TGKSV---------------------WASL------AVQNSAKG-SYRDK---
-RSQVVYSED
>EP00074_Homo_sapiens_P032649_NP_002895.3_negative_elongation_factor_E_Homo_sapiens/252-370
FPERRAPRKGNTLYVYGEDMTPTLLRGAFSPFGNIIDLSMDPPRNCAFVTYEKMESADQAVAELNGTQVESV
QLKVNIARKQPMLDAA---TGKSV---------------------WGSL------AVQNSPKG-CHRDK---
-RTQIVYSDD
>EP00074_Homo_sapiens_P058900_XP_006715268.1_negative_elongation_factor_E_isoform_X1_Homo_sapiens/247-365
FPERRAPRKGNTLYVYGEDMTPTLLRGAFSPFGNIIDLSMDPPRNCAFVTYEKMESADQAVAELNGTQVESV
QLKVNIARKQPMLDAA---TGKSV---------------------WGSL------AVQNSPKG-CHRDK---
-RTQIVYSDD
>EP00074_Homo_sapiens_P064970_XP_011513215.1_negative_elongation_factor_E_isoform_X2_Homo_sapiens/197-315
FPERRAPRKGNTLYVYGEDMTPTLLRGAFSPFGNIIDLSMDPPRNCAFVTYEKMESADQAVAELNGTQVESV
QLKVNIARKQPMLDAA---TGKSV---------------------WGSL------AVQNSPKG-CHRDK---
-RTQIVYSDD
>EP00074_Homo_sapiens_P090354_XP_016866788.1_negative_elongation_factor_E_isoform_X3_Homo_sapiens/192-310
FPERRAPRKGNTLYVYGEDMTPTLLRGAFSPFGNIIDLSMDPPRNCAFVTYEKMESADQAVAELNGTQVESV
QLKVNIARKQPMLDAA---TGKSV---------------------WGSL------AVQNSPKG-CHRDK---
-RTQIVYSDD
>EP00076_Gallus_gallus_P029946_XP_015154253.1_negative_elongation_factor_E_Gallus_gallus/191-309
FPERPSPRKGNTLYVHGAELSPELLRSAFSPFGAIIDLSLDSPRNCAFVTYEKMESADQAMAELNGAVVQDV
QLRVSIARKQPLLDAA---TGKSL---------------------WGSL------AVKNSAKG-SHRDK---
-RAQVVYNED
>EP00090_Calanus_glacialis_P035996_TRINITY_DN61417_c0_g1_i1.p1_TRINITY_DN61417_c0_g1_TRINITY_DN61417_c0_g1_i1.p1_ORF_type_complete_len_285_score_114.88_TRINITY_DN61417_c0_g1_i1_97-951/161-282
EDTQNKPRVGHTVYVYGYGITEDMLRTTFTQYGQIVNISMEVEKNCGFITYEKVESTERSIAEVNGTQVGGV
QLKVSLARRQPVIDPINDASSSST---------------------WSTI------AASHSQKG-SHRDK---
-REMVTYDED
>EP00096_Caligus_rogercresseyi_P015025_TRINITY_DN747_c0_g1_i1.p1_TRINITY_DN747_c0_g1_TRINITY_DN747_c0_g1_i1.p1_ORF_type_5prime_partial_len_313_score_96.63_TRINITY_DN747_c0_g1_i1_39-977/192-310
---KGDKGGAHTVYVHGFNVTQELLRSTFSPLGKIVNISMEVDKNCGFITFEKEETAVRAIADFHEATVQGI
SLKVTKARRQIIVDPINDASSSAT---------------------WSSI------AASHSQKG-SYNDK---
-RDLVTYDLD
>EP00099_Drosophila_melanogaster_P021112_NP_648241.1_negative_elongation_factor_E_Drosophila_melanogaster/157-277
-AQPEKPRAGNTIFVSGNKVTEDFLKKTFNDYGTIVNVSMEIEKSRGFVSFAKPESADRAIAEIHGKNVNGI
NLQVQLARRQPQIEPINDASSSAV---------------------WSSI------AASKSQKG-SHKDH---
-REMVQYDED
>EP00103_Capitella_teleta_P008961_ELT95924.1_hypothetical_protein_CAPTEDRAFT_219286_Capitella_teleta/232-368
-RERRAPKKGKTIYVKGPGLNEEILHSAFGSIGNIVNVSMEAERNNGFVTFETMEAAADAIKQMHECKVGNV
QLHVSMAFNQPSFDPPPPTISSTSGGVSEV---------------WGSMFFCLFAAKSKSKKA-PESDQAGE
GRDVVAYDVD
>MSDW01000002.1_263_271726_272118_1_ID=2_263;partial=00;start_type=ATG;rbs_motif=None;rbs_spacer=None;gc_cont=0.323/23-102
-----------------------------------ITVEMLESLDKKFLPYKVIK--DMGVVELVNNSEQVV
LGKISI-KPEPNLRCR---ACGYE---------------------WKTR------KTDGLPKY-CPRCK---
-RRLV-YPDD
