# Supplementary material for: Evolution of promoter-proximal pausing enabled a new layer of transcription control
Source: bioRxiv. 2024 Oct 12:2023.02.19.529146. Preprint. [Version 2] doi: 10.1101/2023.02.19.529146 (PMC11482795; doi:10.1101/2023.02.19.529146)
Supplement: Supplement 1 [file media-1.zip › Other Supplemental Materials/Paf1/Paf1accessoryNELFqueriesalleval10hmm1.trimhmmalign.fasta]

>EP00002_Diphylleia_rotans_P002910_TRINITY_DN1190_c0_g1_i1.p1_TRINITY_DN1190_c0_g1_TRINITY_DN1190_c0_g1_i1.p1_ORF_type_complete_len_586_score_116.88_TRINITY_DN1190_c0_g1_i1_218-1975
-QVK...MRFRTRLPEP.PID...CKL..LPVP...L..D.N..........A..RL.VR
....Y............AP....F..S..L..ER.........E..AAL...........
............PAA...A........EP...FL............GI....RVNA..FD
........................AAA.I..Aalqlpssgl...................
...............sttsgpslpsA..PAsvas....lyalPN.........ASLA.SR
VD..D....LV...H.........QAR.................................
............................................................
.....................................................SRNR...
...........................Alekdp......................ifsmd
pVA...KST..E...........VDLGH.EW.LLP.........................
QTY.YQ.PIDEPTRK..........RK.ST...MMDE-...........-------.--.
............................................................
............SAVTEVKI.ETPEDIE........RSFA..EA................
...........QKT..P................................VH...PT....
D.P..N...LK...PVS.VT..PIF...P.......DFD.........RFSN........
....RYTY.VFF.NP.PPI.PQA.................KLNSNVD.............
.....R-L...H.....DKAKQ......................................
..............................S.......V.M...MI.Y....SAH-....
......................--D..KLMT....YMLPKN...P.D.Q.K.....S..-
----........................................................
............................................................
......ESGS....AVS............YVTHSDI......K.FEK...EA......E.
.TSN..............................QRNFVFIHd.................
..............qDK......K...I..VY............................
.........YTD..VA.K.FV-AKSIPKRRK.GHmrm...................dila
EYPRPER.....MD......VRTV...P....LP.D....KNK...R.--.-.---.---
--
>EP00004_Rigifila_ramosa_P016373_TRINITY_DN3881_c0_g1_i2.p1_TRINITY_DN3881_c0_g1_TRINITY_DN3881_c0_g1_i2.p1_ORF_type_5prime_partial_len_374_score_72.96_TRINITY_DN3881_c0_g1_i2_2-1123
FLCR...AKYRNTLPDV.PFD...CKL..LDYP...F..D.I..........S..AL.TT
....Y............SS....S..M..L..ER.........T..HKA...........
............HMH...L........TP...LQ............VL....PIDL..VD
........................PTI.Y..S............................
.........................N..EAm.........gvGT.........RECD.PE
DV..K....LL...Q.........ETL.................................
............................................................
.....................................................ES--...
...........................-................................
.-R...KRT..E...........SGAEV.NW.LLK.........................
HSY.LQ.KSEYGAGF.........lKR.GA...RADQE...........---PGIQ.EE.
............................................................
............EPEEEDEQ.KWHREVE........ASFA..AT................
...........SHR..P................................EH...PS....
N.P..S...LV...PVE.VL..DFF...P.......ARD.........A-GF........
....HYAH.LEF.AV.NPF.ENA.................VQTDSQQp............
....aATE...L.....ALHGY......................................
..............................A.......L.M...RP.-....---D....
......................-DL..QYTM....FYMPPN...K.R.Q.Q.....R..K
-SDG........................................................
............................................................
......APQW....RRA............DHGIKEL......T.AAV...ND......P.
.---..............................VDSYLLSWcgtslsaap.........
......saaadgpssSS......N...R..VL............................
.........YHP..KH.K.HIPLRQTVMKGK.SK..........................
-------.....--......----...-....--.-....---...-.--.-.---.---
--
>EP00005_Dracoamoeba_jomungandri_P008939_CAMPEP_0174263438_NCGR_PEP_ID_MMETSP0439-20130205_18692_1_TAXON_ID_0_ORGANISM_"Stereomyxa_ramosa_Strain_Chinc5"_LENGTH_587_DNA_ID_CAMNT_0015348779_DNA_START_1_DNA_END_1763_DNA_ORIENTATION_
FLCR...MKFGNKLPDI.PFD...PKL..LKYP...F..D.P..........S..RF.TR
....Y............ST....T..S..L..EI.........N..YQH...........
............VLL...T........EP...DL............GI....SIDL..ID
........................PST.Y..D............................
.........................I..PK............NP.........TPLH.PK
DA..R....LV...A.........FKD.................................
............................................................
.....................................................QKEA...
...........................Tqk.............................p
vRR...SSM..M...........ERPAV.SW.LRK........................q
TEY.LS.SDFESTYG.........sKK.KSkdgTMEGRv........giVAEKRAL.EA.
............................................................
............GTLHRTRA.EVVRLIE........NTFE..VA................
...........QRV..P................................VH...KT....
N.K..S...LK...PVE.II..PVF...P.......DFE.........LWSN........
....QYAQ.VVF.DA.DPI.PQD.................LSPDQPDyq...........
..qrlDEL...Q.....WKMSQ......................................
..............................A.......A.V...KG.F....SANMg...
.....................nTKI..PFVA....YMTPRE...K.P.V.D.....K..T
QAQEededddddddfaelfgdseesegsenkketvgenthsqelaeqeiketqevpsadk
qsidtmqidedraskggetekeqgavieeeresaekgkqreeekekekesesemdveqsd
kadkqeKQSN....GVA............YDWIREY......T.YRA...DT......-.
.---..............................NNSYFFVW..................
...............SK......D...G..VY............................
.........YNE..VN.S.KTLLNKIKSKDA.KKs.......................iq
EFGRPGT.....VW......RVDR...D....FV.E....KEN...F.DR.L.DRL.ETL
--
>EP00006_Acanthamoeba_castellanii_P013899_ELR15207_pep_supercontig_Acastellanii.strNEFF_v1_scf7180000084758_676351_677944_-1_gene_ACA1_218610_transcript_ELR15207_gene_biotype_protein_coding_transcript_biotype_protein_coding_description_hypothetical_protein
----...MKFSNTLPPI.PFD...PKL..LTNP...F..D.S..........M..RF.VR
....Y............RT....T..S..L..ET.........S..HQH...........
............TLH...A........EP...DL............GI....PIDL..ID
........................PST.Y..K............................
.........................A..TP............G-.........AALP.PE
DA..V....LI...Q.........VGA.................................
............................................................
.....................................................AETP...
...........................Evk............................kk
kAN...VRE..K...........PSTSV.SW.LRR........................h
TEY.IS.DYEQSTKKv........sRA.-D...SIEARv.........gHATLKRA.EK.
............................................................
............DKRKRTRE.EVVDAID........QGFE..AA................
...........KEI..P................................VH...PT....
D.P..S...LK...PLE.IL..PVF...P.......DHD.........LWAN........
....SYTL.VTF.DA.DPG.RPR.................AQK----.............
.....---...-.....----Q......................................
..............................A.......L.L...KG.F....STEAeae.
...................vglAKQ..SFVA....YLVPKN...D.G.N.D.....D..E
GKGKkkvgded.................................................
..........................................................de
gaaveeVDGK....TAE............YEWVREY......S.FRK...DQ......Q.
.--H..............................SATYFFVW..................
...............DD......E...S..VR............................
.........YNE..IQ.A.KIVLDKIKSQAA.KDa.......................ir
RQARPSH.....SY......VTTR...N....PT.E....DEL...E.AM.E.LAR.D--
--
>EP00008_Paramoeba_atlantica_P003123_CAMPEP_0201491392_NCGR_PEP_ID_MMETSP0151_2-20130828_29676_1_ASSEMBLY_ACC_CAM_ASM_000257_TAXON_ID_200890_ORGANISM_"Paramoeba_atlantica_Strain_621_1__CCAP_1560_9"_LENGTH_271_DNA_ID_CAMNT_0047877731_DNA_START_301_DNA_END_1116_DNA_ORIENTATION_-
----...----------.---...---..----...-..-.-..........-..--.--
....-............--....-..-..-..--.........-..---...........
............---...-........--...--............--....----..TD
........................PDV.Y..R............................
.........................S..AA............FL.........SELD.DV
DK..T....LV...K.........DYG.................................
............................................................
.....................................................SSSK...
...........................-................................
.--...PHG..G...........VQLKA.SW.LRR.........................
TEY.FT.PQVEQTFG..........TS.--...FVEEE...........--GKKQK.--.
............................................................
............ETEELYPE.ERARKIS........KSFE..PI................
...........PKT.aF................................EH...PR....
R.K..N...LK...VDK.VL..PLL...P.......AFG.........LWMN........
....TNFR.AAF.QE.DPK.DFK.................SRKV---.............
.....PNE...S.....VLVSY......................................
..............................T.......I.T...KG.K....DAKGk...
.....................dAVE..TIAN....LSVPPE...P.E.D.D.....E..-
--SPv.......................................................
............................................................
....pdEDDE....ITP............YQQSESF......T.YQM...TA......T.
.EAS..............................TQEYVLML..................
...............DS......K...E..AS............................
.........YFP..INgG.LISLKRKRDLSG.KK..........................
MVKRARK.....ID......----...-....--.-....---...-.--.-.---.---
--
>EP00009_Paramoeba_aestuarina_P000313_CAMPEP_0201510858_NCGR_PEP_ID_MMETSP0161_2-20130828_3400_1_ASSEMBLY_ACC_CAM_ASM_000251_TAXON_ID_180227_ORGANISM_"Neoparamoeba_aestuarina_Strain_SoJaBio_B1-5_56_2"_LENGTH_394_DNA_ID_CAMNT_0047906113_DNA_START_1_DNA_END_1183_DNA_ORIENTATION_
FLCV...TKFNTQLPDF.PFE...PKN..LRFP...F..S.E..........N..RF.IK
....Y............RS....T..S..L..EK.........S..WKR...........
............PIY...T........TP...TL............GI....NLDM..ID
........................PDV.Y..A............................
.........................T..PAh.........hhQS.........ARLD.EV
DE..E....IV...R.........DTG.................................
............................................................
.....................................................STAR...
...........................-................................
.--...VRN..Q...........FRPDV.PW.LRK.........................
AEY.FT.PMVETQRF..........EG.TG...NQNGK...........---EENV.AP.
............................................................
............KEEIILPE.ERARRIS........RSFD..TP................
...........AT-..F................................TH...PT....
R.K..D...LK...AVE.VL..PLL...P.......AFA.........LSFT........
....ANHR.MAF.DP.DPL.QDT.................PKHA---.............
.....---...-.....---DK......................................
..............................G.......L.L...ET.V....TKEG....
......................THQ..KLAV....LSVPDG...D.P.V.P.....V..T
GEEEee......................................................
............................................................
...eeeGIES....NTR............YKQQNIF......H.YKL...EE......F.
.EEG.............................gQEEFVLIL..................
...............EK......G...A..CS............................
.........YLS..LE.G.VGTLKRKRDEEA.GGrs......................ik
KRKKPETd..qqVV......LKNYl.eS....LE.E....EDD...E.EE.E.E--.---
--
>EP00010_Vexillifera_abyssalis_P006622_CAMPEP_0201548120_NCGR_PEP_ID_MMETSP0173_2-20130828_4637_1_ASSEMBLY_ACC_CAM_ASM_000268_TAXON_ID_218659_ORGANISM_"Vexillifera_sp._Strain_DIVA3_564_2"_LENGTH_490_DNA_ID_CAMNT_0047957397_DNA_START_1_DNA_END_1466_DNA_ORIENTATION_
---R...AQFGNQLPDL.PFD...EKF..LKTS..aI..S.C..........D..EQ.VP
....F............QF....L..K..L..EL.........T..QKE...........
............KIL...T........EK...NL............GI....EIDL..IN
........................PSI.Y..H............................
.........................S..IH............PK.........LETDgDI
DD..Q....LI...H.........ASG.................................
............................................................
.....................................................SGQR...
...........................Krgtn........................tasa
gIK...RSG..V...........ARPSV.EW.LRK.........................
TEY.MS.SELGVTYG..........RR.TA...SPVHK...........KVAQQSE.L-.
............................................................
............MLDDAQID.ALGDRVE........ASFE..RA................
...........RHM..P................................TH...HA....
K.K..S...LK...PIQ.VI..PLL...P.......NFS.........LWAN........
....RYVQ.IQF.RL.DPS.PSE.................QKMRNAFgv...........
...ekIDA...A.....ALTQN......................................
..............................A.......I.L...EA.G....QDNV....
......................--A..KYLA....YHIPKP...S.A.K.T.....D..D
TKSAsssskgkekdkqalfgel......................................
................................................fgsssdsdnddd
deqqqqQSGE....TDE............FIELRKY......S.YST...AA......S.
.D--..............................QSSYFFVL..................
...............TP......N...G..AN............................
.........YNP..IQ.K.RIQVQKRLRATL.SSnnpsmfsdhf.....dptndrptlve
QQPIYET.....VV......VEKR...P....FT.K....DEN...T.QR.Q.QIV.N--
--
>EP00011_Vannellida_sp_DIVA3-517-6-12_P007753_CAMPEP_0114627572_NCGR_PEP_ID_MMETSP0168-20121206_12368_1_TAXON_ID_95228_ORGANISM_"Vannella_sp._Strain_DIVA3_517_6_12"_NCGR_SAMPLE_ID_MMETSP0168_ASSEMBLY_ACC_CAM_ASM_000044_LENGTH_414_DNA_ID_CAMNT_0001838915_DNA_START_1_DNA_END_1240_DNA_ORIENTATION_
----...---------V.AGE...PRF..LDYP...F..D.A..........L..RF.VR
....Y............KP....T..S..L..EK.........N..LKH...........
............TLL...T........EA...DL............GI....PIDL..ID
........................PNA.Y..A............................
.........................C..SDe..........qKA.........AGLD.AR
DQ..A....LL...E.........EKA.................................
............................................................
.....................................................EQ--...
...........................-................................
.--...GKR..D...........HIPHV.SW.LRK.........................
TEY.MS.MDYQQEPL..........YN.RA...-AGRT...........VRAKTLA.DF.
............................................................
............QAQVDDSL.SAVEEID........ETFR..LA................
...........QEP..P................................VH...AT....
K.P..H...LT...AVE.VL..PLL...P.......NTS.........LWPF........
....SFKQ.VAF.DQ.HPA.PRR.................LAATGEEear..........
..eqkKQQ...E.....ELCAA......................................
..............................G.......V.V...NA.L....QTAD....
......................-GE..DYAI....FLVPKL...D.D.I.I.....A..V
DVEAf.......................................................
............................................................
....qeQDDE....EKQ............FEFVREY......H.FHI...AS......Q.
.ADT.............................nRAEYVGCI..................
...............QD......G...R..FV............................
.........YNE..LD.A.RVELRRRTKVPN.SQka.....................psf
ADAVPPV.....IR......LQSV...Q....AT.A....ADK...Q.AM.D.QRM.TAL
R-
>EP00012_Vannella_robusta_P008930_CAMPEP_0206199822_NCGR_PEP_ID_MMETSP0166-20121206_10497_1_ASSEMBLY_ACC_CAM_ASM_000260_TAXON_ID_95228_ORGANISM_"Vannella_robusta_Strain_DIVA3_518_3_11_1_6"_LENGTH_373_DNA_ID_CAMNT_0053618011_DNA_START_1_DNA_END_1121_DNA_ORIENTATION_
----...--------EL.PFD...PKL..LEYP...F..D.S..........E..RH.YV
....Y............RP....T..T..L..EK.........E..EKQ...........
............IML...N........EP...NL............GI....PISI..ID
........................PLA.Y..Y............................
.........................CslEQ............KE.........TGLD.PA
DL..A....LF...N.........EHD.................................
............................................................
.....................................................REDR...
...........................-................................
.--...EEE..E...........EESLV.SW.IVK.........................
PEY.MT.ADFREETL..........YG.AP...RHWSQ..........pS-TQFRD.ES.
............................................................
............MLLGTDRD.VHIEAIE........QTFR..DA................
...........QDT..P................................VH...PX....
N.P..D...LK...PVE.VI..ELL...P.......GEE.........LWGQ........
....QFNH.IVF.EQ.DPS.PPK.................DYFDTEQ.............
.....VSA...E.....DLCLW......................................
..............................S.......L.I...TP.V....SVDD....
......................--Q..DLAV....FICPKL...N.E.E.E.....-..F
QDIDif......................................................
............................................................
....qdLEPE....DRA............YSAVREY......T.FTI...AE......D.
.---..............................NRNVFITM..................
..............gDD......G...K..AT............................
.........YNY..AP.T.RMVLKKRLKKRG.E-..........................
-WFYPKI.....TK......LREI...Q....PS.D....EDE...AmLR.N.ERR.---
--
>EP00013_Stygamoeba_regulata_P004510_CAMPEP_0177644276_NCGR_PEP_ID_MMETSP0447-20121125_8597_1_TAXON_ID_0_ORGANISM_"Stygamoeba_regulata_Strain_BSH-02190019"_LENGTH_417_DNA_ID_CAMNT_0019146617_DNA_START_1_DNA_END_1253_DNA_ORIENTATION_-
FTCP...IKFLTTLPDL.PFD...TKI..LKYP...F..N.P..........K..RF.VN
....Y............AP....T..S..L..DQ.........S..FKS...........
............PLL...S........EP...DL............GI....PIDM..ID
........................QEA.Y..S............................
.........................C..PP............D-.........AELH.PT
DL..F....LI...D.........TTV.................................
............................................................
.....................................................DVQQpt.
.........................taKqnvt.........................vpi
sKR...EAK..R...........DRPNV.TW.LRK.........................
TEY.LS.ADYENEQL.........yTR.SK...KADSG..........gS-QAAAK.KT.
............................................................
............EEEEDNYD.DHIAAIE........ESFE..EA................
...........KRP..P................................VH...PT....
K.K..H...LQ...PVS.IM..PLL...P.......DYS.........LMED........
....NFVQ.TQF.DA.DPC.PVE.................MDLTKPDk............
....aKLH...E.....SVMAH......................................
..............................S.......I.L...RV.I....TIED....
......................--K..KMVA....FLLPRA...M.V.K.K.....A..E
KAEGqsasenkaaddxded.........................................
..................................................alfgddkesd
seedmfGEGK....AVD............YMWVREF......K.FDI...EQ......A.
.QE-..............................RSSFVFMFd.................
..............dER......G...D..VR............................
.........FIP..VD.A.KANLRRALNKRK.QTq.......................qi
ALSVPRA.....VT......VEMP...-....--.-....---...-.--.-.---.---
--
>EP00013_Stygamoeba_regulata_P020275_CAMPEP_0177653672_NCGR_PEP_ID_MMETSP0447-20121125_13875_1_TAXON_ID_0_ORGANISM_"Stygamoeba_regulata_Strain_BSH-02190019"_LENGTH_654_DNA_ID_CAMNT_0019157173_DNA_START_1_DNA_END_1963_DNA_ORIENTATION_-
FLVS...VRYRNRLPDL.PFE...AKF..VDYP...I..D.S..........S..SL.SK
....Y............RA....T..S..L..EF.........Q..HRR...........
............PLL...T........EP...DM............GV....FIDL..VD
........................PEL.Y..R............................
.........................R..GE............--.........VKLH.PD
DA..E....LL...R.........DET.................................
............................................................
.....................................................SKAP...
...........................-................................
.-R...QSR.fH...........NTRSA.SW.LRK.........................
TEY.MT.GSFGSERMy.......gvKK.-G...KADEKl........leLKAKRMR.DQ.
............................................................
...........mALDTTNVE.GHLQRVE........DSFL..QA................
...........RLP..P................................VH...PT....
D.P..T...AV...PVQ.IL..PVF...P.......AFE.........LAGN........
....NYIR.VMF.GV.DPS.PQP.................VDPNDPNae...........
..qrlAEQ...R.....ALCDR......................................
..............................A.......L.L...QP.L....HTDD....
......................-NK..NFAP....YSVPVSllaS.A.S.-.....-..R
KRKRldanpendpdglds..........................................
....................................................lfgdseee
nddestSAND....DLT............YSVVREY......K.YER...PV......P.
.-SE..............................GRDYAFVF..................
...............TD......D...A..VV............................
.........YHP..VH.A.SLRVVRQPRQYT.THd........................k
VKLVPPE.....ST......LESA...P....--.-....---...-.--.-.---.---
--
>EP00017_Entamoeba_invadens_P008841_XP_004258986.1_hypothetical_protein_EIN_117890_Entamoeba_invadens_IP1
FVST...IRYHNSLPKI.PVE...CKH..LRFV...V..E.M..........D..DF.SS
....Y............VP....T..T..L..ED.........S..FKL...........
............PLP...N........DP...TF............GV....NADT..SL
........................PEV.F..Y............................
.........................T..PK...........iDP.........SSTI.PK
D-..-....--...-.........---.................................
............................................................
.....................................................----...
...........................-................................
.--...---..-...........-----.--.---.........................
---.--.--------..........--.--...-----...........-------.--.
............................................................
............--------.-------........----..--................
...........---..-................................--...--....
-.-..-...--...---.--..---...-.......---.........----........
....----.---.--.---.---.................-------.............
.....---...-.....-----......................................
..............................-.......-.-...--.-....----....
......................---..----....------...-.-.-.-.....-..-
----........................................................
............................................................
......----....---............-------......-.---...--......-.
.---..............................--------..................
...............--......-...-..--............................
.........---..--.-.------------.--..........................
-------.....--......----...-....--.-....---...-.--.-.---.---
--
>EP00019_Armaparvus_languidus_P001491_CAMPEP_0168599882_NCGR_PEP_ID_MMETSP0420-20121227_12390_1_TAXON_ID_498008_ORGANISM_"Pessonella_sp."_LENGTH_564_DNA_ID_CAMNT_0008637741_DNA_START_1_DNA_END_1691_DNA_ORIENTATION_
FIAP...LPFRNTLPDL.PFE...PKL..VKYP...F..D.V..........M..EL.IK
....Y............QP....T..A..L..ER.........D..YXG...........
............DVK...-........--...--............--....----..--
........................---.-..-............................
.........................-..--............--.........----.--
--..-....--...-.........---.................................
............................................................
.....................................................AASG...
...........................-................................
.--...ARR..R...........PKKKL.AW.LRK.........................
TEY.LD.HAESLPTF..........KX.TF...---KA...........GLAERPA.SQ.
............................................................
............NTEPETRD.AQVAAIL........KTFE..DA................
...........QTI..P................................THp.dPS....
K.S..W...MK...PVA.IY..EIL...P.......SET.........LWPN........
....EYHE.VRF.ET.EPI.TVD.................SILREQTle...........
...naS--...-.....----Ggnkdggsqaqtddnddedtpdkl...............
.......asntvspadrdaaaafveyaqrhV.......L.L...RP.D....ATQ-....
......................QRE..KFID....LYAPTR...T.A.A.A.....D..A
ARRQrvlahllehgdagddahes.....................................
..............................................dddlesvvrapdet
vratsgDEVP....PRE............LKRRRAY......H.YSV...AR......D.
.T--..............................KQRVIVTLsdd...............
............pqrVD......H...T..AE............................
.........YTQ..IT.S.QINLRPVTQISY.GL.........................r
DMQRPDF.....ID......RQVR...V....LS.N....AET...H.ER.D.RRL.IK-
--
>EP00019_Armaparvus_languidus_P012993_CAMPEP_0168582448_NCGR_PEP_ID_MMETSP0420-20121227_1985_1_TAXON_ID_498008_ORGANISM_"Pessonella_sp."_LENGTH_640_DNA_ID_CAMNT_0008616931_DNA_START_1_DNA_END_1922_DNA_ORIENTATION_
FIAP...LPFRNTLPDL.PFE...PKL..VKYP...F..D.V..........M..EL.IK
....Y............QP....T..A..L..ER.........D..YEX...........
............PLI...T........EP...DL............GI....PLLL..ID
........................PDS.Y..N............................
.........................P..PT...........tKL.........QPLA.PQ
DR..A....LL...D.........VPL.................................
............................................................
.....................................................AAGA...
...........................Adgd..........................vka
aSG...ARR..R...........PKKKL.AW.LRK.........................
TEY.LD.HAESLPTX..........KA.-G...LAERP...........------A.SQ.
............................................................
............NTEPETRD.AQVAAIL........KTFE..DA................
...........QTI..P................................THp.dPS....
K.S..W...MK...PVA.IY..EIL...P.......SET.........LWPN........
....EYHE.VRF.ET.EPI.TVD.................SILREQTle...........
...naS--...-.....----Ggnkdggsqaqtddnddedtpdkl...............
.......asntvspadrdaaaafveyaqrhV.......L.L...RP.D....ATQ-....
......................QRE..KFID....LYAPTR...T.A.A.A.....D..A
ARRQrvlahllehgdagddahes.....................................
..............................................dddlesvvrapdet
vratsgDEVP....PRE............LKRRRAY......H.YSV...AR......D.
.T--..............................KQRVIVTLsdd...............
............pqrVD......H...T..AE............................
.........YTQ..IT.S.QINLRPVTQISY.GL.........................r
DMQRPDF.....ID......RQVR...V....LS.N....AET...H.ER.D.RRL.IK-
--
>EP00021_Heterostelium_album_P004587_XP_020431223.1_RNA_polymerase_II-associated_factor_1_Heterostelium_album_PN500
-ACQ...LRLSNKLADT.PFD...PKF..LVIP...S..D.F..........N..KF.VH
....Y............KT....T..S..L..EK.........N..YKY...........
............PLL...T........EP...NL............GI....PIEL..ID
........................PEV.Y..N............................
.........................I..PK............TK.........VAVP.EE
DQ..P....LL...R.........SLD.................................
............................................................
.....................................................EQDA...
...........................Elrr...........................ap
iNR...GSA..L...........LRPAV.SW.LRK.........................
TEY.LS.SHDNQMGR..........PV.KR...ASESN..........aPTSTQSP.Y-.
............................................................
............QQQQQQDA.ADIVLVE........NTFD..AI................
...........NNT.nF................................VH...PT....
N.P..S...LK...PVS.IL..PVF...P.......DFD.........LWAN........
....DYTE.TVF.DA.DPL.ELP.................PDNMRGEkfh..........
..eyiQEQ...A.....YIRSK......................................
..............................G.......I.I...KG.I....T---....
......................--D..KFVY....YIAPKN...R.V.E.D.....K..N
NNNNnnnss...................................................
............................................................
.sldddLEDD....QHP............YKMYKVF......T.SDI...FQ......A.
.--Q..............................EENYFMVI..................
...............KD......D...G..VY............................
.........YNR..LP.T.KVNLKRVKSRDD.KIle......................kk
TIGRPEF.....VT......YESR...E....MT.R....QEI...D.QK.E.ESI.SNL
--
>EP00022_Cavenderia_fasciculata_P004915_XP_004357212.1_RNA_polymerase_II-associated_factor_1_Cavenderia_fasciculata
FLCS...LRYDNTLPDL.SFE...PKF..MKIQ...T..D.F..........T..KF.TS
....Y............RP....T..S..L..ER.........N..YKQ...........
............QLL...T........DP...HM............GI....PIDL..ID
........................LSQ.Y..Aslksnnnnnnnnnsnnn...........
.......nnnnnnnnnnnnnnnnngN..--............-Ss......niSQFL.KD
DQ..M....LL...Q.........SID.................................
............................................................
.....................................................SMSSsig
gsgvdnd.........qhagngsssggNgsmggvngda.............milgksleg
rKT...TRA..S...........IRPSV.AW.LRK.........................
TEY.LS.TNETLLGRp........tKR.QS..vGSGSSsp......nvnG-NQSST.TS.
............................................................
............ATATAAAE.TDEEIVE........NTFY..NI................
...........KNA..Sq..............................fVH...PS...g
R.T..D...IK...PVS.IL..PVF...P.......DFE.........MWSN........
....SYTE.VSF.DA.DPL.DLP.................PASLKGQdfs..........
..nyiAKQ...Q.....QIRNK......................................
..............................G.......I.I...RG.I....T---....
......................--D..KFVY....FIAPKN...E.L.E.E.....N..N
NNRE........................................................
............................................................
......KDET....PGD............YKMYRVF......T.NDI...FV......Q.
.EN-..............................NENYFMIV..................
...............KD......D...A..VY............................
.........YNR..LN.T.RVNLKRVKSRDD.KIle......................kr
TIGRPEY.....VT......YNTR...E....LT.E....EEK...R.DK.A.IKL.TKL
--
>EP00023_Dictyostelium_discoideum_P011510_XP_645948.1_RNA_polymerase_II-associated_factor_1_Dictyostelium_discoideum_AX4
FQCK...LKFQNSLPEI.PFE...PKF..LKLS...S..D.F..........Q..RF.TQ
....Y............KT....T..S..L..ER.........Q..YKH...........
............PLL...T........EP...QL............GI....PIDL..ID
........................PSV.Y..N............................
.........................T..PK............SP.........IQVP.PG
DE..P....LL...K.........PLS.................................
............................................................
.....................................................QQDL...
...........................Eekn..........................ssa
iFK...KKS..E...........IRPNV.GW.LRR.........................
TEY.LS.KSDENTFG..........RP.TK...RISTSgellt.ssssgSN-----.-Tp
n...........................................................
.........nkqLSLAQEQL.SDSVLVE........NTFD..IC................
...........ASDyqF................................VH...PT....
N.P..S...LK...PVS.VL..QVF...P.......DFD.........LWAN........
....SFTE.VTF.DS.DPL.DHFlp............kdlR-----Sdkv..........
.qeyaSRH...N.....EVRNK......................................
..............................A.......I.V...KG.I....T---....
......................--D..KFVY....FITPDL...K.E.N.Y.....D..V
NNNN........................................................
............................................................
.....dFEID....DSQ............YKMQKVL......T.SDI...IT......D.
.-AT..............................SQNYFFLV..................
...............KN......D...A..VY............................
.........YNP..LK.N.RVNLKKIKSKDD.KLlv......................rt
KIGRPES.....IT......YKKR...P....QN.S....KEL...D.AK.E.III.NDL
--
>EP00024_Dictyostelium_purpureum_P001604_XP_003284456.1_hypothetical_protein_DICPUDRAFT_52960_Dictyostelium_purpureum
FQCK...LKFQNSLPEI.PFE...PKF..LKIQ...S..D.F..........N..RF.TQ
....Y............KT....T..S..L..ER.........Q..YKH...........
............QLL...T........EP...QL............GI....PIDL..ID
........................PSV.Y..N............................
.........................T..PK............TP.........IRVP.SR
DE..P....LL...K.........SLS.................................
............................................................
.....................................................VQDL...
...........................Eek.............................s
aAK...KKS..E...........IRPNV.GW.LRR.........................
TEY.LS.KADDNTFG..........RP.PV...KRASLpg.......diTNSPTNN.KQ.
............................................................
............LMIQEEKV.SDSTLVE........NTFD..IC................
...........ASNyvF................................VH...PT....
N.P..S...LK...PTS.IL..PVF...P.......DFE.........LWPN........
....SFTE.VAF.DT.DPL.DHY.................IPNNIRDdkv..........
.aeyaSRH...D.....EIRNK......................................
..............................A.......V.V...KG.I....T---....
......................--D..KFVY....FITPNI...K.E.N.N.....S..N
NNNEd.......................................................
............................................................
.....dFSLD....GEQ............YKMQKVL......T.SDI...VP......D.
.QS-..............................QQNYFFMV..................
...............KD......D...C..VY............................
.........YNQ..LK.N.RVNLKKVKSKEE.KIli......................rs
RIGQPKS.....IT......YKTR...E....QN.S....KEL...Q.DK.E.NIL.NDL
L-
>EP00025_Tieghemostelium_lacteum_P008563_KYR01513.1_RNA_polymerase_II-associated_factor_1_Tieghemostelium_lacteum
FNCK...LKFENSLPPI.PFE...PKL..LLIP...T..D.F..........S..KF.IN
....Y............RT....T..S..M..EK.........S..YKY...........
............PML...T........EP...HL............GI....PIEL..ID
........................PTL.Y..Y............................
.........................T..PK............SK.........LPIP.TE
DQ..T....LL...R.........SLS.................................
............................................................
.....................................................VQEE...
...........................Eek.............................s
lKS...VKK..P...........VRPSV.TW.LRK.........................
TEY.LSvTEENQLGK..........KP.NT...SMRPQ...........--GASNQ.LA.
............................................................
............LIEKPYQE.APGEIIE........NTFY..AI................
...........KDE.nF................................VH...PT....
N.P..S...LK...PVK.IL..PVF...P.......DFD.........LWAN........
....QYTE.VSF.DA.DPF.EAP.................PAHLHGEeln..........
..iyvKNQ...Q.....MAREK......................................
..............................G.......T.I...KG.T....----....
......................-TG..KFVY....FISPTM...V.Q.V.Qps.feD..-
---Diendnnnnnnnnn...........................................
.....................................................ndsrqnk
kykidqNEDG....QYQ............YQMQKVF......T.SDV...AV......D.
.-KE..............................NENYFLLV..................
...............KD......D...A..VY............................
.........YNR..VK.T.RLALKRVKSKVD.KTfv......................dk
NIGKPEY.....VT......YESR...Q....LN.D....KEK...L.ER.E.NTM.SNL
L-
>EP00026_Physarum_polycephalum_P006728_Phypoly_transcript_06779.p1_GENE.Phypoly_transcript_06779_Phypoly_transcript_06779.p1_ORF_type_complete_len_567_score_129.05_Phypoly_transcript_06779_48-1703
FVCK...MQFRNNLPDI.PFD...PKL..LALP...Q..D.P..........M..RY.TK
....C............II...gS..S..L..EN.........S..YKH...........
............SIF...T........EP...DL............GV....PINL..ID
........................TNI.Y..K............................
.........................L..PP...........gMS.........KRLD.PE
DQ..A....LV...D.........ATV.................................
............................................................
.....................................................ASAP...
...........................Rkga...........................pf
aSK...AKE..R...........PRPSV.SW.LVK.........................
TKY.LC.NEEDLPQF..........KA.KGv.eLAPSN..........yKLQRTGA.QR.
............................................................
............ELDINTPE.GHMRAVE........DTFE..AA................
...........KRV..P................................VH...PT....
N.P..A...LR...VTE.IL..PVF...P.......DFD.........LWPN........
....AYTE.VVF.DS.DPI.TTL.................PHERTEAm............
...ddEDK...Q.....YLRSN......................................
..............................A.......I.V...RG.I....K---....
......................-GQ..QLVA....FITPTA...T.R.K.R.....G..-
-RQE........................................................
............................................................
......LTEE....DEE............YEQVNAF......H.FDV...AK......D.
.ADL..............................KDNFFFVF..................
...............KK......D...G..VY............................
.........YNE..LA.T.RVKLRKVQSKEE.KAq.......................ll
SIPKPSS.....VH......VACE...E....MA.E....ETK...A.ER.D.ERF.TEL
L-
>EP00027_Filamoeba_sp_ATCC50430_P004756_CAMPEP_0168563902_NCGR_PEP_ID_MMETSP0413-20121227_12928_1_TAXON_ID_136452_ORGANISM_"Filamoeba_nolandi_Strain_NC-AS-23-1"_LENGTH_404_DNA_ID_CAMNT_0008595475_DNA_START_1_DNA_END_1209_DNA_ORIENTATION_-
FLCK...FRYFNTLPDL.PFD...AKL..LAYP...F..D.E..........L..RF.TK
....Y............TT....T..S..L..EK.........N..YKS...........
............QMH...T........EA...DL............GI....TIDL..ID
........................PSA.Y..K............................
.........................T..PT............NP.........RPLE.DA
DS..K....LI...V.........SLD.................................
............................................................
.....................................................TVEE...
...........................Anga...........................sa
sTS...SSK..R...........VRPAV.FW.LYK.........................
TKY.IA.SDSGLPKR..........HA.--...GTEAK..........lPFLKNAE.L-.
............................................................
............MKEDMTKD.NQIRAIK........ATFE..HS................
...........KQV..P................................VH...PT....
Q.P..H...LK...PVE.VL..PVL...P.......DFH.........LWPN........
....TYTQ.VVF.DS.DPV.GHL.................SSRSVNNnn...........
..ndkSDL...A.....DLKNE......................................
..............................A.......I.L...KG.F....TSEG....
......................RNM..NVVA....YLLPKK...R.K.R.S.....-..D
E--Dl.......................................................
............................................................
.....fDDEE....GVE............YEWIREY......T.YEV...KT......G.
.QEF..............................ADTYFFVM..................
...............SD......N...C..VT............................
.........YDE..IR.N.RVALSKVKTKDS.--..........................
NFAQPSK.....IT......CVTR...D....MT.A....EER...E.LR.E.NKT.NDI
--
>EP00028_Trichosphaerium_sp_Am-I-7-wt_P001547_CAMPEP_0168519750_NCGR_PEP_ID_MMETSP0405-20121227_7514_1_TAXON_ID_498012_ORGANISM_"Trichosphaerium_sp_Strain_Am-I-7_wt"_LENGTH_347_DNA_ID_CAMNT_0008540373_DNA_START_1_DNA_END_1038_DNA_ORIENTATION_-
-VAE...IEYMNDLPPV.PFP...PKF..LFSD...L..K.-..........L..RX.TE
....Y............NG...nC..S..L..ET.........E..YKY...........
............ELL...C........PV...DL............GV....TIDL..ID
........................PTN.T..Y............................
.........................K..KK............PG.........AKLS.PE
DI..S....LI...D.........GTL.................................
............................................................
.....................................................KK--...
...........................-................................
.-R...GPK..N...........STPIV.PW.LRK.........................
PQY.MF.NTDADTLE..........PR.KE...--EV-...........--DTQXT.MD.
............................................................
............VGRNMSLE.DRVNIIE........NSFV..EA................
...........YKT..P................................TH...PT....
N.P..N...LQ...PVD.II..PIL...P.......NTI.........LSSN........
....HYAE.VVF.DT.LPK.KKV.................VASEDXTeeqp.........
.vgdaNDK...D.....QFVDT......................................
..............................I.......I.M...EQ.S....KQLN....
.....................nKRD..APYY....YFQPRR...K.R.R.K.....T..-
---D........................................................
............................................................
......APSA....IHD............YSAVRGY......DkLKL...KA......M.
.PGA..............................DDVYFFMF..................
...............EN......D...K..VT............................
.........YTP..IA.S.RIRLKSQYKEED.L-..........................
---DRKK.....LM......VKFR...S....P-.-....---...-.--.-.---.---
--
>EP00029_Vermamoeba_vermiformis_P006046_TRINITY_DN2269_c0_g1_i1.p1_TRINITY_DN2269_c0_g1_TRINITY_DN2269_c0_g1_i1.p1_ORF_type_complete_len_421_score_185.54_TRINITY_DN2269_c0_g1_i1_48-1310
FHID...LQYINKPPEL.PFD...LKF..LYVP...I..D.L..........R..AH.VA
....Y............KS....T..S..L..EE.........K..WTH...........
............DLP...I........EA...R-............GS....EIDL..TD
........................PLT.Y..T............................
.........................A..FN............RRd......wsSALL.ES
DR..A....LL...P.........TSA.................................
............................................................
.....................................................ELGG...
...........................Ad..............................k
aSR...AIS..K...........SKPVV.PW.LRR.........................
TVY.LG.GEGHNKTA.........gNK.LQ...ALED-...........DAQSALD.RE.
............................................................
............LQNMPSLE.TIKNNIE........LSFQ..AA................
...........QEP..P................................VH...PL....
D.P..H...LT...PVE.VY..DVF...P.......DFE.........LWPN........
....TYQE.VVF.DS.DPT.PSY.................LKVGKKRkrsv.........
.avsaEDQ...E.....YMMQH......................................
..............................A.......L.L...KG.F....RDAM....
......................-GG..SFVA....YLAPRK...R.Q.R.T.....E..D
NNTN........................................................
............................................................
......QVES....EVE............YQWIREY......L.YEK...MH......K.
.SEL..............................LQDYMFIT..................
...............RD......D...H..IS............................
.........YVP..IN.S.TVFLKKTKAVTA.EE..........................
K----AR.....EE......SKQR...N....NE.G....EEK...E.EG.E.E--.---
--
>EP00030_Apusomonadida_sp_AF-17_P008023_a845709_13.p1_GENE.a845709_13_a845709_13.p1_ORF_type_internal_len_469_score_167.81_a845709_13_3-1406
-MVR...MKFRNELPSV.PVE...MHF..QTVD...S..D.P..........A..LF.SA
....Y............AT....S..S..L..EE.........L..HAL...........
............PLA...L........KL...SA............VR....TVGL..VD
........................PQA.F..V............................
.........................E..TP............N-.........AGLD.EK
DA..R....LL...Y.........RGK.................................
............................................................
.....................................................LARG...
...........................-................................
.--...---..H...........AVEDE.SF.FRR.........................
ALQ.PG.ADFDTYDN..........PQ.--...VPEALsr.......adSGASAMA.AMg
............................................................
...........pPNLMKSAA.ECIAAIE........ATFA..AA................
...........KET..P................................VH...PR....
V.P..G...RV...AKR.VV..PLV...P......lSVE.........GWEV........
....RDRV.IVA.YN.SAV.DRQ.................PGRDDDPssrtg.......v
haippQ--...-.....--QRK......................................
..............................G.......M.L...MW.F....AVPPi...
....................rlENE..SFQV....ALLPKV...P.Q.P.P.....R..K
RCKNlegdatagapveg...........................................
....................................................etedfggy
ptalsdPERR....IVH............YDWHGEF......E.FAL...RD......E.
.--D..............................PRLYCFAD..................
...............RE......T...S..MQ............................
.........YVP..VM.-.AMSVKRRVATTV.P-..........................
EKRKPTR.....IT......ATVS...R....--.-....---...-.--.-.---.---
--
>EP00031_Thecamonas_trahens_P005871_XP_013758441.1_hypothetical_protein_AMSG_04775_Thecamonas_trahens_ATCC_50062
FVAK...MKFRNHLPAV.PVD...SVF..LAYP...F..P.D..........D..RF.TA
....Y............KP....T..T..L..ER.........D..NKD...........
...........lVLL...K........EA...GV............ET....RASL..ID
........................PRE.G..A............................
.........................W..PEd.........laAA.........ASTD.PV
QT..D....VL...V.........QKA.................................
............................................................
.....................................................AEASaar
.......................asrlEladedtr..................lielgar
sLQ...ENA..T...........ELAHV.TF.LRK.........................
GQY.LG.NEFVGVHA..........GV.AA...NPERL...........HGRSALN.TL.
............................................................
...........gEDRVLTLE.EQRDVVD........ATFV..DA................
...........GKA..P................................VH...PR....
V.P..G...MK...AKR.VL..EIV...P.......SSE.........LDSE........
....RLNI.VTF.QG.KPA.AEP.................-------.............
.....---...-.....---AG......................................
..............................A.......V.I...KG.G....EHDG....
......................--D..TFVM....YLLPKS...N.K.R.Q.....R..R
LDDDdvs.....................................................
............................................................
..agaaAGSD....PSE............LEWIREF......N.YET...RA......P.
.---..............................PELFMLTV..................
...............DG......D...A..AS............................
.........YAP..IN.T.VLSLHKRKPVGS.FQ.........................a
QHVRPAS.....IT......STRV...-....-S.A....EEL...A.AR.E.SAL.---
--
>EP00033_Pygsuia_biforma_P003529_GCRY01003863.1.p1_GENE.GCRY01003863.1_GCRY01003863.1.p1_ORF_type_3prime_partial_len_328_score_103.29_GCRY01003863.1_1-981
---R...MPFLNTLPDL.PFD...LKL..LANP...T..D.S..........A..RY.AR
....Y............TP....S..T..L..ET.........Q..FHH...........
............PIL...T........PT...DL............GC....PINV..ID
........................PNA.Y..P............................
.........................S..PS............--.........EALS.PE
DQ..A....LC...Q.........DLF.................................
............................................................
.....................................................SQTT...
...........................-................................
.--...DEK..K...........ELEAL.PW.LRR.........................
TVY.MS.TENIKTVG..........RP.-N...LPENR..........vGGLKSKA.--.
............................................................
............DADLHSTE.AQVKAIE........TTFT..VA................
...........QQM..Ladp..........................aslKH...PT....
Q.P..G...LT...AVS.VQ..PFL...P.......DEE.........IWSN........
....VYTQ.VEF.GD.DPS.QRG.................LAGP---.............
.....---...-.....-----......................................
..............................-.......-.-...--.-....----....
......................---..----....------...-.-.-.-.....-..-
----........................................................
............................................................
......----....---............-------......-.---...--......-.
.---..............................--------..................
...............--......-...-..--............................
.........---..--.-.------------.--..........................
-------.....--......----...-....--.-....---...-.--.-.---.---
--
>EP00162_Nutomonas_longa_P002248_comp12862_c0_seq1_m.17234_comp12862_c0_seq1_g.17234_ORF_comp12862_c0_seq1_g.17234_comp12862_c0_seq1_m.17234_type_5prime_partial_len_302_comp12862_c0_seq1_2-907
----...----------.---...---..----...-..-.-..........-..--.--
....-............--....-..-..-..--.........-..---...........
............---...-........--...--............--....----..--
........................---.-..-............................
.........................-..--............--.........----.SE
DE..A....IL...D.........VAL.................................
............................................................
.....................................................AQRR...
..........................lNa...............................
sKK...KDV..G...........LDENA.PW.LRR.........................
NMY.LE.NNLWDTSK.........lQH.-D...DREDQfmrv...glagVRMEDFQ.GE.
............................................................
............RDAAADVE.TQRRRIL........DSFD..FW................
...........ANN..Rea............................tiTH...PT....
K.P..H...LQ...AVS.VM..RVI...P.......DFY.........RWAD........
....GYSL.VEY.TS.EQP.RLR.................KDNVAQS.............
.....PED...G.....PAEDA......................................
..............................P.......I.L...DS.I....EVSEp...
....................gyPPE..TYFS....LFTSKH...T.K.K.I.....V.vD
SHTN........................................................
............................................................
......NEVQ....AYE............YEPNGDF......R.RKR...RR......V.
.-IQ..............................NETIVFYF..................
..............eKN......G...D..VV............................
.........YHP..LE.S.TFMLSRKRIPQE.L-..........................
-APRPKE.....IT......VEMV...E....QN.Q....YLR...E.KA.S.MRL.T--
--
>EP00162_Nutomonas_longa_P003037_comp13700_c0_seq1_m.19206_comp13700_c0_seq1_g.19206_ORF_comp13700_c0_seq1_g.19206_comp13700_c0_seq1_m.19206_type_internal_len_300_comp13700_c0_seq1_2-898
FVHR...FRFRNRLPDL.PFD...PKM..LDVP...R..D.R..........D..GV.VK
....F............RK....T..G..F..EQ.........A..TRP...........
............TLH...P........EI...GL............GI....PVDL..VD
........................PDA.Y..A............................
.........................Q..--............--.........----.--
--..-....--...-.........---.................................
............................................................
.....................................................----...
...........................-................................
.--...---..-...........-----.--.---.........................
---.--.--------..........--.--...-----...........-------.--.
............................................................
............--------.-------........----..--................
...........---..-................................--...--....
-.-..-...--...---.--..---...-.......---.........----........
....----.---.--.---.---.................-------.............
.....---...-.....-----......................................
..............................-.......-.-...--.-....----....
......................---..----....------...-.-.-.-.....-..-
----........................................................
............................................................
......----....---............-------......-.---...--......-.
.---..............................--------..................
...............--......-...-..--............................
.........---..--.-.------------.--..........................
-------.....--......----...-....--.-....---...-.--.-.---.---
--
>EP00163_Fabomonas_tropica_P013343_TRINITY_DN24853_c0_g1_i1.p1_TRINITY_DN24853_c0_g1_TRINITY_DN24853_c0_g1_i1.p1_ORF_type_internal_len_330_score_71.36_TRINITY_DN24853_c0_g1_i1_1-987
FVGR...FKFKNTLPPL.PAQ...AKM..LPYP...L..D.N..........K..RW.YV
....Y............NT....S..S..L..ES.........N..HKF...........
............SLL...T........EP...DL............GI....PIDL..VN
........................PEA.Y..V............................
.........................A..PT............N-.........-ELQ.PE
DA..S....IL...Q.........HGD.................................
............................................................
.....................................................KSVN...
...........................Rg...............................
lRT..lKKE..A...........LRPRV.AW.LRR.........................
TEY.MS.NDLWDPTY..........KA.GE...NDDIRd.........fDTGAKLD.ELg
a...........................................................
..........deNDIDADRD.RQIQMVE........KTFA..DA................
...........K--..-................................--...--....
-.-..-...--...---.--..---...-.......---.........----........
....----.---.--.---.---.................-------.............
.....---...-.....-----......................................
..............................-.......-.-...--.-....----....
......................---..----....------...-.-.-.-.....-..-
----........................................................
............................................................
......----....---............-------......-.---...--......-.
.---..............................--------..................
...............--......-...-..--............................
.........---..--.-.------------.--..........................
-------.....--......----...-....--.-....---...-.--.-.---.---
--
>EP00164_Ancoracysta_twista_P008376_GFYU01012099.1.p1_GENE.GFYU01012099.1_GFYU01012099.1.p1_ORF_type_internal_len_214_score_86.21_GFYU01012099.1_3-641
----...----------.---...---..----...-..-.-..........-..--.--
....-............--....-..-..-..--.........-..HGY...........
............DIN...P........EP...NL............GI....PVDL..LD
........................PQT.Y..A............................
.........................K..TN............--.........TYLR.PE
DE..A....LM...T.........EKE.................................
............................................................
.....................................................A---...
...........................-................................
.--...--R..R...........AAVNK.TW.LLK.........................
TQY.MS.NDLYDSTY..........KF.EK...-ANG-...........EFNRPVE.K-.
............................................................
............VEEDMSDE.AILDKIE........RTFE..ST................
...........KNA..P................................KH...PY....
N.P..R...LH...VEE.VL..PIL...P.......DFA.........LWPN........
....NYLN.VVF.DS.EMT.DAK.................DPTQ---.............
.....--V...R.....RLKED......................................
..............................A.......I.L...KP.L....VNPN....
.....................dASD..KYVT....FLMPKE...L.P.E.Q.....G..-
-TSA........................................................
............................................................
......ASED....GAE............FKWMREY......T.YTV...--......-.
.---..............................--------..................
...............--......-...-..--............................
.........---..--.-.------------.--..........................
-------.....--......----...-....--.-....---...-.--.-.---.---
--
>EP00167_Galdieria_sulphuraria_P001560_XP_005703796.1_hypothetical_protein_Gasu_51340_Galdieria_sulphuraria
FLCK...PRYMNNLPEP.PFL...PKM..YNLE...V..E.T..........S..QY.AK
....Y............RI....S..S..L..ES.........S..YKP...........
............KLE...T........GP...AL............GI....WVDW..VT
........................PEE.E..Q............................
.........................Q..LG............EG.........EPLT.AE
EE..E....IL...A.........QVE.................................
............................................................
.....................................................NSQE...
...........................-................................
.--...-SK..R...........KFSVP.SW.MRR.........................
TGY.DE.FSELRANK..........NI.SQ...YPNS-...........-------.DG.
............................................................
............SSSLKQQR.SLSETIQ........DEFE..AA................
...........KQV..P................................VH...PDp..r
K.R..H...LK...PVQ.VL..PVF...P.......DFE.........NWPD........
....KFVV.LQF.DS.NPS.EEI.................ESHQDTQ.............
.....RIV...E.....EFIEN......................................
..............................A.......L.T...VA.F....TNQS....
......................-GE..RFLS....YYIPTE...N.T.I.E.....N..R
KSQHwee.....................................................
............................................................
...tmkKNNT....IED............YELLREY......T.FVT...RP......E.
.EG-..............................NRSFVFLQ..................
...............DD......Q...V..VR............................
.........YFP..VT.S.KLFLYRRIRRQE.TS..........................
-QPGQPI.....LW......VHRR...P....FT.E....KEE...N.ER.N.EVI.TEL
--
>EP00172_Hildenbrandia_rubra_P000871_Plantae.Rhodophyta-Hildenbrandia_rubra.ctg1494.p1_GENE.Plantae.Rhodophyta-Hildenbrandia_rubra.ctg1494_Plantae.Rhodophyta-Hildenbrandia_rubra.ctg1494.p1_ORF_type_complete_len_439_score_67.60_Plantae.Rhodophyta-Hildenbrandia_rubra.ctg1494_101-1417
FLCE...PVYQIPLPEP.PAD...LKC..LEVA...L..D.C..........S..AY.AK
....C............TV....S..E..L..ER.........R..HRP...........
............NLL...S........DP...FH............GI....RMNL..LD
........................QSL.Y..S............................
.........................K..RS............RA.........DTLT.PE
DE..A....LV...G.........SQR.................................
............................................................
.....................................................GTGS...
...........................Rfsgk.........................asa
sPG...VSG..R...........KPIMT.SY.LRR.........................
MTY.DE.YDDTKRAT..........VG.--...-----...........RVAAKSR.RT.
............................................................
............QAAPKTRE.EKLQAIE........NGFN..AA................
...........KKT..P................................VH...PT....
K.R..H...LK...PVN.IA..PLV...P.......DFA.........SMCN........
....NNML.VRF.DA.PPL.ARH.................NMYKRDR.............
.....EME...K.....KAMNT......................................
..............................A.......F.T...VA.H....VAPDaa..
...................dtsKTT..RIFK....YYLPSA...D.T.L.K.....A..R
KRKKe.......................................................
............................................................
....dsTGDI....AEK............YEVLRDY......E.FQN...RQ......R.
.RDDk...........................dlASTYILAVg.................
..............dKE......K...L..IR............................
.........YSE..LG.T.TSILKKRPPNQP.TY..........................
---GESA.....LL......LERG...E....LS.S....VER...E.KR.R.KL-.---
--
>EP00176_Chondrus_crispus_P002100_XP_005711932.1_unnamed_protein_product_Chondrus_crispus
FNVR...PRFRFDLPDP.PMD...PKM..LLGR...L..S.T..........A..SY.SR
....P............VY....S..D..L..EK.........D..FRP...........
............PAI..pA........DP...KY............GL....RPNL..VE
........................NAL.Y..R............................
.........................K..SN............--.........-ELS.MD
DN..A....LL...F.........SVM.................................
............................................................
.....................................................AGRPgyt
........................ssrTgpdsirr...................gsqkig
vRP...PQQ..K...........PTTTN.PF.LRA.........................
MSY.DE.YQGSSSVT..........RH.ML...-SAKDd........edKAAKLAN.DM.
............................................................
............KHDPKLRE.RRRRAML........HSFE..AA................
...........RQR..P................................RH...PDr..r
K.A..H...LK...PVH.VA..PVL...P.......DFD.........TLGQ........
....AFVA.IEF.DK.DDN.LTH.................LERQREE.............
....sEAT...D.....ESERT......................................
..............................F.......T.V...IP.V....GKSD....
.....................lNDR..QIIA....CYTPSG...H.T.I.A.....R..R
KHLReedgpna.................................................
...........................................................d
rdpkkiRYDD....EET............YDWIAEY......A.VRE...TKig.ngyK.
.--Srn..........................tlARSCFAAVeytk..............
...........adnpKV......G...V..VL............................
.........FSR..ID.A.TWKLSKRPGTIE.K-..........................
-------.....--......----...-....--.-....---...-.--.-.---.---
--
>EP00177_Eucheuma_denticulatum_P001998_GFKZ01003564.1.p1_GENE.GFKZ01003564.1_GFKZ01003564.1.p1_ORF_type_complete_len_452_score_60.91_GFKZ01003564.1_138-1493
FNVR...PRFRFDLPEP.PMD...LKM..LLGR...L..S.T..........T..SY.AR
....P............DV....S..Q..L..EK.........D..FRP...........
............PAN..pA........GP...SH............GL....RPNL..VE
........................SSI.Y..K............................
.........................Q..PV............D-.........--LS.VD
DD..A....LL...L.........SVM.................................
............................................................
.....................................................SGRPgh.
........................ptaKlaeigrrg.................aqnvgam
pPP...SRV..V...........PLSSA.PW.MRR.........................
MSY.DE.YRGGSTSV..........SR.HK...VTIKDe.........vDAAKKIAyDR.
............................................................
............KNDPKVRE.RRRRAML........QSFD..AA................
...........CKI..P................................IH...PDr..r
K.S..N...LK...PVQ.IT..PVF...P.......DFS.........ELRQ........
....KFIV.LEF.DR.EDL.LKT.................EGSPRNGse...........
...eiDEG...L.....RTMAA......................................
..............................M.......I.V..gKG.S....----....
......................RVT..QSIA....CYKPSE...G.T.K.E.....K..R
KRKReeegdded................................................
..........................................................ip
ehakriRFVE....DEV............YGKSGEY......T.IRI...--......-.
.---..............................--------..................
...............--......-...-..--............................
.........---..--.-.------------.--..........................
-------.....--......----...-....--.-....---...-.--.-.---.---
--
>EP00178_Gracilaria_changii_P018920_TRINITY_DN54850_c0_g1_i1.p1_TRINITY_DN54850_c0_g1_TRINITY_DN54850_c0_g1_i1.p1_ORF_type_internal_len_118_score_17.68_TRINITY_DN54850_c0_g1_i1_1-351
----...----------.---...---..----...-..-.-..........-..--.--
....-............--....-..-..-..--.........-..---...........
............---...-........--...--............--....----..--
........................---.-..-............................
.........................-..--............--.........----.--
--..-....--...-.........---.................................
............................................................
.....................................................----...
...........................-................................
.--...---..P...........DPKDI.PW.LRK.........................
FDY.LT.SEMSDERA.........pKQ.TG...RPRK-...........-------.-T.
............................................................
............MFLEDENS.KTADRIS........ETFE..QA................
...........QNL..P................................KH...PT....
K.P..N...VI...AKE.IY..EIF...P.......NFE.........MWPK........
....TYHS.VIF.DR.DPE.LPG.................TLE----.............
.....-QQ...Q.....KAKSN......................................
..............................A.......I.L...KN.Y....----....
......................---..----....------...-.-.-.-.....-..-
----........................................................
............................................................
......----....---............-------......-.---...--......-.
.---..............................--------..................
...............--......-...-..--............................
.........---..--.-.------------.--..........................
-------.....--......----...-....--.-....---...-.--.-.---.---
--
>EP00179_Madagascaria_erythrocladioides_P014304_CAMPEP_0198360598_NCGR_PEP_ID_MMETSP1450-20131203_139047_1_TAXON_ID_753684_ORGANISM_"Madagascaria_erythrocladiodes_Strain_CCMP3234"_NCGR_SAMPLE_ID_MMETSP1450_ASSEMBLY_ACC_CAM_ASM_001115_LENGTH_108_DNA_ID_CAMNT_0044067623_DNA_START_1_DNA_END_321_DNA_ORIENTATION_-
FVCE...LRYRNELPEP.PFD...PKL..LPLN...F..S.N..........D..VF.VK
....Y............AV....S..S..V..EQ.........Q..HRH...........
............ALH...A........QP...LL............AV....PPLV..VD
........................---.-..-............................
.........................-..--............--.........----.--
--..-....--...-.........---.................................
............................................................
.....................................................----...
...........................-................................
.--...---..-...........-----.--.---.........................
---.--.--------..........--.--...-----...........-------.--.
............................................................
............--------.-------........----..--................
...........---..-................................--...--....
-.-..-...--...---.--..---...-.......---.........----........
....----.---.--.---.---.................-------.............
.....---...-.....-----......................................
..............................-.......-.-...--.-....----....
......................---..----....------...-.-.-.-.....-..-
----........................................................
............................................................
......----....---............-------......-.---...--......-.
.---..............................--------..................
...............--......-...-..--............................
.........---..--.-.------------.--..........................
-------.....--......----...-....--.-....---...-.--.-.---.---
--
>EP00179_Madagascaria_erythrocladioides_P025042_CAMPEP_0198331556_NCGR_PEP_ID_MMETSP1450-20131203_17671_1_TAXON_ID_753684_ORGANISM_"Madagascaria_erythrocladiodes_Strain_CCMP3234"_NCGR_SAMPLE_ID_MMETSP1450_ASSEMBLY_ACC_CAM_ASM_001115_LENGTH_210_DNA_ID_CAMNT_0044035943_DNA_START_1_DNA_END_630_DNA_ORIENTATION_
----...----------.---...---..----...-..-.-..........-..--.--
....-............--....-..-..-..--.........-..---...........
............---...-........--...--............--....----..--
........................---.-..-............................
.........................-..--............--.........----.--
--..-....--...-.........---.................................
............................................................
.....................................................----...
...........................-................................
.-A...AQQ..L...........AQNRP.IW.LRK.........................
TEF.MD.PNRALPKF..........KT.-A...LLDRQ...........RVAA---.AG.
............................................................
............DAKTLTLQ.EQIDAIE........RSFE..CA................
...........AGR..L................................RH...PS....
N.S..N...AR...PVA.VM..PLL...P.......DFT.........LLQN........
....DSCE.IFF.EQ.DPF.AFV.................RSELAKDtt...........
..vsaAEV...A.....ARVAQ......................................
..............................A.......R.R...RS.L....LVRK....
......................RGE..----....------...-.-.-.-.....-..-
----........................................................
............................................................
......----....---............-------......-.---...--......-.
.---..............................--------..................
...............--......-...-..--............................
.........---..--.-.------------.--..........................
-------.....--......----...-....--.-....---...-.--.-.---.---
--
>EP00181_Compsopogon_caeruleus_P003688_CAMPEP_0184684734_NCGR_PEP_ID_MMETSP0312-20130426_16520_1_TAXON_ID_31354_ORGANISM_"Compsopogon_coeruleus_Strain_SAG_36.94"_LENGTH_460_DNA_ID_CAMNT_0027138233_DNA_START_1_DNA_END_1382_DNA_ORIENTATION_-
FLYK...PSYEFKVPSA.PMD...LKM..IDLD...P..Q.L..........E..QY.QN
....Y............QV....T..T..I..DE.........D..FKR...........
............PMI...A........DE...MF............GV....YLDF..AD
........................MDK.Y..R............................
.........................L..YG............SG.........EGLK.EE
DM..T....LL...A.........EVD.................................
............................................................
.....................................................GGRR...
...........................Pl..............................e
gPS...GPL..A...........NMSTG.SW.MRR.........................
TIY.DE.YEVKRRQS..........SS.-G...-----...........-----LK.V-.
............................................................
............SEKVVPRE.KRKKLAA........ESFQ..LA................
...........KKR..P................................IH...PDa..r
K.Q..S...VK...PKR.IL..PLL...P.......NFS.........AWNN........
....LYNL.VQF.DA.NPL.NSV.................FRRGEPD.............
.....---...P.....RDLNR......................................
..............................A.......V.I...LA.R....SGD-....
......................HNE..KFVT....QYLPQKv.iD.R.L.K.....V..G
TKKEiqaseetrtspeg...........................................
.....................................................qgmsnsn
qgsaaeDASD....NGD............YSVVRDY......N.FNV...LK......G.
.SDDr...........................gvANSLFIVR..................
...............GE......H...ApfAA............................
.........FAP..IH.S.KMTLQQRPIRRN.SQ..........................
GQKVVHR.....LI......LERR...D....AR.R....SDE...S.QW.E.EGL.E--
--
>EP00184_Porphyridium_aerugineum_P003137_CAMPEP_0184693778_NCGR_PEP_ID_MMETSP0313-20130426_1940_1_TAXON_ID_2792_ORGANISM_"Porphyridium_aerugineum_Strain_SAG_1380-2"_LENGTH_332_DNA_ID_CAMNT_0027151949_DNA_START_1_DNA_END_995_DNA_ORIENTATION_
---N...TRYKAEIALP.PVD...LIA..TRTP...V..E.Lv.......gdY..DK.TS
....F............SY....T..T..-..DR.........H..VAK...........
............LIM...S........SE...NH............GL....RVDI..AN
........................PKK.Y..E............................
.........................L..YD...........lNK.........LGDI.GA
DE..R....TL...Q.........DVE.................................
............................................................
.....................................................DTCN...
...........................-................................
.LQ...ASK..S...........RQKLA.TW.MRR.........................
TNY.DE.YSEFAKRK..........ME.--...IAEQH..........aK-AHEEK.AK.
............................................................
............RGVAATKE.ERVIQES........AKFE..DV................
...........QHV..Pks............................ilEE...KK....
N.K..G...VT...LVD.AV..PLL...P.......NFA.........AWGT........
....EFVY.YTF.DE.HPL.DGL.................LKEMEDEv............
....vKNR...L.....DLEKL......................................
..............................G.......V.A...--.F....GSAD....
......................--E..RFRC....YFPMDL...S.N.V.S.....-..V
NLLR........................................................
............................................................
......NSEN....ETI............YQHARDY......A.YDS...RA......R.
.DSDk...........................dvAREYIFVLd.................
.............pdG-......-...-..--............................
.........---..--.-.------------.--..........................
-------.....--......----...-....--.-....---...-.--.-.---.---
--
>EP00185_Porphyridium_purpureum_P008813_POR8761..scf208_2
--CQ...LRTTQELPVP.PMD...PVL..LLWA...A..D.R..........S..EM.LR
....P...........aRC....T..P..I..DR.........K..AAR...........
............TII...P........DD...LL............GT....GWIT..LG
........................DAV.F.lN............................
.........................G..FT............EP.........ANLT.AQ
QR..R....LL...E.........KAE.................................
............................................................
.....................................................DELG...
...........................L................................
.-S...GAK..K...........RVKRE.SW.MRK.........................
VDY.DE.FEDLPQRR..........AP.GD...LAEKL..........rKEASS--.-Ls
gavltklkplsk...............................................t
atkppgpmlptkRLDELSQA.EYIKRVE........STFA..KK................
...........NAA..Ahr............................faQE...QK....
R.R..G...LT...VVS.EV..DVL...P.......SIY.........AWPR........
....NYVH.MHF.EK.NPV.ADL.................AQTVSPE.............
.....---...-.....-IFKH......................................
..............................I.......V.Tl.gRT.M....ATQT....
.....................rTQE..QVMQ....YFTPDV...E.L.D.E.....Q..T
AEEVas......................................................
............................................................
....lrTTEG....MLR............YKHLRDF......S.IFI...RK......R.
.NEDl...........................tlMQDYIIEAelgeepk...........
.......agtkgvapMV......G...V..AT............................
.........YLQ..VS.A.RMKLRKVAVDPS.E-..........................
---VRPL.....IS......VQQV...K....--.K....SEL...E.LR.E.DRQ.RSL
--
>EP00186_Timspurckia_oligopyrenoides_P000273_CAMPEP_0182448970_NCGR_PEP_ID_MMETSP1172-20130603_31080_1_TAXON_ID_708627_ORGANISM_"Timspurckia_oligopyrenoides_Strain_CCMP3278"_LENGTH_347_DNA_ID_CAMNT_0024646043_DNA_START_123_DNA_END_1166_DNA_ORIENTATION_-
----...----------.---...---..----...-..-.-..........-..--.--
....-............-F....S..S..L..DV.........T..NPH...........
............YLA...P........GR...LV............GV....RLQL..NS
........................LPQ.Y..S............................
.........................Q..IT............Q-.........-GFA.LD
DD..A....LL...G.........EIE.................................
............................................................
.....................................................SELS...
...........................L................................
.-D...KRK..R...........KTDYG.NF.LRP.........................
TQY.DE.HAVLKTSV..........KR.PE..vPVEVA...........RFGA--K.AE.
............................................................
............VAEVRARD.NRIAAIE........KQFE..DA................
...........RIP.lQ................................KH...PDakka
A.A..G...VH...PVK.SI..PVY...P.......NFS.........LWGC........
....NFLL.VQF.EE.SPL.DTQ.................KQRYEGLt............
....eNER...A.....KLDRA......................................
..............................A.......I.T...VG.Y....TGVN....
......................GGR..NYLS....YLVPKP...E.R.H.S.....A..E
EAGGasgvvs..................................................
............................................................
fddsnvNVEG....SLP............YEVVREY......D.FDT...RN......R.
.DLDr...........................dvADSYFLTFde................
............nsqGE......A...S..AE............................
.........YFQ..IS.S.KLTMHKRPLTTA.SG..........................
EREDAPE.....MT......VKRM...R....LS.E....PEI...T.AQ.K.AEI.SML
--
>EP00188_Purpureofilum_apyrenoidigerum_P000513_Plantae.Rhodophyta-Purpureofilum_apyrenoidigerum.ctg12253.p1_GENE.Plantae.Rhodophyta-Purpureofilum_apyrenoidigerum.ctg12253_Plantae.Rhodophyta-Purpureofilum_apyrenoidigerum.ctg12253.p1_ORF_type_complete_len_418_score_99.46_Plantae.Rhodophyta-Purpureofilum_apyrenoidigerum.ctg12253_139-1392
FLCV...PKYFCQPPEP.KMD...LKL..IDFE...P..D.L..........S..YY.AS
....Y............RS....T..E..L..DL.........S..RVR...........
............PMF...A........DP...TY............GV....RVNL..VD
........................LEE.Y..K............................
.........................E..YK............EG.........EGPL.EE
DL..A....LL...E.........SDG.................................
............................................................
.....................................................DAGD...
...........................G................................
.-S...IRR..K...........TSASA.PF.LRA.........................
MFY.DE.YKIDKIDY..........SG.--...-AKSK...........------A.E-.
............................................................
............RSKKRSRE.DLLASVE........SEFQ..AA................
...........KKK..P................................VYp.dPS....
K.S..H...LE...PVE.VL..PVF...P.......DFN.........NQYN........
....RYVV.VRF.ED.DPV.SSI.................GPALERNldre.........
.eplnDAD...A.....KEMAN......................................
..............................S.......V.V..tRG.N....RGE-....
......................DNE..PYLS....LYAPVD...D.E.I.E.....K..R
KENRhntgsd..................................................
............................................................
klqdryGTAD....SED............YHLVKEY......V.FDV...RA......R.
.ETA..............................PEVQCLYLl.................
.............skNK......D...I..AT............................
.........YTE..VS.S.RLALHKRLRSQR.ANl........................d
EAPKTQR.....LI......LKRV...P....MD.S....ADR...A.EK.I.EAI.M--
--
>EP00189_Rhodosorus_marinus_P002414_CAMPEP_0113971614_NCGR_PEP_ID_MMETSP0011_2-20120614_12480_1_TAXON_ID_101924_ORGANISM_"Rhodosorus_marinus"_LENGTH_403_DNA_ID_CAMNT_0000987421_DNA_START_44_DNA_END_1255_DNA_ORIENTATION__assembly_acc_CAM_ASM_000156
FLCQ...PRYSFTPPEA.EMD...LKL..IDFE...P..D.L..........S..FY.AP
....L............ET....S..A..L..DL.........K..HQR...........
............PIL...T........DP...TH............GV....RVNL..VD
........................LDE.Y..R............................
.........................E..YQ............EG.........EGPD.PE
DL..I....LL...D.........PES.................................
............................................................
.....................................................DANE...
...........................-................................
.KS...FRR..K...........TSGSA.PF.LRA.........................
MFY.DE.YKIDKIDY..........SG.--...AASK-...........------R.QR.
............................................................
............EVKKKTRD.ELLRDVL........AEFQ..AC................
...........KKK..P................................VH...PNs..r
K.K..H...LK...PVE.IT..PFL...P.......DFE.........NYFI........
....KYVL.VHF.ED.DPK.ENV.................RPALERNlnrk.........
eamgaEDL...R.....EMVNT......................................
..............................A.......V.T...LG.R....RGE-....
......................DNE..AVLS....FYTPVD...D.E.I.E.....K..R
RKQRqtpdnt..................................................
............................................................
nlpdkfGTAN....SED............YHLVKEY......V.FDV...RG......R.
.DHTa...........................diQRLYMVSS..................
...............KA......E...F..SS............................
.........YSE..VS.G.RMTLHKRPLKGD.A-..........................
-SIQNRR.....LI......LKRR...R....PN.E....DDQ...A.ER.V.ETI.MQ-
--
>EP00192_Tetraselmis_astigmatica_P021907_CAMPEP_0117649856_NCGR_PEP_ID_MMETSP0804-20121206_1219_1_TAXON_ID_1074897_ORGANISM_"Tetraselmis_astigmatica_Strain_CCMP880"_LENGTH_263_DNA_ID_CAMNT_0005455669_DNA_START_1_DNA_END_786_DNA_ORIENTATION_
----...----------.---...---..----...-..-.-..........-..--.--
....-............--....-..-..-..--.........-..---...........
............---...-........--...--............--....----..--
........................---.-..-............................
.........................-..--............--.........----.--
--..-....--...-.........---.................................
............................................................
.....................................................----...
...........................-................................
.-V...ADK..S...........LDSGL.PW.LMC.........................
TTY.IS.NDGTKAAP..........AR.--...RAEKP...........SPAAEAK.Q-.
............................................................
............HFVPKTID.DQIKVIE........EQFR..VS................
...........REP..P................................KH...PS....
N.P..A...LR...PVE.VL..PVL...P.......DFR.........HWPN........
....SYLL.VNF.DN.DPT.EDH.................ARLSKLQ.............
....pNQR...K.....VLSER......................................
..............................G.......I.F...KT.F....STGD....
......................--Q..NFFG....YMVPKA...V.P.P.A.....E..D
DGCRd.......................................................
............................................................
....iyVDEL....EGE............YEWVREY......H.REK...KE......M.
.DDD..............................RRTFLLRK..................
...............GD......E...E..VT............................
.........YVD..LN.T.NIVVKKRGSKTV.KGseg...................sell
PSMRPQS.....VS......LKRR...A....IG.S....AEE...-.--.-.---.---
--
>EP00193_Tetraselmis_chui_P007094_CAMPEP_0177765708_NCGR_PEP_ID_MMETSP0491_2-20121128_8133_1_TAXON_ID_63592_ORGANISM_"Tetraselmis_chuii_Strain_PLY429"_LENGTH_435_DNA_ID_CAMNT_0019282069_DNA_START_293_DNA_END_1600_DNA_ORIENTATION_
FICN...IKFRNNLPEI.PSD...PKL..LVSG...T..D.P..........R..QL.SE
....F............CL....T..S..M..ER.........D..PKW...........
............ELL...F........EP...DL............GI....PISL..LD
........................SQR.Y..A............................
.........................V..PK............ER.........PAMD.PA
DR..A....LI...Q.........DSD.................................
............................................................
.....................................................RAQT...
...........................Kgptgyq.....................syltn
lLA...DTK..E...........EQEGM.PW.LMC.........................
TTY.IS.NDNTTKAQ..........HV.--...--PTK...........-----A-.VD.
............................................................
............PHKIETVE.DQIRVID........DSFK..AA................
...........QHT..P................................RH...PR....
D.P..A...LR...PVQ.VL..PVL...P.......DFR.........NWAQ........
....NYLM.VNF.DN.DPT.EDH.................DRLSKLN.............
....aNQR...K.....VLSER......................................
..............................G.......V.F...QT.F....SAGG....
......................--S..SFFG....YMVPQA...V.P.E.P.....D..D
DGCRd.......................................................
............................................................
....vyAEEL....EGE............YEWVREY......H.REK...KE......L.
.DDD..............................KRTYLMRM..................
...............ED......D...Q..VS............................
.........YVD..LN.T.NIMVKKRGSKTV.KGaea....................elq
PSMRPRS.....VS......VKRR...R....LL.A....EEE...A.AQ.G.EKL.AL-
--
>EP00195_Chlamydomonas_chlamydogama_P014240_CAMPEP_0202909366_NCGR_PEP_ID_MMETSP1392-20130828_49130_1_ASSEMBLY_ACC_CAM_ASM_000868_TAXON_ID_225041_ORGANISM_"Chlamydomonas_chlamydogama_Strain_SAG_11-48b"_LENGTH_471_DNA_ID_CAMNT_0049599097_DNA_START_124_DNA_END_1539_DNA_ORIENTATION_-
FLAS...IRFKNDLPEI.PGD...PKM..LVNQ...V..Q.S..........N..RL.AA
....F............NL....T..T..L..EL.........E..PKR...........
............DLV...L........PP...DL............GI....PITV..LD
........................VDR.Y..A............................
.........................V..PA...........nSQ.........PQLD.PA
DA..A....LL...G.........GAD.................................
............................................................
.....................................................DRLL...
...........................Pgs.............................v
lPK...ARA..M...........RNTEV.SW.LMR.........................
TTY.IS.NDTDAVRK..........P-.-G...YNEKTa.........kSMRQAAA.EV.
............................................................
............EPEDESRE.AQIAAIE........ASFE..AA................
...........QQP..P................................VH...HK....
N.P..A...LQ...PVE.VL..PVF...P.......DFE.........CWAY........
....KYIM.AHF.DN.DPT.EEV.................EVLAKLP.............
....pGIR...N.....KVASR......................................
..............................C.......M.L...KG.F....KVDNqqqq
.................qqqqgQGE..RFMA....LVVPEQ...I.P.S.N.....L..D
PSAPgq......................................................
............................................................
...dvdPSEL....EGD............YIWSKEY......A.YDL...IR......R.
.EQEa...........................eaRQEYFIRF..................
...............GD......G...V..AS............................
.........YCD..IN.A.RLELRKRAEMNE.S-..........................
LFARPAK.....VI......IKRR...E....PT.D....AEL...E.ER.H.RKL.RRL
L-
>EP00197_Chlamydomonas_leiostraca_P008794_CAMPEP_0202864118_NCGR_PEP_ID_MMETSP1391-20130828_4486_1_ASSEMBLY_ACC_CAM_ASM_000867_TAXON_ID_1034604_ORGANISM_"Chlamydomonas_leiostraca_Strain_SAG_11-49"_LENGTH_516_DNA_ID_CAMNT_0049543829_DNA_START_102_DNA_END_1652_DNA_ORIENTATION_-
FLAS...IRFRNDLPEV.PGD...PKL..LVSQ...Q..P.P..........E..KL.AQ
....F............SL....T..S..L..EK.........A..AKR...........
............DLV...L........AP...DL............GI....AISL..LD
........................ADR.Y..A............................
.........................V..PQgp........gaPK.........PELH.PA
DA..A....LL...G.........GEE.................................
............................................................
.....................................................EMRVlsg
di....................hrllrAsaghg.......................gapm
rRS...AAL..R...........SKADV.AW.LMR.........................
TTY.IG.ADSDSVRR..........QG.--...ISEKEa.........iK--AREA.AQg
gg..........................................................
.........aqdALAEGGRD.AQVAAIE........ASFA..AA................
...........RAP..P................................VH...RT....
K.P..H...LR...ALE.VL..EVM...P.......DWE.........WWGH........
....KYLL.AHF.EN.DPC.QEV.................EALAKLPn............
....pEDR...P.....KVTAR......................................
..............................S.......M.L...KG.F....KLDAgpe.
..................gkdaGGG..RYMA....LVVPAN...P.A.A.A.....A..A
AGSTaaadgqe.................................................
...........................................................e
rarevpAEEL....EGE............YKWVKEY......S.YDL...TR......K.
.EAGeeaa.....................ggassRQPYVIRF..................
...............TE......G...R..AL............................
.........YCD..VS.G.LLQLKKRDAGSA.KArt.....................asl
QFARPSK.....VL......VRKR...P....PS.G....GEL...A.EG.D.ARR.KR-
--
>EP00198_Chlamydomonas_reinhardtii_P007592_XP_001696929.1_Paf1_complex_component_Chlamydomonas_reinhardtii
FLAH...IRFRNDLPEI.PSD...PKM..LVSQ...I..Q.P..........E..VL.SR
....F............GL....T..A..L..ER.........Q..ARR...........
............DLL...T........PP...N-............-I....TISP..LD
........................VQR.Y..Q............................
.........................V..PD............QA.........VPMD.PA
DA..A....LL...K.........DDA.................................
............................................................
.....................................................RPLAigg
s......................plpaAadgr........................hksf
aAR...SKD..V...........DVTKV.SW.LMR.........................
TTY.IS.ASDNRGAA..........KQ.-G...LPEKQv.........lQ--ARAA.ERr
laava.......................................................
......agtdldDRELNDRE.AQVRAIE........ASFE..AA................
...........RAQ..P................................VH...SR....
N.P..A...LK...PVE.VL..PVL...P.......DPT.........AWQH........
....KLLL.TTFhDS.DPG.EEL.................AAVVGQEamag.........
.lpsaKRP...Q.....LLVGH......................................
..............................Y.......L.L...KG.F....THHIsk..
...................agqDRE..LKIM....ALLPVL...Q.P.-.-.....-..-
----........................................................
............................................................
......-EDL....EGD............YQWTKDY......N.YEL...KR......D.
.---..............................TVHYALRL..................
...............DK......D...A..AR............................
.........FYR..MQ.G.KLELRSWRDEEK.LArdrsrkrvmgsa.neepaeeetdgsd
QVQRPSK.....IH......VTTR...D....LN.D....REL...E.DR.E.SKR.KEL
M-
>EP00199_Chlamydomonas_sp_CCMP681_P001989_CAMPEP_0119103816_NCGR_PEP_ID_MMETSP1180-20130426_2188_1_TAXON_ID_3052_ORGANISM_"Chlamydomonas_cf_sp_Strain_CCMP681"_NCGR_SAMPLE_ID_MMETSP1180_ASSEMBLY_ACC_CAM_ASM_000741_LENGTH_379_DNA_ID_CAMNT_0007088415_DNA_START_1_DNA_END_1136_DNA_ORIENTATION_-
FNAT...IRFTNDLPMV.PGD...PKL..LLEQ...Q..G.P..........E..KL.SA
....Y............AL....T..Q..L..EK.........V..PRR...........
............ELV...V........PP...DL............GI....PLGL..LD
........................AER.Y..S............................
.........................I..PP...........gPR.........AVMH.PA
DL..A....LL...G.........AEG.................................
............................................................
.....................................................HAGAmag
npa.................sialprtAgvnskd....................gpvpnk
qLT...RRA..A...........AVGQM.SW.LMR.........................
TTY.IS.ADTDTVRK..........PQ.--...LSEIS...........--ARRLK.QQv
iv..........................................................
........eegmEVLDGGLA.TQLASIE........ASFQ..AV................
...........QLP..P................................VH...RT....
K.P..G...MR...ALE.IM..ELL...P.......DFD.........NWGR........
....KYLL.AQF.NK.DPA.DEV.................EELASLPq............
...piERR...R.....QIAGR......................................
..............................C.......F.L...KG.F....KTEA....
......................QQQ..----....------...-.-.-.-.....-..-
----........................................................
............................................................
......----....---............-------......-.---...--......-.
.---..............................--------..................
...............--......-...-..--............................
.........---..--.-.------------.--..........................
-------.....--......----...-....--.-....---...-.--.-.---.---
--
>EP00200_Dunaliella_tertiolecta_P002944_CAMPEP_0202351590_NCGR_PEP_ID_MMETSP1126-20121109_8162_1_ASSEMBLY_ACC_CAM_ASM_000457_TAXON_ID_3047_ORGANISM_"Dunaliella_tertiolecta_Strain_CCMP1320"_LENGTH_478_DNA_ID_CAMNT_0048943713_DNA_START_26_DNA_END_1462_DNA_ORIENTATION_-
FLAT...IRFKNDLPEI.PGD...PKL..LVTQ...P..P.P..........E..KL.AS
....Y............SL....T..T..L..EK.........D..TKR...........
............DLI...L........PS...DL............GI....PISL..LD
........................VER.Y..Q............................
.........................V..PLna........agER.........PTLD.PK
DA..A....LI...T.........EEG.................................
............................................................
.....................................................DTKLfgh
........................paaKapm...........................gm
pRR..gTTL..R...........SAAEV.SW.LMR.........................
TTY.IS.NDSDALTR.........pG-.--...FGEKKa.........kS-VKQTS.ELg
qs..........................................................
.........dnlEPLYSSTE.AQVAAIE........ETFA..AA................
...........QAH..P................................VH...PT....
K.P..H...MR...ALD.VM..EVL...P.......DWD.........WWGN........
....NYVL.AQF.DN.DPA.QEV.................AELAKLRd............
....pDLK...H.....KVAGQ......................................
..............................S.......I.L...KG.F....RIDGsg..
...................egkQQG..RFMA....LVVPSQ...P.V.I.E.....A..V
QGAAdaaaaaamqe..............................................
.......................................................ehgsm
vhrdvdPALL....QGD............YTWSKEY......V.YQQ..lRT......G.
.EAAeeg.......................rpgtKQSLSIRF..................
...............KD......G...Q..AL............................
.........YCD..IP.S.VLQLKKRDADAK.ARar......................sa
DFARPCK.....VV......VRKR...D....AT.A....AEL...D.EA.D.RRR.KAI
--
>EP00201_Polytomella_parva_P007882_CAMPEP_0175068640_NCGR_PEP_ID_MMETSP0052_2-20121109_17779_1_TAXON_ID_51329_ORGANISM_"Polytomella_parva_Strain_SAG_63-3"_NCGR_SAMPLE_ID_MMETSP0052_2_ASSEMBLY_ACC_CAM_ASM_000194_LENGTH_621_DNA_ID_CAMNT_0016335681_DNA_START_1_DNA_END_1861_DNA_ORIENTATION_
FLAQ...IHFRNDLPDI.PSD...PKL..LLDP...I..D.I..........R..QL.SG
....F............VL....F..D..V..EK.........S..LRR...........
............PLY...I........PP..pPI............PT....P---..VD
........................LDR.F..Q............................
.........................V..PE............KA.........PPPI.EA
DQ..A....IL...Q.........TIRklaacagggdyenflvssssssss.........
............................................................
............................sssssssssslsasaasalststasT---...
...........................Saastsaasas............aantgevgls
gRK..iNRQ..V...........DVRNC.SW.LMK.........................
TTY.IS.TESLAHMG..........KT.-A...LSEKQ...........EVQQRAV.AAa
............................................................
...........aAAAPRSRA.SQIAAIE........ATFE..AA................
...........NKM..P................................VH...PR....
N.P..K...LV...PVE.II..PIF...P.......DFA.........TWKV........
....PRRV.VCF.DE.DPI.PTV.................VKGSSSSss...........
...ssSSS...S.....SSSSNaaleklpptvlaraaiph....................
............lmlrefpeaaekpskktnS.......-.-...--.-....----....
......................---..----....------...-.-.-.-.....-..-
----........................................................
............................................................
......----....---............-------......-.---...--......-.
.---..............................--------..................
...............--......-...-..--............................
.........---..--.-.------------.--..........................
-------.....--......----...-....--.-....---...-.--.-.---.---
--
>EP00202_Volvox_carteri_P012515_XP_002958121.1_hypothetical_protein_VOLCADRAFT_121678_Volvox_carteri_f._nagariensis
FLAH...IRFKNDLPEI.PSD...PKM..LVSQ...I..Q.P..........E..VL.SR
....F............SL....T..S..L..ER.........Q..ARR...........
............DLL...T........PP...NI............I-....-ISP..LD
........................DDS.R..P............................
.........................L..AV............GG.........SPLP.AA
--..-....--...-.........-GD.................................
............................................................
.....................................................GRHK...
...........................Sf...............................
aAR...TKG..M...........GVDKC.SW.LMR.........................
TTY.IS.SSDNRGVQ..........RQ.-G...LPEKQ...........-------.--.
............................................................
............-------V.LQARAAE........RRGA..SA................
...........AD-..D................................R-...EL....
N.-..-...-D...PVE.VL..PVL...P.......DMD.........SWPQ........
....KLLL.TTFhDA.DPA.EEL.................AGVVGTEaiqq.........
.lpaaKRQ...Q.....LLVGH......................................
..............................Y.......L.L...KG.F....THHIsk..
...................agqDRE.lKIMA....LLVRED...I.D.R.M....vA..R
TA-Hqaelqaaaaaa.............................................
......................................................gdeeaa
asggmqPEDL....EGS............YQWIKDY......N.YEY...KR......D.
.---..............................SVHYAIRL..................
...............DR......G...A..AR............................
.........FHR..MQ.G.KLELRSWRDEEK.LArdrsrkrvmgragseepaeedvdgsd
QVQRPSK.....IR......VTTR...D....LT.D....REL...Q.ER.E.SKR.REL
L-
>EP00203_Chlorella_variabilis_P002281_XP_005844827.1_hypothetical_protein_CHLNCDRAFT_138263_Chlorella_variabilis
FLCN...IRFKNDLPEI.PCD...PKL..LLPP...Y..D.R..........D..QL.AA
....F............KL....T..E..L..ER.........D..LRK...........
............DLM...F........ED...DL............GI....PIHP..WN
........................IEQ.Y..S............................
.........................V..PE............VV.........PPLH.PD
DA..A....LV...E.........SDE.................................
............................................................
.....................................................EAEP...
...........................K................................
.KA...RLR..G...........DAAEL.SW.LLR.........................
TKY.IA.AEAGLKRG..........T-.-G...APAKAa.........aAAATAAA.AG.
............................................................
............AENEDPRE.ERIRQIE........AQFV..GA................
...........KAP..L................................AH...GK....
D.P..S...VV...PLE.VM..PVF...P.......DSL.........MEGR........
....SCVL.ATF.DN.DPL.ADV.................DVVERMP.............
.....AEQ...R.....ARVPQ......................................
..............................A.......MqL...KS.F....KPAT....
......................-GP..QFVA....LLVPKK...L.P.E.A.....G..D
DELSasg.....................................................
............................................................
...gipGPQL....ARE............YHWVREY......Q.PHP...RL......D.
.EK-..............................STTYLFRF..................
..............aGD......G...T..VQ............................
.........FHD..LN.T.RLELRKRKRQAA.AGed......................de
GFMQPEM.....VV......VRDP...E....TG.D...wAEQ...R.EA.R.ER-.---
--
>EP00204_Picochlorum_oklahomense_P000613_CAMPEP_0118804964_NCGR_PEP_ID_MMETSP1161-20130426_25377_1_TAXON_ID_249345_ORGANISM_"Picochlorum_oklahomensis_Strain_CCMP2329"_LENGTH_490_DNA_ID_CAMNT_0006733825_DNA_START_1_DNA_END_1472_DNA_ORIENTATION_
FLCN...VRFKNDLPEI.PSD...PKM..LLPQ...L..D.L..........T..EV.GA
....F............KL....F..G..I..ER.........H..VRR...........
............DVK...F........PA...DM............NL....PLSS..LY
........................IEQ.Y..D............................
.........................V..YS............G-.........DKLH.PK
DA..A....LL...D.........ETG.................................
............................................................
.....................................................DAVV...
...........................Gse............................ga
sAG...RKR..K...........NIPNA.SW.LMR.........................
TKY.IS.NESGAVGL..........RK.QN...--GS-...........------A.AS.
............................................................
............AEFEHTLE.DQVAHIE........ESFD..AM................
...........KSK..P................................VH...PK....
N.P..S...LV...AVD.VQ..PVL...P.......DDE.........ISDW........
....PLVL.VNF.DS.DPI.GAM.................ALQDADA.............
....mAAK...R.....KFAQS......................................
..............................M.......H.L...KT.L....VKQDd...
....................dgNGE..KFNV....LMAPRE...V.DgL.E.....S..I
ADDQn.......................................................
............................................................
....vpGSML....QGD............YDWMRTY......A.SNV...RI......D.
.DK-..............................AQTFLFRI..................
...............KG......D...H..IG............................
.........YSD..LS.T.KLFLRKRKKTVS.KDek.....................ddi
ESLKPEK.....FV......LAVH...E....--.-....---...-.--.-.---.---
--
>EP00206_Coccomyxa_subellipsoidea_P007951_XP_005650500.1_hypothetical_protein_COCSUDRAFT_64915_Coccomyxa_subellipsoidea_C-169
FVSN...VRFRTSLPEV.PCD...PKM..LVAV...L..Q.P..........D..KL.SQ
....F............NI....T..T..L..EQ.........E..MRQ...........
............DLI...L........ES...GV............GI....PLSL..LD
........................TQR.Y..A............................
.........................V..PD............IA.........QPLA.PE
DA..A....LV...M.........GPT.................................
............................................................
.....................................................TEEG...
...........................Pga............................tk
rRE...RLR..G...........EGTEL.SW.LMR.........................
TTY.IA.NDMEERRQ..........QR.--...SAEKS...........----GVA.AT.
............................................................
............EDEAIDRD.AQIAAIE........ATFE..EA................
...........RAP..P................................TH...IR....
D.P..S...LT...PVE.IM..PVL...P.......DLD.........RLGN........
....IYVR.MAF.DG.EPT.ADH.................DRLASLP.............
....pDSV...K.....RLAEH......................................
..............................A.......I.M...KS.F....TLNSdq..
....................hgKEQ..RFVA....YLLPEE...D.P.V.Q.....R..N
ADEPss......................................................
............................................................
...srdDAED....HIS............YEWIREY......N.YKV...HN......D.
.ED-..............................HSTFWFYF..................
...............DK......G...R..VT............................
.........FTD..LD.T.KLSLFKRGKQAT.TQ..........................
AFQRPSG.....VT......LKRR...K....ERsS....EED...E.TA.R.QRM.QKL
T-
>EP00207_Helicosporidium_sp_ATCC50920_P003967_KDD75130.1_hypothetical_protein_H632_c854p2_Helicosporidium_sp._ATCC_50920
----...----------.---...---..----...-..-.-..........-..--.AA
....F............AL....T..E..E..ER.........S..LSC...........
............SVP...L........DA...DA............GL....ALTP..LD
........................IDR.W..A............................
.........................V..PSd.........paEL.........GQLD.PA
DA..A....LL...E.........SEE.................................
............................................................
.....................................................DESS...
...........................T................................
.RG...ALR..G...........KGGEL.SW.LLR.........................
TSY.LA.AGSKAHSI..........KG.SAa.gGR--As........rdGAASAEG.EP.
............................................................
............RLETYSKE.ERVAAIH........ASFE..QA................
...........QSP..P................................VH...AT....
D.P..S...LY...PVE.VL..PIL...P.......AEE.........GEER........
....SFVL.ALF.ES.DPL.ADA.................PHLAALA.............
....rRLG...L.....PGAAA......................................
..............................G.......LqL...KS.F....KQRSg...
....................sgHVD..HFVA....GLALQE...P.A.V.E.....G..-
---Ap.......................................................
............................................................
.....gAEAL....EGS............YKWLREY......D.SNV...RY......D.
.S-K..............................NATFLFRF..................
...............AE......D...H..VA............................
.........YHD..LN.T.KLALRKRQRAVR.GDd.......................ed
AFLQPEK.....VI......LRV-...-....--.-....---...-.--.-.---.---
--
>EP00208_Stichococcus_sp_RCC1054_P002259_CAMPEP_0206136998_NCGR_PEP_ID_MMETSP1473-20131121_2189_1_ASSEMBLY_ACC_CAM_ASM_001109_TAXON_ID_1461547_ORGANISM_"Stichococcus_sp_Strain_RCC1054"_LENGTH_1265_DNA_ID_CAMNT_0053529875_DNA_START_232_DNA_END_4028_DNA_ORIENTATION_
FLSD...IRFKNDLPEV.PCE...PKM..LVSA...M..N.P..........K..AL.AA
....F............HL....T..S..L..EA.........G..GRR...........
............ELA...V........EA...DL............GA....PLTV..LD
........................VSA.Y..A............................
.........................V..PA............AA.........QPLH.PD
DE..A....LL...E.........GEG.................................
............................................................
.....................................................QLGA...
...........................Evpm..........................hqr
aRS...KMA..G...........DKGEL.SW.LMR.........................
TTY.IS.NDMTAPTP..........AK.-G...RT---...........----AVT.EE.
............................................................
............EGPEDQYQ.RQIQHIQ........ETFE..SA................
...........KRL..P................................VH...QT....
N.P..S...LH...PVE.VL..PVL...P.......DEE.........AWEN........
....DYVQ.LVF.DG.EPT.ADI.................SLLRSLP.............
....pRQR...R.....AFAEQ......................................
..............................M.......L.T...KS.Y....KMTVd...
.....................gANV..GFLA....LLVPTA...V.P.N.P.....E..-
-I-S........................................................
............................................................
.....pSERE....DTE............MQWVREY......V.YDV...KQ......H.
.ES-..............................DRDFVFRFppppadlq..........
......dgsgptsspGE......G...V..VR............................
.........YVA..MD.H.KLLARSMGGRQQ.VEkl......................aa
TFSKPSE.....IT......AGWR...P....YT.E....VEE...D.AR.A.AKR.QQL
L-
>EP00211_Chloroparvula_japonica_P005343_CAMPEP_0119121640_NCGR_PEP_ID_MMETSP1310-20130426_2176_1_TAXON_ID_464262_ORGANISM_"Genus_nov._species_nov._Strain_RCC2339"_LENGTH_360_DNA_ID_CAMNT_0007111213_DNA_START_1_DNA_END_1077_DNA_ORIENTATION_-
FLFQ...PEFRNDLPLP.GPG...CKL..IAQG...-..R.T..........E..RS.AA
....L............LS....A..V..I..PE.........S..FQW...........
............RDH...Q........TV...DL............GI....PLDV..ES
........................MRH.Y..M............................
.........................V..ED............GA.........AHLD.EE
DE..Y....LI...N.........PSK.................................
............................................................
.....................................................FKGR...
...........................Kg...............................
lAS...AAN..A...........MVADA.AW.LIS.........................
TKY.IQ.PITEAKQR..........KG.AH...--ASR...........----EGE.TD.
............................................................
............RGEEAELE.EFRTYVE........KGFA..AA................
...........RVA..P................................VH...PL....
K.P..F...LK...PVD.VV..PVF...P.......TD-.........-VKG........
....EHVQ.VQF.DC.NPR.EGV.................EEEPSGP.............
.....---...-.....---PE......................................
..............................A.......L.L...KA.E....QCHNr...
....................lgEPV..WVCG....YLVNGA...P.S.P.E.....A.vS
GE-Gr.......................................................
............................................................
.....ePREG....EEP............YQWHREF......R.SDL...QV......D.
.FE-..............................GKTVLLSV..................
...............DG......G...Q..GE............................
.........MIE..LP.K.RLVLSRVPPRAL.QEgss....................kti
R---TKR.....HTafllrkVTQA...A....WE.A....EEE...E.KR.R.QQE.REM
--
>EP00211_Chloroparvula_japonica_P006908_CAMPEP_0119152432_NCGR_PEP_ID_MMETSP1310-20130426_47793_1_TAXON_ID_464262_ORGANISM_"Genus_nov._species_nov._Strain_RCC2339"_LENGTH_394_DNA_ID_CAMNT_0007144793_DNA_START_55_DNA_END_1235_DNA_ORIENTATION_
FQCN...TRMRNDLPDI.PFG...PKF..LVYP...F..D.N..........D..RM.GL
....Y............QP....S..T..L..ER.........E..YKR...........
............TVM...A........GP...LM............GV....GLNM..VD
........................PDL.Y..R............................
.........................V..KE............DA.........VTLD.PA
DE..R....LF...G.........KGD.................................
............................................................
.....................................................AGQG...
...........................Rs...............................
lQR...TTS..G...........GVPNV.SW.LRR.........................
TAY.MT.AAVEQVYG..........RE.RG...GAP--...........--ADSME.E-.
............................................................
............TMKVLDQE.KAVAMVE........ETFA..GA................
...........KRD..P................................VH...PT....
K.P..D...MK...PVA.VV..PIL...P.......WVD.........MWAN........
....NVTR.VIF.DQ.VPC.PSQ.................EGADGSQ.............
.....SAV...E.....DPMER......................................
..............................A.......I.L...VP.S....SVQE....
......................DKE.vKVLT....LFLPVE...G.N.A.K.....A..G
KGSQeqddelddl...............................................
........................................................fsgd
sdeedkVEGK....RLE............LKFHRSY......A.YSD...PY......K.
.GKK..............................GRSIILVVp.................
..............rGG......G...E..AR............................
.........YCP..TS.N.T-LLKKKKQRSQ.RT..........................
-------.....--......----...-....--.-....---...-.--.-.---.---
--
>EP00213_Chloropicon_mariensis_P000183_CAMPEP_0197477162_NCGR_PEP_ID_MMETSP1309-20131121_14356_1_TAXON_ID_464262_ORGANISM_"Genus_nov._species_nov._Strain_RCC998"_LENGTH_359_DNA_ID_CAMNT_0043017965_DNA_START_68_DNA_END_1144_DNA_ORIENTATION_-
----...--FDFALPQP.PGD...PKL..LEVP...E..V.E..........Q..YL.KN
....A............HV....G..F..L..GT.........N..LLK...........
............TVH...M........QS...GL............GR....RATL..PS
........................VNL.R..Eglqvlsfvp...................
................ydrtngntsK..-A...........aPM.........TTLD.AE
DQ..E....LI...E.........KSF.................................
............................................................
.....................................................LNPH...
...........................Qg...............................
aSV...RKL..D...........ITDKM.SW.VMN.........................
TTY.IA.DFSDPRKM..........VK.KE...RAEGP...........-------.-A.
............................................................
............RTMQVAEG.PSVADIE........SSFE..SV................
...........KSD.qT................................QH...PT....
K.K..G...AT...VVE.SI..PIV...P.......YKL.........GEYG........
....QYVH.VQL.RG.STP.YKT.................P------.............
.....---...-.....SQCRN......................................
..............................S.......I.L...KS.I....SIPAgedd
..................leeeEED..SVVP....LFLKKE...S.D.A.K.....Q..D
---A........................................................
............................................................
.....tELEE....KEY............YEIRKEN......Q.TDE...EK......-.
.---..............................GKTLLLME..................
...............KD......G...K..LF............................
.........YLL..DL.P.RVNLTKCAQSKR.K-..........................
-------.....--......----...-....--.-....---...-.--.-.---.---
--
>EP00216_Chloropicon_sp_CCMP2111_P003988_CAMPEP_0198240728_NCGR_PEP_ID_MMETSP1446-20131203_5747_1_TAXON_ID_1461542_ORGANISM_"Unidentified_sp_Strain_CCMP2111"_NCGR_SAMPLE_ID_MMETSP1446_ASSEMBLY_ACC_CAM_ASM_001112_LENGTH_454_DNA_ID_CAMNT_0043923477_DNA_START_1_DNA_END_1358_DNA_ORIENTATION_
----...--YKFDIPQP.PGD...PKL..LDLP...I..E.K..........D..RVhLK
....I............DD....S..S..I..QDigapglqllH..AKHprsg.......
........lrrtARL...P........AL...NLr..........eGV....RVLS..LD
........................PYA.F..A............................
.........................A..SG............D-.........ADLD.EE
DA..R....LL...A.........GKA.................................
............................................................
.....................................................KSLIpsg
p.....................lagqvKakvap.......................qgis
sRR...KVD..F...........TSAPV.NW.IMN.........................
TTY.IT.NDYTSSKP..........RK.PL...QGEG-...........--AE---.--.
............................................................
............--RLPEAF.LPSSAIE........GSFE..AV................
...........KKP..S................................RH...PT....
K.A..G...LR...PVK.SQ..PIV...P.......FAN........sHGDG........
....TYLH.VQM.GA.HAS.AKG.................TKAA---.............
.....---...-.....-SLDD......................................
..............................A.......I.L...KS.M....AIDG....
......................--E..SVVA....LMFPQE...P.E.E.G.....E..-
----........................................................
............................................................
......ETDQ....GGC............YKCTDEY......R.FNV...QR......D.
.-TK..............................SKTFAFLV..................
...............NE......D...S..VS............................
.........YVD..IN.T.RIDLLNFVAKGK.HVkk......................el
ARIRRGK.....VI......VNRG...E....AQ.E....KA-...-.--.-.---.---
--
>EP00217_Crustomastix_stigmatica_P000116_CAMPEP_0183821210_NCGR_PEP_ID_MMETSP0803_2-20130417_65030_1_TAXON_ID_195967_ORGANISM_"Crustomastix_stigmata_Strain_CCMP3273"_LENGTH_420_DNA_ID_CAMNT_0026066107_DNA_START_1_DNA_END_1261_DNA_ORIENTATION_-
----...------PPAV.PVD...AKL..LAVA...A..D.V..........A..HV.TQ
....Y............SH....T..A..L..QE.........E..RGR...........
............ELH...T........EP...DL............GI....PLDA..MD
........................LED.Y..V............................
.........................V..PA............VR.........PPLD.PA
DA..E....LL...G.........DAA.................................
............................................................
.....................................................AGAT...
...........................Gt..............................s
tRA...ELK.lD...........SKSNL.QW.LMR.........................
TQY.MS.SQELPKQG..........RL.--...-SEQQ...........--VKQLE.RAr
vggae.......................................................
......adgvarAGEAPDAA.GLAAAID........ASFR..AA................
...........QQA..P................................VH...KK....
D.P..S...LT...PVE.VL..PVL...P.......DFE.........RWPAag......
..vgSFVH.VVF.DD.DPL.TDV.................ARLDAQP.............
....eELR...E.....ATRRA......................................
..............................A.......V.L...KN.F....AVTVpaag
..................grpaHDE..KFIA....LMVPT-...-.-.-.-.....-..-
----........................................................
............................................................
......----....---............-------......-.---...--......-.
.---..............................--------..................
...............--......-...-..--............................
.........---..--.-.------------.--..........................
-------.....--......----...-....--.-....---...-.--.-.---.---
--
>EP00218_Dolichomastix_sp_CCMP3274_P006376_CAMPEP_0170161794_NCGR_PEP_ID_MMETSP0033_2-20121228_76773_1_TAXON_ID_195969_ORGANISM_"Dolichomastix_tenuilepis_Strain_CCMP3274"_LENGTH_701_DNA_ID_CAMNT_0010399417_DNA_START_1_DNA_END_2101_DNA_ORIENTATION_-
FICH...LRFRTNLPEV.PVE...ARS..LRDPggiA..G.M..........E..DL.SK
....F............RL....R..A..L..ER.........E..RGRdgsggasvsgt
tggrpgaggrgeQQH...N........DGr.gLF............GL....GVDA..LT
........................AAQ.Y..A............................
.........................V..PRgle.....taedAE.........PALD.PK
DA..Y....LL...P.........TPV.................................
............................................................
.....................................................EELEgag
eaagvaa..........aaaaxxxxxxXxxxxgvaa.................aaaaaad
rEK...KSK.lA...........GLMNQ.SW.LMR.........................
TQY.IS.DMQQPKRA..........RG.--...-TEKQvi......deqRQKRRLE.-Ae
............................................................
..........aaEEERTPRE.VQMGKIE........ASFE..AA................
...........RRA..P................................VH...AR....
N.P..S...LR...PVA.VL..PLV...P.......DFE.........RWPH........
....QHLQ.LCF.DA.HPV.LDL.................PHRTGA-.............
.....AQP...N.....LLAAR......................................
..............................A.......L.V...KQ.Y....RIQAsdda
..................tgavSVE..KMLA....YMLPKQ...E.E.V.E.....R..A
EAEE........................................................
............................................................
.....eEERE....GTP............YVWEREY......L.FDS...AP......V.
.DDK.............................tGETQAVFLd.................
..............eEN......R...Q..AT............................
.........YLP..LP.L.KLALRKKPNRAK.DAa.......................em
ARIRPSE.....IA......VRER...P....RT.A....DEE...L.LL.K.RKR.A--
--
>EP00222_Ostreococcus_lucimarinus_P000259_XP_001415616.1_predicted_protein_Ostreococcus_lucimarinus_CCE9901
FLCH...AQFKNDLPAV.PID...WKM..LQTR...V..D.R..........R..AL.TE
....Y............SH....L..S..L..YD.........G..LRK...........
............RGD...F........SE...DL............GI....PLDP..AL
........................MRA.Y..R............................
.........................V..PT............RR.........VAMD.PE
DH..E....LT...M.........SSA.................................
............................................................
.....................................................EREG...
...........................Krnga........................igts
gRA...VSR..P...........DASDA.LW.LMN.........................
TQY.IS.AGSIKART..........--.-G...LSEKE...........MKRRRLE.AQg
............................................................
...........gAAEPEVEL.SQVEQIE........ASFA..AA................
...........KRP..P................................VH...PT....
N.K..K...AK...VVE.VL..PVL...P.......DFE.........RIAM........
....DYVR.LNF.DE.KQE.TDV.................ASLSGKS.............
....aETI...E.....NALNC......................................
..............................G.......V.V...KP.F....SIVNe...
....................rnQTE..RFLS....LMLPQD...P.D.A.A.....M..E
ED-Fl.......................................................
............................................................
.....aLDGE....PRQ............YDHVRDY......V.YKI...HQ......D.
.DPNl............................gGGNMCFFF..................
...............KK......D...R..VT............................
.........YVD..LH.T.KLTLSKRSKHSK.GKe.......................at
DSWKPSE.....VT......LQRR...R....MT.E....EEK...S.AL.D.AKR.ESI
--
>EP00223_Ostreococcus_mediterraneus_P004435_CAMPEP_0174582016_NCGR_PEP_ID_MMETSP0929-20130131_6158_1_TAXON_ID_548131_ORGANISM_"Ostreococcus_mediterraneus_Strain_clade-D-RCC2572"_NCGR_SAMPLE_ID_MMETSP0929_ASSEMBLY_ACC_CAM_ASM_000573_LENGTH_442_DNA_ID_CAMNT_0015763705_DNA_START_1_DNA_END_1329_DNA_ORIENTATION_
FLCH...MQFKNDLPAV.PLD...WKM..LQTR...V..D.R..........R..TF.TD
....Y............SH....L..S..L..YD.........G..LRK...........
............RGD...F........SD...DL............GI....PLDP..AL
........................MRA.Y..R............................
.........................V..PA............QR.........ATLD.PE
DH..D....IL...L.........DAS.................................
............................................................
.....................................................ERES...
...........................Kragg........................tatd
tRA...ASR..P...........DASDA.LW.LMN.........................
TQY.IS.GGTIKART..........--.-G...LSEKEm........krRKVEASR.A-.
............................................................
............GEAPEREL.SQVEQIE........RSFE..MA................
...........KKP..L................................VH...PT....
K.K..G...LT...VVE.VL..PVL...P.......DFE.........RMPL........
....DYVR.MLF.DE.KQE.LDV.................PSLQGKP.............
....rDVV...D.....KVLDL......................................
..............................G.......L.V...KP.F....SIVNd...
....................dnQTE..RFLS....LMLPHD...V.D.A.A.....T..K
EDYL........................................................
............................................................
.....pLDGD....EKP............YDYVREY......V.YKI...QQ......D.
.DPAm............................gGGNMCFFF..................
...............KK......D...R..VT............................
.........YVD..LH.T.KLTLSKKTKHSK.GKn........................s
MEHVPVS.....VR......LKRR...R....LN.D....EEQ...A.AF.D.AKK.ASV
--
>EP00224_Ostreococcus_tauri_P004562_XP_022838307.1_RNA_polymerase_II-associated_Paf1_Ostreococcus_tauri
FLCH...VQFKNDLPPV.PVD...WKM..LATR...V..D.R..........G..AL.AE
....Y............SP....L..S..L..YD.........G..MRR...........
............RGD...F........SE...DL............GI....PIDP..AL
........................MRA.Y..R............................
.........................V..PT............ER.........GVLD.PE
DH..E....LL...L.........NAA.................................
............................................................
.....................................................ERET...
...........................Krnta........................ngas
gRA...ASR..P...........DASDA.LW.LMN.........................
TQY.IS.AGKIKART..........--.-G...LSEKE...........MKRRKLA.ASg
............................................................
...........aEGMPEDEL.SFEEQVD........ATFE..AA................
...........KKP..P................................VH...PT....
M.N..D...ME...VVE.IL..PVF...P.......DFE.........RMAL........
....EYVR.LNF.DE.NQA.KDV.................PSLTGKS.............
....tEIV...E.....SALIN......................................
..............................G.......V.V...KP.F....AIENd...
....................ygETE..RFLS....LMLPQD...P.E.A.A.....A..A
---Pnf......................................................
............................................................
....leVDGE....PRA............YDHIRDY......V.YKL...QR......D.
.DPAq............................gGGNVCFFF..................
...............KK......D...K..VT............................
.........FVD..LQ.T.KLTLSKRSKHSK.GKd........................a
LDWKPSR.....VT......LKRR...S....MT.E....EER...A.SL.E.EKR.AKL
--
>EP00227_Mantoniella_beaufortii_P000067_CAMPEP_0197614750_NCGR_PEP_ID_MMETSP1326-20131121_59681_1_TAXON_ID_1155430_ORGANISM_"Genus_nov._species_nov._Strain_RCC2288"_LENGTH_542_DNA_ID_CAMNT_0043183627_DNA_START_603_DNA_END_2231_DNA_ORIENTATION_-
FLCP...IEFRNDLPPV.PVD...WKF..LPVP...V..N.N..........V..SF.TT
....Y............SH....L..S..L..DE.........E..LRK...........
............DIA...M........PA...DL............GI....TLDP..ML
........................LKQ.Y..R............................
.........................V..PR............NR.........PPLD.PE
DA..A....LL...D.........DGE.................................
............................................................
.....................................................EAKQ...
...........................Rtgiit......................dtskk
kLK...VKR..P...........DLSKA.LW.LMN.........................
TQY.IS.DMTVPEHK..........--.-G...RSEKDw.........aKRKKEGE.ET.
............................................................
...........dMGWRDPCE.VQLESIE........RSFA..AA................
...........QCA..P................................IH...DK....
N.Q..D...LH...PVE.TM..QVL...P.......DFD.........RWPG........
....SYVH.FVY.DE.DPA.LDI.................KTLEGLD.............
....dAAK...S.....AVLAR......................................
..............................S.......V.V...KP.Y....SIASag..
...................egsVPE..KFVA....LMLPAV...P.T.A.P.....A..G
TADNa.......................................................
............................................................
....evEPIA....PEE............YQWIREY......Q.YRL...QQ......E.
.KDA.............................sLGTMCFFFd.................
..............hNE......G...T..VR............................
.........YVA..LN.T.KLGLSKRSKHAK.GLt.......................gr
MEWRPSK.....VT......VKRV...T....AE.A....NEE...R.RR.K.KAR.AML
E-
>EP00228_Micromonas_bravo_P003066_CAMPEP_0203000856_NCGR_PEP_ID_MMETSP1401-20130829_186_1_ASSEMBLY_ACC_CAM_ASM_000894_TAXON_ID_38833_ORGANISM_"Micromonas_pusilla_Strain_CCAC1681"_LENGTH_671_DNA_ID_CAMNT_0049742309_DNA_START_1_DNA_END_2009_DNA_ORIENTATION_
FLCP...IEFKNDLPPV.PVD...WKF..LRVP...V..S.R..........D..SF.TK
....Y............SH....L..D..L..ED.........E..TRK...........
............DVA...L........VS...DL............GI....TLDP..MA
........................AGA.F..R............................
.........................V..PR............ER.........PLID.PA
DL..A....LL...E.........DGD.................................
............................................................
.....................................................AKPR...
...........................Tgiv..........................dvk
kKK...VKR..P...........DLSKA.LW.LMN.........................
TQY.IS.SASLPEHL..........GR.--...-SEQAyak.....gkaR------.-Gg
gd..........................................................
........gadaDDGRDPRE.AQIESIE........RSFA..AA................
...........AKP..P................................VH...PK...l
P.K..T...VK...PLE.VI..PVL...P.......DFE.........RWAG........
....DHLH.FVF.DE.DPC.ADV.................VSLVGAD.............
....dKLK...S.....AAMER......................................
..............................A.......I.A...KP.F....TVTTs...
.....................eGPS..KVLG....LMLPAD...P.T.L.A.....S..-
---Af.......................................................
............................................................
.....aKEGE....EEE............YNWVREY......K.YAV...EP......E.
.PDP.............................sLGTCVFFFd.................
..............aAS......K...T..AR............................
.........YVE..LN.T.KISLSKRSKYGA.AGe........................t
PAPVPSK.....IT......VRRR...A....PD.E....NEV...A.AR.K.RAR.AAL
E-
>EP00229_Micromonas_commoda_P007759_XP_002507133.1_PAF1_complex_protein_Micromonas_commoda
FLCT...ADFNNNLPPN.PIR...WKL..MDFP...T..H.R..........T..CL.AL
....P............GA....E..A..L..HD.........E..LSQ...........
............RNT...L........SA...DL............GE....SVDP..VL
........................LKK.L..Q............................
.........................V..CS............GR.........ASLL.SQ
DA..T....LL...N.........EYT.................................
............................................................
.....................................................NAHR...
...........................Aaarn.........................dfn
vSS...ARR..P...........DLSKA.LW.LMN.........................
TQY.IS.SMTLPEHL..........G-.--...RSEKD..........wA--KRKH.SNv
............................................................
..........ldITRRNSHA.SQIEAIH........ESFK..AA................
...........QNV..P................................AH...EK....
N.A..D...IH...PAE.VI..EVL...P.......DID.........RQHG........
....SYIH.FTF.DE.SPA.SDI.................EGKDILR.............
....nDCP...L.....GQVEN......................................
..............................S.......L.V...KP.Y....SIDGa...
....................ssSPD..KFIA....FMTPSL...P.I.V.Y.....-..-
---Fp.......................................................
............................................................
.....kIQEG....SHK............YEWRNEY......Q.YRM...AN......D.
.YGT.............................kPDTVCLLFd.................
..............pGM......S...C..MR............................
.........YVK..LN.S.RMILSRRSKHAK.GKa.......................ar
RMQRPSS.....IT......VKRI...P....--.-....---...-.--.-.---.---
--
>EP00230_Micromonas_polaris_P001479_CAMPEP_0119213102_NCGR_PEP_ID_MMETSP1327-20130426_6039_1_TAXON_ID_38833_ORGANISM_"Micromonas_pusilla_Strain_RCC2306"_LENGTH_681_DNA_ID_CAMNT_0007210615_DNA_START_1_DNA_END_2043_DNA_ORIENTATION_-
FLCP...IEFKNDLPAV.PVD...WKF..LRVP...V..G.T..........G..SF.VK
....Y............SH....A..D..L..QD.........E..MRK...........
............DAA...L........VS...DL............GI....TLDP..MV
........................ARA.F..R............................
.........................V..PT............TR.........VSLA.KA
DA..A....LL...E.........DGD.................................
............................................................
.....................................................GAKA...
...........................Rtgl..........................ver
gKN...VKR..P...........DLSKA.LW.LMN.........................
TQY.IS.SATMPEHL..........GR.--...-SEQA...........-YAKGKA.-Gg
vgg.........................................................
.......dfgveDDGLSSRE.RQIAAIE........NSFA..SA................
...........KRA..P................................SH...VS...g
K.A..G...VT...PVE.II..PVL...P.......DFK.........RLRC........
....DHLH.FVF.DE.DPT.KDV.................GVLSGAN.............
....dSEK...S.....AAMER......................................
..............................A.......I.A...KP.F....TVTTg...
.....................eGPS..KVLG....LMLPAD...P.T.L.E.....T..V
FASA........................................................
............................................................
.....pDSKT....AEQ............YHWIREY......K.YAV...DV......E.
.NDP.............................mLGTMVFFFd.................
..............tST......K...T..AT............................
.........YVD..LH.T.KISLSKRSKYSY.SSg.......................es
AAPAPSS.....IA......VKRA...A....PD.S....NET...A.KR.Q.KRL.ITL
--
>EP00232_Nephroselmis_pyriformis_P008553_CAMPEP_0182882362_NCGR_PEP_ID_MMETSP0034_2-20130328_17737_1_TAXON_ID_156128_ORGANISM_"Nephroselmis_pyriformis_Strain_CCMP717"_LENGTH_384_DNA_ID_CAMNT_0025015453_DNA_START_1_DNA_END_1152_DNA_ORIENTATION_-
FLCK...FRFKNDLPEI.TCD...PKL..LVTP...F..D.G..........E..KF.AE
....F............GV....T..A..L..ER.........N..SKH...........
............IYL...T........EP...DV............GV....PINL..LD
........................TGM.Y..A............................
.........................V..PS............NP.........GPLA.AE
DE..A....LL...A.........DDA.................................
............................................................
.....................................................HGDV...
...........................G................................
.-S...LQR..K...........MRIEH.PW.LVR.........................
TTY.IS.NDLYTTVN..........KQ.QG...MNEKMv.........kAIKEKAE.QEa
t...........................................................
.........geeAVDEDDRD.YQISQIE........KSFK..AA................
...........AVP..Ie.............................elRN...PK....
D.P..S...LR...AVE.VL..PVL...P.......DVG.........KWSY........
....NYVH.VLF.DQ.DPT.RDN.................VKMGAMS.............
....kEER...K.....ELARF......................................
..............................A.......A.L...KS.Y....QIPGek..
...................egePPD..RFVA....YWVPSE...P.P.-.-.....-..-
----........................................................
............................................................
......----....---............-------......-.---...--......-.
.---..............................--------..................
...............--......-...-..--............................
.........---..--.-.------------.--..........................
-------.....--......----...-....--.-....---...-.--.-.---.---
--
>EP00235_Prasinoderma_singulare_P010081_CAMPEP_0119182212_NCGR_PEP_ID_MMETSP1315-20130426_61295_1_TAXON_ID_676789_ORGANISM_"Prasinoderma_singularis_Strain_RCC927"_LENGTH_297_DNA_ID_CAMNT_0007176553_DNA_START_1_DNA_END_889_DNA_ORIENTATION_
----...-----SLPPV.PVE...PKI..VRVD...P..H.N..........R..AL.LK
....F............AP....S..D..L..DE.........A..QAY...........
............QLL...V........DA...DL............SA....PVDL..LH
........................PEL.Y..R............................
.........................V..PE............NP.........LPID.PA
DA..A....LL...V.........DED.................................
............................................................
.....................................................AAAA...
...........................Gg...............................
rGS...AKA..R...........SVAAL.PW.LMN.........................
TQY.IS.NDLYTKST..........AP.-G...ISEKRmk.......kiK--RD--.-Ae
lae.........................................................
.......ggeadVPDLSDKG.KAVEAIE........RGFE..AA................
...........RQP..P................................RH...RS....
K.R..H...LK...AVE.VL..PVL...P.......DFE.........LWGH........
....QWVH.AHF.DA.DPL.DRL.................RSRL--P.............
....qGEQ...L.....PSTAD......................................
..............................A.......M.L...KN.F....SVADdd..
...................eegRTA..NFLA....YMVPVV...R.E.G.G.....G..V
KRARg.......................................................
............................................................
.....gEDE-....---............-------......-.---...--......-.
.---..............................--------..................
...............--......-...-..--............................
.........---..--.-.------------.--..........................
-------.....--......----...-....--.-....---...-.--.-.---.---
--
>EP00236_Picocystis_salinarum_P002145_CAMPEP_0183832130_NCGR_PEP_ID_MMETSP0807_2-20130328_5181_1_TAXON_ID_88271_ORGANISM_"Picocystis_salinarum_Strain_CCMP1897"_LENGTH_375_DNA_ID_CAMNT_0026077759_DNA_START_1_DNA_END_1127_DNA_ORIENTATION_
FLYT...EDYRNRLPDA.FGE...PKL..LRTR...F..D.A..........R..QH.VS
....Y............Q-....A..E..L..GA.........R..YAR...........
............DYH...V........EA...EG............IH....PVAL..MD
........................MER.Y..V............................
.........................V..EE...........eEE.........NVLD.PA
DA..A....LV...E.........AAQ.................................
............................................................
.....................................................QVAG...
...........................-................................
.--...GPR..A...........KSREV.SW.LMY.........................
TKY.IT.DHADNRDT..........KV.DG..aRIEE-...........-----SE.DE.
............................................................
............ETGGDPRE.TLIRDIE........RGFA..AV................
...........QKD..P................................VH...PT....
K.P..D...LK...PVE.VV..PLV...P.......GFE.........NWAN........
....DYVE.VVF.DY.EPL.RDD.................PEHKNLS.............
....kEEL...E.....FLEDR......................................
..............................A.......V.I...KS.F....TVQGeipg
..................sqqeVKD..SFVA....YAVPKK...K.E.E.A.....G..Q
GSQS........................................................
............................................................
......THVS....GGE............YTWVREY......K.YES...GR......A.
.AEEnk.........................gttRGLFVVNM..................
...............NQ......G...S..AT............................
.........FNP..IN.Q.RINLKRKARVDL.DR.........................i
GFTPPSQ.....IT......VERR...D....FT.P....EEL...A.ER.Q.AAL.DSV
Q-
>EP00237_Pycnococcus_provasolii_P000827_CAMPEP_0119196564_NCGR_PEP_ID_MMETSP1316-20130426_10695_1_TAXON_ID_41880_ORGANISM_"Pycnococcus_provasolii_Strain_RCC2336"_LENGTH_519_DNA_ID_CAMNT_0007192269_DNA_START_1_DNA_END_1558_DNA_ORIENTATION_-
FLCP...FTFRNGLPAI.APE...PKF..LSSD...A..R.Rm........lA..DQ.AT
....Y............AT....T..D..L..ER.........ElaARP...........
............PVY...V........DA...EL............QQ....LLNP..FE
........................ITR.L..A............................
.........................I..PA...........eGA.........PPLH.PD
DA..A....LL...S.........DDV.................................
............................................................
.....................................................SNVKsd.
........................alnDadpkt.......................gakt
fKR...IGA..K...........PKTEV.QW.LFR.........................
TQY.IA.HGLKDSAThgaagmatrrRH.TG...NDEEEgkta...agaeA------.-Ee
aa..........................................................
........akaeANGDVELA.AEIRAID........ASFR..AA................
...........NDG..L................................PK...PP....
K.P..G...LT...AVS.VT..PVL...P.......DLE.........WFDVgp......
.sepALMH.AVFvDD.DPM.GSD.................PTCPSAVrd...........
..kpeETR...K.....NMGRN......................................
..............................A.......L.A...FP.Y....TNQLp...
....................dkGVD..SGMC....LCVPRS...G.A.T.S.....-..-
----........................................................
............................................................
......DVGA....ETD............YDWIREY......E.WKD...AT......K.
.LKAtid.......................vserQRQYRMLLpln...............
...........tpdaAN......Q...P..AY............................
.........YSP..MY.F.RIELKKKKKVRN.DGrlsqdampee......gtiaaamaky
STPRPSV.....VK......VKRR...R....VE.A....EDA...-.--.-.---.---
--
>EP00238_Polyblepharides_amylifera_P004685_CAMPEP_0196583962_NCGR_PEP_ID_MMETSP1081-20130531_45337_1_TAXON_ID_36882_ORGANISM_"Pyramimonas_amylifera_Strain_CCMP720"_LENGTH_293_DNA_ID_CAMNT_0041905009_DNA_START_1_DNA_END_881_DNA_ORIENTATION_-
----...----------.---...---..----...-..-.-..........-..--.--
....-............--....-..-..-..--.........-..---...........
............---...-........--...--............--....----..--
........................---.-..-............................
.........................-..--............--.........----.--
--..-....--...-.........---.................................
............................................................
.....................................................----...
...........................-................................
.--...---..K...........VKKQF.TW.LLK.........................
TQY.IS.EEELPRMI..........--.-G...VNEQR...........-AKQQRQ.AA.
............................................................
............LLTKDPLQ.ASLDEIE........ASFT..AL................
...........ARP..P................................VH...AA....
K.P..H...LH...PVE.VR..PVF...P.......DFE.........RWPL........
....AHVQ.VLF.DV.HPA.TNIllp...........sdpE-----Dasdge.......p
aplspAQA...E.....SLAAR......................................
..............................A.......V.I...KS.F....SVPMe...
....................kaEPE..KFAA....YLVPTW...Q.G.L.K.....S..I
SAGAldde....................................................
............................................................
..gpssSSGG....SAE............YHWVREY......H.YEA...KP......D.
.ESV..............................QDNMIFFF..................
...............NN......D...K..VT............................
.........YAP..LN.A.KLLMQKKKARGL.QDrgv...................elvq
DISRPSA.....IS......LSKR...P....LS.D....QEH...N.QR.A.QTR.RKL
E-
>EP00239_Pterosperma_sp_CCMP1384_P012224_CAMPEP_0197868470_NCGR_PEP_ID_MMETSP1438-20131217_45302_1_TAXON_ID_1461541_ORGANISM_"Pterosperma_sp._Strain_CCMP1384"_LENGTH_530_DNA_ID_CAMNT_0043487177_DNA_START_1_DNA_END_1592_DNA_ORIENTATION_
FLCR...IQFRTDLPQV.PIE...PKL..ISIP...T..S.W..........D..RF.CQ
....Y............ET....K..T..F..DE.........G..QQH...........
............DLP...L........DP...DL............GI....PLDI..LE
axxxxxxx........xxxxxxxpLDI.L..E............................
.........................A..PQyl........cpQS.........RVLD.PR
DE..A....LL...Q.........SSS.................................
............................................................
.....................................................QSSG...
...........................Is..............................s
gRA...RKI..V...........NADNL.GW.LMR.........................
TQY.IN.PDEQSAKK..........S-.-G...LHEKAy.........kEMKQRTK.EQe
............................................................
..........epQTYVDENA.AEIALIE........ESFE..AA................
...........RRA..P................................KH...ST....
N.P..K...LT...AVE.VL..PVL...P.......DED.........RWPM........
....NMVQ.IQF.DM.NPV.EQV.................DRLTDVN.............
.....EET...R.....QRVXXxxxxxxxxxxrqg.........................
.................rdqtessgsrgdqE.......L.L...CD.E....EEGG....
......................GLV..KFAS....YMIPSA...E.G.M.Q.....E..I
QAGMlipe....................................................
............................................................
.egtavGTSD....AVE............YEWVREY......H.YEA...KA......E.
.DTL..............................QGTMLMFY..................
...............ED......G...K..VK............................
.........YAP..VE.T.KLLMQKHKARGK.ADkshrkg..............eggmgl
NIERPKS.....VS......LKRR...L....PT.E....DEE...E.AT.N.KKL.RHL
Q-
>EP00240_Pyramimonas_obovata_P000803_CAMPEP_0118928286_NCGR_PEP_ID_MMETSP1169-20130426_5562_1_TAXON_ID_36882_ORGANISM_"Pyramimonas_obovata_Strain_CCMP722"_LENGTH_553_DNA_ID_CAMNT_0006870213_DNA_START_51_DNA_END_1713_DNA_ORIENTATION_-
FLCR...IQFRNDLPEV.PVE...PKL..LAVP...T..R.W..........D..RF.VS
....Y............KS...cA..N..L..DA.........M..RSH...........
............DFL...L........EP...EL............GI....PLDL..LE
........................AQQ.Y..Q............................
.........................V..PH............HR.........QRLD.PE
DE..A....LL...R.........SEN.................................
............................................................
.....................................................NTVGgv.
.........................ivNgrrv........................ptan
iVS...RSA..G...........VARDF.TW.LMK.........................
TQY.IS.DENAPKQA..........--.-G...ISEKTmqe.....mrkRAAQ---.-Em
............................................................
..........srDQEQDTLT.SQIATIE........ASFK..AA................
...........APP..P................................VH...QT....
K.P..H...LQ...PVE.VL..PVL...P.......DFD.........RWPQ........
....NLVQ.VLF.DV.EPT.QNI.................SDVVGAVs............
....eEDA...K.....QLAAY......................................
..............................S.......V.I...KS.F....SVPVe...
....................gsEPE..KFAA....YLVPSA...E.D.GlP.....A.iR
RG-A........................................................
............................................................
.....lEEAE....AVD............YKWVREY......H.YEA...RP......D.
.EAV..............................QDTMMFFF..................
...............SE......G...Q..VG............................
.........YTP..LG.T.KLVLQKKKARGL.QDkgv...................gvvq
DISRPAS.....VS......VRKR...A....AT.G....EEL...H.QR.R.KVV.RVL
E-
>EP00241_Pyramimonas_parkeae_P001939_CAMPEP_0114251798_NCGR_PEP_ID_MMETSP0058-20121206_15473_1_TAXON_ID_36894_ORGANISM_"Pyramimonas_parkeae_CCMP726"_LENGTH_499_DNA_ID_CAMNT_0001365645_DNA_START_93_DNA_END_1592_DNA_ORIENTATION_
FQCR...IQFRNDLPPV.PAV...PKL..LAVP...T..R.W..........D..RF.VN
....F............KA...gL..S..L..DA.........E..YRH...........
............DLP...V........EA...DL............GI....PLDL..LE
........................APQ.Y..R............................
.........................A..PRa..........gQA.........PPLD.PQ
DE..A....LL...R.........SDA.................................
............................................................
.....................................................NGGG...
...........................Grr............................ag
gVT...SRP..R...........NLGDF.TW.LLR.........................
TQY.IS.EDPLPKQA..........--.-G...LNEKRak......elrDAAAAPA.ED.
............................................................
............TTYANAQE.AQIAAIE........AGFA..AA................
...........QAP..P................................VH...AT....
K.P..H...LT...AVE.VL..PVF...P.......DVE.........QWPD........
....NLVQ.VIF.DV.DPV.DNL.................DLDGAVVs............
....aERR...K.....DLTNH......................................
..............................A.......L.L...KS.F....SVPVe...
....................naEPE..RFAA....YLVPTT...A.G.L.Q.....A..L
EAGAfeqs....................................................
............................................................
.sasnaEGSA....SVE............YQWVREY......H.YEA...RP......D.
.EAV..............................QDNMILFF..................
...............KQ......G...H..VT............................
.........YAP..LN.T.KLVLQKKKARGL.QDkgv...................galq
EISRPAS.....VS......LRKR...P....YT.D....DEA...E.AR.R.KVM.RAL
E-
>EP00242_Pyramimonas_sp_CCMP2087_P005226_CAMPEP_0198200456_NCGR_PEP_ID_MMETSP1445-20131203_3465_1_TAXON_ID_36898_ORGANISM_"Pyramimonas_sp._Strain_CCMP2087"_LENGTH_482_DNA_ID_CAMNT_0043870531_DNA_START_307_DNA_END_1755_DNA_ORIENTATION_-
FLCR...IQFRNDLPEV.PIE...PKL..LAVP...T..S.W..........A..RF.VS
....Y............KS...sA..S..L..DA.........M..RQH...........
............DFL...L........EP...EL............GI....PLDL..LE
........................APQ.Y..Q............................
.........................V..PR...........dYR.........RHLD.PE
DE..A....LL...R.........SDN.................................
............................................................
.....................................................KSVPgv.
.........................ivNgkhv........................pvpn
iVS...RSA..G...........VARDF.TW.LMK.........................
TQY.IS.NEDAPKQA..........GI.TE...KTMKEm........rnRAAAAEA.AA.
............................................................
............GQLEDVLE.TQIETIE........ASFK..AA................
...........TAL..P................................VH...LT....
K.P..H...LK...PVE.VL..PVF...P.......DFE.........RWPQ........
....NLVQ.VTF.DV.NPT.DNI.................ADIIGDLs............
....pEER...K.....ALAAR......................................
..............................S.......V.I...KS.F....SVPVe...
....................gsEPE..KFAA....YILPSA...E.G.F.A.....A..I
QGGAfke.....................................................
............................................................
...egeEGGQ....EVE............YKWVREY......H.YEA...RP......D.
.DAV..............................QDTMMFFF..................
...............SD......G...Q..VG............................
.........YTP..LG.T.KLELKKKKSRGL.QDkgv...................lvvq
DISRPSR.....VS......LKRR...A....YS.A....AEQ...E.AH.Y.KQV.KVM
--
>EP00245_Coleochaete_scutata_P011824_TRINITY_DN4466_c0_g1_i1.p1_TRINITY_DN4466_c0_g1_TRINITY_DN4466_c0_g1_i1.p1_ORF_type_3prime_partial_len_561_score_123.31_TRINITY_DN4466_c0_g1_i1_1-1680
FVSK...IQFRNELPEP.ASQ...MKL..LQIP...M..D.P..........D..RY.TK
....Y............KV....T..S..L..EK.........N..YKH...........
............KLL...V........EP...DL............GI....PLDL..LD
........................VSV.Y..N............................
.........................A..PA............ER.........PALA.PE
DL..A....LL...Q.........DEP.................................
............................................................
.....................................................EEKR...
...........................Ree.............................i
iPI...KER..-...........PKDAV.DW.LVM.........................
TEY.IA.PVTYESTQ..........KR.-T...LSEKEwk......errEMQKGLR.SA.
............................................................
...........lMETRNDRS.SQIKAIE........DSFE..FA................
...........KQA..P................................VH...PT....
N.K..D...LR...PVA.VF..PLL...P.......NLD.........RAAD........
....KFVQ.LQF.DA.DPT.EES.................EMHKGLD.............
....rEQR...D.....HLESR......................................
..............................A.......V.L...KS.F....TTAGsn..
....................geRGN..KFLA....YLLPAI...D.E.I.F.....V..-
---D........................................................
............................................................
......PTDA....DVS............YNWVREY......T.YDP...PK......R.
.DPG.............................sHDTYLFAF..................
...............DD......D...Y..VF............................
.........YSE..LN.M.KLDLHKRKAREA.KVvdp....................dee
EYPIPSK.....IT......IRER...P....L-.-....---...-.--.-.---.---
--
>EP00246_Nothoceros_aenigmaticus_P013948_TRINITY_DN5077_c0_g2_i1.p1_TRINITY_DN5077_c0_g2_TRINITY_DN5077_c0_g2_i1.p1_ORF_type_internal_len_513_score_114.41_TRINITY_DN5077_c0_g2_i1_2-1537
FICK...IRFRNELPDP.VSQ...PKL..LYPA...N..I.R..........D..QY.TK
....Y............TI....S..S..L..EK.........T..YKY...........
............KLH...V........DT...DL............GV....PLDL..LD
........................ISA.Y..S............................
.........................A..PK............VR.........PPLD.PA
DA..E....LL...L.........DDE.................................
............................................................
.....................................................ILKK...
...........................Dkp............................ls
nRK...KER..P...........TDKGV.AW.LVK.........................
TQY.IS.PVSLDPAK..........QS.--...LTEKQak......elrEMKE---.-Gr
k...........................................................
..........efLETHNDRE.QQIQAIE........KSFE..IA................
...........KQM..P................................VH...QT....
K.P..E...LK...PVE.IL..PLL...P.......DIS.........RCSD........
....QFVH.MVF.DN.ETT.GDS.................ELFAKLP.............
....pHVR...D.....ELETR......................................
..............................A.......V.V...KS.Y....SLPAsd..
...................esrPDE..KFVG....YMVPKV...D.E.L.E.....K..D
MY--........................................................
............................................................
......NEDE....EIA............YSWVREY......H.WDV...RA......D.
.DA-..............................RNTYVFCL..................
...............GK......D...D..VR............................
.........FMP..IH.T.KLLLQKKKAREG.RAkde....................len
DFAVPAS.....VS......VRYV...P....PT.P....EEE...E.AR.AiDR-.RNL
--
>EP00247_Physcomitrium_patens_P037880_XP_024394131.1_protein_PAF1_homolog_Physcomitrella_patens
FLCK...IKFRNDLPDS.TAQ...PKL..MHIN...T..D.K..........D..RY.TR
....Y............QF....T..S..L..EK.........N..WKH...........
............KLH...V........EP...DL............GI....PLDL..LD
........................ISN.Y..K............................
.........................K..ID............AS.........VPLD.PE
DA..A....LL...L.........DDE.................................
............................................................
.....................................................VKVK...
...........................Kds............................sg
iRK...KDR..P...........TDKGV.AW.LVK.........................
TQY.VS.PINLDPAK..........QA.--...MTEKQ...........--AKDLR.EQr
eg..........................................................
........rridVEAGNDRQ.QQIEAIE........ESFR..AA................
...........KQL..P................................KH...LT....
K.P..E...LE...PVE.IL..PLL...P.......DFE.........RMGD........
....QYVH.MVF.DT.DPL.TDA.................PGLTDLD.............
....qDAR...L.....EIESR......................................
..............................A.......I.V...KS.F....TIATsd..
....................esKPE..KFIG....YMVPKP...D.E.L.D.....R..-
---Nf.......................................................
............................................................
.....yDDEE....EIQ............YTWVREY......H.WDI...RP......D.
.D--..............................SKNFVFCF..................
...............SE......D...A..VH............................
.........YLP..LG.T.KLVLQKKKAKDG.KSkyd...................tedr
DFPVPAS.....VT......VIRR...D....PT.Q....DEE...D.IR.E.DAR.EKF
M-
>EP00248_Marchantia_polymorpha_P004522_PTQ30542.1_hypothetical_protein_MARPO_0123s0029_Marchantia_polymorpha
FLCK...IRFRNELPDA.ISQ...PKL..MHIN...N..D.K..........D..QY.TK
....Y............TI....T..T..L..EK.........N..YKH...........
............KLF...V........EP...DL............GI....PLDL..LD
........................LSE.Y..N............................
.........................A..PR............VK.........PPMD.PE
DA..V....LL...V.........DDE.................................
............................................................
.....................................................VVNR...
...........................Kep............................ls
mRK...KDR..P...........TDKGV.AW.LVK.........................
TQY.IS.PLSLDPAK..........QS.--...MTEKQ...........--AKELR.EQr
eg..........................................................
.........erlLRDLNDRD.QQIQAIE........ESFK..VS................
...........KQP..P................................VH...QT....
K.P..E...LE...AVE.VW..PLL...P.......DFD.........RWGD........
....QFVH.MIF.DT.DPT.GES.................AQLSKLD.............
....iEMR...D.....EIEAR......................................
..............................A.......I.V...KS.Y....VLPPps..
...................edqKPE..KFVA....YLIPKA...E.E.L.D.....K..-
---Di.......................................................
............................................................
.....yEEDD....DIQ............YTWVREY......H.WDL...RA......D.
.HQ-..............................ESTYVFCF..................
...............GE......D...S..VT............................
.........YLP..LP.S.KLILQKKKAKEG.RPkee...................dfdn
QFPVPSR.....VT......VHRR...D....LT.D....EEL...R.AR.D.EAK.HA-
--
>EP00249_Psilotum_nudum_P017768_c26480_g1_i2_orf_617-3121
FLCK...IRFRNELPDP.LAQ...PKL..LHGT...I..E.K..........D..QY.TK
....Y............MV....T..S..L..EN.........S..YKH...........
............RLL...V........EP...DL............GI....PLDL..LD
........................ITV.Y..N............................
.........................A..PK............VK.........PPMD.PE
DE..E....LL...V.........DDE.................................
............................................................
.....................................................FTPT...
...........................Kvd.............................s
iRK...KDR..P...........TDKGV.AW.LVK.........................
TQY.IS.PVSLDHAK..........QP.--...LTEKQ...........--AKELK.ERr
eg..........................................................
........rgdfLETLNDRE.QQIQSIE........ESFI..VA................
...........KDR..P................................VH...QT....
K.P..G...LE...PVE.IL..PLL...P.......DFD.........RLDD........
....QLVH.IVF.DG.EPT.VDS.................ELHSKLD.............
....tSLR...E.....ELESK......................................
..............................A.......I.M...KS.F....VLPGte..
....................tqRPE..KFLA....YMVPKI...E.E.V.V.....R..D
IYDD........................................................
............................................................
......DDDD....EIQ............YTWVREY......H.WDI...RA......E.
.DAH.............................nTLTYLFSF..................
...............GE......E...S..AR............................
.........YLP..LG.T.KLTVQKKKAKEG.RSkde....................ves
QYAIPSS.....VT......VRRR...G....VA.H....EEE...Q.EM.G.RQR.HSL
--
>EP00250_Pteridium_aquilinum_P016737_c23266_g1_i1_orf_1-1851
FVCK...VKFRNELPDP.VSQ...PKL..LQVN...N..D.R..........D..RY.CK
....Y............SI....T..S..L..EK.........N..QKH...........
............RLL...V........DS...DL............GI....PLDL..LD
........................ISI.Y..N............................
.........................A..PK............VR.........PPMD.PE
DE..E....LL...R.........DDE.................................
............................................................
.....................................................KLPS...
...........................Akt............................es
iRR...KDR..P...........TDKGV.AW.LVK.........................
TQY.IS.PINLDPAK..........QA.--...LTEKQak......elkEIREGKR.DF.
............................................................
............LESLNDRE.HQIRSIQ........ESFR..VA................
...........QQI..P................................VH...QT....
K.P..N...LE...PVE.IL..PLL...P.......DFK.........RQSS........
....RFTH.ITF.DG.EPT.ADS.................ELHNKLD.............
....hAVR...E.....ELEAL......................................
..............................A.......I.L...KT.Y....TLSDte..
....................tgKQE..RFLA....YMVPKV...E.E.L.I.....-..-
----........................................................
............................................................
......SDDN....EMS............YTWMREY......L.IEA...RP......D.
.ETQ.............................nFSTYVFTF..................
...............GE......D...S..AQ............................
.........YLP..LQ.Q.KVSLQKKKAKER.VKee.....................fen
TFAVPSS.....VT......VRRG...Ev..dMA.Q....DEE...E.ER.T.ARR.Q--
--
>EP00252_Welwitschia_mirabilis_P018382_TRINITY_DN4085_c0_g1_i1.p1_TRINITY_DN4085_c0_g1_TRINITY_DN4085_c0_g1_i1.p1_ORF_type_complete_len_791_score_217.66_TRINITY_DN4085_c0_g1_i1_603-2975
FVCK...MLFRNELPDP.TAQ...PKL..LSIN...S..Y.K..........D..RF.TK
....Y............AV....T..S..L..EK.........S..YKP...........
............KLY...V........EP...DL............GI....PLDL..LD
........................LSV.Y..N............................
.........................P..PR............MK.........QPMD.PE
DE..E....LL...R.........DDE.................................
............................................................
.....................................................AVTP...
...........................Nkf............................eg
iRR...KER..P...........TDQGV.AW.LVK.........................
TQY.IS.PISLDHST..........KQ.QA...---KQl.........rEHKEGLR.SY.
............................................................
............LDTLNNRE.KKIQAIE........ESFR..VS................
...........KLR..P................................VH...QT....
K.P..G...LE...PVE.IF..PLF...P.......DFE.........RWDD........
....HLVL.SSF.DG.ETT.AEA.................TYNK-LE.............
....pSLR...D.....ELESR......................................
..............................A.......V.M...KS.F....THVGsd..
....................psKPD..KFLG....YMVPAL...E.E.L.I.....D..-
---G........................................................
............................................................
......GIEE....DIS............YTWLREY......H.WEL...RA......E.
.DAK.............................nPVTFVITF..................
...............GE......D...A..AR............................
.........YLP..LP.T.KLNLQKRRTRCN.EDv.......................en
QFPVPQS.....VT......VRNR...P....LT.H....REE...E.FR.D.AGR.ARL
M-
>EP00254_Amborella_trichopoda_P016397_XP_020517235.1_protein_PAF1_homolog_isoform_X1_Amborella_trichopoda
FLCK...LKFRNELPDP.TAQ...PKL..LALN...T..D.K.........dH..RY.SK
....Y............TI....T..S..L..EK.........L..HKP...........
............KLF...V........EP...DL............GI....PLDL..LD
........................ISV.Y..N............................
.........................T..PS............VR.........PRLA.PE
DE..E....LL...R.........DGE.................................
............................................................
.....................................................VATP...
...........................Vkq............................dg
iRR...KDR..P...........TEKGV.SW.LVK.........................
TQY.IS.PLSLDQAK..........LS.--...ITEKQ...........--AKELR.ESr
eg..........................................................
........rnhfLENLNNRE.KQIQAIE........ESFK..AS................
...........KLP..P................................IH...QT....
K.P..G...LQ...PVE.IM..PLL...P.......DFE.........RYED........
....RYVM.ISF.DG.DPV.ADL.................EAYNKLD.............
....rATH...D.....ELESR......................................
..............................A.......I.M...KS.F....VSGTd...
....................ssKPE..KFLA....YLVPGP...E.E.L.T.....K..D
MY--........................................................
............................................................
......DEHE....DID............FSWIREY......H.WDV...RG......D.
.DAE.............................dPTTYLVNF..................
...............EE......G...G..AR............................
.........YLP..LP.T.KLVLRRRRIDGR.SGhd.....................iet
HYPVPSR.....VT......VRRR...S...tVA.T....NEL...K.E-.-.---.---
--
>EP00255_Erythranthe_guttata_P007795_XP_012835057.1_PREDICTED_protein_PAF1_homolog_Erythranthe_guttata
----...-QFRNELPDP.SAK...AKL..LVMK...R..D.P..........D..RY.CK
....Y............QI....T..S..L..EK.........N..WKP...........
............QLY...V........EP...DL............GI....PLDL..LD
........................LSV.Y..N............................
.........................P..PK...........gER.........IPLD.PE
DE..E....LL...R.........DDD.................................
............................................................
.....................................................PITP...
..........................iKtd.............................g
iKA...KER..P...........TDKGV.SW.LVK.........................
TQY.IS.PLSMDSAK..........HS.--...LTEKQ...........--AKELR.ESr
g...........................................................
.........rnlLEKLNSRE.RKIQDIT........ASFE..AS................
...........KSK..P................................VH...AV....
N.R..Q...LE...PKR.VL..PLF...P.......DFD.........RFDD........
....QFVV.ANF.DN.APT.ADS.................EVYRKLN.............
....aVDR...D.....EYEHK......................................
..............................A.......I.M...RS.Y....GSSSsd..
....................pnKSD..KFLA....YMVPSV...D.E.I.E.....K..-
---Di.......................................................
............................................................
.....yDENE....DVS............YSWVREY......N.WDM...RS......D.
.NVD.............................dPTTYLVSF..................
...............DE......S...K..AK............................
.........YLP..LP.T.KLILRKKRARDG.KSgd.....................eve
QFPVPRS.....VT......VRRR...T...sVS.V....VEL...R.--.-.---.---
--
>EP00255_Erythranthe_guttata_P029461_XP_012856723.1_PREDICTED_protein_PAF1_homolog_Erythranthe_guttata
FLCD...FRFRNELPDP.SAK...MKL..LPIK...R..D.P..........D..RY.CK
....Y............RV....T..S..L..EK.........N..WKP...........
............QLF...P........GA...DL............GL....PLDF..LD
........................TSV.Y..S............................
.........................R..RR...........gKG.........IPLD.PE
DE..A....LL...R.........DDDidpiapvkkdakkkerlsglpldfldrsvyswc
rgkdipldpeveallpdddtdpitpvkkdavkkkerpsglppdfldinvysrrkgkavpf
dpeneallrdddidpitpvkkdaskkkkerpsglplnfldmgvysrrrgkgepL---...
...........................Hpedealvhddd..........idpiipvkkda
lKN...KER..P...........SGKGV.SL.LSQ.........................
--Y.IP.PLSSSSTK..........QY.--...LTKKQ...........--AKEQR.DAr
r...........................................................
.........hglLLPPSSRE.SKILDIM........ASFE..AI................
...........KSQ..P................................VH...KG....
D.C..Q...VK...PKR.VI..PLF...P.......KFD.........RSDD........
...dQFLS.AKC.VD.AAT.ADS.................EIYK---.............
.....---...-.....-----......................................
..............................-.......-.-...--.-....----....
......................---..----....------...-.-.-.-.....-..-
----........................................................
............................................................
......----....---............-------......-.---...--......-.
.---..............................--------..................
...............--......-...-..--............................
.........---..--.-.------------.--..........................
-------.....--......----...-....--.-....---...-.--.-.---.---
--
>EP00256_Glycine_max_P007578_NP_001352038.1_protein_PAF1_homolog_Glycine_max
FLCK...LKFRNELPDP.SAQ...PKL..MSFK...K..D.K..........D..QY.AK
....Y............TI....T..S..L..EK.........M..YKP...........
............KLF...V........EP...DL............GI....PLDL..LD
........................LSV.Y..N............................
.........................P..PR............VR.........PPLA.PE
DE..E....LL...R.........DDE.................................
............................................................
.....................................................AATP...
..........................iKkd.............................g
iKR...KER..P...........TDKGV.AW.LVK.........................
TQY.IS.PLSMESTK..........QS.--...LTEKQ...........--AKELR.EMk
g...........................................................
.........rgiLDNLNSRE.RQIREIQ........ASFE..AA................
...........KSD..P................................VH...AT....
N.K..D...LY...PVE.VM..PLL...P.......DFD.........RYDD........
....QFVV.AAF.DN.APT.ADS.................EMYAKMN.............
....kSVR...D.....AFESK......................................
..............................A.......V.M...KS.Y....VATGld..
....................paNPE..KFLA....YMAPAP...G.E.L.S.....K..-
---Di.......................................................
............................................................
.....yDENE....DVS............YSWIREY......H.WDV...RG......D.
.DAD.............................dPTTFLVAF..................
...............DE......S...E..AR............................
.........YLP..LP.T.KLVLRKKRAKEG.RSgd.....................eve
QCPVPAR.....VT......VRRR...S....--.-....---...-.--.-.---.---
--
>EP00257_Ricinus_communis_P003613_XP_002515964.1_protein_PAF1_homolog_Ricinus_communis
FLCK...LKFRNELPDP.SAQ...PKL..MTMK...R..D.K..........D..RF.TK
....Y............TI....T..S..L..EK.........M..YKP...........
............QLF...V........EP...DL............GI....PLDL..LD
........................LSV.Y..N............................
.........................R..PPa..........sER.........PPLD.PE
DE..E....LL...R.........DDE.................................
............................................................
.....................................................AVTP...
...........................Vkr............................eg
lKI...KER..P...........TDKGV.SW.LVK.........................
TQY.IS.SLSTDSTK..........QS.--...MTEKQ...........--AKELR.ERk
gg..........................................................
.........hnlLKNLNNRE.SQIKEIE........ASFE..AC................
...........KLT..P................................VH...AT....
N.K..N...LK...PVE.IL..PLI...P.......DFD.........RYED........
....KFVT.VAF.DN.APT.ADS.................EIYSKLD.............
....sSVR...E.....ACESR......................................
..............................A.......V.M...KA.C....VATGsd..
....................paNPE..KFLA....YMAPSP...N.E.L.S.....K..D
MY--........................................................
............................................................
......DENE....DIS............YNWVREY......H.WDV...QG......D.
.GGN.............................dPTTFLVSF..................
...............DE......D...A..AR............................
.........YVP..LP.T.KINLRKKRAREG.RSgd.....................eve
HFPAPSS.....VT......VRRR...P....-T.A....AAR...E.LR.-.---.---
--
>EP00258_Populus_trichocarpa_P027445_XP_024443464.1_protein_PAF1_homolog_Populus_trichocarpa
FLCK...LKFRNELPDL.SAQ...PKL..MPLK...R..D.K..........D..RY.TK
....Y............TI....T..S..L..EK.........M..YKP...........
............QLY...V........EP...DL............GI....PLDL..LD
........................LSV.Y..N............................
.........................P..PS............IR.........PPLA.PE
DE..E....LL...R.........DDE.................................
............................................................
.....................................................TVAP...
...........................Vkr............................dg
iRR...KER..P...........TDKGV.SW.LVK.........................
TQY.IS.PLSMESTK..........SL.NK...NQAKE..........lREMKGGR.NL.
............................................................
............LDNLNNRE.RQIKEIQ........ASFE..AN................
...........KLP..P................................VH...AT....
N.K..N...LH...PIE.VL..PLL...P.......DFD.........RYED........
....KFVT.ATF.DG.APT.VDA.................ENYNKFD.............
....sSDR...E.....AYESR......................................
..............................A.......I.M...KA.C....VATGsd..
....................ptNPE..KFLA....YMVPSP...D.E.M.S.....K..-
-DMH........................................................
............................................................
......DESE....DIS............YSWIRGY......H.WDI...RG......D.
.DAN.............................dPTTFLVSF..................
...............DE......A...E..AR............................
.........YLP..LP.T.KINLTKRRAREG.RSgd.....................eie
HFSVPSR.....VT......VRKR...A....IA.A....---...-.--.-.---.---
--
>EP00260_Arabidopsis_thaliana_P025561_NP_178091.2_hydroxyproline-rich_glycoprotein_family_protein_Arabidopsis_thaliana
FICK...LKFRNELPDP.SAQ...LKL..MTIK...R..D.K..........D..QF.TK
....Y............TI....T..S..L..EK.........L..WKP...........
............KIF...V........EP...DL............GI....PLDL..LD
........................LSV.Y..N............................
.........................P..PK............VK.........APLA.PE
DE..E....LL...R.........DDD.................................
............................................................
.....................................................AVTP...
..........................iKkd.............................g
iRR...KER..P...........TDKGM.SW.LVK.........................
TQY.IS.SINNESAR..........QS.--...LTEKQ...........--AKELR.EMk
gg..........................................................
.........iniLHNLNNRE.RQIKDIE........ASFE..AC................
...........KSR..P................................VH...AT....
N.K..N...LQ...PVE.VL..PLL...P.......YFD.........RYDE........
....QFVV.ANF.DG.API.ADS.................EFFGKLD.............
....pSIR...D.....AHESR......................................
..............................A.......I.L...KS.Y....VVAGsd..
....................taNPE..KFLA....YMVPSL...D.E.L.S.....K..-
-DIH........................................................
............................................................
......DENE....EIS............YTWVREY......L.WDV...QP......N.
.AND..............................PGTYLVSF..................
...............DN......G...T..AS............................
.........YLP..LP.M.RLNLRKKRAREG.RSsd.....................eie
HFPVPSR.....VT......VRRR...S....--.-....---...-.--.-.---.---
--
>EP00261_Vitis_vinifera_P008843_XP_002278075.3_PREDICTED_protein_PAF1_homolog_Vitis_vinifera
FLCK...LKFRNELPDP.TAQ...PKL..MALK...T..D.K..........D..RF.TK
....Y............TI....T..S..L..EK.........M..HKP...........
............QLF...V........EP...DL............GI....PLDL..LD
........................LSV.Y..N............................
.........................P..PS............VR.........RPLD.PE
DE..E....LL...R.........DDE.................................
............................................................
.....................................................SVTP...
..........................vKke.............................g
iKK...KER..P...........TDKGV.SW.LVK.........................
TQY.IS.PLSTESTK..........QS.--...LTEKQ...........--AKELR.ETk
gg..........................................................
.........rniLENFNSRE.RKIQNIE........AAFA..AS................
...........KIT..P................................VH...ST....
N.K..S...LK...PVE.IL..PLL...P.......DFA.........RYDD........
....SFVV.ASF.DS.APT.ADS.................EIYSKLD.............
....kTVR...D.....SHESQ......................................
..............................A.......I.L...KS.Y....MATGsd..
....................psKPE..KFLA....YMAPSP...D.E.L.S.....K..-
---Di.......................................................
............................................................
.....yDENE....DTS............YSWVREY......H.WDV...RG......D.
.DAD.............................dPTTYLVSF..................
...............NK......T...D..AR............................
.........YLP..LP.T.KLLLRKKRAKEG.RSsd.....................eve
HFPVPSK.....VT......VRQR...P...nV-.-....---...-.--.-.---.---
--
>EP00262_Sarcandra_glabra_P000676_TRINITY_DN10810_c0_g2_i1.p1_TRINITY_DN10810_c0_g2_TRINITY_DN10810_c0_g2_i1.p1_ORF_type_5prime_partial_len_554_score_130.08_TRINITY_DN10810_c0_g2_i1_3-1664
FLCK...LKFRNELPDP.TAQ...PKL..LSLN...T..N.K..........D..QY.TK
....Y............TI....T..S..L..EK.........M..HKP...........
............KLF...V........EP...DL............GI....PLDL..LD
........................ISV.Y..N............................
.........................T..PQ............IR.........PPLA.PE
DE..E....LL...R.........DGE.................................
............................................................
.....................................................FATP...
...........................Vkq............................dg
iRR...KDR..P...........TDKGV.SW.LVK.........................
TQY.IS.PLSMEAAK..........LS.--...ITEKQ...........--AKELR.ETr
eg..........................................................
........rnlfLENLNNRE.KQIQAIE........ESFK..AS................
...........KLR..P................................VH...QT....
N.P..S...LE...PVE.IL..PLL...P.......DFD.........RYDD........
....RFVM.AAF.DG.DPT.ADS.................EIYSKLD.............
....rSVR...D.....EQESQ......................................
..............................A.......I.M...KS.F....VVSGsd..
....................paKPE..KFLA....YMVPAP...D.E.L.S.....K..D
MY--........................................................
............................................................
......DEHE....DIL............YSWVREY......H.WDV...RG......D.
.DAD.............................dPTTYLVSF..................
...............DE......E...A..AR............................
.........YLP..LP.T.RLVLQKKRAKEG.RSsd.....................eve
HFPVPSS.....VT......VRQG...-....--.-....---...-.--.-.---.---
--
>EP00264_Hordeum_vulgare_P196920_HORVU3Hr1G001430.3_pep_chromosome_IBSC_v2_chr3H_3242697_3249583_1_gene_HORVU3Hr1G001430_transcript_HORVU3Hr1G001430.3_gene_biotype_protein_coding_transcript_biotype_protein_coding_description_Predicted_protein_Source_UniProtKB_TrEMBL_Acc_F2DHX5
FLCK...HKFRNELPDP.SAQ...LKW..LPLN...K..D.K..........D..RY.TK
....Y............RV....T..S..L..EK.........N..YMP...........
............KMI...V........PE...DL............GI....PLDL..LD
........................MSV.Y..N............................
.........................P..PS............VQ.........RPLA.PE
DQ..E....LL...R.........DDE.................................
............................................................
.....................................................VLTP...
...........................Vkp............................eg
iRK...KER..P...........TDKGM.SW.LVK.........................
TQY.IS.PLTTDAAK..........MS.--...ITEKQ..........aK---ERR.ESr
eg..........................................................
........rdnvLENLNDRQ.KRIKAIA........ESFK..AA................
...........KSR..P................................VH...QT....
K.R..G...ME...PEF.VL..PLV...P.......DFD.........RYND........
....PFVM.VNF.DG.DPT.ADS.................EQYTKLE.............
....rSVR...D.....ECESQ......................................
..............................A.......L.M...KS.F....QVSGsd..
....................paKQE..RFLA....YMAPAP...H.E.L.V.....K..-
-DFD........................................................
............................................................
......DENE....DFQ............YSWIREY......H.WEV...RG......D.
.DKQ.............................dPTTYLVSF..................
...............DD......D...D..AK............................
.........YLP..LP.T.KLVLQKKKAKEG.RTgd.....................eie
HFPVPSR.....IN......VSRT...A....HG.-....DEM...E.--.-.---.---
--
>EP00266_Sorghum_bicolor_P004704_XP_002445079.1_protein_PAF1_homolog_Sorghum_bicolor
FLCK...HKFRNELPDP.SAQ...LKW..LPLN...K..D.K..........D..RY.TK
....Y............RI....T..S..L..EK.........N..YIP...........
............KMI...V........PD...DL............GI....PLDL..LD
........................MSV.Y..N............................
.........................P..PD............VQ.........PRMA.PE
DE..E....LL...R.........DDE.................................
............................................................
.....................................................VLTP...
..........................iKqe.............................g
iRK...RER..P...........TDQGV.SW.LVK.........................
TQY.IS.PLSTDAAK..........MS.--...LTEKQ..........aK---ERR.ESr
eg..........................................................
........rnafLDNLNDRE.KQIKAIE........ESFK..AA................
...........KSR..P................................VH...QT....
K.R..G...MQ...AEW.VM..PLL...P.......DFD.........RYEE........
....PFVM.VNF.DG.DPT.ADS.................EQYNKLE.............
....rSVR...D.....ECESR......................................
..............................A.......V.M...KS.F....SVSGsd..
....................ptKQE..KFLA....YMAPAP...H.E.L.T.....R..-
---D........................................................
............................................................
.....lDDDD....DIQ............YSWLREY......H.WDV...RG......D.
.DKD.............................dPTTYLVTF..................
..............dKE......E...G..AK............................
.........YLP..LP.T.KLVLQKKKAKEG.RSgd.....................eie
HFPVPSR.....IT......VSKT...-....--.-....---...-.--.-.---.---
--
>EP00268_Persea_americana_P053589_TRINITY_DN6079_c1_g1_i3.p1_TRINITY_DN6079_c1_g1_TRINITY_DN6079_c1_g1_i3.p1_ORF_type_complete_len_720_score_178.97_TRINITY_DN6079_c1_g1_i3_252-2411
FLCK...LKFRNELPDP.TDQ...PKL..LAFN...T..N.K..........D..QY.TK
....Y............TI....T..S..L..EK.........M..HKP...........
............KLF...V........EP...DL............GI....PLDL..LD
........................ISV.Y..N............................
.........................T..PK............AR.........QPLA.PE
DE..E....LL...Q.........DDE.................................
............................................................
.....................................................AVTP...
..........................iKln.............................g
iRR...KDR..P...........TDKGV.SW.LVK.........................
TQY.IS.PLSTDSAK..........TS.--...ITEKQ...........--AKELR.ETr
eg..........................................................
........rnlfLENLNNRE.KQIQAIE........ESFK..AA................
...........KLA..P................................VH...QT....
N.P..N...LK...PVE.IL..PLL...P.......NFD.........RYED........
....KFVM.VAF.DS.EPT.ADT.................KLYRHLN.............
....qSVR...D.....EHESR......................................
..............................A.......I.M...KS.F....VASGsd..
....................paKSE..KFLA....YMAPAP...D.E.L.S.....K..D
--MD........................................................
............................................................
......DEQE....DMS............YSWVREY......H.WDV...RG......D.
.DAD.............................dPTTYLVSL..................
...............DE......N...A..AS............................
.........YLP..LP.T.RLVLQKKRAKEG.RSgd.....................eve
HYPVPSR.....VT......VRRG...S....VV.S....---...-.--.-.---.---
--
>EP00269_Selaginella_moellendorffii_P014318_XP_024514964.1_protein_PAF1_homolog_isoform_X1_Selaginella_moellendorffii
FLCK...IKFRNELPDP.VSQ...PKL..LRIY...N..D.K..........D..RY.SK
....Y............SI....T..S..M..EK.........T..FKH...........
............KLY...V........EP...DL............GI....PLDL..LD
........................LSV.Y..N............................
.........................P..PK............TK.........APLD.PA
DA..E....LL...V.........DDE.................................
............................................................
.....................................................VGVK...
...........................Qka............................el
aRR...KER..P...........TDKGV.AW.LVK.........................
TTY.IS.PVSMDPAK..........QS.--...LTEKQ...........--AKELR.EQk
e...........................................................
..........grKGPINDRD.HQIQAIE........ETFR..VS................
...........KME..P................................VH...QT....
K.P..E...LK...PVE.VL..PLL...P.......DFS.........RCGD........
....QFVH.VVF.DT.EPT.GDS.................ELYSKLD.............
....rNTR...D.....YLESR......................................
..............................A.......V.V...KS.Y....SLPKe...
....................dgKTE..KFLG....YMVPKL...D.E.V.F.....-..-
---Fihsvifqt................................................
..........................................................cv
fctqahDDDD....EIP............YTWIREY......Q.WDV...RG......E.
.DA-..............................RNNYVFCF..................
...............GK......D...A..VQ............................
.........YLP..IS.S.KLILHKKKAREG.RSkdd....................vdn
QFLVPSS.....VT......VRRR...D....LT.E....EEE...D.QR.E.SMR.---
--
>EP00270_Netrium_digitus_P011599_TRINITY_DN3704_c0_g1_i3.p1_TRINITY_DN3704_c0_g1_TRINITY_DN3704_c0_g1_i3.p1_ORF_type_5prime_partial_len_437_score_127.79_TRINITY_DN3704_c0_g1_i3_3-1313
FICK...INFSNRLPDA.TAQ...PKL..LPLK...V..E.R..........D..RY.SS
....Y............SV....T..W..L..ER.........H..HQH...........
............KLH...V........ES...DL............GI....PLDL..LD
........................MAA.Y..N............................
.........................T..PPp..........sQR.........PPLH.PA
DA..E....LL...Q.........DVM.................................
............................................................
.....................................................PGGAgg.
........................serRmvgegv.....................vgggt
lKV...KDR..P...........TDKGL.NW.LVH.........................
TQY.IS.PVDLSDAP..........KK.KA...LNEKEak.......llALQLELA.D-.
............................................................
............EERFNSRE.GQLAFIE........ESFE..AA................
...........NQR..P................................VH...PT....
N.P..E...LQ...PVE.IL..PVL...P.......NLD.........RLGD........
....QFIH.LVF.DS.DPL.DES.................DRRHEPT.............
.....EVK...Q.....SLQEK......................................
..............................A.......L.M...KS.F....KMPVped.
...................ggaAPQ..SFVS....YMVPSS...S.Q.L.G.....R..-
--EL........................................................
............................................................
......DVGD....EED............YDWIREY......H.WTV...SK......S.
.DIG..............................KGTFLFCF..................
...............ED......D...Q..VT............................
.........YFP..LS.T.KLMVRKLKAQEG.GKgkge..................aera
EFPVPSR.....VT......VRRR...E....RT.D....MEE...E.GR.E.RAR.RRL
--
>EP00271_Cylindrocystis_brebissonii_P014580_TRINITY_DN35969_c0_g1_i1.p1_TRINITY_DN35969_c0_g1_TRINITY_DN35969_c0_g1_i1.p1_ORF_type_3prime_partial_len_821_score_232.17_TRINITY_DN35969_c0_g1_i1_600-3059
FICK...TRFTNELPQP.CFA...PKW..LFIH...Q..D.K..........D..RY.CK
....Y............AL....T..S..L..ER.........N..YKY...........
............KLH...V........EP...DL............GI....PLDL..LD
........................MSA.Y..N............................
.........................A..PPa..........sER.........PPLD.PE
DK..E....LL...R.........DDM.................................
............................................................
.....................................................ASFAp..
..........................qKkp............................pa
mKV...KDR..P...........TGEGL.NW.LVH.........................
TQY.IA.PADTDMPL..........KK.-V...LTEGEt.........kRQKEEQE.RE.
............................................................
............TLALDSRE.EELQAIE........ESFR..AAa...............
.........awAAA..P................................KH...PT....
N.P..T...IY...PVE.IL..PIV...P.......NLD.........RYGE........
....QCVQ.AVF.DA.DPM.KDS.................VKHQHLD.............
....qDAK...D.....AFESR......................................
..............................A.......I.M...KS.F....KMPAte..
....................tePAR..AFAA....YMVPQV...A.V.-.E.....E..L
EREP........................................................
............................................................
......EVGE....DVE............FDWIREY......H.WTV...IK......P.
.EHG..............................RSQYVLCV..................
...............GS......D...A..VS............................
.........YVP..LS.S.KLVVRKLKAAVG.RAkdpe.................aerpe
DFPIPER.....VC......VRKR...K....FT.E....AEE...Q.HR.E.DTReRQL
--
>EP00274_Cyanoptyche_gloeocystis_P005352_CAMPEP_0196662308_NCGR_PEP_ID_MMETSP1086-20130531_48115_1_TAXON_ID_77921_ORGANISM_"Cyanoptyche_gloeocystis_Strain_SAG4.97"_LENGTH_138_DNA_ID_CAMNT_0041997607_DNA_START_1_DNA_END_412_DNA_ORIENTATION_-
FLCR...IKFRNTLPDI.PFD...PKF..RHYP...V..D.A..........E..RF.IK
....Y............KP....T..L..L..EK.........G..YKH...........
............TIH...T........DP...DL............AI....PIDL..ID
........................PNF.Y..V............................
.........................V..PPn..........hPK.........AALA.AE
DQ..E....LL...E.........EA-.................................
............................................................
.....................................................----...
...........................-................................
.--...---..-...........-----.--.---.........................
---.--.--------..........--.--...-----...........-------.--.
............................................................
............--------.-------........----..--................
...........---..-................................--...--....
-.-..-...--...---.--..---...-.......---.........----........
....----.---.--.---.---.................-------.............
.....---...-.....-----......................................
..............................-.......-.-...--.-....----....
......................---..----....------...-.-.-.-.....-..-
----........................................................
............................................................
......----....---............-------......-.---...--......-.
.---..............................--------..................
...............--......-...-..--............................
.........---..--.-.------------.--..........................
-------.....--......----...-....--.-....---...-.--.-.---.---
--
>EP00274_Cyanoptyche_gloeocystis_P005954_CAMPEP_0196664634_NCGR_PEP_ID_MMETSP1086-20130531_57768_1_TAXON_ID_77921_ORGANISM_"Cyanoptyche_gloeocystis_Strain_SAG4.97"_LENGTH_328_DNA_ID_CAMNT_0042001019_DNA_START_1_DNA_END_985_DNA_ORIENTATION_-
----...----------.---...---..----...-..-.-..........-..--.--
....-............--....-..-..-..--.........-..---...........
............---...-........--...--............--....----..--
........................---.-..-............................
.........................-..--............--.........----.--
--..-....--...-.........---.................................
............................................................
.....................................................----...
...........................-................................
.--...---..-...........-----.--.---.........................
---.--.--------..........--.--...-----...........-------.--.
............................................................
............--------.-------........----..--................
...........---..-................................--...--....
-.-..-...--...---.--..---...-.......DFD.........LWPN........
....VYAQ.VVF.DA.DPT.DEI.................CTSRQDL.............
....tLDR...D.....ALASS......................................
..............................A.......V.M...KI.F....ASAG....
.....................dASN..KYLV....YMVPSA...S.A.R.K.....R..M
KRTDgsipe...................................................
............................................................
hdqpspTEGS....VEE............MEWVREY......A.FQR...DD......R.
.DQ-..............................QDQFLMVF..................
...............RD......G...A..AY............................
.........YNR..IA.S.KLLLHKRSAKLA.GRdrs...................gehr
EQQKPSR.....IT......LQRR...E....LK.E....TEI...K.SR.A.DRL.NEL
--
>EP00276_Gloeochaete_wittrockiana_P014860_CAMPEP_0184354050_NCGR_PEP_ID_MMETSP1089-20130417_84799_1_TAXON_ID_38269_ORGANISM_"Gloeochaete_wittrockiana_Strain_SAG46.84"_NCGR_SAMPLE_ID_MMETSP1089_ASSEMBLY_ACC_CAM_ASM_000445_LENGTH_560_DNA_ID_CAMNT_0026689837_DNA_START_1_DNA_END_1681_DNA_ORIENTATION_-
FLCR...IKFRTSLPDI.PFD...PKL..REYP...F..D.P..........M..RF.VQ
....Y............TT....T..S..L..ER.........D..HKH...........
............AIH...P........EP...DL............GI....PIDL..ID
........................QDI.Y..K............................
.........................Q..PNn..........pAD.........RVLA.PE
DQ..E....LL...Q.........ESS.................................
............................................................
.....................................................TSLA...
...........................Qk..............................p
aKR...RIE..E...........IRSNV.SW.LRK.........................
TEY.IS.MDDSSSRR..........GS.GR...VSEGV...........----RIK.EE.
............................................................
............LMVSLGIE.QQIEQIE........ETFA..RA................
...........KEP..P................................VH...AT....
N.P..D...LT...PIE.IL..PIF...P.......NFD.........LWPN........
....IYTQ.VSF.DG.DPT.DDV.................VKNGGTDa............
....dIDR...E.....ELVSY......................................
..............................S.......L.L...KGnI....DTAN....
......................PDS..KYLA....YMAPNA...N.E.R.K.....R..M
KRADgtvl....................................................
............................................................
.sqddlDSRD....EVG............YEWLREY......D.YRE...DD......R.
.-VR..............................TDTYFLIL..................
..............rEG......D...G..AY............................
.........YMD..IK.D.KLVLSKRKSRGK.GGe........................s
MQNKYSN.....IT......VRKR...A....LN.N....EEM...R.VR.R.ERV.KML
D-
>EP00277_Geminigera_cryophila_P018738_CAMPEP_0179459404_NCGR_PEP_ID_MMETSP0799-20121207_42743_1_TAXON_ID_46947_ORGANISM_"Geminigera_cryophila_Strain_CCMP2564"_LENGTH_517_DNA_ID_CAMNT_0021261199_DNA_START_90_DNA_END_1643_DNA_ORIENTATION_
FICR...MKLRNDCPGL.PFE...PKF..LAYP...A..E.Q..........N..RL.TR
....Y............SC....T..N..L..EK.........N..HKH...........
............ALL...T........EP...DL............GI....HIDL..IE
........................HET.Y..E............................
.........................P..PA............TG.........IEMQ.PE
DA..V....LL...E.........EVV.................................
............................................................
.....................................................RSRK...
...........................Mr..............................p
gLE...GDR..G...........KRPNV.PW.LQK.........................
TAY.YG.NEDLFEFQ..........QG.SK...---VQ...........PGMVPAP.E-.
............................................................
............HEAVLDPR.QLAERLE........KTFS..FP................
...........STL..Es..............................lKH...PS....
K.P..A...LT...AVK.TW..EVM...P.......DWQ.........TWAN........
....DYTE.IVF.DH.DPT.TCD.................TLVTKHMrdek.........
tkdaaK--...-.....----Egdrkr.................................
........................kilgstG.......F.M...H-.I....RHGEkpar
rg..............sfedfeEAP..KIFG....FYLPAP...D.S.K.R.....R..K
RAVEdeda....................................................
............................................................
.gadgdDEGE....HAE............FNCVREH......I.ENE...AR......K.
.YMEe...........................wnDDHFVVAFvdg...............
............eqgQP......G...R..AV............................
.........YHP..LK.S.RTYLRKCKDVVS.--..........................
-------.....--......----...-....--.-....---...-.--.-.---.---
--
>EP00279_Guillardia_theta_P021543_XP_005839262.1_hypothetical_protein_GUITHDRAFT_102185_Guillardia_theta_CCMP2712
FISK...MKFRNDLPEL.PFE...PKF..LASQ...M..D.V..........K..KL.TS
....Y............SF....T..S..L..EK.........N..FKY...........
............SLL...T........EP...NL............GI....HIDL..IE
........................PET.Y..E............................
.........................P..PS............NG.........APLL.PE
DK..Y....LL...E.........GEK.................................
............................................................
.....................................................VETN...
...........................Rs...............................
nLR...INI..K...........ERPNV.PW.LHK.........................
TAY.YG.NEDLYDYQ..........QG.HK...-PQVQ...........-LPVPIQ.E-.
............................................................
............DVQELTPK.QLAEKIE........KSFE..LS................
...........RKL..Ed..............................lKH...PT....
N.P..D...LV...ATK.VW..EIL...P.......DTK.........CWPN........
....DYTE.LVF.DQ.DPT.LDD.................PKAANTS.............
....mADR...A.....TLAST......................................
..............................A.......F.InigRS.M....QHAN....
......................--D..RTFA....YMLPAP...E.S.K.R.....R..K
KMAKvecergdd................................................
..........................................................ad
demdedEDEK....VTE............FNCLREY......C.ENE...AR......M.
.YQEe...........................whDDHFVVAFvek...............
............tgeNS......G...C..AF............................
.........YHP..LH.N.RTYLRKRKDILT.HSaimdldg...........pdrisrrl
KERFPSYl...kAV......QTLR...K....LS.E....EEQ...E.AL.K.QKR.---
--
>EP00281_Chroomonas_sp_CCMP1168_P019305_CAMPEP_0206228656_NCGR_PEP_ID_MMETSP0047_2-20121206_9284_1_ASSEMBLY_ACC_CAM_ASM_000192_TAXON_ID_195065_ORGANISM_"Chroomonas_mesostigmatica_cf_Strain_CCMP1168"_LENGTH_435_DNA_ID_CAMNT_0053651911_DNA_START_1_DNA_END_1304_DNA_ORIENTATION_
FICK...MRFSNDVPDL.PFE...PKF..LDYP...F..D.P..........S..RL.TR
....Y............KG....G..M..L..EK.........L..HRY...........
............TLL...T........EP...DL............GI....HVDL..ID
........................PEA.Y..E............................
.........................P..PR............EG.........APLL.PE
DE..A....LL...R.........EEE.................................
............................................................
.....................................................KSKK...
...........................Pv...............................
lIG...SDG..Q...........ARPNV.PW.LRK.........................
TTY.YG.NDDLYGMN..........QG.-G...RAIPEl........pvP----IQ.E-.
............................................................
............EMKELSPQ.EAQALID........ETFA..VI................
...........NGT..Deap.........................aaplKH...PK....
N.P..D...LE...PVA.VY..SLF...P.......DFA.........RWGN........
....DYTE.IVF.DQ.DPL.FDD.................AEALEGKde...........
..parKRR...A.....ALGSA......................................
..............................G.......L.I...H-.L....HMRG....
......................-NK..KSFA....YMVPAP...G.T.A.K.....R..R
KLLAaaaddg..................................................
............................................................
eaddemEEDE....DLK............YQCLREY......C.ENE...AR......M.
.HQEe...........................wqNDHFVFALse................
.............egEN......C...T..AS............................
.........YHP..IK.A.RTYLRKDKDVLT.RHqmgtlhikn........iwrllkqgk
RFPKHDE.....AV......VATR...A....LA.E....NEK...E.EM.R.DAR.WA-
--
>EP00282_Hemiselmis_andersenii_P025490_CAMPEP_0172020294_NCGR_PEP_ID_MMETSP1041-20130122_13116_1_TAXON_ID_464988_ORGANISM_"Hemiselmis_andersenii_Strain_CCMP439"_LENGTH_270_DNA_ID_CAMNT_0012675571_DNA_START_1_DNA_END_809_DNA_ORIENTATION_-
FIAR...PKFCNDTPDL.PYD...PKF..LAYP...F..D.P..........A..GL.SK
....Y............TS....T..S..L..ER.........N..YKY...........
............QIV...S........EP...DL............GI....HIDL..IE
........................PEV.Y..E............................
.........................P..PE............EG.........AELQ.PA
DV..E....LL...Q.........DDE.................................
............................................................
.....................................................KATK...
...........................Rksg..........................mpg
gMT...MGG..V...........KRSTA.PW.LHK.........................
TAY.YG.NDDLYSTN..........MG.-G...RAPKNl........pvP----IQ.E-.
............................................................
............EVRELTTE.ELSLAID........DSFD..ASh...............
.........fdHAS..L................................KH...PR....
D.P..S...LK...PMA.SW..HVF...P.......DFK.........RWTS........
....DYTE.MVF.DH.DPV.LDD.................AELK---.............
.....---...-.....-----......................................
..............................-.......-.-...--.-....----....
......................---..----....------...-.-.-.-.....-..-
----........................................................
............................................................
......----....---............-------......-.---...--......-.
.---..............................--------..................
...............--......-...-..--............................
.........---..--.-.------------.--..........................
-------.....--......----...-....--.-....---...-.--.-.---.---
--
>EP00285_Hemiselmis_virescens_P013116_CAMPEP_0173403260_NCGR_PEP_ID_MMETSP1356-20130122_56308_1_TAXON_ID_77927_ORGANISM_"Hemiselmis_virescens_Strain_PCC157"_NCGR_SAMPLE_ID_MMETSP1356_ASSEMBLY_ACC_CAM_ASM_000847_LENGTH_266_DNA_ID_CAMNT_0014363763_DNA_START_1_DNA_END_796_DNA_ORIENTATION_-
FICR...PKFTNDTPEL.PYD...PKF..LAYP...F..D.P..........T..RL.SK
....Y............QP....T..S..L..ER.........N..YKY...........
............NIV...T........EP...DL............GI....HIDL..IE
........................PEV.Y..D............................
.........................P..PA............DG.........AELQ.QA
DI..E....LL...E.........EDL.................................
............................................................
.....................................................KVAK...
...........................Kgmm...........................rg
pLG...TKG..V...........KRSSV.PW.LHK.........................
TAY.YG.NDDLYSTN..........MG.-G...RAPKNl........pvP----IQ.E-.
............................................................
............EVKELTSE.ELVVLID........QSFD..PA................
...........LHE..Ls.............................nlQH...PR....
D.P..T...LK...PMA.SW..DVF...P.......DFD.........RWAS........
....DYTE.LVF.DH.DPV.FDD.................AELGGKEagag.........
.gepaLKR...A.....RLAST......................................
..............................A.......M.I...--.-....----....
......................---..----....------...-.-.-.-.....-..-
----........................................................
............................................................
......----....---............-------......-.---...--......-.
.---..............................--------..................
...............--......-...-..--............................
.........---..--.-.------------.--..........................
-------.....--......----...-....--.-....---...-.--.-.---.---
--
>EP00286_Rhodomonas_abbreviata_P011064_CAMPEP_0181325198_NCGR_PEP_ID_MMETSP1101-20121128_20790_1_TAXON_ID_46948_ORGANISM_"Rhodomonas_abbreviata_Strain_Caron_Lab_Isolate"_LENGTH_430_DNA_ID_CAMNT_0023433475_DNA_START_222_DNA_END_1509_DNA_ORIENTATION_-
FICR...PKFRNELPML.PYE...PKF..LTYP...M..D.P..........Q..RL.TR
....Y............TT....T..A..L..EK.........A..HKH...........
............ALL...T........EP...DI............GI....QIDL..IE
........................PEA.Y..D............................
.........................P..PA............TG.........APLL.EE
DA..A....LL...K.........DAA.................................
............................................................
.....................................................EVEK...
...........................Pek............................qs
sSK...IDK..R...........ARPNV.PW.LHK.........................
TAY.YG.NDDLYGFQ..........QG.SK...-PNVDl........piP----IQ.Q-.
............................................................
............EVQELTPK.QLLEKIE........QTFE..AS................
...........KTL..Se..............................lKH...PL....
K.P..E...LT...AVE.TW..EVF...P.......DRP.........RWAN........
....DYTE.LVF.DQ.DPA.IDD.................EELCQGS.............
....aVER...R.....AVAER......................................
..............................A.......I.V...HL.-....DKQ-....
......................ESD..MTYS....YFVPAP...G.S.R.K.....R..R
KLLNkvrnge..................................................
............................................................
ddaddeGEED....NTP............FNCLREY......S.EKE...AR......K.
.YQEe...........................wdDDHFVLSFie................
.............enGS......K...R..AL............................
.........FHP..IK.A.RTYLRKSKHVFT.RHqlltlhser........krelrkkgt
REPKVQR.....AS......LTFR...P....CT.A....GEL...H.VS.R.EKL.WAI
--
>EP00288_Rhodomonas_lens_P001374_CAMPEP_0177723876_NCGR_PEP_ID_MMETSP0484_2-20121128_18435_1_TAXON_ID_354590_ORGANISM_"Rhodomonas_lens_Strain_RHODO"_LENGTH_370_DNA_ID_CAMNT_0019236319_DNA_START_1_DNA_END_1108_DNA_ORIENTATION_-
FICR...VKFRNELPPL.PFE...PKF..LTYP...M..D.P..........Q..RL.TK
....Y............TP....T..A..L..EK.........A..QKH...........
............ALL...T........EP...DL............GI....HIDL..IE
........................PEA.Y..D............................
.........................P..PA............TG.........APLL.EE
DN..E....LL...L.........AAE.................................
............................................................
.....................................................EPDK...
...........................Ps...............................
sSK...IDA..K...........ARPNV.PW.LHK.........................
TAY.YG.NDDLYGFQ..........QG.SK...-PIVDl........piPILQ---.--.
............................................................
............EVKELTPK.QLAEKVN........ETFD..AP................
...........RAL..Dq..............................lKH...PF....
K.K..D...IT...PVE.TW..EVF...P.......DRE.........RWAN........
....DYAE.LVF.DQ.DPV.ADD.................EELKKAS.............
....gLIR...K.....RVAGN......................................
..............................A.......V.V...H-.L....TPPEnp..
....................aaEDD..SMTY...sYFLPAP...G.S.K.K.....R..R
R---........................................................
............................................................
......----....---............-------......-.---...--......-.
.---..............................--------..................
...............--......-...-..--............................
.........---..--.-.------------.--..........................
-------.....--......----...-....--.-....---...-.--.-.---.---
--
>EP00290_Baffinella_frigidus_P045259_CAMPEP_0180283074_NCGR_PEP_ID_MMETSP0988-20121125_10232_1_TAXON_ID_697907_ORGANISM_"non_described_non_described_Strain_CCMP2293"_LENGTH_422_DNA_ID_CAMNT_0022255483_DNA_START_1_DNA_END_1265_DNA_ORIENTATION_
FICR...MKFRNDIPDV.PFE...PKL..LTHP...D..D.P.........lN..HL.TQ
....Y............KP....T..L..L..EK.........S..HRW...........
............PLL...T........EP...DL............GI....HIDL..IE
........................PEA.Y..E............................
.........................P..PA............SG.........AQML.PE
DE..A....LL...K.........DIA.................................
............................................................
.....................................................NAGK...
...........................A................................
yGP...GGK..V...........AKPNV.PW.LGR.........................
TIY.YG.NDDMYTYT..........MG.SR...NVPELp.........vP----IQ.V-.
............................................................
............EVKEKTAA.EIVADAN........ESFK..AP................
...........RKA..La.............................elVHp.fPS....
R.K..G...MK...AVA.SW..ELK...P.......ALS.........RWTN........
....SYSE.VVF.EE.DPV.LDD.................PAMASKT.............
.....AEH...R.....AAVAR......................................
..............................A.......A.V...MH.M....VKQCp...
....................dpQQQ..R---....------...-.-.-.-.....-..-
----........................................................
............................................................
......----....---............-------......-.---...--......-.
.---..............................--------..................
...............--......-...-..--............................
.........---..--.-.------------.--..........................
-------.....--......----...-....--.-....---...-.--.-.---.---
--
>EP00291_Cryptomonas_curvata_P026007_CAMPEP_0172163980_NCGR_PEP_ID_MMETSP1050-20130122_7581_1_TAXON_ID_233186_ORGANISM_"Cryptomonas_curvata_Strain_CCAP979_52"_LENGTH_272_DNA_ID_CAMNT_0012834247_DNA_START_1_DNA_END_813_DNA_ORIENTATION_-
FICR...MKFRNEAPEI.PFE...PKF..LAYP...F..D.P..........T..RL.TR
....Y............QT....T..D..L..EK.........N..YKF...........
............SIH...T........EP...DL............GI....HIDL..IE
........................PEQ.Y..E............................
.........................P..PE............NG.........AEML.PE
DE..E....LM...A.........DEK.................................
............................................................
.....................................................KNPT...
...........................S................................
rSA...VEE..S...........SKSXA.PW.LHK.........................
TVY.YG.NDDLYGDQ..........QL.N-...-----...........RVSQPIR.EE.
............................................................
............EEKKLTAE.EIVAKIE........TSFE..EA................
...........NNP..Dc.............................plVH...PR....
D.P..D...LK...PKR.VW..HVL...P.......DLA.........RWPN........
....DYSE.LVF.DQ.DPM.VDD.................DELGDAAr............
...pnADR...A.....E----......................................
..............................-.......-.-...--.-....----....
......................---..----....------...-.-.-.-.....-..-
----........................................................
............................................................
......----....---............-------......-.---...--......-.
.---..............................--------..................
...............--......-...-..--............................
.........---..--.-.------------.--..........................
-------.....--......----...-....--.-....---...-.--.-.---.---
--
>EP00292_Cryptomonas_paramecium_P011925_CAMPEP_0113664550_NCGR_PEP_ID_MMETSP0038_2-20120614_1799_1_TAXON_ID_2898_ORGANISM_"Cryptomonas_paramecium"_LENGTH_299_DNA_ID_CAMNT_0000579779_DNA_START_1_DNA_END_895_DNA_ORIENTATION_-_assembly_acc_CAM_ASM_000170
FICR...MKFRNEAPEI.PFE...PKF..LAYP...F..D.P..........T..RL.TR
....Y............QT....T..D..L..EK.........N..YKF...........
............ALH...T........EP...DL............GI....RIDL..IE
........................PEQ.Y..E............................
.........................P..PE............SG.........VSML.PE
DE..D....IL...A.........EDL.................................
............................................................
.....................................................KSTA...
...........................-................................
.KN...VDD..P...........SKPTT.PW.LHK.........................
TVY.YG.NDDLVLEQ..........QL.NR...-GGS-...........----HGA.QD.
............................................................
............TSRKMSVD.EKLELVE........SSFE..ET................
...........NAE..Ds.............................glRH...PT....
N.A..S...LK...PTR.VW..HLL...P.......NFA.........CWPN........
....EYSE.VIF.DQ.DPL.KDD.................EELGGD-.............
.....---...-.....-----......................................
..............................-.......-.-...--.-....----....
......................---..----....------...-.-.-.-.....-..-
----........................................................
............................................................
......----....---............-------......-.---...--......-.
.---..............................--------..................
...............--......-...-..--............................
.........---..--.-.------------.--..........................
-------.....--......----...-....--.-....---...-.--.-.---.---
--
>EP00295_Goniomonas_pacifica_P033252_CAMPEP_0175960150_NCGR_PEP_ID_MMETSP0108-20121206_35202_1_TAXON_ID_195067_ORGANISM_"Goniomonas_pacifica_Strain_CCMP1869"_NCGR_SAMPLE_ID_MMETSP0108_ASSEMBLY_ACC_CAM_ASM_000204_LENGTH_426_DNA_ID_CAMNT_0017287701_DNA_START_1_DNA_END_1282_DNA_ORIENTATION_-
FLCK...LKFRNEIPEI.PCE...PRF..LQYP...M..D.S..........S..RF.TR
....ClsvxfnlnlsqlRH....N..N..I..EK.........Q..QVF...........
............ALH...T........EP...DL............GV....PINL..IE
........................PDA.Y..D............................
.........................I..DQ............P-.........MDLP.PE
DE..A....LL...L.........DDD.................................
............................................................
.....................................................LVTT...
...........................K................................
lKR...KPE.iG...........GDVTI.PW.LRK.........................
TTY.LS.SDYSADFK..........GA.TV..dVTGRK...........--QKRTKyNQ.
............................................................
............EVAELSTE.ALLAEIE........KSFE..IG................
...........SSA..P................................VH...PV....
Q.P..D...LE...PVE.VL..PIL...P.......DFE.........LESN........
....EYVH.FVL.DE.DPT.SGQ.................QKLV---.............
.....ASL...G.....DVSSR......................................
..............................A.......V.M...RS.C....QITR....
......................-GV..DGVH....YYLPKT...K.L.D.-.....-..-
----........................................................
............................................................
......AEQD....EEQ............FTLVRDY......V.YAG...KP......D.
.H-R..............................PGVLFLRHa.................
..............eAA......A...C..IN............................
.........YNP..LL.A.RTHLRRVAKAPD.S-..........................
-----EV.....LI......VNYS...G....LT.E....KDL...Q.ER.E.DNM.NRL
R-
>EP00298_Acanthocystis_sp_HF-20_P021947_c28690_g1_i1.p1_GENE.c28690_g1_i1_c28690_g1_i1.p1_ORF_type_internal_len_314_score_128.01_c28690_g1_i1_2-940
----...----------.---...---..----...-..-.-..........-..--.--
....-............--....-..-..-..--.........-..---...........
............---...-........--...--............--....----..--
........................---.-..-............................
.........................-..--............--.........ATLD.PA
DE..K....LI...E.........TLE.................................
............................................................
.....................................................INSKvse
l.....................lsrnsNqiktq......................grfrg
gGH...ASS..G...........NRPEF.LF.HMT.........................
PHF.SV.HKNKKTVP..........SA.TH...-MESS...........HAAGALK.DV.
............................................................
...........aLENRTTRD.DQIRAIE........DTFE..IA................
...........KTT..P................................VH...PT....
N.R..S...LK...PVQ.IS..PVF...P.......DFE.........HWVA........
....QYVQ.VVF.DT.DPC.EDF.................LGSS---.............
.....---...L.....EAAQL......................................
..............................S.......F.L...EE.V....DGHA....
......................EEL..PVLA....FKRPDM...T.S.V.L.....K..T
KDLRehe.....................................................
............................................................
..gvnlDRTL....ASK............YEFVRDY......R.AEV...KP......L.
.---..............................NDSYAIYF..................
...............TE......D...A..AY............................
.........YID..LS.S.KIALSKIGQPAL.AEe........................i
ESQRKKR.....FR......YETR...G....FS.S....SED...N.IN.A.KRA.KL-
--
>EP00298_Acanthocystis_sp_HF-20_P027974_c6410_g1_i1.p1_GENE.c6410_g1_i1_c6410_g1_i1.p1_ORF_type_3prime_partial_len_104_score_12.40_c6410_g1_i1_53-361
-IVS...HKFATSLPDL.PFD...PKL..LSFE...N..Q.Ssil....gslA..RF.VP
....Y............QT....T..T..L..ES.........G..YRH...........
............NLH...P........EL...DL............GI....----..--
........................---.-..-............................
.........................-..--............--.........----.--
--..-....--...-.........---.................................
............................................................
.....................................................----...
...........................-................................
.--...---..-...........-----.--.---.........................
---.--.--------..........--.--...-----...........-------.--.
............................................................
............--------.-------........----..--................
...........---..-................................--...--....
-.-..-...--...---.--..---...-.......---.........----........
....----.---.--.---.---.................-------.............
.....---...-.....-----......................................
..............................-.......-.-...--.-....----....
......................---..----....------...-.-.-.-.....-..-
----........................................................
............................................................
......----....---............-------......-.---...--......-.
.---..............................--------..................
...............--......-...-..--............................
.........---..--.-.------------.--..........................
-------.....--......----...-....--.-....---...-.--.-.---.---
--
>EP00299_Pterocystis_sp_00344_P010554_c4737_g1_i1.p1_GENE.c4737_g1_i1_c4737_g1_i1.p1_ORF_type_complete_len_426_score_83.94_c4737_g1_i1_1-1278
FIIS...FKFATSLPDV.PVE...PKL..LELP...D..S.E..........Q..RF.VP
....Y............QP....T..T..L..ET.........S..YHY...........
............CLH...A........EP...NM............GL....DFNF..ID
........................PST.Y..T............................
.........................I..PE............TP.........PELD.PL
DE..A....LL...Q.........PLV.................................
............................................................
.....................................................VKKE...
...........................-................................
.--...-VE..A...........PPQQP.VY.IPR.........................
VEP.VS.SEYGHRMR..........PT.SA...VFES-...........--AATMS.YF.
............................................................
............DAPHPSPA.EQLRAIS........DSFE..AA................
...........KET..P................................VH...PT....
K.P..H...LK...PVS.VY..PVF...P.......DFD.........HWAN........
....QYVQ.VAF.DS.DPC.EDF.................GIGN---.............
.....--S...K.....DAARL......................................
..............................G.......F.L...E-.-....SKQG....
......................GPD..AMVA....FKRPDL...S.S.V.L.....G..T
KDLPnvd.....................................................
............................................................
..gvdeQRIL....KSR............YEWARDY......R.TAV...SP......M.
.---..............................DDTYLLYI..................
...............TG......G...C..AY............................
.........YTD..IK.T.KITLSKKTTFAP.PDv........................i
KQQRMQR.....FT......WELR...E....PL.E....SEL...L.AS.Q.QRM.QQL
T-
>EP00300_Choanocystis_sp_HF-7_P012969_c18102_g1_i2.p1_GENE.c18102_g1_i2_c18102_g1_i2.p1_ORF_type_complete_len_488_score_129.88_c18102_g1_i2_24-1487
FLIN...FKFTTSLPEL.PVD...AKL..LRYP...H..K.S..........S..RF.TN
....Y............FT....S..T..L..ET.........V..LPK...........
............QLH...T........EP...DM............GI....PLDL..IN
........................PRA.Y..E............................
.........................K..PS...........gGH.........VALD.DK
DA..A....LI...A.........PIE.................................
............................................................
.....................................................QIKA...
...........................-................................
.--...PLQ..T...........SRAAA.LM.GMS.........................
MEY.LN.NDLYQRKL..........PH.VS...-MEAS...........HGASALK.HA.
............................................................
............VNQQQDTK.TLGTVIE........ESFE..VA................
...........KEP..P................................KH...ST....
K.P..G...LT...AVK.VT..PIF...P.......DFE.........HWTN........
....RYIQ.VGF.DM.DPC.EDY.................PNHS---.............
.....---...S.....DACRI......................................
..............................S.......F.L...HS.E....ASAQt...
....................qsEAE..LMLA....FKRPTL...S.S.I.L.....Q..T
DDLRkhd.....................................................
............................................................
..nideERIE....KSK............YRWVRDY......H.TDV...QQ......M.
.---..............................NEAYVLYT..................
...............AD......N...V..TY............................
.........YNQ..VP.S.KALLSKIGKTNT.TEd........................r
EAVRKKM.....FQ......YKFR...N....LL.P....SEV...G.AQ.Q.KRS.E--
--
>EP00300_Choanocystis_sp_HF-7_P038803_c56166_g1_i1.p1_GENE.c56166_g1_i1_c56166_g1_i1.p1_ORF_type_internal_len_139_score_30.60_c56166_g1_i1_1-414
----...MKFRNQLPPA.PVD...MKF..LKLE...R..D.S..........E..VF.AR
....Y............EP....S..S..F..EE.........Q..HKL...........
............ALR...L........RI...NH............AR....TVDF..LD
........................LDA.F..A............................
.........................A..KT............--.........-TID.PA
DA..R....LL...Y.........KGK.................................
............................................................
.....................................................DAAP...
...........................-................................
.--...---..-...........-STDS.AW.FRR.........................
ALQ.PG.RAFDTYDK..........PT.TS...APPPP...........-------.PN.
............................................................
............PQTSMSLE.ERVSLIE........ASF-..--................
...........---..-................................--...--....
-.-..-...--...---.--..---...-.......---.........----........
....----.---.--.---.---.................-------.............
.....---...-.....-----......................................
..............................-.......-.-...--.-....----....
......................---..----....------...-.-.-.-.....-..-
----........................................................
............................................................
......----....---............-------......-.---...--......-.
.---..............................--------..................
...............--......-...-..--............................
.........---..--.-.------------.--..........................
-------.....--......----...-....--.-....---...-.--.-.---.---
--
>EP00301_Raphidiophrys_heterophryoidea_P005506_c12300_g3_i1.p1_GENE.c12300_g3_i1_c12300_g3_i1.p1_ORF_type_3prime_partial_len_427_score_123.06_c12300_g3_i1_1-1278
FALR...FKFATSLPDL.PFD...PKL..LEYP...S..D.L..........K..RF.SK
....Y............QV....S..T..L..ET.........T..FQY...........
............GLH...T........EP...DL............GI....PIDL..ID
........................PSV.Y..A............................
.........................L..PP............SA.........VEMD.PK
DK..A....LL...L.........PLD.................................
............................................................
.....................................................NTTK...
...........................I................................
.-I...SNK..S...........TKVTS.SF.GMK.........................
PSY.MT.NEGTDAAP..........KR.IH..tDAERT...........-HLRVIK.H-.
............................................................
............SDSTLTLE.ERAKAIE........KSFE..IA................
...........KKN..P................................KH...PT....
N.P..Q...LQ...VVE.SI..PVF...P.......DID.........RWHN........
....DFVH.VVF.DS.DPC.PSL.................GADA---.............
.....--H...A.....KTMWL......................................
..............................S.......L.L...--.-....TTES....
......................SGE..SFVA...sFHKPSE...I.D.N.I.....K..P
DSEQ........................................................
............................................................
.....iSLIA....DNT............FEFVRDY......N.LAN...NK......R.
.--N..............................EADFLMYF..................
...............SD......G...K..AV............................
.........YVD..IP.R.TLHLSKRGAASL.S-..........................
-KIDPQN.....LK......VEWR...D....AE.R....GEL...D.HD.R.ERK.AQL
--
>EP00302_Diacronema_sp_CCMP2436_P050369_CAMPEP_0180072468_NCGR_PEP_ID_MMETSP0985-20121206_12739_1_TAXON_ID_483367_ORGANISM_"non_described_non_described_Strain_CCMP_2436"_LENGTH_472_DNA_ID_CAMNT_0022003855_DNA_START_1_DNA_END_1413_DNA_ORIENTATION_
FVCQ...MPFTNTLPPP.PTQ...LKL..LKEG...A..E.L..........P..RL.TS
....V............AL...aP..G..L..EG.........L..HRW...........
............DVV...A........EG...TL............GL....KLDL..VL
........................DLA.A..Naaagpya.....................
..................lrpellaN..PSlrid...ahalgST.........AHLA.PE
DV..A....LL...G.........PVP.................................
............................................................
.....................................................GLDMg..
.........................gpSakps.........................lga
nRK...SGG..G...........GELHV.PW.LRR.........................
HVY.LG.NDLYAEHN..........RR.QG...VDNAQ..........aDFARAAA.EGg
adg.........................................................
........vvstEVLAHSLA.GRVDAIE........IGFD..AV................
...........AQA..Cdgt..........................egpVH...PL....
N.P..A...LT...AVS.VS..PLL...P.......DEE.........CWPN........
....IYTY.VRF.DG.DPG.AVG.................ADGGAGG.............
.....-AS...A.....AQLER......................................
..............................A.......I.A...KG.F....AYPTrpg.
..................qavpPAA..SFLA....YLLPRS...Q.T.Q.P.....A..-
----........................................................
............................................................
......--DA....REA............YEWAREY......S.HDV...KR......S.
.DT-..............................RDGFLLLL..................
..............aED......G...S..AS............................
.........YNE..LA.A.RIELTRRSVAER.VQs.......................gi
NALRPTE.....LT......LARR...D....AS.A....AEA...E.SR.A.ARQ.QTV
--
>EP00303_Exanthemachrysis_gayraliae_P014187_CAMPEP_0206023800_NCGR_PEP_ID_MMETSP1464-20131121_37104_1_ASSEMBLY_ACC_CAM_ASM_001124_TAXON_ID_119497_ORGANISM_"Exanthemachrysis_gayraliae_Strain_RCC1523"_LENGTH_253_DNA_ID_CAMNT_0053397797_DNA_START_1_DNA_END_760_DNA_ORIENTATION_-
----...----------.---...---..----...-..-.-..........-..--.--
....-............--....-..-..-..--.........-..---...........
............---...-........--...--............--....----..--
........................---.-..-............................
.........................-..--............--.........----.--
--..-....--...-.........---.................................
............................................................
.....................................................----...
...........................-................................
.--...---..-...........-----.--.---.........................
---.--.--------..........--.--...-----...........------Q.N-.
............................................................
............LTPEMSLM.ARVEAIE........AAFE..SE................
...........NVR.gPlh............................alTH...PA....
N.P..E...LT...AVE.SF..PVL...P.......DDE.........CWGN........
....TYLN.LRF.DA.DPL.EGS.................VDPAADP.............
.....AAR...A.....EMAAE......................................
..............................A.......L.A...KG.Y....ALGD....
.....................qDGS..SFIA....YLLPGA...P.P.G.-.....-..-
----........................................................
............................................................
......-PDG....VQP............YMWVREY......A.YDG...QP......T.
.DP-..............................GTTYTFAL..................
..............gED......K...V..CR............................
.........FNE..IS.S.RLDLKRRAAADG.AAa........................v
AKLRPTE.....IT......VARR...N....LS.A....EEA...Q.VR.E.ARM.QRL
T-
>EP00306_Pavlova_sp_CCMP459_P012122_CAMPEP_0185193682_NCGR_PEP_ID_MMETSP1140-20130426_27221_1_TAXON_ID_298111_ORGANISM_"Pavlova_sp._Strain_CCMP459"_LENGTH_229_DNA_ID_CAMNT_0027760529_DNA_START_1_DNA_END_684_DNA_ORIENTATION_
----...----------.---...---..----...-..-.-..........-..--.--
....-............--....-..-..-..--.........-..---...........
............---...-........--...--............--....----..--
........................---.-..-............................
.........................-..--............--.........----.--
--..-....--...-.........---.................................
............................................................
.....................................................----...
...........................-................................
.--...---..-...........-----.--.---.........................
---.--.--------..........--.--...-----...........-------.--.
............................................................
............--------.-------........----..--................
...........---..-................................--...--....
-.-..-...--...---.--..---...-.......---.........----........
....----.---.--.---.---.................-------.............
.....---...-.....-----......................................
..............................-.......-.-...--.-....----....
......................--T..SFIA....YMLPQP...D.R.P.R.....-..P
SDAP........................................................
............................................................
......LPEG....AQN............YEWVREY......A.YEV...KP......A.
.--D..............................GQAYVLVL..................
..............gED......N...S..AA............................
.........FNE..LS.G.RVDLTRKSVAER.VNs.......................gv
NDLRPKA.....VS......LSRR...A....AN.E....EEV...E.AR.A.QRE.Q--
--
>EP00307_Rebecca_sp_RCC1486_P012333_CAMPEP_0119420206_NCGR_PEP_ID_MMETSP1335-20130426_22941_1_TAXON_ID_259385_ORGANISM_"Chrysoculter_rhomboideus_Strain_RCC1486"_LENGTH_371_DNA_ID_CAMNT_0007445549_DNA_START_1_DNA_END_1111_DNA_ORIENTATION_
----...----------.---...---..----...-..-.-..........-..--.--
....-............--....-..-..-..--.........-..---...........
............---...-........--...--............--....----..--
........................---.-..-............................
.........................-..--............--.........----.--
--..-....--...-.........---.................................
............................................................
.....................................................----...
...........................-................................
.--...---..-...........---HV.PW.LRR.........................
HVY.LG.NNLYDSSS..........RA.VH..pALQQQ...........--QQQQQ.-Aa
lagggqphagqt...............................................g
aadaqpgggtlaQLGAQSLG.ARIDAIE........ATFE..AV................
...........ARE..Cda...........................gsvAH...PL....
N.P..E...LV...ATA.VL..PVL...P.......DEP.........CWPN........
....VYTH.VRF.DA.DPA.EGL.................GAGS---.............
.....-GV...R.....QRLEG......................................
..............................A.......F.A...KG.Y....ALPAag..
....................gsDGG..SIVA....FMVPRA...Q.E.G.D.....A..-
----........................................................
............................................................
......GDAE....AQP............LDWVREY......T.HEL...KP......L.
.D--..............................GSVYLLVLr.................
..............eAE......G...D..AV............................
.........YNE..VS.G.RLELTRRSLAEH.AGg.......................gv
AELRPSA.....VT......LTRR...A....AN.E....AEA...S.AR.E.ARQ.QL-
--
>EP00308_Calcidiscus_leptoporus_P015155_CAMPEP_0119371014_NCGR_PEP_ID_MMETSP1334-20130426_17280_1_TAXON_ID_127549_ORGANISM_"Calcidiscus_leptoporus_Strain_RCC1130"_LENGTH_60_DNA_ID_CAMNT_0007388209_DNA_START_1_DNA_END_178_DNA_ORIENTATION_-
----...----------.---...---..----...-..-.-..........-..-L.IN
....Y............RN...nS..A..M..EK.........A..QRC...........
............DLL...A........EP...DL............GI....VIDL..VD
........................PTV.D..E............................
.........................A..AP............D-.........AVLA.VE
DE..E....LL...T.........SA-.................................
............................................................
.....................................................----...
...........................-................................
.--...---..-...........-----.--.---.........................
---.--.--------..........--.--...-----...........-------.--.
............................................................
............--------.-------........----..--................
...........---..-................................--...--....
-.-..-...--...---.--..---...-.......---.........----........
....----.---.--.---.---.................-------.............
.....---...-.....-----......................................
..............................-.......-.-...--.-....----....
......................---..----....------...-.-.-.-.....-..-
----........................................................
............................................................
......----....---............-------......-.---...--......-.
.---..............................--------..................
...............--......-...-..--............................
.........---..--.-.------------.--..........................
-------.....--......----...-....--.-....---...-.--.-.---.---
--
>EP00308_Calcidiscus_leptoporus_P024320_CAMPEP_0119361766_NCGR_PEP_ID_MMETSP1334-20130426_9008_1_TAXON_ID_127549_ORGANISM_"Calcidiscus_leptoporus_Strain_RCC1130"_LENGTH_585_DNA_ID_CAMNT_0007376867_DNA_START_1_DNA_END_1757_DNA_ORIENTATION_
LICP...YWFSNPLPEV.PVD...PKL..LVHH...I..D.K..........E..AL.IR
....Y............RY...dS..V..M..ET.........A..QRY...........
............ELL...A........EP...DL............GI....AIDL..VD
........................PSV.Y..E............................
.........................A..AP............G-.........ATLA.PE
DQ..E....LL...T.........SAA.................................
............................................................
.....................................................THER...
...........................Saps..........................smn
kSA...VTK..Q...........MRNKI.TW.LRK.........................
TQL.MG.NNLYEATH..........KH.PK..eHVERD...........SYRKSKK.ESs
alvt........................................................
.......agsgsDPFRRKIG.EIVDVIE........QSFA..DV................
...........EKL..Gcg............................qiKH...PT....
N.A..A...LK...AEA.VL..PVL...P.......DFD.........CWEN........
....SYVQ.MQF.DF.DPG.LEH.................AASDKSK.............
.....-LS...R.....KRLAQ......................................
..............................G.......I.V...KG.Q....STPArd..
....................gqPAQ..RYVA....YLLPKS...E.P.V.E.....G..-
---A........................................................
............................................................
......GAYA....EGE............MEWVREY......A.YTV...SR......D.
.DG-..............................NAPYFFVV..................
...............RD......G...S..VV............................
.........YNE..IE.K.QMNLSRKPFCEP.RS..........................
---RPSE.....VF......LKRR...E....LE.P....AEQ...E.EH.S.ARR.QKL
T-
>EP00310_Coccolithus_braarudii_P015233_CAMPEP_0183333074_NCGR_PEP_ID_MMETSP0164_2-20130417_2061_1_TAXON_ID_221442_ORGANISM_"Coccolithus_pelagicus_ssp_braarudi_Strain_PLY182g"_LENGTH_584_DNA_ID_CAMNT_0025501903_DNA_START_1_DNA_END_1749_DNA_ORIENTATION_-
LICP...YWWSNPLPEI.PVD...PKL..LVHH...V..D.K..........E..AL.VK
....Y............RY...dS..V..L..ET.........A..QRY...........
............DLL...A........EP...DL............GI....VIDL..VD
........................PTV.Y..A............................
.........................A..AP............G-.........AVLA.PE
DE..A....LL...T.........SAA.................................
............................................................
.....................................................SHDR...
...........................Asa............................vt
gRA...QSK..Q...........IRDSV.TW.LRK.........................
NTL.MG.NNLYEAVH..........KF.PK..eHIERE...........SFHKSLK.ESs
alv.........................................................
........aagsDPSRRTLE.EVDDAIA........ATFA..DA................
...........DKL..Var............................qiRH...PT....
D.R..S...LV...AEA.VM..PVM...P.......DFD.........CWDN........
....MYVQ.MQF.DF.DPG.VED.................TSAN-LA.............
.....KFP...R.....KRLAK......................................
..............................A.......I.V...KG.Q....KTVGre..
....................gqPSQ..NYLA....YMLPKS...E.A.E.Q.....G..-
EEGS........................................................
............................................................
......VPHA....EGE............MEWVREY......A.YMV...DP......Q.
.-GR..............................DSVYFFVM..................
...............RD......G...A..VV............................
.........YNE..IE.Q.NMSLTRKPYLAQ.RE..........................
---RPSR.....VN......LKRR...E....LE.P....HEH...D.EH.L.AA-.---
--
>EP00312_Isochrysidales_sp_CCMP1244_P041112_CAMPEP_0202746378_NCGR_PEP_ID_MMETSP1388-20130828_8103_1_ASSEMBLY_ACC_CAM_ASM_000864_TAXON_ID_37098_ORGANISM_"Isochrysis_sp_Strain_CCMP1244"_LENGTH_893_DNA_ID_CAMNT_0049413629_DNA_START_1_DNA_END_2676_DNA_ORIENTATION_-
-LAP...YRLTNPLPPL.PVD...PKL..LHHA...R..D.K..........E..AL.VR
....F............RY...eT..P..I..VA.........T..HPN...........
............VLT...P........EP...DL............GI....AIDL..VD
........................PSL.Y..E............................
.........................P..RP............G-.........ASLH.PD
DA..A....LL...A.........AAG.................................
............................................................
.....................................................SGGG...
...........................As...............................
aAQ...RVK..S...........IRQEV.TW.LRK.........................
TPL.MG.NNLYEAVGy........gKH.AG..qQIERKv.........aE---GAR.REs
rala........................................................
.......vsgdaDERGRTLR.QIVESIE........RSFD..DA................
...........EAL..Tqq............................svRH...PT....
D.P..S...LT...AVS.VL..PVL...P.......DAD.........CWPN........
....VYVQ.CGF.DF.DPG.LEA.................AGDSAPK.............
....fA--...R.....GRVKR......................................
..............................A.......L.V...RG.H....ATAEaa..
....................geAKR..SYVA....YLLPKD...G.E.G.G.....E..G
G--Eggegggs.................................................
...........................................................s
sgdpasQLGA....AQE............LEWVREY......E.YKA...KP......K.
.AE-..............................GEAYFFVVe.................
..............pEA......G...E..VL............................
.........YNE..IT.S.EISLARKTFRTV.A-..........................
--QRPSE.....VM......LTRR...L....LD.E....DEEg.yE.ER.A.TRR.QKI
--
>EP00314_Emiliania_huxleyi_P003532_XP_005759593.1_hypothetical_protein_EMIHUDRAFT_448508_Emiliania_huxleyi_CCMP1516
----...----------.---...---..----...-..-.-..........-..--.--
....-............--....-..-..-..--.........-..---...........
............---...-........--...--............--....----..--
........................---.-..-............................
.........................-..--............--.........---L.PV
DP..K....LL...H.........HAR.................................
............................................................
.....................................................----...
...........................-................................
.--...--D..K...........EALEV.TW.LRK.........................
TPL.MG.NNLYEAVGy........gKH.AG..qQIERKv.........aE---GAR.REs
rala........................................................
.......vsgdaDERGRTLR.QIVESIE........RSFD..DA................
...........EAL..Tqq............................svRH...PT....
D.P..S...LT...AVS.VL..PVL...P.......DAD.........CWPN........
....VYAL.EAAgDS.AP-.-KF.................A------.............
.....---...R.....GRVKR......................................
..............................A.......L.V...RG.H....ATAE....
......................---..----....----AA...G.-.-.-.....-..-
----........................................................
............................................................
......EAKR....SYE............LEWVREY......E.YKA...KP......K.
.AE-..............................GEAYFFVVe.................
..............pEA......G...E..VL............................
.........YNE..IT.S.EISLARKTFRTV.A-..........................
--QRPSE.....VM......LTRR...L....LD.E....DEEg.yE.ER.A.TRR.QKI
--
>EP00315_Gephyrocapsa_oceanica_P046663_CAMPEP_0185532126_NCGR_PEP_ID_MMETSP1366-20130426_107790_1_TAXON_ID_38817_ORGANISM_"Gephyrocapsa_oceanica_Strain_RCC1303"_LENGTH_690_DNA_ID_CAMNT_0028143847_DNA_START_46_DNA_END_2114_DNA_ORIENTATION_
-LAP...YRLCNPLPPL.PVD...PKL..LHHA...R..D.K..........E..AL.VR
....F............RY...dT..P..I..EA.........T..HPN...........
............VLT...P........EP...DL............GI....AIDL..VD
........................PSL.Y..E............................
.........................A..QP............G-.........ASLH.PD
DA..A....LL...A.........AAG.................................
............................................................
.....................................................SGGG...
...........................As...............................
aAQ...RVK..S...........IRQEV.TW.LRK.........................
TPL.MG.NNLYEAVGy........gKL.AG..qQIERKv.........aE---GAR.REs
rala........................................................
.......vsgdaDERGRTLR.QVVEAIE........RSFD..DA................
...........EAL..Tqq............................svRH...PT....
D.P..S...LT...AVS.VL..PVL...P.......DAD.........CWPN........
....VYVQ.CGF.DF.DPA.LEA.................AGDSAPK.............
....fA--...R.....GRVKR......................................
..............................A.......F.V...RG.H....ATAEaa..
....................geAKR..SYVA....YLLPKG...G.E.G.G.....E..G
GEGDp.......................................................
............................................................
....asQLGA....AQE............LEWVREY......E.YKA...KP......K.
.AE-..............................GEAYFFVVe.................
..............pEA......G...E..VL............................
.........YNE..IT.S.EISLARKTFRTV.A-..........................
--QRPSE.....VM......LTRR...L....LD.E....DEEg.yE.E-.-.---.---
--
>EP00316_Scyphosphaera_apsteinii_P023041_CAMPEP_0119303486_NCGR_PEP_ID_MMETSP1333-20130426_4912_1_TAXON_ID_418940_ORGANISM_"Scyphosphaera_apsteinii_Strain_RCC1455"_LENGTH_589_DNA_ID_CAMNT_0007306175_DNA_START_1_DNA_END_1768_DNA_ORIENTATION_
LLCP...YRFDNTLPEI.PSD...PKL..LVHH...F..D.K..........E..AF.VR
....Y............RY...dS..A..I..EA.........G..HKY...........
............ELL...A........EP...DL............GI....TIDL..VD
........................PQV.Y..D............................
.........................A..LE............G-.........STLS.RE
DQ..E....LL...N.........TAE.................................
............................................................
.....................................................VSSR...
...........................Pls............................vg
aRA...ATK..Q...........MRDSV.TW.LRK.........................
TPL.MG.NNLYEAIH..........KH.PK..eQCETK...........HVMRETR.ALa
m...........................................................
.........sggDVGTKSLS.QLVESIE........KGFD..AA................
...........EAL.kPg.............................qmNH...PT....
N.P..N...LR...VEK.VM..PVL...P.......DAE.........CWSN........
....TYVQ.MQF.DI.DPA.LEH.................EGDRQPL.............
....fP--...R.....STIAQ......................................
..............................A.......L.L...KG.G....ATQArn..
....................aqPPQ..QYLA....YLLPKQ...S.S.N.E.....P..-
----........................................................
............................................................
......DEPD....AQY............LDWVREY......A.YEV...RN......E.
.-KG..............................ADAFYFAM..................
...............EG......D...R..VI............................
.........YNE..LT.S.RIALTRKTFQEV.SA..........................
---RPSE.....IR......LRRR...E....LE.E....EEL...K.EH.E.ARR.QKL
T-
>EP00320_Phaeocystis_rex_P009276_CAMPEP_0119098320_NCGR_PEP_ID_MMETSP1178-20130426_184531_1_TAXON_ID_33656_ORGANISM_"unid_sp_Strain_CCMP2000"_LENGTH_435_DNA_ID_CAMNT_0007082297_DNA_START_1_DNA_END_1303_DNA_ORIENTATION_-
FLVP...YNFSNALPEV.PSD...PKL..LTVS...F..N.K..........E..AF.VR
....Y............RY...dS..T..A..EA.........T..HKY...........
............ELL...S........EP...DL............GI....PIDL..VD
........................PQA.Y..E............................
.........................A..PE............G-.........ATAD.PE
DA..D....LL...S.........DVA.................................
............................................................
.....................................................MAQA...
...........................Tgtr..........................gtn
aGR...LKQ..Q...........MRNEV.TW.LRK.........................
TPI.MG.NNLYEAVH..........KQ.QK..hNTERQ...........HVVAASR.ELa
............................................................
..........tvPQGKPTLQ.EQVDVIE........KIFE..EAxxxxxxxxxx......
xxxxxxkifeeA--..Aaldmr.....................dghsaaKH...PT....
R.P..E...LT...PVS.VR..PVL...P.......DFE.........CWCN........
....NYVL.MHF.DT.DPS.LDV.................VGGS---.............
.....EEA...R.....ARCAD......................................
..............................A.......L.I...KG.F....NTKEqvg.
...................steIKH..DFLA....YLLPKP...G.E.-.-.....-..-
----........................................................
............................................................
......-EGA....EQE............LEWVREY......A.YEL...RP......K.
.DID..............................TSGFFLAL..................
...............HA......D...-..--............................
.........---..--.-.------------.--..........................
-------.....--......----...-....--.-....---...-.--.-.---.---
--
>EP00321_Phaeocystis_globosa_P018119_CAMPEP_0118826718_NCGR_PEP_ID_MMETSP1162-20130426_12146_1_TAXON_ID_33656_ORGANISM_"Phaeocystis_Sp_Strain_CCMP2710"_LENGTH_579_DNA_ID_CAMNT_0006757461_DNA_START_1_DNA_END_1740_DNA_ORIENTATION_
FMAP...YSFSNALPEV.PSD...PKL..LAVS...F..N.K..........D..AF.VR
....Y............RY...dS..T..T..EA.........T..HKY...........
............ELL...A........EP...DL............GI....PIDL..VD
........................PQA.Y..E............................
.........................A..AE............G-.........ALTE.PE
DA..A....LL...S.........EVA.................................
............................................................
.....................................................MAQA...
...........................Tgar..........................gan
aAQ...YKQ..Q...........LRSEV.TW.LRK.........................
TPI.MG.NNLYDSIH..........KQ.QK..qNAERQ...........HVVAASR.ELa
............................................................
..........tvPQGKPTLQ.EQVERIE........AVFD..EA................
...........AAL..Dfrdg........................hssvKH...PT....
K.P..E...LT...PVS.VR..PVL...P.......DFE.........CWCN........
....NYVL.MHF.DT.DPA.LDV.................PGNA---.............
.....AAA...Q.....ARCAD......................................
..............................A.......L.I...KG.F....ATKEqvg.
...................ateIKH..DFLA....YLLPKP...E.G.-.-.....-..-
----........................................................
............................................................
......-EGA....EQE............LEWVREY......A.YEL...RP......K.
.DID..............................TAGYFLNF..................
...............HE......G...Q..VV............................
.........YNE..YA.S.KIALTRKTFQNV.M-..........................
-ATRPSR.....IT......ISRR...E....LE.E....EEV...E.AR.KlE--.---
--
>EP00322_Chrysochromulina_rotalis_P009424_CAMPEP_0115860284_NCGR_PEP_ID_MMETSP0287-20121206_17046_1_TAXON_ID_412157_ORGANISM_"Chrysochromulina_rotalis_Strain_UIO044"_LENGTH_795_DNA_ID_CAMNT_0003314599_DNA_START_1_DNA_END_2390_DNA_ORIENTATION_
FVCP...YKFDNALPPI.PAD...PKL..IDIE...F..E.R..........A..AF.VR
....F............RY...dS..A..A..EA.........Q..AKY...........
............ELL...P........EP...DL............GI....TIDL..VD
........................PDA.Y..V............................
.........................A..AA............PG.........APLD.PE
DA..E....LL...S.........AAA.................................
............................................................
.....................................................FEKAv..
..........................gEkr.............................s
vSA...VAK..D...........MRTQV.TF.LRK.........................
TPL.MA.NNLYDSVY..........KF.QK..gNMESKp........ilATTTALA.M-.
............................................................
............ASGSKTLA.QHLEEID........ASFE..EAdrc.............
........rlgSRD..L................................VH...PH....
D.K..T...LT...PTS.VV..PVL...P.......DFA.........GWDN........
....VYVQ.MNF.DI.DPS.LAN.................PGDVESA.............
....fA--...R.....ERVGR......................................
..............................A.......L.V...KG.F....KAGE....
......................--E..AYLS....YLLPPP...K.D.E.S.....D..-
--AD........................................................
............................................................
......EEDA....EVP............LEWVREY......A.YSV...AK......K.
.QQHkd.........................greELQYYLAL..................
...............GP......N...A..AS............................
.........FNQ..IE.S.KISMSRKQYRTK.P-..........................
--NRPSA.....VT......FTRR...T....LD.S....AEE...T.EL.L.ERR.KLL
--
>EP00323_Chrysochromulina_tobinii_P016463_KOO53616.1_RNA_polymerase_ii-associated_factor_1-like_protein_partial_Chrysochromulina_sp._CCMP291
FVCP...YHFGAGLPPL.PAD...PKL..LEID...F..E.R..........A..SF.VR
....F............RF...dS..A..V..EM.........S..AKY...........
............ELL...P........EP...DL............GI....TIDL..VD
........................PEA.F..A............................
.........................A..AA............PG.........TELD.AA
DE..E....LL...S.........ASA.................................
............................................................
.....................................................FAQAl..
..........................gErk.............................g
iAA...VAK..E...........MRENV.TF.LRK.........................
TPI.MS.NNLYDSVN..........KF.QK..vNMESKp........vlETSKHLA.MT.
............................................................
............TNTTRTLA.QQIEAIE........KSFD..DA................
...........ETI..Nvrs..........................stlVH...PS....
D.P..S...LT...PVS.SV..PVL...P.......DYA.........GWDN........
....RYSI.MTF.DI.DPS.LSK.................PGDLEVA.............
.....-YA...R.....ERIGR......................................
..............................A.......L.C...KG.F....SRKEq...
.....................dKNE..MYLA....YMLPPA...R.E.G.A.....D..-
---E........................................................
............................................................
......ALEE....DVP............LEWVREY......Q.YTL...AK......R.
.DTS.............................aQDTYYLAI..................
...............GE......T...V..AS............................
.........YNP..IE.S.RIAMARKSYRTK.SA..........................
---RPSS.....IT......FSRR...T....VN.E....DEA...E.SQ.N.QRR.---
--
>EP00324_Dicrateria_rotunda_P003117_CAMPEP_0206158780_NCGR_PEP_ID_MMETSP1474-20131121_5167_1_ASSEMBLY_ACC_CAM_ASM_001110_TAXON_ID_97495_ORGANISM_"Imantonia_sp._Strain_RCC918"_LENGTH_333_DNA_ID_CAMNT_0053559051_DNA_START_1_DNA_END_996_DNA_ORIENTATION_-
----...----------.HFH...HKL..LEYP...F..D.P..........E..RH.FV
....Y............RP....T..T..L..EK.........E..EKQ...........
............ILL...P........EP...TL............GI....PINL..VD
........................PLS.Y..Y............................
.........................CsfND............KE.........KGLD.AE
DL..A....LL...D.........EHN.................................
............................................................
.....................................................R---...
...........................-................................
.-A...ERN..E...........DEEVV.TW.IKR.........................
PEY.MV.TDFGAENM..........-F.GG...-SKKKl.........eQRSVDID.TS.
............................................................
............MILEKDHD.VHIIAIE........ETFK..AA................
...........QQL..P................................VH...PT....
D.P..E...LE...PVE.VY..EFL...P.......GDN.........LWQF........
....EFMS.VMF.PQ.DPA.PQP.................PDSKDPDfe...........
..fksEEQ...A.....DLCLR......................................
..............................S.......I.I...TP.M....NVND....
......................--E..DFGV....YFVPKL...G.E.Y.D.....D..-
IESFl.......................................................
............................................................
.....eLDIN....DRE............YKPVREY......S.FNT...RQ......L.
.DT-..............................DRNFLFVId.................
..............kAT......N...T..AK............................
.........YNQ..LS.Q.AIRLKRLPKKRF.A-..........................
-DYFPEV.....FT......AESV...E....PS.D....DDI...R.IF.E.QRR.KAI
E-
>EP00325_Prymnesiales_sp_UTEX-LB-985_P008016_CAMPEP_0174700412_NCGR_PEP_ID_MMETSP1094-20130205_5365_1_TAXON_ID_156173_ORGANISM_"Chrysochromulina_brevifilum_Strain_UTEX_LB_985"_LENGTH_589_DNA_ID_CAMNT_0015897887_DNA_START_1_DNA_END_1767_DNA_ORIENTATION_
FVCP...YAFDNALPPI.PSD...PKL..IEID...F..E.K..........A..AF.VR
....F............RY...dS..A..S..EA.........Q..TKY...........
............ELL...P........EP...DL............GI....TIDL..VD
........................PQA.Y..E............................
.........................K..VD............G-.........ATLD.PA
DN..D....LL...T.........SHA.................................
............................................................
.....................................................INQEgg.
.........................ekRaalp........................aava
gKD...AAK..D...........MRNQV.TW.LLK.........................
TPL.MG.NNLYDAVH..........KH.QK..vNMENQ...........HVVKPSR.ELa
............................................................
..........srPQQALTLS.QRIEAIE........KKFE..EA................
...........ESH..L................................TH...PT....
D.P..S...LR...PVS.VL..PVL...P.......DID.........GWQN........
....NYVQ.MTF.DF.DPS.LAA.................AGEQKET.............
....wA--...R.....NRVER......................................
..............................A.......I.V...KT.F....TSREetg.
...................srsAGE..SYLG....YMLPPA...P.E.D.M.....P..E
GELPgd......................................................
............................................................
....geEEGV....PVE............LEWVREY......A.YKL...EK......N.
.TTKe............................eGQSYFLAV..................
...............DD......K...K..AS............................
.........FNP..IN.S.RISLTRKGFRSK.AA..........................
---RPSA.....IS......VTRR...V....LD.D....SET...Q.EQ.A.ERR.TL-
--
>EP00326_Haptolina_ericina_P006367_CAMPEP_0181214672_NCGR_PEP_ID_MMETSP1096-20121128_25588_1_TAXON_ID_156174_ORGANISM_"Chrysochromulina_ericina_Strain_CCMP281"_NCGR_SAMPLE_ID_MMETSP1096_ASSEMBLY_ACC_CAM_ASM_000453_LENGTH_445_DNA_ID_CAMNT_0023306443_DNA_START_1_DNA_END_1338_DNA_ORIENTATION_-
FLAP...FVFDNALPPV.PID...PKL..LSLT...F..N.K..........D..KF.VR
....Y............RY...dS..N..A..EM.........G..HTY...........
............DLL...A........EP...DL............GI....TIDL..VD
........................PQA.Y..E............................
.........................P..VP............G-.........ATLA.PE
DA..E....LV...S.........DAA.................................
............................................................
.....................................................VAKA...
...........................Tgeh...........................sr
nSS...IVK..Q...........LRTEV.TW.LRK.........................
TPL.LG.NNLYDPIH..........KH.KK..dQVETK...........HVVKESR.ALa
le..........................................................
.........kevGGTPHSLQ.DQLDAAE........KTFE..DA................
...........AAI..Taa............................slKH...PN....
D.P..T...LT...CEW.VL..PVT...P.......DFG.........CWTN........
....TYVQ.MQF.DT.NPG.LIA.................PGEKEDE.............
.....-FP...A.....DGVGQ......................................
..............................A.......V.V...KG.F....ATSQ....
.....................tPPQ..QYVA....YMLPQQ...N.P.P.E.....E..-
GAAP........................................................
............................................................
......PEEG....EVE............LQWVREY......A.YDV...KR......E.
.-VE..............................GDSYFLVV..................
...............GK......D...A..VV............................
.........YNE..FS.S.KISATRKTFRPV.HA..........................
---RPSS.....VT......LARR...A....LA.E....DEE...E.AL.G.KRR.QRL
M-
>EP00327_Prymnesium_parvum_P018332_CAMPEP_0113293278_NCGR_PEP_ID_MMETSP0008_2-20120614_35244_1_TAXON_ID_97485_ORGANISM_"Prymnesium_parvum"_LENGTH_534_DNA_ID_CAMNT_0000145741_DNA_START_1_DNA_END_1604_DNA_ORIENTATION__assembly_acc_CAM_ASM_000153
FLAP...YSFDNTLPDV.PVD...PKL..LALT...F..N.K..........S..KF.VR
....Y............RY...dS..S..V..EQ.........A..HQY...........
............ELH...A........EP...DL............GI....TIDL..VD
........................PQA.Y..D............................
.........................P..LP............G-.........AELA.EE
DA..E....LL...S.........AAA.................................
............................................................
.....................................................LGKAl..
..........................gEqq.............................n
sSS...VIK..Q...........MRKEV.TW.LRK.........................
TPL.MG.NNLYDAIH..........KH.KQ..dQMETKhvv.....resRALALAK.EQ.
............................................................
............GKGERSFQ.QQIEAVE........KTFE..DA................
...........AAL..Nas............................slQH...PT....
D.P..N...LQ...CVS.LL..PVL...P.......DFN.........CWSN........
....TYVQ.LQF.DF.DPA.LEH.................IMDTEPK.............
....fD--...S.....SRVTR......................................
..............................A.......V.V...KG.F....SQKEa...
....................seAPG..QYVA....YLLPKS...D.A.A.D.....E..D
DRNAeexxvkgfsqkeaseapg......................................
................................................qyvayllpksda
adeddrNAEE....EVE............LEWVREY......A.YEV...KR......E.
.-AE..............................GDSYFLVV..................
...............GE......H...E..VA............................
.........YNE..FS.S.KIAATRKAFRRI.HA..........................
---RPTS.....VS......LTRR...E....AD.D....VEQ...E.EQ.N.LRR.QRL
--
>EP00327_Prymnesium_parvum_P034983_CAMPEP_0195614166_NCGR_PEP_ID_MMETSP0815-20121206_11798_1_TAXON_ID_97485_ORGANISM_"Prymnesium_parvum_Strain_Texoma1"_LENGTH_567_DNA_ID_CAMNT_0040754405_DNA_START_44_DNA_END_1748_DNA_ORIENTATION_
FLAP...YSFDNTLPDV.PVD...PKL..LALT...F..N.K..........S..KF.VR
....Y............RY...dS..S..V..EQ.........A..HQY...........
............ELH...A........EP...DL............GI....TIDL..VD
........................PQA.Y..D............................
.........................P..LP............G-.........AELA.EE
DA..E....LL...S.........AAA.................................
............................................................
.....................................................XGKAl..
.........................geQq..............................n
sSS...VIK..Q...........MRKEV.TW.LRK.........................
TPL.MG.NNLYDAIH..........KH.KX..dQMETKhvv.....resRALALAK.EQ.
............................................................
............GKGERSFQ.QQIEAVE........KTFE..DA................
...........AAL..Nas............................slQH...PT....
D.P..N...LQ...CVS.LL..PVL...P.......DFN.........XWSN........
....TYVQ.LQF.DF.DPA.LEH.................IMDTEPK.............
....fD--...S.....SRVTR......................................
..............................A.......V.V...KG.F....SQKEa...
....................seAPG..QYVA....YLLPKS...D.A.A.D.....E..D
D--R........................................................
............................................................
......NAEE....EVE............LEWVREY......A.YEV...KR......E.
.-AE..............................GDSYFLVV..................
...............GE......H...E..VA............................
.........YNE..FS.S.KIAATRKAFRRI.HA..........................
---RPTS.....VS......LTRR...E....AD.D....VEQ...E.EQ.N.LRR.QRL
--
>EP00331_Platyophrya_macrostoma_P008152_CAMPEP_0176417946_NCGR_PEP_ID_MMETSP0127-20121128_7177_1_TAXON_ID_938130_ORGANISM_"Platyophrya_macrostoma_Strain_WH"_LENGTH_612_DNA_ID_CAMNT_0017798175_DNA_START_43_DNA_END_1881_DNA_ORIENTATION_-
FVFD...FKFDLTLPTP.ISQ...PXS..LFYP...L..D.P..........D..RY.TK
....P............KL....T..L..M..HI.........P..KKP...........
............TLY...N........DI...TL............GI....PVDE..IN
m......................mPEL.Y..D............................
.........................P.ePG............VQ.........KESS.EL
DK..E....IL...N.........ITL.................................
............................................................
.....................................................DDLR...
...........................Kdtst.........................sit
kRR...TYE..M...........GDETA.FY.LRE.........................
SSL.IS.KTNVQKFG..........KG.GG...KKKDDgeghislansyQ--R---.-Pg
ea..........................................................
.........qqkATTVKSID.DLKSLID........EQFK..RV................
...........KLL..Dtc............................nyVV...S-....
T.K..N...AK...VRK.VH..PLL...P.......NIA.........DFLQ........
....NFDS.VKA.EA.AQN.LLK.................TKKILLHq............
...seKEN...F.....SLFSQ......................................
..............................S......sI.Y...ED.L....EIPK....
......................PVD..QPIA...eQKEPAK...A.A.A.K.....-..K
KASKi.......................................................
............................................................
....meEDEE....EEE............MNKKKKM......D.IEE...KK......S.
.EDN.............................dSDS-----..................
...............--......-...-..--............................
.........---..--.-.------------.--..........................
-------.....--......----...-....--.-....---...-.--.-.---.---
--
>EP00336_Pseudocohnilembus_persalinus_P008006_KRX06080.1_hypothetical_protein_PPERSA_01158_Pseudocohnilembus_persalinus
---H...FKFDISPPQP.PLT..yPKN..LYYP...L..D.Q..........N..RH.IN
....P............KI....L..N..L..QI.........S..DMH...........
............NLK...I........PC...NL............SL....PQSL..LN
........................MKS.H..L............................
.........................F..KKn..........aND.........SDIN.QK
DL..D....LI...E.........ENI.................................
............................................................
.....................................................HVEL...
...........................S................................
.DS...EEN..Q...........QEQER.QS.KKQ.........................
NQQ.IQ.GKSQRNKN.........lED.DD...----Df........irKIEEQQR.ES.
............................................................
...........eMYRKLEYG.GFLNEIN........KTFI..LN................
...........EQI..Gknl..........................enfEH...PV....
K.K..G...VK...AKK.LY..PLV...P.......---.........----........
....----.---.--.---.---.................-------.............
.....---...-.....-----......................................
..............................-.......-.-...--.-....----....
......................---..----....------...-.-.-.-.....-..-
----........................................................
............................................................
......----....---............-------......-.---...--......-.
.---..............................--------..................
...............--......-...-..--............................
.........---..--.-.------------.--..........................
-------.....--......----...-....--.-....---...-.--.-.---.---
--
>EP00339_Tiarina_fusa_P010113_CAMPEP_0117025288_NCGR_PEP_ID_MMETSP0472-20121206_18695_1_TAXON_ID_693140_ORGANISM_"Tiarina_fusus_Strain_LIS"_NCGR_SAMPLE_ID_MMETSP0472_ASSEMBLY_ACC_CAM_ASM_000603_LENGTH_462_DNA_ID_CAMNT_0004731961_DNA_START_1_DNA_END_1385_DNA_ORIENTATION_-
FQID...FRFRNAPPRP.PVG...PCF..VGNG...L..D.Gv........mL..DL.SQ
....Y............KP...lN..S..V..EV.........N..FRW...........
............KLH...S........EP...DL............GV....PLAPsaMD
........................PKS.Y..T............................
.........................T..SA............TE.........AKLH.AD
DQ..N....LL...D.........WKGsygdtaa..........................
............................................................
..............................................eelktrrD--Ndra
aar..................lallgkSptkffakpk..............msvssasst
rKA...TSR.vL...........DETMQ.SW.MKK.........................
TTY.LS.NDFGRKVH..........DF.KS...LAKTK..........qELAQDLE.I-.
............................................................
............RQQEIDQR.RSGPAIS........KTFE..DC................
...........KRK.vL................................QH...PT....
K.K..H...LK...PVA.EM..PLL...P.......NAA.........HWGH........
....AYTH.VVM.DK.SPG.EEE.................-------.............
.....---...-.....-ALHK......................................
..............................A.......F.V...AN.V....QKKD....
......................ANA..KMTC...qVFVPSK...E.-.-.-.....-..-
----........................................................
............................................................
......----....ETK............YQAIQQY......E.LDVlplKE......E.
.DAP..............................HVTFCYWId.................
..............qER......N...V..AS............................
.........YVP..IS.S.RVQLSLGRPLKK.K-..........................
----NYR.....ME......ITRR...P....MN.D....ADR...E.EM.N.ERI.AEV
--
>EP00339_Tiarina_fusa_P022517_CAMPEP_0117017258_NCGR_PEP_ID_MMETSP0472-20121206_13506_1_TAXON_ID_693140_ORGANISM_"Tiarina_fusus_Strain_LIS"_NCGR_SAMPLE_ID_MMETSP0472_ASSEMBLY_ACC_CAM_ASM_000603_LENGTH_359_DNA_ID_CAMNT_0004721583_DNA_START_1_DNA_END_1079_DNA_ORIENTATION_-
FLCP...LRYKNDLPDM.PFD...GKL..LDYP...F..D.P..........E..RH.FI
....Y............KP....T..T..L..EK.........E..EKQ...........
............IML...V........EP...NL............GI....PVSL..ID
........................PLA.Y..H............................
.........................C..SYe..........qKE.........SGLE.PA
DQ..E....LF...D.........EHD.................................
............................................................
.....................................................----...
...........................-................................
.-K...EDK..E...........DDSHV.SW.INK.........................
PEY.MT.ADYREETL..........YG.--...-----...........-------.--.
............................................................
............----IPR-.--AAEIX........ST-E..SX................
...........XXX..P................................VH...PT....
N.P..N...LK...VVE.VL..DLL...P.......GED.........MWGQ........
....QFRH.IVF.EQ.DPA.PPK.................TYFD-AE.............
....iVSA...E.....DLCLW......................................
..............................S.......I.I...AP.V....RAGD....
......................--Q..DFGV....FICPKI...Q.G.E.F.....M..D
I--Dif......................................................
............................................................
....qdMAPE....ERE............YSVMREY......T.FSI...NQ......D.
.---..............................PRNIFISI..................
..............gND......G...H..AY............................
.........YNY..AT.T.RMSMKKRHQKRD.ET..........................
--FYPPI.....TK......IRQV...P....LS.E....EDE...R.--.-.---.---
--
>EP00347_Sterkiella_histriomuscorum_P006902_403350993
-QPP...YKLSYALPDI.PIK...PKL..YKYK...M..D.S..........T..RS.YK
....Y............EM....S..S..V..EL.........N..HEH...........
............IIN...T........DW...DM............GM....KVDL..ID
........................RDI.Y..Lpfpkpfggpgssnknftgnqa.......
....yggsssalkqeqdltqniqkeL..-Qel.......dllKQ.........TCLD.EK
DK..F....LL...S.........DRN.................................
............................................................
.....................................................TFEI...
...........................Ee...............................
sSR...PVQ..K...........QEKRI.KL.PVR.........................
YEL.ID.KVNKWGVD..........IR.NP...IAVRQ..........lE-AEELP.ENd
sv..........................................................
.........ftlARDKHKKE.QAVQQIN........KRFK..AS................
...........RDI..Qvg............................vsKG...LD....
H.P..E...IV...ATQ.VI..DFI...P.......YMQ.........QIPN........
....KYEL.VIC.DD.NLD.NEL.................SRKA---.............
.....---...-.....-EVND......................................
..............................F.......L.L...HH.Y....IDKEd...
.....................vN-H..KKYA....LFKHHD...S.E.ViP.....D..E
LK-Esilgkrh.................................................
...........................................................k
stvtntELEK....AIL............LTHVRDF......I.YTL...QN......T.
.EEQ..............................MNDYLVMLpkqmtngg..........
......qvdtsvhasLT......N...S..VR............................
.........FIQ..IC.N.KIGLLKKKRHQR.KDqremqvdevng....vptlsglsqps
QSNDSES.....IV......IAGR...G....YT.Q....QEV...Q.QI.N.QQ-.---
--
>EP00348_Stylonychia_lemnae_P019154_CDW90287.1_UNKNOWN_Stylonychia_lemnae
--PP...YKLAYQLPDI.PIK...PKL..FKIK...I..D.N..........K..KA.YQ
....Y............EL....S..S..V..EM.........N..QEH...........
............IIN...V........DY...NM............GM....NIDF..ID
........................RDI.F..L............................
.........................P..F-............--.........PKVH.RH
GK..P....LI...H.........NGN.................................
............................................................
.....................................................NHSS...
...........................E................................
tIA...QTE..K...........EQKEL.EL.MRQ.........................
TYF.DE.KDRFILSD..........RN.TF...EIDER...........P--QEKQ.ERv
iklpsryqlidkvnkwgvdi..............................rnpiavrsld
edependsvftiKGDKHKRE.LAVQQIQ........RRFE..AV................
...........KHI..Qvg............................cqKG...PE....
H.P..G...VV...ATK.VV..DFV...P.......FLQ.........QMPN........
....KVQL.VIC.DD.NIE.LEL.................NKKA---.............
.....---...-.....-ENND......................................
..............................F.......I.L...RH.Y....VDDEd...
.....................eNYK..KYAL....YKFNDE...V.S.L.T.....Q..Q
IKESilgkrlk.................................................
...........................................................n
sngslqELEK....AIQ............LKHVRDY......I.YTV...QN......T.
.ESQ..............................MNDFLVMMpqa...............
............dnnKL......N...T..VK............................
.........YIP..IS.S.KIGLQKKKRQIS.KSmremileg.........dmvasqqar
KGKNSEY.....IV......IAGR...G....YT.Q....QEI...Q.AI.N.K--.---
--
>EP00349_Pseudokeronopsis_sp_Brazil_P001256_CAMPEP_0202957152_NCGR_PEP_ID_MMETSP1396-20130829_1591_1_ASSEMBLY_ACC_CAM_ASM_000872_TAXON_ID__ORGANISM_"Pseudokeronopsis_sp._Strain_Brazil"_LENGTH_203_DNA_ID_CAMNT_0049674499_DNA_START_1_DNA_END_611_DNA_ORIENTATION_
FQPP...YKFECELPEV.PVK...PKL..FKYK...F..D.S..........Q..KS.HG
....Y............EL....S..S..I..EI.........N..QGH...........
............LIN...V........DF...NM............GI....DLDL..VD
........................RSQ.Y..Flsgis.......................
....................seqrdE..--............--.........----.--
--..-....--...-.........---.................................
............................................................
.....................................................----...
...........................-................................
.--...---..-...........-----.--.---.........................
---.--.--------..........--.--...-----...........-------.--.
............................................................
............--------.-------........----..--................
...........---..-................................--...--....
-.-..-...--...---.--..---...-.......---.........----........
....----.---.--.---.---.................-------.............
.....---...-.....-----......................................
..............................-.......-.-...--.-....----....
......................---..----....------...-.-.-.-.....-..-
----........................................................
............................................................
......----....---............-------......-.---...--......-.
.---..............................--------..................
...............--......-...-..--............................
.........---..--.-.------------.--..........................
-------.....--......----...-....--.-....---...-.--.-.---.---
--
>EP00357_Protocruzia_adherens_P032363_CAMPEP_0114976238_NCGR_PEP_ID_MMETSP0216-20121206_2557_1_TAXON_ID_223996_ORGANISM_"Protocruzia_adherens_Strain_Boccale"_LENGTH_575_DNA_ID_CAMNT_0002337135_DNA_START_1_DNA_END_1728_DNA_ORIENTATION_-
FICP...MNFQTDLPEL.PVD...LKL..LYNP...I..E.T..........D..KF.IN
....Q............AM....N..T..L..EI.........N..YIP...........
............SIL...T........AP...DL............GI....QVDL..IN
........................PDA.Y..E............................
.........................A..QK...........sVG.........RELH.PD
DE..A....LL...H.........DSA.................................
............................................................
.....................................................NSSV...
...........................-................................
.--...KVG..N...........KYRDS.HY.LRR.........................
TTY.LT.KGVGSVGG..........IH.AD...MV---...........------Q.KA.
............................................................
............KEEELTME.GFLTTID........DTFV..KV................
...........NDI..Ke.............................gmKH...PK....
K.S..G...VT...CVS.SM..PVV...P.......NFL.........NIDQ........
....NAIL.FNM.ED.DKD.VNK.................SLQA---.............
.....---...G.....SNLAP......................................
..............................G.......L.L..rRH.L....DVDD....
......................--E..PIIS....YYSTDA...V.A.Q.E.....E..D
EEEQd.......................................................
............................................................
.....fIPSK....DIS............YYNLKNF......R.FVN...TT......E.
.VRAg............................gSKDAVWYId.................
..............sKK......K...L..VK............................
.........YQL..CQ.K.RIQLKKKQRMLN.KS..........................
GESAGEH.....LQ......IRRS...R....PG.A....EIN...S.LK.R.RKL.RE-
--
>EP00358_Blepharisma_japonicum_P006083_CAMPEP_0202944824_NCGR_PEP_ID_MMETSP1395-20130829_5717_1_ASSEMBLY_ACC_CAM_ASM_000871_TAXON_ID_5961_ORGANISM_"Blepharisma_japonicum_Strain_Stock_R1072"_LENGTH_345_DNA_ID_CAMNT_0049644097_DNA_START_1_DNA_END_1031_DNA_ORIENTATION_-
----...-----QLPMV.PCE...QKL..MAYP...F..D.Q..........D..RF.TK
....Y............SL....T..S..L..EA.........N..YTP...........
............PLL...L........PL...DL............GI....PIDL..IN
........................PEI.Y..N............................
.........................T..PP............D-.........AELF.KE
DA..E....LL...E.........EPK.................................
............................................................
.....................................................KDKE...
...........................E................................
.SK...ANK.yS...........ASNSS.LY.LRK.........................
STL.PA.GPIVYSNP..........TV.--...QEEAK...........----N-E.AD.
............................................................
............VEAEYDTK.TWISKIV........SAFE..--................
...........KNE..F................................VH...PT....
K.P..G...LK...AEK.VY..SVF...P.......DLS.........YIHT........
....EFVM.LVY.DE.EPH.EKN.................K------.............
.....---...-.....----F......................................
..............................T.......V.L...KE.H....EDEE....
......................-AD..PVMS....IYVEED...P.E.N.T.....Q..-
---D........................................................
............................................................
......LQEN....EKS............LIHLRNY......K.YSY...FN......D.
.---..............................PTKMIFYYel................
.............mkKK......E...S..QL............................
.........XAQ..VE.N.KLQLKKKKVPKG.LTs.......................vs
TNNLPSK....lLN......MKIR...D....ER.K....SEI...L.AR.K.NKL.LE-
--
>EP00359_Climacostomum_virens_P002232_CAMPEP_0204900170_NCGR_PEP_ID_MMETSP1397-20131031_2299_1_ASSEMBLY_ACC_CAM_ASM_000891_TAXON_ID_49980_ORGANISM_"Climacostomum_Climacostomum_virens_Strain_Stock_W-24"_LENGTH_385_DNA_ID_CAMNT_0052068257_DNA_START_1_DNA_END_1158_DNA_ORIENTATION_-
FMCQ...LRFHNALPMV.LCE...QKL..LAFP...F..D.P..........E..RF.IK
....Y............HL....T..T..L..ET.........D..LKP...........
............KIM...P........SL...DL............GV....HVDL..LT
........................PGI.Y..Q............................
.........................P..NP............E-.........AVLD.PA
DE..E....LC...E.........EPV.................................
............................................................
.....................................................QSKP...
...........................S................................
.AK...PNK..Y...........DMCHS.SY.LRK.........................
SSL.FT.HALVQRTP..........SY.--...-A---...........---EAIT.NE.
............................................................
............DDIYLEPD.VLIPKIV........AAFQ..--................
...........KKE..F................................VH...PS....
K.P..H...LK...VDR.VY..QVV...P.......EMS.........EMHH........
....EFTL.MAY.DE.NPF.PAE.................-------.............
.....---...-.....---SK......................................
..............................V.......L.L...KE.C....EDEE....
......................-GD..TVLA....LYQDRR...K.R.S.A.....-..-
----........................................................
............................................................
......-EEV....ETE............FDYMRNY......K.FNI...NT......E.
.LG-..............................QNDVIMWLd.................
..............eEA......G...T..LS............................
.........YGL..IE.C.KMQLKKKKVPKA.ISn.......................in
HANLPEK....lIN......VRFR...P....DK.K....VEL...L.KK.R.AKL.EEF
E-
>EP00361_Fabrea_salina_P002313_CAMPEP_0202432866_NCGR_PEP_ID_MMETSP1345-20130828_10833_1_ASSEMBLY_ACC_CAM_ASM_000843_TAXON_ID_342563_ORGANISM_"Fabrea_Fabrea_salina"_LENGTH_363_DNA_ID_CAMNT_0049045035_DNA_START_1_DNA_END_1091_DNA_ORIENTATION_
LICP...LRFHNPLPMV.PSE...QKL..MAYP...F..P.S..........D..RF.TK
....Y............SL....T..S..L..EA.........Q..YST...........
............PLL...L........PL...DL............GI....NVDL..VR
........................PEV.Y..A............................
.........................P..PT............HY.........MEMD.DE
DI..P....LL...E.........EPE.................................
............................................................
.....................................................KMRG...
...........................L................................
.AK...NRK..Y...........RNTSS.QY.LRK.........................
SFL.PA.GPIVYSSN..........TK.TQ...KKEN-...........------P.D-.
............................................................
............VENEFDAE.TLVPKIQ........AGFD..--................
...........KQE..F................................TH...PT....
K.P..H...LK...VDK.VY..DVL...P.......EFD.........FIHT........
....EFVM.VTY.DE.DPH.EES.................-------.............
.....---...-.....---EF......................................
..............................V.......L.L...RE.H....EDEE....
......................-AD..PVLS....LYTQNF...Q.E.-.-.....-..-
----........................................................
............................................................
......--EE....TQE............LSHLRNY......K.YTY...SN......D.
.PN-..............................LNDVLLWF..................
...............QE......Dp.pT..VT............................
.........YAC..VE.N.KLQLKKKKVPKG.ATti......................nk
KNLPPKN.....LE......INVR...D....DR.K....SEL...V.AR.K.EKL.KE-
--
>EP00370_Babesia_bigemina_P002719_XP_012768576.1_hypothetical_protein_conserved_Babesia_bigemina
-LGS...LEFDTSIPEP.PVD...ANL..LTYE...L..N.E..........-..DA.IA
....Y............EL....S..A..L..EL.........Y..AGF...........
............TSF...R........DF...EN............GV....TCES..FE
........................PAS.Y..S............................
.........................N..YA............I-.........----.-E
NQ..E....LL...D.........ELG.................................
............................................................
.....................................................AYAQnld
.......................aagmErltrlraealq..........tremqtlypli
nKL...RDA..M...........PNDVR.HV.LFA.........................
AEG.VE.PKGPPADR..........--.--...----Vpvtqp.dssadDQED---.-Av
re..........................................................
........kwssMSVAERIE.HHISQIN........DTFV..SA................
...........SS-..L................................KH...PT....
N.P..R...AK...IAK.HY..KVM...P.......NVG.........LWKN........
....RYVQ.VGV.DG.VTS.ASA.................TEDA---.............
.....---...G.....KLAVG......................................
..............................G.......I.L...H-.V....AKDS....
......................ATQ..RLYE....YYKSAT...E.D.E.E.....Q..-
DVKH........................................................
............................................................
......NPGS....QEL............FKFVRMY......S.CQQ...ST......K.
.VEG..............................NDNYFLIS..................
...............--......-...-..--............................
.........---..--.-.------------.--..........................
-------.....--......----...-....--.-....---...-.--.-.---.---
--
>EP00372_Theileria_equi_P004128_XP_004832700.1_conserved_hypothetical_protein_Theileria_equi_strain_WA
-IGP...LEFDVSLPPP.PTD...PKL..LDYE...A..N.-..........K..GI.LK
....Y............EL....T..G..L..EL.........S..ERI...........
............ATF...H........DF...TS............GI....SNNL..LN
........................GLC.F..Tg...........................
........................cG..VE............DK.........ELLD.SI
DR..K....LF...P.........SGL.................................
............................................................
.....................................................SEHKnsa
eah.................kiaslqrAvrnglsdvcs.............sfdelkmsf
iV-...---..-...........-----.--.--Nkakeglpin......lknllssnld
TTV.IT.PDVYRRTD..........TNlES...AMDQK..........pENYENWN.-D.
............................................................
............MDLDQRVS.AYINEIK........KTFV..SP................
...........EY-..F................................TH...PT....
N.K..H...AK...PVR.VY..KVL...P.......NLK.........LWNN........
....KYIQ.VGI.DG.LTS.KKD.................SYT----.............
.....---...-.....QLEVD......................................
..............................G.......I.L...K-.V....AKDT....
......................PTH..RIYE....YYRRHH...K.D.S.T.....N..S
SPNHsnlk....................................................
............................................................
..elgeD---....---............-------......-.---...--......-.
.---..............................--------..................
...............--......-...-..--............................
.........---..--.-.------------.--..........................
-------.....--......----...-....--.-....---...-.--.-.---.---
--
>EP00374_Theileria_orientalis_P002399_XP_009691231.1_conserved_hypothetical_protein_Theileria_orientalis_strain_Shintoku
-IGQ...LEFDASVLPP.PVD...PKF..VDYE...I..N.-..........D..EI.VK
....Y............KL....T..S..L..EF.........S..ERL...........
............SNF...T........DF...NC............GI....SDAM..LQ
........................GTS.F..Tg...........................
.......................cgV..-E............NE.........DLMS.YL
ES..N....VL...D.........SPY.................................
............................................................
.....................................................DEVNsen
si....................yenvkKeigdlvk...................yfesvk
mGN...LVN..K...........SKESL.PN.YMQ.........................
SLM.SS.NDPEAVSP..........QK.SR..gLQTSDdslt...svtqV------.-Tt
pgsq........................................................
.......kdwesMSIEERID.VYISELE........KTFV..NP................
...........EE-..L................................VH...PT....
N.R..Y...LK...RAK.VY..NIV...P.......NSK.........LWNN........
....KYIQ.VGI.DG.VSV.KSD.................PNSK-LEvdg..........
..virLAK...E.....TQTQRy.....................................
.............................fE.......Y.Y...KQ.Y....DTDDsspv
.................apskaE--..----....------...-.-.-.-.....-..-
---Esksagdynakrvkkeepedneeegiddlf...........................
.....................................eeedddakdqdltrdddqqkggl
espspeQEQD....GNL............FKFIRQY......T.SQK...VS......K.
.SSG..............................TENYFLLTlpk...............
............ekeK-......-...-..--............................
.........---..--.-.------------.--..........................
-------.....--......----...-....--.-....---...-.--.-.---.---
--
>EP00375_Theileria_parva_P000137_XP_762806.1_hypothetical_protein_Theileria_parva_strain_Muguga
--GN...LEFDVSVLPP.PVD...PRF..IDYE...I..K.-..........N..DV.IK
....Y............EM....T..G..L..EL.........S..DRL...........
............SSF...S........DF...TS............GL....SDPL..LY
........................GTS.F..Tgcgiennd....................
................lmthlesvfL..SK............HK.........TKID.SK
DTyvD....LV...R.........NDL.................................
............................................................
.....................................................LETM...
...........................Kffd..........................nlk
mSS...VLA..K...........AQESL.PG.YLN.........................
NLV.SS.TQEEGFSK..........KQ.LK...LMHSEei......sgiP------.-Rd
qklti.......................................................
......yeswsnMNYEDRVD.AYISAFQ........NTFV..ST................
...........DQ-..L................................VH...PN....
N.K..Y...AK...ILK.VY..KVV...P.......NLK.........LWDN........
....KYIQ.VGI.DG.VTV.SSD.................SS-----.............
.....---...S.....KLHSD......................................
..............................G.......V.L...RP.S....-KET....
......................QTH..RYFE....YYKKHF...E.N.S.P.....E..D
---Sfpstnfasdsndadamdldgtaevksendd..........................
....................................vddlfdeemdedatnempenntdq
lpdqqtDQFK....GDM............YKFIRQY......T.TQK...YS......K.
.TSG.............................aENYYLLTL..................
...............PN......S...L..MK............................
.........KAD..IH.N.KL----------.--..........................
-------.....--......----...-....--.-....---...-.--.-.---.---
--
>EP00379_Toxoplasma_gondii_P001784_XP_002367301.1_RNA_polymerase_II_associated_Paf1_complex_component_PAF1_Toxoplasma_gondii_ME49
----...----------.---...---..----...-..-.-..........-..--.--
....-............--....-..-..-..--.........-..---...........
............---...-........--...--............--....----..--
........................---.-..-............................
.........................-..--............--.........----.--
--..-....--...-.........---.................................
............................................................
.....................................................----...
...........................-................................
.--...---..-...........-----.--.---.........................
---.--.--------..........--.--...-----...........-------.--.
............................................................
............--------.-------........GAFE..AA................
...........GL-..Y................................RH...PT....
Q.P..H...LK...PKR.IF..SVV...P.......HRR.........LCGN........
....DYLP.VGI.DL.-PA.EVE.................ADLEKEAtgds.........
.lfldE-S...E.....ETGDR......................................
.............................rS.......L.A...AG.A....TRQMppav
.................llvneATK..TSVSygfyTKVPES...E.T.S.Q.....V..K
RE-Egea.....................................................
............................................................
..adkaAETL....NAK............YRFSRFY......S.SHM...LA......K.
.DAGa...........................ptENSFLLFIpnassave..........
.......eaqgasppRE......E...L..AF............................
.........VVP..LH.S.Q---RRILVKAG.--..........................
GSARRPR.....LS......LAAR...V....LT.K....EEE...E.DR.E.ARR.AA-
--
>EP00380_Ascogregarina_taiwanensis_P009744_284818283_6
FIGD...ISYDVEVPLP.LAG...HRQ..LNYP...L..A.K..........E..VF.CS
....Y............RP....T..T..L..EL.........Q..SAY...........
............HLA...G........VF...DT............GP....PLDL..LT
........................PVA.S..Y............................
.........................I..CD............L-.........EAPA.PE
DA..S....LL...V.........---.................................
............................................................
.....................................................----...
...........................-................................
.--...---..-...........-----.--.---.........................
---.--.--------..........--.--...-----...........-------.--.
............................................................
............--------.-------........----..--................
...........---..-................................--...--....
-.-..-...--...---.--..---...-.......---.........----........
....----.---.--.---.---.................-------.............
.....---...-.....-----......................................
..............................-.......-.-...--.-....----....
......................---..----....------...-.-.-.-.....-..-
----........................................................
............................................................
......----....---............-------......-.---...--......-.
.---..............................--------..................
...............--......-...-..--............................
.........---..--.-.------------.--..........................
-------.....--......----...-....--.-....---...-.--.-.---.---
--
>EP00382_Lankesteria_abbotti_P006098_CAMPEP_0113855096_NCGR_PEP_ID_MMETSP0372-20130328_7910_1_TAXON_ID_340204_ORGANISM_"Lankesteria_abbotti"_LENGTH_76_DNA_ID_CAMNT_0000828787_DNA_START_1_DNA_END_224_DNA_ORIENTATION__assembly_acc_CAM_ASM_000359
----...----------.---...-KL..LRLP...F..S.K..........Q..PF.VK
....Y............RP....T..V..L..EL.........T..APH...........
............AFV...T........DT...SY............GL....GLDL..IG
........................PDV.Y..Qpsg.........................
.....................iindA..NK............DK.........KVID.WR
DA..A....LI...A.........D--.................................
............................................................
.....................................................----...
...........................-................................
.--...---..-...........-----.--.---.........................
---.--.--------..........--.--...-----...........-------.--.
............................................................
............--------.-------........----..--................
...........---..-................................--...--....
-.-..-...--...---.--..---...-.......---.........----........
....----.---.--.---.---.................-------.............
.....---...-.....-----......................................
..............................-.......-.-...--.-....----....
......................---..----....------...-.-.-.-.....-..-
----........................................................
............................................................
......----....---............-------......-.---...--......-.
.---..............................--------..................
...............--......-...-..--............................
.........---..--.-.------------.--..........................
-------.....--......----...-....--.-....---...-.--.-.---.---
--
>EP00384_Cryptosporidium_muris_P002493_XP_002141538.1_hypothetical_protein_Cryptosporidium_muris_RN66
----...----------.---...---..----...-..-.-..........-..--.--
....-............--....-..-..-..--.........-..---...........
............---...-........--...--............--....----..--
........................---.-..-............................
.........................-..--............--.........----.--
--..-....--...-.........---.................................
............................................................
.....................................................----...
...........................-................................
.--...---..-...........-----.--.---.........................
---.--.--------..........--.--...-----...........-------.--.
............................................................
............--------.-------........----..-T................
...........NE-..Pi..............................lVH...PN....
K.P..N...VT...ADF.IL..PII...P.......HIS.........ANTP........
....ELFQ.VTL.DS.DIN.EG-.................-------.............
.....---...-.....-----......................................
..............................-.......-.-...--.-....----....
......................---..----....------...-.-.-.-.....-..-
----........................................................
............................................................
......----....---............-------......-.---...--......-.
.---..............................--------..................
...............--......-...-..--............................
.........---..--.-.------------.--..........................
-------.....--......----...-....--.-....---...-.--.-.---.---
--
>EP00390_Vitrella_brassicaformis_P001982_CEL93778.1_unnamed_protein_product_Vitrella_brassicaformis_CCMP3155
FLCD...RQFVHEVPLP.PHL...PKM..LQTP...H..E.L.........vF..GA.VR
....W............GE....SqgS..A..GD.........I..PRH...........
............LVH...L........GV...EG............GLasggRVDL..KR
........................MRV.M..Deglg........................
....................trpyqR..--............-Rgdg..hnrvLPLH.PK
DQ..S....LM...Y.........FDD.................................
............................................................
.....................................................SVIDqll
........................ppsKrl............................kp
aAA...AAA..G...........KAPKS.PL.MLPs.......................p
PPW.IE.RERPRSPS..........PS.PV...PIE--...........-----VK.Q-.
............................................................
............PEGTKAKE.SYVDRVL........KTFN..VS................
...........PAM..F................................TC...PG....
S.K..S...LRanpPVQ.IL..RVL...P.......HPD.........LWTH........
....NYMQ.VSF.DE.DPF.ASG.................GRDKARQglapls......l
sggpkPVP...S.....GKAPA......................................
..............................A.......V.M...T-.V....NREKq...
.....................aTGG..SIMRc..gFFVRGS...K.P.D.G.....V..E
RDDDv.......................................................
............................................................
....deADGL....LGY............YAHKSDY......H.VSV...SS......F.
.QGAk...........................ksSGNYVLEM..................
...............--......-...-..--............................
.........---..--.-.------------.--..........................
-------.....--......----...-....--.-....---...-.--.-.---.---
--
>EP00397_Hematodinium_sp_SG-2012_P008167_GEMP01008222.1.p1_GENE.GEMP01008222.1_GEMP01008222.1.p1_ORF_type_5prime_partial_len_578_score_98.61_GEMP01008222.1_1-1734
----...----------.---...---..----...-..-.-..........-..--.--
....-............--....-..-..-..--.........-..---...........
............---...-........--...--............--....----..--
........................---.-..-............................
.........................-..--............--.........----.-K
DD..A....IL...N.........SASllg..............................
............................................................
..................................................ivdDAQK...
...........................E................................
.KE...QIA..I...........GDKEA.LF.LRR.........................
TLL.IS.NDLYTDGV..........SY.KH...GIQG-...........-AEKALV.RS.
............................................................
............APPQLETN.EIAKRID........ATFE..QV................
...........KQR..S................................QH...PN....
K.P..G...LK...IKR.VM..PLL...P.......NRD.........LWVH........
....PYSQ.VKY.DE.PPT.LPN.................LQK----.............
.....---...-.....--VPP......................................
..............................V.......L.V...KA.T....VSPY....
......................---..-ITA....FAVYQY...G.D.-.-.....-..-
----........................................................
............................................................
......---A....EQA............HVIDRSY......V.WDN...QG......E.
.CSM..............................MQNSEFRLlewpaf............
.........spseenTS......R...P..VL............................
.........FSQ..VS.N.KIRLRKLTARVP.KQrki....................yea
QLFGSKA.....IH......IEWR...N....PT.N....EDA...D.QE.A.E--.---
--
>EP00397_Hematodinium_sp_SG-2012_P024299_GEMP01025301.1.p1_GENE.GEMP01025301.1_GEMP01025301.1.p1_ORF_type_complete_len_515_score_110.55_GEMP01025301.1_48-1592
YLCD...FRFQSEVIDT.RTM...PKF..CNDS..dF..S.R..........S..NF.FR
....S............QN....T..K..I..SA.........A..AAQ...........
............DGL...I........VS...DR............WA....LNEM..FR
........................PSA.E..Gl...........................
........................lS..PQ............KA.........ITIP.QD
DP..I....LL...N.........EQT.................................
............................................................
.....................................................IPQDi..
.........................viAq..............................k
eEE...VKK..V...........ENEEA.LF.LRR.........................
HLL.IS.NDLYTDAP..........HY.KH...GTEGA...........--EKAVQ.RD.
............................................................
............AVHQDSHE.SLVQRVE........HTFA..MV................
...........KKA..P................................VH...PV....
K.K..D...MK...VKR.IM..QLV...P.......NKD.........LWAH........
....PYAQ.MKF.DE.PPS.LPE.................ERND---.............
.....---...-.....-EIPS......................................
..............................I.......I.Y...K-.-....ATPD....
......................--S..RLTA....FAVFQH...Q.K.-.-.....-..-
----........................................................
............................................................
......---E....TGH............HELEKSY......A.WNN...QQ......E.
.GGG..............................EQKDFLLLdwp...............
............endSR......N...Q..VL............................
.........FSK..VS.N.KIRLKKLTARVQ.KQrtv....................yqk
QVFGTDA.....IK......ITWR...N....PT.N....EEE...D.TE.-.---.---
--
>EP00401_Gymnodinium_catenatum_P015216_CAMPEP_0117562448_NCGR_PEP_ID_MMETSP0784-20121206_54962_1_TAXON_ID_39447_ORGANISM_""_LENGTH_489_DNA_ID_CAMNT_0005360019_DNA_START_1_DNA_END_1468_DNA_ORIENTATION_
----...----------.---...---..----...-..-.E..........D..RF.GK
....Y............EP....T..S..V..EL.........D..HRP...........
............FLL...S........EM...EY............LE....YVEL..VH
........................PNA.Y.gE............................
.........................L..PPq.........gsMP.........PPPP.PQ
DS..A....LL...R.........DDD.................................
............................................................
.....................................................ETEV...
...........................Ake.............................a
dAK...RRR..L...........SERTD.AF.HREafg...................lql
PQL.IS.NDVWTERQ..........RY.TT...GCEAS...........--EKKLT.RD.
............................................................
............APGYKTME.DLVSRIE........RTFT..EA................
...........QEP..P................................VH...PS....
N.P..S...KK...AKR.VL..PIV...P.......DAV.........LWAN........
....RYRQ.ITF.DE.LEK.--E.................PQL----.............
.....---...-.....---ND......................................
..............................I.......L.F...KT.V....--PH....
......................PRT..TCFG....YFAPGE...-.-.-.-.....-..-
----........................................................
............................................................
......--GQ....EGS............FQLAQNY......V.WEN...RG......G.
.FARaag........................cneGEAILLSFpp................
............egeKS......G...E..VR............................
.........FVL..AP.S.IMKLSKQKANRL.D-..........................
IGLDTRY.....LT......VKNR...E....PS.P....QEQ...L.EE.R.DRM.AAV
--
>EP00403_Amphidinium_massartii_P038650_CAMPEP_0178446402_NCGR_PEP_ID_MMETSP0689_2-20121128_40781_1_TAXON_ID_160604_ORGANISM_"Amphidinium_massartii_Strain_CS-259"_LENGTH_302_DNA_ID_CAMNT_0020071217_DNA_START_1_DNA_END_904_DNA_ORIENTATION_
----...----------.---...---..----...-..-.-..........-..--.--
....-............--....-..-..-..--.........-..---...........
............---...-........--...--............--....----..--
........................---.-..-............................
.........................-..--............--.........----.--
--..-....--...L.........DQE.................................
............................................................
.....................................................VKEE...
...........................Knrel.........................qes
aAK...KRR..L...........TDPTE.AF.CREafp...................lqn
LQL.LT.NDIFTERQ..........RF.TT...GKESS...........-EKKLFR.D-.
............................................................
............APQNLSPE.EFAAKVE........ETFK..KA................
...........QEA..P................................VH...PL....
K.P..N...MK...STR.AM..HIV...P.......DAG.........IWPN........
....RYRQ.VYM.DE.QPK.DIR.................R------.............
.....---...-.....---GD......................................
..............................L.......L.L...KS.V....PHP-....
......................-RV..TTMA....YFVSEG...S.G.E.T.....A..-
----........................................................
............................................................
......--RL....YQN............YAWSNKG......A.YYR...EV......Q.
.HG-..............................AENLLIHYp.................
.............eeGP......G...E..AR............................
.........FIL..TP.P.RILLKKLKAVRL.DLd........................v
HHEKVQA.....LN......IAYT...D....AP.E....AEE...D.KE.K.MR-.---
--
>EP00405_Crypthecodinium_cohnii_P033214_CAMPEP_0206531612_NCGR_PEP_ID_MMETSP0325_2-20121206_3863_1_ASSEMBLY_ACC_CAM_ASM_000347_TAXON_ID_2866_ORGANISM_"Crypthecodinium_cohnii_Strain_Seligo"_LENGTH_422_DNA_ID_CAMNT_0054027877_DNA_START_209_DNA_END_1474_DNA_ORIENTATION_
-LLQ...PQFTNVLPEP.PV-...PKL..LRTM...P..K.V..........E..ML.TR
....Y............EP....S..P..F..ER.........E..ARP...........
............LIT...L........EK...PL............LH....RLEL..VH
........................AKA.Y.gE............................
.........................D..HA............GK.........APLT.TT
DA..L....LL...K.........DDD.................................
............................................................
.....................................................LPQEi..
.........................reAgik..........................rrk
lNE...RTE..A...........SHRQA.FG.LQL.........................
PQL.IT.NDVFTERQ..........RF.TT..gLAAA-...........--EKKLK.RD.
............................................................
............PPGFASME.DLVGRIE........RTFE..QA................
...........KET..P................................VH...PS....
K.P..Q...MK...AKR.VM..SIV...P.......DAK.........LWAN........
....KYRQ.VMF.DE.LPR.QPR.................-------.............
.....---...-.....--VDD......................................
..............................L.......L.F...R-.-....SQPT....
......................PRI..TTFG....LFGPDG...E.S.-.-.....-..-
----........................................................
............................................................
......----....QNS............YKLEESY......I.FDN...KGa....fQ.
.S-Qea.........................cgeGEAVLLSVpa................
.............agQD......G...E..AR............................
.........FVV..VP.T.VMKLKKQRAARL.D-..........................
LKPDIYA.....LN......VTTR...P....DT.E....EEM...A.ND.S.RRT.H--
--
>EP00406_Dinophysis_acuminata_P006200_CAMPEP_0179227794_NCGR_PEP_ID_MMETSP0797-20121207_9497_1_TAXON_ID_47934_ORGANISM_"Dinophysis_acuminata_Strain_DAEP01"_LENGTH_445_DNA_ID_CAMNT_0020934833_DNA_START_1_DNA_END_1336_DNA_ORIENTATION_
-MVD...CKYANELPKP.PV-...PKL..LKAL...P..A.A..........E..RL.YE
....Y............KP....T..S..L..EL.........D..HRP...........
............FLL...S........EQ...DL............IS....RIEL..VH
........................TXA.X.gX............................
.........................X..PAe.........gsMP.........PPPP.PX
XX..Q....LX...X.........XDX.................................
............................................................
.....................................................IPXX...
...........................Tke.............................a
xXK...RRR..L...........TEXTE.AW.HRQafg...................lxl
PQX.IT.NDVFTXRX..........RF.TT...GLEAA...........--EKXMH.RX.
............................................................
............PPGYXSAE.XLARKIE........XTFX..AA................
...........REP..P................................VH...PT....
K.P..G...MA...AKR.VL..PVV...P.......DAV.........LWAN........
....RYRQ.VXX.XE.LPK.XPX.................RND----.............
.....---...-.....-----......................................
..............................X.......L.F...R-.-....TTPX....
......................PRS..TCXA....YXSPAE...X.G.S.Y.....-..-
----........................................................
............................................................
......--XL....AXN............YXWXNXG......A.FTR...XN......D.
.IGD..............................GEGIXFSXpx................
............pxxXH......G...E..VR............................
.........FVL..VP.T.SLKLKKQKAQRL.DV..........................
-DIETXQ.....LX......VQHR...X....PS.A....QEA...A.EE.Q.ERM.NVV
--
>EP00408_Alexandrium_pacificum_P021166_CAMPEP_0171188392_NCGR_PEP_ID_MMETSP0790-20130122_17808_1_TAXON_ID_2925_ORGANISM_"Alexandrium_catenella_Strain_OF101"_LENGTH_464_DNA_ID_CAMNT_0011653473_DNA_START_1_DNA_END_1394_DNA_ORIENTATION_-
-IID...CKYSNELPRP.PV-...PKL..LRAL...P..T.A..........E..RL.CQ
....Y............QP....T..S..L..EL.........D..HRP...........
............FLL...S........EG...GL............LS....RVEL..LD
........................PGA.Y.gE............................
.........................A..PAr.........gsMP.........PPPP.PQ
DA..I....LL...R.........DDD.................................
............................................................
.....................................................VDAA...
...........................Ake.............................a
eKK...RRR..L...........TEHTE.AW.HRQafg...................lqa
PQL.VT.NDVFTERQ..........RF.TT...GMEA-...........-VEKKLH.RD.
............................................................
............APGFGSAE.ELASRIE........ATFE..AA................
...........NAP..P................................VH...PS....
K.P..S...LR...PKR.VL..SIV...P.......DAV.........LWAN........
....RYRQ.VVF.DE.LPH.EPT.................RYD----.............
.....---...-.....-----......................................
..............................L.......L.F...K-.-....STPT....
......................PRA..TCFG....YFSPAE...E.-.-.-.....-..-
----........................................................
............................................................
......-DGD....TGA............YKLDMNY......F.WEN...RGgytravD.
.RQE..............................GDAMLLSFppas..............
..........egsseAS......G...E..VR............................
.........FIP..VS.T.LMKLKKQNAHRL.D-..........................
LNLEVQS.....LS......VKHR...D....PS.A....QEA...A.EE.Q.ERM.NVV
--
>EP00411_Alexandrium_monilatum_P057783_CAMPEP_0175506442_NCGR_PEP_ID_MMETSP0096-20121207_9353_1_TAXON_ID_311494_ORGANISM_"Alexandrium_monilatum_Strain_CCMP3105"_LENGTH_483_DNA_ID_CAMNT_0016808543_DNA_START_1_DNA_END_1453_DNA_ORIENTATION_-
----...----------.---...---..----...-..T.S..........E..RL.CQ
....Y............MP....T..S..L..EL.........D..HRP...........
............FLL...S........ER...GL............FS....RLNL..LD
........................PGA.Y.gE............................
.........................A..PTp.........gsMP.........PPPP.PQ
DA..Q....LL...R.........DED.................................
............................................................
.....................................................VDAA...
...........................Ake.............................a
eRK...RRR..L...........TEHTD.AW.HRQafg...................lqa
PQL.VT.NDVFTERQ..........RF.TT...GTEAA...........--EKKLH.RD.
............................................................
............PPGFSSVE.DLASRIE........KTFE..DA................
...........RAP..P................................TH...PS....
K.P..S...LK...PKR.IL..SIV...P.......DAV.........LWAN........
....RYRQ.VVF.DE.LPH.EPA.................RYD----.............
.....---...-.....-----......................................
..............................L.......L.F...K-.-....STPT....
......................PRA..TCFG....YFSPAE...D.E.-.-.....-..-
----........................................................
............................................................
......--GD....AGA............YKLEQNY......Y.WMN...RGgf.trsN.
.--Dr...........................geGEAMLLSFpl................
............adePS......G...E..VR............................
.........FIP..VP.T.AIKLKKQNAYRL.D-..........................
LGLETQS.....LS......VKHR...D....PS.A....QEA...A.EE.Q.ERM.NVV
--
>EP00411_Alexandrium_monilatum_P067433_CAMPEP_0175604162_NCGR_PEP_ID_MMETSP0096-20121207_59524_1_TAXON_ID_311494_ORGANISM_"Alexandrium_monilatum_Strain_CCMP3105"_LENGTH_420_DNA_ID_CAMNT_0016908885_DNA_START_1_DNA_END_1257_DNA_ORIENTATION_-
-VID...CKYSNELPRP.PV-...PKL..LRAL...P..T.S..........E..RL.CQ
....Y............MP....T..S..L..EL.........D..HRP...........
............FLL...A........YG...EA............PT....P---..--
........................---.-..-............................
.........................-..GS............MP.........PPPP.PQ
DA..Q....LL...R.........DED.................................
............................................................
.....................................................VDAA...
...........................Ake.............................a
eRK...RRR..L...........TEHTD.AW.HRQafg...................lqa
PQL.VT.NDVFTERQ..........RF.TT...GTEAA...........--EKKLH.RD.
............................................................
............PPGFSSVE.DLASRIE........KTFE..DA................
...........RAP..P................................TH...PS....
K.P..S...LK...PKR.IL..SIV...P.......DAV.........LWAN........
....RYRQ.VVF.DE.LPH.EPA.................RYD----.............
.....---...-.....-----......................................
..............................L.......L.F...K-.-....STPT....
......................PRA..TCFG....YFSPAE...D.E.-.-.....-..-
----........................................................
............................................................
......--GD....AGA............YKLEQNY......Y.WMN...RG......G.
.---..............................-----FTR..................
...............--......-...-..--............................
.........XKQ..XA.X.RLDLGL------.--..........................
---ETQS.....LS......VKHR...D....PS.A....QEA...A.EE.Q.ERM.N--
--
>EP00418_Pyrodinium_bahamense_P087639_CAMPEP_0179073704_NCGR_PEP_ID_MMETSP0796-20121207_32709_1_TAXON_ID_73915_ORGANISM_"Pyrodinium_bahamense_Strain_pbaha01"_LENGTH_386_DNA_ID_CAMNT_0020770907_DNA_START_1_DNA_END_1160_DNA_ORIENTATION_-
----...----------.PPV...PKL..LRAL...P..T.A..........E..RL.CQ
....Y............SP....T..S..I..EL.........D..HRP...........
............FLL...S........ER...SM............LS....RVEL..LD
........................PQA.Y.gE............................
.........................A..PAa.........gsMP.........PPPP.PQ
DA..L....LL...R.........DDD.................................
............................................................
.....................................................SDNA...
...........................Are.............................a
eRK...RRR..L...........TEHTE.AW.HRQafg...................lql
PQL.IT.NDVFTERQ..........RF.TT...GLEA-...........-VEKKLH.RD.
............................................................
............PPGFGSVE.ELAAKIE........ETFE..AA................
...........REA..P................................VH...PS....
N.P..S...VK...PRR.IL..NIV...P.......DAV.........LWAN........
....RYRQ.VTF.DE.LPH.EPA.................RYD----.............
.....---...-.....-----......................................
..............................L.......L.F...R-.-....TTPT....
......................PRA..TCFG....YFSPAE...E.E.-.-.....-..-
----........................................................
............................................................
......--GD....AGA............YKLDENY......Y.WEN...RGg...ftR.
.SNDc...........................geGEGILLSFpl................
............gsePV......G...E..AR............................
.........FIP..VP.T.FMRLKKQKAFRL.D-..........................
IGIETQS.....LS......VKHR...D....PS.A....QEA...A.EE.Q.ERM.NVV
--
>EP00419_Tripos_fusus_P054667_CAMPEP_0172809032_NCGR_PEP_ID_MMETSP1075-20121228_8017_1_TAXON_ID_2916_ORGANISM_"Ceratium_fusus_Strain_PA161109"_LENGTH_537_DNA_ID_CAMNT_0013648227_DNA_START_1_DNA_END_1609_DNA_ORIENTATION_
-VID...CKYSNELPKP.PV-...PKL..LRAM...P..N.V..........E..KL.CQ
....Y............SP....T..S..L..EL.........D..HRP...........
............FLL...S........EH...DL............MS....RMEL..LD
........................PNA.Y.gE............................
.........................M..PAk.........gsMP.........PPPP.PQ
DA..L....LL...R.........DDD.................................
............................................................
.....................................................IDDS...
...........................Ake.............................a
eKK...RRR..L...........VEHTD.AW.HRQafg...................lqa
PQL.VT.NDVFTERQ..........RF.TT...GLEAA...........--EKKLH.RD.
............................................................
............PPGFNSAE.ELAAKIE........ATFE..AA................
...........RVT..P................................VH...PS....
K.P..S...LK...PKK.IL..SIV...P.......DAV.........LWAN........
....RYRQ.VVF.DE.LPR.EPQ.................PYDL---.............
.....---...-.....-----......................................
..............................-.......L.F...R-.-....TTPT....
......................PRA..TCFG....YFSPAE...E.-.-.-.....-..-
----........................................................
............................................................
......-DGD....AGS............YKLEENY......F.WEN...RG......G.
.YTRsnd........................cgeGEALLLSFpt................
............sdeSH......G...E..AR............................
.........FVP..VP.P.FMRLKKQKAHRL.D-..........................
VSLETQT.....LS......VKHR...D....PS.A....QEA...A.DE.Q.ERM.NVV
--
>EP00425_Heterocapsa_triquetra_P004242_CAMPEP_0195158222_NCGR_PEP_ID_MMETSP0448-20130528_185558_1_TAXON_ID_66468_ORGANISM_"Heterocapsa_triquestra_Strain_CCMP_448"_LENGTH_425_DNA_ID_CAMNT_0040197019_DNA_START_1_DNA_END_1273_DNA_ORIENTATION_
-IID...CKYGNELPKP.PV-...PKL..LKAL...P..T.V..........E..RL.CQ
....Y............QP....T..S..L..EL.........D..HRP...........
............FLL...S........EQ...EL............LS....RVEF..VD
........................PDA.Y..G............................
.........................A..PPg.........gsMP.........PPPP.PQ
DA..V....LL...K.........DDD.................................
............................................................
.....................................................VSTV...
...........................Ake.............................a
eAK...RRR..L...........TEKTE.AW.HRQafg...................lql
PQL.IT.NDVFTERQ..........RY.TT...GMEAA...........--EKKLR.RN.
............................................................
............PPGFGSVE.ELAGKIE........ATFA..AA................
...........SEP..Pxxxxxxxx................xxxxxxxsVH...PS....
M.P..S...MK...PKR.VL..PIV...P.......DAV.........LWAN........
....KYRQ.VVF.DE.LPP.ETA.................TND----.............
.....---...-.....-----......................................
..............................L.......L.F...RS.-....-APT....
......................PRI..TCFG....YFSPIA...D.-.-.-.....-..-
----........................................................
............................................................
......--GE....TGS............YRQTQQY......Y.WDN...RGg....fT.
.--Rqvd........................cgeGDALLLSFpq................
............ddqAQ......G...E..VR............................
.........FVP..VP.T.YMKLRKQKAYRL.D-..........................
LTNDTQA.....LA......VTFR...E....PS.A....QEA...Q.EE.Q.ERM.NVV
--
>EP00427_Karlodinium_veneficum_P040939_CAMPEP_0169263448_NCGR_PEP_ID_MMETSP1016-20121227_44428_1_TAXON_ID_342587_ORGANISM_"Karlodinium_micrum_Strain_CCMP2283"_LENGTH_458_DNA_ID_CAMNT_0009346405_DNA_START_1_DNA_END_1374_DNA_ORIENTATION_-
-VVS...STFTNDLPLP.PV-...PKL..LRAT...P..S.C..........R..RF.SR
....Y............SA....N..S..M..EL.........D..DRP...........
............WVL...L........ER...DP............EA....RIDL..VN
........................VSV.F.gK............................
.........................L..PEv.........gsMC.........PPLK.KE
DQ..Q....LV...S.........DYD.................................
............................................................
.....................................................LSESl..
.........................veA................................
aKK...RRR..L...........TEETE.AF.HREafg...................lql
PQL.LT.NDVFTERQ..........RY.TT...GDEST...........--EKKLH.RD.
............................................................
............PPARLDDE.GLAEKVE........RTFT..EA................
...........AKE..P................................VH...PT....
N.P..T...LK...ARR.IL..PIV...P.......DAF.........VWGN........
....KYRQ.VVF.DE.LPE.KPK.................--RQ---.............
.....---...-.....-----......................................
..............................D.......L.L...C-.M....SIPN....
......................PRM..TCFG....YFSSPS...E.E.G.-.....-..-
----........................................................
............................................................
......--YG....GNT............YRLAQNY......V.WEN...RG......A.
.YSRqva........................ineGETMLMSSpe................
.............dgQD......G...E..IR............................
.........FVT..VP.P.WMRLKKQKAFKL.D-..........................
LELPTQI.....LS......VSHR...E....PS.A....KEA...E.EE.H.ARM.G--
--
>EP00428_Durinskia_dybowskii_P027594_CAMPEP_0170252216_NCGR_PEP_ID_MMETSP0116_2-20130129_25940_1_TAXON_ID_400756_ORGANISM_"Durinskia_baltica_Strain_CSIRO_CS-38"_LENGTH_397_DNA_ID_CAMNT_0010503183_DNA_START_1_DNA_END_1189_DNA_ORIENTATION_-
--ID...CKYANELPMP.QV-...PKL..LRAL...P..S.V..........D..RL.CS
....Y............TP....T..S..L..EL.........H..HRP...........
............FLL...S........ER...EL............VS....RLEL..VD
........................PNA.Y.gE............................
.........................A..PAk.........gsML.........PPPP.PE
DA..Q....LL...R.........DDD.................................
............................................................
.....................................................IGAEi..
.........................keAeak..........................rrr
lTE...RTE..A...........DHRQA.FG.LQL.........................
PQL.IT.NDVFTERQ..........RF.TT...GLEAA...........-EKKLLR.E-.
............................................................
............PPGFSSVE.VLAEKIE........ATFE..AA................
...........KET..P................................VH...PT....
K.P..N...LR...PKR.IF..DVV...P.......DAV.........LWAN........
....RYRL.VTF.DE.LPR.APA.................RND----.............
.....---...-.....-----......................................
..............................L.......L.Y...R-.-....STPT....
......................PRA..TCFG....YFTPAG...D.-.-.-.....-..-
----........................................................
............................................................
......-DGD....SGA............YKLAENY......F.WDN...RGg...ftR.
.A-Adc..........................geGEGILLSFpss...............
............ateTT......G...E..AR............................
.........FCI..VP.T.LMKLKKQKAHRL.EA.........................d
ISLDTKS.....LQ......VSHR...D....PS.A....QEA...A.EE.Q.DRM.NTV
--
>EP00428_Durinskia_dybowskii_P064606_CAMPEP_0170364546_NCGR_PEP_ID_MMETSP0117_2-20130122_5430_1_TAXON_ID_400756_ORGANISM_"Durinskia_baltica_Strain_CSIRO_CS-38"_LENGTH_415_DNA_ID_CAMNT_0010619051_DNA_START_1_DNA_END_1247_DNA_ORIENTATION_
-ILN...LKFHNNLPSA.PSG...PFL..KNITi.tS..T.A..........E..EF.PE
....Y............CT....S..T..L..EK.........N..YIW...........
............QPH...F........DV...DL............GI....KLDL..VD
........................QEA.I..L............................
.........................D..ID............QS.........GKLD.QS
DM..K....YL...T.........ANL.................................
............................................................
.....................................................DKAR...
...........................G................................
.KT...KQI..D...........DSNKP.WW.LRN.........................
TTY.ME.NNLYNVAK..........VK.SK..aAVASE...........-TISAKR.--.
............................................................
............PALDYDRDmLTTGYIN........DSFD..IV................
...........DKT..Vqs...........................liaKS...NS....
N.K..L...LR...AMP.VV..PINvtgP.......HEV........qFIDR........
....LHSL.VRF.DE.DPV.VVV.................GSNGSVDnssssaev.ysss
sssaaASK...R.....RKVDA......................................
..............................G.......L.I...TN.Q....RQTVks..
...................delR-N..EVLE....------...-.-.-.-.....-..-
---Vslvsplatdtslaptn........................................
.................................................nkdiadssnne
satnsnIRGS....ETL............YSWVKDY......R.MDV...QH......I.
.Q-V..............................NDSFLFVMrtddtad...........
.......adshtangDNs...chG...Y..VQ............................
.........YFP..VR.A.RVDMKKMNPE--.--..........................
-------.....--......----...-....--.-....---...-.--.-.---.---
--
>EP00428_Durinskia_dybowskii_P083276_CAMPEP_0170438706_NCGR_PEP_ID_MMETSP0117_2-20130122_45388_1_TAXON_ID_400756_ORGANISM_"Durinskia_baltica_Strain_CSIRO_CS-38"_LENGTH_297_DNA_ID_CAMNT_0010698967_DNA_START_1_DNA_END_888_DNA_ORIENTATION_-
-ILN...LKFHNNLPSA.PSG...PFL..KNITi.tS..T.A..........E..EF.PE
....Y............CT....S..T..L..EK.........N..YIW...........
............QPH...F........DV...DL............GI....KLDL..VD
........................QEA.I..L............................
.........................D..ID............QS.........GKLD.QS
DM..K....YL...T.........ANL.................................
............................................................
.....................................................DKAR...
...........................G................................
.KT...KQI..D...........DSNKP.WW.LRN.........................
TTY.ME.NNLYNVAK.........vKS.KA...AVASE...........-TISAKR.--.
............................................................
............PALDYDRD.MLTTGIQ........INF-..--................
...........---..-................................--...--....
-.-..-...--...---.--..---...-.......---.........----........
....----.---.--.---.---.................-------.............
.....---...-.....-----......................................
..............................-.......-.-...--.-....----....
......................---..----....------...-.-.-.-.....-..-
----........................................................
............................................................
......----....---............-------......-.---...--......-.
.---..............................--------..................
...............--......-...-..--............................
.........---..--.-.------------.--..........................
-------.....--......----...-....--.-....---...-.--.-.---.---
--
>EP00429_Kryptoperidinium_foliaceum_P003949_CAMPEP_0176027128_NCGR_PEP_ID_MMETSP0120_2-20121206_13300_1_TAXON_ID_160619_ORGANISM_"Kryptoperidinium_foliaceum_Strain_CCMP_1326"_LENGTH_435_DNA_ID_CAMNT_0017360333_DNA_START_1_DNA_END_1309_DNA_ORIENTATION_
----...----------.---...---..----...-..-.-..........E..RL.CS
....F............KP....S..S..L..EL.........D..SKP...........
............FLL...S........ER...DL............LS....RIEL..VD
........................PNA.Y.gE............................
.........................A..PAk.........gsML.........PPPP.PE
DA..Q....LL...R.........DDD.................................
............................................................
.....................................................VADSv..
..........................kEaeak.........................rrr
lTE...RTE..A...........DHRQA.FG.LQL.........................
PQL.IT.NDVFTERQ..........RF.TT...GCEAA...........--EKKLS.RN.
............................................................
............PPGFASVE.ELAAKIE........RTFD..AA................
...........KQA..P................................VH...PS....
K.P..S...MR...AKR.VL..DVV...P.......DAV.........LWAN........
....RYRQ.VLF.DE.LPN.PPN.................RND----.............
.....---...-.....-----......................................
..............................L.......L.F...R-.-....STPT....
......................PRA..TCFG....YFSPAP...G.-.-.-.....-..-
----........................................................
............................................................
......--GD....AGA............YKLAENY......F.WDN...RGg....fT.
.--Kasg........................cgeGESVLLSFp.................
..............nNDa...piG...E..VR............................
.........FVT..VP.T.FMKLKKQKAHRL.EA.........................d
ISLETHA.....LQ......VTHR...D....PS.A....QEA...A.EE.Q.DRM.NMV
--
>EP00429_Kryptoperidinium_foliaceum_P006765_CAMPEP_0176020812_NCGR_PEP_ID_MMETSP0120_2-20121206_10092_1_TAXON_ID_160619_ORGANISM_"Kryptoperidinium_foliaceum_Strain_CCMP_1326"_LENGTH_476_DNA_ID_CAMNT_0017353917_DNA_START_1_DNA_END_1425_DNA_ORIENTATION_
FQIE...FRFRNAPPRP.PVG...PCF..VGHG...L..D.Gv........lM..DL.AQ
....Y............KP...lN..A..V..EV.........N..HTW...........
............RLH...N........EQ...DL............GV....PLAPsaMD
........................PKS.Y..T............................
.........................P..SK............SV.........PTAH.PD
DQ..N....LL...D.........WKGsmg..............................
............................................................
.................................................dtaaE--Elkk
rrdnara.........aarlalmgkdpAqflkpkaai..............tassattsg
kKA..fSRV..L...........DETMQ.SW.MKK.........................
TTY.LS.NDYSRKVH..........DF.KS...LAKTK..........eELAEDLA.L-.
............................................................
............REKEFSQR.RSAAGIS........KTFE..DA................
...........KTK.iT................................KH...PT....
K.R..D...VT...PVM.EM..PFL...P.......NVQ.........QWGN........
....AYTH.VVM.DK.GPG.AEV.................DG-----.............
.....---...-.....DAISK......................................
..............................A.......F.V...AN.V....HKRD....
......................ANS..RMTC...qLFVPNK...D.E.-.-.....-..-
----........................................................
............................................................
......----....ESK............YQAIQQY......D.LDVlplKE......E.
.DTP..............................HANFCIWId.................
..............tGN......K...V..AS............................
.........YIP..IS.S.RVQLSTGRPLKK.K-..........................
----NFN.....ME......ITRR...T....VN.E....EDI...Q.EM.D.ERL.AEI
D-
>EP00429_Kryptoperidinium_foliaceum_P134277_CAMPEP_0176289628_NCGR_PEP_ID_MMETSP0121_2-20121125_54596_1_TAXON_ID_160619_ORGANISM_"Kryptoperidinium_foliaceum_Strain_CCMP_1326"_LENGTH_310_DNA_ID_CAMNT_0017630375_DNA_START_1_DNA_END_929_DNA_ORIENTATION_-
----...----------.---...---..----...-..-.-..........-..--.--
....-............--....-..-..-..EL.........D..SKP...........
............FLL...S........ER...DL............LS....RLEI..VD
........................PNA.Y.gE............................
.........................A..PA............K-.........XXXE.--
--..-....--...-.........---.................................
............................................................
.....................................................----...
...........................-................................
.--...--E..A...........DHRQA.FG.LQL.........................
PQL.IT.NDVFTERQ..........RF.IT...GTEAA...........-EKKLLR.N-.
............................................................
............PPGFGSVE.ELASKIE........RTFE..AA................
...........KKP..P................................VH...PS....
K.P..S...MK...AKR.VL..DIV...P.......DAV.........LWAN........
....RYRQ.VMF.DE.LAS.PPT.................RDD----.............
.....---...-.....-----......................................
..............................L.......L.F...R-.-....STPT....
......................PRA..TCFG....YFSRDS...S.-.-.-.....-..-
----........................................................
............................................................
......--GD....AGA............YKLAENY......F.WDN...RGg....fT.
.--Kaqg........................cgeGEGVLLSFpn................
............gedAA......G...E..VR............................
.........FVM..VP.T.FMKLKKQKAHRI.EA.........................d
IGLETQA.....LQ......VSHR...D....PS.A....QEA...A.EE.Q.DRM.NMV
--
>EP00437_Effrenium_voratum_P016005_CAMPEP_0181458792_NCGR_PEP_ID_MMETSP1110-20121109_32493_1_TAXON_ID_174948_ORGANISM_"Symbiodinium_sp._Strain_CCMP421"_LENGTH_486_DNA_ID_CAMNT_0023583293_DNA_START_1_DNA_END_1454_DNA_ORIENTATION_
-LVD...GEFRNKLPLP.PV-...PRL..LKAL...P..S.M..........K..EL.CD
....Y............RL....D..D..L..ES.........K..LRP...........
............YLL...S........TH...SL............LS....RIHM..DD
........................DDA.Y..G............................
.........................K..EAek........gsMA.........PPPP.PM
DA..L....LF...R.........DDD.................................
............................................................
.....................................................VPEE...
...........................Ve..............................r
aQK...LAR..L...........TEPTX.AY.HRQafg...................lql
PQL.IT.NDVFTERQ..........RF.TT...GRDA-...........AXKKIFR.D-.
............................................................
............PPGFNSKE.ELAQKXG........KTFQ..AA................
...........KEV..P................................VH...PT....
K.P..H...LR...PKR.VM..QVV...P.......DMN.........IWEN........
....RYVQ.VAF.DE.VPR.GRA.................VLPK---.............
.....---...-.....----D......................................
..............................I.......L.L...R-.-....SSPD....
......................PRT..TCFS....LFAPRE...G.D.A.D.....V.yD
IRQSyfwsnrggfqqaseigegktvllgippeggdrqvkfvvaptkmvlmhpskphlr..
...........pkrvmqvvpdvqlwsnryvqvafdeeprghmvqqndlllrsapdprttc
fslfnpRSGD....ADA............YNFQQQY......Y.WSN...RGg....fQ.
.--Qade........................igeGKTAVLFIprsa..............
...........angeEP......K...Q..AK............................
.........FIL..AP.T.KMALAKLKAHRL.D-..........................
IEEDTKA.....LR......VTVR...Q....PA.A....AE-...-.--.-.---.---
--
>EP00439_Symbiodinium_sp_Y106_P074011_s3234_g14.t1
-MVD...VDYRNTLPLP.PV-...PKL..LKAL...P..S.M..........S..AL.CD
....Y............RL....D..S..L..ES.........E..LRP...........
............YLL...T........TH...TL............LS....RIHM..DD
........................DDA.Y..G............................
.........................K..EAek........gsMA.........PPPP.PK
DA..Q....LF...K.........DDD.................................
............................................................
.....................................................VPEE...
...........................Va..............................r
aQK...LAR..L...........TEPTD.AY.HRQafg...................lql
PQL.IT.NDVFTERQ..........RF.TT...GRDAA...........-EKKIFR.D-.
............................................................
............PPGFNSKE.ELAQKIG........KTFQ..AA................
...........KEE..P................................VH...PS....
K.P..H...LR...PKR.VM..QVV...P.......DVQ.........LWSN........
....RYVQ.VAF.DE.EPR.GHV.................VQPN---.............
.....---...-.....----D......................................
..............................L.......L.L...R-.-....SAPD....
......................PRT..TCFS....LFSPRE...K.D.A.-.....-..-
----........................................................
............................................................
......----....-DA............YDFQRQY......Y.WSN...RGg....fQ.
.--Qade........................igeGKTAVLFIprss..............
...........angeEP......K...Q..AK............................
.........FIL..AP.T.KMALAKLKAHRL.D-..........................
IEEETKA.....LR......VTVR...P....PA.A....AES...A.--.-.---.---
--
>EP00440_Ansanella_granifera_P037902_gb_GFBE01041118.1_.p1_GENE.gb_GFBE01041118.1_gb_GFBE01041118.1_.p1_ORF_type_complete_len_532_score_147.31_gb_GFBE01041118.1_1-1596
-IVD...CKYKNELPLP.PV-...PKL..LRAL...P..S.I..........E..RL.CQ
....Y............QP....T..S..L..EL.........D..YRP...........
............FLL...S........ER...EL............LS....RVEL..VE
........................PDA.Y.gE............................
.........................A..PAa.........gsMP.........PPPP.PL
DS..Q....LL...K.........DDD.................................
............................................................
.....................................................VTEE...
...........................Vre.............................a
eKK...KRR..L...........YEETE.AW.HRQafg...................lql
PQL.IT.NDVFTERQ..........RF.TT..gLNATE...........--KKMYR.E-.
............................................................
............PPGFKDVE.ELGEKIE........ASFD..AA................
...........RAA..P................................VH...PT....
K.P..H...LK...AKR.IM..PIV...P.......DAV.........LWAN........
....KYQQ.VVF.DE.QPP.GHE.................VTRH---.............
.....---...-.....----D......................................
..............................L.......L.F...R-.-....STPD....
......................PRT..TCFG....FYAPPS...Q.E.-.-.....-..-
----........................................................
............................................................
......EAGE....TGT............YKLAQNY......F.WDN...RGg...ftK.
.--Asd.........................vgeGETILLSVpvagae............
.........gaegasQD......E...E..IR............................
.........FIM..IP.T.AIKLRKQKAFRL.D-..........................
IAPEVHA.....LN......VAFR...E....PS.A....QEV...V.EE.Q.ERM.NVV
--
>EP00441_Pelagodinium_beii_P000320_CAMPEP_0197701086_NCGR_PEP_ID_MMETSP1338-20131121_122766_1_TAXON_ID_43686_ORGANISM_"Pelagodinium_beii_Strain_RCC1491"_NCGR_SAMPLE_ID_MMETSP1338_ASSEMBLY_ACC_CAM_ASM_000754_LENGTH_427_DNA_ID_CAMNT_0043284755_DNA_START_1_DNA_END_1280_DNA_ORIENTATION_
FIID...CKYKNELPLP.PV-...PKL..LQAL...P..G.L..........E..KL.CA
....F............RP....T..S..L..EL.........D..HRP...........
............FLL...S........ER...SL............LS....RIEF..VE
........................PDA.Y.gE............................
.........................A..PAa.........gsMP.........PPAP.PL
DS..Q....LL...R.........DDD.................................
............................................................
.....................................................VTEE...
...........................Vre.............................a
vKK...KAR..M...........TEHTE.AW.HRQafg...................lql
PQL.IT.NDVFTERQ..........RFiTG...LNATE...........---KKMH.RD.
............................................................
............PPGFKSIE.DLASKIE........KSFD..AA................
...........SET..P................................VH...PT....
D.P..T...IK...PVK.IM..PIV...P.......DAV.........LWAN........
....RYMQ.VHF.DE.APP.NHT.................ASQH---.............
.....---...D.....-----......................................
..............................V.......L.F...R-.-....STPD....
......................PRT..TCFS....FFAPAT...A.E.-.-.....-..-
----........................................................
............................................................
......DAGE....AGA............YNLRQSY......F.WDN...RGg...ftR.
.QSDi...........................neGEAVLLSFpe................
............teeEA......Q...E..VR............................
.........FLM..VP.P.PWKLKKQKAQRL.D-..........................
IESDTKA.....LN......VDFR...E....PT.A....QES...V.EE.Q.ERM.NVV
--
>EP00442_Polarella_glacialis_P018676_CAMPEP_0115096626_NCGR_PEP_ID_MMETSP0227-20121206_29849_1_TAXON_ID_89957_ORGANISM_"Polarella_glacialis_Strain_CCMP_1383"_LENGTH_468_DNA_ID_CAMNT_0002490423_DNA_START_91_DNA_END_1497_DNA_ORIENTATION_
-IVD...CKYGNELPKP.PV-...PKM..LRAL...P..R.L..........E..RL.CQ
....Y............RP....T..S..L..EL.........D..HRP...........
............FLL...S........EK...HL............LA....CVEL..VD
........................PDA.Y.gE............................
.........................T.rPAg..........sML.........PPPP.PL
DA..Q....LL...R.........DDD.................................
............................................................
.....................................................FSQEv..
..........................rEa...............................
eVK...RRR..L...........TEVTE.AS.HRQafg...................lql
PQL.IT.NDVFTERQ..........RF.TT...GLEAP...........--EKKMR.RN.
............................................................
............PPGYASLE.DLIAKIE........TTFE..VA................
...........SQP..P................................VH...PT....
N.P..T...LK...AKR.IL..SIV...P.......DAV.........LWAN........
....NYKQ.IIF.DE.MPP.QRE.................PTRN---.............
.....---...D.....-----......................................
..............................L.......L.F...R-.-....TTPD....
......................PRT..TCFG....YFAPES...D.E.S.G.....E..-
----........................................................
............................................................
......NAGD....AGQ............FKLKQNY......F.WDN...RG......E.
.FTNasd........................lgeGESVLLSFpsd...............
...........ddpkEQ......A...E..VR............................
.........YVT..MP.H.IIKLKKQKAHRL.D-..........................
IELDTKQ.....LN......VAHR...Q....PS.A....QEI...T.EE.H.ERM.NVV
--
>EP00443_Scrippsiella_acuminata_P098766_CAMPEP_0115755572_NCGR_PEP_ID_MMETSP0272-20121206_97465_1_TAXON_ID_71861_ORGANISM_"Scrippsiella_trochoidea_Strain_CCMP3099"_LENGTH_291_DNA_ID_CAMNT_0003201035_DNA_START_1_DNA_END_873_DNA_ORIENTATION_-
----...----------.--S...AKL..LRAL...P..T.A..........E..SL.CR
....Y............QP....T..S..L..EL.........D..NRP...........
............FLL...S........ER...QL............LS....RIEL..ID
........................PDA.Y.gE............................
.........................A..PAk.........gsMP.........PPPP.PQ
DA..Q....LL...R.........DDD.................................
............................................................
.....................................................IGAE...
...........................Ake.............................a
eAK...RRR..L...........TEKTE.DG.IAK.........................
PSV.SS.CR------..........--.--...-----...........--SKKLQ.RD.
............................................................
............PPGFGSVE.ELAAKIE........GTFE..AA................
...........QKP..P................................VH...PS....
K.P..S...MK...PKR.IL..DIV...P.......DAV.........LWAN........
....RYRQ.IVF.DE.LPH.DPN.................RND----.............
.....---...-.....-----......................................
..............................L.......L.F...R-.-....STPT....
......................PRI..TCFG....YFSPAV...E.-.-.-.....-..-
----........................................................
............................................................
......--GD....TSS............YKLAENY......V.WDN...RGg...ftR.
.--Atd.........................cgeGEAILLSLpt................
............geePS......G...E..VR............................
.........FV-..--.-.------------.--..........................
-------.....--......----...-....--.-....---...-.--.-.---.---
--
>EP00443_Scrippsiella_acuminata_P113843_CAMPEP_0115585294_NCGR_PEP_ID_MMETSP0272-20121206_7121_1_TAXON_ID_71861_ORGANISM_"Scrippsiella_trochoidea_Strain_CCMP3099"_LENGTH_407_DNA_ID_CAMNT_0003020347_DNA_START_1_DNA_END_1219_DNA_ORIENTATION_
-IID...CKYANELPKP.PV-...PKL..LRAL...P..T.A..........E..SL.CR
....Y............QP....T..S..L..EL.........D..NRP...........
............FLL...S........ER...QL............LS....RIEL..ID
........................PDA.Y.gE............................
.........................A..PAk.........gsMP.........PPPP.PQ
DA..Q....LL...R.........DDD.................................
............................................................
.....................................................IGAE...
...........................Ake.............................a
eAK...RRR..L...........TEKTE.AW.HRQafg...................lql
PQL.IT.NDVFTERQ..........RF.TT...GLEAA...........--EKKLQ.RD.
............................................................
............PPGFGSVE.ELAAKIE........GTFE..AA................
...........QKP..P................................VH...PS....
K.P..S...MK...PKR.IL..DIV...P.......DAV.........LWAN........
....RYRQ.IVF.DE.LPH.DPN.................RND----.............
.....---...-.....-----......................................
..............................L.......L.F...R-.-....STPT....
......................PRI..TCFG....YFSPAV...E.-.-.-.....-..-
----........................................................
............................................................
......--GD....TSS............YKLAENY......V.WDN...RGg...ftR.
.--Atd.........................cgeGEAILLSLpt................
............geePS......G...E..VR............................
.........FVT..VP.T.FMKLKKQMAHRL.D-..........................
IGLDTKS.....LN......VTTR...D....PS.A....QEA...A.EE.Q.ERM.NVV
--
>EP00446_Apocalathium_sp_SHHI-4_P003288_CAMPEP_0177188758_NCGR_PEP_ID_MMETSP0367-20130122_19904_1_TAXON_ID_447022_ORGANISM_"Scrippsiella_hangoei-like_Strain_SHHI-4"_NCGR_SAMPLE_ID_MMETSP0367_ASSEMBLY_ACC_CAM_ASM_000362_LENGTH_508_DNA_ID_CAMNT_0018636247_DNA_START_1_DNA_END_1526_DNA_ORIENTATION_-
----...----------.---...---..----...-..-.-..........-..--.--
....-............--....-..-..-..--.........-..---...........
............---...L........ER...DL............LS....RIEL..VD
........................HNA.Y.gE............................
.........................E..PPk.........gsML.........PPPP.PI
DA..V....LL...R.........DDD.................................
............................................................
.....................................................VGPEv..
.........................reAeek..........................rkv
lFE...RTE..A...........SHRQA.FG.LQL.........................
PQL.IT.NDIFTERQ..........KF.IT...GMEST...........--EKKLE.RE.
............................................................
............APGFASVE.ELAEKIE........QTFE..VA................
...........KEP..P................................VH...PS....
K.P..S...MK...PKR.IL..EIV...P.......DAV.........LWAN........
....RYRQ.VVF.DE.LPG.GPV.................AQRD---.............
.....---...-.....----D......................................
..............................L.......L.F...R-.-....TTPT....
......................PRI..TCFG....YFGPEV...A.-.-.-.....-..-
----........................................................
............................................................
......--GD....STA............YKLKENY......I.WEN...RSa...ftK.
.--Qad.........................cgeGDAVMMSFpks...............
............eesST......G...E..AR............................
.........FVM..VP.T.LMRLKKQRASRL.D-..........................
LTLETQA.....LN......VATR...E....PS.M....AEQ...Q.EE.Q.KRM.NVV
--
>EP00446_Apocalathium_sp_SHHI-4_P043451_CAMPEP_0177351590_NCGR_PEP_ID_MMETSP0368-20130122_31914_1_TAXON_ID_447022_ORGANISM_"Scrippsiella_hangoei-like_Strain_SHHI-4"_NCGR_SAMPLE_ID_MMETSP0368_ASSEMBLY_ACC_CAM_ASM_000363_LENGTH_480_DNA_ID_CAMNT_0018813547_DNA_START_1_DNA_END_1438_DNA_ORIENTATION_-
---S...CDYGNELPKP.PV-...PKL..LRAM...P..S.I..........E..SL.CR
....Y............RP....T..A..L..EL.........D..YRP...........
............LLL...S........ER...DL............LS....RIEL..VD
........................HNA.Y.gE............................
.........................E..PPk.........gsML.........PPPP.PI
DA..V....LL...R.........DDD.................................
............................................................
.....................................................VGPEv..
.........................reAeek..........................rkv
lFE...RTE..A...........SHRQA.FG.LQL.........................
PQL.IT.NDIFTERQ..........KF.IT...GMEST...........--EKKLE.RE.
............................................................
............APGFASVE.ELAEKIE........QTFE..VA................
...........KEP..P................................VH...PS....
K.P..S...MK...PKR.IL..EIV...P.......DAV.........LWAN........
....RYRQ.VVF.DE.LPG.GPV.................AQRD---.............
.....---...-.....----D......................................
..............................L.......L.F...R-.-....TTPT....
......................PRI..TCFG....YFGPEV...A.-.-.-.....-..-
----........................................................
............................................................
......--GD....STA............YKLKENY......I.WEN...RSa...ftK.
.--Qad.........................cgeGDAVMMSFpks...............
............eesST......G...E..AR............................
.........FVM..VP.T.LMRLKKQRASRL.D-..........................
LTLETQA.....LN......VATR...E....PS.M....AEQ...Q.EE.Q.KRM.NVV
--
>EP00448_Togula_jolla_P014616_CAMPEP_0170577106_NCGR_PEP_ID_MMETSP0224-20130122_4747_1_TAXON_ID_285029_ORGANISM_"Togula_jolla_Strain_CCCM_725"_LENGTH_411_DNA_ID_CAMNT_0010899989_DNA_START_1_DNA_END_1233_DNA_ORIENTATION_
----...----------.---...---..----...-..-.-..........-..--.--
....-............--....-..-..-..--.........-..---...........
............---...-........-E...DI............LA....CVEM..VD
........................PDA.Y.gE............................
.........................L..PAe.........gsMP.........PPPP.PQ
DA..Q....LL...R.........DED.................................
............................................................
.....................................................VGGA...
...........................Dve.............................a
dKK...RRR..L...........REPTE.AF.HREafg...................lql
PQL.IT.NDVFTERQ..........RF.MT...GNEAA...........--EKKLH.RE.
............................................................
............PPGFPSVE.VLTAKIE........KTFE..DA................
...........HQA..P................................VH...PR....
N.A..A...LR...PKR.IL..QVV...P.......DAV.........LWAN........
....RYNQ.VAF.DE.LPQ.EPG.................AN-----.............
.....---...-.....----H......................................
..............................L.......L.F...KT.V....--PT....
......................PRA..TCFG....YFVPGD...G.G.-.-.....-..-
----........................................................
............................................................
......----....-EA............YQLAENY......I.WDN...RG......G.
.FSRava........................cgeGEGILLSFpp................
............vddTS......G...E..VR............................
.........FVP..IP.A.LMRLKKQKAHRL.D-..........................
INLETRT.....LS......VKHR...D....PS.A....QEI...A.EE.R.DRM.NAV
--
>EP00449_Zooxanthella_nutricula_P060285_CAMPEP_0198562254_NCGR_PEP_ID_MMETSP1462-20131121_96845_1_TAXON_ID_1333877_ORGANISM_"Brandtodinium_nutriculum_Strain_RCC3387"_LENGTH_343_DNA_ID_CAMNT_0044293181_DNA_START_1_DNA_END_1028_DNA_ORIENTATION_-
----...----------.---...---..----...-..S.V..........E..RL.CR
....Y............TP....T..S..L..EL.........N..HRP...........
............FLL...S........ER...QL............LS....RMEL..VD
........................PGA.Y.gE............................
.........................A..AAk.........gsML.........PPPP.PE
DA..Q....LL...R.........DDD.................................
............................................................
.....................................................VAAE...
..........................vKe..............................a
eAK...RKR..L...........TEKTE.AA.HRQafg...................lql
PQL.IT.NDVFTERQ..........RF.TT...GTEAT...........--EKKLY.RE.
............................................................
............PPGYRSVD.DLAAKIE........QTFE..DA................
...........KQA..P................................VH...PS....
Q.P..H...MK...AAR.VL..DVV...P.......DAV.........LWAN........
....RYRQ.VIF.DE.LPR.APQ.................RN-----.............
.....---...-.....----D......................................
..............................L.......L.F...R-.-....STPT....
......................PRV..TCFG....YFSPAE...E.A.-.-.....-..-
----........................................................
............................................................
......---E....PGA............YKLDENY......F.WEN...RGg...ftR.
.SADc...........................geGESILMSFpk................
............sdtPS......G...E..VR............................
.........FVA..VP.T.FMRLKKQRAHRV.EA.........................d
ISLDTKA.....LT......IKYR...D....PS.A....QEA...A.EE.Q.ERM.NAV
L-
>EP00450_Noctiluca_scintillans_P024673_CAMPEP_0194523328_NCGR_PEP_ID_MMETSP0253-20130528_58185_1_TAXON_ID_2966_ORGANISM_"Noctiluca_scintillans"_LENGTH_405_DNA_ID_CAMNT_0039367853_DNA_START_1_DNA_END_1214_DNA_ORIENTATION_-
-IID...CKYANDLPPP.PV-...PKL..LKAV...P..A.A..........E..SL.YR
....Y............QT....S..S..L..EL.........D..HKV...........
............WIL...S........ER...DV............LS....RFEM..VD
........................PLA.Y..G............................
.........................K..PSsp........gsMR.........PPLQ.PR
DA..E....LL...K.........DDD.................................
............................................................
.....................................................VSTE...
...........................Vke.............................a
eRK...RRK.lG...........DTETE.AW.YREafp...................fqh
PQL.IT.NDVWTERQ..........RF.TS...GTASA...........--EKKLF.RE.
............................................................
............PMEKLNDD.DLVAKIE........STFT..AA................
...........ADE..L................................VH...PT....
K.P..G...MK...PKR.VM..PIV...P.......DAV.........LWAN........
....KYRQ.IVF.DE.VPP.ETS.................RND----.............
.....---...-.....-----......................................
..............................L.......L.F...KT.V....--PT....
......................PRA..TCFG....YFSSVQ...G.D.-.-.....-..-
----........................................................
............................................................
......---A....PGS............YRLAQNY......I.WDN...RGgftrsiA.
.HDE..............................GESVLLSVpl................
............tadEG......G...E..VR............................
.........FVS..VP.P.RMRLKKQKASRL.D-..........................
INLETQS.....LS......VKYR...D....AN.E....SEA...T.EE.R.EKM.ATV
--
>EP00455_Lapot_gusevi_P046533_TRINITY_DN6142_c0_g1_i6.p1_TRINITY_DN6142_c0_g1_TRINITY_DN6142_c0_g1_i6.p1_ORF_type_complete_len_483_score_126.79_TRINITY_DN6142_c0_g1_i6_119-1567
FLCS...VRYRNRIPDP.PFE...PKL..LAFP...F..D.R..........D..SH.VK
....Y............QS....T..V..L..DK.........L..HKW...........
............QYH...T........EP...DA............VI....PLDL..ID
........................PDL.Y..V............................
.........................P..TS...........rPA.........ADAT.LD
DE..F....LL...K.........DRS.................................
............................................................
.....................................................TSWGaa.
.........................rmDdvsgpgn..................eirkkrv
qEQ...VQE..M...........YRQSV.VC.LRK.........................
TSL.MS.IDPYELVN..........RH.VS...GTQKNr.........eEVMQIST.EL.
............................................................
............EKIKSDPE.RDLQLIL........QSFE..QM................
...........QEP..P................................-Q...PP....
K.P..G...LT...AQW.VL..PFM...P.......AFD.........LLDN........
....QYTW.Y-F.DA.DAV.PDE.................GNQLRVDy............
...atS--...-.....---ES......................................
..............................AplptpphL.L...QP.L....----....
......................-SE..SHMA....IYTKHD...G.S.G.-.....-..-
----........................................................
............................................................
......--EV....EGK............YDWHRDY......A.SIS...KT......I.
.DH-..............................HGQTFLCL..................
...............TE......D...A..VQ............................
.........YAH..FS.H.RIDVRKRAKLTD.TRldssl...............niaggy
DQ-----.....--......MEQD...R....LE.Ra.erEER...A.ER.E.DR-.---
--
>EP00457_Paulinella_chromatophora_P007719_gb_GEZN01007743.1_.p1_GENE.gb_GEZN01007743.1_gb_GEZN01007743.1_.p1_ORF_type_5prime_partial_len_486_score_85.62_gb_GEZN01007743.1_51-1508
----...VIYRCSFPDP.PFS...PKL..LKLQ...L..P.S..........S..RL.VN
....Y............CS....Y..S..L..EK.........S..TPY...........
............EFM...T........EA...DL............GV....PIDL..VD
........................RER.Y..E............................
.........................R..PPe.........ldEK.........AKIS.PG
DE..P....LF...P.........RDF.................................
............................................................
.....................................................YKELa..
.........................pmRpeha........................fris
aNQ...NAL..N...........MAKSM.SF.ITK.........................
RKF.LP.EDTGATPF..........VY.ET..dLTRE-...........ELKKIHQ.RR.
............................................................
............ASKNDPVA.RDLRAIE........KTFA..MA................
...........QIP..P................................VH...PD....
N.K..T...LK...PLE.IY..ELL...P.......LEA.........----........
....DLNS.EGL.DP.DMF.DMF.................VEYKFPP.............
.....---...H.....EKMEL......................................
..............................S.......V.L...QS.F....SEFH....
......................---..--HD....IYVPPE...G.E.E.Q.....-..-
L--Ql.......................................................
............................................................
.....pQVGD....VKT............FKWAAEY......M.LQP...TP......P.
.IY-..............................DSEYHIMTivdks.............
..........pedgpKL......G...R..II............................
.........YSK..YQ.K.RMKLRMRVPTQS.DDa.......................dd
VRERPAL.....LK......VKYTq.dD....MS.A....---...-.--.-.---.---
--
>EP00462_Mataza_sp_D1_P027218_CAMPEP_0175180170_NCGR_PEP_ID_MMETSP0087-20121206_35920_1_TAXON_ID_136419_ORGANISM_"Unknown_Unknown_Strain_D1"_LENGTH_577_DNA_ID_CAMNT_0016472483_DNA_START_9_DNA_END_1742_DNA_ORIENTATION_-
-ICD...VQFKTCLPLP.PFD...PKL..LKMA...L..P.E..........D..RL.FK
....F............SG....G..S..L..TA.........Q..VPR...........
............RLL...T........ER...LL............GI....PIDL..ID
........................RSK.Y..A............................
.........................V..AK...........pGK.........RKMH.PA
DA..A....LF...P.........QAD.................................
............................................................
.....................................................ARGG...
...........................-................................
.--...-RQ..T...........TDAVF.SW.LEQ.........................
GKY.LQ.NNLYQLQT..........EI.SL...STMRK...........E-AAMQV.EA.
............................................................
............GREDLSWE.EQLKQIN........ATFD..--................
...........KDL..P................................VH...PDp..a
K.R..G...MQ...PVE.VV..DIL...P.......HHL.........CDEEgd......
..glALNY.TVF.DR.TVK.DDI.................QQQH-PAyn...........
...ddRLA...A.....DIQYH......................................
..............................S.......I.L...RS.F....NSFS....
......................---..--HS....LYVPDP...A.S.E.A.....-..-
----........................................................
............................................................
......DPEE....SEK............YLWVREY......S.RQL...TP......L.
.VPH..............................LNNYLFLN..................
...............GP......E...G..MR............................
.........YFP..YT.V.RNNVRIRMRDSH.QDpt......................as
QEIRSRP.....LT......V---...-....--.-....---...-.--.-.---.---
--
>EP00465_Bigelowiella_longifila_P014214_CAMPEP_0185270928_NCGR_PEP_ID_MMETSP1359-20130426_43502_1_TAXON_ID_552665_ORGANISM_"Bigelowiella_longifila_Strain_CCMP242"_LENGTH_305_DNA_ID_CAMNT_0027862691_DNA_START_1_DNA_END_918_DNA_ORIENTATION_-
----...-------PEP.HAH...MKM..LRYP...H..P.E..........D..RL.TR
....Y............CA....S..Y..L..DL.........K..REF...........
............DVY...P........EQ...FL............GV....PIDL..VN
........................VDQ.Y..R............................
.........................E..AAermdegdedgsvRQ.........APMH.PE
DA..I....LF...E.........PEP.................................
............................................................
.....................................................ADDE...
...........................-................................
.--...--D..E...........EKLPV.GW.LRK.........................
SMF.LS.NNWYGKTS..........KH.VSk.aALEEKa.........qEMARQKR.RE.
............................................................
............RREKSTRE.YQIKAIV........SSFE..KA................
...........NAQ..P................................KH...PS....
K.P..H...LK...PVD.VV..PFL...P.......IPS........pQKPF........
....SYSW.IQF.SE.PEM.EEI.................VQTE---.............
.....---...-.....----K......................................
..............................S.......L.I...LS.L....SQDH....
......................---..--QA....LYERDP...E.D.H.N.....V..-
--EN........................................................
............................................................
......KLED....GFN............FKWKREF......T.RSG...GT......G.
.AS-..............................NDNFFIML..................
...............KP......G...A..AE............................
.........FYR..FQ.R.KVLLGPRGGASG.LAe........................e
LEYRPTQ.....IK......LK--...-....--.-....---...-.--.-.---.---
--
>EP00466_Bigelowiella_natans_P005764_jgi_Bigna1_91940_estExt_fgenesh1_pg.C_1320015
FLCK...VRYQTSLPEP.HAH...MKM..LRYP...H..P.E..........D..RL.TR
....Y............CA....S..Y..L..DL.........K..REF...........
............DVY...P........ER...LL............GV....PIDL..VN
........................VDQ.Y..R............................
.........................E..AAermdegdedgniRR.........PPLD.PE
DA..V....LF...E.........PEP.................................
............................................................
.....................................................AEDE...
...........................-................................
.--...--D..E...........EKLPV.GW.LRK.........................
SLF.LS.TTGTVKRA.........sMF.--...-----...........-------.--.
............................................................
............--------.-------........----..--................
...........---..-................................--...--....
-.-..-...--...---.--..---...-.......---.........----........
....----.---.--.---.---.................-------.............
.....---...-.....-----......................................
..............................-.......-.-...--.-....----....
......................---..----....------...-.-.-.-.....-..-
----........................................................
............................................................
......----....---............-------......-.---...--......-.
.---..............................--------..................
...............--......-...-..--............................
.........---..--.-.------------.--..........................
-------.....--......----...-....--.-....---...-.--.-.---.---
--
>EP00467_Chlorarachnion_reptans_P016035_CAMPEP_0114524502_NCGR_PEP_ID_MMETSP0109-20121206_21893_1_TAXON_ID_29199_ORGANISM_"Chlorarachnion_reptans_Strain_CCCM449"_LENGTH_382_DNA_ID_CAMNT_0001705957_DNA_START_1_DNA_END_1148_DNA_ORIENTATION_
FMCQ...LKYKTDLPEP.HNH...MKL..MVYP...F..Q.K..........D..RL.SR
....Y............CG....S..Y..M..DM.........K..RIF...........
............DVQ...P........EG...LL............GV....PIDL..ID
........................LDR.Y..A............................
.........................T..HD............EE.........IQMS.ME
DQ..R....LF...L.........PEV.................................
............................................................
.....................................................DPSA...
...........................-................................
.--...-QT..A...........TTDGV.SW.LRK.........................
SVP.LG.NDQFGRSI..........GH.RS...QVEIQqe.......rvEQARRRR.EE.
............................................................
............RMRKNTRE.WQIKSIV........KSFT..DA................
...........TEI..L................................PH...PT....
N.N..K...LT...VKE.VV..PLL...P.......APK.........SQQN........
....KYTW.IRF.TE.ANE.YEP.................MIN----.............
.....---...-.....--AGE......................................
..............................M.......L.V...RC.L....--DH....
......................--D..XQAV....YSKPEG...-.-.-.-.....-..-
----........................................................
............................................................
......----....ENN............YKWKNEV......S.RQV...GE......V.
.VER..............................EKAYIMIL..................
...............ND......G...K..AE............................
.........FCQ..YE.R.KVICGPRAMDDD.LVs........................n
LKERPKE.....IH......LKKK...G....--.-....---...-.--.-.---.---
--
>EP00468_Gymnochlora_sp_CCMP2014_P010706_CAMPEP_0167746422_NCGR_PEP_ID_MMETSP0110_2-20121227_3704_1_TAXON_ID_629695_ORGANISM_"Gymnochlora_sp._Strain_CCMP2014"_LENGTH_343_DNA_ID_CAMNT_0007631185_DNA_START_1_DNA_END_1030_DNA_ORIENTATION_-
FLCE...LRYTTSLPEP.HNS...LKM..LRNP...H..P.S..........N..LL.TR
....Y............CA....A..Y..V..DL.........K..RSR...........
............DII...P........EP...LL............GV....PIDL..ID
........................LDQ.Y..T............................
.........................R..GS............Q-.........GSMN.PE
DR..F....LV...E.........DSK.................................
............................................................
.....................................................QKKK...
...........................-................................
.--...-GG..R...........DRKPT.AW.LRK.........................
QQL.LD.NNWYARTN..........RH.VS...KAEEEaa.......riRKAEMLR.EK.
............................................................
............RIQENSRE.GQIKKIV........KSFM..LA................
...........KEE.kF................................KH...PT....
K.P..N...LK...PVN.VV..ELI...P.......SGQ.........LDEA........
....KYTW.VRM.GI.NRK.VNL.................DNGK---.............
.....---...-.....-----......................................
..............................S.......L.L...Q-.C....STKD....
......................NQ-..----....SLYEK-...-.-.-.-.....-..-
----........................................................
............................................................
......-DDS....TDD............FVWKREC......N.RRT...AV......L.
.DK-..............................SSCYFMAL..................
...............TN......S...T..AD............................
.........YFR..FE.K.KLEVRSRPKNDA.LQd........................e
MENRPET.....IR......L---...-....--.-....---...-.--.-.---.---
--
>EP00470_Lotharella_oceanica_P014630_CAMPEP_0170182734_NCGR_PEP_ID_MMETSP0040_2-20121228_28722_1_TAXON_ID_641309_ORGANISM_"Lotharella_oceanica_Strain_CCMP622"_LENGTH_358_DNA_ID_CAMNT_0010428261_DNA_START_72_DNA_END_1148_DNA_ORIENTATION_
FMCQ...PQYHTSLPEP.HFH...MKM..LRYP...H..P.E..........D..RL.TR
....Y............CA....S..Y..M..DL.........K..RKL...........
............DVT...P........DF...ML............GV....PIDL..IN
........................VDR.Y..E............................
.........................S..EA............H-.........MEVP.EE
DS..Q....LF...D.........PEE.................................
............................................................
.....................................................TPGK...
...........................-................................
.--...AKK..K...........NAAPI.SW.LRR.........................
QDI.LA.NNLYDKTN..........KH.IS...KAETEai.......kiEKARKAR.EA.
............................................................
............RKKAQTRE.GQIKDIV........KSFT..NS................
...........SSE..L................................KH...PM....
K.P..H...LK...VKS.VV..DLY...P.......GEN.........FGLA........
....KYTW.VKM.NR.VKNiQET.................IKSE---.............
.....---...-.....----E......................................
..............................L.......L.L...SC.L....S--H....
......................--E..THVS....YKKPED...E.E.V.K.....-..-
----........................................................
............................................................
......----....-NV............FKWDREL......T.RTA...SA......M.
.DKG..............................ENHFFIML..................
...............GD......D...T..AT............................
.........YYR..YH.K.KLALREREHGKQ.LEr........................e
LEDRHQT.....LR......L---...-....--.-....---...-.--.-.---.---
--
>EP00471_Norrisiella_sphaerica_P004130_CAMPEP_0184491928_NCGR_PEP_ID_MMETSP0113_2-20130426_21760_1_TAXON_ID_91329_ORGANISM_"Norrisiella_sphaerica_Strain_BC52"_LENGTH_293_DNA_ID_CAMNT_0026876493_DNA_START_1_DNA_END_877_DNA_ORIENTATION_
----...----------.---...---..--YP...L..P.E..........N..RL.SS
....Y............CA....S..N..L..DL.........T..RTF...........
............DIA...P........DQ...ML............GV....PIDL..ID
........................IDQ.Y..K............................
.........................P..GE............F-.........RAVP.QE
DR..M....LF...V.........PES.................................
............................................................
.....................................................DG--...
...........................-................................
.--...RKE..E...........MSEPV.AW.LRK.........................
SKI.LD.NDLFGMTN..........KH.VS...KAELDek.......avAVAQQRF.EE.
............................................................
............RQKRSTRE.GQIKAII........QSFA..EA................
...........KET..P................................VH...PT....
K.P..E...LK...PVE.IA..PLF...P.......SPL.........DCQS........
....QCDW.IKF.DD.REL.KDL.................IESE---.............
.....---...-.....----K......................................
..............................S.......L.I...LS.H....THDH....
......................---..-HTI....Y-----...-.-.-.-.....-..-
----........................................................
............................................................
......EQEE....EHR............YRWKREY......R.RAA...NK......K.
.AK-..............................DQCYYVVI..................
...............KP......E...Q..AE............................
.........YCR..YQ.R.KFTLAPRGIPQM.PK..........................
-EGMKKS.....EE......LRRR...A....LR.F....EEE...L.AQ.R.P--.---
--
>EP00472_Partenskyella_glossopodia_P002148_CAMPEP_0197526266_NCGR_PEP_ID_MMETSP1318-20131121_17087_1_TAXON_ID_552666_ORGANISM_"Partenskyella_glossopodia_Strain_RCC365"_LENGTH_362_DNA_ID_CAMNT_0043080361_DNA_START_1_DNA_END_1087_DNA_ORIENTATION_-
FLCN...VTYDTSLPEP.HFH...MKM..LRYP...Y..E.E..........D..RL.TR
....Y............CA....S..Y..L..DL.........K..RHF...........
............DVT...P........EQ...LL............GV....PIDL..ID
........................VDR.Y..M............................
.........................N..QG............RQ.........RHMH.PE
DQ..V....LF...E.........DAK.................................
............................................................
.....................................................EKK-...
...........................-................................
.--...SRA..K...........DWTPT.PW.LRK.........................
QRI.LD.NNLYDKTN..........KH.VS...KVEQNaa.......qlQAVKKKR.EE.
............................................................
............RLKEGTKE.GQIKKIV........KSFM..SA................
...........KTV..P................................KH...PT....
N.K..N...LK...PVT.VV..DLY...P.......CEN.........YQDA........
....QYTW.VQF.VE.EDM.QPR.................INPQ---.............
.....---...-.....----E......................................
..............................I.......L.V...HC.L....TT--....
......................--D..DHTI....YNIDAD...N.V.-.-.....-..-
----........................................................
............................................................
......---Q....ERE............YVWDQEC......S.RVA...GI......D.
.-KY..............................VNKIFLAV..................
...............ND......G...K..AE............................
.........YAS..YQ.R.KLILGKRGKSVK.LAh........................e
LQSRAQR.....IK......IAVK...A....PM.N....TEA...D.EA.E.---.---
--
>EP00473_Plasmodiophora_brassicae_P004509_CEP00315_pep_supercontig_pbe3.h15_scaffold_39_102858_103926_-1_gene_PBRA_008049_transcript_CEP00315_gene_biotype_protein_coding_transcript_biotype_protein_coding_description_hypothetical_protein
FMGD...VDMRVDLPEV.PCD...GKL..LRMP...V..D.M..........D..RI.VA
....F............CA....S..S..L..EV.........R..TKT...........
............ELF...T........EW...DL............SI....PIEA..ID
........................PDA.Y..A............................
.........................L.hPS............GS.........TELH.PD
DE..V....LV...S.........LAK.................................
............................................................
.....................................................DLMK...
...........................Tgrs..........................ait
rRR...EQA..Q...........EAPVA.KW.FRK.........................
PEI.MS.SNLFATTA..........VA.K-...---RK..........dSIPEANG.PA.
............................................................
............QKANADPD.AISHRVE........ESFA..VH................
...........RRR..P................................VH...AT....
N.K..N...LE...AVS.VL..PVY...P.......DLD.........LGKL........
....KLSH.VMF.DR.-PV.PIP.................PGKT---.............
.....---...-.....RMDSS......................................
..............................G.......L.L...VQ.-....-AGE....
......................PQS..RTKD....LYTQST...-.-.-.-.....-..-
----........................................................
............................................................
......--GA....TSA............YDWTARY......T.QTM...PS......T.
.APD.............................sKDRVFFMV..................
...............TP......S...S..VL............................
.........YGS..LA.S.RESLQKVTNVDQ.LTd.......................de
R------.....--......----...-....--.-....---...-.--.-.---.---
--
>EP00474_Spongospora_subterranea_P009149_CRZ09607.1_hypothetical_protein_partial_Spongospora_subterranea
FLGE...VEMRVELPPP.PSD...GKL..LKYP...L..D.S..........D..RL.YA
....F............SS....S..S..L..EM.........R..LKP...........
............ELY...A........ER...DL............GI....PIEA..ID
........................PNA.Y..A............................
.........................L..DA...........sAP.........LEMH.PD
DE..L....LL...S.........LSK.................................
............................................................
.....................................................DCMK...
...........................Sdraa.........................iar
rRD...QNQ..P...........EFPVA.RW.FRK.........................
PEI.MS.NSLFTSVP.........fKG.DS...IRENN...........-----GR.AG.
............................................................
............SATPTDTE.SVIQQIE........ESFV..QH................
...........RGR..P................................IH...SS....
N.P..N...LE...AVS.VL..PIY...P.......NED.........LSEL........
....RLSH.IMF.DR.PSS.DQH.................RDSE---.............
.....---...G.....DSSAN......................................
..............................G.......I.L...LA.-....-TDN....
......................--P..RVKD....FFTLTG...S.S.-.-.....-..-
----........................................................
............................................................
......----....KTE............YSWCARY......S.ETM...PS......V.
vPDA..............................KDKLFLML..................
...............TP......S...A..AL............................
.........YGD..LA.T.RESLQKVSNVDS.LLe.......................ee
RQKIPSS.....--......----...-....--.-....---...-.--.-.---.---
--
>EP00475_Leptophrys_vorax_P018729_TRINITY_DN25607_c0_g1_i1.p1_TRINITY_DN25607_c0_g1_TRINITY_DN25607_c0_g1_i1.p1_ORF_type_complete_len_454_score_116.63_TRINITY_DN25607_c0_g1_i1_48-1409
----...-TWQVGLPSI.PVP...MKM..LNVP...M..D.P..........N..RL.LK
....P............VS....L..S..L..DL.........Y..GRI...........
............PLL...P........DP...FH............AI....PGDG..MD
........................PLA.H..A............................
.........................K..QR............N-.........AKVD.LE
DQ..K....LL...M.........DLS.................................
............................................................
.....................................................QRTS...
...........................Nr...............................
lNK...RKGfpA...........EEKIP.PK.LPN.........................
AAP.IS.SVGARRPS..........A-.--...-VTR-...........------K.EP.
............................................................
............QKDIENIE.EFVNFIN........DSFV..DF................
...........SDL..S................................AL...PQ....
K.P..N...SK...IRK.VY..PL-...-.......QVI.........KGFK........
....QFVN.VSF.DK.PLS.KDK.................SKQ----.............
.....---...-.....----N......................................
..............................A.......F.V...YH.V....--AG....
......................--S..SNNS....AMLYER...N.G.-.-.....-..-
----........................................................
............................................................
......-GSN....EAD............FHSLHNL......K.IAR...SG......V.
.EGQ..............................EKECFLIRd.................
..............lDD......N...Q..AY............................
.........LSQ..IN.F.RYTMNKKQKTVT.MQ..........................
-------.....--......----...-....--.-....---...-.--.-.---.---
--
>EP00480_Reticulomyxa_filosa_P018877_ETO15975.1_hypothetical_protein_RFI_21387_Reticulomyxa_filosa
----...----------.---...---..----...-..-.-..........-..--.--
....-............--....-..-..-..--.........-..---...........
............---...-........--...--............--....----..--
........................---.-..-............................
.........................-..--............--.........----.--
--..-....--...-.........---.................................
............................................................
.....................................................----...
...........................-................................
.--...---..-...........-----.--.---.........................
---.--.--------..........--.--...-----...........-------.--.
............................................................
............ASEASDKQ.RLIKEIR........QTFK..DV................
...........KIA..Van............................mhKH...PK....
K.P..N...VT...LVE.AL..DVF...P.......HDQ.........LFLS........
....KYTH.VHF.SH.HPN.TQT.................KKLPFMPktk..........
.mkqaKMA...N.....QVIEHailresfhnkpdtfn.......................
..............sgtaniksehddndndD.......-.-...--.-....----....
......................---..----....------...-.-.-.-.....-..-
---Dgerkamktsdepprhaele.....................................
..............................................akewenhwfslyap
npesekNADH....VKE............YEWVSEY......T.PTS...RY......P.
.---..............................IDSQFLVI..................
...............GQ......D...E..VY............................
.........YAK..YH.E.KIKLRHRPTD--.--..........................
-------.....--......----...-....--.-....---...-.--.-.---.---
--
>EP00484_Ammonia_sp_Unknown_P023970_CAMPEP_0197039924_NCGR_PEP_ID_MMETSP1384-20130603_16692_1_TAXON_ID_29189_ORGANISM_"Ammonia_sp."_LENGTH_532_DNA_ID_CAMNT_0042470599_DNA_START_56_DNA_END_1654_DNA_ORIENTATION_
FLCT...PKYRARLPSP.PLR...CKF..LTYP...H..E.K..........N..RF.TK
....Y............CA....S..S..L..EL.........N..YNW...........
............EMH...H........DS...LF............PL....PLDL..MD
........................PDY.Y..N............................
.........................P..LK............-R.........ADPN.ND
DE..G....IN...H.........TED.................................
............................................................
.....................................................NRIR...
...........................Qlledr.......................eyrr
tAK...EEH..T...........LPEQE.AF.LLQ.........................
TQY.LT.GGQEYELTe........lQR.KEy.dATSRKrr......dsrS------.-Sn
kryrefdded..................................................
vdnvyggyksrrQAPARHNA.HSLDNVK........QTFI..DV................
...........QNI..T................................RH...PI....
-.R..G...VK...VEK.AF..DVF...P.......HEV.........LLDY........
....EYTH.IQF.DN.NPV.QHI.................KKCNFMPkyk..........
.eermQKA...S.....ECVNE......................................
..............................C.......L.L...RC.V....NQKG....
.....................iEKD..RLKQ....SKQEND...D.E.D.D.....E..D
EEEAqrkkkekaadssekdp........................................
.................................................dwfslyatdgs
mrvneeEESM....TKR............FEWTAEY......V.PSG...WQ......K.
.E--..............................KRHFILIPkd................
............gntEH......D...E..VM............................
.........YGN..YE.N.RISLRHRPTDLG.QE..........................
-------.....--......----...-....--.-....---...-.--.-.---.---
--
>EP00485_Elphidium_margaritaceum_P017851_CAMPEP_0202728210_NCGR_PEP_ID_MMETSP1385-20130828_185512_1_ASSEMBLY_ACC_CAM_ASM_000861_TAXON_ID_933848_ORGANISM_"Elphidium_margaritaceum"_LENGTH_563_DNA_ID_CAMNT_0049394457_DNA_START_15_DNA_END_1702_DNA_ORIENTATION_
FLCT...PKHRARLPPP.PLH...CKF..LKYP...H..S.T..........H..RF.TK
....Y............CA....S..S..L..EL.........N..YAW...........
............QLH...H........DA...LF............PI....PMDL..MD
........................PDY.Y..Nplk.........................
......................radP..-Nd..........eDE.........PLNH.AQ
DE..Q....IL...K.........MLD.................................
............................................................
.....................................................DREN...
...........................Rk...............................
nAK...DET..F...........LPEQE.AF.LLQ.........................
TQY.LT.GGQEYELT..........DA.QR...-KEYEidar...rhrhSQQQQQR.QAn
hrrsrsdadmdmdvdeygxtvspqsafixxxxxxxqrkeyeidarrhrhsqqqqqrqanh
rrsrsdaaddeyGAQYRHNP.HSLANVK........QTFI..DV................
...........PTV..D................................VH...PV....
R.K..-...VK...MAK.VF..DVY...P.......HGD.........LLDI........
....EYSH.IQF.DI.APA.QQT.................KKCSFMPkyk..........
.eermQRA...T.....QAVQE......................................
..............................S.......L.L...RC.V....NQKG....
.....................vERE..RLKQ....SKQEMD...E.D.E.E.....D..-
---Ddvkkaagneadwf...........................................
.....................................................slyatdg
rrklvhDDEE....TQK............FEWTAEF......K.PSA...WT......R.
.---..............................PKQHILVIpk................
............astEY......D...E..VY............................
.........YAM..FE.N.RISLRHRPTD--.--..........................
-------.....--......----...-....--.-....---...-.--.-.---.---
--
>EP00499_Haloplacidia_sp_CaronLabIsolate_P011264_CAMPEP_0196771186_NCGR_PEP_ID_MMETSP1104-20130614_1545_1_TAXON_ID_33652_ORGANISM_"Cafeteria_sp._Strain_Caron_Lab_Isolate"_LENGTH_471_DNA_ID_CAMNT_0042141303_DNA_START_1_DNA_END_1416_DNA_ORIENTATION_-
FVCQ...LRFRTELPDV.PCE...PKM..VKFP...H..D.P..........K..RF.TR
....Y............SA....P..S..F..ER.........E..FEY...........
............EIH...E........EP...DL............GV....PIDL..ID
........................VEQ.Y..Q............................
.........................P..MP............G-.........QELA.EA
DR..A....LL...V.........DEA.................................
............................................................
.....................................................TSPR...
...........................K................................
rRR...GPA..P...........ELTNV.SW.LRR.........................
TTY.IA.NSLSDEAK..........QG.--...-ADSGlg.......gpPQ-----.-Ps
............................................................
..........plSSRRPSQA.AMLRAID........RSFA..DA................
...........AAE..P................................RH...PT....
N.P..N...AR...PVR.SL..PVL...P.......DLR.........VWGG........
....SMVH.VTF.DA.HPT.LGG.................RPLRRGSa............
...ahEER...S.....LLADA......................................
..............................A.......L.L...RA.H....APAS....
......................-GD..LRGA....LYLHAS...A.A.D.A.....H..R
TVEHgvrare..................................................
...........................................................a
gdeeevAAAA....VAK............MRPDRQY......L.MGI...RQ......L.
.PD-..............................HEHFVAGWa.................
..............pDG......S...R..VT............................
.........LVP..IA.S.QILMRRAADKER.L-..........................
-DSVFGP.....VV......VRRR...P....MG.T....EEK...A.AW.E.EQR.AVL
--
>EP00500_Bicosoecida_sp_ms1_P003913_CAMPEP_0203813590_NCGR_PEP_ID_MMETSP0115-20131106_4806_1_ASSEMBLY_ACC_CAM_ASM_000227_TAXON_ID_33651_ORGANISM_"Bicosoecid_sp_Strain_ms1"_LENGTH_234_DNA_ID_CAMNT_0050722463_DNA_START_1_DNA_END_700_DNA_ORIENTATION_
FICP...VEFDNTLPDV.PFD...PKF..LPFP...F..E.P..........N..RL.YR
....Y............DHa.rgS..S..L..EQ.........S..HKF...........
............ALH...G........DA...PL............A-....AIPL..ID
........................PRD.Y..V............................
.........................A..PSd..........aAR.........PPLS.AA
DA..A....IT...D.........AAL.................................
............................................................
.....................................................AVPA...
...........................Sa..............................k
aKG...RDK.iA...........EKSRV.SW.MMA.........................
GEV.IV.NDFSESAV..........VS.TN..eDAEAV..........aMVEAELR.E-.
............................................................
............LEERTASV.PKAERIE........RSFA..AV................
...........SDD..Va..............................vVN...PK....
-.-..-...--...---.--..---...-.......---.........----........
....----.---.--.---.---.................-------.............
.....---...-.....-----......................................
..............................-.......-.-...--.-....----....
......................---..----....------...-.-.-.-.....-..-
----........................................................
............................................................
......----....---............-------......-.---...--......-.
.---..............................--------..................
...............--......-...-..--............................
.........---..--.-.------------.--..........................
-------.....--......----...-....--.-....---...-.--.-.---.---
--
>EP00503_Blastocystis_sp_subtype4-isolateWR1_P002775_XP_014527369.1_hypothetical_protein_JH06_5529_Blastocystis_sp._subtype_4
----...-----SLPEI.PIG...PKF..LNIP...F..D.N..........S..GL.SE
....F............AP...dS..S..V..YS.........D..YKW...........
............PVH...F........SL...KQ............-V....PLPF..IG
........................YDK.Y..S............................
.........................Q..PE...........gVK.........KTIS.PE
DA..A....LF...V.........ELE.................................
............................................................
.....................................................DEES...
...........................-................................
.-N...VRS..S...........SEPTG.SW.LRF.........................
MEY.GD.GSIVTPPS..........SH.--...--EAA...........LALTGME.--.
............................................................
............EERSEITE.PKLDRIE........KSFS..H-................
...........-ST..P................................VH...RD....
S.P..S...LV...AEC.VW..EVF...P.......EES.........CCCF........
....DYGLiVHY.EG.TPG.EVD.................RDAL---.............
.....---...-.....-----......................................
..............................-.......-.-...--.-....----....
......................---..----....------...-.-.-.-.....-..-
----........................................................
............................................................
......----....---............-------......-.---...--......-.
.---..............................--------..................
...............--......-...-..--............................
.........---..--.-.------------.--..........................
-------.....--......----...-....--.-....---...-.--.-.---.---
--
>EP00504_Blastocystis_sp_subtype7-strainB_P005785_XP_012899368.1_uncharacterized_protein_Blastocystis_hominis
FMCN...LEMGNDIPEI.PVG...PRF..LNIP...F..D.S..........S..GL.SE
....F............LP...eS..S..V..YT.........D..YRW...........
............PVH...F........SI...RQ............-V....DFPI..IG
........................YDK.Y..S............................
.........................Q.aGP............VK.........ESMS.PE
DQ..V....LF...A.........DLD.................................
............................................................
.....................................................ENEK...
...........................-................................
.--...SNL..I...........NETPD.SW.LRF.........................
MEY.GS.LSTTTKQP..........SR.SS...QPS--...........-------.--.
............................................................
............SPRSSPAS.SKKERIE........QSFA..PI................
...........P--..L................................TR...PD....
N.P..N...VV...AEA.VW..EVL...P.......DEV.........SACF........
....DYRL.VRF.ED.DGN.QSD.................EL-----.............
.....---...-.....----N......................................
..............................S.......F.L...R-.F....HQAH....
......................-GI..NYCE....QLKPAA...S.S.G.A.....S..-
----........................................................
............................................................
......-RKE....EQV............LEWQRSY......D.CSQ...IRp...irG.
.EAS..............................KEIIALDWdp................
.............esQG......G...I..AR............................
.........YIP..LM.N.DYVYSLMGHKAS.RR..........................
--TENVG.....IE......VEKV...K....VR.E....TEK...Y.EM.-.---.---
--
>EP00510_Aplanochytrium_minuta_P004074_CAMPEP_0184024228_NCGR_PEP_ID_MMETSP0954-20121128_11935_1_TAXON_ID_627963_ORGANISM_"Aplanochytrium_sp_Strain_PBS07"_LENGTH_472_DNA_ID_CAMNT_0026307471_DNA_START_116_DNA_END_1534_DNA_ORIENTATION_
YLVD...LKYYNNLPPV.PFD...PKF..MKIN...F..P.R..........D..RL.YK
....Y............KL...kN..S..L..EQ.........S..YQY...........
............RIH...I........EP...DI............GP....PIHL..ID
........................PKS.A..S............................
.........................V..PN............--.........VPLA.EE
DR..E....LL...K.........DDD.................................
............................................................
.....................................................DHFVkg.
........................snyAhlgnddg...................ipdler
fVK...TAE..R...........ARRGR.SW.LLK.........................
TQY.LD.NNLKKSVH..........NY.TS...--EAD...........-IVRRKR.EEf
es..........................................................
.........emkAYEKESQK.PLKERIL........ETFE..VAg...............
..........sDEL..P................................KH...--....
K.K..G...LK...PVK.IL..DVV...P.......SLD.........LCEN........
....EYYH.VSF.DS.PNI.LPE.................DSDKLQD.............
.....---...R.....SSKAK......................................
..............................Y.......I.L...NH.S....RLF-....
......................TKG..NNVA....LLIPTS...K.K.S.L.....L..D
DDDEn.......................................................
............................................................
....vsENLN....LKR............LREVREF......Q.YSV...RQ......H.
.GI-..............................NERFAFLWdqtpa.............
.........kevnqvKR......G...T..VS............................
.........FLR..LEeA.GVEMKRQSTSNK.KS..........................
-RKQAQE.....YD......LKER...P....LN.D....EEN...E.SR.K.KRK.TEL
--
>EP00511_Aplanochytrium_stocchinoi_P004314_CAMPEP_0204827924_NCGR_PEP_ID_MMETSP1346-20131115_5466_1_ASSEMBLY_ACC_CAM_ASM_000771_TAXON_ID_215587_ORGANISM_"Aplanochytrium_stocchinoi_Strain_GSBS06"_LENGTH_488_DNA_ID_CAMNT_0051956615_DNA_START_216_DNA_END_1682_DNA_ORIENTATION_
-LVE...LKYSNTLPEV.PFE...PKF..LKIN...F..P.R..........D..RF.YK
....Y............KE...kS..S..L..EQ.........S..YQY...........
............RIH...I........EP...DI............GP....PIHL..ID
........................PIS.A..S............................
.........................I..PN............--.........VKLA.EE
DR..A....LL...R.........DDD.................................
............................................................
.....................................................GDGRtts
.......................sffkRpgaeek....................lpglkk
fVQ...NAE..R...........ARVGK.SW.LLK.........................
TQY.LD.NNLHKSVH..........NY.TS...EADNVrr......kraEFEKELK.--.
............................................................
............EQLNQAEK.PMKQRIL........ESFQ..FA................
...........NSDalP................................VH...R-....
N.K..S...LK...PVK.VF..NVL...P.......SLQ.........LCEN........
....EYFH.VVF.DG.KNI.LPE.................NIKKESGa............
...aiS--...-.....-KKEK......................................
..............................I.......M.L...--.Y....HNRL....
.....................fTKG..NNVA....LLLPVE...M.E.K.Vl...gD..D
ED-Dnn......................................................
............................................................
....pkEPFN....LKR............LREVREF......K.YNV...RN......Y.
.N-T..............................NERFAFVWdaaaa.............
.........kekeevKI......G...S..VR............................
.........FLR..LEeA.GLEMKRVSTSAA.VNtgr...................krpr
KEKQPQE.....YN......LKER...E....LN.D....EEK...E.SR.K.VRK.TEL
T-
>EP00512_Aurantiochytrium_limacinum_P004832_CAMPEP_0171497196_NCGR_PEP_ID_MMETSP0958-20121227_7131_1_TAXON_ID_87120_ORGANISM_"Aurantiochytrium_limacinum_Strain_ATCCMYA-1381"_LENGTH_595_DNA_ID_CAMNT_0012031399_DNA_START_116_DNA_END_1903_DNA_ORIENTATION_
FVVD...LRYRNDLPEP.PCD...PKF..LKIP...S..Q.V..........E..SM.FK
....Y............HF....S..S..M..ER.........A..YKH...........
............KIY...L........KP...TL............GP....AVNL..MD
........................PRT.A..E............................
.........................I..PG............--.........VPMH.KA
DK..H....LL...R.........KDT.................................
............................................................
.....................................................EDDVglg
n......................gtsgSgqvrrri..................gndmsmr
nIQ...NSM..A...........VRANK.HW.LRK.........................
TEY.LD.NNQFQTSH..........RV.IS..qTQEIDqr.......raLLMQQMK.K-.
............................................................
............AEGNRTLK.SKTERIE........DQFA..SA................
...........RTL..P................................VH...QT....
N.P..S...LK...PVR.IF..NIE...P.......DIE.........LNLQ........
....RLFH.ISFtDE.SAL.EDR.................PRAEKSKenggq.......a
iaqytPEQ...R.....KVLSH......................................
..............................A.......L.L...EQ.L....HTDA....
......................--P..EQIS....LIVPAT...E.E.D.D.....K..K
MGVKrsaldldddd..............................................
........................................................edmd
dlerskSSGG....EQK............YRWVRDY......Q.YDY...RN......G.
.---..............................GTKFAFLWdrqav.............
.........dapasaAKp...vyG...K..VR............................
.........FVE..LEpT.FITLTRNQTDRF.NT..........................
HLSRVKR.....IR......LDRR...E....LN.D....DEE...K.DR.Q.ERL.DEM
E-
>EP00513_Hondaea_fermentalgiana_P011474_GBG34948.1_RNA_polymerase_II-associated_factor_1-like_Hondaea_fermentalgiana
FLVE...LKYRNELPPP.PCD...PKF..LKIP...S..Q.V..........E..SM.FK
....Y............HF....S..S..M..ER.........S..YRH...........
............KIY...L........KP...TI............GP....AVNL..MD
........................PRT.A..E............................
.........................L..DG............--.........VKLS.AA
DR..R....LL...R.........RDT.................................
............................................................
.....................................................EDDFana
.......................ngagGegplrri..................gndmsqr
nTH...KTM..A...........VRANK.HW.LRK.........................
TEY.ID.NNQFQMSH..........RA.MS..mLQENNqr.......msALMQRKK.Q-.
............................................................
............VEGNRSLK.PKTERIE........DQFA..KA................
...........RTL..P................................VH...QS....
N.P..N...LK...PVR.IF..NIE...P.......DME.........FNLQ........
....RVYH.ISFsDE.SAL.EDR.................PGGAKAKaqggq.......h
laqysEGQ...R.....KMLSR......................................
..............................A.......L.L...EQ.L....HDDE....
......................--P..EQIS....FLVPAD...R.D.N.A.....G..N
KRSApddqdede................................................
..........................................................em
ddlerpANRE....SNQ............FRWVRDY......Q.YDY...RE......G.
.---..............................GVKFAFVWdkkat.............
.........tapasaAKp...vyS...K..VR............................
.........FVE..LEpT.LISLTRNQTDRF.DT..........................
KASRAKR.....LR......VERR...D....FN.S....DEQ...A.YR.Q.EML.DDL
E-
>EP00514_Thraustochytrium_sp_LLF1b_P000146_CAMPEP_0184523284_NCGR_PEP_ID_MMETSP0198_2-20121128_8793_1_TAXON_ID_1112570_ORGANISM_"Thraustochytrium_sp._Strain_LLF1b"_LENGTH_596_DNA_ID_CAMNT_0026914287_DNA_START_1_DNA_END_1791_DNA_ORIENTATION_
FLND...LRFRNDLPLP.PVD...PRF..IKIP...Q..N.A..........E..RL.FK
....Y............HI....T..S..L..EQ.........N..YKY...........
............RVH...L........EP...AV............GN....AIHL..ID
........................PRT.A..E............................
.........................V..RG............--.........TALA.PQ
DK..H....IL...R.........RET.................................
............................................................
.....................................................DEVQeff
qs....................afgqgTkklsafg...................ntmslr
nLG...KSG..K...........VRQGK.HW.LRK.........................
TEY.ID.NDQAVSMH..........NYaTS...SAENQ..........kKLAQLEK.EQk
............................................................
...........lIQGNIQRL.TKTERIA........KSFE..VA................
...........KKD..P................................VH...HS....
N.K..S...LK...PVK.IF..KVL...P.......SLE.........LAAH........
....ALFQ.VNF.ID.ENI.MDDknt...........sagV-----Ssspkrkr...grv
aveysEEQ...R.....RALEG......................................
..............................S.......L.L...EE.V....NNDE....
.....................sTDG..TLIS....LLIPAS...D.X.A.S.....GslK
KK-Skqavttdkdgnasdsdkdsa....................................
..............................................fddsdsddekenag
anaagsSDQN....GTS............LKWVRDY......E.YRT...QQ......F.
.PP-..............................RTRYGLVWkkssl.............
.........stqgtaNDp...vyS...T..VT............................
.........FAK..VEpV.RLDMSRSQRDKY.DI..........................
VATRKKR.....IK......LERR...E....LT.E....EEK...E.SQ.K.ARE.---
--
>EP00515_Schizochytrium_aggregatum_P002558_CAMPEP_0202067134_NCGR_PEP_ID_MMETSP0963-20130614_54327_1_ASSEMBLY_ACC_CAM_ASM_000494_TAXON_ID_4773_ORGANISM_"Schizochytrium_aggregatum_Strain_ATCC28209"_LENGTH_509_DNA_ID_CAMNT_0048633847_DNA_START_1_DNA_END_1526_DNA_ORIENTATION_-
----...----------.---...---..----...-..-.-..........-..--.--
....-............--....-..-..-..--.........-..---...........
............---...-........--...--............--....----..--
........................---.-..-............................
.........................-..--............--.........----.--
--..-....--...-.........---.................................
............................................................
.....................................................----...
...........................-................................
.--...ESH..K...........IRAGK.HW.LRK.........................
TEY.ID.NAQRGSIH..........NYaSG...LAENEkr.......laELEKEQK.M-.
............................................................
............ITSNTERL.SKTERIE........KSFE..AA................
...........KEA..P................................VH...QT....
D.K..S...LQ...PIK.VF..SVL...P.......NFD.........MLSH........
....PLFQ.VHF.MD.ENL.LDD.................IRVGEHKpgqkrkr...hgr
aveytEEQ...T.....NKLGS......................................
..............................S.......I.L...EA.V....HMDE....
.....................dGVD..KVIG....LLIPEG...G.D.E.T....sE..D
KDSDfdgdsdd.................................................
..........................................................el
mkpaakGAAG....GSK............LRWVRDY......V.YRP...QG......C.
.RXXxxxxxxxxxx.........xxvyrpqgcrpYERFALTWdkasl.............
.........eaagdvNNi...iyG...K..VQ............................
.........FAE..FQaA.RLEASRTQTDKY.DV..........................
DASRLKR.....IK......FSRR...D....FT.D....EER...R.EI.A.AQL.AEV
K-
>EP00515_Schizochytrium_aggregatum_P007799_CAMPEP_0202071520_NCGR_PEP_ID_MMETSP0964-20121228_1841_1_ASSEMBLY_ACC_CAM_ASM_000500_TAXON_ID_4773_ORGANISM_"Schizochytrium_aggregatum_Strain_ATCC28209"_LENGTH_514_DNA_ID_CAMNT_0048638485_DNA_START_1_DNA_END_1545_DNA_ORIENTATION_-
FLMD...LRYRNELPRP.PVD...PKF..IKIP...W..R.P..........E..KL.YE
....Y............RI....S..T..L..EQ.........H..YKY...........
............RVH...L........EP...VV............GA....PIHL..ID
........................PST.A..E............................
.........................D..TS............--.........VRLA.PE
DK..H....LL...R.........REN.................................
............................................................
.....................................................DEVQefy
rs...................atdrngTdqaplssf.................gntmsar
nLH...ESH..K...........IRAGK.HW.LRK.........................
TEY.ID.NAQRGSIH..........NYaSG...LAENEkr.......laELEKEQK.M-.
............................................................
............ITSNTERL.SKTERIE........KSFE..AA................
...........KEA..P................................VH...QT....
D.K..S...LQ...PIK.VF..SVL...P.......NFD.........MLSH........
....PLFQ.VHF.MD.ENL.LDD.................IRVGEHKpgqkrkr...hgr
aveytEEQ...T.....NKLGS......................................
..............................S.......I.L...EA.V....HMDE....
.....................dGVD..KVIG....LLIPEG...G.D.E.T....sE..D
KDSDfdgdsdd.................................................
..........................................................el
mkpaakGAAG....GSK............LRWVRDY......V.YRP...QG......C.
.RP-..............................YERFALTWdkasl.............
.........eaagdvNNi...iyG...K..VQ............................
.........FAE..FQaA.RLEASRTQTDKY.DV..........................
DASRLKR.....IK......FSRR...D....FT.D....EER...R.EI.A.AQL.AEV
K-
>EP00516_Mucochytrium_quahogii_P004603_CAMPEP_0203761570_NCGR_PEP_ID_MMETSP0098-20131031_14617_1_ASSEMBLY_ACC_CAM_ASM_000208_TAXON_ID_96639_ORGANISM_"_Strain_NY0313808BC1"_LENGTH_538_DNA_ID_CAMNT_0050655611_DNA_START_1_DNA_END_1617_DNA_ORIENTATION_
FLVD...LSLRNDLPAP.PFD...PKY..IKIP...W..N.A..........E..RL.FN
....Y............HI....S..S..L..EQ.........N..YKY...........
............RVH...L........QP...VV............GQ....PIHL..ID
........................PTT.A..E............................
.........................I..KE............--.........ARLA.DA
DK..A....LL...R.........REN.................................
............................................................
.....................................................DEVQdfy
g......................snqgArvqvst....................fgntms
lRNi.fDST..K...........IRAGK.HW.LRK.........................
TEY.IG.NNQLGNIH..........NY.TS..eALENKkr.......laHLEKSKK.Q-.
............................................................
............FELNSKNL.TKSERIE........ESFK..QA................
...........KSI..P................................KH...QT....
K.P..G...LK...PVK.MY..SLL...P.......SLK.........LAEN........
....TYFH.VSFlDE.NLL.EDQ.................QEQTKENpantnnkkrkgpi
tveysDDQ...R.....GRLSK......................................
..............................A.......V.L...QQ.I....HESE....
......................--A..SQIS....YLLPET...S.S.T.Gv...aG..K
KKRKvatenge.................................................
..........................................................dd
veeeeeE---....--EaeepaekptgegLKWVRDY......D.YNL...KE......V.
.K-P..............................FEKFALLWdkkl..............
...........esakADvhnplyG...T..VQ............................
.........FVE..LEpS.AMEMRRKQTDKY.DI..........................
IETRKKR.....IA......IERR...P....FD.A....TER...E.TH.E.DRR.REL
E-
>EP00516_Mucochytrium_quahogii_P013702_CAMPEP_0203805194_NCGR_PEP_ID_MMETSP0100_2-20121128_14076_1_ASSEMBLY_ACC_CAM_ASM_000210_TAXON_ID_96639_ORGANISM_"_Strain_NY0313808BC1"_LENGTH_570_DNA_ID_CAMNT_0050713639_DNA_START_1_DNA_END_1708_DNA_ORIENTATION_
----...----------.---...---..----...-..-.-..........-..--.--
....-............--....-..-..-..--.........-..---...........
............---...-........--...--............--....----..--
........................---.-..-............................
.........................-..--............--.........----.--
--..-....--...-.........---.................................
............................................................
.....................................................----...
...........................-................................
.--...---..K...........IRAGK.HW.LRK.........................
TEY.IG.NNQLGNIH..........NY.TS..eALENK...........KRLAHLE.KS.
............................................................
............KKQFELNS.KNLSXIE........ESFK..QA................
...........KSI..P................................KH...QT....
K.P..G...LK...PVK.MY..SLL...P.......SLK.........LAEN........
....TYFH.VSFlDE.NLL.EDQ.................QEQTKENpantnnkkrkgpi
tveysDDQ...R.....GRLSK......................................
..............................A.......V.L...QQ.I....HESE....
......................--A..SQIS....YLLPET...S.S.T.Gv...aG..K
KKRKvatenge.................................................
..........................................................dd
veeeeeE---....--EaeepaekptgegLKWVRDY......D.YNL...KE......V.
.K-P..............................FEKFALLWdkkl..............
...........esakADvhnplyG...T..VQ............................
.........FVE..LEpS.AMEMRRKQTDKY.DI..........................
IETRKKR.....IA......IERR...P....FD.A....TER...E.TH.E.DRR.REL
E-
>EP00518_Triparma_eleuthera_P004113_CAMPEP_0182453452_NCGR_PEP_ID_MMETSP1319-20130603_511_1_TAXON_ID_172717_ORGANISM_"Bolidomonas_pacifica_Strain_RCC208"_LENGTH_400_DNA_ID_CAMNT_0024651387_DNA_START_70_DNA_END_1267_DNA_ORIENTATION_-
FLVD...MSFSNSLPRP.VVG...PVF..LSSP...-..P.P..........S..AA.SS
....Y............RQ....N..D..V..DS.........T..HLW...........
............RVH...A........SK...DL............GV....DMEC..VD
........................PTV.Y..R............................
.........................Q..RKe..........aEQ.........GELE.RE
DR..D....IV...E.........WAGhggdsv...........................
............................................................
...............................................rekmerK--Aaaa
l.....................sssssSapgsvaps................ntvssris
lKR...KSS..Tfs......rvlDEAPQ.FY.MKR.........................
TTY.LA.NDIHRRVH..........AF.ES..lADERK...........KQAKKIN.EA.
............................................................
............DSASGSRS.GRGSLIG........PSFS..AA................
...........STD..Vs.............................rlRH...PL....
R.P..H...LR...AVS.AL..PLL...P.......SSA.........TWPS........
....SYCV.ADV.PQ.-PL.KKG.................MRA----.............
.....--K...R.....EDMEA......................................
..............................A.......L.I...GD.V....RHKDav..
....................rkEGK..LECS....VMLQDD...-.-.-.-.....-..-
----........................................................
............................................................
......-AGE....AGS............YRLWQSY......D.LDV...VP......L.
.KEGq............................aDTSFAIALd.................
..............fEE......G...V..AL............................
.........YQP..LT.S.KIVLTTP-----.--..........................
-------.....--......----...-....--.-....---...-.--.-.---.---
--
>EP00519_Triparma_laevis_P004033_CAMPEP_0182503276_NCGR_PEP_ID_MMETSP1321-20130603_15022_1_TAXON_ID_91990_ORGANISM_"Bolidomonas_sp._Strain_RCC1657"_LENGTH_399_DNA_ID_CAMNT_0024708419_DNA_START_1_DNA_END_1195_DNA_ORIENTATION_-
FSID...LQFSNPLPRP.ILG...PVF..KSAV...S..S.A..........S..--.TL
....W............KS....G..D..V..ES.........S..HIW...........
............RLH...T........EK...DL............GV....TIET..VD
........................PKV.Y..A............................
.........................Q..KA............TP.........PLLE.EG
DE..A....II...N.........WTG.................................
............................................................
.....................................................HEGDsvg
eaara.............rregnlggaKngtasssqrt.............rqgliklke
rKA...GSR..V..........lDEAPQ.FY.QKR.........................
TTY.LA.NDIHKRVH..........AF.ES...LADQR..........kKMAKELD.A-.
............................................................
............KAEQAASM.DAYQMIK........ASFD..AV................
...........NSR..Ggi...........................sslKH...PT....
K.P..G...LT...AVS.SL..PLL...P.......SRD.........TWPA........
....NYAI.ADI.SQ.PQQ.KKQ.................-RIS---.............
.....---...K.....ELLST......................................
..............................C.......L.I...GD.V....DQKS....
......................-AT..KLLA...nVLVEET...P.G.-.-.....-..-
----........................................................
............................................................
......--SS....ENI............YKVWQEF......D.LDV...LP......L.
.KEDn............................lDTNFVIVId.................
..............eES......G...V..CY............................
.........YHP..LS.S.KLVLTTARLSAN.KD..........................
------R.....RK......VDIR...D....LN.E....EET...L.--.-.---.---
--
[truncated: 637,518 more chars]
