# Supplementary material for: Evolution of promoter-proximal pausing enabled a new layer of transcription control
Source: bioRxiv. 2024 Oct 12:2023.02.19.529146. Preprint. [Version 2] doi: 10.1101/2023.02.19.529146 (PMC11482795; doi:10.1101/2023.02.19.529146)
Supplement: Supplement 1 [file media-1.zip › Other Supplemental Materials/Paf1/Paf1accessoryNELFqueriesalleval10_taxatrimmed_80.linsi.fasta]

>EP00004_Rigifila_ramosa_P016373_TRINITY_DN3881_c0_g1_i2.p1_TRINITY_DN3881_c0_g1_TRINITY_DN3881_c0_g1_i2.p1_ORF_type_5prime_partial_len_374_score_72.96_TRINITY_DN3881_c0_g1_i2_2-1123
------------------------------------------------------------
------------------------------------------------------------
------------------------------------------------------------
------------------------------------------------------------
------------------------------------------------------------
------------------------------------------------------------
------------------------------------------------------------
------------------------------------------------------------
------------------------------------------------------------
------------------------------------------------------------
------------------------------------------------------------
------------------------------------------------------------
------------------------------------------------------------
------------------------------------------------------------
------------------------------------------------------------
------------------------------------------------------------
-----------------------------------------GNQHRTQ------------
------------------------------------------------------------
-MAAPPRPSSQ-------------------------------------------------
--------PSSKQKP---------------------------------------------
------------------------------------------------------------
----------PQKPAQVTK-DK--------------------------------------
--P-E----------------SK-SS------------------R---------G-V---
---------------FL-CR--------------------AKYRNTL-------------
--------------------------------------PD-VPFD----CKLLDYP----
F-D-I------S-ALTT-----Y-------S-S---S--M-LER------THKA------
-----------------HMH-LTP--LQVL---PIDL--------V-D------------
---------PTI-Y-S--------------------------N-EA-MG-----------
VGT-----------------------------------R-E--CD---PEDVKLL-Q---
---------ET---L-------E-------------------------------------
-------------------------------------S----------------------
---------------------------------R---KRT---E----------------
--S------------------G-A-E-V--------NWLLK------HSY--LQ-KSE-Y
GAGFL------KRG--------ARADQ--EPGI----------------QEE--------
-----------------------EP-E--EE--DEQ--KW--------HREVE-------
-ASF-A-------AT------------------------------SH----R------P-
---------------E--H--PS--N--P-S-LVPVEVLDFFPARDA------GF-----
-----------------HYAHLEF-AV-NPF-ENA--------VQTD-----SQQPAAT-
--------------------------------EL----ALHGY-----------------
------------------------------------------------------------
-----------------A-------L--M--------R-P--------------------
-------------------------------------------D----------------
D-----LQYTM--------FYMPPN-------K---------------R--Q--------
Q----------------R------------------------------------------
------------------------------------------------------------
----------------------------K-SD------GAPQ------------------
----WRRAD------HGIKELTAAV------ND---------------------------
----------------------------P-------------------------------
-VDSY---------------------LLSWCGTSL------------SAAPSAAAD----
--G--------PSSS---------SNRVL--------------------------YHPKH
-K-HIP---------------------------------------LRQT-----------
-------------------------------------------------VMK-GKSKPKT
-------DLVT--IVL----------------------------P---------------
----------------------TE------------------------------------
------------------------------------------------------------
------------------------------------------------------------
------------------------------------------------------------
------------------------------------------------------------
------------------------------------------------------------
------------------------------------------------------------
------------------------------------------------------------
------------------------------------------------------------
------------------------------------------------------------
------------------------------------------------------------
------------------------------------------------------------
------------------------------------------------------------
------------------------------------------------------------
------------------------------------------------------------
------------------------------------------------------------
------------------------------------------------------------
------------------------------------------------------------
------------------------------------------------------------
------------------------------------------------------------
------------------------------------------------------------
------------------------------------------------------------
-----------------------------------------
>EP00005_Dracoamoeba_jomungandri_P008939_CAMPEP_0174263438_NCGR_PEP_ID_MMETSP0439-20130205_18692_1_TAXON_ID_0_ORGANISM_"Stereomyxa_ramosa_Strain_Chinc5"_LENGTH_587_DNA_ID_CAMNT_0015348779_DNA_START_1_DNA_END_1763_DNA_ORIENTATION_
------------------------------------------------------------
------------------------------------------------------------
------------------------------------------------------------
------------------------------------------------------------
------------------------------------------------------------
------------------------------------------------------------
------------------------------------------------------------
------------------------------------------------------------
------------------------------------------------------------
------------------------------------------------------------
------------------------------------------------------------
------------------------------------------------------------
------------------------------------------------------------
------------------------------------------------------------
-----------------------------XQRKRS-------------------------
-----------------HS--------------------SDSS-----------------
-----------------------------RK------------RQRPP-TST--------
-----------------------------------------KQRNGTSSNS---------
-----KERAT--------------------------------------------------
--------KRTKRTG---------------------------------------------
------------------------------------------------------------
---------------VHTQ-SK--------------------------------------
--V-N----------------LL-KK------------------D---------S-E---
---------------FL-CR--------------------MKFGNKL-------------
--------------------------------------PD-IPFD----PKLLKYP----
F-D-P------S-RFTR-----Y-------S-T---T--S-LEI------NYQH------
-----------------VLL-TEP--DLGI---SIDL--------I-D------------
---------PST-Y-D--------------------------I-PK--------------
-NP-----------------------------------T-P--LH---PKDARLV-A---
---------FK-----------D---------------QKEA------------------
-------------------------------------T-QKP------------------
--------------------VR-----------R---SSM---M----------------
--E------------------R-P-A-V--------SWLRK-----QTEY--LS-SDF-E
STYG-----SKKK-----SKD-GTMEG--RVGI------VAEKRALE---A---------
-----------------------GT-L--HR--TRA--EV--------VRLIE-------
-NTF-E-------VA------------------------------QR----V------P-
---------------V--H--KT--N--K-S-LKPVEIIPVFPDFE---------LWSN-
-----------------QYAQVVF-DA-DPI-PQD--------LSPD-----QPDYQ---
-------QRL------------DEL-------Q-----WKMSQ-----------------
------------------------------------------------------------
-----------------A-------A--V--------K-G------F----------SAN
M-----------------------------------------GN-------TK-------
I------PFVA--------YMTPRE-------K---------------P--V--------
D----------------K----TQAQEEDEDDD---------------DDD-DFAELFGD
SEESEGSENKKETVGENTHSQELAEQEIKETQEVPSADKQSIDTMQIDEDRASKGGETEK
EQG-AVIEEERESA-----EKGKQREE-E-KEKEK----ESESEMDVEQSDKADKQEKQS
NGVAY----------DWIREYTYRA------DT---------------------------
------------------------------------------------------------
-NNSY---------------------FFVW------------------------SK----
--D---------G--------------VY--------------------------YNEVN
-S-KTL---------------------------------------LNKI-KS--------
KDA----K--------------K--------------------------SIQ-EFGRPGT
---------VW---------------------RVDR--------D---------------
-----FV------E--------KE----------------------------NFDR----
-----LDR-L-----------------E--------TLPL--------------------
------------------------------------------------------------
------------------------------------------------------------
------------------------------------------------------------
------------------------------------------------------------
------------------------------------------------------------
------------------------------------------------------------
------------------------------------------------------------
------------------------------------------------------------
------------------------------------------------------------
------------------------------------------------------------
------------------LF--DSSSPTTTIRP--------YTTNKHFS-GT--------
------------------------------------------------------------
------------LF-----------GLLNQNKTTPSTVA---------------------
------------------------------------------------------------
---------------------------------YLNVTSFR-------------------
------------------------------------------------------------
------------------------------------------------------------
------------------------------------------------------------
------------------------------------------------------------
------------------------------------------------------------
-----------------------------------------
>EP00006_Acanthamoeba_castellanii_P013899_ELR15207_pep_supercontig_Acastellanii.strNEFF_v1_scf7180000084758_676351_677944_-1_gene_ACA1_218610_transcript_ELR15207_gene_biotype_protein_coding_transcript_biotype_protein_coding_description_hypothetical_protei
------------------------------------------------------------
------------------------------------------------------------
------------------------------------------------------------
------------------------------------------------------------
------------------------------------------------------------
------------------------------------------------------------
------------------------------------------------------------
------------------------------------------------------------
------------------------------------------------------------
------------------------------------------------------------
------------------------------------------------------------
------------------------------------------------------------
------------------------------------------------------------
------------------------------------------------------------
------------------------------------------------------------
------------------------------------------------------------
------------------------------------------------------------
------------------------------------------------------------
------------------------------------------------------------
------------------------------------------------------------
------------------------------------------------------------
------------------------------------------------------------
------------------------------------------------------------
----------------------------------------MKFSNTL-------------
--------------------------------------PP-IPFD----PKLLTNP----
F-D-S------M-RFVR-----Y-------R-T---T--S-LET------SHQH------
-----------------TLH-AEP--DLGI---PIDL--------I-D------------
---------PST-Y-K--------------------------A-TP--------------
-G------------------------------------A-A--LP---PEDAVLI-Q---
---------VG-----------A---------------AETP------------------
-------------------------------------E-VKK-----KK-----------
---------------------A-----------N---VRE---K----------------
--P------------------S-T-S-V--------SWLRR-----HTEY--IS-DYE-Q
STKK-----VSRA-----DS----IEA--RVGH-------ATLKRAE---K---------
-----------------------DK-R--KR--TRE--EV--------VDAID-------
-QGF-E-------AA------------------------------KE----I------P-
---------------V--H--PT--D--P-S-LKPLEILPVFPDHD---------LWAN-
-----------------SYTLVTF-DA-DPG-RPR--------AQ---------------
-----------------------------------------KQ-----------------
------------------------------------------------------------
-----------------A-------L--L--------K-G------F----------STE
-AEAEV------------------------------------GL-------AK-------
Q------SFVA--------YLVPKN-------D---------------G--N--------
D----------------D----EGKGKKKV-----------------GDED-DE------
------------------------------------------------------------
-G--AAVEE-----------------V-D-GK-------TAE------------------
----Y----------EWVREYSFR--------K--------------D-QQH-------S
------------------------------------------------------------
--ATY---------------------FFVW------------------------DD----
--E---------S--------------VR--------------------------YNEIQ
-A-KIV---------------------------------------LDKI-KS--------
QAA----K------------D-------------------AIRRQA----------RPSH
---------SY---------------------VTTR--------N---------------
-----PT------E--------DE---L------------------------E-AM-E--
------LA-R-----------------D--------ALAP-F------------------
------------------------------------------------------------
------------------------------------------------------------
------------------------------------------------------------
------------------------------------------------------------
------------------------------------------------------------
------------------------------------------------------------
------------------------------------------------------------
------------------------------------------------------------
------------------------------------------------------------
------------------------------------------------------------
------------------------------------------------------------
------------------------------------------------------------
------------------------------------------------------------
------------------------------------------------------------
------------------------------------------------------------
------------------------------------------------------------
------------------------------------------------------------
------------------------------------------------------------
------------------------------------------------------------
------------------------------------------------------------
-----------------------------------------
>EP00009_Paramoeba_aestuarina_P000313_CAMPEP_0201510858_NCGR_PEP_ID_MMETSP0161_2-20130828_3400_1_ASSEMBLY_ACC_CAM_ASM_000251_TAXON_ID_180227_ORGANISM_"Neoparamoeba_aestuarina_Strain_SoJaBio_B1-5_56_2"_LENGTH_394_DNA_ID_CAMNT_0047906113_DNA_START_1_DNA_END
------------------------------------------------------------
------------------------------------------------------------
------------------------------------------------------------
------------------------------------------------------------
------------------------------------------------------------
------------------------------------------------------------
------------------------------------------------------------
------------------------------------------------------------
------------------------------------------------------------
------------------------------------------------------------
------------------------------------------------------------
------------------------------------------------------------
------------------------------------------------------------
------------------------------------------------------------
------------------------------------------------------------
------------------X--------------------SRRP-----------------
-----------------------------PP------------SSSSS-SSS--------
------------------------------------------------------------
---QQRKKDG--------------------------------------------------
------------------------------------------G-----------------
------------------------------------------------------------
--------GVLASAIKAAP-KE--------------------------------------
--A-E----------------RI-RK------------------Q---------S-E---
---------------FL-CV--------------------TKFNTQL-------------
--------------------------------------PD-FPFE----PKNLRFP----
F-S-E------N-RFIK-----Y-------R-S---T--S-LEK------SWKR------
-----------------PIY-TTP--TLGI---NLDM--------I-D------------
---------PDV-Y-A--------------------------T-PA-HH-----------
HQS-----------------------------------A-R--LD---EVDEEIV-R---
---------DT-----------G---------------STAR------------------
------------------------------------------------------------
-------------------------------------VRN---Q----------------
--F------------------R-P-D-V--------PWLRK------AEY--FT-PMV-E
TQRF-------EG-----TGNQNGKEE--NVAP---------------------------
-----------------------KE-E--II--LPE--ER--------ARRIS-------
-RSF-D-------TP------------------------------AT-------------
--------------FT--H--PT--R--K-D-LKAVEVLPLLPAFA---------LSFT-
-----------------ANHRMAF-DP-DPL-QDT--------PKHA-------------
-------------------------------DK---------------------------
------------------------------------------------------------
-----------------G-------L--L--------E-T------V----------TKE
G--------------------------------------------------TH-------
Q------KLAV--------LSVPDG-------D---------------P--V--------
P----------------V----TGEEEEEE------------------------------
------------------------------------------------------------
-------EE-----------------G-I-ES-------NTR------------------
----Y----------KQQNIFHYKL------EEF---------------EEG-------G
------------------------------------------------------------
-QEEF---------------------VLIL------------------------EK----
--G---------A--------------CS--------------------------YLSLE
-G-VGT---------------------------------------LKRK-RD--------
EEAGG--R------------S---------------------------------------
--------------------------------IKKR--------K---------------
-------------K--------PE---T------------------------D-QQ----
-V-VL-KNYL-----------------E--------SLEE-E------------------
-------------------------------------DD------E-EEE----------
------------------------------------------------------------
------------------------------------------------------------
-----------------------EE------EE------EE-------------------
------------------------------------------------------------
------------------------------------------------------------
------------------------------------------------------------
------------------------------------------------------------
------------------------------------------------------------
-----------------------------------------------------------A
------SA------------APTEGE----------------------------------
------------------------------------------------------------
------------------------------------------------------------
------------------------------------------------------------
------------------------------------------------------------
------------------------------------------------------------
------------------------------------------------------------
------------------------------------------------------------
------------------------------------------------------------
------------------------------------------------------------
-----------------------------------------
>EP00010_Vexillifera_abyssalis_P006622_CAMPEP_0201548120_NCGR_PEP_ID_MMETSP0173_2-20130828_4637_1_ASSEMBLY_ACC_CAM_ASM_000268_TAXON_ID_218659_ORGANISM_"Vexillifera_sp._Strain_DIVA3_564_2"_LENGTH_490_DNA_ID_CAMNT_0047957397_DNA_START_1_DNA_END_1466_DNA_ORI
------------------------------------------------------------
------------------------------------------------------------
------------------------------------------------------------
------------------------------------------------------------
------------------------------------------------------------
------------------------------------------------------------
------------------------------------------------------------
------------------------------------------------------------
XVNPT-------------------------------------------------------
------------------------------------------------------------
------------------------------------------------------------
------------------------------------------------------------
------------------------------------------------------------
------------------------------------------------------------
------------------------------------------------------------
----------------LRE--------------------TQRE-----------------
-----------------L-----------AR------------QKRKE-AAARAPV----
-----------------------IESSKPLDP--------------------------SA
IAASTQRRPHKR------------------------------------------------
----PSSSSSSSAKKRHK------------------------------------------
------------------------------------------------------------
----------SSSLRIPEK-SPF-------------------------------------
----N----------------LL-KE------------------K---------S-Q---
---------------YV-NR--------------------AQFGNQL-------------
--------------------------------------PD-LPFD----EKFLKTSA---
I-S-C------D-EQVP-----F-------Q-F---L--K-LEL------TQKE------
-----------------KIL-TEK--NLGI---EIDL--------I-N------------
---------PSI-Y-H-------------------------SIHPK--------------
-------------------------------------------LETDGDIDDQLI-H---
---------AS-----------G---------------SGQR------------------
---------------------------------------KRGT-----------------
---------------NTA--SAGI---------K---RSG---V----------------
--A------------------R-P-S-V--------EWLRK------TEY--MS-SEL-G
VTYG-------RR-----TA-------------------SPVHKKVA---QQ--------
-----------------------SELMLDDA--QID--AL--------GDRVE-------
-ASF-E-------RA------------------------------RH----M------P-
---------------T--H--HA--K--K-S-LKPIQVIPLLPNFS---------LWAN-
-----------------RYVQIQF-RL-DPS-PSE--------QKMR-----NAFGVEKI
--------------------------------D---AAALTQN-----------------
------------------------------------------------------------
-----------------A-------I--L--------E-A-----------------GQD
NV----------------------------------------------------------
A------KYLA--------YHIPKP-------S---------------A--K--------
T----------------D----DTKSASSSSKGKEKDKQALFGELFGSSSD---------
-------------------------------------------------------SDND-
-----DDDEQ-------------QQQQ-S-GE-------TDE------------------
----F----------IELRKYSYST------AA--------------S------------
---------------------------------------------------------D--
-QSSY---------------------FFVL------------------------TP----
--N---------G--------------AN--------------------------YNPIQ
-K-RIQ---------------------------------------VQKR-LR--------
ATL----S------------SNN------------PSMFSDH-------FDP-TNDRPTL
VEQQPIYETVV---------------------VEKR--------P---------------
-----FT------K--------DE---N------------------------T-QR-Q--
------QI-V--------------------------------------------------
-----------------------------------------------NEX----------
------------------------------------------------------------
------------------------------------------------------------
------------------------------------------------------------
------------------------------------------------------------
------------------------------------------------------------
------------------------------------------------------------
------------------------------------------------------------
------------------------------------------------------------
------------------------------------------------------------
------------------------------------------------------------
------------------------------------------------------------
------------------------------------------------------------
------------------------------------------------------------
------------------------------------------------------------
------------------------------------------------------------
------------------------------------------------------------
------------------------------------------------------------
------------------------------------------------------------
------------------------------------------------------------
-----------------------------------------
>EP00011_Vannellida_sp_DIVA3-517-6-12_P007753_CAMPEP_0114627572_NCGR_PEP_ID_MMETSP0168-20121206_12368_1_TAXON_ID_95228_ORGANISM_"Vannella_sp._Strain_DIVA3_517_6_12"_NCGR_SAMPLE_ID_MMETSP0168_ASSEMBLY_ACC_CAM_ASM_000044_LENGTH_414_DNA_ID_CAMNT_0001838915_D
------------------------------------------------------------
------------------------------------------------------------
------------------------------------------------------------
------------------------------------------------------------
------------------------------------------------------------
------------------------------------------------------------
------------------------------------------------------------
------------------------------------------------------------
------------------------------------------------------------
------------------------------------------------------------
------------------------------------------------------------
------------------------------------------------------------
------------------------------------------------------------
------------------------------------------------------------
------------------------------------------------------------
------------------------------------------------------------
------------------------------------------------------------
------------------------------------------------------------
------------------------------------------------------------
------------------------------------------------------------
------------------------------------------------------------
------------------------------------------------------------
------------------------XE------------------E---------G-G---
---------------LP-LS--------------------AAVLERA-------------
--------------------------------------AN-VAGE----PRFLDYP----
F-D-A------L-RFVR-----Y-------K-P---T--S-LEK------NLKH------
-----------------TLL-TEA--DLGI---PIDL--------I-D------------
---------PNA-Y-A--------------------------C-SD-EQ-----------
-KA-----------------------------------A-G--LD---ARDQALL-E---
---------EK-----------A-------------------------------------
------------------------------------------------------------
---------------------E-----------Q---GKR---D----------------
--H------------------I-P-H-V--------SWLRK------TEY--MS-MDY-Q
QEPLYN-----RA-----AG---------R---------TVRAKTLA---DF--------
-----------------------QA-Q--VD--DSL--SA--------VEEID-------
-ETF-R-------LA------------------------------QE----P------P-
---------------V--H--AT--K--P-H-LTAVEVLPLLPNTS---------LWPF-
-----------------SFKQVAF-DQ-HPA-PRR--------LAAT-----GEEEAR--
-------EQK------------KQQ-------E-----ELCAA-----------------
------------------------------------------------------------
-----------------G-------V--V--------N-A------L----------QTA
DG----------------------------------------------------------
E------DYAI--------FLVPKL-------D---------------D--I--------
----------------IAV---DVEAFQE-------------------------------
------------------------------------------------------------
--------------------------Q-D-DE-------EKQ------------------
----F----------EFVREYHFHI------AS--------------Q-ADT-------N
------------------------------------------------------------
-RAEY---------------------VGCI------------------------QD----
--G---------R--------------FV--------------------------YNELD
-A-RVE---------------------------------------LRRR-TK--------
VPN----S------------Q-K-------------------------APSF-ADAVPPV
---------IR---------------------LQSV--------Q---------------
-----AT------A--------AD---K------------------------Q-AM-D--
------QR-M-----------------T--------ALRPLQVYDEF-------------
-----------------------------------------------DEEMA--------
-------DIMGG------------------------------------------------
------------------------------------------------------------
-----------------------DA------AK------EQEESGAKA------------
------------------------------------------------------------
------------------------------------------------------------
------------------------------------------------------------
------------------------------------------------------------
------------------------------------------------------------
-------------------------------------------------------QAAAD
------IF------------GSDGDDDLSDD-----------------------------
------------------------------------------------------------
------------------------------------------------------------
------------------------------------------------------------
----------------------------------------DD------------------
------------------------------------------------------------
---------------------------------------------ELDSQ----------
------------VDA---------------------------------------------
------------------------------------------------------------
------------------------------------------------------------
-----------------------------------------
>EP00012_Vannella_robusta_P008930_CAMPEP_0206199822_NCGR_PEP_ID_MMETSP0166-20121206_10497_1_ASSEMBLY_ACC_CAM_ASM_000260_TAXON_ID_95228_ORGANISM_"Vannella_robusta_Strain_DIVA3_518_3_11_1_6"_LENGTH_373_DNA_ID_CAMNT_0053618011_DNA_START_1_DNA_END_1121_DNA_OR
------------------------------------------------------------
------------------------------------------------------------
------------------------------------------------------------
------------------------------------------------------------
------------------------------------------------------------
------------------------------------------------------------
------------------------------------------------------------
------------------------------------------------------------
------------------------------------------------------------
------------------------------------------------------------
------------------------------------------------------------
------------------------------------------------------------
------------------------------------------------------------
------------------------------------------------------------
------------------------------------------------------------
------------------------------------------------------------
------------------------------------------------------------
------------------------------------------------------------
------------------------------------------------------------
------------------------------------------------------------
------------------------------------------------------------
------------------------------------------------------------
------------------------------------------------------------
------------------------------------------------------------
--------------------------------------XE-LPFD----PKLLEYP----
F-D-S------E-RHYV-----Y-------R-P---T--T-LEK------EEKQ------
-----------------IML-NEP--NLGI---PISI--------I-D------------
---------PLA-Y-Y--------------------------C-SL-EQK----E-----
--------------------------------------T-G--LD---PADLALF-N---
---------EH-----------D---------------RED-------------------
------------------------------------------------------------
---------------------------------R---EEE---E----------------
--E------------------E-S-L-V--------SWIVK------PEY--MT-ADF-R
EETLYGAP---RH----------WSQP---------------STQFR--DES--------
-----------------------ML-L--GT--DRD--VH--------IEAIE-------
-QTF-R-------DA------------------------------QD----T------P-
---------------V--H--PX--N--P-D-LKPVEVIELLPGEE---------LWGQ-
-----------------QFNHIVF-EQ-DPS-PPK--------DYFD-------------
-------TEQ------------VSA-------E-----DLCLW-----------------
------------------------------------------------------------
-----------------S-------L--I--------T-P------V----------SVD
D-----------------------------------------------------------
Q------DLAV--------FICPKL-------N---------------E--E--------
E---------------FQ----DIDIFQD-------------------------------
------------------------------------------------------------
--------------------------L-E-PE-------DRA------------------
----Y----------SAVREYTFTI------AE--------------D-----------N
------------------------------------------------------------
-RNVF---------------------ITMG------------------------DD----
--G---------K--------------AT--------------------------YNYAP
-T-RMV---------------------------------------LKKR-LK--------
KRG----E----------------------------------------------WFYPKI
---------TK---------------------LREI--------Q---------------
-----PS------D--------ED---E------------------------AMLR-N--
------ER-------------------R--------RILPRQLVDEPEDV----------
-------------------------------DMDSDLDS------E-PDD----------
------------------------------------------------------------
------------------------------------------------------------
-----------------------EQ------EE------LAKA-----------------
------------------------------------------------------------
------------------------------------------------------------
------------------------------------------------------------
------------------------------------------------------------
------------------------------------------------------------
-------------------------------------------------------HSSIF
------GE------------IDDSDEDSED------------------------------
------------------------------------------------------------
------------------------------------------------------------
------------------------------------------------------------
------------------------------------------------------------
------------------------------------------------------------
------------------------------------------------------------
------------------------------------------------------------
------------------------------------------------------------
------------------------------------------------------------
-----------------------------------------
>EP00013_Stygamoeba_regulata_P004510_CAMPEP_0177644276_NCGR_PEP_ID_MMETSP0447-20121125_8597_1_TAXON_ID_0_ORGANISM_"Stygamoeba_regulata_Strain_BSH-02190019"_LENGTH_417_DNA_ID_CAMNT_0019146617_DNA_START_1_DNA_END_1253_DNA_ORIENTATION_-
------------------------------------------------------------
------------------------------------------------------------
------------------------------------------------------------
------------------------------------------------------------
------------------------------------------------------------
------------------------------------------------------------
------------------------------------------------------------
------------------------------------------------------------
------------------------------------------------------------
------------------------------------------------------------
------------------------------------------------------------
------------------------------------------------------------
------------------------------------------------------------
------------------------------------------------------------
------------------------------------------------------------
------------------------------------------------------------
------------------------------------------------------------
------------------------------------------------------------
------XKPV--------------------------------------------------
------------------------------------------------------------
------------------------------------------------------------
--------------------TA--------------------------------------
--I-T----------------KL-RG------------------G---------S-E---
---------------FT-CP--------------------IKFLTTL-------------
--------------------------------------PD-LPFD----TKILKYP----
F-N-P------K-RFVN-----Y-------A-P---T--S-LDQ------SFKS------
-----------------PLL-SEP--DLGI---PIDM--------I-D------------
---------QEA-Y-S--------------------------C-PP--------------
-D------------------------------------A-E--LH---PTDLFLI-D---
---------TT-----------V---------------DVQQ------------------
-------------------------------------P-TTAK----QN-----------
-------------VTVPI--SK-----------R---EAK---R----------------
--D------------------R-P-N-V--------TWLRK------TEY--LS-ADY-E
NEQLYT-----RS-----KK----ADSG-----------GSQAAAKK---T---------
-----------------------EE-E--ED--NYD--DH--------IAAIE-------
-ESF-E-------EA------------------------------KR----P------P-
---------------V--H--PT--K--K-H-LQPVSIMPLLPDYS---------LMED-
-----------------NFVQTQF-DA-DPC-PVE--------MDLT-----KPDKA---
----------------------KLH-------E-----SVMAH-----------------
------------------------------------------------------------
-----------------S-------I--L--------R-V------I----------TIE
D-----------------------------------------------------------
K------KMVA--------FLLPRA-------M---------------V--K--------
K----------------A----EKAEGQSASEN------------KAADDX-DEDALFGD
--------------------------------------------------------DKES
D-----SEEDMF--------------G-E-GK-------AVD------------------
----Y----------MWVREFKFDI------EQ--------------A-QER--------
------------------------------------------------------------
--SSF---------------------VFMFDD----------------------ER----
--G---------D--------------VR--------------------------FIPVD
-A-KAN---------------------------------------LRRA-LN--------
KRK----Q------------T-Q---------------------------QI-ALSVPRA
---------VT---------------------VEMP--------S---------------
----SVDG-----Q--------AE----------------------------A-AL-EG-
------GA-L-----------------E--------DMQE--------------------
-----------------------------------DEVS------P-PDAG---------
------------------------------------------------------------
------------------------------------------------------------
-----------------------EA------D----------------------------
------------------------------------------------------------
------------------------------------------------------------
------------------------------------------------------------
------------------------------------------------------------
------------------------------------------------------------
------------------------------------------------------------
------------------------------------------------------------
------------------------------------------------------------
------------------------------------------------------------
------------------------------------------------------------
------------------------------------------------------------
------------------------------------------------------------
------------------------------------------------------------
------------------------------------------------------------
------------------------------------------------------------
------------------------------------------------------------
-----------------------------------------
>EP00013_Stygamoeba_regulata_P020275_CAMPEP_0177653672_NCGR_PEP_ID_MMETSP0447-20121125_13875_1_TAXON_ID_0_ORGANISM_"Stygamoeba_regulata_Strain_BSH-02190019"_LENGTH_654_DNA_ID_CAMNT_0019157173_DNA_START_1_DNA_END_1963_DNA_ORIENTATION_-
--------------------XS-----GAPHTSNRIAMSSKTQRVPR-------------
------------------------------------------------------------
------------------------------------------------------------
------------------------------------------------------------
------------------------------------------------------------
----------------------------RTYDVVPP------------------------
---PPS--------------------ELP----PQT-----------SYSSRRSS---AS
HRDSRDYGDSRDRRRNSRES----------RDRDPRGYD---------------------
--RPRDRYDDRERRGRDNRSSSSSSSSYRRGSGGSSQS----------------------
------------DSYRHDPPPSSYS-----------------------------------
SSSSASRP------------------------------------PASRDSSS--------
SSSARDTGYRSSSGSTAPPPVS--------------------------------------
-TTSSSRPE-------------IYDPYAV-----------------HAPSTQPAPRPPV-
----------------------------------------------------SYIMGQEP
HV-----------PEIPH-----DMMNSLWKSDQE-------------------------
---------------AAAR--------------------AEQE-----------------
-----------------------------EM------------RRREE-KEA--------
------------------------RERRERE-----------------------------
---AAERKAQEV------------------------------------------------
--------ERRRQRKAEEQ-----------------------------------------
------------------------------------------------------------
----------RLLSLPIIH-PE--------------------------------------
--E-S----------------LL-KK------------------P---------S-E---
---------------FL-VS--------------------VRYRNRL-------------
--------------------------------------PD-LPFE----AKFVDYP----
I-D-S------S-SLSK-----Y-------R-A---T--S-LEF------QHRR------
-----------------PLL-TEP--DMGV---FIDL--------V-D------------
---------PEL-Y-R--------------------------R-GE--------------
--------------------------------------V-K--LH---PDDAELL-R---
---------DE-----------T---------------SKAP------------------
------------------------------------------------------------
---------------------------------R---QSR--FH----------------
--N------------------T-R-S-A--------SWLRK------TEY--MT-GSF-G
SERMYGV----KK-----GK----ADE--KLLE-------LKAKRMR--DQM--------
-----------------------AL-D--TT--NVE--GH--------LQRVE-------
-DSF-L-------QA------------------------------RL----P------P-
---------------V--H--PT--D--P-T-AVPVQILPVFPAFE---------LAGN-
-----------------NYIRVMF-GV-DPS-PQP--------VDPN-----DPNAE---
-------QRL------------AEQ-------R-----ALCDR-----------------
------------------------------------------------------------
-----------------A-------L--L--------Q-P------L----------HTD
DN----------------------------------------------------------
K------NFAP--------YSVPVSLLA----S---------------A--S--------
R----------------K----RKRLDANPEN-------------DPDGLD---S-----
L-----------------------------------------------------FGDSEE
E----NDDE---------------STS-A-ND-------DLT------------------
----Y----------SVVREYKYER------PV--------------P-SE---------
------------------------------------------------------------
-GRDY---------------------AFVF------------------------TD----
--D---------A--------------VV--------------------------YHPVH
-A-SLR---------------------------------------VVRQ-PR--------
QYT----T------------HDKV------------------------------KLVPPE
---------ST---------------------LESA--------P---------------
-------------EA------MEE---X--------------------------------
------------------------------------------------------------
-----------------------------------------------DEX----------
------------------------------------------------------------
------------------------------------------------------------
------------------------------------------------------------
------------------------------------------------------------
------------------------------------------------------------
------------------------------------------------------------
------------------------------------------------------------
------------------------------------------------------------
------------------------------------------------------------
------------------------------------------------------------
------------------------------------------------------------
------------------------------------------------------------
------------------------------------------------------------
------------------------------------------------------------
------------------------------------------------------------
------------------------------------------------------------
------------------------------------------------------------
------------------------------------------------------------
------------------------------------------------------------
-----------------------------------------
>EP00019_Armaparvus_languidus_P012993_CAMPEP_0168582448_NCGR_PEP_ID_MMETSP0420-20121227_1985_1_TAXON_ID_498008_ORGANISM_"Pessonella_sp."_LENGTH_640_DNA_ID_CAMNT_0008616931_DNA_START_1_DNA_END_1922_DNA_ORIENTATION_
XNTA-----------------------TAFQGIHPDRMRNVTHAHNN-------------
------------------------------------------------------------
------------------------------------------------------------
------------------------------------------------------------
------------------------------------------------------------
------------------------------------------------------------
---APA------------------------------------------------------
-----------------------------------------------------RANDRRP
AAKPSGSN----------------------------------------------------
------------------------------------------------------------
------------------------------------------------------------
------------------------------------------------------------
------------------------------------------------------------
---------------------------------------------------------SVP
IS----------------------------------------------------------
----------------QSN--------------------TSRH-----------------
-----------------------------SR------------ASRSN------------
-----------------------PSTTKKQN-----------------------------
--SDIKRRQKQQ------------------------------------------------
--------AKKKREAENA------------------------------------------
------------------------------------------------------------
----------KKRKQKEMQDAA--------------------------------------
--K-NYRE---------QPDVLT-SS------------------N---------S-Q---
---------------FI-AP--------------------LPFRNTL-------------
--------------------------------------PD-LPFE----PKLVKYP----
F-D-V------M-ELIK-----Y-------Q-P---T--A-LER------DYEX------
-----------------PLI-TEP--DLGI---PLLL--------I-D------------
---------PDS-Y-N--------------------------P-PT--------------
-TK----------------------------------LQ-P--LA---PQDRALL-D---
---------VP---L-----------------------AAGA---ADG------------
-------------------------------------DVKA-------------------
--------------------AS-----------G---ARR---R----------------
--P------------------K-K-K-L--------AWLRK------TEY--LD-HAE-S
LPTX-------KA---------GLAERP---------------------ASQ--------
-----------------------NT-E--PE--TRD--AQ--------VAAIL-------
-KTF-E-------DA------------------------------QT----I------P-
---------------T--HPDPS--K--S-W-MKPVAIYEILPSET---------LWPN-
-----------------EYHEVRF-ET-EPI-TVD--------SILR-----EQTLENAS
G--------------GNKDGGSQAQTD-DNDDEDT-PDKLASN-----------------
----------TVSP----------------------------ADRDAAAAFVEY------
-----------------AQRHV---L--L--------R-P----------------DATQ
Q-------------------------R---------------------------------
E------KFID--------LYAPTR-------T---------------A--A--------
A----------------DAAR-RQRVLAHLLE-------------HGDAGDD--------
----------------------------------------------------AHESDDDL
ESVVRAPDET-------------VRAT-SGDE-----VPPRE------------------
----L----------KRRRAYHYSV------AR--------------D------------
------------------------------------------------------------
TKQRV---------------------IVTLSDDP--------------------QRV---
--D--H------T--------------AE--------------------------YTQIT
-S-QIN---------------------------------------LRPV-TQ--------
------IS-----------YGLR------------------------------DMQRPDF
---------ID---------------------RQVR------------------------
----VLS------N--------AE---T------------------------H-ER-D--
------RR-L----------I------KLGF-----EFED--------------------
-----------------------------------------------DEEVPPPS-----
------------------------------------------------------------
------------------------------------------------------------
-----------------------DATPA--QDEANNAMAEDDAQTNTSAG----------
------------------------------------------------------------
------------------------------------------------------------
--------------------ESATADADVNAD----------------------------
------------------------------------------------------------
------------------------------------------------------------
-----------------------------------------------------DEGETNV
DD-VVDAM----------FGNDDDNDDAALQPA---------------------------
------------------------------------------------------------
------------------------------------------------------------
------------------------------------------------------------
------------------------------------------------------------
-------------------TQIPEE-----------------------------------
---------------------------------------------GYESLMA--------
------------ED----------------------------------------------
------------------------------------------------------------
------------------------------------------------------------
-----------------------------------------
>EP00021_Heterostelium_album_P004587_XP_020431223.1_RNA_polymerase_II-associated_factor_1_Heterostelium_album_PN500
-------------------------------------MSQNGVNNT--------------
------------------------------------------------------------
------------------------------------------------------------
------------------------------------------------------------
------------------------------------------------------------
------------------------------------------------------------
------------------------------------------------------------
------------------------------------------------------------
------------------------------------------------------------
------------------------------------------------------------
------------------------------------------------------------
------------------------------------------------------------
---------------------------------------------NHNSNNNNNNN----
------------------------------------------------------------
----------------------NHHNSSQKPRPST-------------------------
-----------------DS--------------------TASS-----------------
-----------------------------SS------------HSRHS-SSGGHS-----
---------------------HGHGHHGHHH-----------SSSSSS------------
-----GKRDS--------------------------------------------------
--------TSASLPG---------------------------------------------
------------------------------------------------------------
-------------SSQSHK-RA--------------------------------------
--S-T----------------SS-SS------------------G---------S-D---
---------------YA-CQ--------------------LRLSNKL-------------
--------------------------------------AD-TPFD----PKFLVIP----
S-D-F------N-KFVH-----Y-------K-T---T--S-LEK------NYKY------
-----------------PLL-TEP--NLGI---PIEL--------I-D------------
---------PEV-Y-N--------------------------I-PK--------------
-TK-----------------------------------V-A--VP---EEDQPLL-R---
---------SL-----------D---------------EQDA------------------
-------------------------------------E-LRR--AP--------------
--------------------IN-----------R---GSA---L----------------
--L------------------R-P-A-V--------SWLRK------TEY--LS-SHD-N
QMGR-----PVKR----------ASES-------------NAPTSTQ---S---------
-----------------------PY-Q--QQ--QQQDAAD--------IVLVE-------
-NTF-D-------AI------------------------------NN----TN-----F-
---------------V--H--PT--N--P-S-LKPVSILPVFPDFD---------LWAN-
-----------------DYTETVF-DA-DPL-ELP--------PDNM-----RGEKFH--
-------EYI------------QEQ-------A-----YIRSK-----------------
------------------------------------------------------------
-----------------G-------I--I--------K-G------I----------T--
------------------------------------------------------------
D------KFVY--------YIAPKN-------R---------------V--E--------
D----------------K----NNNNNNNNSSS---------------------------
-------------------------------------------------------LDDDL
----------------------------E-DD-------QHP------------------
----Y----------KMYKVFTSDI------FQ----------------AQ---------
------------------------------------------------------------
-EENY---------------------FMVI------------------------KD----
--D---------G--------------VY--------------------------YNRLP
-T-KVN---------------------------------------LKRV-KS--------
RDD----K------------I-L-----------------EKKTIG----------RPEF
---------VT---------------------YESR--------E---------------
-----MT------R--------QE---I------------------------D-QK-E--
------ES-I-----------------S--------NLIK-EDRSMF-------------
-------------------------------------AS------M-KK-----------
------------------------------------------------------------
------------------------------------------------------------
------------------------------------------------------------
------------------------------------------------------------
------------------------------------------------------------
------------------------------------------------------------
------------------------------------------------------------
------------------------------------------------------------
------------------------------------------------------------
------------------------------------------------------------
------------------------------------------------------------
------------------------------------------------------------
------------------------------------------------------------
------------------------------------------------------------
------------------------------------------------------------
------------------------------------------------------------
------------------------------------------------------------
------------------------------------------------------------
------------------------------------------------------------
-----------------------------------------
>EP00022_Cavenderia_fasciculata_P004915_XP_004357212.1_RNA_polymerase_II-associated_factor_1_Cavenderia_fasciculata
------------------------------------------------------------
------------------------------------------------------------
------------------------------------------------------------
------------------------------------------------------------
------------------------------------------------------------
------------------------------------------------------------
------------------------------------------------------------
------------------------------------------------------------
------------------------------------------------------------
------------------------------------------------------------
------------------------------------------------------------
------------------------------------------------------------
------------------------------------------------------------
------------------------------------------------------------
------------------------------------------------------------
-----------------MS--------------------QTSN-----------------
-----------------------------NK------------QSSH-------------
------------------------------------------------------------
------KRP---------------------------------------------------
----------STSLD---------------------------------E-----------
------------------------------------------------------------
----------S----SSIS-AG--------------------------------------
--G-S----------------ST-ST------------------S---------N-D---
---------------FL-CS--------------------LRYDNTL-------------
--------------------------------------PD-LSFE----PKFMKIQ----
T-D-F------T-KFTS-----Y-------R-P---T--S-LER------NYKQ------
-----------------QLL-TDP--HMGI---PIDL--------I-D------------
---------LSQ-Y-A--------------------------S-LK--------------
-SNNNNNNNNNSNNNNNNNNNNNNNNNNNNNNGNSSNIS-Q--FL---KDDQMLL-Q---
---------SI-----------D---------------SMSS------------------
-------------------------------------S-IGG--SGVDNDQHAGNGSSSG
GNGSMGGVNGDAMILGKS--LE-----------G---RKTTRAS----------------
--I------------------R-P-S-V--------AWLRK------TEY--LS-TNE-T
LLGR-----PTKR-----QS----VGS--GSSSP---NVNGNQSSTT---S---------
-----------------------AT-A--TA--AAE--TD--------EEIVE-------
-NTF-Y-------NI------------------------------KN---ASQ-----F-
---------------V--H--PS--G--R-TDIKPVSILPVFPDFE---------MWSN-
-----------------SYTEVSF-DA-DPL-DLP--------PASL-----KGQDFS--
-------NYI------------AKQ-------Q-----QIRNK-----------------
------------------------------------------------------------
-----------------G-------I--I--------R-G------I----------T--
------------------------------------------------------------
D------KFVY--------FIAPKN-------E---------------L--E--------
E----------------N----NNNREK--------------------------------
------------------------------------------------------------
----------------------------D-ET-------PGD------------------
----Y----------KMYRVFTNDI------FV--------------Q-EN---------
------------------------------------------------------------
-NENY---------------------FMIV------------------------KD----
--D---------A--------------VY--------------------------YNRLN
-T-RVN---------------------------------------LKRV-KS--------
RDD----K------------I-L-----------------EKRTIG----------RPEY
---------VT---------------------YNTR--------E---------------
-----LT------E--------EE---K------------------------R-DK-A--
------IK-L-----------------T--------KLLE-QEKSDL-------------
-------------------------------------LI---------------------
------------------------------------------------------------
------------------------------------------------------------
------------------------------------------------------------
------------------------------------------------------------
------------------------------------------------------------
------------------------------------------------------------
------------------------------------------------------------
------------------------------------------------------------
------------------------------------------------------------
------------------------------------------------------------
------------------------------------------------------------
------------------------------------------------------------
------------------------------------------------------------
------------------------------------------------------------
------------------------------------------------------------
------------------------------------------------------------
------------------------------------------------------------
------------------------------------------------------------
------------------------------------------------------------
-----------------------------------------
>EP00023_Dictyostelium_discoideum_P011510_XP_645948.1_RNA_polymerase_II-associated_factor_1_Dictyostelium_discoideum_AX4
-------------------------------------MN---------------------
------------------------------------------------------------
------------------------------------------------------------
------------------------------------------------------------
------------------------------------------------------------
------------------------------------------------------------
------------------------------------------------------------
------------------------------------------------------------
------------------------------------------------------------
------------------------------------------------------------
------------------------------------------------------------
--TTTSSSSNNTTAQ---------------------------------------------
------------------------------------------------QANSGNGNIG--
-------------------------------------------------------GTALY
NN--------------------NTAGVRPPPPPPS-------------------------
-----------------SS--------------------SSSS-----------------
-----------------------------SQ------------TNKSH-TNNNHH-----
-----------------------HHHHHHHH-----------------------------
------KRDIS-------------------------------------------------
--------TSSSQNSINNSN---------------------------SN-----------
------------------------------------------------------------
----------NSNSSNNNI-NK--------------------------------------
--D-P----------------IN-SK------------------I---------S-E---
---------------FQ-CK--------------------LKFQNSL-------------
--------------------------------------PE-IPFE----PKFLKLS----
S-D-F------Q-RFTQ-----Y-------K-T---T--S-LER------QYKH------
-----------------PLL-TEP--QLGI---PIDL--------I-D------------
---------PSV-Y-N--------------------------T-PK--------------
-SP-----------------------------------I-Q--VP---PGDEPLL-K---
---------PL-----------S---------------QQDL------------------
-------------------------------------E-EKN--SSA-------------
--------------------IF-----------K---KKS---E----------------
--I------------------R-P-N-V--------GWLRR------TEY--LS-KSDEN
TFGR-----PTKR-----IS----TSG--ELLTSS-S-SGSNTPNNK---Q---------
-----------------------LS-L--AQ--EQL--SD--------SVLVE-------
-NTF-D------ICA------------------------------SD----YQ-----F-
---------------V--H--PT--N--P-S-LKPVSVLQVFPDFD---------LWAN-
-----------------SFTEVTF-DS-DPL-DHF-------LPKDL-----RSDKVQ--
-------EYA------------SRH-------N-----EVRNK-----------------
------------------------------------------------------------
-----------------A-------I--V--------K-G------I----------T--
------------------------------------------------------------
D------KFVY--------FITPDL-------K---------------E--N--------
Y----------------D----VNNNND-------------F------------------
------------------------------------------------------------
----------------------------E-ID-------DSQ------------------
----Y----------KMQKVLTSDI------IT--------------D-AT---------
------------------------------------------------------------
-SQNY---------------------FFLV------------------------KN----
--D---------A--------------VY--------------------------YNPLK
-N-RVN---------------------------------------LKKI-KS--------
KDD----K------------L-L-----------------VRTKIG----------RPES
---------IT---------------------YKKR--------P---------------
-----QN------S--------KE---L------------------------D-AK-E--
------II-I-----------------N--------DLLQ-EEKAPF-------------
-------------------------------------SN------K-KLK----------
------------------------------------------------------------
------------------------------------------------------------
------------------------------------------------------------
------------------------------------------------------------
------------------------------------------------------------
------------------------------------------------------------
------------------------------------------------------------
------------------------------------------------------------
---------------------------------------------------------RSN
------KL------------SDDED-----------I-----------------------
------------------------------------------------------------
------------------------------------------------------------
------------------------------------------------------------
------------------------------------------------------------
------------------------------------------------------------
------------------------------------------------------------
------------------------------------------------------------
------------------------------------------------------------
------------------------------------------------------------
-----------------------------------------
>EP00024_Dictyostelium_purpureum_P001604_XP_003284456.1_hypothetical_protein_DICPUDRAFT_52960_Dictyostelium_purpureum
------------------------------------------------------------
------------------------------------------------------------
------------------------------------------------------------
------------------------------------------------------------
------------------------------------------------------------
------------------------------------------------------------
------------------------------------------------------------
------------------------------------------------------------
--MN--------------------------------------------------------
------------------------------------------------------------
------------------------------------------------------------
--TTTSTTSN--------------------------------------------------
--------------------------------------------------NSGNVNIG--
-------------------------------------------------------APA--
----------------------------PIRQPSK-------------------------
-----------------HT--------------------SSSS-----------------
-----------------------------SS------------SHHHH-QSQNHQ-----
-----------------------HHKKDHH------------------------------
------------------------------------------------------------
-----------------------------------------------SS-----------
------------------------------------------------------------
----------QASQSSQAS-QQ--------------------------------------
--D-I----------------IN-NK------------------P---------S-E---
---------------FQ-CK--------------------LKFQNSL-------------
--------------------------------------PE-IPFE----PKFLKIQ----
S-D-F------N-RFTQ-----Y-------K-T---T--S-LER------QYKH------
-----------------QLL-TEP--QLGI---PIDL--------I-D------------
---------PSV-Y-N--------------------------T-PK--------------
-TP-----------------------------------I-R--VP---SRDEPLL-K---
---------SL-----------S---------------VQDL------------------
-------------------------------------E-EKS--AA--------------
---------------------------------K---KKS---E----------------
--I------------------R-P-N-V--------GWLRR------TEY--LS-KADDN
TFGR----PPVKR-----AS----LPG--DITNSP-T-------NNK---Q---------
-----------------------LM-I--QE--EKV--SD--------STLVE-------
-NTF-D------ICA------------------------------SN----YV-----F-
---------------V--H--PT--N--P-S-LKPTSILPVFPDFE---------LWPN-
-----------------SFTEVAF-DT-DPL-DHY-------IPNNI-----RDDKVA--
-------EYA------------SRH-------D-----EIRNK-----------------
------------------------------------------------------------
-----------------A-------V--V--------K-G------I----------T--
------------------------------------------------------------
D------KFVY--------FITPNI-------K---------------E--N--------
N----------------S----NNNNEDDFS-----------------------------
------------------------------------------------------------
------------------------------LD-------GEQ------------------
----Y----------KMQKVLTSDI------VP--------------D-QS---------
------------------------------------------------------------
-QQNY---------------------FFMV------------------------KD----
--D---------C--------------VY--------------------------YNQLK
-N-RVN---------------------------------------LKKV-KS--------
KEE----K------------I-L-----------------IRSRIG----------QPKS
---------IT---------------------YKTR--------E---------------
-----QN------S--------KE---L------------------------Q-DK-E--
------NI-L-----------------N--------DLLQ-EEKAPF-------------
-------------------------------------SN------K-RFK----------
------------------------------------------------------------
------------------------------------------------------------
------------------------------------------------------------
------------------------------------------------------------
------------------------------------------------------------
------------------------------------------------------------
------------------------------------------------------------
------------------------------------------------------------
---------------------------------------------------------RS-
------KL------------SDDE------------------------------------
------------------------------------------------------------
------------------------------------------------------------
------------------------------------------------------------
------------------------------------------------------------
------------------------------------------------------------
------------------------------------------------------------
------------------------------------------------------------
------------------------------------------------------------
------------------------------------------------------------
-----------------------------------------
>EP00025_Tieghemostelium_lacteum_P008563_KYR01513.1_RNA_polymerase_II-associated_factor_1_Tieghemostelium_lacteum
-------------------------------------MTDQ-------------------
------------------------------------------------------------
------------------------------------------------------------
------------------------------------------------------------
------------------------------------------------------------
------------------------------------------------------------
---------------------------IP-------------------------------
------------------------------------------------------------
--PPTS------------------------------------------------------
------------------------------------------------------------
--KHNVQP----------------------------------------------------
------------------------------------------------------------
-----------------------------------------------TTTNNPNNNNN--
------------------------------------------------------------
-----------------------ITNSSNGRHNST-------------------------
-----------------SS--------------------NNRP-----------------
-------------------------------------------RTSTS------------
----------------------GHGQSSHGS-----------SSKSKP------------
-----GQKSS--------------------------------------------------
--------SVATTTS---------------------------------------------
------------------------------------------------------------
------------TSTSSNS-NV--------------------------------------
--D-----------------ILN-SI------------------D---------S-D---
---------------FN-CK--------------------LKFENSL-------------
--------------------------------------PP-IPFE----PKLLLIP----
T-D-F------S-KFIN-----Y-------R-T---T--S-MEK------SYKY------
-----------------PML-TEP--HLGI---PIEL--------I-D------------
---------PTL-Y-Y--------------------------T-PK--------------
-SK-----------------------------------L-P--IP---TEDQTLL-R---
---------SL-----------S---------------VQEE------------------
-------------------------------------E-EKS------------------
--------------------LK-----------S---VKK---P----------------
--V------------------R-P-S-V--------TWLRK------TEY--LSVTEE-N
QLGK----KPNTS-----MR--------------------PQGASNQL--A---------
-----------------------LI-E--KP--YQE--AP--------GEIIE-------
-NTF-Y-------AI------------------------------KD----EN-----F-
---------------V--H--PT--N--P-S-LKPVKILPVFPDFD---------LWAN-
-----------------QYTEVSF-DA-DPF-EAP--------PAHL-----HGEELN--
-------IYV------------KNQ-------Q-----MAREK-----------------
------------------------------------------------------------
-----------------G-------T--I--------K-G------T----------T--
------------------------------------------------------------
G------KFVY--------FISPTMVQVQPSFE---------------DDIE--------
N----------------D----NNNNNNNNN-----------------------------
-------------------------------------------------------NDSR-
-------QNKKYK-----IDQN------E-DG-------QYQ------------------
----Y----------QMQKVFTSDV------AV--------------D-KE---------
------------------------------------------------------------
-NENY---------------------FLLV------------------------KD----
--D---------A--------------VY--------------------------YNRVK
-T-RLA---------------------------------------LKRV-KS--------
KVD----K------------T-F-----------------VDKNIG----------KPEY
---------VT---------------------YESR--------Q---------------
-----LN------D--------KE---K------------------------L-ER-E--
------NT-M-----------------S--------NLLQ-EDKIPF-------------
-------------------------------------SN------K-RKI----------
------------------------------------------------------------
------------------------------------------------------------
-----------------------DS------IN---------------------------
------------------------------------------------------------
------------------------------------------------------------
------------------------------------------------------------
------------------------------------------------------------
------------------------------------------------------------
------------------------------------------------------------
------------------------------------------------------------
------------------------------------------------------------
------------------------------------------------------------
------------------------------------------------------------
------------------------------------------------------------
------------------------------------------------------------
------------------------------------------------------------
------------------------------------------------------------
------------------------------------------------------------
------------------------------------------------------------
-----------------------------------------
>EP00026_Physarum_polycephalum_P006728_Phypoly_transcript_06779.p1_GENE.Phypoly_transcript_06779_Phypoly_transcript_06779.p1_ORF_type_complete_len_567_score_129.05_Phypoly_transcript_06779_48-1703
-------------------------------------MAHARTYHGP-------------
------------------------------------------------------------
------------------------------------------------------------
------------------------------------------------------------
------------------------------------------------------------
------------------------------------------------------------
---GPAVQ-------------QPWMAPVPV---PGYPM----------------------
--------------------------------HMPQYGAP---------------GPWQA
PIMP--------------------------------------------------------
------------------------------------------------------------
---QPTRP--L---------------------------------PNQYATPM--------
PQAHITTPQVHMPTQS--------------------------------------------
-QPLLSQPL-------------LSQP----------------------------------
-------------------------------------------------------LLSQP
HM-----------AQISQP--TPTTTSTSTSSNSHPTPTPLP------VQQIPVQG----
------------DTLEQKK--------------------KERD-----------------
-----------------------------KRE-----------KERKE------------
------------------------------------------------------------
-REMRKQRES--------------------------------------------------
--------EMKKKEVHK--------------------------------H----------
------------------------------------------------------------
---------HQQQVVPKES-KA--------------------------------------
--Q-N----------------LL-KM------------------P---------S-E---
---------------FV-CK--------------------MQFRNNL-------------
--------------------------------------PD-IPFD----PKLLALP----
Q-D-P------M-RYTKC----I-------I-G---S--S-LEN------SYKH------
-----------------SIF-TEP--DLGV---PINL--------I-D------------
---------TNI-Y-K--------------------------L-PP--------------
-GMS----------------------------------K-R--LD---PEDQALV-D---
---------AT-----------V---------------ASAP------------------
-------------------------------------R-KGA------------------
----------------PF--AS-----------K---AKE---R----------------
--P------------------R-P-S-V--------SWLVK------TKY--LC-NEE-D
LPQF-------KA-----KG----VEL--APSN------YKLQRTGA---QR--------
-----------------------EL-D--IN--TPE--GH--------MRAVE-------
-DTF-E-------AA------------------------------KR----V------P-
---------------V--H--PT--N--P-A-LRVTEILPVFPDFD---------LWPN-
-----------------AYTEVVF-DS-DPI-TTL--------PHERT------------
-----EAMDD------------EDK-------Q-----YLRSN-----------------
------------------------------------------------------------
-----------------A-------I--V--------R-G------I-------------
---------------------------------------------------KG-------
Q------QLVA--------FITPTA-------T---------------R--K--------
R----------------G----RQEL----------------------------------
------------------------------------------------------------
----------------------------T-EE-------DEE------------------
----Y----------EQVNAFHFDV------AK--------------D-ADL--------
------------------------------------------------------------
-KDNF---------------------FFVF------------------------KK----
--D---------G--------------VY--------------------------YNELA
-T-RVK---------------------------------------LRKV-QS--------
KEE----K------------A-Q---------------------------LL-SIPKPSS
---------VH---------------------VACE--------E---------------
-----MA------E--------ET---K------------------------A-ER-D--
------ER-F-----------------T--------ELLQ-PASA---------------
-----------------------------------------------EESA---------
------------------------------------------------------------
------------------------------------------------------------
-----------------------DM-----------------------------------
------------------------------------------------------------
------------------------------------------------------------
------------------------------------------------------------
------------------------------------------------------------
------------------------------------------------------------
------------------------------------------------------------
------------------------------------------------------------
------------------------------------------------------------
------------------------------------------------------------
------------------------------------------------------------
------------------------------------------------------------
------------------------------------------------------------
------------------------------------------------------------
------------------------------------------------------------
------------------------------------------------------------
------------------------------------------------------------
-----------------------------------------
>EP00027_Filamoeba_sp_ATCC50430_P004756_CAMPEP_0168563902_NCGR_PEP_ID_MMETSP0413-20121227_12928_1_TAXON_ID_136452_ORGANISM_"Filamoeba_nolandi_Strain_NC-AS-23-1"_LENGTH_404_DNA_ID_CAMNT_0008595475_DNA_START_1_DNA_END_1209_DNA_ORIENTATION_-
------------------------------------------------------------
------------------------------------------------------------
------------------------------------------------------------
------------------------------------------------------------
------------------------------------------------------------
------------------------------------------------------------
------------------------------------------------------------
------------------------------------------------------------
------------------------------------------------------------
------------------------------------------------------------
------------------------------------------------------------
------------------------------------------------------------
------------------------------------------------------------
------------------------------------------------------------
------------------------------------------------------------
-----------------XS--------------------SEKD-----------------
-------------------------------------------KNQAK------------
------------------------------------------------------------
------------------------------------------------------------
------------------------------------------------------------
------------------------------------------------------------
---------LSNNNNNNSN-PA--------------------------------------
--Q-K----------------TG-TA------------------L---------N-E---
---------------FL-CK--------------------FRYFNTL-------------
--------------------------------------PD-LPFD----AKLLAYP----
F-D-E------L-RFTK-----Y-------T-T---T--S-LEK------NYKS------
-----------------QMH-TEA--DLGI---TIDL--------I-D------------
---------PSA-Y-K--------------------------T-PT--------------
-NP-----------------------------------R-P--LE---DADSKLI-V---
---------SL-----------D---------------TVEE------------------
-------------------------------------A-NGA------------------
----------------SA--ST-----------S---SSK---R----------------
--V------------------R-P-A-V--------FWLYK------TKY--IA-SDS-G
LPKR-------HA----------GTEA--K---------LPFLKNAE-------------
--------------------L--MK-E--DM--TKD--NQ--------IRAIK-------
-ATF-E-------HS------------------------------KQ----V------P-
---------------V--H--PT--Q--P-H-LKPVEVLPVLPDFH---------LWPN-
-----------------TYTQVVF-DS-DPV-GHL--------SSRS-----VNNNN---
-------NDK------------SDL-------A-----DLKNE-----------------
------------------------------------------------------------
-----------------A-------I--L--------K-G------F----------TSE
G--------------------------------------------------RN-------
M------NVVA--------YLLPKK-------R---------------K--R--------
S----------------D------------------------------------------
-------------------------------------------------------EDLF-
--------------------------D-D-EE-------GVE------------------
----Y----------EWIREYTYEV------KT--------------G-QEF--------
------------------------------------------------------------
-ADTY---------------------FFVM------------------------SD----
--N---------C--------------VT--------------------------YDEIR
-N-RVA---------------------------------------LSKV-KT--------
KDS----N----------------------------------------------FAQPSK
---------IT---------------------CVTR--------D---------------
-----MT------A--------EE---R------------------------E-LR-E--
------NK-T-----------------N--------DILQ-PELAAGFD-----------
-----------------------------------------------DHQ----------
------------------------------------------------------------
------------------------------------------------------------
-----------------------DA------D----------------------------
------------------------------------------------------------
------------------------------------------------------------
------------------------------------------------------------
------------------------------------------------------------
------------------------------------------------------------
------------------------------------------------------------
------AL------------VDDQDDSAX-------------------------------
------------------------------------------------------------
------------------------------------------------------------
------------------------------------------------------------
------------------------------------------------------------
------------------------------------------------------------
------------------------------------------------------------
------------------------------------------------------------
------------------------------------------------------------
------------------------------------------------------------
-----------------------------------------
>EP00028_Trichosphaerium_sp_Am-I-7-wt_P001547_CAMPEP_0168519750_NCGR_PEP_ID_MMETSP0405-20121227_7514_1_TAXON_ID_498012_ORGANISM_"Trichosphaerium_sp_Strain_Am-I-7_wt"_LENGTH_347_DNA_ID_CAMNT_0008540373_DNA_START_1_DNA_END_1038_DNA_ORIENTATION_-
------------------------------------------------------------
------------------------------------------------------------
------------------------------------------------------------
------------------------------------------------------------
------------------------------------------------------------
------------------------------------------------------------
------------------------------------------------------------
------------------------------------------------------------
------------------------------------------------------------
------------------------------------------------------------
------------------------------------------------------------
------------------------------------------------------------
------------------------------------------------------------
------------------------------------------------------------
------------------------------------------------------------
------------------------------------------------------------
------------------------------------------------------------
------------------------------------------------------------
------------------------------------------------------------
------------------------------------------------------------
------------------------------------------------------------
-----------------XD-AR--------------------------------------
----K---------------IKR-KP------------------E---------T-D---
---------------LV-AE--------------------IEYMNDL-------------
--------------------------------------PP-VPFP----PKFLFSD----
L-K-L--------RXTE-----Y-------NGN---C--S-LET------EYKY------
-----------------ELL-CPV--DLGV---TIDL--------I-D------------
---------PTNTY-K----------------------------KK--------------
-PG-----------------------------------A-K--LS---PEDISLI-D---
---------GT-------------------------------------------------
-------------------------------------L-K--------------------
---------------------K-----------R---GPK---N----------------
--S------------------T-P-I-V--------PWLRK------PQY--MF-NTD-A
DTLEP------RK-----EE----VDT--QXTM---------------------------
-------------------D---VG-R--NM--SLE--DR--------VNIIE-------
-NSF-V-------EA------------------------------YK----T------P-
---------------T--H--PT--N--P-N-LQPVDIIPILPNTI---------LSSN-
-----------------HYAEVVF-DT-LPK-KKV--------VASE-----DXTEEQ--
-----PVGDA------------NDK-------D-----QFVDT-----------------
------------------------------------------------------------
----------------I--------I--MEQ-----SK-------------------QLN
N--------------------------------------------------KR-------
D------APYY--------YFQPRR-------K---------------R--R--------
K----------------T------------------------------------------
------------------------------------------------------------
-------D------------------A-P-SA-------IHD------------------
----Y----------SAVRGYDKLK-----LKA--------------M-PGA--------
------------------------------------------------------------
-DDVY---------------------FFMF------------------------EN----
--D---------K--------------VT--------------------------YTPIA
-S-RIR---------------------------------------LKSQ-YK--------
EEDLD--R------------K-K-------------------------------------
---------LM---------------------VKFRSP------P---------------
-----LP------D--------SR---V------------------------N-EM-DII
------------------------------------------------------------
------------------------------------------------------------
------------------------------------------------------------
------------------------------------------------------------
-----------------------DE------HX---------------------------
------------------------------------------------------------
------------------------------------------------------------
------------------------------------------------------------
------------------------------------------------------------
------------------------------------------------------------
------------------------------------------------------------
------------------------------------------------------------
------------------------------------------------------------
------------------------------------------------------------
------------------------------------------------------------
------------------------------------------------------------
------------------------------------------------------------
------------------------------------------------------------
------------------------------------------------------------
------------------------------------------------------------
------------------------------------------------------------
-----------------------------------------
>EP00029_Vermamoeba_vermiformis_P006046_TRINITY_DN2269_c0_g1_i1.p1_TRINITY_DN2269_c0_g1_TRINITY_DN2269_c0_g1_i1.p1_ORF_type_complete_len_421_score_185.54_TRINITY_DN2269_c0_g1_i1_48-1310
-------------------------------------MSQ--------------------
------------------------------------------------------------
------------------------------------------------------------
------------------------------------------------------------
------------------------------------------------------------
------------------------------------------------------------
------------------------------------------------------------
------------------------------------------------------------
------------------------------------------------------------
------------------------------------------------------------
------------------------------------------------------------
------------------------------------------------------------
------------------------------------------------------------
------------------------------------------------------------
------------------------------------------------------------
------------------------------------------------------------
------------------------------------------------------------
------------------------------------------------------------
------------------------------------------------------------
------------------------------------------------------------
------------------------------------------------------------
----------SAKQTDKSS-TL--------------------------------------
--P-S----------------SK-TG------------------K---------T-E---
---------------FH-ID--------------------LQYINKP-------------
--------------------------------------PE-LPFD----LKFLYVP----
I-D-L------R-AHVA-----Y-------K-S---T--S-LEE------KWTH------
-----------------DLP-IEAR---GS---EIDL--------T-D------------
---------PLT-Y-T--------------------------A-FN--------------
-RRDWS--------------------------------S-A--LL---ESDRALL-P---
---------TS-----------A---------------ELGG------------------
-------------------------------------ADK--------------------
--------------------AS-----------R---AIS---K----------------
--S------------------K-P-V-V--------PWLRR------TVY--LG-GEG-H
NKTAGN-----KL---------QALED-------------DAQSALD---RE--------
-----------------------LQ-N--MP--SLE--TI--------KNNIE-------
-LSF-Q-------AA------------------------------QE----P------P-
---------------V--H--PL--D--P-H-LTPVEVYDVFPDFE---------LWPN-
-----------------TYQEVVF-DS-DPT-PSY--------LKVG-----KKRKRS--
-----VAVSA------------EDQ-------E-----YMMQH-----------------
------------------------------------------------------------
-----------------A-------L--L--------K-G------F----------RDA
MG----------------------------------------------------------
G------SFVA--------YLAPRK-------R---------------Q--R--------
T----------------E----DNNTN---------------------------------
------------------------------------------------------------
--------------------------Q-V-ES-------EVE------------------
----Y----------QWIREYLYEK------MH--------------K-SEL--------
------------------------------------------------------------
-LQDY---------------------MFIT------------------------RD----
--D---------H--------------IS--------------------------YVPIN
-S-TVF---------------------------------------LKKT-KA--------
VTA----E------------E-K-------------------------------------
---------AREE-------------------SKQR--------NN--------------
-------------EG-------EE---K------------------------E-EG-EEN
------SQ----------GPV------E--------EVED--------------------
-----------------------------------------------DND----------
------------------------------------------------------------
------------------------------------------------------------
-----------------------DT------ND------GRERVV---------------
------------------------------------------------------------
------------------------------------------------------------
------------------------------------------------------------
------------------------------------------------------------
------------------------------------------------------------
-------------------------------------------------------LTVQS
------SF------------NDEEQQSRATRLH--------A------------------
------------------------------------------------------------
------------L-----------------------------------------------
------------------------------------------------------------
------------------------------------------------------------
------------------------------------------------------------
---------------------------------------------LTGSS----------
------------VDVK--------------------------------------------
------------------------------------------------------------
------------------------------------------------------------
-----------------------------------------
>EP00031_Thecamonas_trahens_P005871_XP_013758441.1_hypothetical_protein_AMSG_04775_Thecamonas_trahens_ATCC_50062
-------------------------------------MQRTFLK----------------
------------------------------------------------------------
------------------------------------------------------------
------------------------------------------------------------
------------------------------------------------------------
------------------------------------------------------------
------------------------------------------------------------
----------------------------------------------------------FE
PRSPTYG-----------------------------------------------------
------------------------------------------------------------
------------------------------------------------------------
------------------------------------------------------------
------------------------------------------------------------
------------------------------------------------------------
------------------------------------------------------------
------------------------------------------------------------
-----------------------------PNE-----------SSRSR------------
------------------------------------------------------------
--KSAKKKESK-------------------------------------------------
--------GRGRKERGG-------------------------------------------
------------------------------------------------------------
----------RHGGKGEVD-EG--------------------------------------
--P---------------------KHP---------------LWT---------S-S---
---------------FV-AK--------------------MKFRNHL-------------
--------------------------------------PA-VPVD----SVFLAYP----
F-P-D------D-RFTA-----Y-------K-P---T--T-LER------DNKDL-----
-----------------VLL-KEA--GVET---RASL--------I-D------------
---------PRE-----------------------------GAWPE------------DL
AAA-----------------------------------A-S--TD---PVQTDVLVQ---
---------KA---A-------E---------------ASAA------------------
-----------------------------------R-ASRLEL-----------------
--------------ADED--TRLIE-----LGARSLQENA---T----------------
--E------------------L-A-H-V--------TFLRK------GQY--LG-NEF-V
GVHA-------------GVA--ANPERL------H---GRSALNTLG---ED--------
--------------------------R--VL--TLE--EQ--------RDVVD-------
-ATF-V-------DA------------------------------GK----A------P-
---------------V--H--PR--V--P-G-MKAKRVLEIVPSSE---------LDSE-
-----------------RLNIVTF-QG-KPA-AEP-------------------------
------------------------------------------------------------
------------------------------------------------------------
---------------AGA-------V--I--------K-GG----------------EHD
G-----------------------------------------------------------
D------TFVM--------YLLPKS-------N---------------K--R--------
QR---------------RL-----------------------------------------
-------------------------------------------------------DDDDV
S----------------------AGAA-AGSD-------PSE------------------
----L----------EWIREFNYET------RA--------------P------------
------------------------------------------------------------
-PELF---------------------MLTV------------------------DG----
--D---------A--------------AS--------------------------YAPIN
-T-VLS---------------------------------------LHKR-KP--------
VGS----------------------------------------------FQA-QHVRPAS
--------------------------------ITST--------R---------------
-----VS------A--------EE---L------------------------A-AR-E--
------SA-L-----------------G--------SYDD--------------------
---------------G----EL-------------------------DDE-----L----
----------GG------------------------------------------------
------------------------------------------------------------
-----------------------DG-----MDD------MDRSASPTG------------
------------------------------------------------------------
------------------------------------------------------------
------------------------------------------------------------
------------------------------------------------------------
------------------------------------------------------------
----------------------------------------------------LLAPMTTA
------------------------------------------------------------
------------------------------------------------------------
------------------------------------------------------------
------------------------------------------------------------
------------------------------------------------------------
------------------------------------------------------------
------------------------------------------------------------
------------------------------------------------------------
------------------------------------------------------------
------------------------------------------------------------
-----------------------------------------
>EP00033_Pygsuia_biforma_P003529_GCRY01003863.1.p1_GENE.GCRY01003863.1_GCRY01003863.1.p1_ORF_type_3prime_partial_len_328_score_103.29_GCRY01003863.1_1-981
--------M----------------------------MESNVGQKGAED-----------
------------------------------------------------------------
------------------------------------------------------------
--------------------------------------------DMDV------------
------------------------------------------------------------
------------------------------------------------------------
------------------------------------------------------------
-----------------------------------------------------DMDLEMG
EDLPTSK-----------------------------------------------------
------------------------------------------------------------
------------------------------------------------------------
------------------------------------------------------------
------------------------------------------------------------
------------------------------------------------------------
------------------------------------------------------------
--------------VQSFA--------------------ATEA-----------------
---------------------------ISSQP---------LPEKKSTLNEE--------
---------------------KPKQTQKADKE----------------------------
FKAEHSRLSK--------------------------------------------------
--------ERAHVQRQK-------------------------------------------
------------------------------------------------------------
----------EVKKKTKHI-EH--------------------------------------
--K-N----------------LL-KK------------------P---------T-D---
---------------FLPSR--------------------MPFLNTL-------------
--------------------------------------PD-LPFD----LKLLANP----
T-D-S------A-RYAR-----Y-------T-P---S--T-LET------QFHH------
-----------------PIL-TPT--DLGC---PINV--------I-D------------
---------PNA-Y-P--------------------------S-PS--------------
--------------------------------------E-A--LS---PEDQALC-Q---
---------DL-----------F---------------SQTT------------------
------------------------------------------------------------
-------------------------------------DEK---K----------------
--E------------------L-E-A-L--------PWLRR------TVY--MS-TEN-I
KTVG-------RP---------NLPEN--RVGG------------LK---SK--------
----------------------ADA-D--LH--STE--AQ--------VKAIE-------
-TTF-T-------VA------------------------------QQ----MLAD---P-
------------ASLK--H--PT--Q--P-G-LTAVSVQPFLPDEE---------IWSN-
-----------------VYTQVEF-GD-DPS-QRG-------------------------
------------------------------------------------------------
------------------------------------------------------------
----------------------------L--------A-G--------------------
------------------------------------------------------------
----------------------PQG-----------------------A-----------
-------G----------------------------------------------------
------------------------------------------------------------
------------------------------------------------------------
---------------ELAR-----------------------------------------
------------------------------------------------------------
------------------------------------------------------------
------------------------------------------------------------
---------------------------------------------LRQG-----------
------------------------------------------------------------
---------VL-------------------------------------------------
------------------------------------------------------------
---------------------------K--------------------------------
------------------------------------------------------------
------------------------------------------------------------
------------------------------------------------------------
------------------------------------------------------------
------------------------------------------------------------
------------------------------------------------------------
------------------------------------------------------------
------------------------------------------------------------
------------------------------------------------------------
------------------------------------------------------------
------------------------------------------------------------
------------------------------------------------------------
------------------------------------------------------------
------------------------------------------------------------
------------------------------------------------------------
------------------------------------------------------------
------------------------------------------------------------
------------------------------------------------------------
------------------------------------------------------------
------------------------------------------------------------
-----------------------------------------
>EP00163_Fabomonas_tropica_P013343_TRINITY_DN24853_c0_g1_i1.p1_TRINITY_DN24853_c0_g1_TRINITY_DN24853_c0_g1_i1.p1_ORF_type_internal_len_330_score_71.36_TRINITY_DN24853_c0_g1_i1_1-987
-----------------------------------PGQSAYAN-----------------
------------------------------------------------------------
------------------------------------------------------------
------------------------------------------------------------
---------------PPPPPPAGGGGGS-----------GSGGGG---------------
W-----------------------------GAPVPAPL------------------SQGL
PAPAPA------------------SYRMP----VPTPG--------------------GN
PYSGQ-ASA----SAYSVP---------------PPS------------------SQWLP
PSQP--------------------------------------------------------
------------------------------------------------------------
-----AVPLA--------------------------------------------------
------------------------------------------------------------
------------------------------------------------------------
---------------------------------------------------------VGP
TE-----------AEQEA-----MREDQERQRRQHAL-----------------------
---------------IQHE--------------------EARK-----------------
-----------------------------RQ------------RSKDK------------
------------------------------------------------------------
-----AREEE--------------------------------------------------
--------RRKKEQQLQ-------------------------------------------
------------------------------------------------------------
----------KVAPEAHPD-RA--------------------------------------
--A-N----------------LK-QK------------------N---------A-K---
---------------FV-GR--------------------FKFKNTL-------------
--------------------------------------PP-LPAQ----AKMLPYP----
L-D-N------K-RWYV-----Y-------N-T---S--S-LES------NHKF------
-----------------SLL-TEP--DLGI---PIDL--------V-N------------
---------PEA-Y-V--------------------------A-PT--------------
--------------------------------------N-E--LQ---PEDASIL-Q---
---------HG-----------D---------------KSVN------------------
---------------------------------------RG-------------------
--------------------------------LR-TLKKE---A----------------
--L------------------R-P-R-V--------AWLRR------TEY--MS-NDL-W
DPTY-------KA-----------GEND-DIRD------FDTGAKLD---EL--------
--GADE-----------------ND-I--DA--DRD--RQ--------IQMVE-------
-KTF-A-------DA---------------------------------------------
-------------------------K----------------------------------
------------------------------------------------------------
------------------------------------------------------------
------------------------------------------------------------
----------------------------L-------------------------------
------------------------------------------------------------
------------------------------------------------------------
------------------------------------------------------------
------------------------------------------------------------
------------------------------------------------------------
------------------------------------------------------------
------------------------------------------------------------
------------------------------------------------------------
------------------------------------------------------------
------------------------------------------------------------
------------------------------------------------------------
------------------------------------------------------------
------------------------------------------------------------
------------------------------------------------------------
------------------------------------------------------------
------------------------------------------------------------
------------------------------------------------------------
------------------------------------------------------------
------------------------------------------------------------
------------------------------------------------------------
------------------------------------------------------------
------------------------------------------------------------
------------------------------------------------------------
------------------------------------------------------------
------------------------------------------------------------
------------------------------------------------------------
------------------------------------------------------------
------------------------------------------------------------
------------------------------------------------------------
------------------------------------------------------------
------------------------------------------------------------
------------------------------------------------------------
------------------------------------------------------------
------------------------------------------------------------
-----------------------------------------
>EP00164_Ancoracysta_twista_P008376_GFYU01012099.1.p1_GENE.GFYU01012099.1_GFYU01012099.1.p1_ORF_type_internal_len_214_score_86.21_GFYU01012099.1_3-641
------------------------------------------------------------
------------------------------------------------------------
------------------------------------------------------------
------------------------------------------------------------
------------------------------------------------------------
------------------------------------------------------------
------------------------------------------------------------
------------------------------------------------------------
------------------------------------------------------------
------------------------------------------------------------
------------------------------------------------------------
------------------------------------------------------------
------------------------------------------------------------
------------------------------------------------------------
------------------------------------------------------------
------------------------------------------------------------
------------------------------------------------------------
------------------------------------------------------------
------------------------------------------------------------
------------------------------------------------------------
------------------------------------------------------------
------------------------------------------------------------
------------------------RR----------------------------------
------------------------------------------------------------
------------------------------------------------------------
--------------------------------------------------VHGY------
-----------------DIN-PEP--NLGI---PVDL--------L-D------------
---------PQT-Y-A--------------------------K-TN--------------
--------------------------------------T-Y--LR---PEDEALM-T---
---------EK-------------------------------------------------
------------------------------------------------------------
-------------------------------------EAR---R----------------
--A------------------A-V-N-K--------TWLLK------TQY--MS-NDL-Y
DSTY-------KF-----EK--ANGEF---------------NRPVE-------------
----------------------KVE-E--DM--SDE--AI--------LDKIE-------
-RTF-E-------ST------------------------------KN----A------P-
---------------K--H--PY--N--P-R-LHVEEVLPILPDFA---------LWPN-
-----------------NYLNVVF-DS-EMT-DAK--------DPTQ-------------
-------------------------------VR-----RLKED-----------------
------------------------------------------------------------
-----------------A-------I--L--------K-P------L----------VNP
N------------------------------------------D-------AS-------
D------KYVT--------FLMPKE-------L---------------P--E--------
Q----------------G------------------------------------------
------------------------------------------------------------
-----------------------TSAA-S-ED-------GAE------------------
----F----------KWMREYTYTV-----------------------------------
------------------------------------------------------------
------------------------------------------------------------
------------------------------------------------------------
-T----------------------------------------------------------
------------------------------------------------------------
------------------------------------------------------------
------------------------------------------------------------
------------------------------------------------------------
------------------------------------------------------------
------------------------------------------------------------
------------------------------------------------------------
------------------------------------------------------------
------------------------------------------------------------
------------------------------------------------------------
------------------------------------------------------------
------------------------------------------------------------
------------------------------------------------------------
------------------------------------------------------------
------------------------------------------------------------
------------------------------------------------------------
------------------------------------------------------------
------------------------------------------------------------
------------------------------------------------------------
------------------------------------------------------------
------------------------------------------------------------
------------------------------------------------------------
------------------------------------------------------------
------------------------------------------------------------
-----------------------------------------
>EP00167_Galdieria_sulphuraria_P001560_XP_005703796.1_hypothetical_protein_Gasu_51340_Galdieria_sulphuraria
------------------------------------------------------------
------------------------------------------------------------
------------------------------------------------------------
------------------------------------------------------------
------------------------------------------------------------
------------------------------------------------------------
------------------------------------------------------------
------------------------------------------------------------
------------------------------------------------------------
------------------------------------------------------------
------------------------------------------------------------
------------------------------------------------------------
------------------------------------------------------------
------------------------------------------------------------
------------------------------------------------------------
----------------MSS--------------------SASS-----------------
-----------------------------HQ------------HQLHR-NTD--------
------------------------------------------------------------
-----TREAG--------------------------------------------------
--------TTKAHHS---------------------------------------------
------------------------------------------------------------
----------TRVSSRRTA-TS--------------------------------------
--G-T----------------TE-KP------------------P---------S-V---
---------------FL-CK--------------------PRYMNNL-------------
--------------------------------------PE-PPFL----PKMYNLE----
V-E-T------S-QYAK-----Y-------R-I---S--S-LES------SYKP------
-----------------KLE-TGP--ALGI---WVDW--------V-T------------
---------PEE-E-Q--------------------------Q-LG-EG-----------
--------------------------------------E-P--LT---AEEEEIL-A---
---------QV-----------E---------------NSQE------------------
------------------------------------------------------------
---------------------------------S---KRK--------------------
---------------------F-S---VP-------SWMRR------TGY--DE-FSE-L
RANK-------NI-----SQ---YPNS-----------------------DG--------
-----------------------SS-S--LK--QQR--SL--------SETIQ-------
-DEF-E-------AA------------------------------KQ----V------P-
---------------V--H--PDPRK--R-H-LKPVQVLPVFPDFE---------NWPD-
-----------------KFVVLQF-DS-NPS-EEI--------ESHQ-----DTQRIV--
--------------------------------E-----EFIEN-----------------
------------------------------------------------------------
-----------------A-------LT-V----------A------F----------TNQ
S----------------------------------------------------G------
E------RFLS--------YYIPTE-------N---------------T--I--------
E----------------N----RKSQHWEETM----------------------------
------------------------------------------------------------
-------------------------KK-N-NT-------IED------------------
----Y----------ELLREYTFVT------RP--------------E-EG---------
------------------------------------------------------------
-NRSF---------------------VFLQ------------------------DD----
--Q---------V--------------VR--------------------------YFPVT
-S-KLF---------------------------------------LYRR-IR--------
RQE----T------------S-----------------------------------QPGQ
-------PILW---------------------VHRR--------P---------------
-----FT------E--------KE---E------------------------N-ER-N--
------EV-I-----------------T--------ELYG-ENNKTLS------------
------------------------------------------------------------
------------------------------------------------------------
------------------------------------------------------------
-----------------------EN------TN------AEE------------------
------------------------------------------------------------
------------------------------------------------------------
------------------------------------------------------------
------------------------------------------------------------
------------------------------------------------------------
----------------------------------------------------------II
------RQ------------LEEDE-----------------------------------
------------------------------------------------------------
------------------------------------------------------------
------------------------------------------------------------
------------------------------------------------------------
------------------------------------------------------------
------------------------------------------------------------
------------------------------------------------------------
------------------------------------------------------------
------------------------------------------------------------
-----------------------------------------
>EP00172_Hildenbrandia_rubra_P000871_Plantae.Rhodophyta-Hildenbrandia_rubra.ctg1494.p1_GENE.Plantae.Rhodophyta-Hildenbrandia_rubra.ctg1494_Plantae.Rhodophyta-Hildenbrandia_rubra.ctg1494.p1_ORF_type_complete_len_439_score_67.60_Plantae.Rhodophyta-Hildenbra
-------------------------------------MSSA-------------------
------------------------------------------------------------
------------------------------------------------------------
------------------------------------------------------------
------------------------------------------------------------
------------------------------------------------------------
------------------------------------------------------------
------------------------------------------------------------
GTTPSST-----------------------------------------------------
------------------------------------------------------------
------------------------------------------------------------
------------------------------------------------------------
------------------------------------------------------------
------------------------------------------------------------
------------------------------------------------------------
---------------GATP--------------------SSRTFKP--------------
-----------------L-----------PR------------NPYDM------------
---------------L--------------------------------------------
-----SRPPSSSSL----------------------------------------------
------NGGPARSER---------------------------------------------
------------------------------------------------------------
----------TSGVLSKAT-KR--------------------------------------
--A-----------------VLQ-KP------------------K---------S-A---
---------------FL-CE--------------------PVYQIPL-------------
--------------------------------------PE-PPAD----LKCLEVA----
L-D-C------S-AYAK-----C-------T-V---S--E-LER------RHRP------
-----------------NLL-SDP--FHGI---RMNL--------L-D------------
---------QSL-Y-S--------------------------K-RS--------------
-RA-----------------------------------D-T--LT---PEDEALV-G---
---------SQ-----------R---------------GTGS------------------
------------------------------------------------------------
---------------------------------R--FSGK---A----------------
--S-------------A----S-P-G-VSGRKPIMTSYLRR------MTY--DE-YDD-T
KRAT--------------VG--------------------RVAAKSR---RT--------
-----------------------QA-A--PK--TRE--EK--------LQAIE-------
-NGF-N-------AA------------------------------KK----T------P-
---------------V--H--PT--K--R-H-LKPVNIAPLVPDFA---------SMCN-
-----------------NNMLVRF-DA-PPL-ARH--------NMYK-------------
-------------------RDREME-------K-----KAMNT-----------------
------------------------------------------------------------
-----------------A-------FT-V----------A-----HVA-------PDAAD
TS-------------------------------------------------KT-------
T------RIFK--------YYLPSA-------D---------------T--L--------
K----------------A----RKRKKEDST-----------------------------
------------------------------------------------------------
------------------------------GDI------AEK------------------
----Y----------EVLRDYEFQN------RQ--------------R-RDD------KD
L-----------------------------------------------------------
-ASTY---------------------ILAVGD----------------------KE----
--K---------L--------------IR--------------------------YSELG
-T-TSI---------------------------------------LKKR-PP--------
NQP----TYG----------ESA-------------------------------------
---------LL---------------------LERG--------E---------------
-----LS------S--------VE---R------------------------E-KR-RKL
VH-SAVQR-F-----------------S---KSDVAAMAS--------------------
--------------------AL-------------------------EED----------
------------------------------------------------------------
------------------------------------------------------------
------------------------------------------------------------
------------------------------------------------------------
------------------------------------------------------------
------------------------------------------------------------
------------------------------------------------------------
------------------------------------------------------------
------------------------------------------------------------
------------------------------------------------------------
------------------------------------------------------------
------------------------------------------------------------
------------------------------------------------------------
------------------------------------------------------------
------------------------------------------------------------
------------------------------------------------------------
------------------------------------------------------------
------------------------------------------------------------
------------------------------------------------------------
-----------------------------------------
>EP00178_Gracilaria_changii_P018920_TRINITY_DN54850_c0_g1_i1.p1_TRINITY_DN54850_c0_g1_TRINITY_DN54850_c0_g1_i1.p1_ORF_type_internal_len_118_score_17.68_TRINITY_DN54850_c0_g1_i1_1-351
------------------------------------------------------------
------------------------------------------------------------
------------------------------------------------------------
------------------------------------------------------------
------------------------------------------------------------
------------------------------------------------------------
------------------------------------------------------------
------------------------------------------------------------
------------------------------------------------------------
------------------------------------------------------------
------------------------------------------------------------
------------------------------------------------------------
------------------------------------------------------------
------------------------------------------------------------
------------------------------------------------------------
------------------------------------------------------------
------------------------------------------------------------
------------------------------------------------------------
------------------------------------------------------------
------------------------------------------------------------
------------------------------------------------------------
------------------------------------------------------------
--------------------------------------------R---------------
------------------------------------------------------------
--------------------------------------PD---------PK---------
------------------------------------------------------------
-----------------------------------------------D------------
------------------------------------------------------------
------------------------------------------------------------
------------------------------------------------------------
------------------------------------------------------------
------------------------------------------------------------
---------------------------I--------PWLRK------FDY--LT-SEM-S
DERAP------KQ-----TG---RPRK-----------------------TM--------
----------F---------------L--ED--ENS--KT--------ADRIS-------
-ETF-E-------QA------------------------------QN----L------P-
---------------K--H--PT--K--P-N-VIAKEIYEIFPNFE---------MWPK-
-----------------TYHSVIF-DR-DPE-LPG-------------------------
--------------------TLEQQ-------Q-----KAKSN-----------------
------------------------------------------------------------
-----------------A-------I--L--------K-N--------------------
------------------------------------------------------------
------------------------------------------------------------
------------------------------------------------------------
------------------------------------------------------------
------------------------------------------------------------
----Y-------------------------------------------------------
------------------------------------------------------------
------------------------------------------------------------
------------------------------------------------------------
------------------------------------------------------------
------------------------------------------------------------
------------------------------------------------------------
------------------------------------------------------------
------------------------------------------------------------
------------------------------------------------------------
------------------------------------------------------------
------------------------------------------------------------
------------------------------------------------------------
------------------------------------------------------------
------------------------------------------------------------
------------------------------------------------------------
------------------------------------------------------------
------------------------------------------------------------
------------------------------------------------------------
------------------------------------------------------------
------------------------------------------------------------
------------------------------------------------------------
------------------------------------------------------------
------------------------------------------------------------
------------------------------------------------------------
------------------------------------------------------------
------------------------------------------------------------
------------------------------------------------------------
------------------------------------------------------------
-----------------------------------------
>EP00181_Compsopogon_caeruleus_P003688_CAMPEP_0184684734_NCGR_PEP_ID_MMETSP0312-20130426_16520_1_TAXON_ID_31354_ORGANISM_"Compsopogon_coeruleus_Strain_SAG_36.94"_LENGTH_460_DNA_ID_CAMNT_0027138233_DNA_START_1_DNA_END_1382_DNA_ORIENTATION_-
-------XME------------------------GRTMADGSA-----------------
------------------------------------------------------------
------------------------------------------------------------
------------------------------------------------------------
------------------------------------------------------------
------------------------------------------------------------
------------------------------------------------------------
------------------------------------------------------------
------------------------------------------------------------
------------------------------------------------------------
------------------------------------------------------------
------------------------------------------------------------
------------------------------------------------------------
------------------------------------------------------------
------------------------------------------------------------
--------------DGGTG-----------------------------------------
-------------------------------------------SGTGS------------
------------------------------------------------------------
------------------------------------------------------------
------------------------------------------------------------
------------------------------------------------------------
----------GSMGKPRLP-KR--------------------------------------
--E-A----------------AP-KP------------------S---------V-R---
---------------FL-YK--------------------PSYEFKV-------------
--------------------------------------PS-APMD----LKMIDLD----
P-Q-L------E-QYQN-----Y-------Q-V---T--T-IDE------DFKR------
-----------------PMI-ADE--MFGV---YLDF--------A-D------------
---------MDK-Y-R--------------------------L-YG--------------
-SG-----------------------------------E-G--LK---EEDMTLL-A---
---------EV-----------D---------------GGRR------------------
------------------------------P-----------------------------
--------------------------------LE---GPSGPLA----------------
--N------------------M-S-T-G--------SWMRR------TIY--DE-YEV-K
RRQS-------------SSGL-KVSEK---------------------------------
-----------------------------VV--PRE--KR--------KKLAA-------
-ESF-Q-------LA------------------------------KK----R------P-
---------------I--H--PDARK--Q-S-VKPKRILPLLPNFS---------AWNN-
-----------------LYNLVQF-DA-NPL-NSV--------FRRG-------------
------------------------------EPD----PRDLNR-----------------
------------------------------------------------------------
-----------------A-------VI-L-------AR-------------------SGD
H------------------------------------------N----------------
E------KFVT--------QYLPQKVI-----D------RLK----VGT--K--------
K----------------EIQ-ASEETRTSPEGQG--------------------------
------------------------------------------------------MSNSNQ
G----------------------SAAE-DASD-------NGD------------------
----Y----------SVVRDYNFNV------LK--------------G-SDD------RG
V-----------------------------------------------------------
-ANSL---------------------FIVR------------------------GE----
--H---------APF------------AA--------------------------FAPIH
-S-KMT---------------------------------------LQQR-PI--------
RRN----S------------Q--------------------------------GQKVVHR
---------LI---------------------LERR--------D---------------
-----AR------R--------SD----------------------------E-SQWEEG
L-----EKAMGG-------------VSQRN------QLRE-ELKAEFRSEMLRA------
---------------------------------------------TGQDE----------
------------------------------------------------------------
------------------------------------------------------------
-----------------------ERKRR--HAA------NERAKREAF------------
------------------------------------------------------------
------------------------------------------------------------
------------------------------------------------------------
------------------------------------------------------------
------------------------------------------------------------
------------------------------------------------------------
------AAE----------LEESDEE----------------------------------
------------------------------------------------------------
------------------------------------------------------------
------------------------------------------------------------
------------------------------------------------------------
------------------------------------------------------------
------------------------------------------------------------
------------------------------------------------------------
------------------------------------------------------------
------------------------------------------------------------
-----------------------------------------
>EP00186_Timspurckia_oligopyrenoides_P000273_CAMPEP_0182448970_NCGR_PEP_ID_MMETSP1172-20130603_31080_1_TAXON_ID_708627_ORGANISM_"Timspurckia_oligopyrenoides_Strain_CCMP3278"_LENGTH_347_DNA_ID_CAMNT_0024646043_DNA_START_123_DNA_END_1166_DNA_ORIENTATION_-
------------------------------------------------------------
------------------------------------------------------------
------------------------------------------------------------
------------------------------------------------------------
------------------------------------------------------------
------------------------------------------------------------
------------------------------------------------------------
------------------------------------------------------------
------------------------------------------------------------
------------------------------------------------------------
------------------------------------------------------------
------------------------------------------------------------
------------------------------------------------------------
------------------------------------------------------------
------------------------------------------------------------
------------------------------------------------------------
------------------------------------------------------------
------------------------------------------------------------
------------------------------------------------------------
------------------------------------------------------------
------------------------------------------------------------
------------------------------------------------------------
------------------------------------------------------------
----------------------------------------------M-------------
--------------------------------------PR--------------------
----------------------F-------------S--S-LDV------TNPH------
-----------------YLA-PGR--LVGV---RLQLN---------S------------
---------LPQ-Y-S--------------------------Q-IT-QG----F------
----------------------------------------A--LD-----DDALL-G---
---------EI-----------E---------------SELS------L-----------
---------------------------------------D--------------------
---------------------------------K---RKR---K----------------
---------------------T-DYG----------NFLRP------TQY--DE-HAV-L
KTSV-------KR-----PE--VPVEVA-RFGA-----------------KA--------
----------------------EVA-E--VR--ARD--NR--------IAAIE-------
-KQF-E-------DA------------------------------RI-----------P-
-L------------QK--H--PDAKKAAA-G-VHPVKSIPVYPNFS---------LWGC-
-----------------NFLLVQF-EE-SPL-DTQ--------KQRY-----EGLTE---
----------------------NER-------A-----KLDRA-----------------
------------------------------------------------------------
-----------------A-------IT-V----------G------Y----------TGV
N--------------------------------------------------GG-------
R------NYLS--------YLVPKP-------E---------------R--H--------
S----------------A----EEAGGASGVVSF--------------------------
------------------------------------------------------------
-------DDS-------------N-VN-V-EG-------SLP------------------
----Y----------EVVREYDFDT------RN--------------R-DLD------RD
V-----------------------------------------------------------
-ADSY---------------------FLTFDENSQ-------------------GE----
--A---------S--------------AE--------------------------YFQIS
-S-KLT---------------------------------------MHKR-PL--------
TTA----S------------G-E---------------------------------REDA
-------PEMT---------------------VKRM--------R---------------
-----LS------E--------PE---I------------------------T-AQ-K--
------AE-I-----------------S--------MLCQ--------------------
-----------------------------------SEHI------L-NDAALL-------
------------------------------------------------------------
------------------------------------------------------------
-----------------------EE------D----------------------------
------------------------------------------------------------
------------------------------------------------------------
------------------------------------------------------------
------------------------------------------------------------
------------------------------------------------------------
------------------------------------------------------------
------------------------------------------------------------
------------------------------------------------------------
------------------------------------------------------------
------------------------------------------------------------
------------------------------------------------------------
------------------------------------------------------------
------------------------------------------------------------
------------------------------------------------------------
------------------------------------------------------------
------------------------------------------------------------
-----------------------------------------
>EP00188_Purpureofilum_apyrenoidigerum_P000513_Plantae.Rhodophyta-Purpureofilum_apyrenoidigerum.ctg12253.p1_GENE.Plantae.Rhodophyta-Purpureofilum_apyrenoidigerum.ctg12253_Plantae.Rhodophyta-Purpureofilum_apyrenoidigerum.ctg12253.p1_ORF_type_complete_len_4
------------------------------------------------------------
------------------------------------------------------------
------------------------------------------------------------
------------------------------------------------------------
------------------------------------------------------------
------------------------------------------------------------
------------------------------------------------------------
------------------------------------------------------------
------------------------------------------------------------
------------------------------------------------------------
------------------------------------------------------------
------------------------------------------------------------
------------------------------------------------------------
------------------------------------------------------------
------------------------------------------------------------
-----------------MA--------------------TAER-----------------
-----------------------------ED------------ENREG-AA---------
------------------------------------------------------------
-----GASSR--------------------------------------------------
--------GTNETRQ---------------------------------------------
------------------------------------------------------------
----------EKVPLAQMK-KR--------------------------------------
--P-V----------------AP-KP------------------S---------N-D---
---------------FL-CV--------------------PKYFCQP-------------
--------------------------------------PE-PKMD----LKLIDFE----
P-D-L------S-YYAS-----Y-------R-S---T--E-LDL------SRVR------
-----------------PMF-ADP--TYGV---RVNL--------V-D------------
---------LEE-Y-K--------------------------E-YK-EG-----------
--------------------------------------E-G--PL---EEDLALL-E---
---------SD-----------G---------------DAGD------------------
---------------------------------------GSI------------------
---------------------R-----------R---KTS--------------------
--A----------------------S-A--------PFLRA------MFY--DE-YKI-D
KIDY--------------SG----------------------AKSKA---ER--------
-----------------------S--K--KR--SRE--DL--------LASVE-------
-SEF-Q-------AA------------------------------KK----K------P-
---------------V--Y--PDPSK--S-H-LEPVEVLPVFPDFN---------NQYN-
-----------------RYVVVRF-ED-DPV-SSIGPALERNLDREE-----PLNDA---
----------------------DAK-------------EMANS-----------------
------------------------------------------------------------
-----------------V-------VT-R----------G------N----------RGE
D---------------------------------------------------N-------
E------PYLS--------LYAPVD-------D---------------E--I--------
E----------------K----RKENRHNTGS----------------DKL---------
-------------------------------------------------------QDR--
-------------------------YG-T-AD-------SED------------------
----Y----------HLVKEYVFDV------RA--------------R-ETA-------P
EV----------------------------------------------------------
-QCLY---------------------LL--SK----------------------NK----
--D---------I--------------AT--------------------------YTEVS
-S-RLA---------------------------------------LHKR-LR--------
SQR----A------------N-----------------------------LD-EAPKTQR
---------LI---------------------LKRV--------P---------------
-----MD------S--------AD---R------------------------A-EK-I--
------EA-I-----------------M--------QMCV-G------------------
-----------------------------------------------DE-----------
------------------------------------------------------------
------------------------------------------------------------
------------------------------------------------------------
------------------------------------------------------------
------------------------------------------------------------
------------------------------------------------------------
------------------------------------------------------------
------------------------------------------------------------
----------------------------------------------------------TA
------EL------------ANALEQ----------------------------------
------------------------------------------------------------
------------------------------------------------------------
------------------------------------------------------------
------------------------------------------------------------
------------------------------------------------------------
------------------------------------------------------------
------------------------------------------------------------
------------------------------------------------------------
------------------------------------------------------------
-----------------------------------------
>EP00189_Rhodosorus_marinus_P002414_CAMPEP_0113971614_NCGR_PEP_ID_MMETSP0011_2-20120614_12480_1_TAXON_ID_101924_ORGANISM_"Rhodosorus_marinus"_LENGTH_403_DNA_ID_CAMNT_0000987421_DNA_START_44_DNA_END_1255_DNA_ORIENTATION__assembly_acc_CAM_ASM_000156
-------------------------------------MDSK-------------------
------------------------------------------------------------
------------------------------------------------------------
------------------------------------------------------------
------------------------------------------------------------
------------------------------------------------------------
------------------------------------------------------------
------------------------------------------------------------
------------------------------------------------------------
------------------------------------------------------------
------------------------------------------------------------
------------------------------------------------------------
------------------------------------------------------------
------------------------------------------------------------
------------------------------------------------------------
------------------------------------------------------------
-------------------------------------------DDRGA------------
------------------------------------------------------------
------------------------------------------------------------
--------GSSSRPE---------------------------------------------
------------------------------------------------------------
----------SRGPLSQVK-KR--------------------------------------
--A-S----------------TP-KP------------------E---------N-D---
---------------FL-CQ--------------------PRYSFTP-------------
--------------------------------------PE-AEMD----LKLIDFE----
P-D-L------S-FYAP-----L-------E-T---S--A-LDL------KHQR------
-----------------PIL-TDP--THGV---RVNL--------V-D------------
---------LDE-Y-R--------------------------E-YQ-EG-----------
--------------------------------------E-G--PD---PEDLILL-D---
---------PE-----------S---------------DANE------------------
---------------------------------------KS-------------------
--------------------FR-----------R---KTS--------------------
-----------------------G-S-A--------PFLRA------MFY--DE-YKI-D
KIDY--------------SG----------------------AASKR---QR--------
-----------------------EV-K--KK--TRD--EL--------LRDVL-------
-AEF-Q-------AC------------------------------KK----K------P-
---------------V--H--PNSRK--K-H-LKPVEITPFLPDFE---------NYFI-
-----------------KYVLVHF-ED-DPK-ENVRPALERNLNRKE-----AMGAE---
----------------------DLR-------------EMVNT-----------------
------------------------------------------------------------
-----------------A-------VT-L-------GR-------------------RGE
D------------------------------------------N----------------
E------AVLS--------FYTPVD-------D---------------E--I--------
E----------------K----RRKQRQTPDN----------------TNL---------
-------------------------------------------------------PDK--
-------------------------FG-T-AN-------SED------------------
----Y----------HLVKEYVFDV------RG--------------R-DHT-------A
DI----------------------------------------------------------
-QRLY---------------------MVSS------------------------KA----
--E---------F--------------SS--------------------------YSEVS
-G-RMT---------------------------------------LHKR-PL--------
KGD--------------------------------------------------ASIQNRR
---------LI---------------------LKRR--------R---------------
-----PN------E--------DD---Q------------------------A-ER-V--
------ET-I-----------------M--------QMCI--------------------
---------------------------------------------G-DEA----------
------------------------------------------------------------
------------------------------------------------------------
--------------A--------EM-----------------------------------
------------------------------------------------------------
------------------------------------------------------------
------------------------------------------------------------
------------------------------------------------------------
------------------------------------------------------------
------------------------------------------------------------
--------------------ANALEE----------------------------------
------------------------------------------------------------
------------------------------------------------------------
------------------------------------------------------------
------------------------------------------------------------
------------------------------------------------------------
------------------------------------------------------------
------------------------------------------------------------
------------------------------------------------------------
------------------------------------------------------------
-----------------------------------------
>EP00192_Tetraselmis_astigmatica_P021907_CAMPEP_0117649856_NCGR_PEP_ID_MMETSP0804-20121206_1219_1_TAXON_ID_1074897_ORGANISM_"Tetraselmis_astigmatica_Strain_CCMP880"_LENGTH_263_DNA_ID_CAMNT_0005455669_DNA_START_1_DNA_END_786_DNA_ORIENTATION_
------------------------------------------------------------
------------------------------------------------------------
------------------------------------------------------------
------------------------------------------------------------
------------------------------------------------------------
------------------------------------------------------------
------------------------------------------------------------
------------------------------------------------------------
------------------------------------------------------------
------------------------------------------------------------
------------------------------------------------------------
------------------------------------------------------------
------------------------------------------------------------
------------------------------------------------------------
------------------------------------------------------------
--------------------X---------------------------------------
------------------------------------------------------------
------------------------------------------------------------
------------------------------------------------------------
------------------------------------------------------------
------------------------------------------------------------
------------------------------------------------------------
------------------------------------------------------A-----
------------------AK-----------------------------G----------
--------------------------------------PA--------------------
------------------------------------------------------------
---------------------------------------------I--------------
---------------S-----------------G----------PT--------------
----------------------------------------------------ALL-K---
------------------------------------------------------------
-------------------------------------A-RV-------------------
-------------------------------------ADK---S----------------
--L------------------D-S-G-L--------PWLMC------TTY--IS-NDG-T
KAAP-------AR----------RAEK------------PSPAAEAK---QH--------
----------F---------------V--PK--TID--DQ--------IKVIE-------
-EQF-R-------VS------------------------------RE----P------P-
---------------K--H--PS--N--P-A-LRPVEVLPVLPDFR---------HWPN-
-----------------SYLLVNF-DN-DPT-EDH--------ARLS-----KLQ-P---
----------------------NQR-------K-----VLSER-----------------
------------------------------------------------------------
-----------------G-------I--F--------K-T------F----------STG
D-----------------------------------------------------------
Q------NFFG--------YMVPKA-------V---------------P--P--------
A----------------E----DDGC----------------------------------
-------------------------------------------------------RDIY-
--------------------------V-D-EL-------EGE------------------
----Y----------EWVREYHREK------KE--------------M-DDD--------
------------------------------------------------------------
-RRTF---------------------LLRK------------------------GD----
--E---------E--------------VT--------------------------YVDLN
-T-NIV---------------------------------------VKKR-GS--------
KTV----K------------G-S-----------------EGSELL-------PSMRPQS
---------VS---------------------LKRR--------A---------------
-----IG------S--------AE---EX-------------------------------
------------------------------------------------------------
------------------------------------------------------------
------------------------------------------------------------
------------------------------------------------------------
------------------------------------------------------------
------------------------------------------------------------
------------------------------------------------------------
------------------------------------------------------------
------------------------------------------------------------
------------------------------------------------------------
------------------------------------------------------------
------------------------------------------------------------
------------------------------------------------------------
------------------------------------------------------------
------------------------------------------------------------
------------------------------------------------------------
------------------------------------------------------------
------------------------------------------------------------
------------------------------------------------------------
------------------------------------------------------------
------------------------------------------------------------
-----------------------------------------
>EP00193_Tetraselmis_chui_P007094_CAMPEP_0177765708_NCGR_PEP_ID_MMETSP0491_2-20121128_8133_1_TAXON_ID_63592_ORGANISM_"Tetraselmis_chuii_Strain_PLY429"_LENGTH_435_DNA_ID_CAMNT_0019282069_DNA_START_293_DNA_END_1600_DNA_ORIENTATION_
-------------------------------------MSSAVQ-----------------
------------------------------------------------------------
------------------------------------------------------------
------------------------------------------------------------
------------------------------------------------------------
------------------------------------------------------------
------------------------------------------------------------
------------------------------------------------------------
-------------------SSAGAGASKLH------------------------------
------------------------------------------------------------
------------------------------------------------------------
------------------------------------------------------------
------------------------------------------------------------
------------------------------------------------------------
------------------------------SRGGE-------------------------
----------------AGR--------------------SQRR-----------------
-----------------------------PE------------LAKPS------------
---------------------SRQRPPSNDR-----------------------------
-----ERRKK--------------------------------------------------
--------EEERARV---------------------------------------------
------------------------------------------------------------
----------DRAKAERDA-KP--------------------------------------
--E-H----------------RL-HR------------------E---------T-P---
---------------FI-CN--------------------IKFRNNL-------------
--------------------------------------PE-IPSD----PKLLVSG----
T-D-P------R-QLSE-----F-------C-L---T--S-MER------DPKW------
-----------------ELL-FEP--DLGI---PISL--------L-D------------
---------SQR-Y-A--------------------------V-PK--------------
-ER-----------------------------------P-A--MD---PADRALI-Q---
---------DS-----------D---------------RAQTKG----------------
-----PTGYQ--------------------S---YL-T-N--------------------
-------------------------------LLA---DTK---E----------------
--E------------------Q-E-G-M--------PWLMC------TTY--IS-NDN-T
TKAQ------------------HVPTK--A------------VDPHK-------------
-----------------------------IE--TVE--DQ--------IRVID-------
-DSF-K-------AA------------------------------QH----T------P-
---------------R--H--PR--D--P-A-LRPVQVLPVLPDFR---------NWAQ-
-----------------NYLMVNF-DN-DPT-EDH--------DRLS-----KLN-A---
----------------------NQR-------K-----VLSER-----------------
------------------------------------------------------------
-----------------G-------V--F--------Q-T------F----------SAG
G-----------------------------------------------------------
S------SFFG--------YMVPQA-------V---------------P--E--------
P----------------D----DDGC----------------------------------
-------------------------------------------------------RDVY-
--------------------------A-E-EL-------EGE------------------
----Y----------EWVREYHREK------KE--------------L-DDD--------
------------------------------------------------------------
-KRTY---------------------LMRM------------------------ED----
--D---------Q--------------VS--------------------------YVDLN
-T-NIM---------------------------------------VKKR-GS--------
KTV----K------------G-A-----------------EA-ELQP-------SMRPRS
---------VS---------------------VKRR--------R---------------
-----LL------A--------EE---E------------------------A-AQ-G--
------EK-L-----------------A--------LLIG--------------------
-------------------------------------QD------V-EVE----------
------------------------------------------------------------
------------------------------------------------------------
------------------------------------------------------------
------------------------------------------------------------
------------------------------------------------------------
------------------------------------------------------------
------------------------------------------------------------
------------------------------------------------------------
------------------------------------------------------------
------------------------------------------------------------
------------------------------------------------------------
------------------------------------------------------------
------------------------------------------------------------
------------------------------------------------------------
------------------------------------------------------------
------------------------------------------------------------
------------------------------------------------------------
------------------------------------------------------------
------------------------------------------------------------
-----------------------------------------
>EP00195_Chlamydomonas_chlamydogama_P014240_CAMPEP_0202909366_NCGR_PEP_ID_MMETSP1392-20130828_49130_1_ASSEMBLY_ACC_CAM_ASM_000868_TAXON_ID_225041_ORGANISM_"Chlamydomonas_chlamydogama_Strain_SAG_11-48b"_LENGTH_471_DNA_ID_CAMNT_0049599097_DNA_START_124_DNA_
-------------------------------------MPA--------------------
------------------------------------------------------------
------------------------------------------------------------
------------------------------------------------------------
------------------------------------------------------------
------------------------------------------------------------
------------------------------------------------------------
----------------------------------PGLN--------------------GA
PPPPPL------------------------------------------------------
------------------------------------------------------------
-------PSSV-------------------------------------------------
------------------------------------------------------------
------------------------------------------------------------
-----------------------------------------------------------P
AS-----------NGTHH-GRHHHHHSQHHQHKAG-------------------------
-----------------HK--------------------DSHH-----------------
-----------------------------SSV---D-------KERER------------
-----------------------AERAKADR-----------------------------
-----ARQQQ--------------------------------------------------
--------QQHKQHQ---------------------------------------------
------------------------------------------------------------
----------TQQQQQHGNHPD--------------------------------------
--A-N----------------RL-RR------------------E---------T-P---
---------------FL-AS--------------------IRFKNDL-------------
--------------------------------------PE-IPGD----PKMLVNQ----
V-Q-S------N-RLAA-----F-------N-L---T--T-LEL------EPKR------
-----------------DLV-LPP--DLGI---PITV--------L-D------------
---------VDR-Y-A--------------------------V-PA-N------------
-SQ-----------------------------------P-Q--LD---PADAALL-G---
---------GA-----------D---------------DRLL------------------
------------------------------P----G-S----------------------
------------------------V------LPK---ARA---M----------------
--R------------------N-T-E-V--------SWLMR------TTY--IS-NDT-D
AVRK--------------PG---YNEK--T------------AKSMR---QA-AAEV---
-----------------------EP-E--DE--SRE--AQ--------IAAIE-------
-ASF-E-------AA------------------------------QQ----P------P-
---------------V--H--HK--N--P-A-LQPVEVLPVFPDFE---------CWAY-
-----------------KYIMAHF-DN-DPT-EEV--------EVLA-----KLP-P---
----------------------GIR-------N-----KVASR-----------------
------------------------------------------------------------
-----------------C-------M--L--------K-G------F----------KVD
N-QQQQQQQQ--------------------------------G--------QG-------
E------RFMA--------LVVPEQ-------I---------------P--S--------
NL--------------------DPSAPG--------------------------------
-------------------------------------------------------QDVD-
--------------------------P-S-EL-------EGD------------------
----Y----------IWSKEYAYDL------IR--------------R-EQE------AE
------------------------------------------------------------
ARQEY---------------------FIRF------------------------GD----
--G---------V--------------AS--------------------------YCDIN
-A-RLE---------------------------------------LRKR-AE--------
MNE------------------------------------------------S-LFARPAK
---------VI---------------------IKRR--------E---------------
-----PT------D--------AE---L------------------------E-ER-H--
------RK-L-----------------R--------RLLG--------------------
-----------------------------------------------EED----------
------------------------------------------------------------
------------------------------------------------------------
-----------------------DG-----------------------------------
------------------------------------------------------------
------------------------------------------------------------
------------------------------------------------------------
------------------------------------------------------------
------------------------------------------------------------
------------------------------------------------------------
------------------------------------------------------------
------------------------------------------------------------
--------------------------MRDM------------------------------
------------------------------------------------------------
------------------------------------------------------------
------------------------------------------------------------
------------------------------------------------------------
------------------------------------------------------------
------------------------------------------------------------
------------------------------------------------------------
-----------------------------------------
>EP00197_Chlamydomonas_leiostraca_P008794_CAMPEP_0202864118_NCGR_PEP_ID_MMETSP1391-20130828_4486_1_ASSEMBLY_ACC_CAM_ASM_000867_TAXON_ID_1034604_ORGANISM_"Chlamydomonas_leiostraca_Strain_SAG_11-49"_LENGTH_516_DNA_ID_CAMNT_0049543829_DNA_START_102_DNA_END_1
-------------------------------------MSQ--------------------
------------------------------------------------------------
------------------------------------------------------------
------------------------------------------------------------
------------------------------------------------------------
------------------------------------------------------------
------------------------------------------------------------
----------------------------------PG----------------------FM
PPPPPSQAP---------------------------------------------------
------------------------------------------------------------
--VHGARPHSA-------------------------------------------------
------------------------------------------------------------
------------------------------------------------------------
---------------------------------------------------------SKP
HH--------------------HSAQRPHASQPGGHR-----------------------
--------------PPGLK--------------------EGHK-----------------
---------------------------LSAS--H---H-----HEKEK------------
-------------------------RAKEDK-----------------------------
-----LKEEQ--------------------------------------------------
------------------------------------------------------------
------------------------------------------------------------
---------EAAAAAAHHA-AL--------------------------------------
--D-S----------------RL-RR------------------E---------T-P---
---------------FL-AS--------------------IRFRNDL-------------
--------------------------------------PE-VPGD----PKLLVSQ----
Q-P-P------E-KLAQ-----F-------S-L---T--S-LEK------AAKR------
-----------------DLV-LAP--DLGI---AISL--------L-D------------
---------ADR-Y-A--------------------------V-PQ-GP-----G-----
APK-----------------------------------P-E--LH---PADAALL-G---
---------GE-----------E---------------EMRVLSGDIH------------
RLLRASAGHGGA------------------PM-------RR-------------------
---------------------------------S---AAL---R----------------
--S------------------K-A-D-V--------AWLMR------TTY--IG-ADS-D
SVRR--------------QG---ISEK--E------------AIKAR---EA-AQGG---
--GAQD-----------------AL-A--EG--GRD--AQ--------VAAIE-------
-ASF-A-------AA------------------------------RA----P------P-
---------------V--H--RT--K--P-H-LRALEVLEVMPDWE---------WWGH-
-----------------KYLLAHF-EN-DPC-QEV--------EALA-----KLPNP---
----------------------EDR-------P-----KVTAR-----------------
------------------------------------------------------------
-----------------S-------M--L--------K-G------F----------KLD
A-GPEGKDA------------------------------------------GG-------
G------RYMA--------LVVPAN-------P---------------A--A--------
A----------------A----AAGSTAAADGQE--------------------E-----
R-----------------------------------------------------AREVP-
--------------------------A-E-EL-------EGE------------------
----Y----------KWVKEYSYDL------TR--------------K-EAG------EE
AA--GGAS----------------------------------------------------
SRQPY---------------------VIRF------------------------TE----
--G---------R--------------AL--------------------------YCDVS
-G-LLQ---------------------------------------LKKR-DA--------
GSA----K------------A-R-------------------------TASL-QFARPSK
---------VL---------------------VRKR--------P---------------
-----PS------G--------GE---L------------------------A-EG-D--
------AR-R-----------------KR-------ALLP--------------------
-----------------------------------------------ADAAGGA------
------------------------------------------------------------
------------------------------------------------------------
-----------------------DA-----------------------------------
------------------------------------------------------------
------------------------------------------------------------
------------------------------------------------------------
------------------------------------------------------------
------------------------------------------------------------
------------------------------------------------------------
------DMF---------------------------------------------------
------------------------------------------------------------
------------------------------------------------------------
------------------------------------------------------------
------------------------------------------------------------
------------------------------------------------------------
------------------------------------------------------------
------------------------------------------------------------
------------------------------------------------------------
------------------------------------------------------------
-----------------------------------------
>EP00198_Chlamydomonas_reinhardtii_P007592_XP_001696929.1_Paf1_complex_component_Chlamydomonas_reinhardtii
------------------------------------MLAG--------------------
------------------------------------------------------------
------------------------------------------------------------
------------------------------------------------------------
-------------------PGYPG------------------------------------
----------------------------------PP------------------------
------------------------------------------------------------
----------------------------------PP----------------------GP
PPGPPGG-----------------------------------------------------
-------------------PPPGGG-----------------------------------
---GGYGPAGY-------------------------------------------------
------------------------------------------------------------
------------------------------------------------------------
----------------------------------------------------------RP
PK----------------------------------------------------------
---------------HGHS-----------------------------------------
-------------------------------------------SGRQN-APPGFRAM---
----------------------PPPGGKPGS-----------------------------
------------------------------------------------------------
---SSAHGHRGHQAPAPP------------------------------------------
------------------------------------------------------------
PPAH------HASSNIIPI-AA--------------------------------------
--E-N----------------RL-RR------------------D---------T-P---
---------------FL-AH--------------------IRFRNDL-------------
--------------------------------------PE-IPSD----PKMLVSQ----
I-Q-P------E-VLSR-----F-------G-L---T--A-LER------QARR------
-----------------DLL-TPP--NI-----TISP--------L-D------------
---------VQR-Y-Q--------------------------V-PD--------------
-QA-----------------------------------V-P--MD---PADAALL-K---
---------DD-----------A---------------RPLA--IGGS------------
----------PL------------------P------A-A----ADGRH-----------
---------------------KSF--------AA---RSK---D----------------
-VD------------------V-T-K-V--------SWLMR------TTY--IS-ASD-N
RGAA-------KQ------G---LPEK--Q------------VLQAR---AAERRL-AAV
A-AGTD---------------LDDR-E--LN--DRE--AQ--------VRAIE-------
-ASF-E-------AA------------------------------RA----Q------P-
---------------V--H--SR--N--P-A-LKPVEVLPVLPDPT---------AWQH-
-----------------KLLLTTFHDS-DPG-EELAAVV--GQEAMA-----GLP-SA--
----------------------KRP-------Q-----LLVGH-----------------
------------------------------------------------------------
-----------------Y-------L--L--------K-G------F----------THH
I-SKAGQ--------------------------------------------DR-------
E-----LKIMA--------LL---------------------------------------
------------------------------------------------------------
-------------------------------------------------------PVLQ-
--------------------------P-E-DL-------EGD------------------
----Y----------QWTKDYNYEL------KR--------------D------------
------------------------------------------------------------
-TVHY---------------------ALRL------------------------DK----
--D---------A--------------AR--------------------------FYRMQ
-G-KLE---------------------------------------LRSW-RD--------
EEK----L------------A-RDRSRKRVMGSA-NEEPAEEETDG----SD-QVQRPSK
---------IH---------------------VTTR--------D---------------
-----LN------D--------RE---L------------------------E-DR-E--
------SK-R-----------------K--------ELMP--------------------
------------------------------------------------------------
------------------------------------------------------------
------------------------------------------------------------
------------------------------LAE---------------------------
------------------------------------------------------------
------------------------------------------------------------
------------------------------------------------------------
------------------------------------------------------------
------------------------------------------------------------
------------------------------------------------------------
------------------------------------------------------------
------------------------------------------------------------
------------------------------------------------------------
------------------------------------------------------------
------------------------------------------------------------
------------------------------------------------------------
------------------------------------------------------------
------------------------------------------------------------
------------------------------------------------------------
------------------------------------------------------------
-----------------------------------------
>EP00199_Chlamydomonas_sp_CCMP681_P001989_CAMPEP_0119103816_NCGR_PEP_ID_MMETSP1180-20130426_2188_1_TAXON_ID_3052_ORGANISM_"Chlamydomonas_cf_sp_Strain_CCMP681"_NCGR_SAMPLE_ID_MMETSP1180_ASSEMBLY_ACC_CAM_ASM_000741_LENGTH_379_DNA_ID_CAMNT_0007088415_DNA_STA
--------------------------------------AGTV------------------
------------------------------------------------------------
------------------------------------------------------------
------------------------------------------------------------
------------------------------------------------------------
------------------------------------------------------------
------------------------------------------------------------
------------------------------------------------------------
-PPPP-------------------------------------------------------
------------------PPPGAPALPV-----------------------------AYQ
LNVQPAAPAV------------------------------ASTQ----------------
------------------------------------------------------------
------------------------------------------------------------
-----------------------------------------------------------P
RP-----------ASS--------SHKPHVDKPHGDH-----------------------
--------------QHR-K--------------------DPR------------------
----------------------------HHE------------KDKHH-REK--------
------------------------DKRRSEK-----------------------------
-----PTV----------------------------------------------------
---------PQ-------------------------------------------------
------------------------------------------------------------
---------PAPVDDDHQT-AT--------------------------------------
--V-D----------------RL-KR------------------D---------T-P---
---------------FN-AT--------------------IRFTNDL-------------
--------------------------------------PM-VPGD----PKLLLEQ----
Q-G-P------E-KLSA-----Y-------A-L---T--Q-LEK------VPRR------
-----------------ELV-VPP--DLGI---PLGL--------L-D------------
---------AER-Y-S--------------------------I-PP-GP-----------
--R-----------------------------------A-V--MH---PADLALL-G---
---------AE-----------G---------------HAGAMAGNPA-SIAL------P
RTAGVNSKDGPV------------------PN-----K-QL-------------------
---------------------------------T---RRA---A----------------
--A------------------V-G-Q-M--------SWLMR------TTY--IS-ADT-D
TVRK--------------PQ---LSEI--S------------ARRLK---QQ-V--I---
--VEEG-------M---------EV-L--DG--GLA--TQ--------LASIE-------
-ASF-Q-------AV------------------------------QL----P------P-
---------------V--H--RT--K--P-G-MRALEIMELLPDFD---------NWGR-
-----------------KYLLAQF-NK-DPA-DEV--------EELA-----SLPQPI--
----------------------ERR-------R-----QIAGR-----------------
------------------------------------------------------------
-----------------C-------F--L--------K-G------F----------KTE
A-QQQQQQQQ--------------------------------G-----------------
------------------------------------------------------------
------------------------------------------------------------
------------------------------------------------------------
------------------------------------------------------------
------------------------------------------------------------
------------------------------------------------------------
------------------------------------------------------------
------------------------------------------------------------
------------------------------------------------------------
------------------------------------------------------------
------------------------------------------------------------
------------------------------------------------------------
------------------------------------------------------------
---------------------------------------------G-EEG----------
------------------------------------------------------------
------------------------------------------------------------
------------------------------------------------------------
------------------------------------------------------------
------------------------------------------------------------
------------------------------------------------------------
------------------------------------------------------------
------------------------------------------------------------
------------------------------------------------------------
------------------------------------------------------------
------------------------------------------------------------
------------------------------------------------------------
------------------------------------------------------------
------------------------------------------------------------
------------------------------------------------------------
------------------------------------------------------------
------------------------------------------------------------
------------------------------------------------------------
------------------------------------------------------------
-----------------------------------------
>EP00200_Dunaliella_tertiolecta_P002944_CAMPEP_0202351590_NCGR_PEP_ID_MMETSP1126-20121109_8162_1_ASSEMBLY_ACC_CAM_ASM_000457_TAXON_ID_3047_ORGANISM_"Dunaliella_tertiolecta_Strain_CCMP1320"_LENGTH_478_DNA_ID_CAMNT_0048943713_DNA_START_26_DNA_END_1462_DNA_O
-------------------------------------MA---------------------
------------------------------------------------------------
------------------------------------------------------------
------------------------------------------------------------
------------------------------------------------------------
------------------------------------------------------------
------------------------------------------------------------
----------------------------------PS----------------------TS
APPPHH------------------------------------------------------
------------------------------------------------------------
------------------------------------------------------------
------------------------------------------------------------
------------------------------------------------------------
------------------------------------------------------------
-----------------------HHRSSQSHHKSSKH-----------------------
--------------PPPAK--------------------DGRD-----------------
---------------------------------H---------KGRPQ------------
------------------------------------------------------------
------------------------------------------------------------
------------------------------------------------------------
------------------------------------------------------------
--------AQPAQDKQKQQ-AL--------------------------------------
--E-Q----------------RL-RR------------------E---------T-P---
---------------FL-AT--------------------IRFKNDL-------------
--------------------------------------PE-IPGD----PKLLVTQ----
P-P-P------E-KLAS-----Y-------S-L---T--T-LEK------DTKR------
-----------------DLI-LPS--DLGI---PISL--------L-D------------
---------VER-Y-Q--------------------------V-PL-NAA----G-----
-ER-----------------------------------P-T--LD---PKDAALI-T---
---------EE-----------G---------------DTKLFGHPAA------------
---KAPMGM---------------------P--------RR-------------------
---------------------------------G---TTL---R----------------
--S------------------A-A-E-V--------SWLMR------TTY--IS-NDS-D
ALTR--------------PG---FGEK--K------------AKSVK---QT-SELG---
--QSDN-------L---------EP-L--YS--STE--AQ--------VAAIE-------
-ETF-A-------AA------------------------------QA----H------P-
---------------V--H--PT--K--P-H-MRALDVMEVLPDWD---------WWGN-
-----------------NYVLAQF-DN-DPA-QEV--------AELA-----KLRDP---
----------------------DLK-------H-----KVAGQ-----------------
------------------------------------------------------------
-----------------S-------I--L--------K-G------F----------RID
G-SGEGK--------------------------------------------QQ-------
G------RFMA--------LVVPSQ-------P---------------V--I--------
E----------------AVQ-GAADAAAAAAMQE-------------EHGS---M-----
V-----------------------------------------------------HRDVD-
--------------------------P-A-LL-------QGD------------------
----Y----------TWSKEYVYQQ------LR--------------TGEAA------EE
GR--------------------------------------------------------PG
TKQSL---------------------SIRF------------------------KD----
--G---------Q--------------AL--------------------------YCDIP
-S-VLQ---------------------------------------LKKR-DA--------
DAK----A--------------R-------------------------ARSA-DFARPCK
---------VV---------------------VRKR--------D---------------
-----AT------A--------AE---L------------------------D-EA-D--
------RR-R-----------------K--------AILP--------------------
---------------G-------Y-----------------------DEY----------
------------------------------------------------------------
------------------------------------------------------------
-----------------------DM------DE------GEA------------------
------------------------------------------------------------
------------------------------------------------------------
------------------------------------------------------------
------------------------------------------------------------
------------------------------------------------------------
------------------------------------------------------------
------------------------------------------------------------
------------------------------------------------------------
------------------------------------------------------------
------------------------------------------------------------
------------------------------------------------------------
------------------------------------------------------------
------------------------------------------------------------
------------------------------------------------------------
------------------------------------------------------------
------------------------------------------------------------
-----------------------------------------
>EP00201_Polytomella_parva_P007882_CAMPEP_0175068640_NCGR_PEP_ID_MMETSP0052_2-20121109_17779_1_TAXON_ID_51329_ORGANISM_"Polytomella_parva_Strain_SAG_63-3"_NCGR_SAMPLE_ID_MMETSP0052_2_ASSEMBLY_ACC_CAM_ASM_000194_LENGTH_621_DNA_ID_CAMNT_0016335681_DNA_START
----------------------------------------------X-------------
------------------------------------------------------------
------------------------------------------------------PP----
------------------------------------------------------------
---------------PPPPPPPHAGAGG--------------------------------
-----------------------VPPPPFPPPAFPPPPL--------------------S
GIPNPGM-----------------LSSMPR---PPF------------------------
--------------------GLA-----------PP------------------------
PSQPPMH-----------------------------------------------------
---------LM--SAAHAPPPPPPL-----------------------------------
-SSSALAPPAS-------------------------------------------------
HHTAAPSAAAAAAATPSLSSHFNPL-----------------------------------
------------------------------------------------------------
---------------------------------------------------------SHP
SS-----------HHPS------NQHPSSQHPSSQHPH----------------------
----------------HSH--------------------QSHSHQH--------------
-------------------------PQHSQH------------HHHPHHSSTSAPI----
----------------------SASTSASAKA--------------------------LP
PPPPSSRSSSS-------------------------------------------------
--------TSSSAAATA-------------------------------------------
------------------------------------------------------------
--------AAATAAAASTAITSLV------KNPL--------------------------
--H-N----------------QL-RR------------------E---------T-P---
---------------FL-AQ--------------------IHFRNDL-------------
--------------------------------------PD-IPSD----PKLLLDP----
I-D-I------R-QLSG-----F-------V-L---F--D-VEK------SLRR------
-----------------PLYIPPP--PIPT---PVDL----------DR-----------
-------------F-Q--------------------------V-PE--------------
-KA-----------------------------------P-PPI-----EADQAIL-QTIR
KLAACAGGGDY-----------ENFLVSSSSSSS---SSSSSSSSSSSLS----------
----------------------------ASAASALS-TSTASTSAASTS-----------
--------------AASA--SAANTGEVGLSGRK--INRQ---V----------------
--D------------------V-R-N-C--------SWLMK------TTY--IS-TES-L
AHMG-------KT---------ALSEK------------QEVQQRAVA-AAA--------
-----------------------AA-A--PR--SRA--SQ--------IAAIE-------
-ATF-E-------AA------------------------------NK----M------P-
---------------V--H--PR--N--P-K-LVPVEIIPIFPDFA---------TWKV-
-----------------PRRVVCF-DE-DPI-PTV--------VKGS-----SSSSSSS-
---------------------SSSS-------------SSSSN-----------------
------------------------------------------------------------
-----------------A-------A--L-------EK--------L-------------
---------------------------------------------------PP-------
-------TVLA-------RAAIP-------------------------------------
------------------------------------------------------------
------------------------------------------------------------
------------------------------------------------------------
----H----------LMLREFPEAA-----EKPSKK-------TNSHSSSSS--------
------------------------------------------------------------
-NNST-------------------------------------------------NNSNSS
NRG---------G--------------ADD------PSHSNNK-----------VYGLLA
---PMD---------------------------------------LKTI-RP--------
-------E----------------------------------------------------
--------------------------------DSERGV------P---------------
-------------A--------AD---L--------------------------ET-DYS
I-----VR-MY----------------H--------------------------------
-----------------------------------------------AEE----------
------------------------------------------------------------
------------------------------------------------------------
------------------------------------------------------------
------------------------------------------------------------
------------------------------------------------------------
------------------------------------------------------------
------------------------------------------------------------
------------------------------------------------------------
------------------------------------------------------------
------------------------------------------------------------
------------------------------------------------------------
------------------------------------------------------------
------------------------------------------------------------
------------------------------------------------------------
------------------------------------------------------------
------------------------------------------------------------
------------------------------------------------------------
------------------------------------------------------------
------------------------------------------------------------
-----------------------------------------
>EP00203_Chlorella_variabilis_P002281_XP_005844827.1_hypothetical_protein_CHLNCDRAFT_138263_Chlorella_variabilis
-------------------------------------MAD--------------------
------------------------------------------------------------
------------------------------------------------------------
------------------------------------------------------------
------------------------------------------------------------
------------------------------------------------------------
------------------------------------------------------------
------------------------------------------------------------
------------------------------------------------------------
------------------------------------------------------------
------------------------------------------------------------
------------------------------------------------------------
------------------------------------------------------------
------------------------------------------------------------
------------------------------------------------------------
----------------GDK--------------------DKKG-----------------
-------------------------------------------PEKRG------------
------------------------------------------------------------
------------------------------------------------------------
------------------------------------------------------------
------------------------------------------------------------
----------GPEWNVRIS-SN--------------------------------------
--P-N----------------RL-RR------------------D---------T-A---
---------------FL-CN--------------------IRFKNDL-------------
--------------------------------------PE-IPCD----PKLLLPP----
Y-D-R------D-QLAA-----F-------K-L---T--E-LER------DLRK------
-----------------DLM-FED--DLGI---PIHP--------W-N------------
---------IEQ-Y-S--------------------------V-PE--------------
-VV-----------------------------------P-P--LH---PDDAALV-E---
---------SD-----------E---------------EAEP------------------
---------------------------------------K--------------------
---------------------K-----------A---RLR---G----------------
--D------------------A-A-E-L--------SWLLR------TKY--IA-AEA-G
LKRG--------------TG---APAK--A------------AAAAA---TA-AAA----
----------------------GAE-N--ED--PRE--ER--------IRQIE-------
-AQF-V-------GA------------------------------KA----P------L-
---------------A--H--GK--D--P-S-VVPLEVMPVFPDSL---------MEGR-
-----------------SCVLATF-DN-DPL-ADV--------DVVE-----RMP-A---
----------------------EQR-------A-----RVPQA-----------------
------------------------------------------------------------
-----------------M-------Q--L--------K-S------F----------KPA
T---------------------------------------------------G-------
P------QFVA--------LLVPKK-------L---------------P--E--------
A----------------G----DDELSAS-------------------------------
-------------------------------------------------------GGIP-
--------------------------G-P-QL-------ARE------------------
----Y----------HWVREYQPHP------RL--------------D-EK---------
------------------------------------------------------------
-STTY---------------------LFRF-----------------------AGD----
--G---------T--------------VQ--------------------------FHDLN
-T-RLE---------------------------------------LRKR-KR--------
QAA----A------------G-E--------------------------DDE-GFMQPEM
---------VV---------------------VRDP--------ETG-------------
----DWA------E--------QR----------------------------E-AR----
------ER-A-----------------QNGA-----AASS--------------------
--------------------------------EEYGQQQ------QQEQQ----------
------------------------------------------------------------
------------------------------------------------------------
-----------------------EQ------QQ------QEE------------------
------------------------------------------------------------
------------------------------------------------------------
--------------------EDGGGGAG--------------------------------
------------------------------------------------------------
--------------------------------AGAGGGGSDAEMADA-------------
--------------------------------------------GGDG-------QGG--
------SR------------ERQGEEEYGGRAD--------ANA----------------
------------------------------------------------------------
-------------------------ALRDV------------------------------
------------------------------------------------------------
------------------------------------------------------------
------------------------------------------------------------
---------------------------------------------FGDDD----------
------------DDI---------------------------------------------
------------------------------------------------------------
------------------------------------------------------------
-----------------------------------------
>EP00204_Picochlorum_oklahomense_P000613_CAMPEP_0118804964_NCGR_PEP_ID_MMETSP1161-20130426_25377_1_TAXON_ID_249345_ORGANISM_"Picochlorum_oklahomensis_Strain_CCMP2329"_LENGTH_490_DNA_ID_CAMNT_0006733825_DNA_START_1_DNA_END_1472_DNA_ORIENTATION_
------------------------------------------------------------
------------------------------------------------------------
------------------------------------------------------------
------------------------------------------------------------
------------------------------------------------------------
------------------------------------------------------------
------------------------------------------------------------
------------------------------------------------------------
------------------------------------------------------------
------------------------------------------------------------
------------------------------------------------------------
------------------------------------------------------------
------------------------------------------------------------
------------------------------------------------------------
------------------------------------------------------------
------------------------------------------------------------
---------------------------XTIRV---D------------------------
------------------------------------------------------------
------------------------------------------------------------
------------------------------------------------------------
------------------------------------------------------------
------------------------------------------------------------
--D-N----------------PLRKK------------------D---------S-R---
---------------FL-CN--------------------VRFKNDL-------------
--------------------------------------PE-IPSD----PKMLLPQ----
L-D-L------T-EVGA-----F-------K-L---F--G-IER------HVRR------
-----------------DVK-FPA--DMNL---PLSS--------L-Y------------
---------IEQ-Y-D--------------------------V-YS--------G-----
--------------------------------------D-K--LH---PKDAALL-D---
---------ET-----------G---------------DAVVGSEGAS------------
-------------------------------------A----------------------
---------------------------------G---RKR---K----------------
--N------------------I-P-N-A--------SWLMR------TKY--IS-NES-G
AVGL-------RKQ----NG------------------------------SA--------
---------------------ASAE-F--EH--TLE--DQ--------VAHIE-------
-ESF-D-------AM------------------------------KS----K------P-
---------------V--H--PK--N--P-S-LVAVDVQPVLPDDE---------ISDW-
-----------------PLVLVNF-DS-DPI-GAM--------ALQD-----ADA-----
---------------------MAAK-------R-----KFAQS-----------------
------------------------------------------------------------
-------------------------MH-L--------K-T------L----------VKQ
D-DDG----------------------------------------------NG-------
E------KFNV--------LMAPREV------D---------------G--L--------
E----------------SI-----------------------------------------
-------------------------------------------------------ADDQ-
-----------------------NVPG-S-ML-------QGD------------------
----Y----------DWMRTYASNV------RI--------------D-DK---------
------------------------------------------------------------
-AQTF---------------------LFRI------------------------KG----
--D---------H--------------IG--------------------------YSDLS
-T-KLF---------------------------------------LRKR-KK--------
TVS----K------------D-E-------------------------KDDI-ESLKPEK
---------FV---------------------LAVH--------E---------------
-----LA------A-------LAE-----------------GYNFAHF--NVE-LQ----
-----WNQ-VW-------WTIF---F-R------FPALIA--------------------
---------------------------------SCRKPS------SSEDSSSTDTS----
------------------------------------------------------------
---------AISSSGQDINGSSVF------------------------------------
--------------------TFSDS-----PIK------QESKALE--------------
--------------------------------ICSLFML------MPMN-----------
--------------------------------------------TISCLLSPN-------
------------------------------------------------------------
------------------------------------------------------------
------------------------------------------------------------
-------------------------------------------------------SPSMS
F----FTS------------SGSTPSHKSCGIA--------ANHGAPGE-----------
------------------------------------------------------------
------------------------------------------------------------
------------------------------------------------------------
------------------------------------------------------------
------------------------------------------------------------
---------------------------------------------IRRME----------
------------PDKLNSP-----------------------------------------
------------------------------------------------------------
------------------------------------------------------------
-----------------------------------------
>EP00206_Coccomyxa_subellipsoidea_P007951_XP_005650500.1_hypothetical_protein_COCSUDRAFT_64915_Coccomyxa_subellipsoidea_C-169
-------------------------------------MVK--------------------
------------------------------------------------------------
------------------------------------------------------------
------------------------------------------------------------
------------------------------------------------------------
------------------------------------------------------------
------------------------------------------------------------
------------------------------------------------------------
------------------------------------------------------------
------------------------------------------------------------
------------------------------------------------------------
------------------------------------------------------------
------------------------------------------------------------
------------------------------------------------------------
------------------------------------------------------------
------------------------------------------------------------
-------------------------------------------AGRSR------------
------------------------------------------------------------
------------------------------------------------------------
------------------------------------------------------------
------------------------------------------------------------
---------PPHSPAKVVE-KP--------------------------------------
--E-N----------------RL-KR------------------N---------T-P---
---------------FV-SN--------------------VRFRTSL-------------
--------------------------------------PE-VPCD----PKMLVAV----
L-Q-P------D-KLSQ-----F-------N-I---T--T-LEQ------EMRQ------
-----------------DLI-LES--GVGI---PLSL--------L-D------------
---------TQR-Y-A--------------------------V-PD--------------
-IA-----------------------------------Q-P--LA---PEDAALV-M---
---------GP-----------T---------------TEEG------------------
------------------------------PG-----ATK--------------------
--------------------RR-----------E---RLR---G----------------
--E------------------G-T-E-L--------SWLMR------TTY--IA-NDM-E
ERRQ-------QR----------SAEK--S------------GVAAT-------------
-----------------------ED-E--AI--DRD--AQ--------IAAIE-------
-ATF-E-------EA------------------------------RA----P------P-
---------------T--H--IR--D--P-S-LTPVEIMPVLPDLD---------RLGN-
-----------------IYVRMAF-DG-EPT-ADH--------DRLA-----SLP-P---
----------------------DSV-------K-----RLAEH-----------------
------------------------------------------------------------
-----------------A-------I--M--------K-S------F----------TLN
S-DQHG---------------------------------------------KE-------
Q------RFVA--------YLLPEE-------D---------------P--V--------
Q----------------R----NADEPSSSRD----------------------------
------------------------------------------------------------
--------------------------D-A-ED-------HIS------------------
----Y----------EWIREYNYKV------HN--------------D-ED---------
------------------------------------------------------------
-HSTF---------------------WFYF------------------------DK----
--G---------R--------------VT--------------------------FTDLD
-T-KLS---------------------------------------LFKR-GK--------
QAT----T------------Q--------------------------------AFQRPSG
---------VT---------------------LKRR--------K---------------
-----ER------S--------SE---E------------------------D-ET-AR-
------QR-M-----------------Q--------KLTA--------------------
-----------------------------------------------DDVQ---------
------------------------------------------------------------
------------------------------------------------------------
-----------------------ED-----------------------------------
------------------------------------------------------------
------------------------------------------------------------
------------------------------------------------------------
------------------------------------------------------------
------------------------------------------------------------
------------------------------------------------------------
------------------------------------------------------------
------------------------------------------------------------
------------------------------------------------------------
------------------------------------------------------------
------------------------------------------------------------
------------------------------------------------------------
------------------------------------------------------------
------------------------------------------------------------
------------------------------------------------------------
------------------------------------------------------------
-----------------------------------------
>EP00208_Stichococcus_sp_RCC1054_P002259_CAMPEP_0206136998_NCGR_PEP_ID_MMETSP1473-20131121_2189_1_ASSEMBLY_ACC_CAM_ASM_001109_TAXON_ID_1461547_ORGANISM_"Stichococcus_sp_Strain_RCC1054"_LENGTH_1265_DNA_ID_CAMNT_0053529875_DNA_START_232_DNA_END_4028_DNA_ORI
-------------------------------MPAEAGMAAERS-----------------
------------------------------------------------------------
------------------------------------------------------------
------------------------------------------------------------
------------------------------------------------------------
------------------------------------------------------------
------------------------------------------------------------
------------------------------------------------------------
------------------------------------------------------------
------------------------------------------------------------
------------------------------------------------------------
------------------------------------------------------------
------------------------------------------------------------
------------------------------------------------------------
-------------------------------------------------------G----
--------------GGSGA--------------------DDRA-----------------
-----------------------------RR------------KEKER------------
------------------------------------------------------------
------------------------------------------------------------
--------HKAMPPPSS-------------------------------------------
------------------------------------------------------------
--------NARNRPGETTG-RT--------------------------------------
--V-N----------------WL-KR------------------E---------T-P---
---------------FL-SD--------------------IRFKNDL-------------
--------------------------------------PE-VPCE----PKMLVSA----
M-N-P------K-ALAA-----F-------H-L---T--S-LEA------GGRR------
-----------------ELA-VEA--DLGA---PLTV--------L-D------------
---------VSA-Y-A--------------------------V-PA--------------
-AA-----------------------------------Q-P--LH---PDDEALL-E---
---------GE-----------G---------------QLGA------------------
----------------------------EVP---MH-Q-R--------------------
--------------------AR-----------S---KMA---G----------------
--D------------------K-G-E-L--------SWLMR------TTY--IS-NDM-T
APTPA------KGR----TA---VTEE---------------------------------
-----------------------EG-P--ED--QYQ--RQ--------IQHIQ-------
-ETF-E-------SA------------------------------KR----L------P-
---------------V--H--QT--N--P-S-LHPVEVLPVLPDEE---------AWEN-
-----------------DYVQLVF-DG-EPT-ADI--------SLLR-----SLP-P---
----------------------RQR-------R-----AFAEQ-----------------
------------------------------------------------------------
-----------------M-------L--T--------K-S------Y----------KMT
V-DG-----------------------------------------------AN-------
V------GFLA--------LLVPTA-------V---------------P--N--------
P----------------EI-----------------------------------------
------------------------------------------------------------
------------------------SPS-E-RE-------DTE------------------
----M----------QWVREYVYDV------KQ--------------H-ES---------
------------------------------------------------------------
-DRDF---------------------VFRFPPPPADLQ--DG-SGP----TSSPGE----
--G---------V--------------VR--------------------------YVAMD
-H-KLL---------------------------------------ARSM-GG--------
RQQ----------------VE-K--------------------------LAA-TFSKPSE
---------IT---------------------AGWR--------P---------------
-----YT------E--------VE---E------------------------D-AR-A--
------AK-R-----------------Q--------QLLP-GHDDENLFDDEDDGGDDGG
EG-----PL------GD------YPPSEQPPPQEDAGDD------S-EDDXIFVKCVNDR
LVTLVISTVLSNEQVRFDELDALHLPPTMDDSIFXAASQ---WFALI-----GAVWVRFE
HDYACHPAN-HIRWSQQVNRLNMILQLVPEVMIVYKTSNSGHSEVVLXMPEITKPTRSHP
HMLFKTSSLSSWVSGSASLKPTTDD------AS------YQNTLMVNCAKGSTQ------
------DSIAANHKTLTITVV----SRAQKTCIYAVFMLCKPKGSIPASKKEPGKNGHWY
YCQCKWAIYPRECVMMWKHEAMCNARDETADNVAQSGFPGGHHFALPRG-NPQFCSGNGK
TARRLSGVVDDSKGGYGCE-EAHSKHAQRPEEFKRPLQDLRTILHPVVHP-------AEG
LAEGLPGEAAVLQGGFLAQTSLAQALPLQLGHGTGSVVVCVIAAVVIAGACAGTTPPGLT
CAWLGVTD----------------------XALLGAGGRASQEATGALI---GVEKRLCP
ENIRLHVSPLAPSPAEVQEVVVDHRHEVRCDQHSRRCCHDQSLAGVAGG-----QQSHQQ
H-----DA------------EDEGDEEHLAQQG--------AAGPCAPAATRPAPAWW--
---GIAQAAAECDVQCDGDVEESLDLLLA-----------------QVVLKNVALGVLAK
PGGAEEA----H------------EAVGDEGGAQDGEXAPPMTDARTIL-----------
----------------------------------------AVRHLDEHRQHDRL------
---------------NVEGK-------------TEAGDGVDDAVGARSEA----------
----------SDGEAVRNGWEPPDATLHHDPDGEE-AYKHETT-NAALSSDVRFSGRHSG
ATMAIVQNTMIILPXAIDQPAWRAADNVKPITKALTDLDDASDQGSQQQN----------
------------DDAHLRNEPPDRSAHCICE---------C-VV----------------
---------IRCAS-----L--LT----------LPDEEIEVYAL-TMATRLMRKKPQMM
PVALKAADTTST-------------------------------ADPMMPS----------
----TRVMVELNS---A-----------------------C
>EP00211_Chloroparvula_japonica_P006908_CAMPEP_0119152432_NCGR_PEP_ID_MMETSP1310-20130426_47793_1_TAXON_ID_464262_ORGANISM_"Genus_nov._species_nov._Strain_RCC2339"_LENGTH_394_DNA_ID_CAMNT_0007144793_DNA_START_55_DNA_END_1235_DNA_ORIENTATION_
------------------------------------------------------------
------------------------------------------------------------
------------------------------------------------------------
------------------------------------------------------------
------------------------------------------------------------
------------------------------------------------------------
------------------------------------------------------------
------------------------------------------------------------
------------------------------------------------------------
------------------------------------------------------------
------------------------------------------------------------
------------------------------------------------------------
------------------------------------------------------------
------------------------------------------------------------
------------------------------------------------------------
---------------------------------------MEGR-----------------
-----------------------------KR------------TRVNG-KEE--------
-W----------------------------------------------------------
-----ARETKR-------------------------------------------------
--------ARGNNSR---------------------------------------------
------------------------------------------------------------
----------VAAGSGPVG-IQ--------------------------------------
----T----------------HLRKR------------------G---------T-E---
---------------FQ-CN--------------------TRMRNDL-------------
--------------------------------------PD-IPFG----PKFLVYP----
F-D-N------D-RMGL-----Y-------Q-P---S--T-LER------EYKR------
-----------------TVM-AGP--LMGV---GLNM--------V-D------------
---------PDL-Y-R--------------------------V-KE--------------
-DA-----------------------------------V-T--LD---PADERLF-G---
---------KG-----------D---------------AGQG------------------
---------------------------------------R--------------------
-----------------S--LQ-----------R---TTS---G----------------
--G------------------V-P-N-V--------SWLRR------TAY--MT-AAV-E
QVYG-------RE-----RG-------------------GAPADSME---ET--------
-------------M------------K--VL--DQE--KA--------VAMVE-------
-ETF-A-------GA------------------------------KR----D------P-
---------------V--H--PT--K--P-D-MKPVAVVPILPWVD---------MWAN-
-----------------NVTRVIF-DQ-VPC-PSQ--------EGAD-----GSQ-----
----------------------SAV-------E-----DPMER-----------------
------------------------------------------------------------
-----------------A-------I--L--------V-P------S----------SVQ
E--------------------------------------------------DK-------
E-----VKVLT--------LFLPVE-------G---------------N--A--------
K----------------A----GKGSQEQDDELD-----------DLFSGD---------
-------------------------------------------------------SDEE-
-------DK-----------------V-E-GK-------RLE------------------
----L----------KFHRSYAYSDPY----K-----------------GKK--------
------------------------------------------------------------
-GRSI---------------------ILVVPR----------------------GG----
--G---------E--------------AR--------------------------YCPTS
-N-T--------L--------------------------------LKKK-KQ--------
RSQ----R------------T-A-------------------------------------
--------FLTAD-------------------ISRS--------E---------------
-----YD--------------------------------------------------D--
----Y-KK----------------------------NL----------------------
------------------------------------------------------------
------------------------------------------------------------
------------------------------------------------------------
------------------------------------------------------------
------------------------------------------------------------
------------------------------------------------------------
------------------------------------------------------------
------------------------------------------------------------
------------------------------------------------------------
------------------------------------------------------------
------------------------------------------------------------
------------------------------------------------------------
------------------------------------------------------------
------------------------------------------------------------
------------------------------------------------------------
------------------------------------------------------------
------------------------------------------------------------
------------------------------------------------------------
------------------------------------------------------------
------------------------------------------------------------
-----------------------------------------
>EP00217_Crustomastix_stigmatica_P000116_CAMPEP_0183821210_NCGR_PEP_ID_MMETSP0803_2-20130417_65030_1_TAXON_ID_195967_ORGANISM_"Crustomastix_stigmata_Strain_CCMP3273"_LENGTH_420_DNA_ID_CAMNT_0026066107_DNA_START_1_DNA_END_1261_DNA_ORIENTATION_-
VRPG---TSEACGAARGGRR-------SAAAASWGLGLAQEGQVR---------------
------------------------------------------------------------
------------------------------------------------------------
------------------------------------------------------------
------------------------------------------------------------
------------------------------------------------------------
---APYH-----------------------------------------------------
------------------------------QGQGPRM----------------ADVAAAP
AAAPAGAP----------------------------------------------------
------------------------------------------------------------
------------------------------------------------------------
------------------------------------------------------------
------------------------------------------------------------
-----------------------------------------------------------P
AG----------------------------------------------------------
--------------KHETE--------------------EERR-----------------
-----------------------------AR------------KEKRK------------
----------------------SEKRDKEKK-----------------------------
-----DKRDKDKSK----------------------------------------------
------EKERQKHKEKAG------------------------------------------
------------------------------------------------------------
----------AGAPKPKDG-KA--------------------------------------
--KPGAPPPPPPPPPPPPPXXXL-RP------------------SPTAIPPPPPH-Q---
---------------LP-VP--------------------PPVPERP-------------
--------------------------------------PA-VPVD----AKLLAVA----
A-D-V------A-HVTQ-----Y-------S-H---T--A-LQE------ERGR------
-----------------ELH-TEP--DLGI---PLDA--------M-D------------
---------LED-Y-V--------------------------V-PA--------------
-VR-----------------------------------P-P--LD---PADAELL-G---
---------DA-----------A---------------AGAT------------------
----------------------------------GT-STRA-------------------
---------------------------------E---LKL---D----------------
--S------------------K-S-N-L--------QWLMR------TQY--MS-SQE-L
PKQG------------------RLSEQ--Q------------VKQLE---RA-RVGG---
--AEAD-------------GVARAG-E--AP--DAA--GL--------AAAID-------
-ASF-R-------AA------------------------------QQ----A------P-
---------------V--H--KK--D--P-S-LTPVEVLPVLPDFE---------RWPAA
G--------------VGSFVHVVF-DD-DPL-TDV--------ARLD-----AQP-----
---------------------EELR-------E-----ATRRA-----------------
------------------------------------------------------------
-----------------A-------V--L--------K-N------F----------AVT
V-PAAGGRPA-----------------------------------------HD-------
E------KFIA--------LMVPT------------------------------------
------------------------------------------------------------
------------------------------------------------------------
------------------------------------------------------------
------------------------------------------------------------
------------------------------------------------------------
------------------------------------------------------------
------------------------------------------------------------
------------------------------------------------------------
------------------------------------------------------------
------------------------------------------------------------
------------------------------------------------------------
------------------------------------------------------------
------------------------------------------------------------
------------------------------------------------------------
------------------------------------------------------------
------------------------------------------------------------
------------------------------------------------------------
------------------------------------------------------------
------------------------------------------------------------
------------------------------------------------------------
------------------------------------------------------------
------------------------------------------------------------
------------------------------------------------------------
------------------------------------------------------------
------------------------------------------------------------
------------------------------------------------------------
------------------------------------------------------------
------------------------------------------------------------
------------------------------------------------------------
------------------------------------------------------------
------------------------------------------------------------
------------------------------------------------------------
-----------------------------------------
>EP00218_Dolichomastix_sp_CCMP3274_P006376_CAMPEP_0170161794_NCGR_PEP_ID_MMETSP0033_2-20121228_76773_1_TAXON_ID_195969_ORGANISM_"Dolichomastix_tenuilepis_Strain_CCMP3274"_LENGTH_701_DNA_ID_CAMNT_0010399417_DNA_START_1_DNA_END_2101_DNA_ORIENTATION_-
------------------------------------------------------------
------------------------------------------------------------
------------------------------------------------------------
------------------------------------------------------------
------------------------------------------------------------
------------------------------------------------------------
------------------------------------------------------------
-----------------------------------------------------------X
STVPM-------------------------------------------------------
------------------------------------------------------------
------------------------------------------------------------
------------------------------------------------------------
------------------------------------------------------------
------------------------------------------------------------
------------------------------------------------------------
------------------------------------------------------------
------------------------------------------------------------
------------------------------------------------------------
--VNPGRKESAEER----------------------------------------------
--------ARRKAKSA--------------------------------------------
------------------------------------------------------------
----------KGHGTAPLP-AG--------------------------------------
--D-N----------------RL-KR------------------E---------T-A---
---------------FI-CH--------------------LRFRTNL-------------
--------------------------------------PE-VPVE----ARSLRDPG--G
IAG-M------E-DLSK-----F-------R-L---R--A-LER------ERGRDGSGGA
SVSGTTGGRPGAGGRGEQQH-NDGRGLFGL---GVDA--------L-T------------
---------AAQ-Y-A--------------------------V-PR--------GLETAE
DAE-----------------------------------P-A--LD---PKDAYLL-P---
---------TP---V-------EELEGAGEAAGV----AAAAAAXXXXXX----------
------XXXXXG-----------------------V-AAAAA------------------
---------------AAA--DRE----------K---KSK--LA----------------
--G------------------L-M-N-Q--------SWLMR------TQY--IS-DMQ-Q
PKRA-------RG-----------TEK--QVID-------EQRQKRRLEAEA--------
----------------------AEE-E--RT--PRE--VQ--------MGKIE-------
-ASF-E-------AA------------------------------RR----A------P-
---------------V--H--AR--N--P-S-LRPVAVLPLVPDFE---------RWPH-
-----------------QHLQLCF-DA-HPV-LDL--------PHRT-----GAAQP---
--------------------------------N-----LLAAR-----------------
------------------------------------------------------------
-----------------A-------L--V--------K-Q------Y----------RIQ
A-SDDATGAV-----------------------------------------SV-------
E------KMLA--------YMLPKQ-------E---------------E--V--------
E----------------RAE----------------------------------------
-------------------------------------------------------AEEE-
--------------------------E-E-RE-------GTP------------------
----Y----------VWEREYLFDS------AP--------------V-DDK--------
--T---------------------------------------------------------
-GETQ---------------------AVFLDE----------------------EN----
--R---------Q--------------AT--------------------------YLPLP
-L-KLA---------------------------------------LRKK-PN--------
RAK----D------------A----------------------------AEM-ARIRPSE
---------IA---------------------VRER--------P---------------
-----RT------A--------DE---ELLL-----------------------KR----
------KR-------------------A--------ALTG--------------------
-D------------------VV-------------------------EED----------
------------------------------------------------------------
------------------------------------------------------------
-----------------------EK------EQ------GEEEQIDEE------------
----------------------------------------------P-------------
---------------------------------------------------P-T------
-----------QAPEHMDV-EEPATMDPIAAAXVRL-------------LCC--QL-SCA
Q--------------------------------------------IIYNILHSSLQPPIS
I--------------------------TYYAAAAANGSIRSNPRPPSSLII---------
----VVAALLRQAVL-------------------KLFAAATVAVATAG--TA--RAAGAA
------SR------------TASLETKPTAVAE--------STTVARVTSVS--------
-----TEPTAMATVR---------------------------------MSLSVVCGLRGG
GGGGGE------------------------------------------------------
------------------------------------------------------------
------------------------------------ALGARDRFAEGV------------
-------------RLSMRAGPMPTAANT--------------------------------
---------------------------------------------GAAAN----------
------------SRGIPPQRRX--------------------------------------
------------------------------------------------------------
------------------------------------------------------------
-----------------------------------------
>EP00222_Ostreococcus_lucimarinus_P000259_XP_001415616.1_predicted_protein_Ostreococcus_lucimarinus_CCE9901
-------------------------------------MAGARRSAR--------------
------------------------------------------------------------
------------------------------------------------------------
------------------------------------------------------------
------------------------------------------------------------
------------------------------------------------------------
------------------------------------------------------------
---------------------------------------------------------GAA
SDAPA-------------------------------------------------------
------------------------------------------------------------
------------------------------------------------------------
------------------------------------------------------------
------------------------------------------------------------
------------------------------------------------------------
------------------------------------------------------------
----------------ASA--------------------DASD-----------------
-----------------------------AR------------KKRAK-AKD--------
-----------------------ATKSSNAKTD---------------------------
------------------------------------------------------------
--------ARSNGKAK--------------------------------------------
------------------------------------------------------------
----------ARAVSAPAV-AD--------------------------------------
--G-T----------------RL-KR------------------E---------T-A---
---------------FL-CH--------------------AQFKNDL-------------
--------------------------------------PA-VPID----WKMLQTR----
V-D-R------R-ALTE-----Y-------S-H---L--S-LYD------GLRK------
-----------------RGD-FSE--DLGI---PLDP--------A-L------------
---------MRA-Y-R--------------------------V-PT--------------
-RR-----------------------------------V-A--MD---PEDHELT-M---
---------SS-----------A---------------EREG------------------
-------------------------------------K-R----NGAIG-----------
----------------TS--GR-----------A---VSR---P----------------
--D------------------A-S-D-A--------LWLMN------TQY--IS-AGS-I
KART---------------G---LSEK--E------------MKRRR---LE-AQGG---
-----------------------AA-E--PE--VEL--SQ--------VEQIE-------
-ASF-A-------AA------------------------------KR----P------P-
---------------V--H--PT--N--K-K-AKVVEVLPVLPDFE---------RIAM-
-----------------DYVRLNF-DE-KQE-TDV--------ASLS-----GKS-A---
----------------------ETI-------E-----NALNC-----------------
------------------------------------------------------------
-----------------G-------V--V--------K-P------F----------SIV
N-ERN----------------------------------------------QT-------
E------RFLS--------LMLPQD-------P---------------D--A--------
A----------------M----EEDFLAL-------------------------------
------------------------------------------------------------
----------------------------D-GE-------PRQ------------------
----Y----------DHVRDYVYKI------HQ--------------D-DPN------LG
------------------------------------------------------------
-GGNM---------------------CFFF------------------------KK----
--D---------R--------------VT--------------------------YVDLH
-T-KLT---------------------------------------LSKR-SK--------
HSK----G------------K-----------------------------EATDSWKPSE
---------VT---------------------LQRR--------R---------------
-----MT------E--------EE---K------------------------S-AL-D--
------AK-R-----------------E--------SIRA--------------------
------------------------------------------------------------
------------------------------------------------------------
------------------------------------------------------------
------------------------------------------------------------
------------------------------------------------------------
------------------------------------------------------------
------------------------------------------------------------
------------------------------------------------------------
------------------------------------------------------------
------------------------------------------------------------
------GA----------------------------------------------------
------------------------------------------------------------
------------------------------------------------------------
------------------------------------------------------------
------------------------------------------------------------
------------------------------------------------------------
------------------------------------------------------------
------------------------------------------------------------
------------------------------------------------------------
------------------------------------------------------------
-----------------------------------------
>EP00223_Ostreococcus_mediterraneus_P004435_CAMPEP_0174582016_NCGR_PEP_ID_MMETSP0929-20130131_6158_1_TAXON_ID_548131_ORGANISM_"Ostreococcus_mediterraneus_Strain_clade-D-RCC2572"_NCGR_SAMPLE_ID_MMETSP0929_ASSEMBLY_ACC_CAM_ASM_000573_LENGTH_442_DNA_ID_CAMNT
---------------------------------ARATMAGTQRARG--------------
------------------------------------------------------------
------------------------------------------------------------
------------------------------------------------------------
------------------------------------------------------------
------------------------------------------------------------
------------------------------------------------------------
---------------------------------------------------------GDA
QDGAN-------------------------------------------------------
------------------------------------------------------------
------------------------------------------------------------
------------------------------------------------------------
------------------------------------------------------------
------------------------------------------------------------
------------------------------------------------------------
----------------GDG--------------------DATA-----------------
-----------------------------AAV-----------RASAK------------
-----------------------APSSASGKGG---------------------------
--KSSKDKAKE-------------------------------------------------
--------RKSASKGGK-------------------------------------------
------------------------------------------------------------
----------SASVTAAPV-TE--------------------------------------
--E-N----------------RL-KR------------------E---------T-A---
---------------FL-CH--------------------MQFKNDL-------------
--------------------------------------PA-VPLD----WKMLQTR----
V-D-R------R-TFTD-----Y-------S-H---L--S-LYD------GLRK------
-----------------RGD-FSD--DLGI---PLDP--------A-L------------
---------MRA-Y-R--------------------------V-PA--------------
-QR-----------------------------------A-T--LD---PEDHDIL-L---
---------DA-----------S---------------ERES------------------
-------------------------------------K-R----AGGTA-----------
----------------TD--TR-----------A---ASR---P----------------
--D------------------A-S-D-A--------LWLMN------TQY--IS-GGT-I
KART---------------G---LSEK--E------------MKRRK---VE-ASRA---
-----------------------GE-A--PE--REL--SQ--------VEQIE-------
-RSF-E-------MA------------------------------KK----P------L-
---------------V--H--PT--K--K-G-LTVVEVLPVLPDFE---------RMPL-
-----------------DYVRMLF-DE-KQE-LDV--------PSLQ-----GKP-R---
----------------------DVV-------D-----KVLDL-----------------
------------------------------------------------------------
-----------------G-------L--V--------K-P------F----------SIV
N-DDN----------------------------------------------QT-------
E------RFLS--------LMLPHD-------V---------------D--A--------
A----------------T----KEDYLPL-------------------------------
------------------------------------------------------------
----------------------------D-GD-------EKP------------------
----Y----------DYVREYVYKI------QQ--------------D-DPA------MG
------------------------------------------------------------
-GGNM---------------------CFFF------------------------KK----
--D---------R--------------VT--------------------------YVDLH
-T-KLT---------------------------------------LSKK-TK--------
HSK----G------------K-----------------------------NS-MEHVPVS
---------VR---------------------LKRR--------R---------------
-----LN------D--------EE---Q------------------------A-AF-D--
------AK-K-----------------A--------SVMA--------------------
------------------------------------------------------------
------------------------------------------------------------
------------------------------------------------------------
------------------------------------------------------------
------------------------------------------------------------
------------------------------------------------------------
------------------------------------------------------------
------------------------------------------------------------
------------------------------------------------------------
------------------------------------------------------------
------------------------------------------------------------
------------------------------------------------------------
------------------------------------------------------------
------------------------------------------------------------
------------------------------------------------------------
------------------------------------------------------------
------------------------------------------------------------
------------------------------------------------------------
------------------------------------------------------------
------------------------------------------------------------
-----------------------------------------
>EP00224_Ostreococcus_tauri_P004562_XP_022838307.1_RNA_polymerase_II-associated_Paf1_Ostreococcus_tauri
-------------------------------------MAGARARSKA-------------
------------------------------------------------------------
------------------------------------------------------------
------------------------------------------------------------
------------------------------------------------------------
------------------------------------------------------------
------------------------------------------------------------
------------------------------------------------------------
------------------------------------------------------------
------------------------------------------------------------
------------------------------------------------------------
------------------------------------------------------------
------------------------------------------------------------
------------------------------------------------------------
------------------------------------------------------------
---------------------------------------DAGS-----------------
-----------------------------KS------------KTKSK-SAD--------
-----------------------AEKTKRG------------------------------
------------------------------------------------------------
--------ARSGERG---------------------------------------------
------------------------------------------------------------
----------ASARDAPSV-TE--------------------------------------
--E-N----------------RL-RR------------------D---------T-A---
---------------FL-CH--------------------VQFKNDL-------------
--------------------------------------PP-VPVD----WKMLATR----
V-D-R------G-ALAE-----Y-------S-P---L--S-LYD------GMRR------
-----------------RGD-FSE--DLGI---PIDP--------A-L------------
---------MRA-Y-R--------------------------V-PT--------------
-ER-----------------------------------G-V--LD---PEDHELL-L---
---------NA-----------A---------------ERET------------------
-------------------------------------K-R----NTANG-----------
----------------AS--GR-----------A---ASR---P----------------
--D------------------A-S-D-A--------LWLMN------TQY--IS-AGK-I
KART---------------G---LSEK--E------------MKRRK---LA-ASGA---
-----------------------EG-M--PE--DEL--SF--------EEQVD-------
-ATF-E-------AA------------------------------KK----P------P-
---------------V--H--PT--M--N-D-MEVVEILPVFPDFE---------RMAL-
-----------------EYVRLNF-DE-NQA-KDV--------PSLT-----GKS-T---
----------------------EIV-------E-----SALIN-----------------
------------------------------------------------------------
-----------------G-------V--V--------K-P------F----------AIE
N-DYG----------------------------------------------ET-------
E------RFLS--------LMLPQD-------P---------------E--A--------
A----------------A----APNFLEV-------------------------------
------------------------------------------------------------
----------------------------D-GE-------PRA------------------
----Y----------DHIRDYVYKL------QR--------------D-DPA------QG
------------------------------------------------------------
-GGNV---------------------CFFF------------------------KK----
--D---------K--------------VT--------------------------FVDLQ
-T-KLT---------------------------------------LSKR-SK--------
HSK----G------------K-----------------------------DA-LDWKPSR
---------VT---------------------LKRR--------S---------------
-----MT------E--------EE---R------------------------A-SL-E--
------EK-R-----------------A--------KLRA--------------------
------------------------------------------------------------
------------------------------------------------------------
------------------------------------------------------------
------------------------------------------------------------
------------------------------------------------------------
------------------------------------------------------------
------------------------------------------------------------
------------------------------------------------------------
------------------------------------------------------------
------------------------------------------------------------
------------------------------------------------------------
------------------------------------------------------------
------------------------------------------------------------
------------------------------------------------------------
------------------------------------------------------------
------------------------------------------------------------
------------------------------------------------------------
------------------------------------------------------------
------------------------------------------------------------
------------------------------------------------------------
----------------------------------------T
>EP00227_Mantoniella_beaufortii_P000067_CAMPEP_0197614750_NCGR_PEP_ID_MMETSP1326-20131121_59681_1_TAXON_ID_1155430_ORGANISM_"Genus_nov._species_nov._Strain_RCC2288"_LENGTH_542_DNA_ID_CAMNT_0043183627_DNA_START_603_DNA_END_2231_DNA_ORIENTATION_-
-------------------------------------MASLRLLIWLLS-----------
------------------------------------------------------------
------------------------------------------------------------
------------------------------------------------------------
------------------------------------------------------------
------------------------------------------------------------
------------------------------------------------------------
--------------------------------CDPSLVVTLRVR---GGTRFAAQAGVAQ
VAPPMVLG----------------------------------------------------
------------------------------------------------------------
------------------------------------------------------------
------------------------------------------------------------
------------------------------------------------------------
------------------------------------------------------------
----------------------AAGMAGAAQGRSE-------------------------
-----------------TE--------------------EERR-----------------
-----------------------------IR------------KERQK------------
----------------------AKEKARLRGGD---------------------------
GGGGKDHRSSGGG-----------------------------------------------
--------GKALAAPQPS------------------------------------------
--------------------------------------------GGVEGS----------
-----GPSSAAAAKHASAA-SE--------------------------------------
--Q-N----------------RL-KR------------------E---------T-A---
---------------FL-CP--------------------IEFRNDL-------------
--------------------------------------PP-VPVD----WKFLPVP----
V-N-N------V-SFTT-----Y-------S-H---L--S-LDE------ELRK------
-----------------DIA-MPA--DLGI---TLDP--------M-L------------
---------LKQ-Y-R--------------------------V-PR--------------
-NR-----------------------------------P-P--LD---PEDAALL-D---
---------DG-----------E---------------EAKQ------------------
---------------------------------------R----TGIIT-----------
----------------DT--SKKK--------LK---VKR---P----------------
--D------------------L-S-K-A--------LWLMN------TQY--IS-DMT-V
PEHK---------------G---RSEK--D------------WAKRK---KE-GEET---
----------------------DMG-W--RD--PCE--VQ--------LESIE-------
-RSF-A-------AA------------------------------QC----A------P-
---------------I--H--DK--N--Q-D-LHPVETMQVLPDFD---------RWPG-
-----------------SYVHFVY-DE-DPA-LDI--------KTLE-----GLD-D---
----------------------AAK-------S-----AVLAR-----------------
------------------------------------------------------------
-----------------S-------V--V--------K-P------Y----------SIA
SAGEGS---------------------------------------------VP-------
E------KFVA--------LMLPAV-------P---------------T--A--------
P----------------A----GTADNAE-------------------------------
------------------------------------------------------------
-------------------------VE-P-IA-------PEE------------------
----Y----------QWIREYQYRL------QQ--------------E-KDA--------
------------------------------------------------------------
SLGTM---------------------CFFFDH----------------------NE----
--G---------T--------------VR--------------------------YVALN
-T-KLG---------------------------------------LSKR-SK--------
HAK----G----------------------------------------LTGR-MEWRPSK
---------VT---------------------VKRV--------T---------------
-----AE------A--------NE---E------------------------R-RR-KK-
------AR-------------------A--------MLED-PTAAAASER----------
-----------------------------------------------EEAAAAAA-----
------------------------------------------------------------
------------------------------------------------------------
-------------------ALAEEE-----GAV------AKGE-----------------
------------------------------------------------------------
------------------------------------------------------------
------------------------------------------------------------
------------------------------------------------------------
------------------------------------------------------------
------------------------------------------------------------
------GV------------AMDYDVE---------------------------------
------------------------------------------------------------
------------------------------------------------------------
------------------------------------------------------------
------------------------------------------------------------
------------------------------------------------------------
------------------------------------------------------------
------------------------------------------------------------
------------------------------------------------------------
------------------------------------------------------------
-----------------------------------------
>EP00228_Micromonas_bravo_P003066_CAMPEP_0203000856_NCGR_PEP_ID_MMETSP1401-20130829_186_1_ASSEMBLY_ACC_CAM_ASM_000894_TAXON_ID_38833_ORGANISM_"Micromonas_pusilla_Strain_CCAC1681"_LENGTH_671_DNA_ID_CAMNT_0049742309_DNA_START_1_DNA_END_2009_DNA_ORIENTATION_
--------------------------------XDGGTVAAPTG-----------------
------------------------------------------------------------
------------------------------------------------------------
------------------------------------------------------------
------------------------------------------------------------
------------------------------------------------------------
------------------------------------------------------------
---------------------------------------------------------MDP
APAPSG------------------------------------------------------
------------------------------------------------------------
------------------------------------------------------------
------------------------------------------------------------
------------------------------------------------------------
------------------------------------------------------------
-------------------------------RRQE-------------------------
-----------------TE--------------------EERR-----------------
-----------------------------IR------------KERQK------------
----------------------AKEKARLGK-----------------------------
SGGSAAKKPS--------------------------------------------------
------------------------------------------------------------
------------------------------------------------------------
----------GKPPQKGSG-PP--------------------------------------
--E-N----------------RL-KR------------------H---------T-A---
---------------FL-CP--------------------IEFKNDL-------------
--------------------------------------PP-VPVD----WKFLRVP----
V-S-R------D-SFTK-----Y-------S-H---L--D-LED------ETRK------
-----------------DVA-LVS--DLGI---TLDP--------M-A------------
---------AGA-F-R--------------------------V-PR--------------
-ER-----------------------------------P-L--ID---PADLALL-E---
---------DG-----------D---------------AKPR------------------
--------------------------------------------TGIVD-----------
----------------VK--KK-----------K---VKR---P----------------
--D------------------L-S-K-A--------LWLMN------TQY--IS-SAS-L
PEHL---------------G---RSEQ--A------------YAKGK---AR-GGG----
--DGAD----------------ADD-G--RD--PRE--AQ--------IESIE-------
-RSF-A-------AA------------------------------AK----P------P-
---------------V--H--PK--L--PKT-VKPLEVIPVLPDFE---------RWAG-
-----------------DHLHFVF-DE-DPC-ADV--------VSLV-----GAD-D---
----------------------KLK-------S-----AAMER-----------------
------------------------------------------------------------
-----------------A-------I--A--------K-P------F----------TVT
T-SE-----------------------------------------------GP-------
S------KVLG--------LMLPAD-------P---------------T--L--------
A----------------S----AFAK----------------------------------
------------------------------------------------------------
----------------------------E-GE-------EEE------------------
----Y----------NWVREYKYAV------EP--------------E-PDP--------
------------------------------------------------------------
SLGTC---------------------VFFFDA----------------------AS----
--K---------T--------------AR--------------------------YVELN
-T-KIS---------------------------------------LSKR-SK--------
YGA----A-----------------------------------------GET-PAPVPSK
---------IT---------------------VRRR--------A---------------
-----PD------E--------NE---V------------------------A-AR-KR-
------AR-------------------A--------ALEN-PKRAEEIEAXVKALFLTHG
LSHDVFDXLIQEYTISR----F---------PKHDTRYD------AYERTTTDTSREWRH
--------------------SFLETPTTLYRADVHDPRARVGWFVSLDDAVSGA---RAR
ERRSC----AHSRHQRDVDG---FLQ----------------------------------
---------------RAVLVGVDDD-----VAA------PVELAVEVHLGE---------
--------------------------------------------SGPVRVHL--------
------------------------------------------------------------
--------------------HARAQALVLQDVHRLERH-----LH--------------G
LE----------------------------------------------HLHDGVGEPAAG
LLLVALHEHHDLVR-----------ADELVDGGFHLG-----------------------
------------------------------------------------------------
--------------------AHVRDHQPGAAGR---------------------------
------------------------------------------------------------
--GGRARA----------------------------------------------------
------------------------------------------------------------
------------------------------------------------------------
------------------------------------------------------------
---------------------------------------------GGAADGA--------
-----------A------------------------------------------------
------------------------------------------------------------
------------------------------------------------------------
-----------------------------------------
>EP00230_Micromonas_polaris_P001479_CAMPEP_0119213102_NCGR_PEP_ID_MMETSP1327-20130426_6039_1_TAXON_ID_38833_ORGANISM_"Micromonas_pusilla_Strain_RCC2306"_LENGTH_681_DNA_ID_CAMNT_0007210615_DNA_START_1_DNA_END_2043_DNA_ORIENTATION_-
---------------------------------RDGPVAARIG-----------------
------------------------------------------------------------
------------------------------------------------------------
------------------------------------------------------------
------------------------------------------------------------
------------------------------------------------------------
------------------------------------------------------------
---------------------------------------------------------MDH
PPAPPG------------------------------------------------------
------------------------------------------------------------
------------------------------------------------------------
------------------------------------------------------------
------------------------------------------------------------
------------------------------------------------------------
-------------------------------RRQE-------------------------
-----------------TE--------------------EERR-----------------
-----------------------------IR------------KERQH------------
----------------------AKEKQRLGKP----------------------------
SGGSGGKKP---------------------------------------------------
------------------------------------------------------------
------------------------------------------------------------
----------VAKPGPGSK-PT--------------------------------------
--G-N----------------QL-KR------------------E---------T-A---
---------------FL-CP--------------------IEFKNDL-------------
--------------------------------------PA-VPVD----WKFLRVP----
V-G-T------G-SFVK-----Y-------S-H---A--D-LQD------EMRK------
-----------------DAA-LVS--DLGI---TLDP--------M-V------------
---------ARA-F-R--------------------------V-PT--------------
-TR-----------------------------------V-S--LA---KADAALL-E---
---------DG-----------D---------------GAKA------------------
---------------------------------------R----TGLV------------
----------------ER--GK-----------N---VKR---P----------------
--D------------------L-S-K-A--------LWLMN------TQY--IS-SAT-M
PEHL---------------G---RSEQ--A------------YAKGK---AG-GVGG---
--DFGV----------------EDD-G--LS--SRE--RQ--------IAAIE-------
-NSF-A-------SA------------------------------KR----A------P-
---------------S--H--VSG-K--A-G-VTPVEIIPVLPDFK---------RLRC-
-----------------DHLHFVF-DE-DPT-KDV--------GVLS-----GAN-D---
----------------------SEK-------S-----AAMER-----------------
------------------------------------------------------------
-----------------A-------I--A--------K-P------F----------TVT
T-GE-----------------------------------------------GP-------
S------KVLG--------LMLPAD-------P---------------T--L--------
E----------------T----VFASAP--------------------------------
------------------------------------------------------------
--------------------------D-S-KT-------AEQ------------------
----Y----------HWIREYKYAV------DV--------------E-NDP--------
------------------------------------------------------------
MLGTM---------------------VFFFDT----------------------ST----
--K---------T--------------AT--------------------------YVDLH
-T-KIS---------------------------------------LSKR-SK--------
YSY----S------------S----------------------------GES-AAPAPSS
---------IA---------------------VKRA--------A---------------
-----PD------S--------NE---T------------------------A-KR-Q--
------KR-L-----------------I--------TLTD-PDARNVREATTETQTEGQQ
GGSDLXGPGV--YASGR----L---EKLIPKPNLASRFL------SVDRGFSNPKPS-RH
---------------------VSRTPNRLRRHVSSPP-----------------------
----------VSRQHRHING---FLQ----------------------------------
---------------RAVLVRVHHD-----VAP------AEELAVDVHLGK---------
--------------------------------------------RGPVGVDF--------
------------------------------------------------------------
--------------------HARSQAVVRQDINGFERH-----VH--------------G
FE----------------------------------------------HLHHRVTEPAFR
RVFVAFHEHHHFVA-----------AQKLVDGALHLGAHGVHDEAGAL------------
---------------------------------------------EMGATR-ARGTTRTP
RT------------------AETQDREEASAAM---------------------------
---------------------------------------------------------DSV
ERGAQWK-----------------------------------------------------
------------------------------------------------------------
------------------------------------------------------------
------------------------------------------------------------
---------------------------------------------GGASKRX--------
------------------------------------------------------------
------------------------------------------------------------
------------------------------------------------------------
-----------------------------------------
>EP00232_Nephroselmis_pyriformis_P008553_CAMPEP_0182882362_NCGR_PEP_ID_MMETSP0034_2-20130328_17737_1_TAXON_ID_156128_ORGANISM_"Nephroselmis_pyriformis_Strain_CCMP717"_LENGTH_384_DNA_ID_CAMNT_0025015453_DNA_START_1_DNA_END_1152_DNA_ORIENTATION_-
--------------------------GRSHIHAAWCALQTSVGQ----------------
------------------------------------------------------------
------------------------------------------------------------
------------------------------------------------------------
------------------------------------------------------------
------------------------------------------------------------
------------------------------------------------------------
------------------------------------------------------------
ASNPYELAD---------------------------------------------------
------------------------------------------------------------
------------------------------------------------------------
------------------------------------------------------------
------------------------------------------------------------
-------------------------------------------------------SLAHP
ARI---------FRTSGI-----SNLKTKGLRSDG-------------------------
--------------GDRTSA----------------GGGAQRAPK---------------
-------------------G-----DGGAAQG-----------EEEDE------------
------------------------------------------------------------
--GERERRKAEEAK----------------------------------------------
--------KAQAAKAGR-------------------------------------------
------------------------------------------------------------
----------TLTLPPVPT-GE--------------------------------------
--D-N----------------RL-KR------------------E---------T-A---
---------------FL-CK--------------------FRFKNDL-------------
--------------------------------------PE-ITCD----PKLLVTP----
F-D-G------E-KFAE-----F-------G-V---T--A-LER------NSKH------
-----------------IYL-TEP--DVGV---PINL--------L-D------------
---------TGM-Y-A--------------------------V-PS--------------
-NP-----------------------------------G-P--LA---AEDEALL-A---
---------DD-----------A---------------HGDV------------------
-------------------------------------G----------------------
---------------------------------S---LQR---K----------------
--M------------------R-I-E-H--------PWLVR------TTY--IS-NDL-Y
TTVN-------KQ-----QG---MNEKM--------------VKAIK---EK-AEQ----
--EATG---------------EEAV-D--ED--DRD--YQ--------ISQIE-------
-KSF-K-------AA------------------------------AV-----------P-
-----------IEELR--N--PK--D--P-S-LRAVEVLPVLPDVG---------KWSY-
-----------------NYVHVLF-DQ-DPT-RDN--------VKMG-----AMS-----
---------------------KEER-------K-----ELARF-----------------
------------------------------------------------------------
-----------------A-------A--L--------K-S------Y----------QIP
G-EKEGE--------------------------------------------PP-------
D------RFVA--------YWVPSE-------P---------------------------
------------------------------------------------------------
------------------------------------------------------------
------------------------------------------------------------
------------------------------------------------------------
------------------------------------------------------------
------------------------------------------------------------
------------------------------------------------------------
------------------------------------------------------------
------------------------------------------------------------
--------------------------------------------P---------------
------------------------------------------------------------
------------------------------------ALAX--------------------
------------------------------------------------------------
------------------------------------------------------------
------------------------------------------------------------
------------------------------------------------------------
------------------------------------------------------------
------------------------------------------------------------
------------------------------------------------------------
------------------------------------------------------------
------------------------------------------------------------
------------------------------------------------------------
------------------------------------------------------------
------------------------------------------------------------
------------------------------------------------------------
------------------------------------------------------------
------------------------------------------------------------
------------------------------------------------------------
------------------------------------------------------------
------------------------------------------------------------
------------------------------------------------------------
------------------------------------------------------------
-----------------------------------------
>EP00235_Prasinoderma_singulare_P010081_CAMPEP_0119182212_NCGR_PEP_ID_MMETSP1315-20130426_61295_1_TAXON_ID_676789_ORGANISM_"Prasinoderma_singularis_Strain_RCC927"_LENGTH_297_DNA_ID_CAMNT_0007176553_DNA_START_1_DNA_END_889_DNA_ORIENTATION_
------------------------------------------------------------
------------------------------------------------------------
------------------------------------------------------------
------------------------------------------------------------
------------------------------------------------------------
------------------------------------------------------------
------------------------------------------------------------
------------------------------------------------------------
------------------------------------------------------------
------------------------------------------------------------
------------------------------------------------------------
------------------------------------------------------------
------------------------------------------------------------
------------------------------------------------------------
------------------------------------------------------------
------------------------------------------------------------
------------------------------------------------------------
------------------------------------------------------------
------------------------------------------------------------
------------------------------------------------------------
------------------------------------------------------------
------------------------------------------------------------
------------------------------------------------------------
---------------------------------------------SL-------------
--------------------------------------PP-VPVE----PKIVRVD----
P-H-N------R-ALLK-----F-------A-P---S--D-LDE------AQAY------
-----------------QLL-VDA--DLSA---PVDL--------L-H------------
---------PEL-Y-R--------------------------V-PE--------------
-NP-----------------------------------L-P--ID---PADAALL-V---
---------DE-----------D---------------AAAA-----G------------
-------------------------------------G-R--------------------
---------------------G-----------S---AKA---R----------------
--S------------------V-A-A-L--------PWLMN------TQY--IS-NDL-Y
TKST-------AP------G---ISEK--R------------MKKIK---RD-AELAE--
-GGEAD-----------------VP-D--LS--DKG--KA--------VEAIE-------
-RGF-E-------AA------------------------------RQ----P------P-
---------------R--H--RS--K--R-H-LKAVEVLPVLPDFE---------LWGH-
-----------------QWVHAHF-DA-DPL-DRL--------RSRL-----PQG-E---
----------------------QL--------------PSTAD-----------------
------------------------------------------------------------
-----------------A-------M--L--------K-N------F----------SVA
DDDEEGRTA------------------------------------------N--------
--------FLA--------YMVPVV-------R---------------E--G--------
G----------------G------------------------------------------
------------------------------------------------------------
-------------------------VK-R-AR-------GGE------------------
-----------------------------------------------D-EAA--------
------------------------------------------------------------
------------------------------------------------------KE----
---------------------------AK------------------------------A
-A-K----------------------------------------AAAKRAKR--------
--------------------A-E------L------------------------------
---------IA---------------------------------AG--------------
----LLDS-----D--------DE---E------------------------E-EE-EX-
------------------------------------------------------------
------------------------------------------------------------
------------------------------------------------------------
------------------------------------------------------------
------------------------------------------------------------
------------------------------------------------------------
------------------------------------------------------------
------------------------------------------------------------
------------------------------------------------------------
------------------------------------------------------------
------------------------------------------------------------
------------------------------------------------------------
------------------------------------------------------------
------------------------------------------------------------
------------------------------------------------------------
------------------------------------------------------------
------------------------------------------------------------
------------------------------------------------------------
------------------------------------------------------------
------------------------------------------------------------
------------------------------------------------------------
-----------------------------------------
>EP00236_Picocystis_salinarum_P002145_CAMPEP_0183832130_NCGR_PEP_ID_MMETSP0807_2-20130328_5181_1_TAXON_ID_88271_ORGANISM_"Picocystis_salinarum_Strain_CCMP1897"_LENGTH_375_DNA_ID_CAMNT_0026077759_DNA_START_1_DNA_END_1127_DNA_ORIENTATION_
------------------------------------------------------------
------------------------------------------------------------
------------------------------------------------------------
------------------------------------------------------------
------------------------------------------------------------
------------------------------------------------------------
------------------------------------------------------------
------------------------------------------------------------
------------------------------------------------------------
------------------------------------------------------------
------------------------------------------------------------
------------------------------------------------------------
------------------------------------------------------------
------------------------------------------------------------
------------------------------------------------------------
------------------------------------------------------------
------------------------------------------------------------
------------------------------------------------------------
XGGVRARRASAM------------------------------------------------
------------------------------------------------------------
------------------------------------------------------------
------------------------------------------------------------
--RGR----------------EK-SA------------------H---------G-R---
---------------FL-YT--------------------EDYRNRL-------------
--------------------------------------PD-AFGE----PKLLRTR----
F-D-A------R-QHVS-----Y-------Q-----A--E-LGA------RYAR------
-----------------DYH-VEA--EGIH---PVAL--------M-D------------
---------MER-Y-V--------------------------V-EE--------------
EEE-----------------------------------N-V--LD---PADAALV-E---
---------AA-----------Q---------------QVAG------------------
------------------------------------------------------------
-------------------------------------GPR---A----------------
--K------------------S-R-E-V--------SWLMY------TKY--IT-DHA-D
NRDT-------KV-----DG--ARIEES----------------------ED--------
----------------------EET-G--GD--PRE--TL--------IRDIE-------
-RGF-A-------AV------------------------------QK----D------P-
---------------V--H--PT--K--P-D-LKPVEVVPLVPGFE---------NWAN-
-----------------DYVEVVF-DY-EPL-RDD--------PEHK-----NLSKEEL-
--------------------------------E-----FLEDR-----------------
------------------------------------------------------------
-----------------A-------V--I--------K-S------F----------TVQ
G-EIPGSQQE-----------------------------------------VK-------
D------SFVA--------YAVPKK-------K---------------E-----------
E-----AG----------------------------------------------------
------------------------------------------------------------
-----------------------QGSQSTHVS-------GGE------------------
----Y----------TWVREYKYES------GR--------------AAEEN------KG
TT----------------------------------------------------------
-RGLF---------------------VVNM------------------------NQ----
--G---------S--------------AT--------------------------FNPIN
-Q-RIN---------------------------------------LKRK-AR--------
VDL----D------------------------------------------RI-GFTPPSQ
---------IT---------------------VERR--------D---------------
-----FT------P--------EE---L------------------------A-ER-Q--
------AA-L-----------------D--------SVQN--------------------
-------PS--------------------------------------SSS----------
------------------------------------------------------------
------------------------------------------------------------
------------------------------------------------------------
------------------------------------------------------------
------------------------------------------------------------
------------------------------------------------------------
------------------------------------------------------------
------------------------------------------------------------
------------------------------------------------------------
------------------------------------------------------------
------------------------------------------------------------
------------------------------------------------------------
------------------------------------------------------------
------------------------------------------------------------
------------------------------------------------------------
------------------------------------------------------------
------------------------------------------------------------
------------------------------------------------------------
------------------------------------------------------------
-----------------------------------------
>EP00238_Polyblepharides_amylifera_P004685_CAMPEP_0196583962_NCGR_PEP_ID_MMETSP1081-20130531_45337_1_TAXON_ID_36882_ORGANISM_"Pyramimonas_amylifera_Strain_CCMP720"_LENGTH_293_DNA_ID_CAMNT_0041905009_DNA_START_1_DNA_END_881_DNA_ORIENTATION_-
------------------------------------------------------------
------------------------------------------------------------
------------------------------------------------------------
------------------------------------------------------------
------------------------------------------------------------
------------------------------------------------------------
------------------------------------------------------------
------------------------------------------------------------
------------------------------------------------------------
------------------------------------------------------------
------------------------------------------------------------
------------------------------------------------------------
------------------------------------------------------------
------------------------------------------------------------
------------------------------------------------------------
------------------------------------------------------------
------------------------------------------------------------
------------------------------------------------------------
------------------------------------------------------------
------------------------------------------------------------
------------------------------------------------------------
------------------------------------------------------------
------------------------------------------------------------
---------------XL-------------------------------------------
------------------------------------------------------------
---------------------------------------A--------------------
----------------------------GVCTRPVNV----------N------------
------------------------------------------------------------
------------------------------------------------------------
------------------------------------------------------------
---------------------------------------K--------------------
------------------------------------------------------------
--V------------------K-K-Q-F--------TWLLK------TQY--IS-EEE-L
PR---------------MIG---VNEQ--R------------AKQQR---QA-ALL----
--------------------------T--KD--PLQ--AS--------LDEIE-------
-ASF-T-------AL------------------------------AR----P------P-
---------------V--H--AA--K--P-H-LHPVEVRPVFPDFE---------RWPL-
-----------------AHVQVLF-DV-HPA-TNILLPS--DPEDASDGEPAPLS-P---
----------------------AQA-------E-----SLAAR-----------------
------------------------------------------------------------
-----------------A-------V--I--------K-S------F----------SVP
M-EKA----------------------------------------------EP-------
E------KFAA--------YLVPTW-------Q---------------G--L--------
K----------------SI---SAGAL-DDEG----------------------------
------------------------------------------------------------
-----------------------PSSS-S-GG-------SAE------------------
----Y----------HWVREYHYEA------KP--------------D-ESV--------
------------------------------------------------------------
-QDNM---------------------IFFF------------------------NN----
--D---------K--------------VT--------------------------YAPLN
-A-KLL---------------------------------------MQKK-KA--------
RGL----Q------------D-R-----------------------GVELVQ-DISRPSA
---------IS---------------------LSKR--------P---------------
-----LS------D--------QE---H------------------------N-QR-A--
------QT-R-----------------R--------KLEH-PCDDIGEL-----------
------------------------------------------------------------
------------------------------------------------------------
------------------------------------------------------------
------------------------------------------------------------
------------------------------------------------------------
------------------------------------------------------------
------------------------------------------------------------
------------------------------------------------------------
------------------------------------------------------------
------------------------------------------------------------
------------------------------------------------------------
------------------------------------------------------------
------------------------------------------------------------
------------------------------------------------------------
------------------------------------------------------------
------------------------------------------------------------
------------------------------------------------------------
------------------------------------------------------------
------------------------------------------------------------
------------------------------------------------------------
-----------------------------------------
>EP00239_Pterosperma_sp_CCMP1384_P012224_CAMPEP_0197868470_NCGR_PEP_ID_MMETSP1438-20131217_45302_1_TAXON_ID_1461541_ORGANISM_"Pterosperma_sp._Strain_CCMP1384"_LENGTH_530_DNA_ID_CAMNT_0043487177_DNA_START_1_DNA_END_1592_DNA_ORIENTATION_
--------------------------------XSSSGMAAVV------------------
------------------------------------------------------------
------------------------------------------------------------
------------------------------------------------------------
------------------------------------------------------------
------------------------------------------------------------
---QPN------------------------------------------------------
-------------------------------------------------------VQQQR
PSNPSSH-----------------------------------------------------
------------------------------------------------------------
------------------------------------------------------------
------------------------------------------------------------
------------------------------------------------------------
------------------------------------------------------------
-----------------------HSRHGSHGRVQE-------------------------
-----------------TP--------------------EQRK-----------------
-----------------------------ER------------KERER------------
------------------------RKAHEEA-----------------------------
-----KRK----------------------------------------------------
--------GKEPHKGE--------------------------------------------
------------------------------------------------------------
---------VKKDKSSKSH-SE--------------------------------------
--E-N----------------RL-QR------------------S---------T-N---
---------------FL-CR--------------------IQFRTDL-------------
--------------------------------------PQ-VPIE----PKLISIP----
T-S-W------D-RFCQ-----Y-------E-T---K--T-FDE------GQQH------
-----------------DLP-LDP--DLGI---PLDI--------L-EAXXXXXXXXXXX
XXXPLDILEAPQ-Y-L--------------------------C-PQ--------------
-SR-------------------------------------V--LD---PRDEALL-Q---
---------SS-----------S---------------QSSG------------------
------------------------------------------------------------
---------------ISS--GR-----------A---RKI---V----------------
--N------------------A-D-N-L--------GWLMR------TQY--IN-PDE-Q
SAKK--------------SG---LHEK--A------------YKEMK---QR-TKE----
--QEEP-----------------QT-Y--VD--ENA--AE--------IALIE-------
-ESF-E-------AA------------------------------RR----A------P-
---------------K--H--ST--N--P-K-LTAVEVLPVLPDED---------RWPM-
-----------------NMVQIQF-DM-NPV-EQV--------DRLT-----DVN-E---
----------------------ETR-------Q-----RVXXX-----------------
------------------------------------------------------------
-----------------X-------X--XXXX--XXXRQG-------R-------DQTES
SGSRGDQELL---------------------------------------CDEE-------
EGG-GLVKFAS--------YMIPSA-------E---------------G--M--------
Q----------------EI---QAGMLIPEEG----------------------------
------------------------------------------------------------
-----------------------TAVG-T-SD-------AVE------------------
----Y----------EWVREYHYEA------KA--------------E-DTL--------
------------------------------------------------------------
-QGTM---------------------LMFY------------------------ED----
--G---------K--------------VK--------------------------YAPVE
-T-KLL---------------------------------------MQKH-KA--------
RGK----A------------D-K-----------------SHRKGEG-GMGL-NIERPKS
---------VS---------------------LKRR--------L---------------
-----PT------E--------DE---E------------------------E-AT-N--
------KK-L-----------------R--------HLQN-PVEAEAAEAQ---------
-----------------------------------------------QHQYSA-------
------------------------------------------------------------
------------------------------------------------------------
-----------------------QE-----------------------------------
------------------------------------------------------------
------------------------------------------------------------
------------------------------------------------------------
------------------------------------------------------------
------------------------------------------------------------
------------------------------------------------------------
------YR------------EEEEDDE---------------------------------
------------------------------------------------------------
------------------------------------------------------------
------------------------------------------------------------
------------------------------------------------------------
------------------------------------------------------------
------------------------------------------------------------
------------------------------------------------------------
------------------------------------------------------------
------------------------------------------------------------
-----------------------------------------
>EP00240_Pyramimonas_obovata_P000803_CAMPEP_0118928286_NCGR_PEP_ID_MMETSP1169-20130426_5562_1_TAXON_ID_36882_ORGANISM_"Pyramimonas_obovata_Strain_CCMP722"_LENGTH_553_DNA_ID_CAMNT_0006870213_DNA_START_51_DNA_END_1713_DNA_ORIENTATION_-
-------------------------------------MPNRGPVTLSID-----------
------------------------------------------------------------
------------------------------------------------------------
------------------------------------------------------------
------------------------------------------------------------
------------------------------------------------------------
------------------------------------------------------------
----------------------------------------------------EVDRILDL
LPPPEAGED---------------------------------------------------
------------------------------------------------------------
KEITSIRTKLQALLLA--------------------------------------------
--------------------------------------ISAGA-----------------
------------------------------------------------------------
------------------------------------------------------VKLREP
KF-----------QSELL---LSLXLVDMSSQPST-------------------------
---------------SKAP--------------------EQRR-----------------
-----------------------------HS------------KDKDR------------
-----------------------AAEEKRKK-----------------------------
-HEYEKQKAA--------------------------------------------------
--------KKEQH-----------------------------------------------
------------------------------------------------------------
---------EKAEAAKKEV-GA--------------------------------------
--D-Q----------------RL-TR------------------K---------T-N---
---------------FL-CR--------------------IQFRNDL-------------
--------------------------------------PE-VPVE----PKLLAVP----
T-R-W------D-RFVS-----Y-------K-SC--A--N-LDA------MRSH------
-----------------DFL-LEP--ELGI---PLDL--------L-E------------
---------AQQ-Y-Q--------------------------V-PH--------------
-HR-----------------------------------Q-R--LD---PEDEALL-R---
---------SE-----------N---------------NTVGGVI---------------
----------------------------------VN-G-RRV------------------
--------------PTAN--IV-----------S---RSA---G----------------
--V------------------A-R-D-F--------TWLMK------TQY--IS-DEN-A
PKQA---------------G---ISEK--T------------MQEMR---KR-AAQ----
--EMSR-----------------DQ-E--QD--TLT--SQ--------IATIE-------
-ASF-K-------AA------------------------------AP----P------P-
---------------V--H--QT--K--P-H-LQPVEVLPVLPDFD---------RWPQ-
-----------------NLVQVLF-DV-EPT-QNI--------SDVVG----AVS-E---
----------------------EDA-------K-----QLAAY-----------------
------------------------------------------------------------
-----------------S-------V--I--------K-S------F----------SVP
V-EGS----------------------------------------------EP-------
E------KFAA--------YLVPSA-------E--------------DG--L--------
P----------------AI---RRGAL---------------------------------
------------------------------------------------------------
--------------------------E-E-AE-------AVD------------------
----Y----------KWVREYHYEA------RP--------------D-EAV--------
------------------------------------------------------------
-QDTM---------------------MFFF------------------------SE----
--G---------Q--------------VG--------------------------YTPLG
-T-KLV---------------------------------------LQKK-KA--------
RGL----Q------------D-K-----------------------GVGVVQ-DISRPAS
---------VS---------------------VRKR--------A---------------
-----AT------G--------EE---L------------------------H-QR-R--
------KV-V-----------------R--------VLEN-PYGPEEEEE----------
-----------------------------------------------EEE----------
------------------------------------------------------------
------------------------------------------------------------
-----------------------DD------DE------IREAG----------------
------------------------------------------------------------
------------------------------------------------------------
------------------------------------------------------------
------------------------------------------------------------
------------------------------------------------------------
------------------------------------------------------------
--------------------TQGLDEDVSEEPQ--------APVRVQQAATRKA------
------------------------------------------------------------
------------------------------------------------------------
------------------------------------------------------------
------------------------------------------------------------
------------------------------------------------------------
------------------------------------------------------------
------------------------------------------------------------
------------------------------------------------------------
------------------------------------------------------------
-----------------------------------------
>EP00241_Pyramimonas_parkeae_P001939_CAMPEP_0114251798_NCGR_PEP_ID_MMETSP0058-20121206_15473_1_TAXON_ID_36894_ORGANISM_"Pyramimonas_parkeae_CCMP726"_LENGTH_499_DNA_ID_CAMNT_0001365645_DNA_START_93_DNA_END_1592_DNA_ORIENTATION_
-------------------------------------MASAVA-----------------
------------------------------------------------------------
------------------------------------------------------------
------------------------------------------------------------
------------------------------------------------------------
------------------------------------------------------------
------------------------------------------------------------
------------------------------------------------------------
--PPGSL-----------------------------------------------------
------------------------------------------------------------
------------------------------------------------------------
------------------------------------------------------------
------------------------------------------------------------
-----------------------------------------------------------P
GA--------------------AVGHPSRSQRPPE-------------------------
-----------------TP--------------------EERK-----------------
-----------------------------IR------------KERER------------
------------------------RKHEQDA-----------------------------
--KHAKEKAHAQA-----------------------------------------------
--------HKHKERD---------------------------------------------
------------------------------------------------------------
----------DKKQIRAPV-TP--------------------------------------
--G-N----------------RL-TR------------------Q---------T-A---
---------------FQ-CR--------------------IQFRNDL-------------
--------------------------------------PP-VPAV----PKLLAVP----
T-R-W------D-RFVN-----F-------K-AG--L--S-LDA------EYRH------
-----------------DLP-VEA--DLGI---PLDL--------L-E------------
---------APQ-Y-R--------------------------A-PR-------AG-----
-QA-----------------------------------P-P--LD---PQDEALL-R---
---------SD-----------A---------------NGGG------------------
-------------------------------------G-RR-------------------
---------------------------------AGGVTSR---P----------------
-RN------------------L-G-D-F--------TWLLR------TQY--IS-EDP-L
PKQA---------------G---LNEK--R------------AKELR---DA-AAA----
--PAED-----------------TT-Y--AN--AQE--AQ--------IAAIE-------
-AGF-A-------AA------------------------------QA----P------P-
---------------V--H--AT--K--P-H-LTAVEVLPVFPDVE---------QWPD-
-----------------NLVQVIF-DV-DPV-DNL--------DLDGA----VVS-A---
----------------------ERR-------K-----DLTNH-----------------
------------------------------------------------------------
-----------------A-------L--L--------K-S------F----------SVP
V-ENA----------------------------------------------EP-------
E------RFAA--------YLVPTT-------A---------------G--L--------
Q----------------AL---EAGAFEQSSA----------------------------
------------------------------------------------------------
-----------------------SNAE-G-SA-------SVE------------------
----Y----------QWVREYHYEA------RP--------------D-EAV--------
------------------------------------------------------------
-QDNM---------------------ILFF------------------------KQ----
--G---------H--------------VT--------------------------YAPLN
-T-KLV---------------------------------------LQKK-KA--------
RGL----Q------------D-K-----------------------GVGALQ-EISRPAS
---------VS---------------------LRKR--------P---------------
-----YT------D--------DE---A------------------------E-AR-R--
------KV-M-----------------R--------ALEY-PYEAIPEGE----------
-----------------------------------------------EEG----------
------------------------------------------------------------
------------------------------------------------------------
-----------------------DD-----HQQPQ----VQEHVPQR-------------
----------------------------------------------PSH-----------
------------------------------------------------------------
------------------------------------------------------------
------------------------------------------------------------
------------------------------------------------------------
------------------------------------------------------------
------TA------------EEESDLEVSD------------------------------
------------------------------------------------------------
------------------------------------------------------------
------------------------------------------------------------
------------------------------------------------------------
------------------------------------------------------------
------------------------------------------------------------
------------------------------------------------------------
------------------------------------------------------------
------------------------------------------------------------
-----------------------------------------
>EP00242_Pyramimonas_sp_CCMP2087_P005226_CAMPEP_0198200456_NCGR_PEP_ID_MMETSP1445-20131203_3465_1_TAXON_ID_36898_ORGANISM_"Pyramimonas_sp._Strain_CCMP2087"_LENGTH_482_DNA_ID_CAMNT_0043870531_DNA_START_307_DNA_END_1755_DNA_ORIENTATION_-
-------------------------------------MS---------------------
------------------------------------------------------------
------------------------------------------------------------
------------------------------------------------------------
------------------------------------------------------------
------------------------------------------------------------
------------------------------------------------------------
------------------------------------------------------------
------------------------------------------------------------
------------------------------------------------------------
------------------------------------------------------------
------------------------------------------------------------
------------------------------------------------------------
------------------------------------------------------------
-------------------------------RPQE-------------------------
-----------------TP--------------------DQRK-----------------
-----------------------------VR------------KEKER------------
----------------------LAEKTKRKK-----------------------------
-ADHDKAKAA--------------------------------------------------
--------AKQKE-----------------------------------------------
------------------------------------------------------------
---------QEKIEAAKKV-AS--------------------------------------
--D-Q----------------RL-TR------------------K---------T-N---
---------------FL-CR--------------------IQFRNDL-------------
--------------------------------------PE-VPIE----PKLLAVP----
T-S-W------A-RFVS-----Y-------K-SS--A--S-LDA------MRQH------
-----------------DFL-LEP--ELGI---PLDL--------L-E------------
---------APQ-Y-Q--------------------------V-PR--------------
DYR-----------------------------------R-H--LD---PEDEALL-R---
---------SD-----------N---------------KSVPGVI---------------
----------------------------------VN-G-KHV------------------
--------------PVPN--IV-----------S---RSA---G----------------
--V------------------A-R-D-F--------TWLMK------TQY--IS-NED-A
PKQA---------------G---ITEK--T------------MKEMR---NR-AAAA---
--EAAA-----------------GQ-L--ED--VLE--TQ--------IETIE-------
-ASF-K-------AA------------------------------TA----L------P-
---------------V--H--LT--K--P-H-LKPVEVLPVFPDFE---------RWPQ-
-----------------NLVQVTF-DV-NPT-DNI--------ADIIG----DLS-P---
----------------------EER-------K-----ALAAR-----------------
------------------------------------------------------------
-----------------S-------V--I--------K-S------F----------SVP
V-EGS----------------------------------------------EP-------
E------KFAA--------YILPSA-------E---------------G--F--------
A----------------AI---QGGAFKEEGE----------------------------
------------------------------------------------------------
--------------------------E-G-GQ-------EVE------------------
----Y----------KWVREYHYEA------RP--------------D-DAV--------
------------------------------------------------------------
-QDTM---------------------MFFF------------------------SD----
--G---------Q--------------VG--------------------------YTPLG
-T-KLE---------------------------------------LKKK-KS--------
RGL----Q------------D-K-----------------------GVLVVQ-DISRPSR
---------VS---------------------LKRR--------A---------------
-----YS------A--------AE---Q------------------------E-AH-Y--
------KQ-V-----------------K--------VMEH-PYEEEVET-----------
-----------------------------------------------EEE----------
------------------------------------------------------------
------------------------------------------------------------
-----------------------DL------GE------LNHPRPTPPAGDTQQ------
----------------------------------------------PM------------
------------------------------------------------------------
------------------------------------------------------------
------------------------------------------------------------
------------------------------------------------------------
------------------------------------------------------------
--------------------SDEDDDDLSD------------------------------
------------------------------------------------------------
------------------------------------------------------------
------------------------------------------------------------
------------------------------------------------------------
------------------------------------------------------------
------------------------------------------------------------
------------------------------------------------------------
------------------------------------------------------------
------------------------------------------------------------
-----------------------------------------
>EP00245_Coleochaete_scutata_P011824_TRINITY_DN4466_c0_g1_i1.p1_TRINITY_DN4466_c0_g1_TRINITY_DN4466_c0_g1_i1.p1_ORF_type_3prime_partial_len_561_score_123.31_TRINITY_DN4466_c0_g1_i1_1-1680
-------------------------------------MASLTDRYGNTS-----------
------------------------------------------------------------
----------------------------------------------------QAPPG---
------------------------------------------------------------
---------------APPPPPP--------------------------------------
------------------------------HAPHFPGPYH----GQY-------------
-PMMPQ--------------------QAPYGALPMQ---------QPMY---------AH
HYGQ-----------PSLP---------------PPHG--------------------QL
PPPPPG------------------------------------------------------
------------------PPPGPPP-----------------------------------
------RPAAFNQ-----------------------------MRPPMPG-----------
------------------------------------------------------------
-------PSS------------SQLPPL--------------------------------
------------------------------------------------------PAQGQP
PNNF--------PQQNQA---YSANPVPRPQKAVE-------------------------
-----------------TE--------------------EQRR-----------------
-----------------------------ER------------KRKEW------------
------------------------EQKKEHD-----------------------------
-----DRKRQHIASK-----------------------------------------DEAG
GVSGRVKTSRDVHRSGE-------------------------------------------
---------------------------------------------KVRGD----------
-----ASVKPGAAAASAQG-PT--------------------------------------
--E-N----------------RL-RR------------------K---------S-T---
---------------FV-SK--------------------IQFRNEL-------------
--------------------------------------PE-PASQ----MKLLQIP----
M-D-P------D-RYTK-----Y-------K-V---T--S-LEK------NYKH------
-----------------KLL-VEP--DLGI---PLDL--------L-D------------
---------VSV-Y-N--------------------------A-PA--------------
-ER-----------------------------------P-A--LA---PEDLALL-Q---
---------DE-----------P---------------EEKR------------------
---------------------------------------R--------------------
---------------EEI--IP-----------I---KER---P----------------
---------------------K-D-A-V--------DWLVM------TEY--IA-PVT-Y
ESTQ-------KR---------TLSEK--E------------WKERR---EM-QKGL---
--RSAL-----------------ME-T--RN--DRS--SQ--------IKAIE-------
-DSF-E-------FA------------------------------KQ----A------P-
---------------V--H--PT--N--K-D-LRPVAVFPLLPNLD---------RAAD-
-----------------KFVQLQF-DA-DPT-EES--------EMHK-----GLD-R---
----------------------EQR-------D-----HLESR-----------------
------------------------------------------------------------
-----------------A-------V--L--------K-S------F----------TTA
G-SNGE---------------------------------------------RG-------
N------KFLA--------YLLPAI-------D---------------E--I--------
----------------FV------------------------------------------
------------------------------------------------------------
-------------------------DP-T-DA-------DVS------------------
----Y----------NWVREYTYDP------PK--------------R-DPG--------
------------------------------------------------------------
SHDTY---------------------LFAF------------------------DD----
--D---------Y--------------VF--------------------------YSELN
-M-KLD---------------------------------------LHKR-KA--------
REA----K------------V-V-----------------DP-------DEE-EYPIPSK
---------IT---------------------IRER--------P---------------
-----LD-----------------------------------------------------
------------------------------------------------------------
------------------------------------------------------------
------------------------------------------------------------
------------------------------------------------------------
------------------------------------------------------------
------------------------------------------------------------
------------------------------------------------------------
------------------------------------------------------------
------------------------------------------------------------
------------------------------------------------------------
------------------------------------------------------------
------------------------------------------------------------
------------------------------------------------------------
------------------------------------------------------------
------------------------------------------------------------
------------------------------------------------------------
------------------------------------------------------------
------------------------------------------------------------
------------------------------------------------------------
------------------------------------------------------------
------------------------------------------------------------
-----------------------------------------
>EP00246_Nothoceros_aenigmaticus_P013948_TRINITY_DN5077_c0_g2_i1.p1_TRINITY_DN5077_c0_g2_TRINITY_DN5077_c0_g2_i1.p1_ORF_type_internal_len_513_score_114.41_TRINITY_DN5077_c0_g2_i1_2-1537
-----------------------------------TNAASTATAGN--------------
------------------------------------------------------------
------------------------------------------------------------
------------------------------------------------------------
------------------------------------------------------------
------------------------------------------------------------
------------------------------------------------------------
----------------------------------PSHAT---------------------
------------------------------------------------------------
----------------------------------------------GHSHGGW-------
------GPSNT-------------------------------------------------
---------SQTSGQGGLSSRE--------------------------------------
---------------------------------------------------GQGAV----
-------------------------------------------------------DMKHP
SA-----------GGAR----LSQPGPSQHSRRAE-------------------------
-----------------TE--------------------AERH-----------------
-----------------------------ER------------KKREY------------
------------------------VSRKVEE-----------------------------
-----RRLREKALT----------------------------------------------
-------AAQANPRGNSA-----------------------GPGKPGPPP----------
---------------------------------------------SNRDP----------
-------RSEKRATAVVDK-TL--------------------------------------
--E-N----------------RL-KR------------------A---------S-T---
---------------FI-CK--------------------IRFRNEL-------------
--------------------------------------PD-PVSQ----PKLLYPA----
N-I-R------D-QYTK-----Y-------T-I---S--S-LEK------TYKY------
-----------------KLH-VDT--DLGV---PLDL--------L-D------------
---------ISA-Y-S--------------------------A-PK--------------
-VR-----------------------------------P-P--LD---PADAELL-L---
---------DD-----------E---------------ILKK------------------
-------------------------------------D-K--------------------
---------------PLS--NR-----------K---KER---P----------------
--T------------------D-K-G-V--------AWLVK------TQY--IS-PVS-L
DPAK-------QS----------LTEK--Q------------AKELR---EM-KEG----
--RKEF-----------------LE-T--HN--DRE--QQ--------IQAIE-------
-KSF-E-------IA------------------------------KQ----M------P-
---------------V--H--QT--K--P-E-LKPVEILPLLPDIS---------RCSD-
-----------------QFVHMVF-DN-ETT-GDS--------ELFA-----KLP-P---
----------------------HVR-------D-----ELETR-----------------
------------------------------------------------------------
-----------------A-------V--V--------K-S------Y----------SLP
A-SDES---------------------------------------------RPD------
E------KFVG--------YMVPKV-------D---------------E--L--------
E----------------K----DMY-----------------------------------
------------------------------------------------------------
--------------------------N-E-DE-------EIA------------------
----Y----------SWVREYHWDV------RA--------------D-DA---------
------------------------------------------------------------
-RNTY---------------------VFCL------------------------GK----
--D---------D--------------VR--------------------------FMPIH
-T-KLL---------------------------------------LQKK-KA--------
REG----R------------A-K-----------------DE-------LEN-DFAVPAS
---------VS---------------------VRYV--------P---------------
-----PT------P--------EE---E------------------------E-AR-AI-
------DR-------------------R--------NLME-GRGAAS-------------
------------------------------------------------------------
------------------------------------------------------------
------------------------------------------------------------
------------------------------------------------------------
------------------------------------------------------------
------------------------------------------------------------
------------------------------------------------------------
------------------------------------------------------------
------------------------------------------------------------
------------------------------------------------------------
------------------------------------------------------------
------------------------------------------------------------
------------------------------------------------------------
------------------------------------------------------------
------------------------------------------------------------
------------------------------------------------------------
------------------------------------------------------------
------------------------------------------------------------
------------------------------------------------------------
------------------------------------------------------------
-----------------------------------------
>EP00247_Physcomitrium_patens_P037880_XP_024394131.1_protein_PAF1_homolog_Physcomitrella_patens
-------------------------------------MASSMY-----------------
------------------PG----------------------------------------
-----------------------------------------------------NPP----
---------------PGR------------------------------------------
---------------PPVPPPPGAWGNH----------YG--------------------
----------------------------------PPMHYG--------------------
---PPG--------------------HYPV---PMG------------FNPNGQLP----
-----------------MPL------------PLPPH-------------------HGGY
PGGP----L---------LPGHLPPGGAYPGVPH--------------------------
--------------YGAQPPPPPGAGVQ--------------------------------
--KISAGPGG--------------------------------------------------
------------------------------------------------------------
-------PQ-------------------------------------QGVVQGQGGF----
-------------------------------------------------------GNRVP
QQ-----------GGT-------SQVDSVPGRREE-------------------------
-----------------TK--------------------EERN-----------------
-----------------------------ER------------KKREY------------
-----------------------YEKKRQEE-----------------------------
-----KRQRG--------------------------------------------------
-------------------KGQPMRPG---------------AGSSKPAN----------
--------------------------------------------NGSRDA----------
------YAD-KKVASSVGD-KI--------------------------------------
--E-N----------------RL-KR------------------P---------S-T---
---------------FL-CK--------------------IKFRNDL-------------
--------------------------------------PD-STAQ----PKLMHIN----
T-D-K------D-RYTR-----Y-------Q-F---T--S-LEK------NWKH------
-----------------KLH-VEP--DLGI---PLDL--------L-D------------
---------ISN-Y-K--------------------------K-ID--------------
-AS-----------------------------------V-P--LD---PEDAALL-L---
---------DD-----------E---------------VKVK------------------
-------------------------------------K-D--------------------
---------------SSG--IR-----------K---KDR---P----------------
--T------------------D-K-G-V--------AWLVK------TQY--VS-PIN-L
DPAK-------QA----------MTEK--Q------------AKDLR---EQ-REG----
--RRID-----------------VE-A--GN--DRQ--QQ--------IEAIE-------
-ESF-R-------AA------------------------------KQ----L------P-
---------------K--H--LT--K--P-E-LEPVEILPLLPDFE---------RMGD-
-----------------QYVHMVF-DT-DPL-TDA--------PGLT-----DLD-Q---
----------------------DAR-------L-----EIESR-----------------
------------------------------------------------------------
-----------------A-------I--V--------K-S------F----------TIA
T-SDES---------------------------------------------KP-------
E------KFIG--------YMVPKP-------D---------------E--L--------
D----------------R----NFY-----------------------------------
------------------------------------------------------------
--------------------------D-D-EE-------EIQ------------------
----Y----------TWVREYHWDI------RP--------------D-DSK--------
------------------------------------------------------------
---NF---------------------VFCF------------------------SE----
--D---------A--------------VH--------------------------YLPLG
-T-KLV---------------------------------------LQKK-KA--------
KDG----K------------S-K-----------------YD-------TEDRDFPVPAS
---------VT---------------------VIRR--------D---------------
-----PT------Q--------DE---E------------------------D-IR-ED-
------AR-------------------E--------KFME-GGDT---------------
--------------------------------YRRKRSR------S-PED----------
------------------------------------------------------------
------------------------------------------------------------
-----------------------DI-----PVS------TKRRGRQ----D---------
------------------------------------------------------------
------------------------------------------------------------
------------------------------------------------------------
------------------------------------------------------------
------------------------------------------------------------
------------------------------------------------------------
------DY------------SDE-EDEMSV------------------------------
------------------------------------------------------------
------------------------------------------------------------
------------------------------------------------------------
------------------------------------------------------------
------------------------------------------------------------
------------------------------------------------------------
------------------------------------------------------------
------------------------------------------------------------
------------------------------------------------------------
-----------------------------------------
>EP00248_Marchantia_polymorpha_P004522_PTQ30542.1_hypothetical_protein_MARPO_0123s0029_Marchantia_polymorpha
-------------------------------------MASSLYQNNA-------------
---------PGRPPGPGGPPGGGYR-------PSTGPPGPPG------------------
-------------------------PP--------------------------GPPPL--
--------------PPPPGA----------------------------------------
--YNLNPY-------PPLPPPLPGGYNP--------------------------------
-----------------------NPYASAGAPPPPPGP----------------------
---PPG--------------------PPP----PPG----------------------PP
PYGG-----------ALPP---------------PPPG------------------PQQL
PPPP---------------PQGPP------------------------------------
---------------QQLPPLPPPGSQQHI--PHYPPSHP-----HAHSHSHAHPH-AHS
QHQHPHQPGHVPM-----------------------------NQPPYPNQGNVN------
------------------------------------QGHNMGF----------ANNSSLN
RPNVQQGPIQ------------PHRPSGSS------------HAHMMGAVNPAQVR----
-------------------------------------------------------SVGGP
GA-----------SSSSR--GNSLGSALPHGRRLE-------------------------
-----------------TP--------------------DERR-----------------
-----------------------------ER------------KLKEY------------
------------------------ERHKAEE-----------------------------
-----RHKDK--------------------------------------------------
--------SRVLAHPSS--------------------------SKSGPIN----------
---------------------------------------------GTKDN----------
--------RIERRSIPAAD-KI--------------------------------------
--E-N----------------RL-KR------------------P---------S-T---
---------------FL-CK--------------------IRFRNEL-------------
--------------------------------------PD-AISQ----PKLMHIN----
N-D-K------D-QYTK-----Y-------T-I---T--T-LEK------NYKH------
-----------------KLF-VEP--DLGI---PLDL--------L-D------------
---------LSE-Y-N--------------------------A-PR--------------
-VK-----------------------------------P-P--MD---PEDAVLL-V---
---------DD-----------E---------------VVNR------------------
-------------------------------------K-E--------------------
---------------PLS--MR-----------K---KDR---P----------------
--T------------------D-K-G-V--------AWLVK------TQY--IS-PLS-L
DPAK-------QS----------MTEK--Q------------AKELR---EQ-REG----
--ERL------------------LR-D--LN--DRD--QQ--------IQAIE-------
-ESF-K-------VS------------------------------KQ----P------P-
---------------V--H--QT--K--P-E-LEAVEVWPLLPDFD---------RWGD-
-----------------QFVHMIF-DT-DPT-GES--------AQLS-----KLD-I---
----------------------EMR-------D-----EIEAR-----------------
------------------------------------------------------------
-----------------A-------I--V--------K-S------Y----------VLP
PPSEDQ---------------------------------------------KP-------
E------KFVA--------YLIPKA-------E---------------E--L--------
D----------------K----DIY-----------------------------------
------------------------------------------------------------
--------------------------E-E-DD-------DIQ------------------
----Y----------TWVREYHWDL------RA--------------D-HQ---------
------------------------------------------------------------
-ESTY---------------------VFCF------------------------GE----
--D---------S--------------VT--------------------------YLPLP
-S-KLI---------------------------------------LQKK-KA--------
KEG----R------------P-K-----------------EE------DFDN-QFPVPSR
---------VT---------------------VHRR--------D---------------
-----LT------D--------EE---L------------------------R-AR-DE-
------AK-------------------H--------AFME-GRARGAPDT----------
---------------------------------GRKRRR------S-PEAM---------
------------------------------------------------------------
------------------------------------------------------------
------------------------------MSS------LKRKGVREEAVL---------
------------------------------------------------------------
------------------------------------------------------------
------------------------------------------------------------
------------------------------------------------------------
------------------------------------------------------------
------------------------------------------------------------
------NR------------EDVSDDEMSV------------------------------
------------------------------------------------------------
------------------------------------------------------------
------------------------------------------------------------
------------------------------------------------------------
------------------------------------------------------------
------------------------------------------------------------
------------------------------------------------------------
------------------------------------------------------------
------------------------------------------------------------
-----------------------------------------
>EP00249_Psilotum_nudum_P017768_c26480_g1_i2_orf_617-3121
-------------------------------------MASSLYQNSG-------------
---------PGRP-----PPAASYR-----------------------------------
----------------------------QNQHH-------------------PAPP----
---------------PAHLG----------------------------------------
-APNRYSYGSG---LPPPPPQPPAAAAY--------------------------------
---------------------------SSGGPP-PPMVYN----PSYAYGSGLHHSSASY
GGVLPQGQFHS----------SHRHPPYPISSLPSSSLPA-----TPSIVPSALSQ--PS
HHSLPFSSSSNS---VRQPS-------------HPPYY------------------PSSL
PPLPRQL-P---------HPASHPSSSHGKFSSS----F---------------------
-------------SQQPLPPPSPPPPAQDSMTSSIP----------LSSHG---------
-DPSSNQPPVA----------------------------SGRLNPSQGNHNLPQ------
NSWGAAGRETSITGRFNSGQGNHDLSQN-HWGIERE----AGS------IDASRGNWSSA
RDITAIHPSQGAWSLSSPQAAVPHQPSE------------------QGIANSQGPT----
-------------------------------------------------------VGTVP
TQFPVTTKLSKPVGGMET---SRPASALRADNRFE-------------------------
-----------------SE--------------------QRRR-----------------
-----------------------------DW------------KKREN------------
------------------------ERKKIEE-----------------------------
-----NRREKETQS----------------------------------------------
--------STMLQKTAT------------SLL-------------TKFVP----------
---------------------------------------------SSKNA----------
--------HADQKSLPSTE-KV--------------------------------------
--E-N----------------RL-KR------------------P---------S-T---
---------------FL-CK--------------------IRFRNEL-------------
--------------------------------------PD-PLAQ----PKLLHGT----
I-E-K------D-QYTK-----Y-------M-V---T--S-LEN------SYKH------
-----------------RLL-VEP--DLGI---PLDL--------L-D------------
---------ITV-Y-N--------------------------A-PK--------------
-VK-----------------------------------P-P--MD---PEDEELL-V---
---------DD-----------E---------------FTPT------------------
---------------------------------------K--------------------
---------------VDS--IR-----------K---KDR---P----------------
--T------------------D-K-G-V--------AWLVK------TQY--IS-PVS-L
DHAK-------QP----------LTEK--Q------------AKELK---ER-REG----
--RGDF-----------------LE-T--LN--DRE--QQ--------IQSIE-------
-ESF-I-------VA------------------------------KD----R------P-
---------------V--H--QT--K--P-G-LEPVEILPLLPDFD---------RLDD-
-----------------QLVHIVF-DG-EPT-VDS--------ELHS-----KLD-T---
----------------------SLR-------E-----ELESK-----------------
------------------------------------------------------------
-----------------A-------I--M--------K-S------F----------VLP
G-TETQ---------------------------------------------RP-------
E------KFLA--------YMVPKI-------E---------------E--V--------
V----------------R----DIYD----------------------------------
------------------------------------------------------------
-------------------------DD-D-DD-------EIQ------------------
----Y----------TWVREYHWDI------RA--------------E-DAH--------
------------------------------------------------------------
NTLTY---------------------LFSF------------------------GE----
--E---------S--------------AR--------------------------YLPLG
-T-KLT---------------------------------------VQKK-KA--------
KEG----R------------S-K-----------------DE-------VES-QYAIPSS
---------VT---------------------VRRR--------G---------------
-----VA------H--------EE---E------------------------Q-EM-GR-
------QR-------------------H--------SLME-GLTSATQET----------
--------------------------------GHAKRRQ------S-PDA----------
------------------------------------------------------------
------------------------------------------------------------
-----------------------EM-----PPS-------KRKVSNADMSDD--------
------------------------------------------------------------
------------------------------------------------------------
------------------------------------------------------------
------------------------------------------------------------
------------------------------------------------------------
------------------------------------------------------------
------------------------DDGLSV------------------------------
------------------------------------------------------------
------------------------------------------------------------
------------------------------------------------------------
------------------------------------------------------------
------------------------------------------------------------
------------------------------------------------------------
------------------------------------------------------------
------------------------------------------------------------
------------------------------------------------------------
-----------------------------------------
>EP00250_Pteridium_aquilinum_P016737_c23266_g1_i1_orf_1-1851
------------------------------------------------------------
------------------------------------------------------------
------------------------------------------------------------
------------------------------------------------------------
----------------PPPPPPLQ------------------------------------
----------------------------------PTSHHG----ISY-------------
--VPPNTN-------------------------STGQTYQE--GMHNAYYP---------
---------------PTVPT------------QLPP------------------------
PPPP--------------HSSYMPSSQTANSLHS--------------------------
-------------SAQVGSATAAPS-----------------------------------
RQSTAQAPATN-------------------------------------------------
---------TWHSGSDGAK--------------------------------------ASL
KPTSASKPGTA--------TALDKVPPGAQ------------------------------
----------------------------------------------------KVSSASKP
PPV-------------------------KGDNRAE-------------------------
-----------------SE--------------------GQHR-----------------
-----------------------------ER------------KRREY------------
------------------------ERKKLEE-----------------------------
-----KKEAKMHS-----------------------------------------------
--------GPAIHKFPAAGT---------------------PLAKHSSVT----------
---------------------------------------------GLRDG----------
-------------RMDRKD-KV--------------------------------------
--D-N----------------RL-KR------------------P---------S-T---
---------------FV-CK--------------------VKFRNEL-------------
--------------------------------------PD-PVSQ----PKLLQVN----
N-D-R------D-RYCK-----Y-------S-I---T--S-LEK------NQKH------
-----------------RLL-VDS--DLGI---PLDL--------L-D------------
---------ISI-Y-N--------------------------A-PK--------------
-VR-----------------------------------P-P--MD---PEDEELL-R---
---------DD-----------E---------------KLPS------------------
-------------------------------------A-K--------------------
---------------TES--IR-----------R---KDR---P----------------
--T------------------D-K-G-V--------AWLVK------TQY--IS-PIN-L
DPAK-------QA----------LTEK--Q------------AKELK---EI-REG----
--KRDF-----------------LE-S--LN--DRE--HQ--------IRSIQ-------
-ESF-R-------VA------------------------------QQ----I------P-
---------------V--H--QT--K--P-N-LEPVEILPLLPDFK---------RQSS-
-----------------RFTHITF-DG-EPT-ADS--------ELHN-----KLD-H---
----------------------AVR-------E-----ELEAL-----------------
------------------------------------------------------------
-----------------A-------I--L--------K-T------Y----------TLS
D-TETG---------------------------------------------KQ-------
E------RFLA--------YMVPKV-------E---------------E--L--------
I----------------S------------------------------------------
------------------------------------------------------------
----------------------------D-DN-------EMS------------------
----Y----------TWMREYLIEA------RP--------------D-ETQ--------
------------------------------------------------------------
NFSTY---------------------VFTF------------------------GE----
--D---------S--------------AQ--------------------------YLPLQ
-Q-KVS---------------------------------------LQKK-KA--------
KER-----------------V-K-----------------EE-------FEN-TFAVPSS
---------VT---------------------VRRG--------EVD-------------
-----MA------Q--------DE---E------------------------E-ER-TA-
------RR-------------------Q--------SRPE-GTSRADGRNS---------
--------------------------------HGPKRRQ------S-DDG----------
------------------------------------------------------------
------------------------------------------------------------
-----------------------EF-----MRM------PKRREVT--------------
------------------------------------------------------------
------------------------------------------------------------
------------------------------------------------------------
------------------------------------------------------------
------------------------------------------------------------
------------------------------------------------------------
------NR------------DMSDDEDAYM------------------------------
------------------------------------------------------------
------------------------------------------------------------
------------------------------------------------------------
------------------------------------------------------------
------------------------------------------------------------
------------------------------------------------------------
------------------------------------------------------------
------------------------------------------------------------
------------------------------------------------------------
-----------------------------------------
>EP00252_Welwitschia_mirabilis_P018382_TRINITY_DN4085_c0_g1_i1.p1_TRINITY_DN4085_c0_g1_TRINITY_DN4085_c0_g1_i1.p1_ORF_type_complete_len_791_score_217.66_TRINITY_DN4085_c0_g1_i1_603-2975
-------------------------------MYQNNNMGRGPPQSQT-------------
-----------QPHG---PYRQSQGQ---QLPQQQSQSQPS-------------LQNHQY
GV-------SHHNYPSQLP----PPPPPPQHMQ--------------------GPP----
---------------PPYGGI-----ATPSVA----------YNQMRPNNI---------
-HHNHHAYGNAPMVQAPPPPPPSQYGAPPQHQQQPQQQHGYPHSGIL------P------
----------------------PHPQNSQSQPPLPPLPH-----PQH-------------
---PPQ--------------------HQP----PPPPLQQQSSAPHPPYYPSSSQF---G
HYGVPPHPPPSQDR-PLSP---------------PP------------------------
PPPP----------------SSPPPLPTA-------------------------------
---------------SQPPPPPPPPLPQQDSSIAMS----------ANSHQ---------
NKQSSVAPSL----------------------------------PRHGS-----------
--------------------KDQNVNK---W------------------VNSMSAQEKAS
MHSAKQKPS--------------SMPSK--------------------------------
-----------------------------------------------------------P
SQI-----------------------SGSAHNRVE-------------------------
-----------------TE--------------------EERQ-----------------
-----------------------------LR------------KKREY------------
------------------------EMMKKQD-----------------------------
-----ERHGR--------------------------------------------------
--------GKDARSAAT-GTKVPMDSSL-------------HSARRTVAS----------
---------------------------------------------TPRGD----------
-----ARFEKKHQHLAAPE-KP--------------------------------------
--D-N----------------GL-HK------------------G---------T-R---
---------------FV-CK--------------------MLFRNEL-------------
--------------------------------------PD-PTAQ----PKLLSIN----
S-Y-K------D-RFTK-----Y-------A-V---T--S-LEK------SYKP------
-----------------KLY-VEP--DLGI---PLDL--------L-D------------
---------LSV-Y-N--------------------------P-PR--------------
-MK-----------------------------------Q-P--MD---PEDEELL-R---
---------DD-----------E---------------AVTP------------------
-------------------------------------N-K--------------------
---------------FEG--IR-----------R---KER---P----------------
--T------------------D-Q-G-V--------AWLVK------TQY--IS-PIS-L
DHS---------------------TKQ--Q------------AKQLR---EH-KEG----
--LRSY-----------------LD-T--LN--NRE--KK--------IQAIE-------
-ESF-R-------VS------------------------------KL----R------P-
---------------V--H--QT--K--P-G-LEPVEIFPLFPDFE---------RWDD-
-----------------HLVLSSF-DG-ETT-AEA---------TYN-----KLE-P---
----------------------SLR-------D-----ELESR-----------------
------------------------------------------------------------
-----------------A-------V--M--------K-S------F----------THV
G-SDPS---------------------------------------------KP-------
D------KFLG--------YMVPAL-------E---------------E--L--------
I----------------D----GGI-----------------------------------
------------------------------------------------------------
------------------------------EE-------DIS------------------
----Y----------TWLREYHWEL------RA--------------E-DAK--------
------------------------------------------------------------
NPVTF---------------------VITF------------------------GE----
--D---------A--------------AR--------------------------YLPLP
-T-KLN---------------------------------------LQKR-RT--------
-------R------------C-N-----------------ED-------VEN-QFPVPQS
---------VT---------------------VRNR--------P---------------
-----LT------H--------RE---E------------------------E-FR-DA-
------GR-------------------A--------RLME-GHANTMRSL----------
--------------------------------SGSKRMA------S-DDNI---------
------------------------------------------------------------
------------------------------------------------------------
-----------------------ED-----IDR------PRHKLSHVEEGD---------
------------------------------------------------------------
------------------------------------------------------------
------------------------------------------------------------
------------------------------------------------------------
------------------------------------------------------------
------------------------------------------------------------
-----HNL------------SG--DEEMSD------------------------------
------------------------------------------------------------
------------------------------------------------------------
------------------------------------------------------------
------------------------------------------------------------
------------------------------------------------------------
------------------------------------------------------------
------------------------------------------------------------
------------------------------------------------------------
------------------------------------------------------------
-----------------------------------------
>EP00254_Amborella_trichopoda_P016397_XP_020517235.1_protein_PAF1_homolog_isoform_X1_Amborella_trichopoda
-------------------------------------MASMYHNSGHGP-----GRTPT-
------AIPPPAPFPH--PQ------PSTFLPPPPQQPNPNPNFHLSNNN----------
-------TVLPSPYPQN---------PNPNFHHH---AYTTSSHHYRNFPFSSNPP----
------------------------------------------------------------
-------YT------APPPPPPPL------------------------------------
---------------------------PLSNPPPPP------------------------
---PPPPQP-----------------PPP----PPPPLQN------SVHYPPPHY----P
QFFPSTHNSSMHN---------------------PP------------------------
PSPP---L--------------PPPSS---------------------------------
-----------------PPPPPPPA-----------------------------------
------SPPRPKI---------------------------EAFQNPAPK-----------
------------------------------------------------------------
PPAKEARP----------------LPPP-------------------------KPT----
-------------------------------------------------------GGARP
PQL-------------------------NDRGRVE-------------------------
-----------------TE--------------------EERR-----------------
-----------------------------AR------------KKREY------------
------------------------EKKKQEE-----------------------------
-----RHHHHHHG-----------------------------------------------
-------------------HRSHQL----GVG---------AKGHSG-------------
--------------------------------------------SGMMR-----------
-------GPERKGPFLGAE-RV--------------------------------------
--E-N----------------RL-KK------------------P---------T-T---
---------------FL-CK--------------------LKFRNEL-------------
--------------------------------------PD-PTAQ----PKLLALN----
T-D-K------DHRYSK-----Y-------T-I---T--S-LEK------LHKP------
-----------------KLF-VEP--DLGI---PLDL--------L-D------------
---------ISV-Y-N--------------------------T-PS--------------
-VR-----------------------------------P-R--LA---PEDEELL-R---
---------DG-----------E---------------VATP------------------
-------------------------------------V-K--------------------
---------------QDG--IR-----------R---KDR---P----------------
--T------------------E-K-G-V--------SWLVK------TQY--IS-PLS-L
DQAK-------LS----------ITEK--Q------------AKELR---ES-REG----
--RNHF-----------------LE-N--LN--NRE--KQ--------IQAIE-------
-ESF-K-------AS------------------------------KL----P------P-
---------------I--H--QT--K--P-G-LQPVEIMPLLPDFE---------RYED-
-----------------RYVMISF-DG-DPV-ADL--------EAYN-----KLD-R---
----------------------ATH-------D-----ELESR-----------------
------------------------------------------------------------
-----------------A-------I--M--------K-S------F-----------VS
G-TDSS---------------------------------------------KP-------
E------KFLA--------YLVPGP-------E---------------E--L--------
T----------------K----DMY-----------------------------------
------------------------------------------------------------
--------------------------D-E-HE-------DID------------------
----F----------SWIREYHWDV------RG--------------D-DAE--------
------------------------------------------------------------
DPTTY---------------------LVNF------------------------EE----
--G---------G--------------AR--------------------------YLPLP
-T-KLV---------------------------------------LRRR-RI--------
-DG----R------------S-G-----------------HD-------IET-HYPVPSR
---------VT---------------------VRRR--------S---------------
------T------V--------AT---N------------------------E-LK-ES-
------GR-------------------A--------PSMH-DHSISKVAI----------
---------------------------------PSKRGR------S-PVE----------
------------------------------------------------------------
------------------------------------------------------------
-----------------------DV-----HDD-------RRKVSRLQDMDD--------
------------------------------------------------------------
------------------------------------------------------------
------------------------------------------------------------
------------------------------------------------------------
------------------------------------------------------------
------------------------------------------------------------
-----DQF------------SGG--EDMSD------------------------------
------------------------------------------------------------
------------------------------------------------------------
------------------------------------------------------------
------------------------------------------------------------
------------------------------------------------------------
------------------------------------------------------------
------------------------------------------------------------
------------------------------------------------------------
------------------------------------------------------------
-----------------------------------------
>EP00255_Erythranthe_guttata_P007795_XP_012835057.1_PREDICTED_protein_PAF1_homolog_Erythranthe_guttata
-------------------------------------MASY-------------------
-----------RPFH---------------------------------------------
------------------------------------------------------------
------------------------------------------------------------
------------------PPP---------------------------------------
----------------------------------PP------------------------
---QPA---F----------------AQP-------------------------------
----------------------------------PP------------------------
PPPPNQN------------PLQPP------------------------------------
-----------------APPPPPPS-----------------------------------
------------------------------------------------------------
------------------------------------------------------------
------------------------------------------------------------
------------------------------------------------------RGG---
------------------------------------------------------------
------------------------------------------------------------
------------------------------------------------------------
------------------------------------------------------------
------------------------------------------------------------
------------------------------------------------------------
------------------------------------------------------------
------------------------------------------------------------
----N-------------------------------------------------------
-----------------------------------------QFRNEL-------------
--------------------------------------PD-PSAK----AKLLVMK----
R-D-P------D-RYCK-----Y-------Q-I---T--S-LEK------NWKP------
-----------------QLY-VEP--DLGI---PLDL--------L-D------------
---------LSV-Y-N--------------------------P-PK--------------
GER-----------------------------------I-P--LD---PEDEELL-R---
---------DD-----------D---------------PITP------------------
-------------------------------------I-K--------------------
---------------TDG--IK-----------A---KER---P----------------
--T------------------D-K-G-V--------SWLVK------TQY--IS-PLS-M
DSAK-------HS----------LTEK--Q------------AKELR---ES-R-G----
--RNL------------------LE-K--LN--SRE--RK--------IQDIT-------
-ASF-E-------AS------------------------------KS----K------P-
---------------V--H--AV--N--R-Q-LEPKRVLPLFPDFD---------RFDD-
-----------------QFVVANF-DN-APT-ADS--------EVYR-----KLN-A---
----------------------VDR-------D-----EYEHK-----------------
------------------------------------------------------------
-----------------A-------I--M--------R-S------Y----------GSS
S-SDPN---------------------------------------------KS-------
D------KFLA--------YMVPSV-------D---------------E--I--------
E----------------K----DIY-----------------------------------
------------------------------------------------------------
--------------------------D-E-NE-------DVS------------------
----Y----------SWVREYNWDM------RS--------------D-NVD--------
------------------------------------------------------------
DPTTY---------------------LVSF------------------------DE----
--S---------K--------------AK--------------------------YLPLP
-T-KLI---------------------------------------LRKK-RA--------
RDG----K------------S-G-----------------DE-------VE--QFPVPRS
---------VT---------------------VRRR--------T---------------
------S------V--------SV---V------------------------E-LR-DE-
------ED-------------------E-------------DFVAPKVSN----------
--------------------------------VNPRGGR------L--------------
------------------------------------------------------------
------------------------------------------------------------
-----------------------------------------RRNVPDTDVD---------
------------------------------------------------------------
------------------------------------------------------------
------------------------------------------------------------
------------------------------------------------------------
------------------------------------------------------------
------------------------------------------------------------
------NF------------SGAEEDDMSE------------------------------
------------------------------------------------------------
------------------------------------------------------------
------------------------------------------------------------
------------------------------------------------------------
------------------------------------------------------------
------------------------------------------------------------
------------------------------------------------------------
------------------------------------------------------------
------------------------------------------------------------
-----------------------------------------
>EP00256_Glycine_max_P007578_NP_001352038.1_protein_PAF1_homolog_Glycine_max
-------------------------------------MASY-------------------
-----------RPFP---PQ-------SSQIP----NPIPGGNHQYNNNN----NQNQNW
GAYGDP---STSSFPQI--------PPNSNYHQ--------NQHHVPYAPAPSNPH----
---------------HPP------------------------------------------
----HYPYPP-----PPPPPPPP-------------------------------------
---------------------------EASYQP-PP------------------------
---PP-----------------------P----PPA----------PMYYPSS------S
QY-------------SNQP---------------PP------------------------
PPPP----------------LSPP------------------------------------
-------------------PPPPPV-----------------------------------
------SPPP----------------------------------PPPAT-----------
------------QNNNEER-RFKEPSK----SGRRE----YEH----------SNHGIAH
KQHKQQQPP---------------LPVK-------------------------KMN----
-------------------------------------------------------NG--P
P------------------------------GRAE-------------------------
-----------------TD--------------------EEKR-----------------
-----------------------------LR------------KKREF------------
------------------------EKQRQEE-----------------------------
-----KHRQQ--------------------------------------------------
--------LKESQ--NTVLQKTHLL----SSG----------KGHGM-IA----------
---------------------------------------------GSRM-----------
-------GERRSTPLLGAE-RV--------------------------------------
--E-N----------------RL-KK------------------P---------T-T---
---------------FL-CK--------------------LKFRNEL-------------
--------------------------------------PD-PSAQ----PKLMSFK----
K-D-K------D-QYAK-----Y-------T-I---T--S-LEK------MYKP------
-----------------KLF-VEP--DLGI---PLDL--------L-D------------
---------LSV-Y-N--------------------------P-PR--------------
-VR-----------------------------------P-P--LA---PEDEELL-R---
---------DD-----------E---------------AATP------------------
-------------------------------------I-K--------------------
---------------KDG--IK-----------R---KER---P----------------
--T------------------D-K-G-V--------AWLVK------TQY--IS-PLS-M
ESTK-------QS----------LTEK--Q------------AKELR---EM-K-G----
--RGI------------------LD-N--LN--SRE--RQ--------IREIQ-------
-ASF-E-------AA------------------------------KS----D------P-
---------------V--H--AT--N--K-D-LYPVEVMPLLPDFD---------RYDD-
-----------------QFVVAAF-DN-APT-ADS--------EMYA-----KMN-K---
----------------------SVR-------D-----AFESK-----------------
------------------------------------------------------------
-----------------A-------V--M--------K-S------Y----------VAT
G-LDPA---------------------------------------------NP-------
E------KFLA--------YMAPAP-------G---------------E--L--------
S----------------K----DIY-----------------------------------
------------------------------------------------------------
--------------------------D-E-NE-------DVS------------------
----Y----------SWIREYHWDV------RG--------------D-DAD--------
------------------------------------------------------------
DPTTF---------------------LVAF------------------------DE----
--S---------E--------------AR--------------------------YLPLP
-T-KLV---------------------------------------LRKK-RA--------
KEG----R------------S-G-----------------DE-------VE--QCPVPAR
---------VT---------------------VRRR--------S---------------
------S------V--------AA---I------------------------E-RK-DS-
------GV----------------------------------YTSSKGN-----------
---------------------------------SFKRVG------L-EMD----------
------------------------------------------------------------
------------------------------------------------------------
-----------------------DG-----LED-------QHRGAPHQDNY---------
------------------------------------------------------------
------------------------------------------------------------
------------------------------------------------------------
------------------------------------------------------------
------------------------------------------------------------
------------------------------------------------------------
------QS------------SGA-EDYMSD------------------------------
------------------------------------------------------------
------------------------------------------------------------
------------------------------------------------------------
------------------------------------------------------------
------------------------------------------------------------
------------------------------------------------------------
------------------------------------------------------------
------------------------------------------------------------
------------------------------------------------------------
-----------------------------------------
>EP00257_Ricinus_communis_P003613_XP_002515964.1_protein_PAF1_homolog_Ricinus_communis
-------------------------------------MASY-------------------
-----------RQFP---SQ--------STLPPPPPPPPPQQ------------QQQQQ-
---------RPNQYNQM------QIPNQQKFSQ-----------HY-----PPPPP----
---------------PPP------------------------------------------
--HQQYPYQ------QPPPPPPP-------------------------------------
---------------------------DSSYPP-PP------------------------
---PP-----------------------P----PAS----------GGYYPSSQY---PP
LHGHQPLQQ------PMQP---------------PP------------------------
PPPP----------------SSPPPSS---------------------------------
--------------SMPPPPPPPPS-----------------------------------
------SPPP----------------------------------PPPPK-----------
----ESGGE-----------RDKGMS-----RERRE----LGN----------SNHGDVS
RHEQQHRPP---------------APPP-----------------------GGKKV----
-------------------------------------------------------SG--P
P-----------------------------SGRVE-------------------------
-----------------TE--------------------EERR-----------------
-----------------------------LR------------KKREF------------
------------------------EKHRQEE-----------------------------
-----KHRQQ--------------------------------------------------
--------VKESQ--NSILQKTQML----SAQ----------KGHGS-IV----------
---------------------------------------------GSRM-----------
-------GDRRAPPLLGGE-RI--------------------------------------
--E-N----------------RL-KK------------------P---------T-T---
---------------FL-CK--------------------LKFRNEL-------------
--------------------------------------PD-PSAQ----PKLMTMK----
R-D-K------D-RFTK-----Y-------T-I---T--S-LEK------MYKP------
-----------------QLF-VEP--DLGI---PLDL--------L-D------------
---------LSV-Y-N--------------------------R-PP--------A-----
SER-----------------------------------P-P--LD---PEDEELL-R---
---------DD-----------E---------------AVTP------------------
-------------------------------------V-K--------------------
---------------REG--LK-----------I---KER---P----------------
--T------------------D-K-G-V--------SWLVK------TQY--IS-SLS-T
DSTK-------QS----------MTEK--Q------------AKELR---ER-KGG----
--HNL------------------LK-N--LN--NRE--SQ--------IKEIE-------
-ASF-E-------AC------------------------------KL----T------P-
---------------V--H--AT--N--K-N-LKPVEILPLIPDFD---------RYED-
-----------------KFVTVAF-DN-APT-ADS--------EIYS-----KLD-S---
----------------------SVR-------E-----ACESR-----------------
------------------------------------------------------------
-----------------A-------V--M--------K-A------C----------VAT
G-SDPA---------------------------------------------NP-------
E------KFLA--------YMAPSP-------N---------------E--L--------
S----------------K----DMY-----------------------------------
------------------------------------------------------------
--------------------------D-E-NE-------DIS------------------
----Y----------NWVREYHWDV------QG--------------D-GGN--------
------------------------------------------------------------
DPTTF---------------------LVSF------------------------DE----
--D---------A--------------AR--------------------------YVPLP
-T-KIN---------------------------------------LRKK-RA--------
REG----R------------S-G-----------------DE-------VE--HFPAPSS
---------VT---------------------VRRR--------P---------------
------T------A--------AA---R------------------------E-LR-DS-
------AG----------------------------------ASSSRGNI----------
--------------------------------LDSRMGT------G-DDD----------
------------------------------------------------------------
------------------------------------------------------------
-----------------------DG-----LGR-------VHRVARDDDLD---------
------------------------------------------------------------
------------------------------------------------------------
------------------------------------------------------------
------------------------------------------------------------
------------------------------------------------------------
------------------------------------------------------------
------HS------------SEA-EDDLSE------------------------------
------------------------------------------------------------
------------------------------------------------------------
------------------------------------------------------------
------------------------------------------------------------
------------------------------------------------------------
------------------------------------------------------------
------------------------------------------------------------
------------------------------------------------------------
------------------------------------------------------------
-----------------------------------------
>EP00258_Populus_trichocarpa_P027445_XP_024443464.1_protein_PAF1_homolog_Populus_trichocarpa
-------------------------------------MASY-------------------
-----------RPFPA-PPP---------PPPPPQQPPQPQPQPPPP-------PQQLQ-
---------RPNQYPQNYNPQLAPPPPPQNYQN--------FSQHYPQPPRPAPPP----
---------------PLP------------------------------------------
--HQQYPYQ---------PPPPP-------------------------------------
---------------------------ESSYPP-PP------------------------
---PPAPQQ-----------------QRP----PPP----------NLYYPPSHY-----
--GHQPMQH------P-PP---------------PP------------------------
PPPP----------------SSPPPS----------------------------------
---------------SSAPPPPPPS-----------------------------------
------SPPPA---------------------------------PPAVE-----------
--------------------RDKGVY-----RESRE----YDN----------SNHG--K
HHHQQHKPQ---------------LPPV------------------------GKKA----
-------------------------------------------------------NG---
-----------------------------HSGRAE-------------------------
-----------------TD--------------------QERR-----------------
-----------------------------LR------------KKREF------------
------------------------DKQRQEE-----------------------------
-----KHRQL--------------------------------------------------
--------LKESQ--NPALPKNQMM----SSQ----------KGHGS-IA----------
---------------------------------------------GSRL-----------
-------GDRRATPLLGAE-RT--------------------------------------
--E-N----------------RL-KK------------------P---------T-T---
---------------FL-CK--------------------LKFRNEL-------------
--------------------------------------PD-LSAQ----PKLMPLK----
R-D-K------D-RYTK-----Y-------T-I---T--S-LEK------MYKP------
-----------------QLY-VEP--DLGI---PLDL--------L-D------------
---------LSV-Y-N--------------------------P-PS--------------
-IR-----------------------------------P-P--LA---PEDEELL-R---
---------DD-----------E---------------TVAP------------------
-------------------------------------V-K--------------------
---------------RDG--IR-----------R---KER---P----------------
--T------------------D-K-G-V--------SWLVK------TQY--IS-PLS-M
ESTK--------S----------LNKN--Q------------AKELR---EM-KGG----
--RNL------------------LD-N--LN--NRE--RQ--------IKEIQ-------
-ASF-E-------AN------------------------------KL----P------P-
---------------V--H--AT--N--K-N-LHPIEVLPLLPDFD---------RYED-
-----------------KFVTATF-DG-APT-VDA--------ENYN-----KFD-S---
----------------------SDR-------E-----AYESR-----------------
------------------------------------------------------------
-----------------A-------I--M--------K-A------C----------VAT
G-SDPT---------------------------------------------NP-------
E------KFLA--------YMVPSP-------D---------------E--M--------
S----------------K----DMH-----------------------------------
------------------------------------------------------------
--------------------------D-E-SE-------DIS------------------
----Y----------SWIRGYHWDI------RG--------------D-DAN--------
------------------------------------------------------------
DPTTF---------------------LVSF------------------------DE----
--A---------E--------------AR--------------------------YLPLP
-T-KIN---------------------------------------LTKR-RA--------
REG----R------------S-G-----------------DE-------IE--HFSVPSR
---------VT---------------------VRKR--------A---------------
------I------A--------AT---I------------------------E-QR-NL-
------GA----------------------------------ASSSRGN-----------
---------------------------------DSRMGG------RFEDD----------
------------------------------------------------------------
------------------------------------------------------------
-----------------------DG-----LGR-------LQRVAQDEDLE---------
------------------------------------------------------------
------------------------------------------------------------
------------------------------------------------------------
------------------------------------------------------------
------------------------------------------------------------
------------------------------------------------------------
------QS------------SEA-EDEMSE------------------------------
------------------------------------------------------------
------------------------------------------------------------
------------------------------------------------------------
------------------------------------------------------------
------------------------------------------------------------
------------------------------------------------------------
------------------------------------------------------------
------------------------------------------------------------
------------------------------------------------------------
-----------------------------------------
>EP00260_Arabidopsis_thaliana_P025561_NP_178091.2_hydroxyproline-rich_glycoprotein_family_protein_Arabidopsis_thaliana
-------------------------------------MASY-------------------
-----------RP-----PY----------------PPLPQ-------------------
-------------------------PPSQNSLA--------------------PPP----
---------------PPPSL--------P-------------------------------
---------------PPVPPPPPS------------------------------------
-------------------------HQPYSYPP-PP------------------------
---PPP----------------------P-----------------HAYYQQGPHY---P
QFNQ-----------LQAP---------------PP------------------------
PPPP----------------SAPPPL----------------------------------
-----------------VPDPPRHQ-----------------------------------
------GPND--------------------------------------------------
--------------------HEKGASKQ---VGRRE------------------------
----RAKPD---------------------------------------------------
-----------------------------------------------------------P
SK-------------------HHHRSHLPHSKKIE-------------------------
-----------------TE--------------------EERR-----------------
-----------------------------LR------------KKREL------------
------------------------EKQRQDE-----------------------------
-----KHRQQ--------------------------------------------------
--------MKNSH-------KSQM-----------------PKGHTE-------------
------------------------------------------------------------
--------EKKPTPLLTTD-RV--------------------------------------
--E-N----------------RL-KK------------------P---------T-T---
---------------FI-CK--------------------LKFRNEL-------------
--------------------------------------PD-PSAQ----LKLMTIK----
R-D-K------D-QFTK-----Y-------T-I---T--S-LEK------LWKP------
-----------------KIF-VEP--DLGI---PLDL--------L-D------------
---------LSV-Y-N--------------------------P-PK--------------
-VK-----------------------------------A-P--LA---PEDEELL-R---
---------DD-----------D---------------AVTP------------------
-------------------------------------I-K--------------------
---------------KDG--IR-----------R---KER---P----------------
--T------------------D-K-G-M--------SWLVK------TQY--IS-SIN-N
ESAR-------QS----------LTEK--Q------------AKELR---EM-KGG----
--INI------------------LH-N--LN--NRE--RQ--------IKDIE-------
-ASF-E-------AC------------------------------KS----R------P-
---------------V--H--AT--N--K-N-LQPVEVLPLLPYFD---------RYDE-
-----------------QFVVANF-DG-API-ADS--------EFFG-----KLD-P---
----------------------SIR-------D-----AHESR-----------------
------------------------------------------------------------
-----------------A-------I--L--------K-S------Y----------VVA
G-SDTA---------------------------------------------NP-------
E------KFLA--------YMVPSL-------D---------------E--L--------
S----------------K----DIH-----------------------------------
------------------------------------------------------------
--------------------------D-E-NE-------EIS------------------
----Y----------TWVREYLWDV------QP----------------NAN--------
------------------------------------------------------------
DPGTY---------------------LVSF------------------------DN----
--G---------T--------------AS--------------------------YLPLP
-M-RLN---------------------------------------LRKK-RA--------
REG----R------------S-S-----------------DE-------IE--HFPVPSR
---------VT---------------------VRRR--------S---------------
------T------V--------SV---I------------------------E-HK-DS-
------GV----------------------------------YSSRVGA-----------
--------------------------------SSSKMRR------L-EDE----------
------------------------------------------------------------
------------------------------------------------------------
-----------------------GG-----LGR-------SWKHEPEQDAN---------
------------------------------------------------------------
------------------------------------------------------------
------------------------------------------------------------
------------------------------------------------------------
------------------------------------------------------------
------------------------------------------------------------
------QY------------SDGNEDDYSE------------------------------
------------------------------------------------------------
------------------------------------------------------------
------------------------------------------------------------
------------------------------------------------------------
------------------------------------------------------------
------------------------------------------------------------
------------------------------------------------------------
------------------------------------------------------------
------------------------------------------------------------
-----------------------------------------
>EP00261_Vitis_vinifera_P008843_XP_002278075.3_PREDICTED_protein_PAF1_homolog_Vitis_vinifera
-------------------------------------MASY-------------------
-----------RPFP---PQ-------SSFPPPPNQNPVPQQPPPQPH-----PPQQ---
---------RGNQYPQNWG------YPNSNYHHGGYGSSASSSQHYGGPSRTQHPP----
---------------PPPHQ----------------------------------------
--QQQYPY----------PPPPL-------------------------------------
---------------------------DSTYPP-PP------------------------
---PPPASM-----------------PQP----PQG----------PMYYPSSQY----S
QFSHQ----------PMQP---------------PP------------------------
PPPP----------------SSPPPS----------------------------------
---------------SLIPPPPPPA-----------------------------------
------SPPP----------------------------------PPSSV-----------
-PPQGQNKEPAPDGGSHG--RDKGAPKDLRGAGRRE----PGH----------SNQG---
PSGKQQKPP---------------VPPA-----------------------PVKKS----
-------------------------------------------------------NG--P
P------------------------------GRVE-------------------------
-----------------TE--------------------EERR-----------------
-----------------------------LR------------KKREF------------
------------------------EKQRQEE-----------------------------
-----KQKHQ--------------------------------------------------
--------LKESQ--NTVLQKTQML----SSG----------KGHGSVVG----------
---------------------------------------------GSRM-----------
-------GERRTTPFLSGD-RI--------------------------------------
--E-N----------------RL-RK------------------P---------T-T---
---------------FL-CK--------------------LKFRNEL-------------
--------------------------------------PD-PTAQ----PKLMALK----
T-D-K------D-RFTK-----Y-------T-I---T--S-LEK------MHKP------
-----------------QLF-VEP--DLGI---PLDL--------L-D------------
---------LSV-Y-N--------------------------P-PS--------------
-VR-----------------------------------R-P--LD---PEDEELL-R---
---------DD-----------E---------------SVTP------------------
-------------------------------------V-K--------------------
---------------KEG--IK-----------K---KER---P----------------
--T------------------D-K-G-V--------SWLVK------TQY--IS-PLS-T
ESTK-------QS----------LTEK--Q------------AKELR---ET-KGG----
--RNI------------------LE-N--FN--SRE--RK--------IQNIE-------
-AAF-A-------AS------------------------------KI----T------P-
---------------V--H--ST--N--K-S-LKPVEILPLLPDFA---------RYDD-
-----------------SFVVASF-DS-APT-ADS--------EIYS-----KLD-K---
----------------------TVR-------D-----SHESQ-----------------
------------------------------------------------------------
-----------------A-------I--L--------K-S------Y----------MAT
G-SDPS---------------------------------------------KP-------
E------KFLA--------YMAPSP-------D---------------E--L--------
S----------------K----DIY-----------------------------------
------------------------------------------------------------
--------------------------D-E-NE-------DTS------------------
----Y----------SWVREYHWDV------RG--------------D-DAD--------
------------------------------------------------------------
DPTTY---------------------LVSF------------------------NK----
--T---------D--------------AR--------------------------YLPLP
-T-KLL---------------------------------------LRKK-RA--------
KEG----R------------S-S-----------------DE-------VE--HFPVPSK
---------VT---------------------VRQR--------P---------------
------N------V--------AA---I------------------------E-LK-DE-
------EV----------------------------------YSSSKRGV----------
--------------------------------SSSKRGV--------DME----------
------------------------------------------------------------
------------------------------------------------------------
-----------------------DG-----LGR-------SYKGVQDQHMD---------
------------------------------------------------------------
------------------------------------------------------------
------------------------------------------------------------
------------------------------------------------------------
------------------------------------------------------------
------------------------------------------------------------
------QS------------SGA-EDEMSD------------------------------
------------------------------------------------------------
------------------------------------------------------------
------------------------------------------------------------
------------------------------------------------------------
------------------------------------------------------------
------------------------------------------------------------
------------------------------------------------------------
------------------------------------------------------------
------------------------------------------------------------
-----------------------------------------
>EP00262_Sarcandra_glabra_P000676_TRINITY_DN10810_c0_g2_i1.p1_TRINITY_DN10810_c0_g2_TRINITY_DN10810_c0_g2_i1.p1_ORF_type_5prime_partial_len_554_score_130.08_TRINITY_DN10810_c0_g2_i1_3-1664
------------------------------------------------------------
------------------------------------------------------------
------------------------------------------------------------
------------------------------------------------------------
------------------------------------------------------------
------------------------------------------------------------
------------------------------------------------------------
------------------------------------------------------------
PPPP----------------SSPP------------------------------------
---------------SLPPPPPPPI-----------------------------------
------SSSV----------------------------------PPSHQ-----------
-ASITNAKETAVGGHGHKK-----------------------------------------
-------PV---------------LPPKQE-----------K----GSVGKPDRIH----
-------------------------------------------------------NG--P
SL---------------------------AVSRVE-------------------------
-----------------TE--------------------EERK-----------------
-----------------------------LR------------KKREY------------
------------------------EKQRQEE-----------------------------
-----KRQQQ--------------------------------------------------
--------LKESQ--SNVMHKTQLL----SAG---------VKGHGS-MA----------
---------------------------------------------GSRM-----------
-------AE-RKTTLLGGE-RI--------------------------------------
--D-N----------------RL-KK------------------P---------T-T---
---------------FL-CK--------------------LKFRNEL-------------
--------------------------------------PD-PTAQ----PKLLSLN----
T-N-K------D-QYTK-----Y-------T-I---T--S-LEK------MHKP------
-----------------KLF-VEP--DLGI---PLDL--------L-D------------
---------ISV-Y-N--------------------------T-PQ--------------
-IR-----------------------------------P-P--LA---PEDEELL-R---
---------DG-----------E---------------FATP------------------
-------------------------------------V-K--------------------
---------------QDG--IR-----------R---KDR---P----------------
--T------------------D-K-G-V--------SWLVK------TQY--IS-PLS-M
EAAK-------LS----------ITEK--Q------------AKELR---ET-REG----
--RNLF-----------------LE-N--LN--NRE--KQ--------IQAIE-------
-ESF-K-------AS------------------------------KL----R------P-
---------------V--H--QT--N--P-S-LEPVEILPLLPDFD---------RYDD-
-----------------RFVMAAF-DG-DPT-ADS--------EIYS-----KLD-R---
----------------------SVR-------D-----EQESQ-----------------
------------------------------------------------------------
-----------------A-------I--M--------K-S------F----------VVS
G-SDPA---------------------------------------------KP-------
E------KFLA--------YMVPAP-------D---------------E--L--------
S----------------K----DMY-----------------------------------
------------------------------------------------------------
--------------------------D-E-HE-------DIL------------------
----Y----------SWVREYHWDV------RG--------------D-DAD--------
------------------------------------------------------------
DPTTY---------------------LVSF------------------------DE----
--E---------A--------------AR--------------------------YLPLP
-T-RLV---------------------------------------LQKK-RA--------
KEG----R------------S-S-----------------DE-------VE--HFPVPSS
---------VT---------------------VRQG--------S---------------
------A------V--------AA---V------------------------E-LK-DS-
------GA-------------------SN------G-----YYANSKVDI----------
--------------------------------LSSKRVR------S-DIE----------
------------------------------------------------------------
------------------------------------------------------------
-----------------------DG-----LEP-------PHKAQRVQDID---------
------------------------------------------------------------
------------------------------------------------------------
------------------------------------------------------------
------------------------------------------------------------
------------------------------------------------------------
------------------------------------------------------------
------HF------------SEA-ED-MSD------------------------------
------------------------------------------------------------
------------------------------------------------------------
------------------------------------------------------------
------------------------------------------------------------
------------------------------------------------------------
------------------------------------------------------------
------------------------------------------------------------
------------------------------------------------------------
------------------------------------------------------------
-----------------------------------------
>EP00264_Hordeum_vulgare_P196920_HORVU3Hr1G001430.3_pep_chromosome_IBSC_v2_chr3H_3242697_3249583_1_gene_HORVU3Hr1G001430_transcript_HORVU3Hr1G001430.3_gene_biotype_protein_coding_transcript_biotype_protein_coding_description_Predicted_protein_Source_UniPr
-------------------------------------MA---------------------
----------YRPYP---PA-------------PGQGPFPPQGP----------------
---------PINPYGQ-------PPPPQQQAGY----------GHM--------PP----
---------------P--------------------------------------------
------PFH------APPPPPPPG------------------------------------
-------------------------------PP-PPH--Q----PQY-----------NF
GHAPPQHQQQ----------------QRP----PPP---------HQMYYQPP-----PP
QYGGSSNQA-------------------------AP------------------------
PPPP----------------VAPPPS----------------------------------
-----------------APPPPPPA-----------------------------------
----QPQPTPR-------------------------------------------------
------------------------------------------------------------
-----EAPP---------------QPKE--------------------------------
----------------------------------------------------------RQ
AK--------------------------AALPRVE-------------------------
-----------------TE--------------------DERR-----------------
-----------------------------SR------------KKREY------------
------------------------EKQKLDD-----------------------------
-----RKQQQM-------------------------------------------------
--------MRQSQ--ATILQKTQKV----RAAAQQQQQPQPQSRHPQPSG----------
---------------------------------------------GTRVA----------
------TTAPRPASAANTE-RF--------------------------------------
--E-N----------------RL-KK------------------P---------T-T---
---------------FL-CK--------------------HKFRNEL-------------
--------------------------------------PD-PSAQ----LKWLPLN----
K-D-K------D-RYTK-----Y-------R-V---T--S-LEK------NYMP------
-----------------KMI-VPE--DLGI---PLDL--------L-D------------
---------MSV-Y-N--------------------------P-PS--------------
-VQ-----------------------------------R-P--LA---PEDQELL-R---
---------DD-----------E---------------VLTP------------------
-------------------------------------V-K--------------------
---------------PEG--IR-----------K---KER---P----------------
--T------------------D-K-G-M--------SWLVK------TQY--IS-PLT-T
DAAK-------MS----------ITEK--Q------------AKERR---ES-REG----
--RDNV-----------------LE-N--LN--DRQ--KR--------IKAIA-------
-ESF-K-------AA------------------------------KS----R------P-
---------------V--H--QT--K--R-G-MEPEFVLPLVPDFD---------RYND-
-----------------PFVMVNF-DG-DPT-ADS--------EQYT-----KLE-R---
----------------------SVR-------D-----ECESQ-----------------
------------------------------------------------------------
-----------------A-------L--M--------K-S------F----------QVS
G-SDPA---------------------------------------------KQ-------
E------RFLA--------YMAPAP-------H---------------E--L--------
V----------------K----DFD-----------------------------------
------------------------------------------------------------
--------------------------D-E-NE-------DFQ------------------
----Y----------SWIREYHWEV------RG--------------D-DKQ--------
------------------------------------------------------------
DPTTY---------------------LVSF------------------------DD----
--D---------D--------------AK--------------------------YLPLP
-T-KLV---------------------------------------LQKK-KA--------
KEG----R------------T-G-----------------DE-------IE--HFPVPSR
---------IN---------------------VSRT--------A---------------
------H------G--------DE---M------------------------E-HG-ESS
------SM-------------------H--------------------------------
--------------------------------GNLKRQR------S-SVD----------
------------------------------------------------------------
------------------------------------------------------------
-----------------------DD-----LDE-------HPRHSRVEDMD---------
------------------------------------------------------------
------------------------------------------------------------
------------------------------------------------------------
------------------------------------------------------------
------------------------------------------------------------
------------------------------------------------------------
------QY----------------SEEYSE------------------------------
------------------------------------------------------------
------------------------------------------------------------
------------------------------------------------------------
------------------------------------------------------------
------------------------------------------------------------
------------------------------------------------------------
------------------------------------------------------------
------------------------------------------------------------
------------------------------------------------------------
-----------------------------------------
>EP00266_Sorghum_bicolor_P004704_XP_002445079.1_protein_PAF1_homolog_Sorghum_bicolor
-------------------------------------MASY-------------------
-----------RPYAP--PQ-------QHPPPPPPQGGYPP-------------------
---------QMNPYA----------PPPQQAPY----------NRM--------PA----
---------------P--------------------------------------------
------PYHA-----GPPPPPPPG------------------------------------
-------------------------------PP-PPH--Q----PQF-----------NF
GPGPPQ--------------------QPP----PPP----------QMYYQPP-----PP
PYGGTSNPP--------PP---------------PP----------------------SV
PPPP----------------PSPPPA----------------------------------
-----------------APPPPPPP-----------------------------------
----PAQPPSV-------------------------------------------------
------------------------------------------------------------
-----QAPL---------------PPKE--------------------------------
----------------------------------------------------------QP
PK--------------------------ATLPRVE-------------------------
-----------------TE--------------------EERR-----------------
-----------------------------AR------------KKREF------------
------------------------EKQRVED-----------------------------
-----RKQQQM-------------------------------------------------
--------MRQTQ--AAILQKTQQ-----RAA---QQQPQSRHHHHQPPSGSRAPATG--
-------------------------------------SRA--VVTGSRAV----------
------ATGSRPASAPNAE-RF--------------------------------------
--E-N----------------RL-KK------------------P---------T-T---
---------------FL-CK--------------------HKFRNEL-------------
--------------------------------------PD-PSAQ----LKWLPLN----
K-D-K------D-RYTK-----Y-------R-I---T--S-LEK------NYIP------
-----------------KMI-VPD--DLGI---PLDL--------L-D------------
---------MSV-Y-N--------------------------P-PD--------------
-VQ-----------------------------------P-R--MA---PEDEELL-R---
---------DD-----------E---------------VLTP------------------
-------------------------------------I-K--------------------
---------------QEG--IR-----------K---RER---P----------------
--T------------------D-Q-G-V--------SWLVK------TQY--IS-PLS-T
DAAK-------MS----------LTEK--Q------------AKERR---ES-REG----
--RNAF-----------------LD-N--LN--DRE--KQ--------IKAIE-------
-ESF-K-------AA------------------------------KS----R------P-
---------------V--H--QT--K--R-G-MQAEWVMPLLPDFD---------RYEE-
-----------------PFVMVNF-DG-DPT-ADS--------EQYN-----KLE-R---
----------------------SVR-------D-----ECESR-----------------
------------------------------------------------------------
-----------------A-------V--M--------K-S------F----------SVS
G-SDPT---------------------------------------------KQ-------
E------KFLA--------YMAPAP-------H---------------E--L--------
T----------------R----DL------------------------------------
------------------------------------------------------------
--------------------------D-D-DD-------DIQ------------------
----Y----------SWLREYHWDV------RG--------------D-DKD--------
------------------------------------------------------------
DPTTY---------------------LVTF------------------------DKE---
--E---------G--------------AK--------------------------YLPLP
-T-KLV---------------------------------------LQKK-KA--------
KEG----R------------S-G-----------------DE-------IE--HFPVPSR
---------IT---------------------VSKT--------A---------------
------H------G--------GT---M------------------------E-RG-ESS
------GL-------------------H--------------------------------
--------------------------------VNSKPRR------S-HVD----------
------------------------------------------------------------
------------------------------------------------------------
-----------------------DD-----LDE-------HPKRSRVEDID---------
------------------------------------------------------------
------------------------------------------------------------
------------------------------------------------------------
------------------------------------------------------------
------------------------------------------------------------
------------------------------------------------------------
------QY------------SG---EEYSE------------------------------
------------------------------------------------------------
------------------------------------------------------------
------------------------------------------------------------
------------------------------------------------------------
------------------------------------------------------------
------------------------------------------------------------
------------------------------------------------------------
------------------------------------------------------------
------------------------------------------------------------
-----------------------------------------
>EP00268_Persea_americana_P053589_TRINITY_DN6079_c1_g1_i3.p1_TRINITY_DN6079_c1_g1_TRINITY_DN6079_c1_g1_i3.p1_ORF_type_complete_len_720_score_178.97_TRINITY_DN6079_c1_g1_i3_252-2411
-------------------------------------MASF-------------------
-----------RPFP---PQ--------SSFPPPNQPPLPPPHPLPPNPY----PQSRGF
AGGSHPSVAPPSSYPPNFN----QIPQNPNFHH----AYNPSSPHF-------GPS----
-------------RQHPQ------------------------------------------
--SQQYPYQ------PPSYPLPAN------------------------------------
---------------------------PMNLPP-PPQ-----------------------
---PPQS-------------------GHP------------------LYYPSSTSSSNPS
QFPH-----------FDAP---------------PP------------------------
PPPP----------------VPPPPS----------------------------------
---------------SPPPPPPPPL-----------------------------------
------PPPSL---------------------------------PPPPP-----------
-PSLSADKEIAVGGTGRARIQERGVPQK---------------D-----VKPVPALGPVK
QHKVSGPPV-----------GKSVLPPP--------------------------------
-----------------------------------------------------------P
PN------------------------GRPAVGRVE-------------------------
-----------------TE--------------------EERR-----------------
-----------------------------IR------------KKKEY------------
------------------------EKHREEE-----------------------------
-----RRRQQ--------------------------------------------------
--------MKVQA--NVAAHKPQMVAS--ASG---------VKAHGS-MT----------
---------------------------------------------GSRM-----------
-------AERRATPVLGGE-RF--------------------------------------
--D-N----------------RL-KK------------------P---------T-T---
---------------FL-CK--------------------LKFRNEL-------------
--------------------------------------PD-PTDQ----PKLLAFN----
T-N-K------D-QYTK-----Y-------T-I---T--S-LEK------MHKP------
-----------------KLF-VEP--DLGI---PLDL--------L-D------------
---------ISV-Y-N--------------------------T-PK--------------
-AR-----------------------------------Q-P--LA---PEDEELL-Q---
---------DD-----------E---------------AVTP------------------
-------------------------------------I-K--------------------
---------------LNG--IR-----------R---KDR---P----------------
--T------------------D-K-G-V--------SWLVK------TQY--IS-PLS-T
DSAK-------TS----------ITEK--Q------------AKELR---ET-REG----
--RNLF-----------------LE-N--LN--NRE--KQ--------IQAIE-------
-ESF-K-------AA------------------------------KL----A------P-
---------------V--H--QT--N--P-N-LKPVEILPLLPNFD---------RYED-
-----------------KFVMVAF-DS-EPT-ADT--------KLYR-----HLN-Q---
----------------------SVR-------D-----EHESR-----------------
------------------------------------------------------------
-----------------A-------I--M--------K-S------F----------VAS
G-SDPA---------------------------------------------KS-------
E------KFLA--------YMAPAP-------D---------------E--L--------
S----------------K----DMD-----------------------------------
------------------------------------------------------------
--------------------------D-E-QE-------DMS------------------
----Y----------SWVREYHWDV------RG--------------D-DAD--------
------------------------------------------------------------
DPTTY---------------------LVSL------------------------DE----
--N---------A--------------AS--------------------------YLPLP
-T-RLV---------------------------------------LQKK-RA--------
KEG----R------------S-G-----------------DE-------VE--HYPVPSR
---------VT---------------------VRRG--------S---------------
------V------V--------SV---E------------------------E-VK-DSV
------GV----------------------------SSSH-GYVNSKVDI----------
--------------------------------GSSKRGR------S-ASD----------
------------------------------------------------------------
------------------------------------------------------------
-----------------------DD-----LET-------QDKTAR-QDGD---------
------------------------------------------------------------
------------------------------------------------------------
------------------------------------------------------------
------------------------------------------------------------
------------------------------------------------------------
------------------------------------------------------------
------QF------------SG--EEDMSD------------------------------
------------------------------------------------------------
------------------------------------------------------------
------------------------------------------------------------
------------------------------------------------------------
------------------------------------------------------------
------------------------------------------------------------
------------------------------------------------------------
------------------------------------------------------------
------------------------------------------------------------
-----------------------------------------
>EP00269_Selaginella_moellendorffii_P014318_XP_024514964.1_protein_PAF1_homolog_isoform_X1_Selaginella_moellendorffii
-------------------------------------MASVYPSGR--------------
-----------AP-----PARSSQ------------------------------------
------------------------------------------------------------
------------------------------------------------------------
---------------PPPPPPPPYGSSS--------------------------------
-----------------------RSHSSQHQPP-PPGSQQ--------------------
--YPPG----------------------P----PPG------------------------
---------------------------------VPPYSSGTS--SGYGGHYSGGGGHHHQ
PQRPS-------------HHDRPPGGGGGGG-----------------------------
--------------YGNYPPPPPPP-----------------------------------
--SSSSYPAQA-------------------------------------------------
------------------------------------------------------------
-------PG--------------RNPSS--------------------------------
------------------------------------------------------NSSSHP
NS-----------GD-------HHQQHQSHPVKRE-------------------------
-----------------TE--------------------EERR-----------------
-----------------------------ER------------KKKEY------------
------------------------EMRKQRD-----------------------------
-----AKASA--------------------------------------------------
--------HHSQQKQRI-------------------------------------------
------------------------------------------------------------
----------EKKPSVVPD-KA--------------------------------------
--E-N----------------RL-KR------------------P---------S-T---
---------------FL-CK--------------------IKFRNEL-------------
--------------------------------------PD-PVSQ----PKLLRIY----
N-D-K------D-RYSK-----Y-------S-I---T--S-MEK------TFKH------
-----------------KLY-VEP--DLGI---PLDL--------L-D------------
---------LSV-Y-N--------------------------P-PK--------------
-TK-----------------------------------A-P--LD---PADAELL-V---
---------DD-----------E---------------VGVK------------------
-------------------------------------Q-K--------------------
---------------AEL--AR-----------R---KER---P----------------
--T------------------D-K-G-V--------AWLVK------TTY--IS-PVS-M
DPAK-------QS----------LTEK--Q------------AKELR---EQ-KEG----
--RKG---------------------P--IN--DRD--HQ--------IQAIE-------
-ETF-R-------VS------------------------------KM----E------P-
---------------V--H--QT--K--P-E-LKPVEVLPLLPDFS---------RCGD-
-----------------QFVHVVF-DT-EPT-GDS--------ELYS-----KLD-R---
----------------------NTR-------D-----YLESR-----------------
------------------------------------------------------------
-----------------A-------V--V--------K-S------Y----------SLP
K-ED-G---------------------------------------------KT-------
E------KFLG--------YMVPKL-------D---------------E--VFF----IH
SVI-------FQTCVFCT----QAH-----------------------------------
------------------------------------------------------------
--------------------------D-D-DD-------EIP------------------
----Y----------TWIREYQWDV------RG--------------E-DA---------
------------------------------------------------------------
-RNNY---------------------VFCF------------------------GK----
--D---------A--------------VQ--------------------------YLPIS
-S-KLI---------------------------------------LHKK-KA--------
REG----R------------S-K-----------------DD-------VDN-QFLVPSS
---------VT---------------------VRRR--------D---------------
-----LT------E--------EE---E------------------------D-QR-ES-
------MR-------------------R--------IFMD-GRLTETAIEE---------
------------------------------EAPTTKSNK------R-PMEI---------
------------------------------------------------------------
------------------------------------------------------------
-----------------------ER-----HST------KRRRPSYQEETR---------
------------------------------------------------------------
------------------------------------------------------------
------------------------------------------------------------
------------------------------------------------------------
------------------------------------------------------------
------------------------------------------------------------
------EA------------SE--DEDVSI------------------------------
------------------------------------------------------------
------------------------------------------------------------
------------------------------------------------------------
------------------------------------------------------------
------------------------------------------------------------
------------------------------------------------------------
------------------------------------------------------------
------------------------------------------------------------
------------------------------------------------------------
-----------------------------------------
>EP00270_Netrium_digitus_P011599_TRINITY_DN3704_c0_g1_i3.p1_TRINITY_DN3704_c0_g1_TRINITY_DN3704_c0_g1_i3.p1_ORF_type_5prime_partial_len_437_score_127.79_TRINITY_DN3704_c0_g1_i3_3-1313
------------------------------------------------------------
------------------------------------------------------------
------------------------------------------------------------
------------------------------------------------------------
------------------------------------------------------------
------------------------------------------------------------
------------------------------------------------------------
------------------------------------------------------------
------------------------------------------------------------
------------------------------------------------------------
------------------------------------------------------------
------------------------------------------------------------
------------------------------------------------------------
------------------------------------------------------------
------------------------------------------------------------
-----------------TA-----------------------------------------
------------------------------------------------------------
------------------------------------------------------------
------------------------------------------------------------
------------------------------------------------------------
------------------------------------------------------------
----------AAATPTSDP-KS--------------------------------------
--E-N----------------RL-KR------------------P---------S-T---
---------------FI-CK--------------------INFSNRL-------------
--------------------------------------PD-ATAQ----PKLLPLK----
V-E-R------D-RYSS-----Y-------S-V---T--W-LER------HHQH------
-----------------KLH-VES--DLGI---PLDL--------L-D------------
---------MAA-Y-NTP------------------------P-PS--------------
-QR-----------------------------------P-P--LH---PADAELL-Q---
---------DV-----------M---------------PGGAG-----------------
-----------------------------------G-SERRMVGEGVV------------
--------------GGGT--LK-----------V---KDR---P----------------
--T------------------D-K-G-L--------NWLVH------TQY--IS-PVD-L
SDAP-------KK-----KA---LNEK--E------------AKLLA---LQ-LEL----
---------------------ADEE-R--FN--SRE--GQ--------LAFIE-------
-ESF-E-------AA------------------------------NQ----R------P-
---------------V--H--PT--N--P-E-LQPVEILPVLPNLD---------RLGD-
-----------------QFIHLVF-DS-DPL-DES--------DRRH-----EPT-----
----------------------EVK-------Q-----SLQEK-----------------
------------------------------------------------------------
-----------------A-------L--M--------K-S------F----------KMP
V-PEDGG-------------------------------------------AAP-------
Q------SFVS--------YMVPSS-------S---------------Q--L--------
G----------------R------------------------------------------
------------------------------------------------------------
------------------------ELD-V-GD-------EED------------------
----Y----------DWIREYHWTV------SK--------------S-DIG--------
------------------------------------------------------------
-KGTF---------------------LFCF------------------------ED----
--D---------Q--------------VT--------------------------YFPLS
-T-KLM---------------------------------------VRKL-KA--------
QEGG---K------------G-K-----------------GE------AERA-EFPVPSR
---------VT---------------------VRRR--------E---------------
-----RT------D--------ME---E------------------------E-GR-ER-
------AR-------------------R--------RLLE-GDEEEEEQL----------
--------------------------------HHGQRYT------A-EDGQGQS------
------------------------------------------------------------
------------------------------------------------------------
-------------------AVEYDG-----------------------------------
------------------------------------------------------------
------------------------------------------------------------
------------------------------------------------------------
------------------------------------------------------------
------------------------------------------------------------
------------------------------------------------------------
--------------------GGEEEDDGYG------------------------------
------------------------------------------------------------
------------------------------------------------------------
------------------------------------------------------------
------------------------------------------------------------
------------------------------------------------------------
------------------------------------------------------------
------------------------------------------------------------
------------------------------------------------------------
------------------------------------------------------------
-----------------------------------------
>EP00271_Cylindrocystis_brebissonii_P014580_TRINITY_DN35969_c0_g1_i1.p1_TRINITY_DN35969_c0_g1_TRINITY_DN35969_c0_g1_i1.p1_ORF_type_3prime_partial_len_821_score_232.17_TRINITY_DN35969_c0_g1_i1_600-3059
-------------------------------------MASL-------------------
------------------PY----------------------------------------
------------------------------------------------------------
---------------P--------------------------------------------
---------------YPIPPPPGVSGTS--------------------------------
-------------------------SHPQGAPP-PPSPGVYGVRPNY-----------GY
LPGPPQ---L----------------PYP----PPQ----------SAYMPHPYMQ----
---------------SNYP--------------YPP------------------------
PPPPNPKYA---------MPGSMPGSGASQS-------F---------------------
------------APTAAMPLPGPPGSAQQTY---YQPQGPVGDGQVAASQGMAQQALAYS
SLSRPMAPPGEEME---APGTSNAQLT-----SRYGGLPSAAVFPPGMEGSGAERDDRVP
VGSSAAAAAGAAMGQVGAQGTATSGAAMSTYATSAMATASLGGEGGKGGIGGSRVEGSIG
NGTSEPTPGTAG----GEAAGPSAVPSA--------------------------------
-------------------------------------------------------ALAAP
ST-----------------------RPSASSRRPE-------------------------
-----------------TE--------------------EERR-----------------
-----------------------------QR------------KKKEH------------
------------------------ERLMEED-----------------------------
-----RKKHEARKKA---------------------------------------------
------EAERQQRKAATNAGRDGRNGAV-------------AVGAGRPGG----------
--------------------------------------RE-----ATLGDG---------
----RAPERPRPAQPPPEM-KP--------------------------------------
--E-N----------------RL-KR------------------P---------T-N---
---------------FI-CK--------------------TRFTNEL-------------
--------------------------------------PQ-PCFA----PKWLFIH----
Q-D-K------D-RYCK-----Y-------A-L---T--S-LER------NYKY------
-----------------KLH-VEP--DLGI---PLDL--------L-D------------
---------MSA-Y-N--------------------------A-PP--------A-----
SER-----------------------------------P-P--LD---PEDKELL-R---
---------DD-----------M---------------ASFA------------------
------------------------------P----Q-K-K--------------------
---------------PPA--MK-----------V---KDR---P----------------
--T------------------G-E-G-L--------NWLVH------TQY--IA-PAD-T
DMPL-------KK---------VLTEG--E------------TKRQK---EE-QER----
----------------------ETL-A--LD--SRE--EE--------LQAIE-------
-ESF-R-------AAAA---------------------------WAA----A------P-
---------------K--H--PT--N--P-T-IYPVEILPIVPNLD---------RYGE-
-----------------QCVQAVF-DA-DPM-KDS--------VKHQ-----HLD-Q---
----------------------DAK-------D-----AFESR-----------------
------------------------------------------------------------
-----------------A-------I--M--------K-S------F----------KMP
A-TETE---------------------------------------------PA-------
R------AFAA--------YMVPQVA-----VE---------------E--L--------
E----------------R------------------------------------------
------------------------------------------------------------
------------------------EPE-V-GE-------DVE------------------
----F----------DWIREYHWTV------IK--------------P-EHG--------
------------------------------------------------------------
-RSQY---------------------VLCV------------------------GS----
--D---------A--------------VS--------------------------YVPLS
-S-KLV---------------------------------------VRKL-KA--------
AVG----R------------A-K-----------------DPE----AERPE-DFPIPER
---------VC---------------------VRKR--------K---------------
-----FT------E--------AE---E------------------------Q-HR-ED-
------TR-------------------E--------RQLE-GREEEPAVYMAGN------
-----PEPE-----------------ELAGEYPSSQPLE------S-QEG----------
------------------------------------------------------------
------------------------------------------------------------
-----------------------EE------EE------QQQQAGE--------------
------------------------------------------------------------
------------------------------------------------------------
------------------------------------------------------------
------------------------------------------------------------
------------------------------------------------------------
--------------------------------------------GRDGE-----------
------GY------------AGSEDDDERGAG----------------------------
------------------------------------------------------------
------------------------------------------------------------
------------------------------------------------------------
------------------------------------------------------------
------------------------------------------------------------
------------------------------------------------------------
------------------------------------------------------------
------------------------------------------------------------
------------------------------------------------------------
-----------------------------------------
>EP00274_Cyanoptyche_gloeocystis_P005352_CAMPEP_0196662308_NCGR_PEP_ID_MMETSP1086-20130531_48115_1_TAXON_ID_77921_ORGANISM_"Cyanoptyche_gloeocystis_Strain_SAG4.97"_LENGTH_138_DNA_ID_CAMNT_0041997607_DNA_START_1_DNA_END_412_DNA_ORIENTATION_-
------------------------------------------------------------
------------------------------------------------------------
------------------------------------------------------------
------------------------------------------------------------
------------------------------------------------------------
------------------------------------------------------------
------------------------------------------------------------
------------------------------------------------------------
------------------------------------------------------------
------------------------------------------------------------
------------------------------------------------------------
------------------------------------------------------------
------------------------------------------------------------
------------------------------------------------------------
------------------------------------------------------------
------------------------------------------------------------
-------------------------------------------XDTNK-L----------
------------------------TSAAPAH-----------IRHAHSTS----------
------HRPA--------------------------------------------------
--------STSQLSSL-----------------------------SAAA-----------
------------------------------------------------------------
----------K-------E-AA--------------------------------------
--K-E----------------PP-VK------------------P---------S-E---
---------------FL-CR--------------------IKFRNTL-------------
--------------------------------------PD-IPFD----PKFRHYP----
V-D-A------E-RFIK-----Y-------K-P---T--L-LEK------GYKH------
-----------------TIH-TDP--DLAI---PIDL--------I-D------------
---------PNF-Y-V--------------------------V-PP--------------
-NHPK---------------------------------A-A--LA---AEDQELL-E---
---------EA-----------G---------------X---------------------
------------------------------------------------------------
------------------------------------------------------------
------------------------------------------------------------
------------------------------------------------------------
------------------------------------------------------------
------------------------------------------------------------
------------------------------------------------------------
------------------------------------------------------------
------------------------------------------------------------
------------------------------------------------------------
------------------------------------------------------------
------------------------------------------------------------
------------------------------------------------------------
------------------------------------------------------------
------------------------------------------------------------
------------------------------------------------------------
------------------------------------------------------------
------------------------------------------------------------
------------------------------------------------------------
------------------------------------------------------------
------------------------------------------------------------
------------------------------------------------------------
------------------------------------------------------------
------------------------------------------------------------
------------------------------------------------------------
------------------------------------------------------------
------------------------------------------------------------
------------------------------------------------------------
------------------------------------------------------------
------------------------------------------------------------
------------------------------------------------------------
------------------------------------------------------------
------------------------------------------------------------
------------------------------------------------------------
------------------------------------------------------------
------------------------------------------------------------
------------------------------------------------------------
------------------------------------------------------------
------------------------------------------------------------
------------------------------------------------------------
------------------------------------------------------------
------------------------------------------------------------
------------------------------------------------------------
------------------------------------------------------------
------------------------------------------------------------
-----------------------------------------
>EP00274_Cyanoptyche_gloeocystis_P005954_CAMPEP_0196664634_NCGR_PEP_ID_MMETSP1086-20130531_57768_1_TAXON_ID_77921_ORGANISM_"Cyanoptyche_gloeocystis_Strain_SAG4.97"_LENGTH_328_DNA_ID_CAMNT_0042001019_DNA_START_1_DNA_END_985_DNA_ORIENTATION_-
------------------------------------------------------------
------------------------------------------------------------
------------------------------------------------------------
------------------------------------------------------------
------------------------------------------------------------
------------------------------------------------------------
------------------------------------------------------------
------------------------------------------------------------
------------------------------------------------------------
------------------------------------------------------------
------------------------------------------------------------
------------------------------------------------------------
------------------------------------------------------------
------------------------------------------------------------
------------------------------------------------------------
------------------------------------------------------------
------------------------------------------------------------
------------------------------------------------------------
------------------------------------------------------------
------------------------------------------------------------
------------------------------------------------------------
------------------------------------------------------------
------------------------------------------------------------
------------------------------------------------------------
------------------------------------------------------------
------------------------------------------------------------
------------------------------------------------------------
------------------------------------------------------------
------------------------------------------------------------
------------------------------------------------------------
------------------------------------------------------------
------------------------------------------------------------
------------------------------------------------------------
------------------------------------------------------------
------------------------------------------------------------
------------------------------------------------------------
-------------------------------------------DFD---------LWPN-
-----------------VYAQVVF-DA-DPT-DEI--------CTSR-----QDL-----
---------------------TLDR-------D-----ALASS-----------------
------------------------------------------------------------
-----------------A-------V--M--------K-I------F----------ASA
G------------------------------------------D-------AS-------
N------KYLV--------YMVPSA-------S---------------A--R--------
K----------------R----MKRTDGSIPE-----------------HD---------
-------------------------------------------------------QPSP-
--------------------------T-E-GS-------VEE------------------
----M----------EWVREYAFQR------DD--------------R-DQ---------
------------------------------------------------------------
-QDQF---------------------LMVF------------------------RD----
--G---------A--------------AY--------------------------YNRIA
-S-KLL---------------------------------------LHKR-SA--------
KLA---GRDR----------SGE---------------------------HR-EQQKPSR
---------IT---------------------LQRR--------E---------------
-----LK------E--------TE---I------------------------K-SR-A--
------DR-L-----------------N--------ELIH--------------------
---------------------------------APPREN------A-ADD----------
------------------------------------------------------------
------------------------------------------------------------
----------------------IDD------DD------DDDWL----------------
------------------------------------------------------------
------------------------------------------------------------
------------------------------------------------------------
------------------------------------------------------------
--------QH------------------EVSTRSGDGAGPARRSAAG-------------
-------------------------------------------------------SSSSA
------AR------------SGENDKDYDDEDX--------RRAVGAHH-----------
------------------------------------------------------------
--GHT--------------------------SHALAS-----------------------
------------------------------------------------------------
------------------------------------------------------------
------------------------------------------------------------
---------------------------------------------XTRTE----------
------------DDRCSTASSAAHPMH---------------IA----------------
------------------------------------------------------AKPSGA
LNAQLALMLVGV------------------LMRPR-ALT---------------------
----ARCCWTTPP---AWCAQLHCA------LQHM------
>EP00276_Gloeochaete_wittrockiana_P014860_CAMPEP_0184354050_NCGR_PEP_ID_MMETSP1089-20130417_84799_1_TAXON_ID_38269_ORGANISM_"Gloeochaete_wittrockiana_Strain_SAG46.84"_NCGR_SAMPLE_ID_MMETSP1089_ASSEMBLY_ACC_CAM_ASM_000445_LENGTH_560_DNA_ID_CAMNT_0026689837
-------------------------------------XSGHIPQ----------------
------------------------------------------------------------
------------------------------------------------------------
------------------------------------------------------------
------------------------------------------------------------
------------------------------------------------------------
--LPPAGSF--------PL------QAVPYNW-P--------------------------
-------------------------------SVAPE-------------------PLLQL
PQPP--------------------------------------------------------
------------------------------------------------------------
------QP----------------------------------------------------
-AVTSNTSQPQ-------------------------------------------------
------------------------------------------------------------
-------------------------------------------------------LLSQP
TV-----------ESAAA----KQKEKEREIRKQQ-------------------------
-----------------HE--------------------ADRR-----------------
-----------------------------KH------------EERKK------------
----------------------------------------------------------LE
QKKAGSTRSSSHV-----------------------------------------------
--------SSAPKSVAG-------------------------------------------
------------------------------------------------------------
----------TQNSTPAAP-EQ--------------------------------------
--P-N----------------AL-KQ------------------R---------S-D---
---------------FL-CR--------------------IKFRTSL-------------
--------------------------------------PD-IPFD----PKLREYP----
F-D-P------M-RFVQ-----Y-------T-T---T--S-LER------DHKH------
-----------------AIH-PEP--DLGI---PIDL--------I-D------------
---------QDI-Y-K--------------------------Q-PN--------------
-NPAD---------------------------------R-V--LA---PEDQELL-Q---
---------ES-----------S---------------TSLA------------------
-------------------------------------Q-KPA------------------
---------------------K-----------R---RIE---E----------------
--I------------------R-S-N-V--------SWLRK------TEY--IS-MDD-S
SSRR-------GS-----GR---VSEG---------------VRIKE---E---------
-----------------------LM-V--SL--GIE--QQ--------IEQIE-------
-ETF-A-------RA------------------------------KE----P------P-
---------------V--H--AT--N--P-D-LTPIEILPIFPNFD---------LWPN-
-----------------IYTQVSF-DG-DPT-DDV--------VKNG-----GTDAD---
----------------------IDR-------E-----ELVSY-----------------
------------------------------------------------------------
-----------------S-------L--L--------K-G------N----------IDT
A------------------------------------------N-------PD-------
S------KYLA--------YMAPNA-------N---------------E--R--------
K----------------R----MKRADGTVLS----------------------------
-------------------------------------------------------QDDL-
--------------------------D-S-RD-------EVG------------------
----Y----------EWLREYDYRE------DD----------------RVR--------
------------------------------------------------------------
-TDTY---------------------FLILR-----------------------EG----
--D---------G--------------AY--------------------------YMDIK
-D-KLV---------------------------------------LSKR-KS--------
RGK----G------------G-ES-----------------------------MQNKYSN
---------IT---------------------VRKR--------A---------------
-----LN------N--------EE---M------------------------R-VR-R--
------ER-V-----------------K--------MLDE-PVPREDDQL----------
---------------------F-----------------------D-DDD----------
------------------------------------------------------------
------------------------------------------------------------
-----------------------DE------DE------PRDEK----------------
------------------------------------------------------------
------------------------------------------------------------
------------------------------------------------------------
------------------------------------------------------------
------------------------------------------------------------
------------------------------------------------------------
--------------------DADSDTDYSKSRALA-IVEERSSSSSRVVEERSS------
------------------------------------------------------------
----------------------------SRPKAAPAV-----------------------
------------------------------------------------------------
------------------------------------------------------------
------------------------------------------------------------
---------------------------------------------DYDDE----------
------------DD----------------------------------------------
------------------------------------------------------------
------------------------------------------------------------
-----------------------------------------
>EP00277_Geminigera_cryophila_P018738_CAMPEP_0179459404_NCGR_PEP_ID_MMETSP0799-20121207_42743_1_TAXON_ID_46947_ORGANISM_"Geminigera_cryophila_Strain_CCMP2564"_LENGTH_517_DNA_ID_CAMNT_0021261199_DNA_START_90_DNA_END_1643_DNA_ORIENTATION_
-------------------------------------MSS--------------------
------------------------------------------------------------
------------------------------------------------------------
------------------------------------------------------------
------------------------------------------------------------
------------------------------------------------------------
------------------------------------------------------------
------------------------------------------------------------
------------------------------------------------------------
------------------------------------------------------------
[truncated: 1,332,892 more chars]
