# Supplementary material for: Evolution of promoter-proximal pausing enabled a new layer of transcription control
Source: bioRxiv. 2024 Oct 12:2023.02.19.529146. Preprint. [Version 2] doi: 10.1101/2023.02.19.529146 (PMC11482795; doi:10.1101/2023.02.19.529146)
Supplement: Supplement 1 [file media-1.zip › Other Supplemental Materials/Paf1/Paf1accessoryNELFqueriesalleval10_taxatrimmed_80_aligntrimmed.fasta]

>EP00004_Rigifila_ramosa_P016373_TRINITY_DN3881_c0_g1_i2.p1_TRINITY_DN3881_c0_g1_TRINITY_DN3881_c0_g1_i2.p1_ORF_type_5prime_partial_len_374_score_72.96_TRINITY_DN3881_c0_g1_i2_2-1123/45-373
FL-CR--------------------AKYRNTL----------------------------------------
-----------PD-VPFD----CKLLDYP----F-D-I------S-ALTT-----Y-------S-S---S--
M-LER------THKA-----------------------HMH-LTP--LQVL---PIDL--------V-D---
------------------PTI-Y-S--------------------------N-EA-MG-----------VGT
-----------------------------------R-E--CD---PEDVKLL-Q------------ET---L
-------E----------------------------------------------------------------
----------S-------------------------------------------------------R---KR
T---E------------------S------------------G-A-E-V--------NWLLK------HSY-
-LQ-KSE-YGAGFL------KRG--------ARADQ--EPGI----------------QEE-----------
--------------------EP-E--EE--DEQ--KW--------HREVE--------ASF-A-------AT
------------------------------SH----R------P----------------E--H--PS--N-
-P-S-LVPVEVLDFFPARDA------GF----------------------HYAHLEF-AV-NPF-ENA----
----VQTD-----SQQPAAT---------------------------------EL----ALHGY--------
------------------------------------------------------------------------
--------------A-------L--M--------R-P-----------------------------------
----------------------------D----------------D-----LQYTM--------FYMPPN--
-----K---------------R--Q--------Q----------------R---------------------
------------------------------------------------------------------------
-------------------------------------K-SD------GAPQ---------------------
-WRRAD------HGIKELTAAV------ND------------------------------------------
-------------P--------------------------------VDSY---------------------L
LSWCGTSL------------SAAPSAAAD------G--------PSSS---------SNRVL----------
----------------YHPKH-K-HIP---------------------------------------LRQT--
----------------------------------------------------------VMK-GKSKPKT---
----DLVT--IVL----------------------------P------------------------------
-------TE---------------------------------------------------------------
-------------
>EP00005_Dracoamoeba_jomungandri_P008939_CAMPEP_0174263438_NCGR_PEP_ID_MMETSP0439-20130205_18692_1_TAXON_ID_0_ORGANISM_"Stereomyxa_ramosa_Strain_Chinc5"_LENGTH_587_DNA_ID_CAMNT_0015348779_DNA_START_1_DNA_END_1763_DNA_ORIENTATION_/60-540
FL-CR--------------------MKFGNKL----------------------------------------
-----------PD-IPFD----PKLLKYP----F-D-P------S-RFTR-----Y-------S-T---T--
S-LEI------NYQH-----------------------VLL-TEP--DLGI---SIDL--------I-D---
------------------PST-Y-D--------------------------I-PK---------------NP
-----------------------------------T-P--LH---PKDARLV-A------------FK----
-------D---------------QKEA---------------------------------------------
----------T-QKP--------------------------------------VR-----------R---SS
M---M------------------E------------------R-P-A-V--------SWLRK-----QTEY-
-LS-SDF-ESTYG-----SKKK-----SKD-GTMEG--RVGI------VAEKRALE---A------------
--------------------GT-L--HR--TRA--EV--------VRLIE--------NTF-E-------VA
------------------------------QR----V------P----------------V--H--KT--N-
-K-S-LKPVEIIPVFPDFE---------LWSN------------------QYAQVVF-DA-DPI-PQD----
----LSPD-----QPDYQ----------QRL------------DEL-------Q-----WKMSQ--------
------------------------------------------------------------------------
--------------A-------A--V--------K-G------F----------SANM--------------
---------------------------GN-------TK-------I------PFVA--------YMTPRE--
-----K---------------P--V--------D----------------K----TQAQEEDEDDD------
---------DDD-DFAELFGDSEESEGSENKKETVGENTHSQELAEQEIKETQEVPSADKQSIDTMQIDEDR
ASKGGETEKEQG-AVIEEERESA-----EKGKQREE-E-KEKEK----ESESEMDVEQSDKADKQEKQSNGV
AY----------DWIREYTYRA------DT------------------------------------------
----------------------------------------------NNSY---------------------F
FVW------------------------SK------D---------G--------------VY----------
----------------YNEVN-S-KTL---------------------------------------LNKI-K
S--------KDA----K--------------K--------------------------SIQ-EFGRPGT---
------VW---------------------RVDR--------D--------------------FV------E-
-------KE----------------------------NFDR---------LDR-L-----------------
E--------TLPL
>EP00006_Acanthamoeba_castellanii_P013899_ELR15207_pep_supercontig_Acastellanii.strNEFF_v1_scf7180000084758_676351_677944_-1_gene_ACA1_218610_transcript_ELR15207_gene_biotype_protein_coding_transcript_biotype_protein_coding_description_hypothetical_protei/1-355
-------------------------MKFSNTL----------------------------------------
-----------PP-IPFD----PKLLTNP----F-D-S------M-RFVR-----Y-------R-T---T--
S-LET------SHQH-----------------------TLH-AEP--DLGI---PIDL--------I-D---
------------------PST-Y-K--------------------------A-TP---------------G-
-----------------------------------A-A--LP---PEDAVLI-Q------------VG----
-------A---------------AETP---------------------------------------------
----------E-VKK-----KK--------------------------------A-----------N---VR
E---K------------------P------------------S-T-S-V--------SWLRR-----HTEY-
-IS-DYE-QSTKK-----VSRA-----DS----IEA--RVGH-------ATLKRAE---K------------
--------------------DK-R--KR--TRE--EV--------VDAID--------QGF-E-------AA
------------------------------KE----I------P----------------V--H--PT--D-
-P-S-LKPLEILPVFPDHD---------LWAN------------------SYTLVTF-DA-DPG-RPR----
----AQ--------------------------------------------------------KQ--------
------------------------------------------------------------------------
--------------A-------L--L--------K-G------F----------STE-AEAEV---------
---------------------------GL-------AK-------Q------SFVA--------YLVPKN--
-----D---------------G--N--------D----------------D----EGKGKKKV---------
--------GDED-DE---------------------------------------------------------
----------G--AAVEE-----------------V-D-GK-------TAE---------------------
-Y----------EWVREYSFR--------K--------------D-QQH-------S---------------
-----------------------------------------------ATY---------------------F
FVW------------------------DD------E---------S--------------VR----------
----------------YNEIQ-A-KIV---------------------------------------LDKI-K
S--------QAA----K------------D-------------------AIRRQA----------RPSH---
------SY---------------------VTTR--------N--------------------PT------E-
-------DE---L------------------------E-AM-E--------LA-R-----------------
D--------ALAP
>EP00009_Paramoeba_aestuarina_P000313_CAMPEP_0201510858_NCGR_PEP_ID_MMETSP0161_2-20130828_3400_1_ASSEMBLY_ACC_CAM_ASM_000251_TAXON_ID_180227_ORGANISM_"Neoparamoeba_aestuarina_Strain_SoJaBio_B1-5_56_2"_LENGTH_394_DNA_ID_CAMNT_0047906113_DNA_START_1_DNA_END/46-372
FL-CV--------------------TKFNTQL----------------------------------------
-----------PD-FPFE----PKNLRFP----F-S-E------N-RFIK-----Y-------R-S---T--
S-LEK------SWKR-----------------------PIY-TTP--TLGI---NLDM--------I-D---
------------------PDV-Y-A--------------------------T-PA-HH-----------HQS
-----------------------------------A-R--LD---EVDEEIV-R------------DT----
-------G---------------STAR---------------------------------------------
----------------------------------------------------------------------VR
N---Q------------------F------------------R-P-D-V--------PWLRK------AEY-
-FT-PMV-ETQRF-------EG-----TGNQNGKEE--NVAP------------------------------
--------------------KE-E--II--LPE--ER--------ARRIS--------RSF-D-------TP
------------------------------AT---------------------------FT--H--PT--R-
-K-D-LKAVEVLPLLPAFA---------LSFT------------------ANHRMAF-DP-DPL-QDT----
----PKHA--------------------------------------------DK------------------
------------------------------------------------------------------------
--------------G-------L--L--------E-T------V----------TKEG--------------
------------------------------------TH-------Q------KLAV--------LSVPDG--
-----D---------------P--V--------P----------------V----TGEEEEEE---------
------------------------------------------------------------------------
----------------EE-----------------G-I-ES-------NTR---------------------
-Y----------KQQNIFHYKL------EEF---------------EEG-------G---------------
----------------------------------------------QEEF---------------------V
LIL------------------------EK------G---------A--------------CS----------
----------------YLSLE-G-VGT---------------------------------------LKRK-R
D--------EEAGG--R------------S------------------------------------------
-----------------------------IKKR--------K----------------------------K-
-------PE---T------------------------D-QQ-----V-VL-KNYL-----------------
E--------SLEE
>EP00010_Vexillifera_abyssalis_P006622_CAMPEP_0201548120_NCGR_PEP_ID_MMETSP0173_2-20130828_4637_1_ASSEMBLY_ACC_CAM_ASM_000268_TAXON_ID_218659_ORGANISM_"Vexillifera_sp._Strain_DIVA3_564_2"_LENGTH_490_DNA_ID_CAMNT_0047957397_DNA_START_1_DNA_END_1466_DNA_ORI/85-487
YV-NR--------------------AQFGNQL----------------------------------------
-----------PD-LPFD----EKFLKTSA---I-S-C------D-EQVP-----F-------Q-F---L--
K-LEL------TQKE-----------------------KIL-TEK--NLGI---EIDL--------I-N---
------------------PSI-Y-H-------------------------SIHPK-----------------
----------------------------------------LETDGDIDDQLI-H------------AS----
-------G---------------SGQR---------------------------------------------
------------KRGT--------------------------------NTA--SAGI---------K---RS
G---V------------------A------------------R-P-S-V--------EWLRK------TEY-
-MS-SEL-GVTYG-------RR-----TA-------------------SPVHKKVA---QQ-----------
--------------------SELMLDDA--QID--AL--------GDRVE--------ASF-E-------RA
------------------------------RH----M------P----------------T--H--HA--K-
-K-S-LKPIQVIPLLPNFS---------LWAN------------------RYVQIQF-RL-DPS-PSE----
----QKMR-----NAFGVEKI--------------------------------D---AAALTQN--------
------------------------------------------------------------------------
--------------A-------I--L--------E-A-----------------GQDNV-------------
---------------------------------------------A------KYLA--------YHIPKP--
-----S---------------A--K--------T----------------D----DTKSASSSSKGKEKDKQ
ALFGELFGSSSD------------------------------------------------------------
----SDND------DDDEQ-------------QQQQ-S-GE-------TDE---------------------
-F----------IELRKYSYST------AA--------------S---------------------------
------------------------------------------D---QSSY---------------------F
FVL------------------------TP------N---------G--------------AN----------
----------------YNPIQ-K-RIQ---------------------------------------VQKR-L
R--------ATL----S------------SNN------------PSMFSDH-------FDP-TNDRPTLVEQ
QPIYETVV---------------------VEKR--------P--------------------FT------K-
-------DE---N------------------------T-QR-Q--------QI-V-----------------
-------------
>EP00011_Vannellida_sp_DIVA3-517-6-12_P007753_CAMPEP_0114627572_NCGR_PEP_ID_MMETSP0168-20121206_12368_1_TAXON_ID_95228_ORGANISM_"Vannella_sp._Strain_DIVA3_517_6_12"_NCGR_SAMPLE_ID_MMETSP0168_ASSEMBLY_ACC_CAM_ASM_000044_LENGTH_414_DNA_ID_CAMNT_0001838915_D/6-356
LP-LS--------------------AAVLERA----------------------------------------
-----------AN-VAGE----PRFLDYP----F-D-A------L-RFVR-----Y-------K-P---T--
S-LEK------NLKH-----------------------TLL-TEA--DLGI---PIDL--------I-D---
------------------PNA-Y-A--------------------------C-SD-EQ------------KA
-----------------------------------A-G--LD---ARDQALL-E------------EK----
-------A----------------------------------------------------------------
------------------------------------------------------E-----------Q---GK
R---D------------------H------------------I-P-H-V--------SWLRK------TEY-
-MS-MDY-QQEPLYN-----RA-----AG---------R---------TVRAKTLA---DF-----------
--------------------QA-Q--VD--DSL--SA--------VEEID--------ETF-R-------LA
------------------------------QE----P------P----------------V--H--AT--K-
-P-H-LTAVEVLPLLPNTS---------LWPF------------------SFKQVAF-DQ-HPA-PRR----
----LAAT-----GEEEAR---------EQK------------KQQ-------E-----ELCAA--------
------------------------------------------------------------------------
--------------G-------V--V--------N-A------L----------QTADG-------------
---------------------------------------------E------DYAI--------FLVPKL--
-----D---------------D--I------------------------IAV---DVEAFQE----------
------------------------------------------------------------------------
-----------------------------------Q-D-DE-------EKQ---------------------
-F----------EFVREYHFHI------AS--------------Q-ADT-------N---------------
----------------------------------------------RAEY---------------------V
GCI------------------------QD------G---------R--------------FV----------
----------------YNELD-A-RVE---------------------------------------LRRR-T
K--------VPN----S------------Q-K-------------------------APSF-ADAVPPV---
------IR---------------------LQSV--------Q--------------------AT------A-
-------AD---K------------------------Q-AM-D--------QR-M-----------------
T--------ALRP
>EP00012_Vannella_robusta_P008930_CAMPEP_0206199822_NCGR_PEP_ID_MMETSP0166-20121206_10497_1_ASSEMBLY_ACC_CAM_ASM_000260_TAXON_ID_95228_ORGANISM_"Vannella_robusta_Strain_DIVA3_518_3_11_1_6"_LENGTH_373_DNA_ID_CAMNT_0053618011_DNA_START_1_DNA_END_1121_DNA_OR/1-326
------------------------------------------------------------------------
-----------XE-LPFD----PKLLEYP----F-D-S------E-RHYV-----Y-------R-P---T--
T-LEK------EEKQ-----------------------IML-NEP--NLGI---PISI--------I-D---
------------------PLA-Y-Y--------------------------C-SL-EQK----E--------
-----------------------------------T-G--LD---PADLALF-N------------EH----
-------D---------------RED----------------------------------------------
------------------------------------------------------------------R---EE
E---E------------------E------------------E-S-L-V--------SWIVK------PEY-
-MT-ADF-REETLYGAP---RH----------WSQP---------------STQFR--DES-----------
--------------------ML-L--GT--DRD--VH--------IEAIE--------QTF-R-------DA
------------------------------QD----T------P----------------V--H--PX--N-
-P-D-LKPVEVIELLPGEE---------LWGQ------------------QFNHIVF-EQ-DPS-PPK----
----DYFD--------------------TEQ------------VSA-------E-----DLCLW--------
------------------------------------------------------------------------
--------------S-------L--I--------T-P------V----------SVDD--------------
---------------------------------------------Q------DLAV--------FICPKL--
-----N---------------E--E--------E---------------FQ----DIDIFQD----------
------------------------------------------------------------------------
-----------------------------------L-E-PE-------DRA---------------------
-Y----------SAVREYTFTI------AE--------------D-----------N---------------
----------------------------------------------RNVF---------------------I
TMG------------------------DD------G---------K--------------AT----------
----------------YNYAP-T-RMV---------------------------------------LKKR-L
K--------KRG----E----------------------------------------------WFYPKI---
------TK---------------------LREI--------Q--------------------PS------D-
-------ED---E------------------------AMLR-N--------ER-------------------
R--------RILP
>EP00013_Stygamoeba_regulata_P004510_CAMPEP_0177644276_NCGR_PEP_ID_MMETSP0447-20121125_8597_1_TAXON_ID_0_ORGANISM_"Stygamoeba_regulata_Strain_BSH-02190019"_LENGTH_417_DNA_ID_CAMNT_0019146617_DNA_START_1_DNA_END_1253_DNA_ORIENTATION_-/16-405
FT-CP--------------------IKFLTTL----------------------------------------
-----------PD-LPFD----TKILKYP----F-N-P------K-RFVN-----Y-------A-P---T--
S-LDQ------SFKS-----------------------PLL-SEP--DLGI---PIDM--------I-D---
------------------QEA-Y-S--------------------------C-PP---------------D-
-----------------------------------A-E--LH---PTDLFLI-D------------TT----
-------V---------------DVQQ---------------------------------------------
----------P-TTAK----QN------------------------VTVPI--SK-----------R---EA
K---R------------------D------------------R-P-N-V--------TWLRK------TEY-
-LS-ADY-ENEQLYT-----RS-----KK----ADSG-----------GSQAAAKK---T------------
--------------------EE-E--ED--NYD--DH--------IAAIE--------ESF-E-------EA
------------------------------KR----P------P----------------V--H--PT--K-
-K-H-LQPVSIMPLLPDYS---------LMED------------------NFVQTQF-DA-DPC-PVE----
----MDLT-----KPDKA-------------------------KLH-------E-----SVMAH--------
------------------------------------------------------------------------
--------------S-------I--L--------R-V------I----------TIED--------------
---------------------------------------------K------KMVA--------FLLPRA--
-----M---------------V--K--------K----------------A----EKAEGQSASEN------
------KAADDX-DEDALFGD---------------------------------------------------
-----DKESD-----SEEDMF--------------G-E-GK-------AVD---------------------
-Y----------MWVREFKFDI------EQ--------------A-QER-----------------------
-----------------------------------------------SSF---------------------V
FMFDD----------------------ER------G---------D--------------VR----------
----------------FIPVD-A-KAN---------------------------------------LRRA-L
N--------KRK----Q------------T-Q---------------------------QI-ALSVPRA---
------VT---------------------VEMP--------S-------------------SVDG-----Q-
-------AE----------------------------A-AL-EG-------GA-L-----------------
E--------DMQE
>EP00013_Stygamoeba_regulata_P020275_CAMPEP_0177653672_NCGR_PEP_ID_MMETSP0447-20121125_13875_1_TAXON_ID_0_ORGANISM_"Stygamoeba_regulata_Strain_BSH-02190019"_LENGTH_654_DNA_ID_CAMNT_0019157173_DNA_START_1_DNA_END_1963_DNA_ORIENTATION_-/286-651
FL-VS--------------------VRYRNRL----------------------------------------
-----------PD-LPFE----AKFVDYP----I-D-S------S-SLSK-----Y-------R-A---T--
S-LEF------QHRR-----------------------PLL-TEP--DMGV---FIDL--------V-D---
------------------PEL-Y-R--------------------------R-GE-----------------
-----------------------------------V-K--LH---PDDAELL-R------------DE----
-------T---------------SKAP---------------------------------------------
------------------------------------------------------------------R---QS
R--FH------------------N------------------T-R-S-A--------SWLRK------TEY-
-MT-GSF-GSERMYGV----KK-----GK----ADE--KLLE-------LKAKRMR--DQM-----------
--------------------AL-D--TT--NVE--GH--------LQRVE--------DSF-L-------QA
------------------------------RL----P------P----------------V--H--PT--D-
-P-T-AVPVQILPVFPAFE---------LAGN------------------NYIRVMF-GV-DPS-PQP----
----VDPN-----DPNAE----------QRL------------AEQ-------R-----ALCDR--------
------------------------------------------------------------------------
--------------A-------L--L--------Q-P------L----------HTDDN-------------
---------------------------------------------K------NFAP--------YSVPVSLL
A----S---------------A--S--------R----------------K----RKRLDANPEN-------
------DPDGLD---S-----L--------------------------------------------------
---FGDSEEE----NDDE---------------STS-A-ND-------DLT---------------------
-Y----------SVVREYKYER------PV--------------P-SE------------------------
----------------------------------------------GRDY---------------------A
FVF------------------------TD------D---------A--------------VV----------
----------------YHPVH-A-SLR---------------------------------------VVRQ-P
R--------QYT----T------------HDKV------------------------------KLVPPE---
------ST---------------------LESA--------P----------------------------EA
------MEE---X-----------------------------------------------------------
-------------
>EP00019_Armaparvus_languidus_P012993_CAMPEP_0168582448_NCGR_PEP_ID_MMETSP0420-20121227_1985_1_TAXON_ID_498008_ORGANISM_"Pessonella_sp."_LENGTH_640_DNA_ID_CAMNT_0008616931_DNA_START_1_DNA_END_1922_DNA_ORIENTATION_/118-551
FI-AP--------------------LPFRNTL----------------------------------------
-----------PD-LPFE----PKLVKYP----F-D-V------M-ELIK-----Y-------Q-P---T--
A-LER------DYEX-----------------------PLI-TEP--DLGI---PLLL--------I-D---
------------------PDS-Y-N--------------------------P-PT---------------TK
----------------------------------LQ-P--LA---PQDRALL-D------------VP---L
-----------------------AAGA---ADG---------------------------------------
----------DVKA---------------------------------------AS-----------G---AR
R---R------------------P------------------K-K-K-L--------AWLRK------TEY-
-LD-HAE-SLPTX-------KA---------GLAERP---------------------ASQ-----------
--------------------NT-E--PE--TRD--AQ--------VAAIL--------KTF-E-------DA
------------------------------QT----I------P----------------T--HPDPS--K-
-S-W-MKPVAIYEILPSET---------LWPN------------------EYHEVRF-ET-EPI-TVD----
----SILR-----EQTLENASG--------------GNKDGGSQAQTD-DNDDEDT-PDKLASN--------
-------------------TVSP----------------------------ADRDAAAAFVEY---------
--------------AQRHV---L--L--------R-P----------------DATQQ--------------
-----------R---------------------------------E------KFID--------LYAPTR--
-----T---------------A--A--------A----------------DAAR-RQRVLAHLLE-------
------HGDAGDD-----------------------------------------------------------
-AHESDDDLESVVRAPDET-------------VRAT-SGDE-----VPPRE---------------------
-L----------KRRRAYHYSV------AR--------------D---------------------------
---------------------------------------------TKQRV---------------------I
VTLSDDP--------------------QRV-----D--H------T--------------AE----------
----------------YTQIT-S-QIN---------------------------------------LRPV-T
Q--------------IS-----------YGLR------------------------------DMQRPDF---
------ID---------------------RQVR----------------------------VLS------N-
-------AE---T------------------------H-ER-D--------RR-L----------I------
KLGF-----EFED
>EP00021_Heterostelium_album_P004587_XP_020431223.1_RNA_polymerase_II-associated_factor_1_Heterostelium_album_PN500/98-458
YA-CQ--------------------LRLSNKL----------------------------------------
-----------AD-TPFD----PKFLVIP----S-D-F------N-KFVH-----Y-------K-T---T--
S-LEK------NYKY-----------------------PLL-TEP--NLGI---PIEL--------I-D---
------------------PEV-Y-N--------------------------I-PK---------------TK
-----------------------------------V-A--VP---EEDQPLL-R------------SL----
-------D---------------EQDA---------------------------------------------
----------E-LRR--AP----------------------------------IN-----------R---GS
A---L------------------L------------------R-P-A-V--------SWLRK------TEY-
-LS-SHD-NQMGR-----PVKR----------ASES-------------NAPTSTQ---S------------
--------------------PY-Q--QQ--QQQDAAD--------IVLVE--------NTF-D-------AI
------------------------------NN----TN-----F----------------V--H--PT--N-
-P-S-LKPVSILPVFPDFD---------LWAN------------------DYTETVF-DA-DPL-ELP----
----PDNM-----RGEKFH---------EYI------------QEQ-------A-----YIRSK--------
------------------------------------------------------------------------
--------------G-------I--I--------K-G------I----------T-----------------
---------------------------------------------D------KFVY--------YIAPKN--
-----R---------------V--E--------D----------------K----NNNNNNNNSSS------
------------------------------------------------------------------------
----LDDDL----------------------------E-DD-------QHP---------------------
-Y----------KMYKVFTSDI------FQ----------------AQ------------------------
----------------------------------------------EENY---------------------F
MVI------------------------KD------D---------G--------------VY----------
----------------YNRLP-T-KVN---------------------------------------LKRV-K
S--------RDD----K------------I-L-----------------EKKTIG----------RPEF---
------VT---------------------YESR--------E--------------------MT------R-
-------QE---I------------------------D-QK-E--------ES-I-----------------
S--------NLIK
>EP00022_Cavenderia_fasciculata_P004915_XP_004357212.1_RNA_polymerase_II-associated_factor_1_Cavenderia_fasciculata/38-468
FL-CS--------------------LRYDNTL----------------------------------------
-----------PD-LSFE----PKFMKIQ----T-D-F------T-KFTS-----Y-------R-P---T--
S-LER------NYKQ-----------------------QLL-TDP--HMGI---PIDL--------I-D---
------------------LSQ-Y-A--------------------------S-LK---------------SN
NNNNNNNNSNNNNNNNNNNNNNNNNNNNNGNSSNIS-Q--FL---KDDQMLL-Q------------SI----
-------D---------------SMSS---------------------------------------------
----------S-IGG--SGVDNDQHAGNGSSSGGNGSMGGVNGDAMILGKS--LE-----------G---RK
TTRAS------------------I------------------R-P-S-V--------AWLRK------TEY-
-LS-TNE-TLLGR-----PTKR-----QS----VGS--GSSSP---NVNGNQSSTT---S------------
--------------------AT-A--TA--AAE--TD--------EEIVE--------NTF-Y-------NI
------------------------------KN---ASQ-----F----------------V--H--PS--G-
-R-TDIKPVSILPVFPDFE---------MWSN------------------SYTEVSF-DA-DPL-DLP----
----PASL-----KGQDFS---------NYI------------AKQ-------Q-----QIRNK--------
------------------------------------------------------------------------
--------------G-------I--I--------R-G------I----------T-----------------
---------------------------------------------D------KFVY--------FIAPKN--
-----E---------------L--E--------E----------------N----NNNREK-----------
------------------------------------------------------------------------
-------------------------------------D-ET-------PGD---------------------
-Y----------KMYRVFTNDI------FV--------------Q-EN------------------------
----------------------------------------------NENY---------------------F
MIV------------------------KD------D---------A--------------VY----------
----------------YNRLN-T-RVN---------------------------------------LKRV-K
S--------RDD----K------------I-L-----------------EKRTIG----------RPEY---
------VT---------------------YNTR--------E--------------------LT------E-
-------EE---K------------------------R-DK-A--------IK-L-----------------
T--------KLLE
>EP00023_Dictyostelium_discoideum_P011510_XP_645948.1_RNA_polymerase_II-associated_factor_1_Dictyostelium_discoideum_AX4/112-476
FQ-CK--------------------LKFQNSL----------------------------------------
-----------PE-IPFE----PKFLKLS----S-D-F------Q-RFTQ-----Y-------K-T---T--
S-LER------QYKH-----------------------PLL-TEP--QLGI---PIDL--------I-D---
------------------PSV-Y-N--------------------------T-PK---------------SP
-----------------------------------I-Q--VP---PGDEPLL-K------------PL----
-------S---------------QQDL---------------------------------------------
----------E-EKN--SSA---------------------------------IF-----------K---KK
S---E------------------I------------------R-P-N-V--------GWLRR------TEY-
-LS-KSDENTFGR-----PTKR-----IS----TSG--ELLTSS-S-SGSNTPNNK---Q------------
--------------------LS-L--AQ--EQL--SD--------SVLVE--------NTF-D------ICA
------------------------------SD----YQ-----F----------------V--H--PT--N-
-P-S-LKPVSVLQVFPDFD---------LWAN------------------SFTEVTF-DS-DPL-DHF----
---LPKDL-----RSDKVQ---------EYA------------SRH-------N-----EVRNK--------
------------------------------------------------------------------------
--------------A-------I--V--------K-G------I----------T-----------------
---------------------------------------------D------KFVY--------FITPDL--
-----K---------------E--N--------Y----------------D----VNNNND-----------
--F---------------------------------------------------------------------
-------------------------------------E-ID-------DSQ---------------------
-Y----------KMQKVLTSDI------IT--------------D-AT------------------------
----------------------------------------------SQNY---------------------F
FLV------------------------KN------D---------A--------------VY----------
----------------YNPLK-N-RVN---------------------------------------LKKI-K
S--------KDD----K------------L-L-----------------VRTKIG----------RPES---
------IT---------------------YKKR--------P--------------------QN------S-
-------KE---L------------------------D-AK-E--------II-I-----------------
N--------DLLQ
>EP00024_Dictyostelium_purpureum_P001604_XP_003284456.1_hypothetical_protein_DICPUDRAFT_52960_Dictyostelium_purpureum/77-434
FQ-CK--------------------LKFQNSL----------------------------------------
-----------PE-IPFE----PKFLKIQ----S-D-F------N-RFTQ-----Y-------K-T---T--
S-LER------QYKH-----------------------QLL-TEP--QLGI---PIDL--------I-D---
------------------PSV-Y-N--------------------------T-PK---------------TP
-----------------------------------I-R--VP---SRDEPLL-K------------SL----
-------S---------------VQDL---------------------------------------------
----------E-EKS--AA-----------------------------------------------K---KK
S---E------------------I------------------R-P-N-V--------GWLRR------TEY-
-LS-KADDNTFGR----PPVKR-----AS----LPG--DITNSP-T-------NNK---Q------------
--------------------LM-I--QE--EKV--SD--------STLVE--------NTF-D------ICA
------------------------------SN----YV-----F----------------V--H--PT--N-
-P-S-LKPTSILPVFPDFE---------LWPN------------------SFTEVAF-DT-DPL-DHY----
---IPNNI-----RDDKVA---------EYA------------SRH-------D-----EIRNK--------
------------------------------------------------------------------------
--------------A-------V--V--------K-G------I----------T-----------------
---------------------------------------------D------KFVY--------FITPNI--
-----K---------------E--N--------N----------------S----NNNNEDDFS--------
------------------------------------------------------------------------
---------------------------------------LD-------GEQ---------------------
-Y----------KMQKVLTSDI------VP--------------D-QS------------------------
----------------------------------------------QQNY---------------------F
FMV------------------------KD------D---------C--------------VY----------
----------------YNQLK-N-RVN---------------------------------------LKKV-K
S--------KEE----K------------I-L-----------------IRSRIG----------QPKS---
------IT---------------------YKTR--------E--------------------QN------S-
-------KE---L------------------------Q-DK-E--------NI-L-----------------
N--------DLLQ
>EP00025_Tieghemostelium_lacteum_P008563_KYR01513.1_RNA_polymerase_II-associated_factor_1_Tieghemostelium_lacteum/96-470
FN-CK--------------------LKFENSL----------------------------------------
-----------PP-IPFE----PKLLLIP----T-D-F------S-KFIN-----Y-------R-T---T--
S-MEK------SYKY-----------------------PML-TEP--HLGI---PIEL--------I-D---
------------------PTL-Y-Y--------------------------T-PK---------------SK
-----------------------------------L-P--IP---TEDQTLL-R------------SL----
-------S---------------VQEE---------------------------------------------
----------E-EKS--------------------------------------LK-----------S---VK
K---P------------------V------------------R-P-S-V--------TWLRK------TEY-
-LSVTEE-NQLGK----KPNTS-----MR--------------------PQGASNQL--A------------
--------------------LI-E--KP--YQE--AP--------GEIIE--------NTF-Y-------AI
------------------------------KD----EN-----F----------------V--H--PT--N-
-P-S-LKPVKILPVFPDFD---------LWAN------------------QYTEVSF-DA-DPF-EAP----
----PAHL-----HGEELN---------IYV------------KNQ-------Q-----MAREK--------
------------------------------------------------------------------------
--------------G-------T--I--------K-G------T----------T-----------------
---------------------------------------------G------KFVY--------FISPTMVQ
VQPSFE---------------DDIE--------N----------------D----NNNNNNNNN--------
------------------------------------------------------------------------
----NDSR--------QNKKYK-----IDQN------E-DG-------QYQ---------------------
-Y----------QMQKVFTSDV------AV--------------D-KE------------------------
----------------------------------------------NENY---------------------F
LLV------------------------KD------D---------A--------------VY----------
----------------YNRVK-T-RLA---------------------------------------LKRV-K
S--------KVD----K------------T-F-----------------VDKNIG----------KPEY---
------VT---------------------YESR--------Q--------------------LN------D-
-------KE---K------------------------L-ER-E--------NT-M-----------------
S--------NLLQ
>EP00026_Physarum_polycephalum_P006728_Phypoly_transcript_06779.p1_GENE.Phypoly_transcript_06779_Phypoly_transcript_06779.p1_ORF_type_complete_len_567_score_129.05_Phypoly_transcript_06779_48-1703/190-541
FV-CK--------------------MQFRNNL----------------------------------------
-----------PD-IPFD----PKLLALP----Q-D-P------M-RYTKC----I-------I-G---S--
S-LEN------SYKH-----------------------SIF-TEP--DLGV---PINL--------I-D---
------------------TNI-Y-K--------------------------L-PP---------------GM
S----------------------------------K-R--LD---PEDQALV-D------------AT----
-------V---------------ASAP---------------------------------------------
----------R-KGA----------------------------------PF--AS-----------K---AK
E---R------------------P------------------R-P-S-V--------SWLVK------TKY-
-LC-NEE-DLPQF-------KA-----KG----VEL--APSN------YKLQRTGA---QR-----------
--------------------EL-D--IN--TPE--GH--------MRAVE--------DTF-E-------AA
------------------------------KR----V------P----------------V--H--PT--N-
-P-A-LRVTEILPVFPDFD---------LWPN------------------AYTEVVF-DS-DPI-TTL----
----PHERT-----------------EAMDD------------EDK-------Q-----YLRSN--------
------------------------------------------------------------------------
--------------A-------I--V--------R-G------I----------------------------
------------------------------------KG-------Q------QLVA--------FITPTA--
-----T---------------R--K--------R----------------G----RQEL-------------
------------------------------------------------------------------------
-------------------------------------T-EE-------DEE---------------------
-Y----------EQVNAFHFDV------AK--------------D-ADL-----------------------
----------------------------------------------KDNF---------------------F
FVF------------------------KK------D---------G--------------VY----------
----------------YNELA-T-RVK---------------------------------------LRKV-Q
S--------KEE----K------------A-Q---------------------------LL-SIPKPSS---
------VH---------------------VACE--------E--------------------MA------E-
-------ET---K------------------------A-ER-D--------ER-F-----------------
T--------ELLQ
>EP00027_Filamoeba_sp_ATCC50430_P004756_CAMPEP_0168563902_NCGR_PEP_ID_MMETSP0413-20121227_12928_1_TAXON_ID_136452_ORGANISM_"Filamoeba_nolandi_Strain_NC-AS-23-1"_LENGTH_404_DNA_ID_CAMNT_0008595475_DNA_START_1_DNA_END_1209_DNA_ORIENTATION_-/33-379
FL-CK--------------------FRYFNTL----------------------------------------
-----------PD-LPFD----AKLLAYP----F-D-E------L-RFTK-----Y-------T-T---T--
S-LEK------NYKS-----------------------QMH-TEA--DLGI---TIDL--------I-D---
------------------PSA-Y-K--------------------------T-PT---------------NP
-----------------------------------R-P--LE---DADSKLI-V------------SL----
-------D---------------TVEE---------------------------------------------
----------A-NGA----------------------------------SA--ST-----------S---SS
K---R------------------V------------------R-P-A-V--------FWLYK------TKY-
-IA-SDS-GLPKR-------HA----------GTEA--K---------LPFLKNAE----------------
-----------------L--MK-E--DM--TKD--NQ--------IRAIK--------ATF-E-------HS
------------------------------KQ----V------P----------------V--H--PT--Q-
-P-H-LKPVEVLPVLPDFH---------LWPN------------------TYTQVVF-DS-DPV-GHL----
----SSRS-----VNNNN----------NDK------------SDL-------A-----DLKNE--------
------------------------------------------------------------------------
--------------A-------I--L--------K-G------F----------TSEG--------------
------------------------------------RN-------M------NVVA--------YLLPKK--
-----R---------------K--R--------S----------------D---------------------
------------------------------------------------------------------------
----EDLF---------------------------D-D-EE-------GVE---------------------
-Y----------EWIREYTYEV------KT--------------G-QEF-----------------------
----------------------------------------------ADTY---------------------F
FVM------------------------SD------N---------C--------------VT----------
----------------YDEIR-N-RVA---------------------------------------LSKV-K
T--------KDS----N----------------------------------------------FAQPSK---
------IT---------------------CVTR--------D--------------------MT------A-
-------EE---R------------------------E-LR-E--------NK-T-----------------
N--------DILQ
>EP00028_Trichosphaerium_sp_Am-I-7-wt_P001547_CAMPEP_0168519750_NCGR_PEP_ID_MMETSP0405-20121227_7514_1_TAXON_ID_498012_ORGANISM_"Trichosphaerium_sp_Strain_Am-I-7_wt"_LENGTH_347_DNA_ID_CAMNT_0008540373_DNA_START_1_DNA_END_1038_DNA_ORIENTATION_-/14-343
LV-AE--------------------IEYMNDL----------------------------------------
-----------PP-VPFP----PKFLFSD----L-K-L--------RXTE-----Y-------NGN---C--
S-LET------EYKY-----------------------ELL-CPV--DLGV---TIDL--------I-D---
------------------PTNTY-K----------------------------KK---------------PG
-----------------------------------A-K--LS---PEDISLI-D------------GT----
------------------------------------------------------------------------
----------L-K-----------------------------------------K-----------R---GP
K---N------------------S------------------T-P-I-V--------PWLRK------PQY-
-MF-NTD-ADTLEP------RK-----EE----VDT--QXTM------------------------------
----------------D---VG-R--NM--SLE--DR--------VNIIE--------NSF-V-------EA
------------------------------YK----T------P----------------T--H--PT--N-
-P-N-LQPVDIIPILPNTI---------LSSN------------------HYAEVVF-DT-LPK-KKV----
----VASE-----DXTEEQ-------PVGDA------------NDK-------D-----QFVDT--------
------------------------------------------------------------------------
-------------I--------I--MEQ-----SK-------------------QLNN--------------
------------------------------------KR-------D------APYY--------YFQPRR--
-----K---------------R--R--------K----------------T---------------------
------------------------------------------------------------------------
----------------D------------------A-P-SA-------IHD---------------------
-Y----------SAVRGYDKLK-----LKA--------------M-PGA-----------------------
----------------------------------------------DDVY---------------------F
FMF------------------------EN------D---------K--------------VT----------
----------------YTPIA-S-RIR---------------------------------------LKSQ-Y
K--------EEDLD--R------------K-K----------------------------------------
------LM---------------------VKFRSP------P--------------------LP------D-
-------SR---V------------------------N-EM-DII---------------------------
-------------
>EP00029_Vermamoeba_vermiformis_P006046_TRINITY_DN2269_c0_g1_i1.p1_TRINITY_DN2269_c0_g1_TRINITY_DN2269_c0_g1_i1.p1_ORF_type_complete_len_421_score_185.54_TRINITY_DN2269_c0_g1_i1_48-1310/24-376
FH-ID--------------------LQYINKP----------------------------------------
-----------PE-LPFD----LKFLYVP----I-D-L------R-AHVA-----Y-------K-S---T--
S-LEE------KWTH-----------------------DLP-IEAR---GS---EIDL--------T-D---
------------------PLT-Y-T--------------------------A-FN---------------RR
DWS--------------------------------S-A--LL---ESDRALL-P------------TS----
-------A---------------ELGG---------------------------------------------
----------ADK----------------------------------------AS-----------R---AI
S---K------------------S------------------K-P-V-V--------PWLRR------TVY-
-LG-GEG-HNKTAGN-----KL---------QALED-------------DAQSALD---RE-----------
--------------------LQ-N--MP--SLE--TI--------KNNIE--------LSF-Q-------AA
------------------------------QE----P------P----------------V--H--PL--D-
-P-H-LTPVEVYDVFPDFE---------LWPN------------------TYQEVVF-DS-DPT-PSY----
----LKVG-----KKRKRS-------VAVSA------------EDQ-------E-----YMMQH--------
------------------------------------------------------------------------
--------------A-------L--L--------K-G------F----------RDAMG-------------
---------------------------------------------G------SFVA--------YLAPRK--
-----R---------------Q--R--------T----------------E----DNNTN------------
------------------------------------------------------------------------
-----------------------------------Q-V-ES-------EVE---------------------
-Y----------QWIREYLYEK------MH--------------K-SEL-----------------------
----------------------------------------------LQDY---------------------M
FIT------------------------RD------D---------H--------------IS----------
----------------YVPIN-S-TVF---------------------------------------LKKT-K
A--------VTA----E------------E-K----------------------------------------
------AREE-------------------SKQR--------NN---------------------------EG
-------EE---K------------------------E-EG-EEN------SQ----------GPV------
E--------EVED
>EP00031_Thecamonas_trahens_P005871_XP_013758441.1_hypothetical_protein_AMSG_04775_Thecamonas_trahens_ATCC_50062/63-417
FV-AK--------------------MKFRNHL----------------------------------------
-----------PA-VPVD----SVFLAYP----F-P-D------D-RFTA-----Y-------K-P---T--
T-LER------DNKDL----------------------VLL-KEA--GVET---RASL--------I-D---
------------------PRE-----------------------------GAWPE------------DLAAA
-----------------------------------A-S--TD---PVQTDVLVQ------------KA---A
-------E---------------ASAA---------------------------------------------
--------R-ASRLEL-------------------------------ADED--TRLIE-----LGARSLQEN
A---T------------------E------------------L-A-H-V--------TFLRK------GQY-
-LG-NEF-VGVHA-------------GVA--ANPERL------H---GRSALNTLG---ED-----------
-----------------------R--VL--TLE--EQ--------RDVVD--------ATF-V-------DA
------------------------------GK----A------P----------------V--H--PR--V-
-P-G-MKAKRVLEIVPSSE---------LDSE------------------RLNIVTF-QG-KPA-AEP----
------------------------------------------------------------------------
------------------------------------------------------------------------
------------AGA-------V--I--------K-GG----------------EHDG--------------
---------------------------------------------D------TFVM--------YLLPKS--
-----N---------------K--R--------QR---------------RL--------------------
------------------------------------------------------------------------
----DDDDVS----------------------AGAA-AGSD-------PSE---------------------
-L----------EWIREFNYET------RA--------------P---------------------------
----------------------------------------------PELF---------------------M
LTV------------------------DG------D---------A--------------AS----------
----------------YAPIN-T-VLS---------------------------------------LHKR-K
P--------VGS----------------------------------------------FQA-QHVRPAS---
-----------------------------ITST--------R--------------------VS------A-
-------EE---L------------------------A-AR-E--------SA-L-----------------
G--------SYDD
>EP00033_Pygsuia_biforma_P003529_GCRY01003863.1.p1_GENE.GCRY01003863.1_GCRY01003863.1.p1_ORF_type_3prime_partial_len_328_score_103.29_GCRY01003863.1_1-981/107-327
FLPSR--------------------MPFLNTL----------------------------------------
-----------PD-LPFD----LKLLANP----T-D-S------A-RYAR-----Y-------T-P---S--
T-LET------QFHH-----------------------PIL-TPT--DLGC---PINV--------I-D---
------------------PNA-Y-P--------------------------S-PS-----------------
-----------------------------------E-A--LS---PEDQALC-Q------------DL----
-------F---------------SQTT---------------------------------------------
----------------------------------------------------------------------DE
K---K------------------E------------------L-E-A-L--------PWLRR------TVY-
-MS-TEN-IKTVG-------RP---------NLPEN--RVGG------------LK---SK-----------
-------------------ADA-D--LH--STE--AQ--------VKAIE--------TTF-T-------VA
------------------------------QQ----MLAD---P-------------ASLK--H--PT--Q-
-P-G-LTAVSVQPFLPDEE---------IWSN------------------VYTQVEF-GD-DPS-QRG----
------------------------------------------------------------------------
------------------------------------------------------------------------
-------------------------L--------A-G-----------------------------------
-------------------------------------------------------------------PQG--
---------------------A------------------G-------------------------------
------------------------------------------------------------------------
------------------------------------------------------------------------
------------ELAR--------------------------------------------------------
------------------------------------------------------------------------
------------------------------------------------------------------------
------------------------------------------------------------------LRQG--
------------------------------------------------------------------------
------VL----------------------------------------------------------------
------------------------------------------------------------------------
K------------
>EP00163_Fabomonas_tropica_P013343_TRINITY_DN24853_c0_g1_i1.p1_TRINITY_DN24853_c0_g1_TRINITY_DN24853_c0_g1_i1.p1_ORF_type_internal_len_330_score_71.36_TRINITY_DN24853_c0_g1_i1_1-987/163-329
FV-GR--------------------FKFKNTL----------------------------------------
-----------PP-LPAQ----AKMLPYP----L-D-N------K-RWYV-----Y-------N-T---S--
S-LES------NHKF-----------------------SLL-TEP--DLGI---PIDL--------V-N---
------------------PEA-Y-V--------------------------A-PT-----------------
-----------------------------------N-E--LQ---PEDASIL-Q------------HG----
-------D---------------KSVN---------------------------------------------
------------RG---------------------------------------------------LR-TLKK
E---A------------------L------------------R-P-R-V--------AWLRR------TEY-
-MS-NDL-WDPTY-------KA-----------GEND-DIRD------FDTGAKLD---EL----------G
ADE-----------------ND-I--DA--DRD--RQ--------IQMVE--------KTF-A-------DA
----------------------------------------------------------------------K-
------------------------------------------------------------------------
------------------------------------------------------------------------
------------------------------------------------------------------------
-------------------------L----------------------------------------------
------------------------------------------------------------------------
------------------------------------------------------------------------
------------------------------------------------------------------------
------------------------------------------------------------------------
------------------------------------------------------------------------
------------------------------------------------------------------------
------------------------------------------------------------------------
------------------------------------------------------------------------
------------------------------------------------------------------------
------------------------------------------------------------------------
------------------------------------------------------------------------
-------------
>EP00164_Ancoracysta_twista_P008376_GFYU01012099.1.p1_GENE.GFYU01012099.1_GFYU01012099.1.p1_ORF_type_internal_len_214_score_86.21_GFYU01012099.1_3-641/3-213
------------------------------------------------------------------------
------------------------------------------------------------------------
-----------VHGY-----------------------DIN-PEP--NLGI---PVDL--------L-D---
------------------PQT-Y-A--------------------------K-TN-----------------
-----------------------------------T-Y--LR---PEDEALM-T------------EK----
------------------------------------------------------------------------
----------------------------------------------------------------------EA
R---R------------------A------------------A-V-N-K--------TWLLK------TQY-
-MS-NDL-YDSTY-------KF-----EK--ANGEF---------------NRPVE----------------
-------------------KVE-E--DM--SDE--AI--------LDKIE--------RTF-E-------ST
------------------------------KN----A------P----------------K--H--PY--N-
-P-R-LHVEEVLPILPDFA---------LWPN------------------NYLNVVF-DS-EMT-DAK----
----DPTQ--------------------------------------------VR-----RLKED--------
------------------------------------------------------------------------
--------------A-------I--L--------K-P------L----------VNPN--------------
----------------------------D-------AS-------D------KYVT--------FLMPKE--
-----L---------------P--E--------Q----------------G---------------------
------------------------------------------------------------------------
--------------------------------TSAA-S-ED-------GAE---------------------
-F----------KWMREYTYTV--------------------------------------------------
------------------------------------------------------------------------
------------------------------------------------------------------------
----------------------T-------------------------------------------------
------------------------------------------------------------------------
------------------------------------------------------------------------
------------------------------------------------------------------------
-------------
>EP00167_Galdieria_sulphuraria_P001560_XP_005703796.1_hypothetical_protein_Gasu_51340_Galdieria_sulphuraria/50-383
FL-CK--------------------PRYMNNL----------------------------------------
-----------PE-PPFL----PKMYNLE----V-E-T------S-QYAK-----Y-------R-I---S--
S-LES------SYKP-----------------------KLE-TGP--ALGI---WVDW--------V-T---
------------------PEE-E-Q--------------------------Q-LG-EG--------------
-----------------------------------E-P--LT---AEEEEIL-A------------QV----
-------E---------------NSQE---------------------------------------------
------------------------------------------------------------------S---KR
K-----------------------------------------F-S---VP-------SWMRR------TGY-
-DE-FSE-LRANK-------NI-----SQ---YPNS-----------------------DG-----------
--------------------SS-S--LK--QQR--SL--------SETIQ--------DEF-E-------AA
------------------------------KQ----V------P----------------V--H--PDPRK-
-R-H-LKPVQVLPVFPDFE---------NWPD------------------KFVVLQF-DS-NPS-EEI----
----ESHQ-----DTQRIV----------------------------------E-----EFIEN--------
------------------------------------------------------------------------
--------------A-------LT-V----------A------F----------TNQS--------------
--------------------------------------G------E------RFLS--------YYIPTE--
-----N---------------T--I--------E----------------N----RKSQHWEETM-------
------------------------------------------------------------------------
----------------------------------KK-N-NT-------IED---------------------
-Y----------ELLREYTFVT------RP--------------E-EG------------------------
----------------------------------------------NRSF---------------------V
FLQ------------------------DD------Q---------V--------------VR----------
----------------YFPVT-S-KLF---------------------------------------LYRR-I
R--------RQE----T------------S-----------------------------------QPGQ---
----PILW---------------------VHRR--------P--------------------FT------E-
-------KE---E------------------------N-ER-N--------EV-I-----------------
T--------ELYG
>EP00172_Hildenbrandia_rubra_P000871_Plantae.Rhodophyta-Hildenbrandia_rubra.ctg1494.p1_GENE.Plantae.Rhodophyta-Hildenbrandia_rubra.ctg1494_Plantae.Rhodophyta-Hildenbrandia_rubra.ctg1494.p1_ORF_type_complete_len_439_score_67.60_Plantae.Rhodophyta-Hildenbra/70-433
FL-CE--------------------PVYQIPL----------------------------------------
-----------PE-PPAD----LKCLEVA----L-D-C------S-AYAK-----C-------T-V---S--
E-LER------RHRP-----------------------NLL-SDP--FHGI---RMNL--------L-D---
------------------QSL-Y-S--------------------------K-RS---------------RA
-----------------------------------D-T--LT---PEDEALV-G------------SQ----
-------R---------------GTGS---------------------------------------------
------------------------------------------------------------------R--FSG
K---A------------------S-------------A----S-P-G-VSGRKPIMTSYLRR------MTY-
-DE-YDD-TKRAT--------------VG--------------------RVAAKSR---RT-----------
--------------------QA-A--PK--TRE--EK--------LQAIE--------NGF-N-------AA
------------------------------KK----T------P----------------V--H--PT--K-
-R-H-LKPVNIAPLVPDFA---------SMCN------------------NNMLVRF-DA-PPL-ARH----
----NMYK--------------------------------RDREME-------K-----KAMNT--------
------------------------------------------------------------------------
--------------A-------FT-V----------A-----HVA-------PDAADTS-------------
------------------------------------KT-------T------RIFK--------YYLPSA--
-----D---------------T--L--------K----------------A----RKRKKEDST--------
------------------------------------------------------------------------
---------------------------------------GDI------AEK---------------------
-Y----------EVLRDYEFQN------RQ--------------R-RDD------KDL--------------
----------------------------------------------ASTY---------------------I
LAVGD----------------------KE------K---------L--------------IR----------
----------------YSELG-T-TSI---------------------------------------LKKR-P
P--------NQP----TYG----------ESA----------------------------------------
------LL---------------------LERG--------E--------------------LS------S-
-------VE---R------------------------E-KR-RKLVH-SAVQR-F-----------------
S---KSDVAAMAS
>EP00178_Gracilaria_changii_P018920_TRINITY_DN54850_c0_g1_i1.p1_TRINITY_DN54850_c0_g1_TRINITY_DN54850_c0_g1_i1.p1_ORF_type_internal_len_118_score_17.68_TRINITY_DN54850_c0_g1_i1_1-351/2-117
------------------------------------------------------------------------
-----------PD---------PK------------------------------------------------
--------------------------------------------------------------------D---
------------------------------------------------------------------------
------------------------------------------------------------------------
------------------------------------------------------------------------
------------------------------------------------------------------------
------------------------------------------------I--------PWLRK------FDY-
-LT-SEM-SDERAP------KQ-----TG---RPRK-----------------------TM-----------
-------F---------------L--ED--ENS--KT--------ADRIS--------ETF-E-------QA
------------------------------QN----L------P----------------K--H--PT--K-
-P-N-VIAKEIYEIFPNFE---------MWPK------------------TYHSVIF-DR-DPE-LPG----
-----------------------------------------TLEQQ-------Q-----KAKSN--------
------------------------------------------------------------------------
--------------A-------I--L--------K-N-----------------------------------
------------------------------------------------------------------------
------------------------------------------------------------------------
------------------------------------------------------------------------
------------------------------------------------------------------------
-Y----------------------------------------------------------------------
------------------------------------------------------------------------
------------------------------------------------------------------------
------------------------------------------------------------------------
------------------------------------------------------------------------
------------------------------------------------------------------------
------------------------------------------------------------------------
-------------
>EP00181_Compsopogon_caeruleus_P003688_CAMPEP_0184684734_NCGR_PEP_ID_MMETSP0312-20130426_16520_1_TAXON_ID_31354_ORGANISM_"Compsopogon_coeruleus_Strain_SAG_36.94"_LENGTH_460_DNA_ID_CAMNT_0027138233_DNA_START_1_DNA_END_1382_DNA_ORIENTATION_-/43-415
FL-YK--------------------PSYEFKV----------------------------------------
-----------PS-APMD----LKMIDLD----P-Q-L------E-QYQN-----Y-------Q-V---T--
T-IDE------DFKR-----------------------PMI-ADE--MFGV---YLDF--------A-D---
------------------MDK-Y-R--------------------------L-YG---------------SG
-----------------------------------E-G--LK---EEDMTLL-A------------EV----
-------D---------------GGRR---------------------------------------------
---P-------------------------------------------------------------LE---GP
SGPLA------------------N------------------M-S-T-G--------SWMRR------TIY-
-DE-YEV-KRRQS-------------SSGL-KVSEK------------------------------------
--------------------------VV--PRE--KR--------KKLAA--------ESF-Q-------LA
------------------------------KK----R------P----------------I--H--PDARK-
-Q-S-VKPKRILPLLPNFS---------AWNN------------------LYNLVQF-DA-NPL-NSV----
----FRRG-------------------------------------------EPD----PRDLNR--------
------------------------------------------------------------------------
--------------A-------VI-L-------AR-------------------SGDH--------------
----------------------------N----------------E------KFVT--------QYLPQKVI
-----D------RLK----VGT--K--------K----------------EIQ-ASEETRTSPEGQG-----
------------------------------------------------------------------------
---MSNSNQG----------------------SAAE-DASD-------NGD---------------------
-Y----------SVVRDYNFNV------LK--------------G-SDD------RGV--------------
----------------------------------------------ANSL---------------------F
IVR------------------------GE------H---------APF------------AA----------
----------------FAPIH-S-KMT---------------------------------------LQQR-P
I--------RRN----S------------Q--------------------------------GQKVVHR---
------LI---------------------LERR--------D--------------------AR------R-
-------SD----------------------------E-SQWEEGL-----EKAMGG-------------VS
QRN------QLRE
>EP00186_Timspurckia_oligopyrenoides_P000273_CAMPEP_0182448970_NCGR_PEP_ID_MMETSP1172-20130603_31080_1_TAXON_ID_708627_ORGANISM_"Timspurckia_oligopyrenoides_Strain_CCMP3278"_LENGTH_347_DNA_ID_CAMNT_0024646043_DNA_START_123_DNA_END_1166_DNA_ORIENTATION_-/1-333
-------------------------------M----------------------------------------
-----------PR------------------------------------------F-------------S--
S-LDV------TNPH-----------------------YLA-PGR--LVGV---RLQLN---------S---
------------------LPQ-Y-S--------------------------Q-IT-QG----F---------
-------------------------------------A--LD-----DDALL-G------------EI----
-------E---------------SELS------L--------------------------------------
------------D-----------------------------------------------------K---RK
R---K-------------------------------------T-DYG----------NFLRP------TQY-
-DE-HAV-LKTSV-------KR-----PE--VPVEVA-RFGA-----------------KA-----------
-------------------EVA-E--VR--ARD--NR--------IAAIE--------KQF-E-------DA
------------------------------RI-----------P--L------------QK--H--PDAKKA
AA-G-VHPVKSIPVYPNFS---------LWGC------------------NFLLVQF-EE-SPL-DTQ----
----KQRY-----EGLTE-------------------------NER-------A-----KLDRA--------
------------------------------------------------------------------------
--------------A-------IT-V----------G------Y----------TGVN--------------
------------------------------------GG-------R------NYLS--------YLVPKP--
-----E---------------R--H--------S----------------A----EEAGGASGVVSF-----
------------------------------------------------------------------------
----------------DDS-------------N-VN-V-EG-------SLP---------------------
-Y----------EVVREYDFDT------RN--------------R-DLD------RDV--------------
----------------------------------------------ADSY---------------------F
LTFDENSQ-------------------GE------A---------S--------------AE----------
----------------YFQIS-S-KLT---------------------------------------MHKR-P
L--------TTA----S------------G-E---------------------------------REDA---
----PEMT---------------------VKRM--------R--------------------LS------E-
-------PE---I------------------------T-AQ-K--------AE-I-----------------
S--------MLCQ
>EP00188_Purpureofilum_apyrenoidigerum_P000513_Plantae.Rhodophyta-Purpureofilum_apyrenoidigerum.ctg12253.p1_GENE.Plantae.Rhodophyta-Purpureofilum_apyrenoidigerum.ctg12253_Plantae.Rhodophyta-Purpureofilum_apyrenoidigerum.ctg12253.p1_ORF_type_complete_len_4/48-404
FL-CV--------------------PKYFCQP----------------------------------------
-----------PE-PKMD----LKLIDFE----P-D-L------S-YYAS-----Y-------R-S---T--
E-LDL------SRVR-----------------------PMF-ADP--TYGV---RVNL--------V-D---
------------------LEE-Y-K--------------------------E-YK-EG--------------
-----------------------------------E-G--PL---EEDLALL-E------------SD----
-------G---------------DAGD---------------------------------------------
------------GSI---------------------------------------R-----------R---KT
S----------------------A----------------------S-A--------PFLRA------MFY-
-DE-YKI-DKIDY--------------SG----------------------AKSKA---ER-----------
--------------------S--K--KR--SRE--DL--------LASVE--------SEF-Q-------AA
------------------------------KK----K------P----------------V--Y--PDPSK-
-S-H-LEPVEVLPVFPDFN---------NQYN------------------RYVVVRF-ED-DPV-SSIGPAL
ERNLDREE-----PLNDA-------------------------DAK-------------EMANS--------
------------------------------------------------------------------------
--------------V-------VT-R----------G------N----------RGED--------------
-------------------------------------N-------E------PYLS--------LYAPVD--
-----D---------------E--I--------E----------------K----RKENRHNTGS-------
---------DKL------------------------------------------------------------
----QDR---------------------------YG-T-AD-------SED---------------------
-Y----------HLVKEYVFDV------RA--------------R-ETA-------PEV-------------
----------------------------------------------QCLY---------------------L
L--SK----------------------NK------D---------I--------------AT----------
----------------YTEVS-S-RLA---------------------------------------LHKR-L
R--------SQR----A------------N-----------------------------LD-EAPKTQR---
------LI---------------------LKRV--------P--------------------MD------S-
-------AD---R------------------------A-EK-I--------EA-I-----------------
M--------QMCV
>EP00189_Rhodosorus_marinus_P002414_CAMPEP_0113971614_NCGR_PEP_ID_MMETSP0011_2-20120614_12480_1_TAXON_ID_101924_ORGANISM_"Rhodosorus_marinus"_LENGTH_403_DNA_ID_CAMNT_0000987421_DNA_START_44_DNA_END_1255_DNA_ORIENTATION__assembly_acc_CAM_ASM_000156/37-390
FL-CQ--------------------PRYSFTP----------------------------------------
-----------PE-AEMD----LKLIDFE----P-D-L------S-FYAP-----L-------E-T---S--
A-LDL------KHQR-----------------------PIL-TDP--THGV---RVNL--------V-D---
------------------LDE-Y-R--------------------------E-YQ-EG--------------
-----------------------------------E-G--PD---PEDLILL-D------------PE----
-------S---------------DANE---------------------------------------------
------------KS---------------------------------------FR-----------R---KT
S-------------------------------------------G-S-A--------PFLRA------MFY-
-DE-YKI-DKIDY--------------SG----------------------AASKR---QR-----------
--------------------EV-K--KK--TRD--EL--------LRDVL--------AEF-Q-------AC
------------------------------KK----K------P----------------V--H--PNSRK-
-K-H-LKPVEITPFLPDFE---------NYFI------------------KYVLVHF-ED-DPK-ENVRPAL
ERNLNRKE-----AMGAE-------------------------DLR-------------EMVNT--------
------------------------------------------------------------------------
--------------A-------VT-L-------GR-------------------RGED--------------
----------------------------N----------------E------AVLS--------FYTPVD--
-----D---------------E--I--------E----------------K----RRKQRQTPDN-------
---------TNL------------------------------------------------------------
----PDK---------------------------FG-T-AN-------SED---------------------
-Y----------HLVKEYVFDV------RG--------------R-DHT-------ADI-------------
----------------------------------------------QRLY---------------------M
VSS------------------------KA------E---------F--------------SS----------
----------------YSEVS-G-RMT---------------------------------------LHKR-P
L--------KGD--------------------------------------------------ASIQNRR---
------LI---------------------LKRR--------R--------------------PN------E-
-------DD---Q------------------------A-ER-V--------ET-I-----------------
M--------QMCI
>EP00192_Tetraselmis_astigmatica_P021907_CAMPEP_0117649856_NCGR_PEP_ID_MMETSP0804-20121206_1219_1_TAXON_ID_1074897_ORGANISM_"Tetraselmis_astigmatica_Strain_CCMP880"_LENGTH_263_DNA_ID_CAMNT_0005455669_DNA_START_1_DNA_END_786_DNA_ORIENTATION_/3-263
---AK-----------------------------G-------------------------------------
-----------PA-----------------------------------------------------------
------------------------------------------------------------------I-----
------------------------S-----------------G----------PT-----------------
-------------------------------------------------ALL-K------------------
------------------------------------------------------------------------
----------A-RV--------------------------------------------------------AD
K---S------------------L------------------D-S-G-L--------PWLMC------TTY-
-IS-NDG-TKAAP-------AR----------RAEK------------PSPAAEAK---QH-----------
-------F---------------V--PK--TID--DQ--------IKVIE--------EQF-R-------VS
------------------------------RE----P------P----------------K--H--PS--N-
-P-A-LRPVEVLPVLPDFR---------HWPN------------------SYLLVNF-DN-DPT-EDH----
----ARLS-----KLQ-P-------------------------NQR-------K-----VLSER--------
------------------------------------------------------------------------
--------------G-------I--F--------K-T------F----------STGD--------------
---------------------------------------------Q------NFFG--------YMVPKA--
-----V---------------P--P--------A----------------E----DDGC-------------
------------------------------------------------------------------------
----RDIY---------------------------V-D-EL-------EGE---------------------
-Y----------EWVREYHREK------KE--------------M-DDD-----------------------
----------------------------------------------RRTF---------------------L
LRK------------------------GD------E---------E--------------VT----------
----------------YVDLN-T-NIV---------------------------------------VKKR-G
S--------KTV----K------------G-S-----------------EGSELL-------PSMRPQS---
------VS---------------------LKRR--------A--------------------IG------S-
-------AE---EX----------------------------------------------------------
-------------
>EP00193_Tetraselmis_chui_P007094_CAMPEP_0177765708_NCGR_PEP_ID_MMETSP0491_2-20121128_8133_1_TAXON_ID_63592_ORGANISM_"Tetraselmis_chuii_Strain_PLY429"_LENGTH_435_DNA_ID_CAMNT_0019282069_DNA_START_293_DNA_END_1600_DNA_ORIENTATION_/79-429
FI-CN--------------------IKFRNNL----------------------------------------
-----------PE-IPSD----PKLLVSG----T-D-P------R-QLSE-----F-------C-L---T--
S-MER------DPKW-----------------------ELL-FEP--DLGI---PISL--------L-D---
------------------SQR-Y-A--------------------------V-PK---------------ER
-----------------------------------P-A--MD---PADRALI-Q------------DS----
-------D---------------RAQTKG---------------------PTGYQ-----------------
---S---YL-T-N---------------------------------------------------LLA---DT
K---E------------------E------------------Q-E-G-M--------PWLMC------TTY-
-IS-NDN-TTKAQ------------------HVPTK--A------------VDPHK----------------
--------------------------IE--TVE--DQ--------IRVID--------DSF-K-------AA
------------------------------QH----T------P----------------R--H--PR--D-
-P-A-LRPVQVLPVLPDFR---------NWAQ------------------NYLMVNF-DN-DPT-EDH----
----DRLS-----KLN-A-------------------------NQR-------K-----VLSER--------
------------------------------------------------------------------------
--------------G-------V--F--------Q-T------F----------SAGG--------------
---------------------------------------------S------SFFG--------YMVPQA--
-----V---------------P--E--------P----------------D----DDGC-------------
------------------------------------------------------------------------
----RDVY---------------------------A-E-EL-------EGE---------------------
-Y----------EWVREYHREK------KE--------------L-DDD-----------------------
----------------------------------------------KRTY---------------------L
MRM------------------------ED------D---------Q--------------VS----------
----------------YVDLN-T-NIM---------------------------------------VKKR-G
S--------KTV----K------------G-A-----------------EA-ELQP-------SMRPRS---
------VS---------------------VKRR--------R--------------------LL------A-
-------EE---E------------------------A-AQ-G--------EK-L-----------------
A--------LLIG
>EP00195_Chlamydomonas_chlamydogama_P014240_CAMPEP_0202909366_NCGR_PEP_ID_MMETSP1392-20130828_49130_1_ASSEMBLY_ACC_CAM_ASM_000868_TAXON_ID_225041_ORGANISM_"Chlamydomonas_chlamydogama_Strain_SAG_11-48b"_LENGTH_471_DNA_ID_CAMNT_0049599097_DNA_START_124_DNA_/100-462
FL-AS--------------------IRFKNDL----------------------------------------
-----------PE-IPGD----PKMLVNQ----V-Q-S------N-RLAA-----F-------N-L---T--
T-LEL------EPKR-----------------------DLV-LPP--DLGI---PITV--------L-D---
------------------VDR-Y-A--------------------------V-PA-N-------------SQ
-----------------------------------P-Q--LD---PADAALL-G------------GA----
-------D---------------DRLL---------------------------------------------
---P----G-S----------------------------------------------V------LPK---AR
A---M------------------R------------------N-T-E-V--------SWLMR------TTY-
-IS-NDT-DAVRK--------------PG---YNEK--T------------AKSMR---QA-AAEV------
--------------------EP-E--DE--SRE--AQ--------IAAIE--------ASF-E-------AA
------------------------------QQ----P------P----------------V--H--HK--N-
-P-A-LQPVEVLPVFPDFE---------CWAY------------------KYIMAHF-DN-DPT-EEV----
----EVLA-----KLP-P-------------------------GIR-------N-----KVASR--------
------------------------------------------------------------------------
--------------C-------M--L--------K-G------F----------KVDN-QQQQQQQQ-----
---------------------------G--------QG-------E------RFMA--------LVVPEQ--
-----I---------------P--S--------NL--------------------DPSAPG-----------
------------------------------------------------------------------------
----QDVD---------------------------P-S-EL-------EGD---------------------
-Y----------IWSKEYAYDL------IR--------------R-EQE------AE---------------
---------------------------------------------ARQEY---------------------F
IRF------------------------GD------G---------V--------------AS----------
----------------YCDIN-A-RLE---------------------------------------LRKR-A
E--------MNE------------------------------------------------S-LFARPAK---
------VI---------------------IKRR--------E--------------------PT------D-
-------AE---L------------------------E-ER-H--------RK-L-----------------
R--------RLLG
>EP00197_Chlamydomonas_leiostraca_P008794_CAMPEP_0202864118_NCGR_PEP_ID_MMETSP1391-20130828_4486_1_ASSEMBLY_ACC_CAM_ASM_000867_TAXON_ID_1034604_ORGANISM_"Chlamydomonas_leiostraca_Strain_SAG_11-49"_LENGTH_516_DNA_ID_CAMNT_0049543829_DNA_START_102_DNA_END_1/98-504
FL-AS--------------------IRFRNDL----------------------------------------
-----------PE-VPGD----PKLLVSQ----Q-P-P------E-KLAQ-----F-------S-L---T--
S-LEK------AAKR-----------------------DLV-LAP--DLGI---AISL--------L-D---
------------------ADR-Y-A--------------------------V-PQ-GP-----G-----APK
-----------------------------------P-E--LH---PADAALL-G------------GE----
-------E---------------EMRVLSGDIH------------RLLRASAGHGGA---------------
---PM-------RR----------------------------------------------------S---AA
L---R------------------S------------------K-A-D-V--------AWLMR------TTY-
-IG-ADS-DSVRR--------------QG---ISEK--E------------AIKAR---EA-AQGG-----G
AQD-----------------AL-A--EG--GRD--AQ--------VAAIE--------ASF-A-------AA
------------------------------RA----P------P----------------V--H--RT--K-
-P-H-LRALEVLEVMPDWE---------WWGH------------------KYLLAHF-EN-DPC-QEV----
----EALA-----KLPNP-------------------------EDR-------P-----KVTAR--------
------------------------------------------------------------------------
--------------S-------M--L--------K-G------F----------KLDA-GPEGKDA------
------------------------------------GG-------G------RYMA--------LVVPAN--
-----P---------------A--A--------A----------------A----AAGSTAAADGQE-----
---------------E-----R--------------------------------------------------
---AREVP---------------------------A-E-EL-------EGE---------------------
-Y----------KWVKEYSYDL------TR--------------K-EAG------EEAA--GGAS-------
---------------------------------------------SRQPY---------------------V
IRF------------------------TE------G---------R--------------AL----------
----------------YCDVS-G-LLQ---------------------------------------LKKR-D
A--------GSA----K------------A-R-------------------------TASL-QFARPSK---
------VL---------------------VRKR--------P--------------------PS------G-
-------GE---L------------------------A-EG-D--------AR-R-----------------
KR-------ALLP
>EP00198_Chlamydomonas_reinhardtii_P007592_XP_001696929.1_Paf1_complex_component_Chlamydomonas_reinhardtii/106-499
FL-AH--------------------IRFRNDL----------------------------------------
-----------PE-IPSD----PKMLVSQ----I-Q-P------E-VLSR-----F-------G-L---T--
A-LER------QARR-----------------------DLL-TPP--NI-----TISP--------L-D---
------------------VQR-Y-Q--------------------------V-PD---------------QA
-----------------------------------V-P--MD---PADAALL-K------------DD----
-------A---------------RPLA--IGGS----------------------PL---------------
---P------A-A----ADGRH--------------------------------KSF--------AA---RS
K---D-----------------VD------------------V-T-K-V--------SWLMR------TTY-
-IS-ASD-NRGAA-------KQ------G---LPEK--Q------------VLQAR---AAERRL-AAVA-A
GTD---------------LDDR-E--LN--DRE--AQ--------VRAIE--------ASF-E-------AA
------------------------------RA----Q------P----------------V--H--SR--N-
-P-A-LKPVEVLPVLPDPT---------AWQH------------------KLLLTTFHDS-DPG-EELAAVV
--GQEAMA-----GLP-SA------------------------KRP-------Q-----LLVGH--------
------------------------------------------------------------------------
--------------Y-------L--L--------K-G------F----------THHI-SKAGQ--------
------------------------------------DR-------E-----LKIMA--------LL------
------------------------------------------------------------------------
------------------------------------------------------------------------
----PVLQ---------------------------P-E-DL-------EGD---------------------
-Y----------QWTKDYNYEL------KR--------------D---------------------------
----------------------------------------------TVHY---------------------A
LRL------------------------DK------D---------A--------------AR----------
----------------FYRMQ-G-KLE---------------------------------------LRSW-R
D--------EEK----L------------A-RDRSRKRVMGSA-NEEPAEEETDG----SD-QVQRPSK---
------IH---------------------VTTR--------D--------------------LN------D-
-------RE---L------------------------E-DR-E--------SK-R-----------------
K--------ELMP
>EP00199_Chlamydomonas_sp_CCMP681_P001989_CAMPEP_0119103816_NCGR_PEP_ID_MMETSP1180-20130426_2188_1_TAXON_ID_3052_ORGANISM_"Chlamydomonas_cf_sp_Strain_CCMP681"_NCGR_SAMPLE_ID_MMETSP1180_ASSEMBLY_ACC_CAM_ASM_000741_LENGTH_379_DNA_ID_CAMNT_0007088415_DNA_STA/106-375
FN-AT--------------------IRFTNDL----------------------------------------
-----------PM-VPGD----PKLLLEQ----Q-G-P------E-KLSA-----Y-------A-L---T--
Q-LEK------VPRR-----------------------ELV-VPP--DLGI---PLGL--------L-D---
------------------AER-Y-S--------------------------I-PP-GP-------------R
-----------------------------------A-V--MH---PADLALL-G------------AE----
-------G---------------HAGAMAGNPA-SIAL------PRTAGVNSKDGPV---------------
---PN-----K-QL----------------------------------------------------T---RR
A---A------------------A------------------V-G-Q-M--------SWLMR------TTY-
-IS-ADT-DTVRK--------------PQ---LSEI--S------------ARRLK---QQ-V--I-----V
EEG-------M---------EV-L--DG--GLA--TQ--------LASIE--------ASF-Q-------AV
------------------------------QL----P------P----------------V--H--RT--K-
-P-G-MRALEIMELLPDFD---------NWGR------------------KYLLAQF-NK-DPA-DEV----
----EELA-----SLPQPI------------------------ERR-------R-----QIAGR--------
------------------------------------------------------------------------
--------------C-------F--L--------K-G------F----------KTEA-QQQQQQQQ-----
---------------------------G--------------------------------------------
------------------------------------------------------------------------
------------------------------------------------------------------------
------------------------------------------------------------------------
------------------------------------------------------------------------
------------------------------------------------------------------------
------------------------------------------------------------------------
------------------------------------------------------------------------
------------------------------------------------------------------------
------------------------------------------------------------------------
------------------------------------------------------------------------
-------------
>EP00200_Dunaliella_tertiolecta_P002944_CAMPEP_0202351590_NCGR_PEP_ID_MMETSP1126-20121109_8162_1_ASSEMBLY_ACC_CAM_ASM_000457_TAXON_ID_3047_ORGANISM_"Dunaliella_tertiolecta_Strain_CCMP1320"_LENGTH_478_DNA_ID_CAMNT_0048943713_DNA_START_26_DNA_END_1462_DNA_O/64-466
FL-AT--------------------IRFKNDL----------------------------------------
-----------PE-IPGD----PKLLVTQ----P-P-P------E-KLAS-----Y-------S-L---T--
T-LEK------DTKR-----------------------DLI-LPS--DLGI---PISL--------L-D---
------------------VER-Y-Q--------------------------V-PL-NAA----G------ER
-----------------------------------P-T--LD---PKDAALI-T------------EE----
-------G---------------DTKLFGHPAA---------------KAPMGM------------------
---P--------RR----------------------------------------------------G---TT
L---R------------------S------------------A-A-E-V--------SWLMR------TTY-
-IS-NDS-DALTR--------------PG---FGEK--K------------AKSVK---QT-SELG-----Q
SDN-------L---------EP-L--YS--STE--AQ--------VAAIE--------ETF-A-------AA
------------------------------QA----H------P----------------V--H--PT--K-
-P-H-MRALDVMEVLPDWD---------WWGN------------------NYVLAQF-DN-DPA-QEV----
----AELA-----KLRDP-------------------------DLK-------H-----KVAGQ--------
------------------------------------------------------------------------
--------------S-------I--L--------K-G------F----------RIDG-SGEGK--------
------------------------------------QQ-------G------RFMA--------LVVPSQ--
-----P---------------V--I--------E----------------AVQ-GAADAAAAAAMQE-----
--------EHGS---M-----V--------------------------------------------------
---HRDVD---------------------------P-A-LL-------QGD---------------------
-Y----------TWSKEYVYQQ------LR--------------TGEAA------EEGR-------------
-------------------------------------------PGTKQSL---------------------S
IRF------------------------KD------G---------Q--------------AL----------
----------------YCDIP-S-VLQ---------------------------------------LKKR-D
A--------DAK----A--------------R-------------------------ARSA-DFARPCK---
------VV---------------------VRKR--------D--------------------AT------A-
-------AE---L------------------------D-EA-D--------RR-R-----------------
K--------AILP
>EP00201_Polytomella_parva_P007882_CAMPEP_0175068640_NCGR_PEP_ID_MMETSP0052_2-20121109_17779_1_TAXON_ID_51329_ORGANISM_"Polytomella_parva_Strain_SAG_63-3"_NCGR_SAMPLE_ID_MMETSP0052_2_ASSEMBLY_ACC_CAM_ASM_000194_LENGTH_621_DNA_ID_CAMNT_0016335681_DNA_START/225-618
FL-AQ--------------------IHFRNDL----------------------------------------
-----------PD-IPSD----PKLLLDP----I-D-I------R-QLSG-----F-------V-L---F--
D-VEK------SLRR-----------------------PLYIPPP--PIPT---PVDL----------DR--
----------------------F-Q--------------------------V-PE---------------KA
-----------------------------------P-PPI-----EADQAIL-QTIRKLAACAGGGDY----
-------ENFLVSSSSSSS---SSSSSSSSSSSLS-------------------------------------
-ASAASALS-TSTASTSAASTS-------------------------AASA--SAANTGEVGLSGRK--INR
Q---V------------------D------------------V-R-N-C--------SWLMK------TTY-
-IS-TES-LAHMG-------KT---------ALSEK------------QEVQQRAVA-AAA-----------
--------------------AA-A--PR--SRA--SQ--------IAAIE--------ATF-E-------AA
------------------------------NK----M------P----------------V--H--PR--N-
-P-K-LVPVEIIPIFPDFA---------TWKV------------------PRRVVCF-DE-DPI-PTV----
----VKGS-----SSSSSSS----------------------SSSS-------------SSSSN--------
------------------------------------------------------------------------
--------------A-------A--L-------EK--------L----------------------------
------------------------------------PP--------------TVLA-------RAAIP----
------------------------------------------------------------------------
------------------------------------------------------------------------
------------------------------------------------------------------------
-H----------LMLREFPEAA-----EKPSKK-------TNSHSSSSS-----------------------
----------------------------------------------NNST----------------------
---------------------------NNSNSSNRG---------G--------------ADD------PSH
SNNK-----------VYGLLA---PMD---------------------------------------LKTI-R
P---------------E-------------------------------------------------------
-----------------------------DSERGV------P----------------------------A-
-------AD---L--------------------------ET-DYSI-----VR-MY----------------
H------------
>EP00203_Chlorella_variabilis_P002281_XP_005844827.1_hypothetical_protein_CHLNCDRAFT_138263_Chlorella_variabilis/36-390
FL-CN--------------------IRFKNDL----------------------------------------
-----------PE-IPCD----PKLLLPP----Y-D-R------D-QLAA-----F-------K-L---T--
E-LER------DLRK-----------------------DLM-FED--DLGI---PIHP--------W-N---
------------------IEQ-Y-S--------------------------V-PE---------------VV
-----------------------------------P-P--LH---PDDAALV-E------------SD----
-------E---------------EAEP---------------------------------------------
------------K-----------------------------------------K-----------A---RL
R---G------------------D------------------A-A-E-L--------SWLLR------TKY-
-IA-AEA-GLKRG--------------TG---APAK--A------------AAAAA---TA-AAA-------
-------------------GAE-N--ED--PRE--ER--------IRQIE--------AQF-V-------GA
------------------------------KA----P------L----------------A--H--GK--D-
-P-S-VVPLEVMPVFPDSL---------MEGR------------------SCVLATF-DN-DPL-ADV----
----DVVE-----RMP-A-------------------------EQR-------A-----RVPQA--------
------------------------------------------------------------------------
--------------M-------Q--L--------K-S------F----------KPAT--------------
-------------------------------------G-------P------QFVA--------LLVPKK--
-----L---------------P--E--------A----------------G----DDELSAS----------
------------------------------------------------------------------------
----GGIP---------------------------G-P-QL-------ARE---------------------
-Y----------HWVREYQPHP------RL--------------D-EK------------------------
----------------------------------------------STTY---------------------L
FRF-----------------------AGD------G---------T--------------VQ----------
----------------FHDLN-T-RLE---------------------------------------LRKR-K
R--------QAA----A------------G-E--------------------------DDE-GFMQPEM---
------VV---------------------VRDP--------ETG-----------------DWA------E-
-------QR----------------------------E-AR----------ER-A-----------------
QNGA-----AASS
>EP00204_Picochlorum_oklahomense_P000613_CAMPEP_0118804964_NCGR_PEP_ID_MMETSP1161-20130426_25377_1_TAXON_ID_249345_ORGANISM_"Picochlorum_oklahomensis_Strain_CCMP2329"_LENGTH_490_DNA_ID_CAMNT_0006733825_DNA_START_1_DNA_END_1472_DNA_ORIENTATION_/17-381
FL-CN--------------------VRFKNDL----------------------------------------
-----------PE-IPSD----PKMLLPQ----L-D-L------T-EVGA-----F-------K-L---F--
G-IER------HVRR-----------------------DVK-FPA--DMNL---PLSS--------L-Y---
------------------IEQ-Y-D--------------------------V-YS--------G--------
-----------------------------------D-K--LH---PKDAALL-D------------ET----
-------G---------------DAVVGSEGAS---------------------------------------
----------A-------------------------------------------------------G---RK
R---K------------------N------------------I-P-N-A--------SWLMR------TKY-
-IS-NES-GAVGL-------RKQ----NG------------------------------SA-----------
------------------ASAE-F--EH--TLE--DQ--------VAHIE--------ESF-D-------AM
------------------------------KS----K------P----------------V--H--PK--N-
-P-S-LVAVDVQPVLPDDE---------ISDW------------------PLVLVNF-DS-DPI-GAM----
----ALQD-----ADA--------------------------MAAK-------R-----KFAQS--------
------------------------------------------------------------------------
----------------------MH-L--------K-T------L----------VKQD-DDG----------
------------------------------------NG-------E------KFNV--------LMAPREV-
-----D---------------G--L--------E----------------SI--------------------
------------------------------------------------------------------------
----ADDQ------------------------NVPG-S-ML-------QGD---------------------
-Y----------DWMRTYASNV------RI--------------D-DK------------------------
----------------------------------------------AQTF---------------------L
FRI------------------------KG------D---------H--------------IG----------
----------------YSDLS-T-KLF---------------------------------------LRKR-K
K--------TVS----K------------D-E-------------------------KDDI-ESLKPEK---
------FV---------------------LAVH--------E--------------------LA------A-
------LAE-----------------GYNFAHF--NVE-LQ---------WNQ-VW-------WTIF---F-
R------FPALIA
>EP00206_Coccomyxa_subellipsoidea_P007951_XP_005650500.1_hypothetical_protein_COCSUDRAFT_64915_Coccomyxa_subellipsoidea_C-169/30-379
FV-SN--------------------VRFRTSL----------------------------------------
-----------PE-VPCD----PKMLVAV----L-Q-P------D-KLSQ-----F-------N-I---T--
T-LEQ------EMRQ-----------------------DLI-LES--GVGI---PLSL--------L-D---
------------------TQR-Y-A--------------------------V-PD---------------IA
-----------------------------------Q-P--LA---PEDAALV-M------------GP----
-------T---------------TEEG---------------------------------------------
---PG-----ATK----------------------------------------RR-----------E---RL
R---G------------------E------------------G-T-E-L--------SWLMR------TTY-
-IA-NDM-EERRQ-------QR----------SAEK--S------------GVAAT----------------
--------------------ED-E--AI--DRD--AQ--------IAAIE--------ATF-E-------EA
------------------------------RA----P------P----------------T--H--IR--D-
-P-S-LTPVEIMPVLPDLD---------RLGN------------------IYVRMAF-DG-EPT-ADH----
----DRLA-----SLP-P-------------------------DSV-------K-----RLAEH--------
------------------------------------------------------------------------
--------------A-------I--M--------K-S------F----------TLNS-DQHG---------
------------------------------------KE-------Q------RFVA--------YLLPEE--
-----D---------------P--V--------Q----------------R----NADEPSSSRD-------
------------------------------------------------------------------------
-----------------------------------D-A-ED-------HIS---------------------
-Y----------EWIREYNYKV------HN--------------D-ED------------------------
----------------------------------------------HSTF---------------------W
FYF------------------------DK------G---------R--------------VT----------
----------------FTDLD-T-KLS---------------------------------------LFKR-G
K--------QAT----T------------Q--------------------------------AFQRPSG---
------VT---------------------LKRR--------K--------------------ER------S-
-------SE---E------------------------D-ET-AR-------QR-M-----------------
Q--------KLTA
>EP00208_Stichococcus_sp_RCC1054_P002259_CAMPEP_0206136998_NCGR_PEP_ID_MMETSP1473-20131121_2189_1_ASSEMBLY_ACC_CAM_ASM_001109_TAXON_ID_1461547_ORGANISM_"Stichococcus_sp_Strain_RCC1054"_LENGTH_1265_DNA_ID_CAMNT_0053529875_DNA_START_232_DNA_END_4028_DNA_ORI/61-421
FL-SD--------------------IRFKNDL----------------------------------------
-----------PE-VPCE----PKMLVSA----M-N-P------K-ALAA-----F-------H-L---T--
S-LEA------GGRR-----------------------ELA-VEA--DLGA---PLTV--------L-D---
------------------VSA-Y-A--------------------------V-PA---------------AA
-----------------------------------Q-P--LH---PDDEALL-E------------GE----
-------G---------------QLGA---------------------------------------------
-EVP---MH-Q-R----------------------------------------AR-----------S---KM
A---G------------------D------------------K-G-E-L--------SWLMR------TTY-
-IS-NDM-TAPTPA------KGR----TA---VTEE------------------------------------
--------------------EG-P--ED--QYQ--RQ--------IQHIQ--------ETF-E-------SA
------------------------------KR----L------P----------------V--H--QT--N-
-P-S-LHPVEVLPVLPDEE---------AWEN------------------DYVQLVF-DG-EPT-ADI----
----SLLR-----SLP-P-------------------------RQR-------R-----AFAEQ--------
------------------------------------------------------------------------
--------------M-------L--T--------K-S------Y----------KMTV-DG-----------
------------------------------------AN-------V------GFLA--------LLVPTA--
-----V---------------P--N--------P----------------EI--------------------
------------------------------------------------------------------------
---------------------------------SPS-E-RE-------DTE---------------------
-M----------QWVREYVYDV------KQ--------------H-ES------------------------
----------------------------------------------DRDF---------------------V
FRFPPPPADLQ--DG-SGP----TSSPGE------G---------V--------------VR----------
----------------YVAMD-H-KLL---------------------------------------ARSM-G
G--------RQQ----------------VE-K--------------------------LAA-TFSKPSE---
------IT---------------------AGWR--------P--------------------YT------E-
-------VE---E------------------------D-AR-A--------AK-R-----------------
Q--------QLLP
>EP00211_Chloroparvula_japonica_P006908_CAMPEP_0119152432_NCGR_PEP_ID_MMETSP1310-20130426_47793_1_TAXON_ID_464262_ORGANISM_"Genus_nov._species_nov._Strain_RCC2339"_LENGTH_394_DNA_ID_CAMNT_0007144793_DNA_START_55_DNA_END_1235_DNA_ORIENTATION_/49-394
FQ-CN--------------------TRMRNDL----------------------------------------
-----------PD-IPFG----PKFLVYP----F-D-N------D-RMGL-----Y-------Q-P---S--
T-LER------EYKR-----------------------TVM-AGP--LMGV---GLNM--------V-D---
------------------PDL-Y-R--------------------------V-KE---------------DA
-----------------------------------V-T--LD---PADERLF-G------------KG----
-------D---------------AGQG---------------------------------------------
------------R-------------------------------------S--LQ-----------R---TT
S---G------------------G------------------V-P-N-V--------SWLRR------TAY-
-MT-AAV-EQVYG-------RE-----RG-------------------GAPADSME---ET-----------
----------M------------K--VL--DQE--KA--------VAMVE--------ETF-A-------GA
------------------------------KR----D------P----------------V--H--PT--K-
-P-D-MKPVAVVPILPWVD---------MWAN------------------NVTRVIF-DQ-VPC-PSQ----
----EGAD-----GSQ---------------------------SAV-------E-----DPMER--------
------------------------------------------------------------------------
--------------A-------I--L--------V-P------S----------SVQE--------------
------------------------------------DK-------E-----VKVLT--------LFLPVE--
-----G---------------N--A--------K----------------A----GKGSQEQDDELD-----
------DLFSGD------------------------------------------------------------
----SDEE--------DK-----------------V-E-GK-------RLE---------------------
-L----------KFHRSYAYSDPY----K-----------------GKK-----------------------
----------------------------------------------GRSI---------------------I
LVVPR----------------------GG------G---------E--------------AR----------
----------------YCPTS-N-T--------L--------------------------------LKKK-K
Q--------RSQ----R------------T-A----------------------------------------
-----FLTAD-------------------ISRS--------E--------------------YD--------
------------------------------------------D------Y-KK-------------------
---------NL--
>EP00217_Crustomastix_stigmatica_P000116_CAMPEP_0183821210_NCGR_PEP_ID_MMETSP0803_2-20130417_65030_1_TAXON_ID_195967_ORGANISM_"Crustomastix_stigmata_Strain_CCMP3273"_LENGTH_420_DNA_ID_CAMNT_0026066107_DNA_START_1_DNA_END_1261_DNA_ORIENTATION_-/157-420
LP-VP--------------------PPVPERP----------------------------------------
-----------PA-VPVD----AKLLAVA----A-D-V------A-HVTQ-----Y-------S-H---T--
A-LQE------ERGR-----------------------ELH-TEP--DLGI---PLDA--------M-D---
------------------LED-Y-V--------------------------V-PA---------------VR
-----------------------------------P-P--LD---PADAELL-G------------DA----
-------A---------------AGAT---------------------------------------------
-------GT-STRA----------------------------------------------------E---LK
L---D------------------S------------------K-S-N-L--------QWLMR------TQY-
-MS-SQE-LPKQG------------------RLSEQ--Q------------VKQLE---RA-RVGG-----A
EAD-------------GVARAG-E--AP--DAA--GL--------AAAID--------ASF-R-------AA
------------------------------QQ----A------P----------------V--H--KK--D-
-P-S-LTPVEVLPVLPDFE---------RWPAAG--------------VGSFVHVVF-DD-DPL-TDV----
----ARLD-----AQP--------------------------EELR-------E-----ATRRA--------
------------------------------------------------------------------------
--------------A-------V--L--------K-N------F----------AVTV-PAAGGRPA-----
------------------------------------HD-------E------KFIA--------LMVPT---
------------------------------------------------------------------------
------------------------------------------------------------------------
------------------------------------------------------------------------
------------------------------------------------------------------------
------------------------------------------------------------------------
------------------------------------------------------------------------
------------------------------------------------------------------------
------------------------------------------------------------------------
------------------------------------------------------------------------
------------------------------------------------------------------------
-------------
>EP00218_Dolichomastix_sp_CCMP3274_P006376_CAMPEP_0170161794_NCGR_PEP_ID_MMETSP0033_2-20121228_76773_1_TAXON_ID_195969_ORGANISM_"Dolichomastix_tenuilepis_Strain_CCMP3274"_LENGTH_701_DNA_ID_CAMNT_0010399417_DNA_START_1_DNA_END_2101_DNA_ORIENTATION_-/47-477
FI-CH--------------------LRFRTNL----------------------------------------
-----------PE-VPVE----ARSLRDPG--GIAG-M------E-DLSK-----F-------R-L---R--
A-LER------ERGRDGSGGASVSGTTGGRPGAGGRGEQQH-NDGRGLFGL---GVDA--------L-T---
------------------AAQ-Y-A--------------------------V-PR--------GLETAEDAE
-----------------------------------P-A--LD---PKDAYLL-P------------TP---V
-------EELEGAGEAAGV----AAAAAAXXXXXX----------------XXXXXG---------------
--------V-AAAAA---------------------------------AAA--DRE----------K---KS
K--LA------------------G------------------L-M-N-Q--------SWLMR------TQY-
-IS-DMQ-QPKRA-------RG-----------TEK--QVID-------EQRQKRRLEAEA-----------
-------------------AEE-E--RT--PRE--VQ--------MGKIE--------ASF-E-------AA
------------------------------RR----A------P----------------V--H--AR--N-
-P-S-LRPVAVLPLVPDFE---------RWPH------------------QHLQLCF-DA-HPV-LDL----
----PHRT-----GAAQP-----------------------------------N-----LLAAR--------
------------------------------------------------------------------------
--------------A-------L--V--------K-Q------Y----------RIQA-SDDATGAV-----
------------------------------------SV-------E------KMLA--------YMLPKQ--
-----E---------------E--V--------E----------------RAE-------------------
------------------------------------------------------------------------
----AEEE---------------------------E-E-RE-------GTP---------------------
-Y----------VWEREYLFDS------AP--------------V-DDK----------T------------
----------------------------------------------GETQ---------------------A
VFLDE----------------------EN------R---------Q--------------AT----------
----------------YLPLP-L-KLA---------------------------------------LRKK-P
N--------RAK----D------------A----------------------------AEM-ARIRPSE---
------IA---------------------VRER--------P--------------------RT------A-
-------DE---ELLL-----------------------KR----------KR-------------------
A--------ALTG
>EP00222_Ostreococcus_lucimarinus_P000259_XP_001415616.1_predicted_protein_Ostreococcus_lucimarinus_CCE9901/73-431
FL-CH--------------------AQFKNDL----------------------------------------
-----------PA-VPID----WKMLQTR----V-D-R------R-ALTE-----Y-------S-H---L--
S-LYD------GLRK-----------------------RGD-FSE--DLGI---PLDP--------A-L---
------------------MRA-Y-R--------------------------V-PT---------------RR
-----------------------------------V-A--MD---PEDHELT-M------------SS----
-------A---------------EREG---------------------------------------------
----------K-R----NGAIG---------------------------TS--GR-----------A---VS
R---P------------------D------------------A-S-D-A--------LWLMN------TQY-
-IS-AGS-IKART---------------G---LSEK--E------------MKRRR---LE-AQGG------
--------------------AA-E--PE--VEL--SQ--------VEQIE--------ASF-A-------AA
------------------------------KR----P------P----------------V--H--PT--N-
-K-K-AKVVEVLPVLPDFE---------RIAM------------------DYVRLNF-DE-KQE-TDV----
----ASLS-----GKS-A-------------------------ETI-------E-----NALNC--------
------------------------------------------------------------------------
--------------G-------V--V--------K-P------F----------SIVN-ERN----------
------------------------------------QT-------E------RFLS--------LMLPQD--
-----P---------------D--A--------A----------------M----EEDFLAL----------
------------------------------------------------------------------------
-------------------------------------D-GE-------PRQ---------------------
-Y----------DHVRDYVYKI------HQ--------------D-DPN------LG---------------
----------------------------------------------GGNM---------------------C
FFF------------------------KK------D---------R--------------VT----------
----------------YVDLH-T-KLT---------------------------------------LSKR-S
K--------HSK----G------------K-----------------------------EATDSWKPSE---
------VT---------------------LQRR--------R--------------------MT------E-
-------EE---K------------------------S-AL-D--------AK-R-----------------
E--------SIRA
>EP00223_Ostreococcus_mediterraneus_P004435_CAMPEP_0174582016_NCGR_PEP_ID_MMETSP0929-20130131_6158_1_TAXON_ID_548131_ORGANISM_"Ostreococcus_mediterraneus_Strain_clade-D-RCC2572"_NCGR_SAMPLE_ID_MMETSP0929_ASSEMBLY_ACC_CAM_ASM_000573_LENGTH_442_DNA_ID_CAMNT/85-442
FL-CH--------------------MQFKNDL----------------------------------------
-----------PA-VPLD----WKMLQTR----V-D-R------R-TFTD-----Y-------S-H---L--
S-LYD------GLRK-----------------------RGD-FSD--DLGI---PLDP--------A-L---
------------------MRA-Y-R--------------------------V-PA---------------QR
-----------------------------------A-T--LD---PEDHDIL-L------------DA----
-------S---------------ERES---------------------------------------------
----------K-R----AGGTA---------------------------TD--TR-----------A---AS
R---P------------------D------------------A-S-D-A--------LWLMN------TQY-
-IS-GGT-IKART---------------G---LSEK--E------------MKRRK---VE-ASRA------
--------------------GE-A--PE--REL--SQ--------VEQIE--------RSF-E-------MA
------------------------------KK----P------L----------------V--H--PT--K-
-K-G-LTVVEVLPVLPDFE---------RMPL------------------DYVRMLF-DE-KQE-LDV----
----PSLQ-----GKP-R-------------------------DVV-------D-----KVLDL--------
------------------------------------------------------------------------
--------------G-------L--V--------K-P------F----------SIVN-DDN----------
------------------------------------QT-------E------RFLS--------LMLPHD--
-----V---------------D--A--------A----------------T----KEDYLPL----------
------------------------------------------------------------------------
-------------------------------------D-GD-------EKP---------------------
-Y----------DYVREYVYKI------QQ--------------D-DPA------MG---------------
----------------------------------------------GGNM---------------------C
FFF------------------------KK------D---------R--------------VT----------
----------------YVDLH-T-KLT---------------------------------------LSKK-T
K--------HSK----G------------K-----------------------------NS-MEHVPVS---
------VR---------------------LKRR--------R--------------------LN------D-
-------EE---Q------------------------A-AF-D--------AK-K-----------------
A--------SVMA
>EP00224_Ostreococcus_tauri_P004562_XP_022838307.1_RNA_polymerase_II-associated_Paf1_Ostreococcus_tauri/59-416
FL-CH--------------------VQFKNDL----------------------------------------
-----------PP-VPVD----WKMLATR----V-D-R------G-ALAE-----Y-------S-P---L--
S-LYD------GMRR-----------------------RGD-FSE--DLGI---PIDP--------A-L---
------------------MRA-Y-R--------------------------V-PT---------------ER
-----------------------------------G-V--LD---PEDHELL-L------------NA----
-------A---------------ERET---------------------------------------------
----------K-R----NTANG---------------------------AS--GR-----------A---AS
R---P------------------D------------------A-S-D-A--------LWLMN------TQY-
-IS-AGK-IKART---------------G---LSEK--E------------MKRRK---LA-ASGA------
--------------------EG-M--PE--DEL--SF--------EEQVD--------ATF-E-------AA
------------------------------KK----P------P----------------V--H--PT--M-
-N-D-MEVVEILPVFPDFE---------RMAL------------------EYVRLNF-DE-NQA-KDV----
----PSLT-----GKS-T-------------------------EIV-------E-----SALIN--------
------------------------------------------------------------------------
--------------G-------V--V--------K-P------F----------AIEN-DYG----------
------------------------------------ET-------E------RFLS--------LMLPQD--
-----P---------------E--A--------A----------------A----APNFLEV----------
------------------------------------------------------------------------
-------------------------------------D-GE-------PRA---------------------
-Y----------DHIRDYVYKL------QR--------------D-DPA------QG---------------
----------------------------------------------GGNV---------------------C
FFF------------------------KK------D---------K--------------VT----------
----------------FVDLQ-T-KLT---------------------------------------LSKR-S
K--------HSK----G------------K-----------------------------DA-LDWKPSR---
------VT---------------------LKRR--------S--------------------MT------E-
-------EE---R------------------------A-SL-E--------EK-R-----------------
A--------KLRA
>EP00227_Mantoniella_beaufortii_P000067_CAMPEP_0197614750_NCGR_PEP_ID_MMETSP1326-20131121_59681_1_TAXON_ID_1155430_ORGANISM_"Genus_nov._species_nov._Strain_RCC2288"_LENGTH_542_DNA_ID_CAMNT_0043183627_DNA_START_603_DNA_END_2231_DNA_ORIENTATION_-/137-503
FL-CP--------------------IEFRNDL----------------------------------------
-----------PP-VPVD----WKFLPVP----V-N-N------V-SFTT-----Y-------S-H---L--
S-LDE------ELRK-----------------------DIA-MPA--DLGI---TLDP--------M-L---
------------------LKQ-Y-R--------------------------V-PR---------------NR
-----------------------------------P-P--LD---PEDAALL-D------------DG----
-------E---------------EAKQ---------------------------------------------
------------R----TGIIT---------------------------DT--SKKK--------LK---VK
R---P------------------D------------------L-S-K-A--------LWLMN------TQY-
-IS-DMT-VPEHK---------------G---RSEK--D------------WAKRK---KE-GEET------
-------------------DMG-W--RD--PCE--VQ--------LESIE--------RSF-A-------AA
------------------------------QC----A------P----------------I--H--DK--N-
-Q-D-LHPVETMQVLPDFD---------RWPG------------------SYVHFVY-DE-DPA-LDI----
----KTLE-----GLD-D-------------------------AAK-------S-----AVLAR--------
------------------------------------------------------------------------
--------------S-------V--V--------K-P------Y----------SIASAGEGS---------
------------------------------------VP-------E------KFVA--------LMLPAV--
-----P---------------T--A--------P----------------A----GTADNAE----------
------------------------------------------------------------------------
----------------------------------VE-P-IA-------PEE---------------------
-Y----------QWIREYQYRL------QQ--------------E-KDA-----------------------
---------------------------------------------SLGTM---------------------C
FFFDH----------------------NE------G---------T--------------VR----------
----------------YVALN-T-KLG---------------------------------------LSKR-S
K--------HAK----G----------------------------------------LTGR-MEWRPSK---
------VT---------------------VKRV--------T--------------------AE------A-
-------NE---E------------------------R-RR-KK-------AR-------------------
A--------MLED
>EP00228_Micromonas_bravo_P003066_CAMPEP_0203000856_NCGR_PEP_ID_MMETSP1401-20130829_186_1_ASSEMBLY_ACC_CAM_ASM_000894_TAXON_ID_38833_ORGANISM_"Micromonas_pusilla_Strain_CCAC1681"_LENGTH_671_DNA_ID_CAMNT_0049742309_DNA_START_1_DNA_END_2009_DNA_ORIENTATION_/77-434
FL-CP--------------------IEFKNDL----------------------------------------
-----------PP-VPVD----WKFLRVP----V-S-R------D-SFTK-----Y-------S-H---L--
D-LED------ETRK-----------------------DVA-LVS--DLGI---TLDP--------M-A---
------------------AGA-F-R--------------------------V-PR---------------ER
-----------------------------------P-L--ID---PADLALL-E------------DG----
-------D---------------AKPR---------------------------------------------
-----------------TGIVD---------------------------VK--KK-----------K---VK
R---P------------------D------------------L-S-K-A--------LWLMN------TQY-
-IS-SAS-LPEHL---------------G---RSEQ--A------------YAKGK---AR-GGG------D
GAD----------------ADD-G--RD--PRE--AQ--------IESIE--------RSF-A-------AA
------------------------------AK----P------P----------------V--H--PK--L-
-PKT-VKPLEVIPVLPDFE---------RWAG------------------DHLHFVF-DE-DPC-ADV----
----VSLV-----GAD-D-------------------------KLK-------S-----AAMER--------
------------------------------------------------------------------------
--------------A-------I--A--------K-P------F----------TVTT-SE-----------
------------------------------------GP-------S------KVLG--------LMLPAD--
-----P---------------T--L--------A----------------S----AFAK-------------
------------------------------------------------------------------------
-------------------------------------E-GE-------EEE---------------------
-Y----------NWVREYKYAV------EP--------------E-PDP-----------------------
---------------------------------------------SLGTC---------------------V
FFFDA----------------------AS------K---------T--------------AR----------
----------------YVELN-T-KIS---------------------------------------LSKR-S
K--------YGA----A-----------------------------------------GET-PAPVPSK---
------IT---------------------VRRR--------A--------------------PD------E-
-------NE---V------------------------A-AR-KR-------AR-------------------
A--------ALEN
>EP00230_Micromonas_polaris_P001479_CAMPEP_0119213102_NCGR_PEP_ID_MMETSP1327-20130426_6039_1_TAXON_ID_38833_ORGANISM_"Micromonas_pusilla_Strain_RCC2306"_LENGTH_681_DNA_ID_CAMNT_0007210615_DNA_START_1_DNA_END_2043_DNA_ORIENTATION_-/76-438
FL-CP--------------------IEFKNDL----------------------------------------
-----------PA-VPVD----WKFLRVP----V-G-T------G-SFVK-----Y-------S-H---A--
D-LQD------EMRK-----------------------DAA-LVS--DLGI---TLDP--------M-V---
------------------ARA-F-R--------------------------V-PT---------------TR
-----------------------------------V-S--LA---KADAALL-E------------DG----
-------D---------------GAKA---------------------------------------------
------------R----TGLV----------------------------ER--GK-----------N---VK
R---P------------------D------------------L-S-K-A--------LWLMN------TQY-
-IS-SAT-MPEHL---------------G---RSEQ--A------------YAKGK---AG-GVGG-----D
FGV----------------EDD-G--LS--SRE--RQ--------IAAIE--------NSF-A-------SA
------------------------------KR----A------P----------------S--H--VSG-K-
-A-G-VTPVEIIPVLPDFK---------RLRC------------------DHLHFVF-DE-DPT-KDV----
----GVLS-----GAN-D-------------------------SEK-------S-----AAMER--------
------------------------------------------------------------------------
--------------A-------I--A--------K-P------F----------TVTT-GE-----------
------------------------------------GP-------S------KVLG--------LMLPAD--
-----P---------------T--L--------E----------------T----VFASAP-----------
------------------------------------------------------------------------
-----------------------------------D-S-KT-------AEQ---------------------
-Y----------HWIREYKYAV------DV--------------E-NDP-----------------------
---------------------------------------------MLGTM---------------------V
FFFDT----------------------ST------K---------T--------------AT----------
----------------YVDLH-T-KIS---------------------------------------LSKR-S
K--------YSY----S------------S----------------------------GES-AAPAPSS---
------IA---------------------VKRA--------A--------------------PD------S-
-------NE---T------------------------A-KR-Q--------KR-L-----------------
I--------TLTD
>EP00232_Nephroselmis_pyriformis_P008553_CAMPEP_0182882362_NCGR_PEP_ID_MMETSP0034_2-20130328_17737_1_TAXON_ID_156128_ORGANISM_"Nephroselmis_pyriformis_Strain_CCMP717"_LENGTH_384_DNA_ID_CAMNT_0025015453_DNA_START_1_DNA_END_1152_DNA_ORIENTATION_-/123-384
FL-CK--------------------FRFKNDL----------------------------------------
-----------PE-ITCD----PKLLVTP----F-D-G------E-KFAE-----F-------G-V---T--
A-LER------NSKH-----------------------IYL-TEP--DVGV---PINL--------L-D---
------------------TGM-Y-A--------------------------V-PS---------------NP
-----------------------------------G-P--LA---AEDEALL-A------------DD----
-------A---------------HGDV---------------------------------------------
----------G-------------------------------------------------------S---LQ
R---K------------------M------------------R-I-E-H--------PWLVR------TTY-
-IS-NDL-YTTVN-------KQ-----QG---MNEKM--------------VKAIK---EK-AEQ------E
ATG---------------EEAV-D--ED--DRD--YQ--------ISQIE--------KSF-K-------AA
------------------------------AV-----------P------------IEELR--N--PK--D-
-P-S-LRAVEVLPVLPDVG---------KWSY------------------NYVHVLF-DQ-DPT-RDN----
----VKMG-----AMS--------------------------KEER-------K-----ELARF--------
------------------------------------------------------------------------
--------------A-------A--L--------K-S------Y----------QIPG-EKEGE--------
------------------------------------PP-------D------RFVA--------YWVPSE--
-----P------------------------------------------------------------------
------------------------------------------------------------------------
------------------------------------------------------------------------
------------------------------------------------------------------------
------------------------------------------------------------------------
------------------------------------------------------------------------
------------------------------------------------------------------------
------------------------------------------------------------------------
-----------------------------------------P------------------------------
------------------------------------------------------------------------
---------ALAX
>EP00235_Prasinoderma_singulare_P010081_CAMPEP_0119182212_NCGR_PEP_ID_MMETSP1315-20130426_61295_1_TAXON_ID_676789_ORGANISM_"Prasinoderma_singularis_Strain_RCC927"_LENGTH_297_DNA_ID_CAMNT_0007176553_DNA_START_1_DNA_END_889_DNA_ORIENTATION_/1-297
------------------------------SL----------------------------------------
-----------PP-VPVE----PKIVRVD----P-H-N------R-ALLK-----F-------A-P---S--
D-LDE------AQAY-----------------------QLL-VDA--DLSA---PVDL--------L-H---
------------------PEL-Y-R--------------------------V-PE---------------NP
-----------------------------------L-P--ID---PADAALL-V------------DE----
-------D---------------AAAA-----G---------------------------------------
----------G-R-----------------------------------------G-----------S---AK
A---R------------------S------------------V-A-A-L--------PWLMN------TQY-
-IS-NDL-YTKST-------AP------G---ISEK--R------------MKKIK---RD-AELAE---GG
EAD-----------------VP-D--LS--DKG--KA--------VEAIE--------RGF-E-------AA
------------------------------RQ----P------P----------------R--H--RS--K-
-R-H-LKAVEVLPVLPDFE---------LWGH------------------QWVHAHF-DA-DPL-DRL----
----RSRL-----PQG-E-------------------------QL--------------PSTAD--------
------------------------------------------------------------------------
--------------A-------M--L--------K-N------F----------SVADDDEEGRTA------
------------------------------------N----------------FLA--------YMVPVV--
-----R---------------E--G--------G----------------G---------------------
------------------------------------------------------------------------
----------------------------------VK-R-AR-------GGE---------------------
--------------------------------------------D-EAA-----------------------
------------------------------------------------------------------------
---------------------------KE-------------------------------AK----------
--------------------A-A-K----------------------------------------AAAKRAK
R----------------------------A-E------L---------------------------------
------IA---------------------------------AG------------------LLDS-----D-
-------DE---E------------------------E-EE-EX----------------------------
-------------
>EP00236_Picocystis_salinarum_P002145_CAMPEP_0183832130_NCGR_PEP_ID_MMETSP0807_2-20130328_5181_1_TAXON_ID_88271_ORGANISM_"Picocystis_salinarum_Strain_CCMP1897"_LENGTH_375_DNA_ID_CAMNT_0026077759_DNA_START_1_DNA_END_1127_DNA_ORIENTATION_/23-370
FL-YT--------------------EDYRNRL----------------------------------------
-----------PD-AFGE----PKLLRTR----F-D-A------R-QHVS-----Y-------Q-----A--
E-LGA------RYAR-----------------------DYH-VEA--EGIH---PVAL--------M-D---
------------------MER-Y-V--------------------------V-EE--------------EEE
-----------------------------------N-V--LD---PADAALV-E------------AA----
-------Q---------------QVAG---------------------------------------------
----------------------------------------------------------------------GP
R---A------------------K------------------S-R-E-V--------SWLMY------TKY-
-IT-DHA-DNRDT-------KV-----DG--ARIEES----------------------ED-----------
-------------------EET-G--GD--PRE--TL--------IRDIE--------RGF-A-------AV
------------------------------QK----D------P----------------V--H--PT--K-
-P-D-LKPVEVVPLVPGFE---------NWAN------------------DYVEVVF-DY-EPL-RDD----
----PEHK-----NLSKEEL---------------------------------E-----FLEDR--------
------------------------------------------------------------------------
--------------A-------V--I--------K-S------F----------TVQG-EIPGSQQE-----
------------------------------------VK-------D------SFVA--------YAVPKK--
-----K---------------E-----------E-----AG-------------------------------
------------------------------------------------------------------------
--------------------------------QGSQSTHVS-------GGE---------------------
-Y----------TWVREYKYES------GR--------------AAEEN------KGTT-------------
----------------------------------------------RGLF---------------------V
VNM------------------------NQ------G---------S--------------AT----------
----------------FNPIN-Q-RIN---------------------------------------LKRK-A
R--------VDL----D------------------------------------------RI-GFTPPSQ---
------IT---------------------VERR--------D--------------------FT------P-
-------EE---L------------------------A-ER-Q--------AA-L-----------------
D--------SVQN
>EP00238_Polyblepharides_amylifera_P004685_CAMPEP_0196583962_NCGR_PEP_ID_MMETSP1081-20130531_45337_1_TAXON_ID_36882_ORGANISM_"Pyramimonas_amylifera_Strain_CCMP720"_LENGTH_293_DNA_ID_CAMNT_0041905009_DNA_START_1_DNA_END_881_DNA_ORIENTATION_-/1-285
XL----------------------------------------------------------------------
------------------------------------------------------------------------
A------------------------------------------------GVCTRPVNV----------N---
------------------------------------------------------------------------
------------------------------------------------------------------------
------------------------------------------------------------------------
------------K-----------------------------------------------------------
-----------------------V------------------K-K-Q-F--------TWLLK------TQY-
-IS-EEE-LPR---------------MIG---VNEQ--R------------AKQQR---QA-ALL-------
-----------------------T--KD--PLQ--AS--------LDEIE--------ASF-T-------AL
------------------------------AR----P------P----------------V--H--AA--K-
-P-H-LHPVEVRPVFPDFE---------RWPL------------------AHVQVLF-DV-HPA-TNILLPS
--DPEDASDGEPAPLS-P-------------------------AQA-------E-----SLAAR--------
------------------------------------------------------------------------
--------------A-------V--I--------K-S------F----------SVPM-EKA----------
------------------------------------EP-------E------KFAA--------YLVPTW--
-----Q---------------G--L--------K----------------SI---SAGAL-DDEG-------
------------------------------------------------------------------------
--------------------------------PSSS-S-GG-------SAE---------------------
-Y----------HWVREYHYEA------KP--------------D-ESV-----------------------
----------------------------------------------QDNM---------------------I
FFF------------------------NN------D---------K--------------VT----------
----------------YAPLN-A-KLL---------------------------------------MQKK-K
A--------RGL----Q------------D-R-----------------------GVELVQ-DISRPSA---
------IS---------------------LSKR--------P--------------------LS------D-
-------QE---H------------------------N-QR-A--------QT-R-----------------
R--------KLEH
>EP00239_Pterosperma_sp_CCMP1384_P012224_CAMPEP_0197868470_NCGR_PEP_ID_MMETSP1438-20131217_45302_1_TAXON_ID_1461541_ORGANISM_"Pterosperma_sp._Strain_CCMP1384"_LENGTH_530_DNA_ID_CAMNT_0043487177_DNA_START_1_DNA_END_1592_DNA_ORIENTATION_/90-503
FL-CR--------------------IQFRTDL----------------------------------------
-----------PQ-VPIE----PKLISIP----T-S-W------D-RFCQ-----Y-------E-T---K--
T-FDE------GQQH-----------------------DLP-LDP--DLGI---PLDI--------L-EAXX
XXXXXXXXXXXXPLDILEAPQ-Y-L--------------------------C-PQ---------------SR
-------------------------------------V--LD---PRDEALL-Q------------SS----
-------S---------------QSSG---------------------------------------------
------------------------------------------------ISS--GR-----------A---RK
I---V------------------N------------------A-D-N-L--------GWLMR------TQY-
-IN-PDE-QSAKK--------------SG---LHEK--A------------YKEMK---QR-TKE------Q
EEP-----------------QT-Y--VD--ENA--AE--------IALIE--------ESF-E-------AA
------------------------------RR----A------P----------------K--H--ST--N-
-P-K-LTAVEVLPVLPDED---------RWPM------------------NMVQIQF-DM-NPV-EQV----
----DRLT-----DVN-E-------------------------ETR-------Q-----RVXXX--------
------------------------------------------------------------------------
--------------X-------X--XXXX--XXXRQG-------R-------DQTESSGSRGDQELL-----
----------------------------------CDEE-------EGG-GLVKFAS--------YMIPSA--
-----E---------------G--M--------Q----------------EI---QAGMLIPEEG-------
------------------------------------------------------------------------
--------------------------------TAVG-T-SD-------AVE---------------------
-Y----------EWVREYHYEA------KA--------------E-DTL-----------------------
----------------------------------------------QGTM---------------------L
MFY------------------------ED------G---------K--------------VK----------
----------------YAPVE-T-KLL---------------------------------------MQKH-K
A--------RGK----A------------D-K-----------------SHRKGEG-GMGL-NIERPKS---
------VS---------------------LKRR--------L--------------------PT------E-
-------DE---E------------------------E-AT-N--------KK-L-----------------
R--------HLQN
>EP00240_Pyramimonas_obovata_P000803_CAMPEP_0118928286_NCGR_PEP_ID_MMETSP1169-20130426_5562_1_TAXON_ID_36882_ORGANISM_"Pyramimonas_obovata_Strain_CCMP722"_LENGTH_553_DNA_ID_CAMNT_0006870213_DNA_START_51_DNA_END_1713_DNA_ORIENTATION_-/136-506
FL-CR--------------------IQFRNDL----------------------------------------
-----------PE-VPVE----PKLLAVP----T-R-W------D-RFVS-----Y-------K-SC--A--
N-LDA------MRSH-----------------------DFL-LEP--ELGI---PLDL--------L-E---
------------------AQQ-Y-Q--------------------------V-PH---------------HR
-----------------------------------Q-R--LD---PEDEALL-R------------SE----
-------N---------------NTVGGVI------------------------------------------
-------VN-G-RRV--------------------------------PTAN--IV-----------S---RS
A---G------------------V------------------A-R-D-F--------TWLMK------TQY-
-IS-DEN-APKQA---------------G---ISEK--T------------MQEMR---KR-AAQ------E
MSR-----------------DQ-E--QD--TLT--SQ--------IATIE--------ASF-K-------AA
------------------------------AP----P------P----------------V--H--QT--K-
-P-H-LQPVEVLPVLPDFD---------RWPQ------------------NLVQVLF-DV-EPT-QNI----
----SDVVG----AVS-E-------------------------EDA-------K-----QLAAY--------
------------------------------------------------------------------------
--------------S-------V--I--------K-S------F----------SVPV-EGS----------
------------------------------------EP-------E------KFAA--------YLVPSA--
-----E--------------DG--L--------P----------------AI---RRGAL------------
------------------------------------------------------------------------
-----------------------------------E-E-AE-------AVD---------------------
-Y----------KWVREYHYEA------RP--------------D-EAV-----------------------
----------------------------------------------QDTM---------------------M
FFF------------------------SE------G---------Q--------------VG----------
----------------YTPLG-T-KLV---------------------------------------LQKK-K
A--------RGL----Q------------D-K-----------------------GVGVVQ-DISRPAS---
------VS---------------------VRKR--------A--------------------AT------G-
-------EE---L------------------------H-QR-R--------KV-V-----------------
R--------VLEN
>EP00241_Pyramimonas_parkeae_P001939_CAMPEP_0114251798_NCGR_PEP_ID_MMETSP0058-20121206_15473_1_TAXON_ID_36894_ORGANISM_"Pyramimonas_parkeae_CCMP726"_LENGTH_499_DNA_ID_CAMNT_0001365645_DNA_START_93_DNA_END_1592_DNA_ORIENTATION_/86-457
FQ-CR--------------------IQFRNDL----------------------------------------
-----------PP-VPAV----PKLLAVP----T-R-W------D-RFVN-----F-------K-AG--L--
S-LDA------EYRH-----------------------DLP-VEA--DLGI---PLDL--------L-E---
------------------APQ-Y-R--------------------------A-PR-------AG------QA
-----------------------------------P-P--LD---PQDEALL-R------------SD----
-------A---------------NGGG---------------------------------------------
----------G-RR----------------------------------------------------AGGVTS
R---P-----------------RN------------------L-G-D-F--------TWLLR------TQY-
-IS-EDP-LPKQA---------------G---LNEK--R------------AKELR---DA-AAA------P
AED-----------------TT-Y--AN--AQE--AQ--------IAAIE--------AGF-A-------AA
------------------------------QA----P------P----------------V--H--AT--K-
-P-H-LTAVEVLPVFPDVE---------QWPD------------------NLVQVIF-DV-DPV-DNL----
----DLDGA----VVS-A-------------------------ERR-------K-----DLTNH--------
------------------------------------------------------------------------
--------------A-------L--L--------K-S------F----------SVPV-ENA----------
------------------------------------EP-------E------RFAA--------YLVPTT--
-----A---------------G--L--------Q----------------AL---EAGAFEQSSA-------
------------------------------------------------------------------------
--------------------------------SNAE-G-SA-------SVE---------------------
-Y----------QWVREYHYEA------RP--------------D-EAV-----------------------
----------------------------------------------QDNM---------------------I
LFF------------------------KQ------G---------H--------------VT----------
----------------YAPLN-T-KLV---------------------------------------LQKK-K
A--------RGL----Q------------D-K-----------------------GVGALQ-EISRPAS---
------VS---------------------LRKR--------P--------------------YT------D-
-------DE---A------------------------E-AR-R--------KV-M-----------------
R--------ALEY
>EP00242_Pyramimonas_sp_CCMP2087_P005226_CAMPEP_0198200456_NCGR_PEP_ID_MMETSP1445-20131203_3465_1_TAXON_ID_36898_ORGANISM_"Pyramimonas_sp._Strain_CCMP2087"_LENGTH_482_DNA_ID_CAMNT_0043870531_DNA_START_307_DNA_END_1755_DNA_ORIENTATION_-/64-440
FL-CR--------------------IQFRNDL----------------------------------------
-----------PE-VPIE----PKLLAVP----T-S-W------A-RFVS-----Y-------K-SS--A--
S-LDA------MRQH-----------------------DFL-LEP--ELGI---PLDL--------L-E---
------------------APQ-Y-Q--------------------------V-PR--------------DYR
-----------------------------------R-H--LD---PEDEALL-R------------SD----
-------N---------------KSVPGVI------------------------------------------
-------VN-G-KHV--------------------------------PVPN--IV-----------S---RS
A---G------------------V------------------A-R-D-F--------TWLMK------TQY-
-IS-NED-APKQA---------------G---ITEK--T------------MKEMR---NR-AAAA-----E
AAA-----------------GQ-L--ED--VLE--TQ--------IETIE--------ASF-K-------AA
------------------------------TA----L------P----------------V--H--LT--K-
-P-H-LKPVEVLPVFPDFE---------RWPQ------------------NLVQVTF-DV-NPT-DNI----
----ADIIG----DLS-P-------------------------EER-------K-----ALAAR--------
------------------------------------------------------------------------
--------------S-------V--I--------K-S------F----------SVPV-EGS----------
------------------------------------EP-------E------KFAA--------YILPSA--
-----E---------------G--F--------A----------------AI---QGGAFKEEGE-------
------------------------------------------------------------------------
-----------------------------------E-G-GQ-------EVE---------------------
-Y----------KWVREYHYEA------RP--------------D-DAV-----------------------
----------------------------------------------QDTM---------------------M
FFF------------------------SD------G---------Q--------------VG----------
----------------YTPLG-T-KLE---------------------------------------LKKK-K
S--------RGL----Q------------D-K-----------------------GVLVVQ-DISRPSR---
------VS---------------------LKRR--------A--------------------YS------A-
-------AE---Q------------------------E-AH-Y--------KQ-V-----------------
K--------VMEH
>EP00245_Coleochaete_scutata_P011824_TRINITY_DN4466_c0_g1_i1.p1_TRINITY_DN4466_c0_g1_TRINITY_DN4466_c0_g1_i1.p1_ORF_type_3prime_partial_len_561_score_123.31_TRINITY_DN4466_c0_g1_i1_1-1680/220-560
FV-SK--------------------IQFRNEL----------------------------------------
-----------PE-PASQ----MKLLQIP----M-D-P------D-RYTK-----Y-------K-V---T--
S-LEK------NYKH-----------------------KLL-VEP--DLGI---PLDL--------L-D---
------------------VSV-Y-N--------------------------A-PA---------------ER
-----------------------------------P-A--LA---PEDLALL-Q------------DE----
-------P---------------EEKR---------------------------------------------
------------R-----------------------------------EEI--IP-----------I---KE
R---P-------------------------------------K-D-A-V--------DWLVM------TEY-
-IA-PVT-YESTQ-------KR---------TLSEK--E------------WKERR---EM-QKGL-----R
SAL-----------------ME-T--RN--DRS--SQ--------IKAIE--------DSF-E-------FA
------------------------------KQ----A------P----------------V--H--PT--N-
-K-D-LRPVAVFPLLPNLD---------RAAD------------------KFVQLQF-DA-DPT-EES----
----EMHK-----GLD-R-------------------------EQR-------D-----HLESR--------
------------------------------------------------------------------------
--------------A-------V--L--------K-S------F----------TTAG-SNGE---------
------------------------------------RG-------N------KFLA--------YLLPAI--
-----D---------------E--I------------------------FV---------------------
------------------------------------------------------------------------
----------------------------------DP-T-DA-------DVS---------------------
-Y----------NWVREYTYDP------PK--------------R-DPG-----------------------
---------------------------------------------SHDTY---------------------L
FAF------------------------DD------D---------Y--------------VF----------
----------------YSELN-M-KLD---------------------------------------LHKR-K
A--------REA----K------------V-V-----------------DP-------DEE-EYPIPSK---
------IT---------------------IRER--------P--------------------LD--------
------------------------------------------------------------------------
-------------
>EP00246_Nothoceros_aenigmaticus_P013948_TRINITY_DN5077_c0_g2_i1.p1_TRINITY_DN5077_c0_g2_TRINITY_DN5077_c0_g2_i1.p1_ORF_type_internal_len_513_score_114.41_TRINITY_DN5077_c0_g2_i1_2-1537/149-506
FI-CK--------------------IRFRNEL----------------------------------------
-----------PD-PVSQ----PKLLYPA----N-I-R------D-QYTK-----Y-------T-I---S--
S-LEK------TYKY-----------------------KLH-VDT--DLGV---PLDL--------L-D---
------------------ISA-Y-S--------------------------A-PK---------------VR
-----------------------------------P-P--LD---PADAELL-L------------DD----
-------E---------------ILKK---------------------------------------------
----------D-K-----------------------------------PLS--NR-----------K---KE
R---P------------------T------------------D-K-G-V--------AWLVK------TQY-
-IS-PVS-LDPAK-------QS----------LTEK--Q------------AKELR---EM-KEG------R
KEF-----------------LE-T--HN--DRE--QQ--------IQAIE--------KSF-E-------IA
------------------------------KQ----M------P----------------V--H--QT--K-
-P-E-LKPVEILPLLPDIS---------RCSD------------------QFVHMVF-DN-ETT-GDS----
----ELFA-----KLP-P-------------------------HVR-------D-----ELETR--------
------------------------------------------------------------------------
--------------A-------V--V--------K-S------Y----------SLPA-SDES---------
------------------------------------RPD------E------KFVG--------YMVPKV--
-----D---------------E--L--------E----------------K----DMY--------------
------------------------------------------------------------------------
-----------------------------------N-E-DE-------EIA---------------------
-Y----------SWVREYHWDV------RA--------------D-DA------------------------
----------------------------------------------RNTY---------------------V
FCL------------------------GK------D---------D--------------VR----------
----------------FMPIH-T-KLL---------------------------------------LQKK-K
A--------REG----R------------A-K-----------------DE-------LEN-DFAVPAS---
------VS---------------------VRYV--------P--------------------PT------P-
-------EE---E------------------------E-AR-AI-------DR-------------------
R--------NLME
>EP00247_Physcomitrium_patens_P037880_XP_024394131.1_protein_PAF1_homolog_Physcomitrella_patens/214-570
FL-CK--------------------IKFRNDL----------------------------------------
-----------PD-STAQ----PKLMHIN----T-D-K------D-RYTR-----Y-------Q-F---T--
S-LEK------NWKH-----------------------KLH-VEP--DLGI---PLDL--------L-D---
------------------ISN-Y-K--------------------------K-ID---------------AS
-----------------------------------V-P--LD---PEDAALL-L------------DD----
-------E---------------VKVK---------------------------------------------
----------K-D-----------------------------------SSG--IR-----------K---KD
R---P------------------T------------------D-K-G-V--------AWLVK------TQY-
-VS-PIN-LDPAK-------QA----------MTEK--Q------------AKDLR---EQ-REG------R
RID-----------------VE-A--GN--DRQ--QQ--------IEAIE--------ESF-R-------AA
------------------------------KQ----L------P----------------K--H--LT--K-
-P-E-LEPVEILPLLPDFE---------RMGD------------------QYVHMVF-DT-DPL-TDA----
----PGLT-----DLD-Q-------------------------DAR-------L-----EIESR--------
------------------------------------------------------------------------
--------------A-------I--V--------K-S------F----------TIAT-SDES---------
------------------------------------KP-------E------KFIG--------YMVPKP--
-----D---------------E--L--------D----------------R----NFY--------------
------------------------------------------------------------------------
-----------------------------------D-D-EE-------EIQ---------------------
-Y----------TWVREYHWDI------RP--------------D-DSK-----------------------
------------------------------------------------NF---------------------V
FCF------------------------SE------D---------A--------------VH----------
----------------YLPLG-T-KLV---------------------------------------LQKK-K
A--------KDG----K------------S-K-----------------YD-------TEDRDFPVPAS---
------VT---------------------VIRR--------D--------------------PT------Q-
-------DE---E------------------------D-IR-ED-------AR-------------------
E--------KFME
>EP00248_Marchantia_polymorpha_P004522_PTQ30542.1_hypothetical_protein_MARPO_0123s0029_Marchantia_polymorpha/323-680
FL-CK--------------------IRFRNEL----------------------------------------
-----------PD-AISQ----PKLMHIN----N-D-K------D-QYTK-----Y-------T-I---T--
T-LEK------NYKH-----------------------KLF-VEP--DLGI---PLDL--------L-D---
------------------LSE-Y-N--------------------------A-PR---------------VK
-----------------------------------P-P--MD---PEDAVLL-V------------DD----
-------E---------------VVNR---------------------------------------------
----------K-E-----------------------------------PLS--MR-----------K---KD
R---P------------------T------------------D-K-G-V--------AWLVK------TQY-
-IS-PLS-LDPAK-------QS----------MTEK--Q------------AKELR---EQ-REG------E
RL------------------LR-D--LN--DRD--QQ--------IQAIE--------ESF-K-------VS
------------------------------KQ----P------P----------------V--H--QT--K-
-P-E-LEAVEVWPLLPDFD---------RWGD------------------QFVHMIF-DT-DPT-GES----
----AQLS-----KLD-I-------------------------EMR-------D-----EIEAR--------
------------------------------------------------------------------------
--------------A-------I--V--------K-S------Y----------VLPPPSEDQ---------
------------------------------------KP-------E------KFVA--------YLIPKA--
-----E---------------E--L--------D----------------K----DIY--------------
------------------------------------------------------------------------
-----------------------------------E-E-DD-------DIQ---------------------
-Y----------TWVREYHWDL------RA--------------D-HQ------------------------
----------------------------------------------ESTY---------------------V
FCF------------------------GE------D---------S--------------VT----------
----------------YLPLP-S-KLI---------------------------------------LQKK-K
A--------KEG----R------------P-K-----------------EE------DFDN-QFPVPSR---
------VT---------------------VHRR--------D--------------------LT------D-
-------EE---L------------------------R-AR-DE-------AK-------------------
H--------AFME
>EP00249_Psilotum_nudum_P017768_c26480_g1_i2_orf_617-3121/432-791
FL-CK--------------------IRFRNEL----------------------------------------
-----------PD-PLAQ----PKLLHGT----I-E-K------D-QYTK-----Y-------M-V---T--
S-LEN------SYKH-----------------------RLL-VEP--DLGI---PLDL--------L-D---
------------------ITV-Y-N--------------------------A-PK---------------VK
-----------------------------------P-P--MD---PEDEELL-V------------DD----
-------E---------------FTPT---------------------------------------------
------------K-----------------------------------VDS--IR-----------K---KD
R---P------------------T------------------D-K-G-V--------AWLVK------TQY-
-IS-PVS-LDHAK-------QP----------LTEK--Q------------AKELK---ER-REG------R
GDF-----------------LE-T--LN--DRE--QQ--------IQSIE--------ESF-I-------VA
------------------------------KD----R------P----------------V--H--QT--K-
-P-G-LEPVEILPLLPDFD---------RLDD------------------QLVHIVF-DG-EPT-VDS----
----ELHS-----KLD-T-------------------------SLR-------E-----ELESK--------
------------------------------------------------------------------------
--------------A-------I--M--------K-S------F----------VLPG-TETQ---------
------------------------------------RP-------E------KFLA--------YMVPKI--
-----E---------------E--V--------V----------------R----DIYD-------------
------------------------------------------------------------------------
----------------------------------DD-D-DD-------EIQ---------------------
-Y----------TWVREYHWDI------RA--------------E-DAH-----------------------
---------------------------------------------NTLTY---------------------L
FSF------------------------GE------E---------S--------------AR----------
----------------YLPLG-T-KLT---------------------------------------VQKK-K
A--------KEG----R------------S-K-----------------DE-------VES-QYAIPSS---
------VT---------------------VRRR--------G--------------------VA------H-
-------EE---E------------------------Q-EM-GR-------QR-------------------
H--------SLME
>EP00250_Pteridium_aquilinum_P016737_c23266_g1_i1_orf_1-1851/216-571
FV-CK--------------------VKFRNEL----------------------------------------
-----------PD-PVSQ----PKLLQVN----N-D-R------D-RYCK-----Y-------S-I---T--
S-LEK------NQKH-----------------------RLL-VDS--DLGI---PLDL--------L-D---
------------------ISI-Y-N--------------------------A-PK---------------VR
-----------------------------------P-P--MD---PEDEELL-R------------DD----
-------E---------------KLPS---------------------------------------------
----------A-K-----------------------------------TES--IR-----------R---KD
R---P------------------T------------------D-K-G-V--------AWLVK------TQY-
-IS-PIN-LDPAK-------QA----------LTEK--Q------------AKELK---EI-REG------K
RDF-----------------LE-S--LN--DRE--HQ--------IRSIQ--------ESF-R-------VA
------------------------------QQ----I------P----------------V--H--QT--K-
-P-N-LEPVEILPLLPDFK---------RQSS------------------RFTHITF-DG-EPT-ADS----
----ELHN-----KLD-H-------------------------AVR-------E-----ELEAL--------
------------------------------------------------------------------------
--------------A-------I--L--------K-T------Y----------TLSD-TETG---------
------------------------------------KQ-------E------RFLA--------YMVPKV--
-----E---------------E--L--------I----------------S---------------------
------------------------------------------------------------------------
-------------------------------------D-DN-------EMS---------------------
-Y----------TWMREYLIEA------RP--------------D-ETQ-----------------------
---------------------------------------------NFSTY---------------------V
FTF------------------------GE------D---------S--------------AQ----------
----------------YLPLQ-Q-KVS---------------------------------------LQKK-K
A--------KER-----------------V-K-----------------EE-------FEN-TFAVPSS---
------VT---------------------VRRG--------EVD------------------MA------Q-
-------DE---E------------------------E-ER-TA-------RR-------------------
Q--------SRPE
>EP00252_Welwitschia_mirabilis_P018382_TRINITY_DN4085_c0_g1_i1.p1_TRINITY_DN4085_c0_g1_TRINITY_DN4085_c0_g1_i1.p1_ORF_type_complete_len_791_score_217.66_TRINITY_DN4085_c0_g1_i1_603-2975/393-741
FV-CK--------------------MLFRNEL----------------------------------------
-----------PD-PTAQ----PKLLSIN----S-Y-K------D-RFTK-----Y-------A-V---T--
S-LEK------SYKP-----------------------KLY-VEP--DLGI---PLDL--------L-D---
------------------LSV-Y-N--------------------------P-PR---------------MK
-----------------------------------Q-P--MD---PEDEELL-R------------DD----
-------E---------------AVTP---------------------------------------------
----------N-K-----------------------------------FEG--IR-----------R---KE
R---P------------------T------------------D-Q-G-V--------AWLVK------TQY-
-IS-PIS-LDHS---------------------TKQ--Q------------AKQLR---EH-KEG------L
RSY-----------------LD-T--LN--NRE--KK--------IQAIE--------ESF-R-------VS
------------------------------KL----R------P----------------V--H--QT--K-
-P-G-LEPVEIFPLFPDFE---------RWDD------------------HLVLSSF-DG-ETT-AEA----
-----TYN-----KLE-P-------------------------SLR-------D-----ELESR--------
------------------------------------------------------------------------
--------------A-------V--M--------K-S------F----------THVG-SDPS---------
------------------------------------KP-------D------KFLG--------YMVPAL--
-----E---------------E--L--------I----------------D----GGI--------------
------------------------------------------------------------------------
---------------------------------------EE-------DIS---------------------
-Y----------TWLREYHWEL------RA--------------E-DAK-----------------------
---------------------------------------------NPVTF---------------------V
ITF------------------------GE------D---------A--------------AR----------
----------------YLPLP-T-KLN---------------------------------------LQKR-R
T---------------R------------C-N-----------------ED-------VEN-QFPVPQS---
------VT---------------------VRNR--------P--------------------LT------H-
-------RE---E------------------------E-FR-DA-------GR-------------------
A--------RLME
>EP00254_Amborella_trichopoda_P016397_XP_020517235.1_protein_PAF1_homolog_isoform_X1_Amborella_trichopoda/287-643
FL-CK--------------------LKFRNEL----------------------------------------
-----------PD-PTAQ----PKLLALN----T-D-K------DHRYSK-----Y-------T-I---T--
S-LEK------LHKP-----------------------KLF-VEP--DLGI---PLDL--------L-D---
------------------ISV-Y-N--------------------------T-PS---------------VR
-----------------------------------P-R--LA---PEDEELL-R------------DG----
-------E---------------VATP---------------------------------------------
----------V-K-----------------------------------QDG--IR-----------R---KD
R---P------------------T------------------E-K-G-V--------SWLVK------TQY-
-IS-PLS-LDQAK-------LS----------ITEK--Q------------AKELR---ES-REG------R
NHF-----------------LE-N--LN--NRE--KQ--------IQAIE--------ESF-K-------AS
------------------------------KL----P------P----------------I--H--QT--K-
-P-G-LQPVEIMPLLPDFE---------RYED------------------RYVMISF-DG-DPV-ADL----
----EAYN-----KLD-R-------------------------ATH-------D-----ELESR--------
------------------------------------------------------------------------
--------------A-------I--M--------K-S------F-----------VSG-TDSS---------
------------------------------------KP-------E------KFLA--------YLVPGP--
-----E---------------E--L--------T----------------K----DMY--------------
------------------------------------------------------------------------
-----------------------------------D-E-HE-------DID---------------------
-F----------SWIREYHWDV------RG--------------D-DAE-----------------------
---------------------------------------------DPTTY---------------------L
VNF------------------------EE------G---------G--------------AR----------
----------------YLPLP-T-KLV---------------------------------------LRRR-R
I---------DG----R------------S-G-----------------HD-------IET-HYPVPSR---
------VT---------------------VRRR--------S---------------------T------V-
-------AT---N------------------------E-LK-ES-------GR-------------------
A--------PSMH
>EP00255_Erythranthe_guttata_P007795_XP_012835057.1_PREDICTED_protein_PAF1_homolog_Erythranthe_guttata/47-393
--------------------------QFRNEL----------------------------------------
-----------PD-PSAK----AKLLVMK----R-D-P------D-RYCK-----Y-------Q-I---T--
S-LEK------NWKP-----------------------QLY-VEP--DLGI---PLDL--------L-D---
------------------LSV-Y-N--------------------------P-PK--------------GER
-----------------------------------I-P--LD---PEDEELL-R------------DD----
-------D---------------PITP---------------------------------------------
----------I-K-----------------------------------TDG--IK-----------A---KE
R---P------------------T------------------D-K-G-V--------SWLVK------TQY-
-IS-PLS-MDSAK-------HS----------LTEK--Q------------AKELR---ES-R-G------R
NL------------------LE-K--LN--SRE--RK--------IQDIT--------ASF-E-------AS
------------------------------KS----K------P----------------V--H--AV--N-
-R-Q-LEPKRVLPLFPDFD---------RFDD------------------QFVVANF-DN-APT-ADS----
----EVYR-----KLN-A-------------------------VDR-------D-----EYEHK--------
------------------------------------------------------------------------
--------------A-------I--M--------R-S------Y----------GSSS-SDPN---------
------------------------------------KS-------D------KFLA--------YMVPSV--
-----D---------------E--I--------E----------------K----DIY--------------
------------------------------------------------------------------------
-----------------------------------D-E-NE-------DVS---------------------
-Y----------SWVREYNWDM------RS--------------D-NVD-----------------------
---------------------------------------------DPTTY---------------------L
VSF------------------------DE------S---------K--------------AK----------
----------------YLPLP-T-KLI---------------------------------------LRKK-R
A--------RDG----K------------S-G-----------------DE-------VE--QFPVPRS---
------VT---------------------VRRR--------T---------------------S------V-
-------SV---V------------------------E-LR-DE-------ED-------------------
E------------
>EP00256_Glycine_max_P007578_NP_001352038.1_protein_PAF1_homolog_Glycine_max/273-622
FL-CK--------------------LKFRNEL----------------------------------------
-----------PD-PSAQ----PKLMSFK----K-D-K------D-QYAK-----Y-------T-I---T--
S-LEK------MYKP-----------------------KLF-VEP--DLGI---PLDL--------L-D---
------------------LSV-Y-N--------------------------P-PR---------------VR
-----------------------------------P-P--LA---PEDEELL-R------------DD----
-------E---------------AATP---------------------------------------------
----------I-K-----------------------------------KDG--IK-----------R---KE
R---P------------------T------------------D-K-G-V--------AWLVK------TQY-
-IS-PLS-MESTK-------QS----------LTEK--Q------------AKELR---EM-K-G------R
GI------------------LD-N--LN--SRE--RQ--------IREIQ--------ASF-E-------AA
------------------------------KS----D------P----------------V--H--AT--N-
-K-D-LYPVEVMPLLPDFD---------RYDD------------------QFVVAAF-DN-APT-ADS----
----EMYA-----KMN-K-------------------------SVR-------D-----AFESK--------
------------------------------------------------------------------------
--------------A-------V--M--------K-S------Y----------VATG-LDPA---------
------------------------------------NP-------E------KFLA--------YMAPAP--
-----G---------------E--L--------S----------------K----DIY--------------
------------------------------------------------------------------------
-----------------------------------D-E-NE-------DVS---------------------
-Y----------SWIREYHWDV------RG--------------D-DAD-----------------------
---------------------------------------------DPTTF---------------------L
VAF------------------------DE------S---------E--------------AR----------
----------------YLPLP-T-KLV---------------------------------------LRKK-R
A--------KEG----R------------S-G-----------------DE-------VE--QCPVPAR---
------VT---------------------VRRR--------S---------------------S------V-
-------AA---I------------------------E-RK-DS-------GV-------------------
-------------
>EP00257_Ricinus_communis_P003613_XP_002515964.1_protein_PAF1_homolog_Ricinus_communis/274-626
FL-CK--------------------LKFRNEL----------------------------------------
-----------PD-PSAQ----PKLMTMK----R-D-K------D-RFTK-----Y-------T-I---T--
S-LEK------MYKP-----------------------QLF-VEP--DLGI---PLDL--------L-D---
------------------LSV-Y-N--------------------------R-PP--------A-----SER
-----------------------------------P-P--LD---PEDEELL-R------------DD----
-------E---------------AVTP---------------------------------------------
----------V-K-----------------------------------REG--LK-----------I---KE
R---P------------------T------------------D-K-G-V--------SWLVK------TQY-
-IS-SLS-TDSTK-------QS----------MTEK--Q------------AKELR---ER-KGG------H
NL------------------LK-N--LN--NRE--SQ--------IKEIE--------ASF-E-------AC
------------------------------KL----T------P----------------V--H--AT--N-
-K-N-LKPVEILPLIPDFD---------RYED------------------KFVTVAF-DN-APT-ADS----
----EIYS-----KLD-S-------------------------SVR-------E-----ACESR--------
------------------------------------------------------------------------
--------------A-------V--M--------K-A------C----------VATG-SDPA---------
------------------------------------NP-------E------KFLA--------YMAPSP--
-----N---------------E--L--------S----------------K----DMY--------------
------------------------------------------------------------------------
-----------------------------------D-E-NE-------DIS---------------------
-Y----------NWVREYHWDV------QG--------------D-GGN-----------------------
---------------------------------------------DPTTF---------------------L
VSF------------------------DE------D---------A--------------AR----------
----------------YVPLP-T-KIN---------------------------------------LRKK-R
A--------REG----R------------S-G-----------------DE-------VE--HFPAPSS---
------VT---------------------VRRR--------P---------------------T------A-
-------AA---R------------------------E-LR-DS-------AG-------------------
-------------
>EP00258_Populus_trichocarpa_P027445_XP_024443464.1_protein_PAF1_homolog_Populus_trichocarpa/282-631
FL-CK--------------------LKFRNEL----------------------------------------
-----------PD-LSAQ----PKLMPLK----R-D-K------D-RYTK-----Y-------T-I---T--
S-LEK------MYKP-----------------------QLY-VEP--DLGI---PLDL--------L-D---
------------------LSV-Y-N--------------------------P-PS---------------IR
-----------------------------------P-P--LA---PEDEELL-R------------DD----
-------E---------------TVAP---------------------------------------------
----------V-K-----------------------------------RDG--IR-----------R---KE
R---P------------------T------------------D-K-G-V--------SWLVK------TQY-
-IS-PLS-MESTK--------S----------LNKN--Q------------AKELR---EM-KGG------R
NL------------------LD-N--LN--NRE--RQ--------IKEIQ--------ASF-E-------AN
------------------------------KL----P------P----------------V--H--AT--N-
-K-N-LHPIEVLPLLPDFD---------RYED------------------KFVTATF-DG-APT-VDA----
----ENYN-----KFD-S-------------------------SDR-------E-----AYESR--------
------------------------------------------------------------------------
--------------A-------I--M--------K-A------C----------VATG-SDPT---------
------------------------------------NP-------E------KFLA--------YMVPSP--
-----D---------------E--M--------S----------------K----DMH--------------
------------------------------------------------------------------------
-----------------------------------D-E-SE-------DIS---------------------
-Y----------SWIRGYHWDI------RG--------------D-DAN-----------------------
---------------------------------------------DPTTF---------------------L
VSF------------------------DE------A---------E--------------AR----------
----------------YLPLP-T-KIN---------------------------------------LTKR-R
A--------REG----R------------S-G-----------------DE-------IE--HFSVPSR---
------VT---------------------VRKR--------A---------------------I------A-
-------AT---I------------------------E-QR-NL-------GA-------------------
-------------
>EP00260_Arabidopsis_thaliana_P025561_NP_178091.2_hydroxyproline-rich_glycoprotein_family_protein_Arabidopsis_thaliana/194-543
FI-CK--------------------LKFRNEL----------------------------------------
-----------PD-PSAQ----LKLMTIK----R-D-K------D-QFTK-----Y-------T-I---T--
S-LEK------LWKP-----------------------KIF-VEP--DLGI---PLDL--------L-D---
------------------LSV-Y-N--------------------------P-PK---------------VK
-----------------------------------A-P--LA---PEDEELL-R------------DD----
-------D---------------AVTP---------------------------------------------
----------I-K-----------------------------------KDG--IR-----------R---KE
R---P------------------T------------------D-K-G-M--------SWLVK------TQY-
-IS-SIN-NESAR-------QS----------LTEK--Q------------AKELR---EM-KGG------I
NI------------------LH-N--LN--NRE--RQ--------IKDIE--------ASF-E-------AC
------------------------------KS----R------P----------------V--H--AT--N-
-K-N-LQPVEVLPLLPYFD---------RYDE------------------QFVVANF-DG-API-ADS----
----EFFG-----KLD-P-------------------------SIR-------D-----AHESR--------
------------------------------------------------------------------------
--------------A-------I--L--------K-S------Y----------VVAG-SDTA---------
------------------------------------NP-------E------KFLA--------YMVPSL--
-----D---------------E--L--------S----------------K----DIH--------------
------------------------------------------------------------------------
-----------------------------------D-E-NE-------EIS---------------------
-Y----------TWVREYLWDV------QP----------------NAN-----------------------
---------------------------------------------DPGTY---------------------L
VSF------------------------DN------G---------T--------------AS----------
----------------YLPLP-M-RLN---------------------------------------LRKK-R
A--------REG----R------------S-S-----------------DE-------IE--HFPVPSR---
------VT---------------------VRRR--------S---------------------T------V-
-------SV---I------------------------E-HK-DS-------GV-------------------
-------------
>EP00261_Vitis_vinifera_P008843_XP_002278075.3_PREDICTED_protein_PAF1_homolog_Vitis_vinifera/307-657
FL-CK--------------------LKFRNEL----------------------------------------
-----------PD-PTAQ----PKLMALK----T-D-K------D-RFTK-----Y-------T-I---T--
S-LEK------MHKP-----------------------QLF-VEP--DLGI---PLDL--------L-D---
------------------LSV-Y-N--------------------------P-PS---------------VR
-----------------------------------R-P--LD---PEDEELL-R------------DD----
-------E---------------SVTP---------------------------------------------
----------V-K-----------------------------------KEG--IK-----------K---KE
R---P------------------T------------------D-K-G-V--------SWLVK------TQY-
-IS-PLS-TESTK-------QS----------LTEK--Q------------AKELR---ET-KGG------R
NI------------------LE-N--FN--SRE--RK--------IQNIE--------AAF-A-------AS
------------------------------KI----T------P----------------V--H--ST--N-
-K-S-LKPVEILPLLPDFA---------RYDD------------------SFVVASF-DS-APT-ADS----
----EIYS-----KLD-K-------------------------TVR-------D-----SHESQ--------
------------------------------------------------------------------------
--------------A-------I--L--------K-S------Y----------MATG-SDPS---------
------------------------------------KP-------E------KFLA--------YMAPSP--
-----D---------------E--L--------S----------------K----DIY--------------
------------------------------------------------------------------------
-----------------------------------D-E-NE-------DTS---------------------
-Y----------SWVREYHWDV------RG--------------D-DAD-----------------------
---------------------------------------------DPTTY---------------------L
VSF------------------------NK------T---------D--------------AR----------
----------------YLPLP-T-KLL---------------------------------------LRKK-R
A--------KEG----R------------S-S-----------------DE-------VE--HFPVPSK---
------VT---------------------VRQR--------P---------------------N------V-
-------AA---I------------------------E-LK-DE-------EV-------------------
-------------
>EP00262_Sarcandra_glabra_P000676_TRINITY_DN10810_c0_g2_i1.p1_TRINITY_DN10810_c0_g2_TRINITY_DN10810_c0_g2_i1.p1_ORF_type_5prime_partial_len_554_score_130.08_TRINITY_DN10810_c0_g2_i1_3-1664/153-507
FL-CK--------------------LKFRNEL----------------------------------------
-----------PD-PTAQ----PKLLSLN----T-N-K------D-QYTK-----Y-------T-I---T--
S-LEK------MHKP-----------------------KLF-VEP--DLGI---PLDL--------L-D---
------------------ISV-Y-N--------------------------T-PQ---------------IR
-----------------------------------P-P--LA---PEDEELL-R------------DG----
-------E---------------FATP---------------------------------------------
----------V-K-----------------------------------QDG--IR-----------R---KD
R---P------------------T------------------D-K-G-V--------SWLVK------TQY-
-IS-PLS-MEAAK-------LS----------ITEK--Q------------AKELR---ET-REG------R
NLF-----------------LE-N--LN--NRE--KQ--------IQAIE--------ESF-K-------AS
------------------------------KL----R------P----------------V--H--QT--N-
-P-S-LEPVEILPLLPDFD---------RYDD------------------RFVMAAF-DG-DPT-ADS----
----EIYS-----KLD-R-------------------------SVR-------D-----EQESQ--------
------------------------------------------------------------------------
--------------A-------I--M--------K-S------F----------VVSG-SDPA---------
------------------------------------KP-------E------KFLA--------YMVPAP--
-----D---------------E--L--------S----------------K----DMY--------------
------------------------------------------------------------------------
-----------------------------------D-E-HE-------DIL---------------------
-Y----------SWVREYHWDV------RG--------------D-DAD-----------------------
---------------------------------------------DPTTY---------------------L
VSF------------------------DE------E---------A--------------AR----------
----------------YLPLP-T-RLV---------------------------------------LQKK-R
A--------KEG----R------------S-S-----------------DE-------VE--HFPVPSS---
------VT---------------------VRQG--------S---------------------A------V-
-------AA---V------------------------E-LK-DS-------GA-------------------
SN------G----
>EP00264_Hordeum_vulgare_P196920_HORVU3Hr1G001430.3_pep_chromosome_IBSC_v2_chr3H_3242697_3249583_1_gene_HORVU3Hr1G001430_transcript_HORVU3Hr1G001430.3_gene_biotype_protein_coding_transcript_biotype_protein_coding_description_Predicted_protein_Source_UniPr/239-592
FL-CK--------------------HKFRNEL----------------------------------------
-----------PD-PSAQ----LKWLPLN----K-D-K------D-RYTK-----Y-------R-V---T--
S-LEK------NYMP-----------------------KMI-VPE--DLGI---PLDL--------L-D---
------------------MSV-Y-N--------------------------P-PS---------------VQ
-----------------------------------R-P--LA---PEDQELL-R------------DD----
-------E---------------VLTP---------------------------------------------
----------V-K-----------------------------------PEG--IR-----------K---KE
R---P------------------T------------------D-K-G-M--------SWLVK------TQY-
-IS-PLT-TDAAK-------MS----------ITEK--Q------------AKERR---ES-REG------R
DNV-----------------LE-N--LN--DRQ--KR--------IKAIA--------ESF-K-------AA
------------------------------KS----R------P----------------V--H--QT--K-
-R-G-MEPEFVLPLVPDFD---------RYND------------------PFVMVNF-DG-DPT-ADS----
----EQYT-----KLE-R-------------------------SVR-------D-----ECESQ--------
------------------------------------------------------------------------
--------------A-------L--M--------K-S------F----------QVSG-SDPA---------
------------------------------------KQ-------E------RFLA--------YMAPAP--
-----H---------------E--L--------V----------------K----DFD--------------
------------------------------------------------------------------------
-----------------------------------D-E-NE-------DFQ---------------------
-Y----------SWIREYHWEV------RG--------------D-DKQ-----------------------
---------------------------------------------DPTTY---------------------L
VSF------------------------DD------D---------D--------------AK----------
----------------YLPLP-T-KLV---------------------------------------LQKK-K
A--------KEG----R------------T-G-----------------DE-------IE--HFPVPSR---
------IN---------------------VSRT--------A---------------------H------G-
-------DE---M------------------------E-HG-ESS------SM-------------------
H------------
>EP00266_Sorghum_bicolor_P004704_XP_002445079.1_protein_PAF1_homolog_Sorghum_bicolor/251-604
FL-CK--------------------HKFRNEL----------------------------------------
-----------PD-PSAQ----LKWLPLN----K-D-K------D-RYTK-----Y-------R-I---T--
S-LEK------NYIP-----------------------KMI-VPD--DLGI---PLDL--------L-D---
------------------MSV-Y-N--------------------------P-PD---------------VQ
-----------------------------------P-R--MA---PEDEELL-R------------DD----
-------E---------------VLTP---------------------------------------------
----------I-K-----------------------------------QEG--IR-----------K---RE
R---P------------------T------------------D-Q-G-V--------SWLVK------TQY-
-IS-PLS-TDAAK-------MS----------LTEK--Q------------AKERR---ES-REG------R
NAF-----------------LD-N--LN--DRE--KQ--------IKAIE--------ESF-K-------AA
------------------------------KS----R------P----------------V--H--QT--K-
-R-G-MQAEWVMPLLPDFD---------RYEE------------------PFVMVNF-DG-DPT-ADS----
----EQYN-----KLE-R-------------------------SVR-------D-----ECESR--------
------------------------------------------------------------------------
--------------A-------V--M--------K-S------F----------SVSG-SDPT---------
------------------------------------KQ-------E------KFLA--------YMAPAP--
-----H---------------E--L--------T----------------R----DL---------------
------------------------------------------------------------------------
-----------------------------------D-D-DD-------DIQ---------------------
-Y----------SWLREYHWDV------RG--------------D-DKD-----------------------
---------------------------------------------DPTTY---------------------L
VTF------------------------DKE-----E---------G--------------AK----------
----------------YLPLP-T-KLV---------------------------------------LQKK-K
A--------KEG----R------------S-G-----------------DE-------IE--HFPVPSR---
------IT---------------------VSKT--------A---------------------H------G-
-------GT---M------------------------E-RG-ESS------GL-------------------
H------------
>EP00268_Persea_americana_P053589_TRINITY_DN6079_c1_g1_i3.p1_TRINITY_DN6079_c1_g1_TRINITY_DN6079_c1_g1_i3.p1_ORF_type_complete_len_720_score_178.97_TRINITY_DN6079_c1_g1_i3_252-2411/318-674
FL-CK--------------------LKFRNEL----------------------------------------
-----------PD-PTDQ----PKLLAFN----T-N-K------D-QYTK-----Y-------T-I---T--
S-LEK------MHKP-----------------------KLF-VEP--DLGI---PLDL--------L-D---
------------------ISV-Y-N--------------------------T-PK---------------AR
-----------------------------------Q-P--LA---PEDEELL-Q------------DD----
-------E---------------AVTP---------------------------------------------
----------I-K-----------------------------------LNG--IR-----------R---KD
R---P------------------T------------------D-K-G-V--------SWLVK------TQY-
-IS-PLS-TDSAK-------TS----------ITEK--Q------------AKELR---ET-REG------R
NLF-----------------LE-N--LN--NRE--KQ--------IQAIE--------ESF-K-------AA
------------------------------KL----A------P----------------V--H--QT--N-
-P-N-LKPVEILPLLPNFD---------RYED------------------KFVMVAF-DS-EPT-ADT----
----KLYR-----HLN-Q-------------------------SVR-------D-----EHESR--------
------------------------------------------------------------------------
--------------A-------I--M--------K-S------F----------VASG-SDPA---------
------------------------------------KS-------E------KFLA--------YMAPAP--
-----D---------------E--L--------S----------------K----DMD--------------
------------------------------------------------------------------------
-----------------------------------D-E-QE-------DMS---------------------
-Y----------SWVREYHWDV------RG--------------D-DAD-----------------------
---------------------------------------------DPTTY---------------------L
VSL------------------------DE------N---------A--------------AS----------
----------------YLPLP-T-RLV---------------------------------------LQKK-R
A--------KEG----R------------S-G-----------------DE-------VE--HYPVPSR---
------VT---------------------VRRG--------S---------------------V------V-
-------SV---E------------------------E-VK-DSV------GV-------------------
---------SSSH
>EP00269_Selaginella_moellendorffii_P014318_XP_024514964.1_protein_PAF1_homolog_isoform_X1_Selaginella_moellendorffii/202-567
FL-CK--------------------IKFRNEL----------------------------------------
-----------PD-PVSQ----PKLLRIY----N-D-K------D-RYSK-----Y-------S-I---T--
S-MEK------TFKH-----------------------KLY-VEP--DLGI---PLDL--------L-D---
------------------LSV-Y-N--------------------------P-PK---------------TK
-----------------------------------A-P--LD---PADAELL-V------------DD----
-------E---------------VGVK---------------------------------------------
----------Q-K-----------------------------------AEL--AR-----------R---KE
R---P------------------T------------------D-K-G-V--------AWLVK------TTY-
-IS-PVS-MDPAK-------QS----------LTEK--Q------------AKELR---EQ-KEG------R
KG---------------------P--IN--DRD--HQ--------IQAIE--------ETF-R-------VS
------------------------------KM----E------P----------------V--H--QT--K-
-P-E-LKPVEVLPLLPDFS---------RCGD------------------QFVHVVF-DT-EPT-GDS----
----ELYS-----KLD-R-------------------------NTR-------D-----YLESR--------
------------------------------------------------------------------------
--------------A-------V--V--------K-S------Y----------SLPK-ED-G---------
------------------------------------KT-------E------KFLG--------YMVPKL--
-----D---------------E--VFF----IHSVI-------FQTCVFCT----QAH--------------
------------------------------------------------------------------------
-----------------------------------D-D-DD-------EIP---------------------
-Y----------TWIREYQWDV------RG--------------E-DA------------------------
----------------------------------------------RNNY---------------------V
FCF------------------------GK------D---------A--------------VQ----------
----------------YLPIS-S-KLI---------------------------------------LHKK-K
A--------REG----R------------S-K-----------------DD-------VDN-QFLVPSS---
------VT---------------------VRRR--------D--------------------LT------E-
-------EE---E------------------------D-QR-ES-------MR-------------------
R--------IFMD
>EP00270_Netrium_digitus_P011599_TRINITY_DN3704_c0_g1_i3.p1_TRINITY_DN3704_c0_g1_TRINITY_DN3704_c0_g1_i3.p1_ORF_type_5prime_partial_len_437_score_127.79_TRINITY_DN3704_c0_g1_i3_3-1313/23-396
FI-CK--------------------INFSNRL----------------------------------------
-----------PD-ATAQ----PKLLPLK----V-E-R------D-RYSS-----Y-------S-V---T--
W-LER------HHQH-----------------------KLH-VES--DLGI---PLDL--------L-D---
------------------MAA-Y-NTP------------------------P-PS---------------QR
-----------------------------------P-P--LH---PADAELL-Q------------DV----
-------M---------------PGGAG--------------------------------------------
--------G-SERRMVGEGVV--------------------------GGGT--LK-----------V---KD
R---P------------------T------------------D-K-G-L--------NWLVH------TQY-
-IS-PVD-LSDAP-------KK-----KA---LNEK--E------------AKLLA---LQ-LEL-------
------------------ADEE-R--FN--SRE--GQ--------LAFIE--------ESF-E-------AA
------------------------------NQ----R------P----------------V--H--PT--N-
-P-E-LQPVEILPVLPNLD---------RLGD------------------QFIHLVF-DS-DPL-DES----
----DRRH-----EPT---------------------------EVK-------Q-----SLQEK--------
------------------------------------------------------------------------
--------------A-------L--M--------K-S------F----------KMPV-PEDGG--------
-----------------------------------AAP-------Q------SFVS--------YMVPSS--
-----S---------------Q--L--------G----------------R---------------------
------------------------------------------------------------------------
---------------------------------ELD-V-GD-------EED---------------------
-Y----------DWIREYHWTV------SK--------------S-DIG-----------------------
----------------------------------------------KGTF---------------------L
FCF------------------------ED------D---------Q--------------VT----------
----------------YFPLS-T-KLM---------------------------------------VRKL-K
A--------QEGG---K------------G-K-----------------GE------AERA-EFPVPSR---
------VT---------------------VRRR--------E--------------------RT------D-
-------ME---E------------------------E-GR-ER-------AR-------------------
R--------RLLE
>EP00271_Cylindrocystis_brebissonii_P014580_TRINITY_DN35969_c0_g1_i1.p1_TRINITY_DN35969_c0_g1_TRINITY_DN35969_c0_g1_i1.p1_ORF_type_3prime_partial_len_821_score_232.17_TRINITY_DN35969_c0_g1_i1_600-3059/390-756
FI-CK--------------------TRFTNEL----------------------------------------
-----------PQ-PCFA----PKWLFIH----Q-D-K------D-RYCK-----Y-------A-L---T--
S-LER------NYKY-----------------------KLH-VEP--DLGI---PLDL--------L-D---
------------------MSA-Y-N--------------------------A-PP--------A-----SER
-----------------------------------P-P--LD---PEDKELL-R------------DD----
-------M---------------ASFA---------------------------------------------
---P----Q-K-K-----------------------------------PPA--MK-----------V---KD
R---P------------------T------------------G-E-G-L--------NWLVH------TQY-
-IA-PAD-TDMPL-------KK---------VLTEG--E------------TKRQK---EE-QER-------
-------------------ETL-A--LD--SRE--EE--------LQAIE--------ESF-R-------AA
AA---------------------------WAA----A------P----------------K--H--PT--N-
-P-T-IYPVEILPIVPNLD---------RYGE------------------QCVQAVF-DA-DPM-KDS----
----VKHQ-----HLD-Q-------------------------DAK-------D-----AFESR--------
------------------------------------------------------------------------
--------------A-------I--M--------K-S------F----------KMPA-TETE---------
------------------------------------PA-------R------AFAA--------YMVPQVA-
----VE---------------E--L--------E----------------R---------------------
------------------------------------------------------------------------
---------------------------------EPE-V-GE-------DVE---------------------
-F----------DWIREYHWTV------IK--------------P-EHG-----------------------
----------------------------------------------RSQY---------------------V
LCV------------------------GS------D---------A--------------VS----------
----------------YVPLS-S-KLV---------------------------------------VRKL-K
A--------AVG----R------------A-K-----------------DPE----AERPE-DFPIPER---
------VC---------------------VRKR--------K--------------------FT------E-
-------AE---E------------------------Q-HR-ED-------TR-------------------
E--------RQLE
>EP00274_Cyanoptyche_gloeocystis_P005352_CAMPEP_0196662308_NCGR_PEP_ID_MMETSP1086-20130531_48115_1_TAXON_ID_77921_ORGANISM_"Cyanoptyche_gloeocystis_Strain_SAG4.97"_LENGTH_138_DNA_ID_CAMNT_0041997607_DNA_START_1_DNA_END_412_DNA_ORIENTATION_-/51-138
FL-CR--------------------IKFRNTL----------------------------------------
-----------PD-IPFD----PKFRHYP----V-D-A------E-RFIK-----Y-------K-P---T--
L-LEK------GYKH-----------------------TIH-TDP--DLAI---PIDL--------I-D---
------------------PNF-Y-V--------------------------V-PP---------------NH
PK---------------------------------A-A--LA---AEDQELL-E------------EA----
-------G---------------X------------------------------------------------
------------------------------------------------------------------------
------------------------------------------------------------------------
------------------------------------------------------------------------
------------------------------------------------------------------------
------------------------------------------------------------------------
------------------------------------------------------------------------
------------------------------------------------------------------------
------------------------------------------------------------------------
------------------------------------------------------------------------
------------------------------------------------------------------------
------------------------------------------------------------------------
------------------------------------------------------------------------
------------------------------------------------------------------------
------------------------------------------------------------------------
------------------------------------------------------------------------
------------------------------------------------------------------------
------------------------------------------------------------------------
------------------------------------------------------------------------
------------------------------------------------------------------------
------------------------------------------------------------------------
-------------
>EP00274_Cyanoptyche_gloeocystis_P005954_CAMPEP_0196664634_NCGR_PEP_ID_MMETSP1086-20130531_57768_1_TAXON_ID_77921_ORGANISM_"Cyanoptyche_gloeocystis_Strain_SAG4.97"_LENGTH_328_DNA_ID_CAMNT_0042001019_DNA_START_1_DNA_END_985_DNA_ORIENTATION_-/1-180
------------------------------------------------------------------------
------------------------------------------------------------------------
------------------------------------------------------------------------
------------------------------------------------------------------------
------------------------------------------------------------------------
------------------------------------------------------------------------
------------------------------------------------------------------------
------------------------------------------------------------------------
------------------------------------------------------------------------
------------------------------------------------------------------------
------------------------------------------------------------------------
----------------DFD---------LWPN------------------VYAQVVF-DA-DPT-DEI----
----CTSR-----QDL--------------------------TLDR-------D-----ALASS--------
------------------------------------------------------------------------
--------------A-------V--M--------K-I------F----------ASAG--------------
----------------------------D-------AS-------N------KYLV--------YMVPSA--
-----S---------------A--R--------K----------------R----MKRTDGSIPE-------
----------HD------------------------------------------------------------
----QPSP---------------------------T-E-GS-------VEE---------------------
-M----------EWVREYAFQR------DD--------------R-DQ------------------------
----------------------------------------------QDQF---------------------L
MVF------------------------RD------G---------A--------------AY----------
----------------YNRIA-S-KLL---------------------------------------LHKR-S
A--------KLA---GRDR----------SGE---------------------------HR-EQQKPSR---
------IT---------------------LQRR--------E--------------------LK------E-
-------TE---I------------------------K-SR-A--------DR-L-----------------
N--------ELIH
>EP00276_Gloeochaete_wittrockiana_P014860_CAMPEP_0184354050_NCGR_PEP_ID_MMETSP1089-20130417_84799_1_TAXON_ID_38269_ORGANISM_"Gloeochaete_wittrockiana_Strain_SAG46.84"_NCGR_SAMPLE_ID_MMETSP1089_ASSEMBLY_ACC_CAM_ASM_000445_LENGTH_560_DNA_ID_CAMNT_0026689837/133-488
FL-CR--------------------IKFRTSL----------------------------------------
-----------PD-IPFD----PKLREYP----F-D-P------M-RFVQ-----Y-------T-T---T--
S-LER------DHKH-----------------------AIH-PEP--DLGI---PIDL--------I-D---
------------------QDI-Y-K--------------------------Q-PN---------------NP
AD---------------------------------R-V--LA---PEDQELL-Q------------ES----
-------S---------------TSLA---------------------------------------------
----------Q-KPA---------------------------------------K-----------R---RI
E---E------------------I------------------R-S-N-V--------SWLRK------TEY-
-IS-MDD-SSSRR-------GS-----GR---VSEG---------------VRIKE---E------------
--------------------LM-V--SL--GIE--QQ--------IEQIE--------ETF-A-------RA
------------------------------KE----P------P----------------V--H--AT--N-
-P-D-LTPIEILPIFPNFD---------LWPN------------------IYTQVSF-DG-DPT-DDV----
----VKNG-----GTDAD-------------------------IDR-------E-----ELVSY--------
------------------------------------------------------------------------
--------------S-------L--L--------K-G------N----------IDTA--------------
----------------------------N-------PD-------S------KYLA--------YMAPNA--
-----N---------------E--R--------K----------------R----MKRADGTVLS-------
------------------------------------------------------------------------
----QDDL---------------------------D-S-RD-------EVG---------------------
-Y----------EWLREYDYRE------DD----------------RVR-----------------------
----------------------------------------------TDTY---------------------F
LILR-----------------------EG------D---------G--------------AY----------
----------------YMDIK-D-KLV---------------------------------------LSKR-K
S--------RGK----G------------G-ES-----------------------------MQNKYSN---
------IT---------------------VRKR--------A--------------------LN------N-
-------EE---M------------------------R-VR-R--------ER-V-----------------
K--------MLDE
>EP00277_Geminigera_cryophila_P018738_CAMPEP_0179459404_NCGR_PEP_ID_MMETSP0799-20121207_42743_1_TAXON_ID_46947_ORGANISM_"Geminigera_cryophila_Strain_CCMP2564"_LENGTH_517_DNA_ID_CAMNT_0021261199_DNA_START_90_DNA_END_1643_DNA_ORIENTATION_/57-458
FI-CR--------------------MKLRNDC----------------------------------------
-----------PG-LPFE----PKFLAYP----A-E-Q------N-RLTR-----Y-------S-C---T--
N-LEK------NHKH-----------------------ALL-TEP--DLGI---HIDL--------I-E---
------------------HET-Y-E--------------------------P-PA---------------TG
-----------------------------------I-E--MQ---PEDAVLL-E------------EV----
-------V---------------RSRK---------------------------------------------
----------M-RPGL--------------------------------------------------E---GD
R---G------------------K------------------R-P-N-V--------PWLQK------TAY-
-YG-NED-LFEFQ-------QG-----SK----VQPG-MVPA----------------PE------------
--------------------HE-A--VL--DPR--QL--------AERLE--------KTF-S-------FP
------------------------------ST----L------E--------------SLK--H--PS--K-
-P-A-LTAVKTWEVMPDWQ---------TWAN------------------DYTEIVF-DH-DPT-TCD----
----TLVTKH--MRDEKTKD------AAKEG-----------DRKR-------K-----ILGST--------
------------------------------------------------------------------------
--------------G----F--MH-IRHGEKPARR-G-----------------SFED--------------
---------------------------FE-------EA-------P------KIFG--------FYLPAP--
-----D---------------S--K--------R----------------R----KRAVEDEDAG-------
------------------------------------------------------------------------
----ADGD---------------------------D-E-GE-------HAE---------------------
-F----------NCVREHIENE------AR--------------K-YME-------EW--------------
---------------------------------------------NDDHF---------------------V
VAF------------------VDGEQGQP------G---------R--------------AV----------
----------------YHPLK-S-RTY---------------------------------------LRKC-K
D--------VVSF----------------E-DLDT-------------LENEHLRD-MRKS-GSRFPKY---
------FKG-------------------LQQVR--------K--------------------LE------E-
-------SS---L------------------------K-AM-D--------IRRL-----------------
---------EIET
>EP00279_Guillardia_theta_P021543_XP_005839262.1_hypothetical_protein_GUITHDRAFT_102185_Guillardia_theta_CCMP2712/47-432
FI-SK--------------------MKFRNDL----------------------------------------
-----------PE-LPFE----PKFLASQ----M-D-V------K-KLTS-----Y-------S-F---T--
S-LEK------NFKY-----------------------SLL-TEP--NLGI---HIDL--------I-E---
------------------PET-Y-E--------------------------P-PS---------------NG
-----------------------------------A-P--LL---PEDKYLL-E------------GE----
-------K---------------VETN---------------------------------------------
------------RSNL--------------------------------------------------R---IN
I---K------------------E------------------R-P-N-V--------PWLHK------TAY-
-YG-NED-LYDYQ-------QG-----HK----PQV--QLPV-------PIQ-------E------------
--------------------DV-Q--EL--TPK--QL--------AEKIE--------KSF-E-------LS
------------------------------RK----L------E--------------DLK--H--PT--N-
-P-D-LVATKVWEILPDTK---------CWPN------------------DYTELVF-DQ-DPT-LDD----
----PKAA-----NTS--------------------------MADR-------A-----TLAST--------
------------------------------------------------------------------------
--------------A-------F--I--------NIGR----SM----------QHAN--------------
---------------------------------------------D------RTFA--------YMLPAP--
-----E---------------S--K--------R----------------R----KKMAKVECE--------
------RGDDAD------------------------------------------------------------
----DEMDED-------------------------E-D-EK-------VTE---------------------
-F----------NCLREYCENE------AR--------------M-YQE-------EW--------------
---------------------------------------------HDDHF---------------------V
VAF------------------VEKTGENS------G---------C--------------AF----------
----------------YHPLH-N-RTY---------------------------------------LRKR-K
D--------ILT----H------------S-AIMD-------------LDGPDRIS--RRL-KERFPSYL--
-----KAV---------------------QTLR--------K--------------------LS------E-
-------EE---Q------------------------E-AL-K--------QK-R----------------I
---------DLGR
>EP00281_Chroomonas_sp_CCMP1168_P019305_CAMPEP_0206228656_NCGR_PEP_ID_MMETSP0047_2-20121206_9284_1_ASSEMBLY_ACC_CAM_ASM_000192_TAXON_ID_195065_ORGANISM_"Chroomonas_mesostigmatica_cf_Strain_CCMP1168"_LENGTH_435_DNA_ID_CAMNT_0053651911_DNA_START_1_DNA_END_1/47-433
FI-CK--------------------MRFSNDV----------------------------------------
-----------PD-LPFE----PKFLDYP----F-D-P------S-RLTR-----Y-------K-G---G--
M-LEK------LHRY-----------------------TLL-TEP--DLGI---HVDL--------I-D---
------------------PEA-Y-E--------------------------P-PR---------------EG
-----------------------------------A-P--LL---PEDEALL-R------------EE----
-------E---------------KSKK---------------------------------------------
------------PV---------------------------------------LI-----------G---SD
G---Q------------------A------------------R-P-N-V--------PWLRK------TTY-
-YG-NDD-LYGMN-------QG-----GR----AIP--ELPV-------PIQ-------E------------
--------------------EM-K--EL--SPQ--EA--------QALID--------ETF-A-------VI
------------------------------NG----TDE---AP------------AAPLK--H--PK--N-
-P-D-LEPVAVYSLFPDFA---------RWGN------------------DYTEIVF-DQ-DPL-FDD----
----AEAL-----EGKDEPA----------------------RKRR-------A-----ALGSA--------
------------------------------------------------------------------------
--------------G-------L--I--------H-L------H----------MRGN--------------
---------------------------------------------K------KSFA--------YMVPAP--
-----G---------------T--A--------K----------------R----RKLLAAAAD--------
-------DGEAD------------------------------------------------------------
----DEM----------------------------E-E-DE-------DLK---------------------
-Y----------QCLREYCENE------AR--------------M-HQE-------EW--------------
---------------------------------------------QNDHF---------------------V
FALSEEG--------------------ENC---------------T--------------AS----------
----------------YHPIK-A-RTY---------------------------------------LRKD-K
D--------VLT----R------------H-QMGT-------------LHIKNIWR-LLKQ-GKRFPKHD--
-----EAV---------------------VATR--------A--------------------LA------E-
-------NE---K------------------------E-EM-R--------DA-RW----------------
---------AIEG
>EP00282_Hemiselmis_andersenii_P025490_CAMPEP_0172020294_NCGR_PEP_ID_MMETSP1041-20130122_13116_1_TAXON_ID_464988_ORGANISM_"Hemiselmis_andersenii_Strain_CCMP439"_LENGTH_270_DNA_ID_CAMNT_0012675571_DNA_START_1_DNA_END_809_DNA_ORIENTATION_-/52-270
FI-AR--------------------PKFCNDT----------------------------------------
-----------PD-LPYD----PKFLAYP----F-D-P------A-GLSK-----Y-------T-S---T--
S-LER------NYKY-----------------------QIV-SEP--DLGI---HIDL--------I-E---
------------------PEV-Y-E--------------------------P-PE---------------EG
-----------------------------------A-E--LQ---PADVELL-Q------------DD----
-------E---------------KATK---------------------------------------------
----------R-KSGM---------------------------------PG--GM-----------T---MG
G---V------------------K------------------R-S-T-A--------PWLHK------TAY-
-YG-NDD-LYSTN-------MG-----GR----APK--NLPV-------PIQ-------E------------
--------------------EV-R--EL--TTE--EL--------SLAID--------DSF-D-------AS
------------------------------HF----DH-----A--------------SLK--H--PR--D-
-P-S-LKPMASWHVFPDFK---------RWTS------------------DYTEMVF-DH-DPV-LDD----
----AELK-----EGVPE--------A---------------------------------------------
------------------------------------------------------------------------
------------------------------------------------------------------------
------------------------------------------------------------------------
------------------------------------------------------------------------
------------------------------------------------------------------------
------------------------------------------------------------------------
------------------------------------------------------------------------
------------------------------------------------------------------------
------------------------------------------------------------------------
------------------------------------------------------------------------
------------------------------------------------------------------------
------------------------------------------------------------------------
------------------------------------------------------------------------
-------------
>EP00285_Hemiselmis_virescens_P013116_CAMPEP_0173403260_NCGR_PEP_ID_MMETSP1356-20130122_56308_1_TAXON_ID_77927_ORGANISM_"Hemiselmis_virescens_Strain_PCC157"_NCGR_SAMPLE_ID_MMETSP1356_ASSEMBLY_ACC_CAM_ASM_000847_LENGTH_266_DNA_ID_CAMNT_0014363763_DNA_START/31-266
FI-CR--------------------PKFTNDT----------------------------------------
-----------PE-LPYD----PKFLAYP----F-D-P------T-RLSK-----Y-------Q-P---T--
S-LER------NYKY-----------------------NIV-TEP--DLGI---HIDL--------I-E---
------------------PEV-Y-D--------------------------P-PA---------------DG
-----------------------------------A-E--LQ---QADIELL-E------------ED----
-------L---------------KVAK---------------------------------------------
------------KGMM---------------------------------RG--PL-----------G---TK
G---V------------------K------------------R-S-S-V--------PWLHK------TAY-
-YG-NDD-LYSTN-------MG-----GR----APK--NLPV-------PIQ-------E------------
--------------------EV-K--EL--TSE--EL--------VVLID--------QSF-D-------PA
------------------------------LH----EL-----S--------------NLQ--H--PR--D-
-P-T-LKPMASWDVFPDFD---------RWAS------------------DYTELVF-DH-DPV-FDD----
----AELG-----GKEAG--------AGGEP-----------ALKR-------A-----RLAST--------
------------------------------------------------------------------------
--------------A-------M--I--------H-------------------------------------
------------------------------------------------------------------------
------------------------------------------------------------------------
------------------------------------------------------------------------
------------------------------------------------------------------------
------------------------------------------------------------------------
------------------------------------------------------------------------
------------------------------------------------------------------------
------------------------------------------------------------------------
------------------------------------------------------------------------
------------------------------------------------------------------------
------------------------------------------------------------------------
-------------
>EP00286_Rhodomonas_abbreviata_P011064_CAMPEP_0181325198_NCGR_PEP_ID_MMETSP1101-20121128_20790_1_TAXON_ID_46948_ORGANISM_"Rhodomonas_abbreviata_Strain_Caron_Lab_Isolate"_LENGTH_430_DNA_ID_CAMNT_0023433475_DNA_START_222_DNA_END_1509_DNA_ORIENTATION_-/43-423
FI-CR--------------------PKFRNEL----------------------------------------
-----------PM-LPYE----PKFLTYP----M-D-P------Q-RLTR-----Y-------T-T---T--
A-LEK------AHKH-----------------------ALL-TEP--DIGI---QIDL--------I-E---
------------------PEA-Y-D--------------------------P-PA---------------TG
-----------------------------------A-P--LL---EEDAALL-K------------DA----
-------A---------------EVEK---------------------------------------------
---P------EKQSS---------------------------------------S-----------K---ID
K---R------------------A------------------R-P-N-V--------PWLHK------TAY-
-YG-NDD-LYGFQ-------QG-----SK----PNV--DLPI-------PIQ-------Q------------
--------------------EV-Q--EL--TPK--QL--------LEKIE--------QTF-E-------AS
------------------------------KT----L------S--------------ELK--H--PL--K-
-P-E-LTAVETWEVFPDRP---------RWAN------------------DYTELVF-DQ-DPA-IDD----
----EELC-----QGS--------------------------AVER-------R-----AVAER--------
------------------------------------------------------------------------
--------------A-------I--V--------H--------L---------DKQES--------------
---------------------------------------------D------MTYS--------YFVPAP--
-----G---------------S--R--------K----------------R----RKLLNKVRNG-------
-------EDDAD------------------------------------------------------------
----DEG------------------------------E-ED-------NTP---------------------
-F----------NCLREYSEKE------AR--------------K-YQE-------EW--------------
---------------------------------------------DDDHF---------------------V
LSFIE----------------------EN------GS-------KR--------------AL----------
----------------FHPIK-A-RTY---------------------------------------LRKS-K
H--------VFT----R------------H-QLLT-------------LHSERKRE-LRKK-GTREPKVQ--
-----RAS---------------------LTFR--------P--------------------CT------A-
-------GE---L------------------------H-VS-R--------EK-LW----------------
---------AIEG
>EP00288_Rhodomonas_lens_P001374_CAMPEP_0177723876_NCGR_PEP_ID_MMETSP0484_2-20121128_18435_1_TAXON_ID_354590_ORGANISM_"Rhodomonas_lens_Strain_RHODO"_LENGTH_370_DNA_ID_CAMNT_0019236319_DNA_START_1_DNA_END_1108_DNA_ORIENTATION_-/107-370
FI-CR--------------------VKFRNEL----------------------------------------
-----------PP-LPFE----PKFLTYP----M-D-P------Q-RLTK-----Y-------T-P---T--
A-LEK------AQKH-----------------------ALL-TEP--DLGI---HIDL--------I-E---
------------------PEA-Y-D--------------------------P-PA---------------TG
-----------------------------------A-P--LL---EEDNELL-L------------AA----
-------E---------------EPDK---------------------------------------------
------------PSS---------------------------------------S-----------K---ID
A---K------------------A------------------R-P-N-V--------PWLHK------TAY-
-YG-NDD-LYGFQ-------QG-----SK----PIV--DLPI-------PIL-------Q------------
--------------------EV-K--EL--TPK--QL--------AEKVN--------ETF-D-------AP
------------------------------R-----AL-----D--------------QLK--H--PF--K-
-K-D-ITPVETWEVFPDRE---------RWAN------------------DYAELVF-DQ-DPV-ADD----
----EELK-----KA---------------S-----------GLIR-------K-----RVAGN--------
------------------------------------------------------------------------
--------------A-------V--V--------H-L------T----------PPENPAA-----------
----------------------------E-------DD-------S------MTYS--------YFLPAP--
-----G---------------S--K--------K----------------R----RRLVREARK--------
------------------------------------------------------------------------
------------------------------------------------------------------------
------------------------------------------------------------------------
------------------------------------------------------------------------
-----------------------ELG----------------------------------------------
------------------------------------------------------------------------
------------------------------------------------------------------------
------------------------------------------------------------------------
------------------------------------------------------------------------
-------------
>EP00290_Baffinella_frigidus_P045259_CAMPEP_0180283074_NCGR_PEP_ID_MMETSP0988-20121125_10232_1_TAXON_ID_697907_ORGANISM_"non_described_non_described_Strain_CCMP2293"_LENGTH_422_DNA_ID_CAMNT_0022255483_DNA_START_1_DNA_END_1265_DNA_ORIENTATION_/78-422
FI-CR--------------------MKFRNDI----------------------------------------
-----------PD-VPFE----PKLLTHP----D-D-PL-----N-HLTQ-----Y-------K-P---T--
L-LEK------SHRW-----------------------PLL-TEP--DLGI---HIDL--------I-E---
------------------PEA-Y-E--------------------------P-PA---------------SG
-----------------------------------A-Q--ML---PEDEALL-K------------DI----
-------A---------------NAGK---------------------------------------------
-------------AY---------------------------------------G-----------P---GG
K---V------------------A------------------K-P-N-V--------PWLGR------TIY-
-YG-NDD-MYTYT-------MG-----SR----NVP--ELPV-------PIQ-------V------------
--------------------EV-K--EK--TAA--EI--------VADAN--------ESF-K-------AP
------------------------------RK----AL-----A--------------ELV--HPFPS--R-
-K-G-MKAVASWELKPALS---------RWTN------------------SYSEVVF-EE-DPV-LDD----
----PAMA-----SK---------------T-----------AEHR-------A-----AVARA--------
------------------------------------------------------------------------
--------------A-------V--M--------H-M------V----------KQ----------------
------------------------------------------------------------------CPDP--
-----Q---------------Q--Q--------R----------------E----LDDMITLRD--------
------QIQEAV------------------------------------------------------------
----KELEEE------D--------------------------------GD---------------------
-R----------GLSTED-----------S--------------S-KL------------------------
----------------------------------------------LDKR---------------------N
QLVAVKHVVRD---------LDELRE--T------S---------F--------------AY----------
----------------YIPAA-G-QXX---------------------------------------XXXA-X
X--------XXV----R------------D-LDEL-------------RETSFAYY-IPAA-GQAQPAR---
------------------------------------------------------------------------
------------------------------------------------------------------------
-------------
>EP00291_Cryptomonas_curvata_P026007_CAMPEP_0172163980_NCGR_PEP_ID_MMETSP1050-20130122_7581_1_TAXON_ID_233186_ORGANISM_"Cryptomonas_curvata_Strain_CCAP979_52"_LENGTH_272_DNA_ID_CAMNT_0012834247_DNA_START_1_DNA_END_813_DNA_ORIENTATION_-/48-272
FI-CR--------------------MKFRNEA----------------------------------------
-----------PE-IPFE----PKFLAYP----F-D-P------T-RLTR-----Y-------Q-T---T--
D-LEK------NYKF-----------------------SIH-TEP--DLGI---HIDL--------I-E---
------------------PEQ-Y-E--------------------------P-PE---------------NG
-----------------------------------A-E--ML---PEDEELM-A------------DE----
-------K---------------KNP----------------------------------------------
------------TSR---------------------------------------S-----------A---VE
E---S------------------S------------------K-S-X-A--------PWLHK------TVY-
-YG-NDD-LYGDQ-------QL-----NR----VSQ--P----------IRE-------E------------
--------------------EE-K--KL--TAE--EI--------VAKIE--------TSF-E-------EA
------------------------------NN----PD-----C--------------PLV--H--PR--D-
-P-D-LKPKRVWHVLPDLA---------RWPN------------------DYSELVF-DQ-DPM-VDD----
----DELG-----DAARP--------NADRA-----------ELER-------Q-----RAAVG--------
------------------------------------------------------------------------
--------------X---------------------------------------------------------
------------------------------------------------------------------------
------------------------------------------------------------------------
------------------------------------------------------------------------
------------------------------------------------------------------------
------------------------------------------------------------------------
------------------------------------------------------------------------
------------------------------------------------------------------------
------------------------------------------------------------------------
------------------------------------------------------------------------
------------------------------------------------------------------------
------------------------------------------------------------------------
-------------
>EP00292_Cryptomonas_paramecium_P011925_CAMPEP_0113664550_NCGR_PEP_ID_MMETSP0038_2-20120614_1799_1_TAXON_ID_2898_ORGANISM_"Cryptomonas_paramecium"_LENGTH_299_DNA_ID_CAMNT_0000579779_DNA_START_1_DNA_END_895_DNA_ORIENTATION_-_assembly_acc_CAM_ASM_000170/52-299
FI-CR--------------------MKFRNEA----------------------------------------
-----------PE-IPFE----PKFLAYP----F-D-P------T-RLTR-----Y-------Q-T---T--
D-LEK------NYKF-----------------------ALH-TEP--DLGI---RIDL--------I-E---
------------------PEQ-Y-E--------------------------P-PE---------------SG
-----------------------------------V-S--ML---PEDEDIL-A------------ED----
-------L---------------K------------------------------------------------
------------STA---------------------------------------K-----------N---VD
D---P------------------S------------------K-P-T-T--------PWLHK------TVY-
-YG-NDD-LVLEQ-------QL-----NR----GGS--H----------GAQ-------D------------
--------------------TS-R--KM--SVD--EK--------LELVE--------SSF-E-------ET
------------------------------NA----ED-----S--------------GLR--H--PT--N-
-A-S-LKPTRVWHLLPNFA---------CWPN------------------EYSEVIF-DQ-DPL-KDD----
----EELGGD--LDNDSP--------LFKDAF-----ERRVEELNR-------K-----RAALA--------
------------------------------------------------------------------------
--------------GRR----GL--M--------H-A------F----------LETE--------------
------------------------------------------------------------------------
------------------------------------------------------------------------
------------------------------------------------------------------------
------------------------------------------------------------------------
------------------------------------------------------------------------
------------------------------------------------------------------------
----------------------RERG----------------------------------------------
------------------------------------------------------------------------
------------------------------------------------------------------------
------------------------------------------------------------------------
------------------------------------------------------------------------
-------------
>EP00295_Goniomonas_pacifica_P033252_CAMPEP_0175960150_NCGR_PEP_ID_MMETSP0108-20121206_35202_1_TAXON_ID_195067_ORGANISM_"Goniomonas_pacifica_Strain_CCMP1869"_NCGR_SAMPLE_ID_MMETSP0108_ASSEMBLY_ACC_CAM_ASM_000204_LENGTH_426_DNA_ID_CAMNT_0017287701_DNA_STAR/38-375
FL-CK--------------------LKFRNEI----------------------------------------
-----------PE-IPCE----PRFLQYP----M-D-S------S-RFTRCLSVXFNLNLSQLR-H---N--
N-IEK------QQVF-----------------------ALH-TEP--DLGV---PINL--------I-E---
------------------PDA-Y-D--------------------------I-DQ----------------P
-----------------------------------M-D--LP---PEDEALL-L------------DD----
-------D---------------LVTT---------------------------------------------
------------------------------------------------------------------K--LKR
K---P------------------E--------IGG-------D-V-T-I--------PWLRK------TTY-
-LS-SDY-SADFK-------GA-----TVD-VTG-R--K------------QKRTK--YNQ-----------
--------------------EV-A--EL--STE--AL--------LAEIE--------KSF-E-------IG
------------------------------SS----A------P----------------V--H--PV--Q-
-P-D-LEPVEVLPILPDFE---------LESN------------------EYVHFVL-DE-DPT-SGQ----
----QKLV-----------------------------------ASL-------G-----DVSSR--------
------------------------------------------------------------------------
--------------A-------V--M--------R-S------C----------QITR--------------
--------------------------------------------------GVDGVH--------YYLPKT--
-----KL--------------D-----------A--------------------------------------
------------------------------------------------------------------------
-------------------------------------E-QD-------EEQ---------------------
-F----------TLVRDYVYAG------KP--------------D---------------------------
---------------------------------------------HRPGV---------------------L
FLR----------H-------------AE------A---------AAC------------IN----------
----------------YNPLL-A-RTH---------------------------------------LRRV-A
K--------APD----S------------E------------------------------------------
-----VLI---------------------VNYS--------G--------------------LT------E-
-------KD---L------------------------Q-ER-E--------DN-M-----------------
N--------RLRG
>EP00298_Acanthocystis_sp_HF-20_P021947_c28690_g1_i1.p1_GENE.c28690_g1_i1_c28690_g1_i1.p1_ORF_type_internal_len_314_score_128.01_c28690_g1_i1_2-940/4-291
------------------------------------------------------------------------
------------------------------------------------------------------------
------------------------------------------------------------------------
------------------------------------------------------------------------
----------------------------------------LD---PADEKLI-E------------TL----
-------E---------------INSK---------------------------------------------
----------V-S-----------------------------------------------------E-LLSR
N---S------------------NQIKTQGRFRGGGHASSGNR-P-E-F--------LFHMT------PHF-
-SV-HKN-KKTVP-------SA---------THMES--S---------HA-AGALK---DV-----------
--------------------AL-E--NR--TTRD-DQ--------IRAIE--------DTF-E-------IA
------------------------------KT----T------P----------------V--H--PT--N-
-R-S-LKPVQISPVFPDFE---------HWVA------------------QYVQVVF-DT-DPC-EDF----
----LGSS---------------------------------------------L-----EAAQL--------
------------------------------------------------------------------------
--------------S-------F--L--------E-E------------------VDG--------------
------------------------------------HA-------EE----LPVLA--------FKRPDM--
-----T---------------SVLK------------------------------TKDLREHEG--------
------------------------------------------------------------------------
-----------------------------VNL---D-R-TL-------ASK---------------------
-Y----------EFVRDYRAEV------KP--------------L---------------------------
----------------------------------------------NDSY---------------------A
IYF------------------------TE------D---------A--------------AY----------
----------------YIDLS-S-KIA---------------------------------------LSKI-G
Q--------PAL----A------------E-E---------------------------IE--SQRKKR---
------FR---------------------YETR--------G--------------------FS------S-
-------SE---D------------------------N-IN-A--------KR-A-----------------
K--------LLE-
>EP00299_Pterocystis_sp_00344_P010554_c4737_g1_i1.p1_GENE.c4737_g1_i1_c4737_g1_i1.p1_ORF_type_complete_len_426_score_83.94_c4737_g1_i1_1-1278/69-401
FI-IS--------------------FKFATSL----------------------------------------
-----------PD-VPVE----PKLLELP----D-S-E------Q-RFVP-----Y-------Q-P---T--
T-LET------SYHY-----------------------CLH-AEP--NMGL---DFNF--------I-D---
------------------PST-Y-T--------------------------I-PE---------------TP
-----------------------------------P-E--LD---PLDEALL-Q------------PL----
-------V----------------------------------------------------------------
-----------------------------------------------------VK-----------K---EV
E---A------------------P------------------P-Q-Q-P--------VYIPR------VEP-
-VS-SEY-GHRMRP-------------TS--AVFES---------------AATMS----------------
------------------YFDA-P--HP--SPA--EQ--------LRAIS--------DSF-E-------AA
------------------------------KE----T------P----------------V--H--PT--K-
-P-H-LKPVSVYPVFPDFD---------HWAN------------------QYVQVAF-DS-DPC-EDF----
----GIGN--------------------------------------------SK-----DAARL--------
------------------------------------------------------------------------
--------------G-------F--L--------E-------------------SKQG--------------
------------------------------------GP-------D------AMVA--------FKRPDL--
-----S---------------S--V--------------LG--------------TKDLPNVDGV-------
------------------------------------------------------------------------
----------------DE-----------------Q-R-IL-------KSR---------------------
-Y----------EWARDYRTAV------SP--------------M---------------------------
----------------------------------------------DDTY---------------------L
LYI------------------------TG------G---------C--------------AY----------
----------------YTDIK-T-KIT---------------------------------------LSKK-T
T--------FAP----P------------D-----------------------------VI-KQQRMQR---
------FT---------------------WELR--------E--------------------PL------E-
-------SE---L------------------------L-AS-Q--------QR-M-----------------
Q--------QLTD
>EP00300_Choanocystis_sp_HF-7_P012969_c18102_g1_i2.p1_GENE.c18102_g1_i2_c18102_g1_i2.p1_ORF_type_complete_len_488_score_129.88_c18102_g1_i2_24-1487/87-427
FL-IN--------------------FKFTTSL----------------------------------------
-----------PE-LPVD----AKLLRYP----H-K-S------S-RFTN-----Y-------F-T---S--
T-LET------VLPK-----------------------QLH-TEP--DMGI---PLDL--------I-N---
------------------PRA-Y-E--------------------------K-PS-GG-----H--------
-----------------------------------V-A--LD---DKDAALI-A------------PI----
-------E---------------QIKA---------------------------------------------
----------------------------------------------------------------------PL
Q---T------------------S------------------R-A-A-A--------LMGMS------MEY-
-LN-NDL-YQRKLPH----------------VSMEA------------SHGASALK---HA-----------
--------------------VN-Q--QQ--DTK--TL--------GTVIE--------ESF-E-------VA
------------------------------KE----P------P----------------K--H--ST--K-
-P-G-LTAVKVTPIFPDFE---------HWTN------------------RYIQVGF-DM-DPC-EDY----
----PNHS---------------------------------------------S-----DACRI--------
------------------------------------------------------------------------
--------------S-------F--L--------H-S----------------EASAQ--------------
--------------------------TQS-------EA-------E------LMLA--------FKRPTL--
-----S---------------S--I-------LQ---------------------TDDLRKHDNI-------
------------------------------------------------------------------------
----------------DE-----------------E-R-IE-------KSK---------------------
-Y----------RWVRDYHTDV------QQ--------------M---------------------------
----------------------------------------------NEAY---------------------V
LYT------------------------AD------N---------V--------------TY----------
----------------YNQVP-S-KAL---------------------------------------LSKI-G
K--------TNT----T------------E-----------------------------DR-EAVRKKM---
------FQ---------------------YKFR--------N--------------------LL------P-
-------SE---V------------------------G-AQ-Q--------KR-S-----------------
E--------GIEG
>EP00301_Raphidiophrys_heterophryoidea_P005506_c12300_g3_i1.p1_GENE.c12300_g3_i1_c12300_g3_i1.p1_ORF_type_3prime_partial_len_427_score_123.06_c12300_g3_i1_1-1278/75-403
FA-LR--------------------FKFATSL----------------------------------------
-----------PD-LPFD----PKLLEYP----S-D-L------K-RFSK-----Y-------Q-V---S--
T-LET------TFQY-----------------------GLH-TEP--DLGI---PIDL--------I-D---
------------------PSV-Y-A--------------------------L-PP---------------SA
-----------------------------------V-E--MD---PKDKALL-L------------PL----
-------D---------------NTTK---------------------------------------------
--------------------------------------------------------------------IISN
K---S------------------T------------------K-V-T-S--------SFGMK------PSY-
-MT-NEG-TDAAP-------KR-----IH--TDAER-------------THLRVIK----------------
-------------------HSD-S--TL--TLE--ER--------AKAIE--------KSF-E-------IA
------------------------------KK----N------P----------------K--H--PT--N-
-P-Q-LQVVESIPVFPDID---------RWHN------------------DFVHVVF-DS-DPC-PSL----
----GADA--------------------------------------------HA-----KTMWL--------
------------------------------------------------------------------------
--------------S-------L--L----------------------------TTES--------------
------------------------------------SG-------E------SFVA-S------FHKPSEI-
-----D---------------------------N---------------IK---------------------
------------------------------------------------------------------------
----PDSE---------------------------QISLIA-------DNT---------------------
-F----------EFVRDYNLAN------NK--------------R---------------------------
---------------------------------------------NEADF---------------------L
MYF------------------------SD------G---------K--------------AV----------
----------------YVDIP-R-TLH---------------------------------------LSKR-G
A--------ASL----S------------K---------------------I-------------DPQN---
------LK---------------------VEWR--------D--------------------AE------R-
-------GE---L------------------------D-HD-R--------ER-K-----------------
A--------QLGL
>EP00302_Diacronema_sp_CCMP2436_P050369_CAMPEP_0180072468_NCGR_PEP_ID_MMETSP0985-20121206_12739_1_TAXON_ID_483367_ORGANISM_"non_described_non_described_Strain_CCMP_2436"_LENGTH_472_DNA_ID_CAMNT_0022003855_DNA_START_1_DNA_END_1413_DNA_ORIENTATION_/52-444
FV-CQ--------------------MPFTNTL----------------------------------------
-----------PP-PPTQ----LKLLKEG----A-E-L------P-RLTS-----V-------A-L---A-P
G-LEG------LHRW-----------------------DVV-AEG--TLGL---KLDL--------VLDLAA
NA--AAGPYA------LRPEL-L----------------------------ANPSLRIDAHALG------ST
-----------------------------------A-H--LA---PEDVALL-G------------PV----
-------P---------------GLDM---------------------------------------------
-GGP------SAKPSL----------G---------------------------------------A---NR
K---S------GGG---------G------------------E-L-H-V--------PWLRR------HVY-
-LG-NDL-YAEHN-------RR-----QGV-DNAQA-------------DFARAAA---EGGADGV------
----------V-------STEV-L--AH--SLA--GR--------VDAIE--------IGF-D-------AV
------------------------------AQ----ACDGTEGP----------------V--H--PL--N-
-P-A-LTAVSVSPLLPDEE---------CWPN------------------IYTYVRF-DG-DPG-AVG----
----ADGG-----AGGAS-----------------------------------A-----AQLER--------
------------------------------------------------------------------------
--------------A-------I--A--------K-G------F----------AYPT--------------
-------------------------RPGQA----VPPA-------A------SFLA--------YLLPRS--
-----Q---------------T--Q--------P--------------------------------------
------------------------------------------------------------------------
-------------------------------------A-DA-------REA---------------------
-Y----------EWAREYSHDV------KR--------------S-DT------------------------
----------------------------------------------RDGF---------------------L
LLLA-----------------------ED------G---------S--------------AS----------
----------------YNELA-A-RIE---------------------------------------LTRR-S
V--------AER---VQ-----------------------------------------SGI-NALRPTE---
------LT---------------------LARR--------D--------------------AS------A-
-------AE---A------------------------E-SR-A--------AR-Q-----------------
Q--------TVAA
>EP00303_Exanthemachrysis_gayraliae_P014187_CAMPEP_0206023800_NCGR_PEP_ID_MMETSP1464-20131121_37104_1_ASSEMBLY_ACC_CAM_ASM_001124_TAXON_ID_119497_ORGANISM_"Exanthemachrysis_gayraliae_Strain_RCC1523"_LENGTH_253_DNA_ID_CAMNT_0053397797_DNA_START_1_DNA_END_7/1-234
------------------------------------------------------------------------
------------------------------------------------------------------------
------------------------------------------------------------------------
------------------------------------------------------------------------
------------------------------------------------------------------------
------------------------------------------------------------------------
------------------------------------------------------------------------
------------------------------------------------------------------------
-----------------------------------X--APARPAAGAIAAAQTAAR---EA-SGA------G
GAL-----------------QN-LT-PEM-SLM--AR--------VEAIE--------AAF-E-------SE
------------------------------NV----RGPL-HAL----------------T--H--PA--N-
-P-E-LTAVESFPVLPDDE---------CWGN------------------TYLNLRF-DA-DPL-EGSVD--
----PAAD-----PAARA-------------------------EM----------------AAE--------
------------------------------------------------------------------------
--------------A-------L--A--------K-G------Y----------AL-----GDQ--------
------------------------------------DG-------S------SFIA--------YLLPGA--
-----P---------------P--G--------P----------------D----G----------------
------------------------------------------------------------------------
------------------------------------------------VQP---------------------
-Y----------MWVREYAYDG------QP--------------T-DP------------------------
----------------------------------------------GTTY---------------------T
FALGE-----------------------D------K---------V--------------CR----------
----------------FNEIS-S-RLD---------------------------------------LKRR-A
A--------ADG----A------------A-----------------------------AV-AKLRPTE---
------IT---------------------VARR--------N--------------------LS------A-
-------EE---A------------------------Q-VR-E--------AR-M-----------------
Q--------RLTS
>EP00307_Rebecca_sp_RCC1486_P012333_CAMPEP_0119420206_NCGR_PEP_ID_MMETSP1335-20130426_22941_1_TAXON_ID_259385_ORGANISM_"Chrysoculter_rhomboideus_Strain_RCC1486"_LENGTH_371_DNA_ID_CAMNT_0007445549_DNA_START_1_DNA_END_1111_DNA_ORIENTATION_/1-274
------------------------------------------------------------------------
------------------------------------------------------------------------
-----------------------------------------------ALGE---------------------
------------------------------------------------------------------------
----------------------------------------LH------------------------------
------------------------------------------------------------------------
------------------------------------------------------------------------
------------------------------------------------V--------PWLRR------HVY-
-LG-NNL-YDSSS-------RAVHPALQQ--QQQQQ--QAALAGGGQPHAGQTGAA---DA-QPG------G
GTL-----------------AQ-LG-AQ--SLG--AR--------IDAIE--------ATF-E-------AV
------------------------------AR----ECD-----------------AGSVA--H--PL--N-
-P-E-LVATAVLPVLPDEP---------CWPN------------------VYTHVRF-DA-DPA-EGL----
----GAGSGV-------------------------------------------R-----QRLEG--------
------------------------------------------------------------------------
--------------A-------F--A--------K-G------Y----------ALPAA-------------
--------------------------GGS-------DG-------G------SIVA--------FMVPRA--
-----Q---------------E--G--------D----------------A---------------------
------------------------------------------------------------------------
-----------------------------------G-D-AE-------AQP---------------------
-L----------DWVREYTHEL------KP--------------L-DGS-----------------------
--------------------------------------------V----Y---------------------L
LVLRE----------------------AE------G---------D--------------AV----------
----------------YNEVS-G-RLE---------------------------------------LTRR-S
L--------AEH----A------------G----------------------------GGV-AELRPSA---
------VT---------------------LTRR--------A--------------------AN------E-
-------AE---A------------------------S-AR-E--------AR-Q-----------------
Q--------LVGS
>EP00308_Calcidiscus_leptoporus_P024320_CAMPEP_0119361766_NCGR_PEP_ID_MMETSP1334-20130426_9008_1_TAXON_ID_127549_ORGANISM_"Calcidiscus_leptoporus_Strain_RCC1130"_LENGTH_585_DNA_ID_CAMNT_0007376867_DNA_START_1_DNA_END_1757_DNA_ORIENTATION_/216-573
LI-CP--------------------YWFSNPL----------------------------------------
-----------PE-VPVD----PKLLVHH----I-D-K------E-ALIR-----Y-------R-YD--S--
V-MET------AQRY-----------------------ELL-AEP--DLGI---AIDL--------V-D---
------------------PSV-Y-E--------------------------A-AP--------G--------
-----------------------------------A-T--LA---PEDQELL-T------------SA----
-------A---------------THERSA-------------------------------------------
--------P-S-S-----------------------------------MNK--SA---------------VT
K---Q------------------M------------------R-N-K-I--------TWLRK------TQL-
-MG-NNL-YEATH-------KH-----PK--EHVER--D----------SYRKSKK---ES-SAL-VTAG--
-----------------SGSDP--F-RR--KIG--EI--------VDVIE--------QSF-A-------DV
------------------------------EK----LG------------------CGQIK--H--PT--N-
-A-A-LKAEAVLPVLPDFD---------CWEN------------------SYVQMQF-DF-DPG-LEH----
----AASD-----KSKLS-----------------------------------R-----KRLAQ--------
------------------------------------------------------------------------
--------------G-------I--V--------K-G------Q----------STPA-RDG----------
----------------------------Q-------PA-------Q------RYVA--------YLLPKS--
-----E---------------P--V--------E----------------G---------------------
------------------------------------------------------------------------
----------------------------------AG-A-YA-------EGE---------------------
-M----------EWVREYAYTV------SR----------------DDG-----------------------
----------------------------------------------NAPY---------------------F
FVV------------------------RD------G---------S--------------VV----------
----------------YNEIE-K-QMN---------------------------------------LSRK-P
F--------CEP----R------------S-----------------------------------RPSE---
------VF---------------------LKRR--------E--------------------LE------P-
-------AE---Q------------------------E-EH-S--------AR-R-----------------
Q--------KLTS
>EP00310_Coccolithus_braarudii_P015233_CAMPEP_0183333074_NCGR_PEP_ID_MMETSP0164_2-20130417_2061_1_TAXON_ID_221442_ORGANISM_"Coccolithus_pelagicus_ssp_braarudi_Strain_PLY182g"_LENGTH_584_DNA_ID_CAMNT_0025501903_DNA_START_1_DNA_END_1749_DNA_ORIENTATION_-/200-557
LI-CP--------------------YWWSNPL----------------------------------------
-----------PE-IPVD----PKLLVHH----V-D-K------E-ALVK-----Y-------R-YD--S--
V-LET------AQRY-----------------------DLL-AEP--DLGI---VIDL--------V-D---
------------------PTV-Y-A--------------------------A-AP--------G--------
-----------------------------------A-V--LA---PEDEALL-T------------SA----
-------A---------------SHDRA--------------------------------------------
----------S------------------------------------AVTG---------------R--AQS
K---Q------------------I------------------R-D-S-V--------TWLRK------NTL-
-MG-NNL-YEAVH-------KF-----PK--EHIER--E----------SFHKSLK---ES-SAL-VAA---
------------------GSDP-S--RR--TLE--EV--------DDAIA--------ATF-A-------DA
------------------------------DK----LV------------------ARQIR--H--PT--D-
-R-S-LVAEAVMPVMPDFD---------CWDN------------------MYVQMQF-DF-DPG-VED----
----TSAN-----LAKFP-----------------------------------R-----KRLAK--------
------------------------------------------------------------------------
--------------A-------I--V--------K-G------Q----------KTVG-REG----------
----------------------------Q-------PS-------Q------NYLA--------YMLPKS--
-----E---------------A--E--------Q---------------GE---------------------
------------------------------------------------------------------------
--------------------------------EGSV-P-HA-------EGE---------------------
-M----------EWVREYAYMV------DP----------------QGR-----------------------
----------------------------------------------DSVY---------------------F
FVM------------------------RD------G---------A--------------VV----------
----------------YNEIE-Q-NMS---------------------------------------LTRK-P
Y--------LAQ----R------------E-----------------------------------RPSR---
------VN---------------------LKRR--------E--------------------LE------P-
-------HE---H------------------------D-EHLA--------AQ-A-----------------
E--------ALYG
>EP00312_Isochrysidales_sp_CCMP1244_P041112_CAMPEP_0202746378_NCGR_PEP_ID_MMETSP1388-20130828_8103_1_ASSEMBLY_ACC_CAM_ASM_000864_TAXON_ID_37098_ORGANISM_"Isochrysis_sp_Strain_CCMP1244"_LENGTH_893_DNA_ID_CAMNT_0049413629_DNA_START_1_DNA_END_2676_DNA_ORIENT/333-706
LL-AP--------------------YRLTNPL----------------------------------------
-----------PP-LPVD----PKLLHHA----R-D-K------E-ALVR-----F-------R-YE--T--
P-IVA------THPN-----------------------VLT-PEP--DLGI---AIDL--------V-D---
------------------PSL-Y-E--------------------------P-RP--------G--------
-----------------------------------A-S--LH---PDDAALL-A------------AA----
-------G---------------SGGGA--------------------------------------------
----------S------------------------------------------AA-----------Q---RV
K---S------------------I------------------R-Q-E-V--------TWLRK------TPL-
-MG-NNL-YEAVGYG-----KH-----AG--QQIER--KVAE-------GARRESR---AL-AVSG------
------------------DADE-R--GR--TLR--QI--------VESIE--------RSF-D-------DA
------------------------------EA----LT------------------QQSVR--H--PT--D-
-P-S-LTAVSVLPVLPDAD---------CWPN------------------VYVQCGF-DF-DPG-LEA----
----AGDS-----APKFA-----------------------------------R-----GRVKR--------
------------------------------------------------------------------------
--------------A-------L--V--------R-G------H----------ATAE-AAG----------
----------------------------E-------AK-------R------SYVA--------YLLPKD--
-----G---------------E--G--------G----------------E----GGEGGEGGGS-------
--------SSGD------------------------------------------------------------
--------------------------------PASQ-L-GA-------AQE---------------------
-L----------EWVREYEYKA------KP----------------KAE-----------------------
----------------------------------------------GEAY---------------------F
FVVEP----------------------EA------G---------E--------------VL----------
----------------YNEIT-S-EIS---------------------------------------LARK-T
F--------RTV----A------------Q-----------------------------------RPSE---
------VM---------------------LTRR--------L--------------------LD------E-
-------DE---E-------------GY---------E-ER-A--------TR-R-----------------
Q--------KISS
>EP00315_Gephyrocapsa_oceanica_P046663_CAMPEP_0185532126_NCGR_PEP_ID_MMETSP1366-20130426_107790_1_TAXON_ID_38817_ORGANISM_"Gephyrocapsa_oceanica_Strain_RCC1303"_LENGTH_690_DNA_ID_CAMNT_0028143847_DNA_START_46_DNA_END_2114_DNA_ORIENTATION_/284-642
LL-AP--------------------YRLCNPL----------------------------------------
-----------PP-LPVD----PKLLHHA----R-D-K------E-ALVR-----F-------R-YD--T--
P-IEA------THPN-----------------------VLT-PEP--DLGI---AIDL--------V-D---
------------------PSL-Y-E--------------------------A-QP--------G--------
-----------------------------------A-S--LH---PDDAALL-A------------AA----
-------G---------------SGGGA--------------------------------------------
----------S------------------------------------------AA-----------Q---RV
K---S------------------I------------------R-Q-E-V--------TWLRK------TPL-
-MG-NNL-YEAVGYG-----KL-----AG--QQIER--KVAE-------GARRESR---AL-AVSG------
------------------DADE-R--GR--TLR--QV--------VEAIE--------RSF-D-------DA
------------------------------EA----LT------------------QQSVR--H--PT--D-
-P-S-LTAVSVLPVLPDAD---------CWPN------------------VYVQCGF-DF-DPA-LEA----
----AGDS-----APKFA-----------------------------------R-----GRVKR--------
------------------------------------------------------------------------
--------------A-------F--V--------R-G------H----------ATAE-AAG----------
----------------------------E-------AK-------R------SYVA--------YLLPKG--
-----G---------------E--G--------G----------------E----GGE--------------
----------GD------------------------------------------------------------
--------------------------------PASQ-L-GA-------AQE---------------------
-L----------EWVREYEYKA------KP----------------KAE-----------------------
----------------------------------------------GEAY---------------------F
FVVEP----------------------EA------G---------E--------------VL----------
----------------YNEIT-S-EIS---------------------------------------LARK-T
F--------RTV----A------------Q-----------------------------------RPSE---
------VM---------------------LTRR--------L--------------------LD------E-
-------DE---E-------------GY---------E-ERXD-----------------------------
A------------
>EP00316_Scyphosphaera_apsteinii_P023041_CAMPEP_0119303486_NCGR_PEP_ID_MMETSP1333-20130426_4912_1_TAXON_ID_418940_ORGANISM_"Scyphosphaera_apsteinii_Strain_RCC1455"_LENGTH_589_DNA_ID_CAMNT_0007306175_DNA_START_1_DNA_END_1768_DNA_ORIENTATION_/228-577
LL-CP--------------------YRFDNTL----------------------------------------
-----------PE-IPSD----PKLLVHH----F-D-K------E-AFVR-----Y-------R-YD--S--
A-IEA------GHKY-----------------------ELL-AEP--DLGI---TIDL--------V-D---
------------------PQV-Y-D--------------------------A-LE--------G--------
-----------------------------------S-T--LS---REDQELL-N------------TA----
-------E---------------VSSR---------------------------------------------
--------PLS-------------------------------------VGA---------------R--AAT
K---Q------------------M------------------R-D-S-V--------TWLRK------TPL-
-MG-NNL-YEAIH-------KH-----PK--EQCET--K----------HVMRETR---AL-AMSG------
-------------------GDV-G--TK--SLS--QL--------VESIE--------KGF-D-------AA
------------------------------EA----LK-----P-------------GQMN--H--PT--N-
-P-N-LRVEKVMPVLPDAE---------CWSN------------------TYVQMQF-DI-DPA-LEH----
----EGDR-----QPLFP-----------------------------------R-----STIAQ--------
------------------------------------------------------------------------
--------------A-------L--L--------K-G------G----------ATQA-RNA----------
----------------------------Q-------PP-------Q------QYLA--------YLLPKQ--
-----S---------------S--N--------E--------------------------------------
------------------------------------------------------------------------
----------------------------------PD-E-PD-------AQY---------------------
-L----------DWVREYAYEV------RN----------------EKG-----------------------
----------------------------------------------ADAF---------------------Y
FAM------------------------EG------D---------R--------------VI----------
----------------YNELT-S-RIA---------------------------------------LTRK-T
F--------QEV----S------------A-----------------------------------RPSE---
------IR---------------------LRRR--------E--------------------LE------E-
-------EE---L------------------------K-EH-E--------AR-R-----------------
Q--------KLTT
>EP00320_Phaeocystis_rex_P009276_CAMPEP_0119098320_NCGR_PEP_ID_MMETSP1178-20130426_184531_1_TAXON_ID_33656_ORGANISM_"unid_sp_Strain_CCMP2000"_LENGTH_435_DNA_ID_CAMNT_0007082297_DNA_START_1_DNA_END_1303_DNA_ORIENTATION_-/114-435
FL-VP--------------------YNFSNAL----------------------------------------
-----------PE-VPSD----PKLLTVS----F-N-K------E-AFVR-----Y-------R-YD--S--
T-AEA------THKY-----------------------ELL-SEP--DLGI---PIDL--------V-D---
------------------PQA-Y-E--------------------------A-PE--------G--------
-----------------------------------A-T--AD---PEDADLL-S------------DV----
-------A---------------MAQAT--------------------------------------------
--------G-T-R-----------------------------------GTN--AG-----------R---LK
Q---Q------------------M------------------R-N-E-V--------TWLRK------TPI-
-MG-NNL-YEAVH-------KQ-----QK--HNTER--Q----------HVVAASR---EL-ATV-------
--------------------PQ-G--KP--TLQ--EQ--------VDVIE--------KIF-E-------EA
XXXXXXXXXXXXXXXXKIFEEA--------AA----LD-----M--R-------DGHSAAK--H--PT--R-
-P-E-LTPVSVRPVLPDFE---------CWCN------------------NYVLMHF-DT-DPS-LDV----
----VGGS-----EEA-------------------------------------R-----ARCAD--------
------------------------------------------------------------------------
--------------A-------L--I--------K-G------F----------NTKE-QVGST--------
----------------------------E-------IK-------H------DFLA--------YLLPKP--
-----G---------------E--------------------------------------------------
------------------------------------------------------------------------
-------------------------------------E-GA-------EQE---------------------
-L----------EWVREYAYEL------RP--------------K-DID-----------------------
----------------------------------------------TSGF---------------------F
LAL------------------------HA------D---------Q--------------------------
------------------------------------------------------------------------
------------------------------------------------------------------------
------------------------------------------------------------------------
------------------------------------------------------------------------
-------------
>EP00321_Phaeocystis_globosa_P018119_CAMPEP_0118826718_NCGR_PEP_ID_MMETSP1162-20130426_12146_1_TAXON_ID_33656_ORGANISM_"Phaeocystis_Sp_Strain_CCMP2710"_LENGTH_579_DNA_ID_CAMNT_0006757461_DNA_START_1_DNA_END_1740_DNA_ORIENTATION_/209-560
FM-AP--------------------YSFSNAL----------------------------------------
-----------PE-VPSD----PKLLAVS----F-N-K------D-AFVR-----Y-------R-YD--S--
T-TEA------THKY-----------------------ELL-AEP--DLGI---PIDL--------V-D---
------------------PQA-Y-E--------------------------A-AE--------G--------
-----------------------------------A-L--TE---PEDAALL-S------------EV----
-------A---------------MAQAT--------------------------------------------
--------G-A-R-----------------------------------GAN--AA-----------Q---YK
Q---Q------------------L------------------R-S-E-V--------TWLRK------TPI-
-MG-NNL-YDSIH-------KQ-----QK--QNAER--Q----------HVVAASR---EL-ATV-------
--------------------PQ-G--KP--TLQ--EQ--------VERIE--------AVF-D-------EA
------------------------------AA----LD-----F--R-------DGHSSVK--H--PT--K-
-P-E-LTPVSVRPVLPDFE---------CWCN------------------NYVLMHF-DT-DPA-LDV----
----PGNA-----AAA-------------------------------------Q-----ARCAD--------
------------------------------------------------------------------------
--------------A-------L--I--------K-G------F----------ATKE-QVGAT--------
----------------------------E-------IK-------H------DFLA--------YLLPKP--
-----E---------------G--------------------------------------------------
------------------------------------------------------------------------
-------------------------------------E-GA-------EQE---------------------
-L----------EWVREYAYEL------RP--------------K-DID-----------------------
----------------------------------------------TAGY---------------------F
LNF------------------------HE------G---------Q--------------VV----------
----------------YNEYA-S-KIA---------------------------------------LTRK-T
F--------QNV----M------------A----------------------------------TRPSR---
------IT---------------------ISRR--------E--------------------LE------E-
-------EE---V------------------------E-AR-K--------LE-K-----------------
E--------KVSY
>EP00322_Chrysochromulina_rotalis_P009424_CAMPEP_0115860284_NCGR_PEP_ID_MMETSP0287-20121206_17046_1_TAXON_ID_412157_ORGANISM_"Chrysochromulina_rotalis_Strain_UIO044"_LENGTH_795_DNA_ID_CAMNT_0003314599_DNA_START_1_DNA_END_2390_DNA_ORIENTATION_/213-565
FV-CP--------------------YKFDNAL----------------------------------------
-----------PP-IPAD----PKLIDIE----F-E-R------A-AFVR-----F-------R-YD--S--
A-AEA------QAKY-----------------------ELL-PEP--DLGI---TIDL--------V-D---
------------------PDA-Y-V--------------------------A-AA---------------PG
-----------------------------------A-P--LD---PEDAELL-S------------AA----
-------A---------------FEKAV--------------------------------------------
--------G-E-K-----------------------------------RSV--SA---------------VA
K---D------------------M------------------R-T-Q-V--------TFLRK------TPL-
-MA-NNL-YDSVY-------KF-----QK--GNMES--K----------PILATTT---AL-AM--------
--------------------AS-G--SK--TLA--QH--------LEEID--------ASF-E-------EA
------------------------------DR----CR----------------LGSRDLV--H--PH--D-
-K-T-LTPTSVVPVLPDFA---------GWDN------------------VYVQMNF-DI-DPS-LAN----
----PGDV-----ESAFA-----------------------------------R-----ERVGR--------
------------------------------------------------------------------------
--------------A-------L--V--------K-G------F----------KAGE--------------
---------------------------------------------E------AYLS--------YLLPPP--
-----K---------------D--E--------S----------------D---------------------
------------------------------------------------------------------------
---------------------------------ADE-E-DA-------EVP---------------------
-L----------EWVREYAYSV------AK--------------K-QQH-------KDG-------------
--------------------------------------------REELQY---------------------Y
LAL------------------------GP------N---------A--------------AS----------
----------------FNQIE-S-KIS---------------------------------------MSRK-Q
Y--------RTK----P------------N-----------------------------------RPSA---
------VT---------------------FTRR--------T--------------------LD------S-
-------AE---E------------------------T-EL-L--------ER-R-----------------
K--------LLMG
>EP00323_Chrysochromulina_tobinii_P016463_KOO53616.1_RNA_polymerase_ii-associated_factor_1-like_protein_partial_Chrysochromulina_sp._CCMP291/62-414
FV-CP--------------------YHFGAGL----------------------------------------
-----------PP-LPAD----PKLLEID----F-E-R------A-SFVR-----F-------R-FD--S--
A-VEM------SAKY-----------------------ELL-PEP--DLGI---TIDL--------V-D---
------------------PEA-F-A--------------------------A-AA---------------PG
-----------------------------------T-E--LD---AADEELL-S------------AS----
-------A---------------FAQAL--------------------------------------------
--------G-E-R-----------------------------------KGI--AA---------------VA
K---E------------------M------------------R-E-N-V--------TFLRK------TPI-
-MS-NNL-YDSVN-------KF-----QK--VNMES--K----------PVLETSK---HL-AMT-------
--------------------TN-T--TR--TLA--QQ--------IEAIE--------KSF-D-------DA
------------------------------ET----IN----------------VRSSTLV--H--PS--D-
-P-S-LTPVSSVPVLPDYA---------GWDN------------------RYSIMTF-DI-DPS-LSK----
----PGDL-----EVAYA-----------------------------------R-----ERIGR--------
------------------------------------------------------------------------
--------------A-------L--C--------K-G------F----------SRKE--------------
---------------------------QD-------KN-------E------MYLA--------YMLPPA--
-----R---------------E-----------G----------------A---------------------
------------------------------------------------------------------------
---------------------------------DEA-L-EE-------DVP---------------------
-L----------EWVREYQYTL------AK--------------R-DTS-----------------------
---------------------------------------------AQDTY---------------------Y
LAI------------------------GE------T---------V--------------AS----------
----------------YNPIE-S-RIA---------------------------------------MARK-S
Y--------RTK----S------------A-----------------------------------RPSS---
------IT---------------------FSRR--------T--------------------VN------E-
-------DE---A------------------------E-SQ-N--------QR-R-----------------
L--------LLRG
>EP00324_Dicrateria_rotunda_P003117_CAMPEP_0206158780_NCGR_PEP_ID_MMETSP1474-20131121_5167_1_ASSEMBLY_ACC_CAM_ASM_001110_TAXON_ID_97495_ORGANISM_"Imantonia_sp._Strain_RCC918"_LENGTH_333_DNA_ID_CAMNT_0053559051_DNA_START_1_DNA_END_996_DNA_ORIENTATION_-/5-331
------------------------------------------------------------------------
---------------HFH----HKLLEYP----F-D-P------E-RHFV-----Y-------R-P---T--
T-LEK------EEKQ-----------------------ILL-PEP--TLGI---PINL--------V-D---
------------------PLS-Y-Y--------------------------C-SF-NDK----E--------
-----------------------------------K-G--LD---AEDLALL-D------------EH----
-------N----------------------------------------------------------------
------------R-----------------------------------------------------A---ER
N---E------------------D------------------E-E-V-V--------TWIKR------PEY-
-MV-TDF-GAENMFGGS---KK----------KLEQR-SVDI----------------DTS-----------
--------------------MI-L--EK--DHD--VH--------IIAIE--------ETF-K-------AA
------------------------------QQ----L------P----------------V--H--PT--D-
-P-E-LEPVEVYEFLPGDN---------LWQF------------------EFMSVMF-PQ-DPA-PQP----
----PDSK-----DPDFE----------FKS------------EEQ-------A-----DLCLR--------
------------------------------------------------------------------------
--------------S-------I--I--------T-P------M----------NVND--------------
---------------------------------------------E------DFGV--------YFVPKL--
-----G---------------E--Y--------D---------------------DIESFLE----------
------------------------------------------------------------------------
-----------------------------------L-D-IN-------DRE---------------------
-Y----------KPVREYSFNT------RQ--------------L-DT------------------------
----------------------------------------------DRNF---------------------L
FVIDK----------------------AT------N---------T--------------AK----------
----------------YNQLS-Q-AIR---------------------------------------LKRL-P
K--------KRF----A----------------------------------------------DYFPEV---
------FT---------------------AESV--------E--------------------PS------D-
-------DD---I------------------------R-IF-E--------QR-R-----------------
K--------AIEP
>EP00325_Prymnesiales_sp_UTEX-LB-985_P008016_CAMPEP_0174700412_NCGR_PEP_ID_MMETSP1094-20130205_5365_1_TAXON_ID_156173_ORGANISM_"Chrysochromulina_brevifilum_Strain_UTEX_LB_985"_LENGTH_589_DNA_ID_CAMNT_0015897887_DNA_START_1_DNA_END_1767_DNA_ORIENTATION_/120-485
FV-CP--------------------YAFDNAL----------------------------------------
-----------PP-IPSD----PKLIEID----F-E-K------A-AFVR-----F-------R-YD--S--
A-SEA------QTKY-----------------------ELL-PEP--DLGI---TIDL--------V-D---
------------------PQA-Y-E--------------------------K-VD--------G--------
-----------------------------------A-T--LD---PADNDLL-T------------SH----
-------A---------------INQEG--------------------------------------------
--------G-E-K-----------------------------------RAALPAAVA--------GK--DAA
K---D------------------M------------------R-N-Q-V--------TWLLK------TPL-
-MG-NNL-YDAVH-------KH-----QK--VNMEN--Q----------HVVKPSR---EL-ASR-------
--------------------PQ-Q--AL--TLS--QR--------IEAIE--------KKF-E-------EA
------------------------------ES--------------------------HLT--H--PT--D-
-P-S-LRPVSVLPVLPDID---------GWQN------------------NYVQMTF-DF-DPS-LAA----
----AGEQ-----KETWA-----------------------------------R-----NRVER--------
------------------------------------------------------------------------
--------------A-------I--V--------K-T------F----------TSRE-ETGSR--------
----------------------------S-------AG-------E------SYLG--------YMLPPA--
-----P---------------E--D--------M----------------P----EGELPGDGE--------
------------------------------------------------------------------------
-----------------------------------E-E-GV-------PVE---------------------
-L----------EWVREYAYKL------EK--------------N-TTK-----------------------
--------------------------------------------EEGQSY---------------------F
LAV------------------------DD------K---------K--------------AS----------
----------------FNPIN-S-RIS---------------------------------------LTRK-G
F--------RSK----A------------A-----------------------------------RPSA---
------IS---------------------VTRR--------V--------------------LD------D-
-------SE---T------------------------Q-EQ-A--------ER-R-----------------
T--------LLKR
>EP00326_Haptolina_ericina_P006367_CAMPEP_0181214672_NCGR_PEP_ID_MMETSP1096-20121128_25588_1_TAXON_ID_156174_ORGANISM_"Chrysochromulina_ericina_Strain_CCMP281"_NCGR_SAMPLE_ID_MMETSP1096_ASSEMBLY_ACC_CAM_ASM_000453_LENGTH_445_DNA_ID_CAMNT_0023306443_DNA_ST/83-435
FL-AP--------------------FVFDNAL----------------------------------------
-----------PP-VPID----PKLLSLT----F-N-K------D-KFVR-----Y-------R-YD--S--
N-AEM------GHTY-----------------------DLL-AEP--DLGI---TIDL--------V-D---
------------------PQA-Y-E--------------------------P-VP--------G--------
-----------------------------------A-T--LA---PEDAELV-S------------DA----
-------A---------------VAKAT--------------------------------------------
--------G-E-H-----------------------------------SRN--SS---------------IV
K---Q------------------L------------------R-T-E-V--------TWLRK------TPL-
-LG-NNL-YDPIH-------KH-----KK--DQVET--K----------HVVKESR---AL-ALEK------
------------------EVGG-T--PH--SLQ--DQ--------LDAAE--------KTF-E-------DA
------------------------------AA----IT------------------AASLK--H--PN--D-
-P-T-LTCEWVLPVTPDFG---------CWTN------------------TYVQMQF-DT-NPG-LIA----
----PGEK-----EDEFP-----------------------------------A-----DGVGQ--------
------------------------------------------------------------------------
--------------A-------V--V--------K-G------F----------ATSQ--------------
----------------------------T-------PP-------Q------QYVA--------YMLPQQ--
-----N---------------P--P--------E----------------E---------------------
------------------------------------------------------------------------
-----------------G--------------AAPP-E-EG-------EVE---------------------
-L----------QWVREYAYDV------KR----------------EVE-----------------------
----------------------------------------------GDSY---------------------F
LVV------------------------GK------D---------A--------------VV----------
----------------YNEFS-S-KIS---------------------------------------ATRK-T
F--------RPV----H------------A-----------------------------------RPSS---
------VT---------------------LARR--------A--------------------LA------E-
-------DE---E------------------------E-AL-G--------KR-R-----------------
Q--------RLML
>EP00327_Prymnesium_parvum_P018332_CAMPEP_0113293278_NCGR_PEP_ID_MMETSP0008_2-20120614_35244_1_TAXON_ID_97485_ORGANISM_"Prymnesium_parvum"_LENGTH_534_DNA_ID_CAMNT_0000145741_DNA_START_1_DNA_END_1604_DNA_ORIENTATION__assembly_acc_CAM_ASM_000153/86-477
FL-AP--------------------YSFDNTL----------------------------------------
-----------PD-VPVD----PKLLALT----F-N-K------S-KFVR-----Y-------R-YD--S--
S-VEQ------AHQY-----------------------ELH-AEP--DLGI---TIDL--------V-D---
------------------PQA-Y-D--------------------------P-LP--------G--------
-----------------------------------A-E--LA---EEDAELL-S------------AA----
-------A---------------LGKAL--------------------------------------------
--------G-E-Q-----------------------------------QNS--SS---------------VI
K---Q------------------M------------------R-K-E-V--------TWLRK------TPL-
-MG-NNL-YDAIH-------KH-----KQ--DQMET--K----------HVVRESR---AL-ALAK------
------------------EQGK-G--ER--SFQ--QQ--------IEAVE--------KTF-E-------DA
------------------------------AA----LN------------------ASSLQ--H--PT--D-
-P-N-LQCVSLLPVLPDFN---------CWSN------------------TYVQLQF-DF-DPA-LEH----
----IMDT-----EPKFD-----------------------------------S-----SRVTR--------
------------------------------------------------------------------------
--------------A-------V--V--------K-G------F----------SQKE-ASEAPGQY-VAYL
LPKSDAADEDDRNAEEXXVKGFSQKEASE-------AP-------G------QYVA--------YLLPKS--
-----D---------------A--A--------D----------------E---------------------
------------------------------------------------------------------------
----------------D----------------DRN-A-EE-------EVE---------------------
-L----------EWVREYAYEV------KR----------------EAE-----------------------
----------------------------------------------GDSY---------------------F
LVV------------------------GE------H---------E--------------VA----------
----------------YNEFS-S-KIA---------------------------------------ATRK-A
F--------RRI----H------------A-----------------------------------RPTS---
------VS---------------------LTRR--------E--------------------AD------D-
-------VE---Q------------------------E-EQ-N--------LR-R-----------------
Q--------RLMI
>EP00327_Prymnesium_parvum_P034983_CAMPEP_0195614166_NCGR_PEP_ID_MMETSP0815-20121206_11798_1_TAXON_ID_97485_ORGANISM_"Prymnesium_parvum_Strain_Texoma1"_LENGTH_567_DNA_ID_CAMNT_0040754405_DNA_START_44_DNA_END_1748_DNA_ORIENTATION_/157-510
FL-AP--------------------YSFDNTL----------------------------------------
-----------PD-VPVD----PKLLALT----F-N-K------S-KFVR-----Y-------R-YD--S--
S-VEQ------AHQY-----------------------ELH-AEP--DLGI---TIDL--------V-D---
------------------PQA-Y-D--------------------------P-LP--------G--------
-----------------------------------A-E--LA---EEDAELL-S------------AA----
-------A---------------XGKAL--------------------------------------------
--------G-E-Q-----------------------------------QNS--SS---------------VI
K---Q------------------M------------------R-K-E-V--------TWLRK------TPL-
-MG-NNL-YDAIH-------KH-----KX--DQMET--K----------HVVRESR---AL-ALAK------
------------------EQGK-G--ER--SFQ--QQ--------IEAVE--------KTF-E-------DA
------------------------------AA----LN------------------ASSLQ--H--PT--D-
-P-N-LQCVSLLPVLPDFN---------XWSN------------------TYVQLQF-DF-DPA-LEH----
----IMDT-----EPKFD-----------------------------------S-----SRVTR--------
------------------------------------------------------------------------
--------------A-------V--V--------K-G------F----------SQKE--------------
--------------------------ASE-------AP-------G------QYVA--------YLLPKS--
-----D---------------A--A--------D----------------E---------------------
------------------------------------------------------------------------
----------------D----------------DRN-A-EE-------EVE---------------------
-L----------EWVREYAYEV------KR----------------EAE-----------------------
----------------------------------------------GDSY---------------------F
LVV------------------------GE------H---------E--------------VA----------
----------------YNEFS-S-KIA---------------------------------------ATRK-A
F--------RRI----H------------A-----------------------------------RPTS---
------VS---------------------LTRR--------E--------------------AD------D-
-------VE---Q------------------------E-EQ-N--------LR-R-----------------
Q--------RLMI
>EP00339_Tiarina_fusa_P022517_CAMPEP_0117017258_NCGR_PEP_ID_MMETSP0472-20121206_13506_1_TAXON_ID_693140_ORGANISM_"Tiarina_fusus_Strain_LIS"_NCGR_SAMPLE_ID_MMETSP0472_ASSEMBLY_ACC_CAM_ASM_000603_LENGTH_359_DNA_ID_CAMNT_0004721583_DNA_START_1_DNA_END_1079_D/14-322
FL-CP--------------------LRYKNDL----------------------------------------
-----------PD-MPFD----GKLLDYP----F-D-P------E-RHFI-----Y-------K-P---T--
T-LEK------EEKQ-----------------------IML-VEP--NLGI---PVSL--------I-D---
------------------PLA-Y-H--------------------------C-SY-EQ------------KE
-----------------------------------S-G--LE---PADQELF-D------------EH----
-------D----------------------------------------------------------------
------------------------------------------------------------------K---ED
K---E------------------D------------------D-S-H-V--------SWINK------PEY-
-MT-ADY-REETLYGIP---RA--------------------------------------------------
-----------------------------------AE--------IXSTE--------------------SX
------------------------------XX----X------P----------------V--H--PT--N-
-P-N-LKVVEVLDLLPGED---------MWGQ------------------QFRHIVF-EQ-DPA-PPK----
----TYFD--------------------AEI------------VSA-------E-----DLCLW--------
------------------------------------------------------------------------
--------------S-------I--I--------A-P------V----------RAGD--------------
---------------------------------------------Q------DFGV--------FICPKI--
-----Q---------------G-----------E---------------FM----DIDIFQD----------
------------------------------------------------------------------------
-----------------------------------M-A-PE-------ERE---------------------
-Y----------SVMREYTFSI------NQ--------------D---------------------------
---------------------------------------------PRNIF---------------------I
SIG------------------------ND------G---------H--------------AY----------
----------------YNYAT-T-RMS---------------------------------------MKKR-H
Q--------KRD----E----------------------------------------------TFYPPI---
------TK---------------------IRQV--------P--------------------LS------E-
-------ED---E------------------------RVYQFE-----------L-----------------
T--------KILP
>EP00357_Protocruzia_adherens_P032363_CAMPEP_0114976238_NCGR_PEP_ID_MMETSP0216-20121206_2557_1_TAXON_ID_223996_ORGANISM_"Protocruzia_adherens_Strain_Boccale"_LENGTH_575_DNA_ID_CAMNT_0002337135_DNA_START_1_DNA_END_1728_DNA_ORIENTATION_-/38-417
FI-CP--------------------MNFQTDL----------------------------------------
-----------PE-LPVD----LKLLYNP----I-E-T------D-KFIN-----Q-------A-M---N--
T-LEI------NYIP-----------------------SIL-TAP--DLGI---QVDL--------I-N---
------------------PDA-Y-E--------------------------A-QK--------------SVG
-----------------------------------R-E--LH---PDDEALL-H------------DS----
-------A---------------NSSV---------------------------------------------
------------------------------------------------------------------K--VGN
K-----------------------------------------Y-R-D-S--------HYLRR------TTY-
-LT-KGV-GSVGG-------IH--------------------------ADMVQKAK---EE-----------
--------------------------EL--TME--GF--------LTTID--------DTF-V-------KV
ND-------------------------I--KE--------------------------GMK--H--PK--K-
-S-G-VTCVSSMPVVPNFL---------NIDQ------------------NAILFNM-ED-DKDVNKS----
----LQAG---------------------------------------------------SNLAP--------
------------------------------------------------------------------------
--------------G-------L--L-------RR-------HL----------DVDD--------------
---------------------------------------------E------PIIS--------YYSTDAVA
-----Q---------------E-----------E--------------------------------------
------------------------------------------------------------------------
-------------------------------------D-EE-------EQD--------------FIPSKDI
SY----------YNLKNFRFVN------TT--------------EVRAG-----------------------
---------------------------------------------GSKDA---------------------V
WYIDS----------------------KK------K---------L--------------VK----------
----------------YQLCQ-K-RIQ---------------------------------------LKKK-Q
RM------LNKS---GE-----------SAGE-------------------------HLQI-RRSRPGAE--
------IN--------------------SLKRR-----KLREID------------------YN-----FE-
------HDEST-KFLDIE----------------TDEELER-E-----EEQKR-I----EKKFR------AE
KEKERARQREIDQ
>EP00358_Blepharisma_japonicum_P006083_CAMPEP_0202944824_NCGR_PEP_ID_MMETSP1395-20130829_5717_1_ASSEMBLY_ACC_CAM_ASM_000871_TAXON_ID_5961_ORGANISM_"Blepharisma_japonicum_Strain_Stock_R1072"_LENGTH_345_DNA_ID_CAMNT_0049644097_DNA_START_1_DNA_END_1031_DNA_O/1-310
-----------------------------XQL----------------------------------------
-----------PM-VPCE----QKLMAYP----F-D-Q------D-RFTK-----Y-------S-L---T--
S-LEA------NYTP-----------------------PLL-LPL--DLGI---PIDL--------I-N---
------------------PEI-Y-N--------------------------T-PP-D---------------
-----------------------------------A-E--LF---KEDAELL-E------------EP----
-------K---------------KDKE---------------------------------------------
--------E-S-------------------------------------------------------K---AN
K--YS------------------A------------------S-N-S-S--------LYLRK------STL-
-PA-GPI-VYSNP------------------------------------TVQEEAK--NEA-----------
-------------------DVE-A--EY--DTK--TW--------ISKIV--------SAF-E---------
------------------------------KN----E----------------------FV--H--PT--K-
-P-G-LKAEKVYSVFPDLS---------YIHT------------------EFVMLVY-DE-EPH-EKN-KF-
----T-------------------------------------------------------------------
------------------------------------------------------------------------
----------------------V--L--------K-E------H----------EDEEA-------------
---------------------------------------------D------PVMS--------IYVEED-P
E----N---------------T--Q--------D--------------------------------------
------------------------------------------------------------------------
----------------------------------LQ-E-NE--------KS---------------------
-L----------IHLRNYKYSY------FN--------------D-P-------------------------
-------------------------------------------T--KMIF---------------------Y
YELMK----------------------KK------E---------S--------------QL----------
----------------XAQVE-N-KLQ---------------------------------------LKKK-K
V--------PKG----L------------T-S---------------------------VS-TNNLPSK---
-----LLN---------------------MKIR--------D--------------------ER------K-
-------SE---IL-------------------------AR-K--------NK-L-----------------
L--------EYEC
>EP00359_Climacostomum_virens_P002232_CAMPEP_0204900170_NCGR_PEP_ID_MMETSP1397-20131031_2299_1_ASSEMBLY_ACC_CAM_ASM_000891_TAXON_ID_49980_ORGANISM_"Climacostomum_Climacostomum_virens_Strain_Stock_W-24"_LENGTH_385_DNA_ID_CAMNT_0052068257_DNA_START_1_DNA_EN/28-339
FM-CQ--------------------LRFHNAL----------------------------------------
-----------PM-VLCE----QKLLAFP----F-D-P------E-RFIK-----Y-------H-L---T--
T-LET------DLKP-----------------------KIM-PSL--DLGV---HVDL--------L-T---
------------------PGI-Y-Q--------------------------PNPE-----------------
-----------------------------------A-V--LD---PADEELC-E------------EP----
-------V---------------QSKP---------------------------------------------
--------S-A-------------------------------------------------------K---PN
K--YD-------------------------------------M-C-H-S--------SYLRK------SSL-
-FT-HAL-VQRTP------------------------------------SYAEAIT---NE-----------
--------------------DD-I--YL--EPD--VL--------IPKIV--------AAF-Q---------
------------------------------KK----E----------------------FV--H--PS--K-
-P-H-LKVDRVYQVVPEMS---------EMHH------------------EFTLMAY-DE-NPF-PAE----
------------------------------------------------------------------------
------------------------------------------------------------------------
--------------SKV-----L--L--------K-E------C----------EDEEG-------------
---------------------------------------------D------TVLA--------LYQDRR--
-----K---------------R--S--------A--------------------------------------
------------------------------------------------------------------------
-------------------------------------E-EV-------ETE---------------------
-F----------DYMRNYKFNI------NT--------------E--------------L------------
------------------------------------------G---QNDV---------------------I
MWLDE----------------------EA------G---------T--------------LS----------
----------------YGLIE-C-KMQ---------------------------------------LKKK-K
V--------PKA----------------IS-N---------------------------IN-HANLPEK---
-----LIN---------------------VRFR--------P--------------------DK------K-
-------VE---LL-------------------------KK-R--------AK-L-----------------
E--------EFEC
>EP00361_Fabrea_salina_P002313_CAMPEP_0202432866_NCGR_PEP_ID_MMETSP1345-20130828_10833_1_ASSEMBLY_ACC_CAM_ASM_000843_TAXON_ID_342563_ORGANISM_"Fabrea_Fabrea_salina"_LENGTH_363_DNA_ID_CAMNT_0049045035_DNA_START_1_DNA_END_1091_DNA_ORIENTATION_/12-322
LI-CP--------------------LRFHNPL----------------------------------------
-----------PM-VPSE----QKLMAYP----F-P-S------D-RFTK-----Y-------S-L---T--
S-LEA------QYST-----------------------PLL-LPL--DLGI---NVDL--------V-R---
------------------PEV-Y-A--------------------------P-PT---------------HY
-----------------------------------M-E--MD---DEDIPLL-E------------EP----
-------E---------------KMRG---------------------------------------------
--------L-A-------------------------------------------------------K---NR
K--YR-------------------------------------N-T-S-S--------QYLRK------SFL-
-PA-GPI-VYSSN------------------------------------TKTQKKE---NP-----------
-------------------DVE-N--EF--DAE--TL--------VPKIQ--------AGF-D---------
------------------------------KQ----E----------------------FT--H--PT--K-
-P-H-LKVDKVYDVLPEFD---------FIHT------------------EFVMVTY-DE-DPH-EES----
-----------------------------------------------------EF-----------------
------------------------------------------------------------------------
--------------V-------L--L--------R-E------H----------EDEEA-------------
---------------------------------------------D------PVLS--------LYTQNF--
-----Q------------------------------------------------------------------
------------------------------------------------------------------------
-------------------------------------E-EE-------TQE---------------------
-L----------SHLRNYKYTY------SN----------------DPN-----------------------
----------------------------------------------LNDV---------------------L
LWFQE----------------------DP------P---------T--------------VT----------
----------------YACVE-N-KLQ---------------------------------------LKKK-K
V--------PKG----A------------T-T---------------------------IN-KKNLPPK---
-----NLE---------------------INVR--------D--------------------DR------K-
-------SE---LV-------------------------AR-K--------EK-L-----------------
K--------ETGA
>EP00401_Gymnodinium_catenatum_P050957_CAMPEP_0117605876_NCGR_PEP_ID_MMETSP0784-20121206_79420_1_TAXON_ID_39447_ORGANISM_""_LENGTH_395_DNA_ID_CAMNT_0005408935_DNA_START_1_DNA_END_1185_DNA_ORIENTATION_/1-314
-I-ID--------------------CKYANNL----------------------------------------
-----------PD-PPV-----PKLLRAL----P-P-E------D-RFGK-----Y-------E-P---T--
S-VEL------DHRP-----------------------FLL-SEM--EYLE---YVEL--------V-H---
------------------PNA-YGE--------------------------L-PP-QG-----------SMP
-----------------------------------P-P--PP---PQDSALL-R------------DD----
-------D----------------------------------------------------------------
------------------------------------------------------------------------
---------------------------------------------------------AFHREAFGLQLPQL-
-IS-NDV-WTERQ-------RYT----TGC-EASEK--KLTR-----------------DA-----------
---------P-------------G--YK--TME--DL--------VSRIE--------RTF-T-------EA
------------------------------QE----P------P----------------V--H--PS--N-
-P-S-KKAKRVLPIVPDAV---------LWAN------------------RYRQITF-DE-LE---KE----
----PQLN---------------------------------------------D------------------
------------------------------------------------------------------------
----------------------I--LF-------K-------------------TVPH--------------
------------------------------------PR-------T------TCFG--------YFAPGE--
------------------------------------------------------------------------
------------------------------------------------------------------------
---------------------------------------GQ-------EGS---------------------
-F----------QLAQNYVWEN------RG-----------GFAR-AAG------CNE--------------
----------------------------------------------GEAI---------------------L
LSFPPE-------------------GEKS------G---------E--------------VR----------
----------------FVLAP-S-IMK---------------------------------------LSKQ-K
A--------NRL------------------------------------------------D-IGLDTRY---
------LT---------------------VKNR--------E--------------------PS------P-
-------QE---Q------------------------L-EE-R--------DR-M-----------------
A--------AVLF
>EP00406_Dinophysis_acuminata_P049568_CAMPEP_0179302714_NCGR_PEP_ID_MMETSP0797-20121207_48208_1_TAXON_ID_47934_ORGANISM_"Dinophysis_acuminata_Strain_DAEP01"_LENGTH_445_DNA_ID_CAMNT_0021012255_DNA_START_1_DNA_END_1336_DNA_ORIENTATION_-/57-389
LM-VD--------------------CKYANEL----------------------------------------
-----------PK-PPV-----PKLLKAL----P-A-A------E-RLYE-----Y-------K-P---T--
S-LEL------DHRP-----------------------FLL-SEQ--DLIS---RIEL--------V-H---
------------------TDA-YGQ--------------------------F-PA-EG-----------SMP
-----------------------------------P-P--PP---PQDVQLL-R------------DD----
-------D---------------IPDT---------------------------------------------
-----------------------------------------------TKEA--ER-----------K---RR
RL---------------------T------------------E-H-T-E--------AWHRQAFGLQLPQL-
-IT-NDV-FTERQ-------RFT----TGL-EAAEK--KMHR-----------------DP-----------
---------P-------------G--YK--SAE--EL--------ARKIE--------STF-E-------AA
------------------------------RE----P------P----------------V--H--PT--K-
-P-G-MAAKRVLPVVPDAV---------LWAN------------------RYRQVVF-DE-LP---RC----
----PDRN---------------------------------------------D------------------
------------------------------------------------------------------------
----------------------L--LF-------R-------------------TTPN--------------
------------------------------------PR-------S------TCFA--------YFSPAE--
-----D------------------------------------------------------------------
------------------------------------------------------------------------
-------------------------------------------------GS---------------------
-Y----------RLAQNYFWDN------RG-----------AFTR-SND------IGD--------------
----------------------------------------------GEGI---------------------L
FSFPRP-------------------NEQN------G---------E--------------VR----------
----------------FVIVP-T-FLK---------------------------------------LKKQ-K
A--------QRL------------------------------------------------D-VDIETQQ---
------LN---------------------VQHR--------D--------------------PS------A-
-------QE---A------------------------A-EE-Q--------ER-M-----------------
N--------VVLS
>EP00408_Alexandrium_pacificum_P021166_CAMPEP_0171188392_NCGR_PEP_ID_MMETSP0790-20130122_17808_1_TAXON_ID_2925_ORGANISM_"Alexandrium_catenella_Strain_OF101"_LENGTH_464_DNA_ID_CAMNT_0011653473_DNA_START_1_DNA_END_1394_DNA_ORIENTATION_-/64-404
LI-ID--------------------CKYSNEL----------------------------------------
-----------PR-PPV-----PKLLRAL----P-T-A------E-RLCQ-----Y-------Q-P---T--
S-LEL------DHRP-----------------------FLL-SEG--GLLS---RVEL--------L-D---
------------------PGA-YGE--------------------------A-PA-RG-----------SMP
-----------------------------------P-P--PP---PQDAILL-R------------DD----
-------D---------------VDAA---------------------------------------------
-----------------------------------------------AKEA--EK-----------K---RR
RL---------------------T------------------E-H-T-E--------AWHRQAFGLQAPQL-
-VT-NDV-FTERQ-------RFT----TGM-EAVEK--KLHR-----------------DA-----------
---------P-------------G--FG--SAE--EL--------ASRIE--------ATF-E-------AA
------------------------------NA----P------P----------------V--H--PS--K-
-P-S-LRPKRVLSIVPDAV---------LWAN------------------RYRQVVF-DE-LP---HE----
----PTRY---------------------------------------------D------------------
------------------------------------------------------------------------
----------------------L--LF-------K-------------------STPT--------------
------------------------------------PR-------A------TCFG--------YFSPAE--
-----E---------------D--------------------------------------------------
------------------------------------------------------------------------
---------------------------------------GD-------TGA---------------------
-Y----------KLDMNYFWEN------RG-----------GYTR-AVD------RQE--------------
----------------------------------------------GDAM---------------------L
LSFPPAS---------------EGSSEAS------G---------E--------------VR----------
----------------FIPVS-T-LMK---------------------------------------LKKQ-N
A--------HRL------------------------------------------------D-LNLEVQS---
------LS---------------------VKHR--------D--------------------PS------A-
-------QE---A------------------------A-EE-Q--------ER-M-----------------
N--------VVLN
>EP00411_Alexandrium_monilatum_P117738_CAMPEP_0175670808_NCGR_PEP_ID_MMETSP0097-20121207_19855_1_TAXON_ID_311494_ORGANISM_"Alexandrium_monilatum_Strain_CCMP3105"_LENGTH_470_DNA_ID_CAMNT_0016977403_DNA_START_1_DNA_END_1412_DNA_ORIENTATION_-/66-402
LV-ID--------------------CKYSNEL----------------------------------------
-----------PR-PPV-----PKLLRAL----P-T-S------E-RLCQ-----Y-------M-P---T--
S-LEL------DHRP-----------------------FLL-SER--GLFS---RLNL--------L-D---
------------------PGA-YGE--------------------------A-PT-PG-----------SMP
-----------------------------------P-P--PP---PQDAQLL-R------------DE----
-------D---------------VDAA---------------------------------------------
-----------------------------------------------AKEA--ER-----------K---RR
RL---------------------T------------------E-H-T-D--------AWHRQAFGLQAPQL-
-VT-NDV-FTERQ-------RFT----TGT-EAAEK--KLHR-----------------DP-----------
---------P-------------G--FS--SVE--DL--------ASRIE--------KTF-E-------DA
------------------------------RA----P------P----------------X--H--PS--K-
-P-S-LKPKRILSIVPDAV---------LWAN------------------RYRQVVF-DE-LP---HE----
----PARY---------------------------------------------D------------------
------------------------------------------------------------------------
----------------------L--LF-------K-------------------STPT--------------
------------------------------------PR-------A------TCFG--------YFSPAE--
-----D---------------E--------------------------------------------------
------------------------------------------------------------------------
---------------------------------------GD-------AGA---------------------
-Y----------KLEQNYYWMN------RG-----------GFTR-SND------RGE--------------
----------------------------------------------GEAM---------------------L
LSFPLA-------------------DEPS------G---------E--------------VR----------
----------------FIPVP-T-AIK---------------------------------------LKKQ-N
A--------YRL------------------------------------------------D-LGLETQS---
------LS---------------------VKHR--------D--------------------PS------A-
-------QE---A------------------------A-EE-Q--------ER-M-----------------
N--------VVLN
>EP00419_Tripos_fusus_P054667_CAMPEP_0172809032_NCGR_PEP_ID_MMETSP1075-20121228_8017_1_TAXON_ID_2916_ORGANISM_"Ceratium_fusus_Strain_PA161109"_LENGTH_537_DNA_ID_CAMNT_0013648227_DNA_START_1_DNA_END_1609_DNA_ORIENTATION_/100-436
LV-ID--------------------CKYSNEL----------------------------------------
-----------PK-PPV-----PKLLRAM----P-N-V------E-KLCQ-----Y-------S-P---T--
S-LEL------DHRP-----------------------FLL-SEH--DLMS---RMEL--------L-D---
------------------PNA-YGE--------------------------M-PA-KG-----------SMP
-----------------------------------P-P--PP---PQDALLL-R------------DD----
-------D---------------IDDS---------------------------------------------
-----------------------------------------------AKEA--EK-----------K---RR
RL---------------------V------------------E-H-T-D--------AWHRQAFGLQAPQL-
-VT-NDV-FTERQ-------RFT----TGL-EAAEK--KLHR-----------------DP-----------
---------P-------------G--FN--SAE--EL--------AAKIE--------ATF-E-------AA
------------------------------RV----T------P----------------V--H--PS--K-
-P-S-LKPKKILSIVPDAV---------LWAN------------------RYRQVVF-DE-LP---RE----
----PQPY---------------------------------------------D------------------
------------------------------------------------------------------------
----------------------L--LF-------R-------------------TTPT--------------
------------------------------------PR-------A------TCFG--------YFSPAE--
-----E---------------D--------------------------------------------------
------------------------------------------------------------------------
---------------------------------------GD-------AGS---------------------
-Y----------KLEENYFWEN------RG-----------GYTR-SND------CGE--------------
----------------------------------------------GEAL---------------------L
LSFPTS-------------------DESH------G---------E--------------AR----------
----------------FVPVP-P-FMR---------------------------------------LKKQ-K
A--------HRL------------------------------------------------D-VSLETQT---
------LS---------------------VKHR--------D--------------------PS------A-
-------QE---A------------------------A-DE-Q--------ER-M-----------------
N--------VVLN
>EP00421_Protoceratium_reticulatum_P020469_CAMPEP_0168392744_NCGR_PEP_ID_MMETSP0228-20121227_18655_1_TAXON_ID_133427_ORGANISM_"Protoceratium_reticulatum_Strain_CCCM_535_(_CCMP_1889)"_LENGTH_478_DNA_ID_CAMNT_0008406093_DNA_START_1_DNA_END_1433_DNA_ORIENTAT/69-407
LI-ID--------------------CKYSNEL----------------------------------------
-----------PK-PPV-----PKLLRAL----P-T-A------E-RLCQ-----Y-------S-P---T--
S-LEL------DHRP-----------------------FLL-TER--DLLS---RIEL--------I-D---
------------------PNA-YGE--------------------------L-PP-EG-----------SMP
-----------------------------------P-P--PP---PLDAMLL-R------------DD----
-------D---------------IQDT---------------------------------------------
-----------------------------------------------AKEA--ER-----------K---RR
RL---------------------T------------------E-H-T-E--------AWHRQAFGLQAPQL-
-VT-NDV-FTERQ-------RFT----VGM-EAAEK--KLVR-----------------EP-----------
---------P-------------G--FG--SIE--EL--------AGLIE--------KTF-D-------AA
------------------------------QA----P------P----------------V--H--PS--D-
-P-S-IKPKRILSIVPDAV---------LWAN------------------RYRQVVF-DE-LN---HD----
----PTRY---------------------------------------------D------------------
------------------------------------------------------------------------
----------------------L--LF-------R-------------------TTPS--------------
------------------------------------PR-------A------TCFG--------YFSPAE--
-----E---------------E--------------------------------------------------
------------------------------------------------------------------------
---------------------------------------GD--------GS---------------------
-Y----------KLEENYYWEN------RG-----------AFTR-SSD------CGE--------------
----------------------------------------------GEGI---------------------V
LSVPLG-------------------EAAG------GE------AAE--------------AR----------
----------------FFPVP-A-LMR---------------------------------------LRKQ-K
A--------YRL------------------------------------------------D-FAIDTQS---
------LS---------------------VKHR--------D--------------------PS------A-
-------QE---A------------------------A-EE-Q--------ER-M-----------------
N--------VVLN
>EP00425_Heterocapsa_triquetra_P004242_CAMPEP_0195158222_NCGR_PEP_ID_MMETSP0448-20130528_185558_1_TAXON_ID_66468_ORGANISM_"Heterocapsa_triquestra_Strain_CCMP_448"_LENGTH_425_DNA_ID_CAMNT_0040197019_DNA_START_1_DNA_END_1273_DNA_ORIENTATION_/35-385
LI-ID--------------------CKYGNEL----------------------------------------
-----------PK-PPV-----PKLLKAL----P-T-V------E-RLCQ-----Y-------Q-P---T--
S-LEL------DHRP-----------------------FLL-SEQ--ELLS---RVEF--------V-D---
------------------PDA-YG---------------------------A-PP-GG-----------SMP
-----------------------------------P-P--PP---PQDAVLL-K------------DD----
-------D---------------VSTV---------------------------------------------
-----------------------------------------------AKEA--EA-----------K---RR
RL---------------------T------------------E-K-T-E--------AWHRQAFGLQLPQL-
-IT-NDV-FTERQ-------RYT----TGM-EAAEK--KLRR-----------------NP-----------
---------P-------------G--FG--SVE--EL--------AGKIE--------ATF-A-------AA
------------------------------SE----P------PXXXXXXXXXXXXXXXSV--H--PS--M-
-P-S-MKPKRVLPIVPDAV---------LWAN------------------KYRQVVF-DE-LP---PE----
----TATN---------------------------------------------D------------------
------------------------------------------------------------------------
----------------------L--LF-------R-------------------SAPT--------------
------------------------------------PR-------I------TCFG--------YFSPIA--
-----D------------------------------------------------------------------
------------------------------------------------------------------------
---------------------------------------GE-------TGS---------------------
-Y----------RQTQQYYWDN------RG-----------GFTR-QVD------CGE--------------
----------------------------------------------GDAL---------------------L
LSFPQD-------------------DQAQ------G---------E--------------VR----------
----------------FVPVP-T-YMK---------------------------------------LRKQ-K
A--------YRL------------------------------------------------D-LTNDTQA---
------LA---------------------VTFR--------E--------------------PS------A-
-------QE---A------------------------Q-EE-Q--------ER-M-----------------
N--------VVLS
>EP00429_Kryptoperidinium_foliaceum_P006765_CAMPEP_0176020812_NCGR_PEP_ID_MMETSP0120_2-20121206_10092_1_TAXON_ID_160619_ORGANISM_"Kryptoperidinium_foliaceum_Strain_CCMP_1326"_LENGTH_476_DNA_ID_CAMNT_0017353917_DNA_START_1_DNA_END_1425_DNA_ORIENTATION_/69-441
FQ-IE--------------------FRFRNAP----------------------------------------
-----------PR-PPVG----PCFVGHG----L-D-GV----LM-DLAQ-----Y-------K-PL--N--
A-VEV------NHTW-----------------------RLH-NEQ--DLGV---PLAPSA------M-D---
------------------PKS-Y-T----------------------------PS--------------KSV
-----------------------------------P-T--AH---PDDQNLL-DWKGSMG------DTA--A
-------EELKKRRDNAR-----AAARLALMGK---------------------------------------
--DP------A-QFLKPKAAI--------------------------TASS--ATT----------S---GK
KA-FS---------------RVLD------------------E-T-M-Q--------SWMKK------TTY-
-LS-NDY-SRKVH-------DF-----KS---LAKT--K---------EELAEDLAL---------------
--------------------RE-K--EF--SQR--RS--------AAGIS--------KTF-E-------DA
------------------------------KT----KI-----T----------------K--H--PT--K-
-R-D-VTPVMEMPFLPNVQ---------QWGN------------------AYTHVVM-DK-GPG-AEV----
-----------------------------------------------------DG----DAISK--------
------------------------------------------------------------------------
--------------A-------F--V--------A-N------V----------HKRD--------------
------------------------------------AN-------S------RMTC-------QLFVPNK--
-----D---------------E--------------------------------------------------
------------------------------------------------------------------------
------------------------------------------------ESK---------------------
-Y----------QAIQQYDLDVLPL---KE--------------E-DTP-----------------------
----------------------------------------------HANF---------------------C
IWIDT----------------------GN------K---------V--------------AS----------
----------------YIPIS-S-RVQ---------------------------------------LSTG-R
P--------LKK----K------------NFN----------------------------------------
------ME---------------------ITRR--------T--------------------VN------E-
-------ED---I------------------------Q-EM-D--------ER-L-----------------
A--------EIDA
>EP00440_Ansanella_granifera_P037902_gb_GFBE01041118.1_.p1_GENE.gb_GFBE01041118.1_gb_GFBE01041118.1_.p1_ORF_type_complete_len_532_score_147.31_gb_GFBE01041118.1_1-1596/36-383
LI-VD--------------------CKYKNEL----------------------------------------
-----------PL-PPV-----PKLLRAL----P-S-I------E-RLCQ-----Y-------Q-P---T--
S-LEL------DYRP-----------------------FLL-SER--ELLS---RVEL--------V-E---
------------------PDA-YGE--------------------------A-PA-AG-----------SMP
-----------------------------------P-P--PP---PLDSQLL-K------------DD----
-------D---------------VTEE---------------------------------------------
-----------------------------------------------VREA--EK-----------K---KR
RL---------------------Y------------------E-E-T-E--------AWHRQAFGLQLPQL-
-IT-NDV-FTERQ-------RFT----TGL-NATEK--KMYR-----------------EP-----------
---------P-------------G--FK--DVE--EL--------GEKIE--------ASF-D-------AA
------------------------------RA----A------P----------------V--H--PT--K-
-P-H-LKAKRIMPIVPDAV---------LWAN------------------KYQQVVF-DE-QPP-GHE----
----VTRH---------------------------------------------D------------------
------------------------------------------------------------------------
----------------------L--LF-------R-------------------STPD--------------
------------------------------------PR-------T------TCFG--------FYAPPS--
-----Q---------------E--------------------------------------------------
------------------------------------------------------------------------
-----------------------------------E-A-GE-------TGT---------------------
-Y----------KLAQNYFWDN------RG-----------GFTK-ASD------VGE--------------
----------------------------------------------GETI---------------------L
LSVPVAGA------------EGAEGASQD------E---------E--------------IR----------
----------------FIMIP-T-AIK---------------------------------------LRKQ-K
A--------FRL------------------------------------------------D-IAPEVHA---
------LN---------------------VAFR--------E--------------------PS------A-
-------QE---V------------------------V-EE-Q--------ER-M-----------------
N--------VVLS
>EP00441_Pelagodinium_beii_P000320_CAMPEP_0197701086_NCGR_PEP_ID_MMETSP1338-20131121_122766_1_TAXON_ID_43686_ORGANISM_"Pelagodinium_beii_Strain_RCC1491"_NCGR_SAMPLE_ID_MMETSP1338_ASSEMBLY_ACC_CAM_ASM_000754_LENGTH_427_DNA_ID_CAMNT_0043284755_DNA_START_1_D/20-360
FI-ID--------------------CKYKNEL----------------------------------------
-----------PL-PPV-----PKLLQAL----P-G-L------E-KLCA-----F-------R-P---T--
S-LEL------DHRP-----------------------FLL-SER--SLLS---RIEF--------V-E---
------------------PDA-YGE--------------------------A-PA-AG-----------SMP
-----------------------------------P-P--AP---PLDSQLL-R------------DD----
-------D---------------VTEE---------------------------------------------
-----------------------------------------------VREA--VK-----------K---KA
RM---------------------T------------------E-H-T-E--------AWHRQAFGLQLPQL-
-IT-NDV-FTERQ-------RFI----TGL-NATEK--KMHR-----------------DP-----------
---------P-------------G--FK--SIE--DL--------ASKIE--------KSF-D-------AA
------------------------------SE----T------P----------------V--H--PT--D-
-P-T-IKPVKIMPIVPDAV---------LWAN------------------RYMQVHF-DE-APP-NHT----
----ASQH---------------------------------------------D------------------
------------------------------------------------------------------------
----------------------V--LF-------R-------------------STPD--------------
------------------------------------PR-------T------TCFS--------FFAPAT--
-----A---------------E--------------------------------------------------
------------------------------------------------------------------------
-----------------------------------D-A-GE-------AGA---------------------
-Y----------NLRQSYFWDN------RG-----------GFTR-QSD------INE--------------
----------------------------------------------GEAV---------------------L
LSFPET-------------------EEEA------Q---------E--------------VR----------
----------------FLMVP-P-PWK---------------------------------------LKKQ-K
A--------QRL------------------------------------------------D-IESDTKA---
------LN---------------------VDFR--------E--------------------PT------A-
-------QE---S------------------------V-EE-Q--------ER-M-----------------
N--------VVLS
>EP00442_Polarella_glacialis_P018676_CAMPEP_0115096626_NCGR_PEP_ID_MMETSP0227-20121206_29849_1_TAXON_ID_89957_ORGANISM_"Polarella_glacialis_Strain_CCMP_1383"_LENGTH_468_DNA_ID_CAMNT_0002490423_DNA_START_91_DNA_END_1497_DNA_ORIENTATION_/40-385
LI-VD--------------------CKYGNEL----------------------------------------
-----------PK-PPV-----PKMLRAL----P-R-L------E-RLCQ-----Y-------R-P---T--
S-LEL------DHRP-----------------------FLL-SEK--HLLA---CVEL--------V-D---
------------------PDA-YGE--------------------------T-RP-AG-----------SML
-----------------------------------P-P--PP---PLDAQLL-R------------DD----
-------D---------------FSQE---------------------------------------------
-----------------------------------------------VREA--EV-----------K---RR
RL---------------------T------------------E-V-T-E--------ASHRQAFGLQLPQL-
-IT-NDV-FTERQ-------RFT----TGL-EAPEK--KMRR-----------------NP-----------
---------P-------------G--YA--SLE--DL--------IAKIE--------TTF-E-------VA
------------------------------SQ----P------P----------------V--H--PT--N-
-P-T-LKAKRILSIVPDAV---------LWAN------------------NYKQIIF-DE-MPP-QRE----
----PTRN---------------------------------------------D------------------
------------------------------------------------------------------------
----------------------L--LF-------R-------------------TTPD--------------
------------------------------------PR-------T------TCFG--------YFAPES--
-----D---------------E--S-----------------------------------------------
------------------------------------------------------------------------
---------------------------------GEN-A-GD-------AGQ---------------------
-F----------KLKQNYFWDN------RG-----------EFTN-ASD------LGE--------------
----------------------------------------------GESV---------------------L
LSFPSD-----------------DDPKEQ------A---------E--------------VR----------
----------------YVTMP-H-IIK---------------------------------------LKKQ-K
A--------HRL------------------------------------------------D-IELDTKQ---
------LN---------------------VAHR--------Q--------------------PS------A-
-------QE---I------------------------T-EE-H--------ER-M-----------------
N--------VVLS
>EP00449_Zooxanthella_nutricula_P060285_CAMPEP_0198562254_NCGR_PEP_ID_MMETSP1462-20131121_96845_1_TAXON_ID_1333877_ORGANISM_"Brandtodinium_nutriculum_Strain_RCC3387"_LENGTH_343_DNA_ID_CAMNT_0044293181_DNA_START_1_DNA_END_1028_DNA_ORIENTATION_-/1-317
------------------------------------------------------------------------
---------------------------XM----P-S-V------E-RLCR-----Y-------T-P---T--
S-LEL------NHRP-----------------------FLL-SER--QLLS---RMEL--------V-D---
------------------PGA-YGE--------------------------A-AA-KG-----------SML
-----------------------------------P-P--PP---PEDAQLL-R------------DD----
-------D---------------VAAE---------------------------------------------
-----------------------------------------------VKEA--EA-----------K---RK
RL---------------------T------------------E-K-T-E--------AAHRQAFGLQLPQL-
-IT-NDV-FTERQ-------RFT----TGT-EATEK--KLYR-----------------EP-----------
---------P-------------G--YR--SVD--DL--------AAKIE--------QTF-E-------DA
------------------------------KQ----A------P----------------V--H--PS--Q-
-P-H-MKAARVLDVVPDAV---------LWAN------------------RYRQVIF-DE-LP---RA----
----PQRN---------------------------------------------D------------------
------------------------------------------------------------------------
----------------------L--LF-------R-------------------STPT--------------
------------------------------------PR-------V------TCFG--------YFSPAE--
-----E------------------------------------------------------------------
------------------------------------------------------------------------
---------------------------------------AE-------PGA---------------------
-Y----------KLDENYFWEN------RG-----------GFTR-SAD------CGE--------------
----------------------------------------------GESI---------------------L
MSFPKS-------------------DTPS------G---------E--------------VR----------
----------------FVAVP-T-FMR---------------------------------------LKKQ-R
A--------HRV----E------------------------------------------AD-ISLDTKA---
------LT---------------------IKYR--------D--------------------PS------A-
-------QE---A------------------------A-EE-Q--------ER-M-----------------
N--------AVLS
>EP00450_Noctiluca_scintillans_P024673_CAMPEP_0194523328_NCGR_PEP_ID_MMETSP0253-20130528_58185_1_TAXON_ID_2966_ORGANISM_"Noctiluca_scintillans"_LENGTH_405_DNA_ID_CAMNT_0039367853_DNA_START_1_DNA_END_1214_DNA_ORIENTATION_-/21-357
LI-ID--------------------CKYANDL----------------------------------------
-----------PP-PPV-----PKLLKAV----P-A-A------E-SLYR-----Y-------Q-T---S--
S-LEL------DHKV-----------------------WIL-SER--DVLS---RFEM--------V-D---
------------------PLA-YGK--------------------------P-SS-PG-----------SMR
-----------------------------------P-P--LQ---PRDAELL-K------------DD----
-------D---------------VSTE---------------------------------------------
-----------------------------------------------VKEA--ER-----------K---RR
KL---------------------G------------------DTE-T-E--------AWYREAFPFQHPQL-
-IT-NDV-WTERQ-------RFT----SGT-ASAEK--KLFR-----------------EP-----------
---------M-------------E--KL--NDD--DL--------VAKIE--------STF-T-------AA
------------------------------AD----E------L----------------V--H--PT--K-
-P-G-MKPKRVMPIVPDAV---------LWAN------------------KYRQIVF-DE-VP---PE----
----TSRN---------------------------------------------D------------------
------------------------------------------------------------------------
----------------------L--LF-------K-------------------TVPT--------------
------------------------------------PR-------A------TCFG--------YFSSVQ--
-----G---------------D--------------------------------------------------
------------------------------------------------------------------------
----------------------------------------A-------PGS---------------------
-Y----------RLAQNYIWDN------RG-----------GFTR-SIA------HDE--------------
----------------------------------------------GESV---------------------L
LSVPLT-------------------ADEG------G---------E--------------VR----------
----------------FVSVP-P-RMR---------------------------------------LKKQ-K
A--------SRL------------------------------------------------D-INLETQS---
------LS---------------------VKYR--------D--------------------AN------E-
-------SE---A------------------------T-EE-R--------EK-M-----------------
A--------TVLS
>EP00455_Lapot_gusevi_P046533_TRINITY_DN6142_c0_g1_i6.p1_TRINITY_DN6142_c0_g1_TRINITY_DN6142_c0_g1_i6.p1_ORF_type_complete_len_483_score_126.79_TRINITY_DN6142_c0_g1_i6_119-1567/122-474
FL-CS--------------------VRYRNRI----------------------------------------
-----------PD-PPFE----PKLLAFP----F-D-R------D-SHVK-----Y-------Q-S---T--
V-LDK------LHKW-----------------------QYH-TEP--DAVI---PLDL--------I-D---
------------------PDL-Y----------------------------V-PT---------------SR
-----------------------------------P-A--ADA-TLDDEFLL-K------------DR----
-------S---------------TSWG---------------------------------------------
--------A-A-RMDD------------------------------VSGPG--NEI----------R---KK
R--VQ--------------EQVQEMY----------------R-Q-S-V--------VCLRK------TSL-
-MS-IDP-YELVN-------RHV----SGTQKNREEVMQIST-----------------EL-----------
--------------------EK-I--KS--DPE--RD--------LQLIL--------QSF-E-------QM
------------------------------QE----P------P-------------------Q--PP--K-
-P-G-LTAQWVLPFMPAFD---------LLDN------------------QYTWY-F-DA-DAV-PDE----
----GNQLR---V----------------------------------------DY----ATSES--------
------------------------------------------------------------------------
--------------APLPTPPHL--L--------Q-P------LS---------------------------
---------------------------------------------E------SHMA--------IYTKHD--
-----G---------------S--------------------------------------------------
------------------------------------------------------------------------
---------------------------------------GEV------EGK---------------------
-Y----------DWHRDYASIS------KTI-------------D---------------------------
------------------------------------------H---HGQT---------------------F
LCL------------------------TE------D---------A--------------VQ----------
----------------YAHFS-H-RID---------------------------------------VRKR-A
K--------LTD---TRLD---------SSLN----------------------------------------
------IAGG------YD----------QMEQD--------R--------------------LE----RAER
-------EE---R------------------------A-ER-E--------DR-F-----------------
E------------
>EP00465_Bigelowiella_longifila_P014214_CAMPEP_0185270928_NCGR_PEP_ID_MMETSP1359-20130426_43502_1_TAXON_ID_552665_ORGANISM_"Bigelowiella_longifila_Strain_CCMP242"_LENGTH_305_DNA_ID_CAMNT_0027862691_DNA_START_1_DNA_END_918_DNA_ORIENTATION_-/1-305
------------------------------------------------------------------------
-----------PE-PHAH----MKMLRYP----H-P-E------D-RLTR-----Y-------C-A---S--
Y-LDL------KREF-----------------------DVY-PEQ--FLGV---PIDL--------V-N---
------------------VDQ-Y-R--------------------------E-AA-ERMDE--GDEDGSVRQ
-----------------------------------A-P--MH---PEDAILF-E------------PE----
-------P----------------------------------------------------------------
----------A-------------------------------------------------------D---DE
D---E------------------E------------------K-L-P-V--------GWLRK------SMF-
-LS-NNW-YGKTS-------KH-----VS---KAALE-EKAQ-------EMARQKR---RE-----------
--------------------RR-E--KS--TRE--YQ--------IKAIV--------SSF-E-------KA
------------------------------NA----Q------P----------------K--H--PS--K-
-P-H-LKPVDVVPFLPIPS---------PQKP---------------F--SYSWIQF-SE-PEM-EEI----
----VQTE---------------------------------------------K------------------
------------------------------------------------------------------------
--------------S-------L--I-----------------L----------SLSQ--------------
---------------------------------------------D------HQAL--------YERDPE--
-----DH--------------N--V--------EN---------------KL--------------------
------------------------------------------------------------------------
---------------------------------------ED-------GFN---------------------
-F----------KWKREFTRSG------GT----------------GAS-----------------------
----------------------------------------------NDNF---------------------F
IML------------------------KP------G---------A--------------AE----------
----------------FYRFQ-R-KVL---------------------------------------LGPR-G
---------GAS----GL-----------A-----------------------------EE-LEYRPTQ---
------IK---------------------LKPS---------------------------------------
------------------------------------------------------------------------
-------------
>EP00467_Chlorarachnion_reptans_P016035_CAMPEP_0114524502_NCGR_PEP_ID_MMETSP0109-20121206_21893_1_TAXON_ID_29199_ORGANISM_"Chlorarachnion_reptans_Strain_CCCM449"_LENGTH_382_DNA_ID_CAMNT_0001705957_DNA_START_1_DNA_END_1148_DNA_ORIENTATION_/36-343
FM-CQ--------------------LKYKTDL----------------------------------------
-----------PE-PHNH----MKLMVYP----F-Q-K------D-RLSR-----Y-------C-G---S--
Y-MDM------KRIF-----------------------DVQ-PEG--LLGV---PIDL--------I-D---
------------------LDR-Y-A--------------------------T-HD---------------EE
-----------------------------------I-Q--MS---MEDQRLF-L------------PE---V
-------D----------------------------------------------------------------
---P--------------------------------------------------------------S---AQ
T---A------------------T------------------T-D-G-V--------SWLRK------SVP-
-LG-NDQ-FGRSI-------GH-----RS---QVEIQ-QERV-------EQARRRR---EE-----------
--------------------RM-R--KN--TRE--WQ--------IKSIV--------KSF-T-------DA
------------------------------TE----IL-----P-------------------H--PT--N-
-N-K-LTVKEVVPLLPAPK---------SQQN------------------KYTWIRF-TEANEY-EPM----
----INAG---------------------------------------------E------------------
------------------------------------------------------------------------
--------------M-------L--V--------R-------------------CLDH--------------
---------------------------------------------D------XQAV--------YSKPEG--
------------------------------------------------------------------------
------------------------------------------------------------------------
------------------------------------------------ENN---------------------
-Y----------KWKNEVSRQV------GEV---------------VER-----------------------
----------------------------------------------EKAY---------------------I
MIL------------------------ND------G---------K--------------AE----------
----------------FCQYE-R-KVI---------------------------------------CGPR--
--------AMDD----DL----------------------------------------VSN-LKERPKE---
------IH---------------------LKKK---------------------------------------
-------GE------------------------------------------TRYV---------------G-
T--------ELGE
>EP00468_Gymnochlora_sp_CCMP2014_P010706_CAMPEP_0167746422_NCGR_PEP_ID_MMETSP0110_2-20121227_3704_1_TAXON_ID_629695_ORGANISM_"Gymnochlora_sp._Strain_CCMP2014"_LENGTH_343_DNA_ID_CAMNT_0007631185_DNA_START_1_DNA_END_1030_DNA_ORIENTATION_-/26-333
FL-CE--------------------LRYTTSL----------------------------------------
-----------PE-PHNS----LKMLRNP----H-P-S------N-LLTR-----Y-------C-A---A--
Y-VDL------KRSR-----------------------DII-PEP--LLGV---PIDL--------I-D---
------------------LDQ-Y-T--------------------------R-GS-QG--------------
-------------------------------------S--MN---PEDRFLV-E------------DS----
-------K----------------------------------------------------------------
------------------------------------------------------------------Q---KK
KG-GR------------------D------------------R-K-P-T--------AWLRK------QQL-
-LD-NNW-YARTN-------RH-----VS---KAEEE-AARI-------RKAEMLR---EK-----------
--------------------RI-Q--EN--SRE--GQ--------IKKIV--------KSF-M-------LA
------------------------------KE----E------K---------------FK--H--PT--K-
-P-N-LKPVNVVELIPSGQ---------LDEA------------------KYTWVRM-GI-NRK----VN--
----LDNG---------------------------------------------K------------------
------------------------------------------------------------------------
--------------S-------L--L--------Q-------------------CSTK--------------
---------------------------------------------D------NQSL--------YEKDDS--
------------------------------------------------------------------------
------------------------------------------------------------------------
------------------------------------------------TDD---------------------
-F----------VWKRECNRRT------AV----------------LDK-----------------------
----------------------------------------------SSCY---------------------F
MAL------------------------TN------S---------T--------------AD----------
----------------YFRFE-K-KLE---------------------------------------VRSR--
P--------KND----AL-----------Q-----------------------------DE-MENRPET---
------IR---------------------LVDPS-------T--------------------VNA-GL----
---------------------------------------------------TR-V-----------------
E--------DLVD
>EP00470_Lotharella_oceanica_P014630_CAMPEP_0170182734_NCGR_PEP_ID_MMETSP0040_2-20121228_28722_1_TAXON_ID_641309_ORGANISM_"Lotharella_oceanica_Strain_CCMP622"_LENGTH_358_DNA_ID_CAMNT_0010428261_DNA_START_72_DNA_END_1148_DNA_ORIENTATION_/41-346
FM-CQ--------------------PQYHTSL----------------------------------------
-----------PE-PHFH----MKMLRYP----H-P-E------D-RLTR-----Y-------C-A---S--
Y-MDL------KRKL-----------------------DVT-PDF--MLGV---PIDL--------I-N---
------------------VDR-Y-E--------------------------S-EA-----------------
H----------------------------------M-E--VP---EEDSQLF-D------------PE----
-------E---------------TPG----------------------------------------------
------------------------------------------------------------------K---AK
K---K------------------N------------------A-A-P-I--------SWLRR------QDI-
-LA-NNL-YDKTN-------KH-----IS---KAETE-AIKI-------EKARKAR---EA-----------
--------------------RK-K--AQ--TRE--GQ--------IKDIV--------KSF-T-------NS
------------------------------SS----E----------------------LK--H--PM--K-
-P-H-LKVKSVVDLYPGEN---------FGLA------------------KYTWVKM-NRVKNI-QET----
----IKSE---------------------------------------------E------------------
------------------------------------------------------------------------
--------------L-------L--L--------S-------------------CLSH--------------
---------------------------------------------E------THVS--------YKKPED--
-----E---------------E--V-----------------------------------------------
------------------------------------------------------------------------
------------------------------------------------KNV---------------------
-F----------KWDRELTRTA------SA--------------M-DKG-----------------------
----------------------------------------------ENHF---------------------F
IML------------------------GD------D---------T--------------AT----------
----------------YYRYH-K-KLA---------------------------------------LRER--
E--------HGK----QL-----------E-----------------------------RE-LEDRHQT---
------LR---------------------LEPGGG-----------------------------------S-
-------SE---------------------------------------------V---------------G-
-------------
>EP00471_Norrisiella_sphaerica_P004130_CAMPEP_0184491928_NCGR_PEP_ID_MMETSP0113_2-20130426_21760_1_TAXON_ID_91329_ORGANISM_"Norrisiella_sphaerica_Strain_BC52"_LENGTH_293_DNA_ID_CAMNT_0026876493_DNA_START_1_DNA_END_877_DNA_ORIENTATION_/1-286
------------------------------------------------------------------------
--------------------------XYP----L-P-E------N-RLSS-----Y-------C-A---S--
N-LDL------TRTF-----------------------DIA-PDQ--MLGV---PIDL--------I-D---
------------------IDQ-Y-K----------------------------PG---------------EF
-----------------------------------R-A--VP---QEDRMLF-V------------PE----
-------S----------------------------------------------------------------
----------D-------------------------------------------------------G---RK
E---E------------------M------------------S-E-P-V--------AWLRK------SKI-
-LD-NDL-FGMTN-------KH-----VS---KAELD-EKAV-------AVAQQRF---EE-----------
--------------------RQ-K--RS--TRE--GQ--------IKAII--------QSF-A-------EA
------------------------------KE----T------P----------------V--H--PT--K-
-P-E-LKPVEIAPLFPSPL---------DCQS------------------QCDWIKF-DD-REL-KDL----
----IESE---------------------------------------------K------------------
------------------------------------------------------------------------
--------------S-------L--I-----------------L----------SHTH--------------
---------------------------------------------D------HHTI--------Y-------
-----E---------------------------Q--------------------------------------
------------------------------------------------------------------------
---------------------------------------EE-------EHR---------------------
-Y----------RWKREYRRAA------NK----------------KAK-----------------------
----------------------------------------------DQCY---------------------Y
VVI------------------------KP------E---------Q--------------AE----------
----------------YCRYQ-R-KFT---------------------------------------LAPR-G
I--------PQM----------------------------------------------PKE-GMKKSEE---
-----------------------------LRRR--------A--------------------LRF-----E-
-------EE---L------------------------A-QR----------PRSV-----------------
---------TLVP
>EP00472_Partenskyella_glossopodia_P002148_CAMPEP_0197526266_NCGR_PEP_ID_MMETSP1318-20131121_17087_1_TAXON_ID_552666_ORGANISM_"Partenskyella_glossopodia_Strain_RCC365"_LENGTH_362_DNA_ID_CAMNT_0043080361_DNA_START_1_DNA_END_1087_DNA_ORIENTATION_-/27-351
FL-CN--------------------VTYDTSL----------------------------------------
-----------PE-PHFH----MKMLRYP----Y-E-E------D-RLTR-----Y-------C-A---S--
Y-LDL------KRHF-----------------------DVT-PEQ--LLGV---PIDL--------I-D---
------------------VDR-Y-M--------------------------N-QG---------------RQ
-----------------------------------R-H--MH---PEDQVLF-E------------DA----
-------K------------------E---------------------------------------------
------------K-----------------------------------------------------K---SR
A---K------------------D------------------W-T-P-T--------PWLRK------QRI-
-LD-NNL-YDKTN-------KH-----VS---KVEQN-AAQL-------QAVKKKR---EE-----------
--------------------RL-K--EG--TKE--GQ--------IKKIV--------KSF-M-------SA
------------------------------KT----V------P----------------K--H--PT--N-
-K-N-LKPVTVVDLYPCEN---------YQDA------------------QYTWVQF-VE-EDM-QPR----
----INPQ---------------------------------------------E------------------
------------------------------------------------------------------------
--------------I-------L--V--------H-C------L------------TT--------------
---------------------------------------------D------DHTI--------YNIDAD--
-----N------------------V--------Q--------------------------------------
------------------------------------------------------------------------
------------------------------------------------ERE---------------------
-Y----------VWDQECSRVA------GI----------------DKY-----------------------
----------------------------------------------VNKI---------------------F
LAV------------------------ND------G---------K--------------AE----------
----------------YASYQ-R-KLI---------------------------------------LGKR-G
---------KSV----KL-----------A-----------------------------HE-LQSRAQR---
------IK---------------------IAVKA-------P--------------------MNT-EA-DE-
-------AE---AV----------------------EEPAA-E--------SK-M----------------P
Q--------ASQE
>EP00473_Plasmodiophora_brassicae_P004509_CEP00315_pep_supercontig_pbe3.h15_scaffold_39_102858_103926_-1_gene_PBRA_008049_transcript_CEP00315_gene_biotype_protein_coding_transcript_biotype_protein_coding_description_hypothetical_protein/27-332
FM-GD--------------------VDMRVDL----------------------------------------
-----------PE-VPCD----GKLLRMP----V-D-M------D-RIVA-----F-------C-A---S--
S-LEV------RTKT-----------------------ELF-TEW--DLSI---PIEA--------I-D---
------------------PDA-Y-A--------------------------LHPS---------------GS
-----------------------------------T-E--LH---PDDEVLV-S------------LA----
-------K---------------DLMK---------------------------------------------
----------TGRSAI-------------------------------------TR-----------R---RE
Q--AQ------------------E------------------A-P-V-A--------KWFRK------PEI-
-MS-SNL-FATTAVAK----RK-----DS---IPEAN---------------------GPA-----------
--------------------QK-A--NA--DPD--AI--------SHRVE--------ESF-A-------VH
------------------------------RR----R------P----------------V--H--AT--N-
-K-N-LEAVSVLPVYPDLD---------LGKL------------------KLSHVMF-DRPVPI--------
---PPGKT---------------------------------------------------RMDSS--------
------------------------------------------------------------------------
--------------G-------L--LV-------Q-A-----------------GEPQ--------------
----------------------------------SRTK-------D------------------LYTQST--
------------------------------------------------------------------------
------------------------------------------------------------------------
---------------------------------------GA-------TSA---------------------
-Y----------DWTARYTQTM------PS--------------TAPDS-----------------------
----------------------------------------------KDRV---------------------F
FMV------------------------TP------S---------S--------------VL----------
----------------YGSLA-S-RES---------------------------------------LQKV-T
N--------VDQ------------------------------------------------------------
------LT----------------------------------------------------------------
-------DD------------------------------ER----------LK-I------P----------
S--------KIHL
>EP00474_Spongospora_subterranea_P009149_CRZ09607.1_hypothetical_protein_partial_Spongospora_subterranea/59-364
FL-GE--------------------VEMRVEL----------------------------------------
-----------PP-PPSD----GKLLKYP----L-D-S------D-RLYA-----F-------S-S---S--
S-LEM------RLKP-----------------------ELY-AER--DLGI---PIEA--------I-D---
------------------PNA-Y-A--------------------------LDAS---------------AP
-----------------------------------L-E--MH---PDDELLL-S------------LS----
-------K---------------DCMK---------------------------------------------
----------SDRAAI---------------------------------AR--RR-----------D---QN
Q---P------------------E------------------F-P-V-A--------RWFRK------PEI-
-MS-NSL-FTSVPF------KG-----DS---IRENN---------------------GRA-----------
-------------------GSA-T--PT--DTE--SV--------IQQIE--------ESF-V-------QH
------------------------------RG----R------P----------------I--H--SS--N-
-P-N-LEAVSVLPIYPNED---------LSEL------------------RLSHIMF-DR--PSSDQH----
----RDSEG--------------------------------------------------DSSAN--------
------------------------------------------------------------------------
--------------G-------I--LL---------A------T----------DNPR--------------
------------------------------------VK-------D------------------FFTLTG--
------------------------------------------------------------------------
------------------------------------------------------------------------
---------------------------------------SS-------KTE---------------------
-Y----------SWCARYSETM------PS--------------VVPDA-----------------------
----------------------------------------------KDKL---------------------F
LML------------------------TP------S---------A--------------AL----------
----------------YGDLA-T-RES---------------------------------------LQKV-S
N--------VDS------------------------------------------------------------
------LL----------------------------------------------------------------
-------EE------------------------------ER----------QK-I------P----------
S--------SLHL
>EP00499_Haloplacidia_sp_CaronLabIsolate_P011264_CAMPEP_0196771186_NCGR_PEP_ID_MMETSP1104-20130614_1545_1_TAXON_ID_33652_ORGANISM_"Cafeteria_sp._Strain_Caron_Lab_Isolate"_LENGTH_471_DNA_ID_CAMNT_0042141303_DNA_START_1_DNA_END_1416_DNA_ORIENTATION_-/51-403
FV-CQ--------------------LRFRTEL----------------------------------------
-----------PD-VPCE----PKMVKFP----H-D-P------K-RFTR-----Y-------S-A---P--
S-FER------EFEY-----------------------EIH-EEP--DLGV---PIDL--------I-D---
------------------VEQ-Y-Q--------------------------P-MP-G---------------
-----------------------------------Q-E--LA---EADRALL-V------------DE----
-------A---------------TSP----------------------------------------------
------------------------------------------------------R-----------K---RR
RGPAP------------------E------------------L-T-N-V--------SWLRR------TTY-
-IA-NSL-SDEAK-------QGA----DSG-LGGPP--QPSPL-----------------------------
--------------------SS-R--RP--SQA--AM--------LRAID--------RSF-A-------DA
------------------------------AA----E------P----------------R--H--PT--N-
-P-N-ARPVRSLPVLPDLR---------VWGG------------------SMVHVTF-DA-HPT-LGG----
----RPLR-----RGSAAH------------------------EER-------S-----LLADA--------
------------------------------------------------------------------------
--------------A-------L--L--------R-A------H----------APA---------------
------------------------------------SG-------D------LRGA-------LYLHASA--
-ADAHR---------------T-VEH-----GVR----------------A----REAGDEEEV--------
------------------------------------------------------------------------
-----------------------------------A-A-AA-------VAK---------------------
-M----------RPDRQYLMGI------RQ--------------L-PD------------------------
----------------------------------------------HEHF---------------------V
AGW------------------------AP------D-----G--SR--------------VT----------
----------------LVPIA-S-QIL---------------------------------------MRRA-A
D--------KERL---D------------S-----------------------------------VFGP---
------VV---------------------VRRR--------P--------------------MG------T-
-------EE---K------------------------A-AW-E--------EQ-R-----------------
A--------VLDP
>EP00500_Bicosoecida_sp_ms1_P003913_CAMPEP_0203813590_NCGR_PEP_ID_MMETSP0115-20131106_4806_1_ASSEMBLY_ACC_CAM_ASM_000227_TAXON_ID_33651_ORGANISM_"Bicosoecid_sp_Strain_ms1"_LENGTH_234_DNA_ID_CAMNT_0050722463_DNA_START_1_DNA_END_700_DNA_ORIENTATION_/45-234
FI-CP--------------------VEFDNTL----------------------------------------
-----------PD-VPFD----PKFLPFP----F-E-P------N-RLYR-----YD----HAR-G---S--
S-LEQ------SHKF-----------------------ALH-GDA--PLA----AIPL--------I-D---
------------------PRD-Y-V--------------------------A-PS-DA------------AR
-----------------------------------P-P--LS---AADAAIT-D------------AA---L
-----------------------AVPA---------------------------------------------
----------SAKA----------------------------------------------------K--GRD
K--IA------------------E------------------K-S-R-V--------SWMMA------GEV-
-IV-NDF-SESAV-------VS-----TN--EDAEAV-----------AMVEAELR---EL-----------
--------------------EE----RT--ASV--PK--------AERIE--------RSF-A-------AV
------------------------------SD------------------------DVAVV--N--PK--K-
------------------------------------------------------------------------
------------------------------------------------------------------------
------------------------------------------------------------------------
------------CVA---C---VC-V-----C-----------V----------------------------
------------------------------------------------------------------------
------------------------------------------------------------------------
------------------------------------------------------------------------
------------------------------------------------------------------------
------------------------------------------------------------------------
------------------------------------------------------------------------
------------------------------------------------------------------------
------------------------RVX---------------------------------------------
------------------------------------------------------------------------
------------------------------------------------------------------------
------------------------------------------------------------------------
-------------
>EP00510_Aplanochytrium_minuta_P004074_CAMPEP_0184024228_NCGR_PEP_ID_MMETSP0954-20121128_11935_1_TAXON_ID_627963_ORGANISM_"Aplanochytrium_sp_Strain_PBS07"_LENGTH_472_DNA_ID_CAMNT_0026307471_DNA_START_116_DNA_END_1534_DNA_ORIENTATION_/48-418
YL-VD--------------------LKYYNNL----------------------------------------
-----------PP-VPFD----PKFMKIN----F-P-R------D-RLYK-----Y-------K-LK--N--
S-LEQ------SYQY-----------------------RIH-IEP--DIGP---PIHL--------I-D---
------------------PKS-A-S--------------------------V-PN-----------------
-----------------------------------V-P--LA---EEDRELL-K------------DD----
-------D---------------DHFV---KGS---------------------------------------
-NYAHL--G-N-DDG--IPDLE--------------------------------------------RFVKTA
E---R------------------A------------------R-R-G-R--------SWLLK------TQY-
-LD-NNL-KKSVH-------NY-----TS--EADIV--RRKR------EEFESEMK---AY-----------
-----------------------E--KE--SQK--PL--------KERIL--------ETF-E-------VA
------------------------------GSD--EL------P----------------K--H------K-
-K-G-LKPVKILDVVPSLD---------LCEN------------------EYYHVSF-DS-PNILPED----
------------------------------S------------DKL-------Q-----DRSSK--------
------------------------------------------------------------------------
--------------AK-----YI--L--------N-------------------HSRL--------------
-----------------------------------FTK-------G------NNVA--------LLIPTS--
-----K---------------K--S------LLD--------------------------------------
------------------------------------------------------------------------
----------------DDDENV-------------S-ENLN-------LKR---------------------
-L----------REVREFQYSV------RQ--------------H-----------GI--------------
----------------------------------------------NERF---------------------A
FLWDQT-------------------PAKEVNQVKRG---------T--------------VS----------
----------------FLRLEEA-GVE---------------------------------------MKRQ-S
T--------SNK----K------------S---------------------------------RKQAQE---
------YD---------------------LKER--------P--------------------LN------D-
-------EE---N------------------------E-SR-K--------KR-K-----------------
T--------ELVE
>EP00511_Aplanochytrium_stocchinoi_P004314_CAMPEP_0204827924_NCGR_PEP_ID_MMETSP1346-20131115_5466_1_ASSEMBLY_ACC_CAM_ASM_000771_TAXON_ID_215587_ORGANISM_"Aplanochytrium_stocchinoi_Strain_GSBS06"_LENGTH_488_DNA_ID_CAMNT_0051956615_DNA_START_216_DNA_END_168/56-440
YL-VE--------------------LKYSNTL----------------------------------------
-----------PE-VPFE----PKFLKIN----F-P-R------D-RFYK-----Y-------KEK---S--
S-LEQ------SYQY-----------------------RIH-IEP--DIGP---PIHL--------I-D---
------------------PIS-A-S--------------------------I-PN-----------------
-----------------------------------V-K--LA---EEDRALL-R------------DD----
-------D--------------GDGRT---TSS---------------------------------------
-FFKRP--G-A-EEK--LPGLK--------------------------------------------KFVQNA
E---R------------------A------------------R-V-G-K--------SWLLK------TQY-
-LD-NNL-HKSVH-------NY-----TS--EADNV--RRKR------AEFEKELK---EQ-----------
-----------------------L--NQ--AEK--PM--------KQRIL--------ESF-Q-------FA
------------------------------NSD--AL------P----------------V--H---R--N-
-K-S-LKPVKVFNVLPSLQ---------LCEN------------------EYFHVVF-DG-KNILPENI---
-------------------------------------------KKE-------S-G--AAISKK--------
------------------------------------------------------------------------
--------------EK-----IM--L-----------------Y----------HNRL--------------
-----------------------------------FTK-------G------NNVA--------LLLPVE--
-----M---------------E--KV-----LGD--------------------------------------
------------------------------------------------------------------------
---------------DEDDNNP-------------K-EPFN-------LKR---------------------
-L----------REVREFKYNV------RN--------------Y-----------NT--------------
----------------------------------------------NERF---------------------A
FVWDAA-------------------AAKEKEEVKIG---------S--------------VR----------
----------------FLRLEEA-GLE---------------------------------------MKRV-S
T--------SAAVNTGR------------K----------------------------RPR-KEKQPQE---
------YN---------------------LKER--------E--------------------LN------D-
-------EE---K------------------------E-SR-K--------VR-K-----------------
T--------ELTE
>EP00513_Hondaea_fermentalgiana_P011474_GBG34948.1_RNA_polymerase_II-associated_factor_1-like_Hondaea_fermentalgiana/31-433
FL-VE--------------------LKYRNEL----------------------------------------
-----------PP-PPCD----PKFLKIP----S-Q-V------E-SMFK-----Y-------H-F---S--
S-MER------SYRH-----------------------KIY-LKP--TIGP---AVNL--------M-D---
------------------PRT-A-E--------------------------L-DG-----------------
-----------------------------------V-K--LS---AADRRLL-R------------RD----
-------T---------------EDDFANANGA---------------------------------------
--------G-G-EGP--LRRIG--------------------------NDM--SQ-----------RNTHKT
M---A------------------V------------------R-A-N-K--------HWLRK------TEY-
-ID-NNQ-FQMSH-------RA-----MS--MLQEN--NQRM------SALMQRKK---QV-----------
--------------------EG----NR--SLK--PK--------TERIE--------DQF-A-------KA
------------------------------RT----L------P----------------V--H--QS--N-
-P-N-LKPVRIFNIEPDME---------FNLQ------------------RVYHISF-SD-ESALEDR----
----PGGA-----KAKAQGGQH----LAQYS------------EGQ-------R-----KMLSR--------
------------------------------------------------------------------------
--------------A-------L--L--------E-Q------L----------HDDE--------------
---------------------------------------------P------EQIS--------FLVPAD--
-----R---------------D--N--------A------G--------------NKRSAPDDQD-------
------------------------------------------------------------------------
----EDEEM-------DDLERP-------------A-N-RE-------SNQ---------------------
-F----------RWVRDYQYDY------RE--------------G---------------------------
----------------------------------------------GVKF---------------------A
FVWDKKAT----------------TAPASAAKPVYS---------K--------------VR----------
----------------FVELEPT-LIS---------------------------------------LTRN-Q
T--------------DR-----------------------------------------FDT-KASRAKR---
------LR---------------------VERR--------D--------------------FN------S-
-------DE---Q------------------------A-YR-Q--------EM-L-----------------
D--------DLER
>EP00515_Schizochytrium_aggregatum_P007799_CAMPEP_0202071520_NCGR_PEP_ID_MMETSP0964-20121228_1841_1_ASSEMBLY_ACC_CAM_ASM_000500_TAXON_ID_4773_ORGANISM_"Schizochytrium_aggregatum_Strain_ATCC28209"_LENGTH_514_DNA_ID_CAMNT_0048638485_DNA_START_1_DNA_END_1545/31-446
FL-MD--------------------LRYRNEL----------------------------------------
-----------PR-PPVD----PKFIKIP----W-R-P------E-KLYE-----Y-------R-I---S--
T-LEQ------HYKY-----------------------RVH-LEP--VVGA---PIHL--------I-D---
------------------PST-A-E--------------------------D-TS-----------------
-----------------------------------V-R--LA---PEDKHLL-R------------RE----
-------N---------------DEVQEFYRSA---------------------------------------
-TDRNG--T-D-QAP--LSSFG--------------------------NTM--SA-----------RNLHES
H---K------------------I------------------R-A-G-K--------HWLRK------TEY-
-ID-NAQ-RGSIH-------NY-----AS--GLAEN--EKRL------AELEKEQK---MI-----------
--------------------TS----NT--ERL--SK--------TERIE--------KSF-E-------AA
------------------------------KE----A------P----------------V--H--QT--D-
-K-S-LQPIKVFSVLPNFD---------MLSH------------------PLFQVHF-MD-ENLLDD----I
-RVGEHKP-----GQKRKRHGR----AVEYT------------EEQ-------T-----NKLGS--------
------------------------------------------------------------------------
--------------S-------I--L--------E-A------V----------HMDE--------------
-----------------------------------DGV-------D------KVIG--------LLIPEG--
-----G---------------D--E------------------------------------TSED-------
------KDSDFD------------------------------------------------------------
----GDSD--------DELMKP-------------A-AKGAAG-----GSK---------------------
-L----------RWVRDYVYRP------QG--------------C-----------RP--------------
----------------------------------------------YERF---------------------A
LTWDKASL----------------EAAGDVNNIIYG---------K--------------VQ----------
----------------FAEFQAA-RLE---------------------------------------ASRT-Q
T--------D------K-----------------------------------------YDV-DASRLKR---
------IK---------------------FSRR--------D--------------------FT------D-
-------EE---R------------------------R-EI-A--------AQ-L-----------------
A--------EVKE
>EP00516_Mucochytrium_quahogii_P004603_CAMPEP_0203761570_NCGR_PEP_ID_MMETSP0098-20131031_14617_1_ASSEMBLY_ACC_CAM_ASM_000208_TAXON_ID_96639_ORGANISM_"_Strain_NY0313808BC1"_LENGTH_538_DNA_ID_CAMNT_0050655611_DNA_START_1_DNA_END_1617_DNA_ORIENTATION_/34-454
FL-VD--------------------LSLRNDL----------------------------------------
-----------PA-PPFD----PKYIKIP----W-N-A------E-RLFN-----Y-------H-I---S--
S-LEQ------NYKY-----------------------RVH-LQP--VVGQ---PIHL--------I-D---
------------------PTT-A-E--------------------------I-KE-----------------
-----------------------------------A-R--LA---DADKALL-R------------RE----
-------N---------------DEVQDFYGSN-Q-------------------------------------
--------G-A-RVQ--VSTFG--------------------------NTM--SL-----------RNIFDS
T---K------------------I------------------R-A-G-K--------HWLRK------TEY-
-IG-NNQ-LGNIH-------NY-----TS--EALEN--KKRL------AHLEKSKK---QF-----------
--------------------EL----NS--KNL--TK--------SERIE--------ESF-K-------QA
------------------------------KS----I------P----------------K--H--QT--K-
-P-G-LKPVKMYSLLPSLK---------LAEN------------------TYFHVSF-LD-ENLLEDQQEQT
-KENPANT-----NNKKRKGPI----TVEYS------------DDQ-------R-----GRLSK--------
------------------------------------------------------------------------
--------------A-------V--L--------Q-Q------I----------HESE--------------
---------------------------------------------A------SQIS--------YLLPET--
-----S---------------S--T------GVA------G--------------KKKRKVATEN-------
------GEDDVE------------------------------------------------------------
----EEEE--------EEAEEP-------------A-EKPT-------GEG---------------------
-L----------KWVRDYDYNL------KE--------------V-----------KP--------------
----------------------------------------------FEKF---------------------A
LLWDKKLE----------------SAKADVHNPLYG---------T--------------VQ----------
----------------FVELEPS-AME---------------------------------------MRRK-Q
T--------------DK-----------------------------------------YDI-IETRKKR---
------IA---------------------IERR--------P--------------------FD------A-
-------TE---R------------------------E-TH-E--------DR-R-----------------
R--------ELED
>EP00529_Nitzschia_sp_RCC80_P022465_CAMPEP_0113489672_NCGR_PEP_ID_MMETSP0014_2-20120614_26649_1_TAXON_ID_2857_ORGANISM_"Nitzschia_sp."_LENGTH_484_DNA_ID_CAMNT_0000383415_DNA_START_1_DNA_END_1450_DNA_ORIENTATION_-_assembly_acc_CAM_ASM_000159/90-460
FE-IA--------------------FKFRNAP----------------------------------------
-----------PR-PPVG----PSFIGTD----L-D-EK----LR-EISQ-----Y-------E-PL--N--
A-VET------NYRW-----------------------KLH-CEP--DLGV---PLAPSA------M-D---
------------------PKY-Y-K--------------------------S-AS--------------TGD
-----------------------------------K-K--IH---PDDLDLL-EWKGSMG------DTA--A
-------EELKKSRDNAR-----AAARLALLGK---------------------------------------
--PS------T-GKTPTKGVA--------------------------LKGS--SSA----------S---TK
KA-FS---------------RVLD------------------E-S-M-Q--------SWMKK------TTY-
-IT-NDY-TRKVH-------DF-----KS---LAKT--K---------QELAQNLEI---------------
--------------------QQ-Q--QI--AQR--RA--------APAIS--------KTF-E-------EC
------------------------------KQ----AV-----A----------------R--H--PS--K-
-K-N-LTPVAEMPLLPDLS---------RWAN------------------SYTQVVM-DK-SPG-SDI----
-----------------------------------------------------------DGLKT--------
------------------------------------------------------------------------
--------------G-------M--I--------A-NV-----V----------NSQE--------------
------------------------------------MS-------D------PTTC-------QLFVPRE--
------------------------------------------------------------------------
------------------------------------------------------------------------
------------------------------------------------GLD---------------------
-Y----------QAVQQYELDIIPL---KD--------------G-DEP-----------------------
----------------------------------------------HMNF---------------------F
MWLDP----------------------DA------G---------T--------------AT----------
----------------YKPIP-A-RLN---------------------------------------LSVG-R
P--------LND----K------------NFM----------------------------------------
------MQ---------------------VTRR--------P--------------------MT------E-
-------DE---K------------------------V-AS-E--------KQ-I-----------------
A--------EDDM
>EP00534_Pseudo-nitzschia_fraudulenta_P019468_CAMPEP_0201274770_NCGR_PEP_ID_MMETSP0853-20130426_50371_1_ASSEMBLY_ACC_CAM_ASM_000640_TAXON_ID_183588_ORGANISM_"Pseudo-nitzschia_fraudulenta_Strain_WWA7"_LENGTH_512_DNA_ID_CAMNT_0047582241_DNA_START_1_DNA_END_/101-471
FE-IA--------------------FKFRNAP----------------------------------------
-----------PR-PPVG----PSFIGAN----L-D-DK----LK-DISL-----Y-------K-PL--N--
A-VEV------NYRW-----------------------KLH-SEP--DLGV---PLAPSA------M-D---
------------------PLS-Y-K--------------------------Q-NT--------------SEE
-----------------------------------T-P--LH---PDDLKLL-EWDGSMA------DTA--A
-------EKLKNRRDNAR-----AAARLALMGK---------------------------------------
--TP------T-KLLVEKTK---------------------------SASK--GPA----------S---TK
KA-FS---------------RVLN------------------E-N-M-Q--------SWMKK------TTY-
-IT-NDY-SRKVH-------DF-----KS---LAKT--K---------QELEQELEV---------------
--------------------RQ-Q--KI--MQR--RS--------APAVS--------KTF-E-------DC
------------------------------KV----PV-----H----------------K--H--PS--K-
-K-G-VTPVAEMVFLPNVK---------QWGN------------------AYTHVVV-DK-APG-KDS----
-----------------------------------------------------------SFLNK--------
------------------------------------------------------------------------
--------------A-------F--V--------A-N------V----------EKRD--------------
------------------------------------AT-------A------RMTC-------QVFGQSE--
-----N---------------D--------------------------------------------------
------------------------------------------------------------------------
------------------------------------------------SPS---------------------
-Y----------QAKQNYELDVVPL---KE--------------E-DAP-----------------------
----------------------------------------------HINF---------------------C
IWIDP----------------------KN------N---------E--------------AL----------
----------------YTPIS-S-RVQ---------------------------------------LSNG-R
P--------LRK----M------------NYK----------------------------------------
------ME---------------------ITRR--------A--------------------MN------D-
-------DD---R------------------------A-EV-N--------ER-L-----------------
A--------EVDA
>EP00539_Tryblionella_compressa_P004056_CAMPEP_0178751542_NCGR_PEP_ID_MMETSP0744-20121128_10582_1_TAXON_ID_913974_ORGANISM_"Nitzschia_punctata_Strain_CCMP561"_LENGTH_368_DNA_ID_CAMNT_0020405195_DNA_START_1_DNA_END_1105_DNA_ORIENTATION_-/1-317
------------------------------------------------------------------------
------------------------------------------------------------------------
-------------------------------------------------XV---PLAPSA------M-D---
------------------PSS-Y-N--------------------------F-SH--------------TED
-----------------------------------V-P--LH---PDDANLL-DWKGSMG------DTA--A
-------EELKRSRDNAR-----AAARLALMGK---------------------------------------
--SP------T-KLQ-EKAK---------------------------SPLS--TSA----------S---TK
KA-FS---------------RVLN------------------E-G-M-Q--------SWMKK------TTY-
-IT-NDY-TRKVH-------DF-----KS---LAKT--K---------QELAEDLEV---------------
--------------------RQ-Q--KI--SQR--RS--------ASAVS--------KTF-E-------EC
------------------------------KQ----SV-----R----------------K--H--PS--R-
-K-N-VTPVAEMEFLPDIQ---------XWGH------------------AYTHVVV-DK-SPG-EDD----
----------------------------------------------------------VGLMDK--------
------------------------------------------------------------------------
--------------A-------F--V--------A-N------V----------QKKD--------------
------------------------------------AT-------A------RMTC-------QMFVPND--
-----E------------------------------------------------------------------
------------------------------------------------------------------------
---------------------------------------SN-------PGS---------------------
-Y----------QGVQQYELDVVPL---KE--------------E-DTP-----------------------
----------------------------------------------HVNF---------------------C
IWVDP----------------------ES------G---------K--------------AS----------
----------------YVPIS-S-RVQ---------------------------------------LSIG-R
P--------LKK----K------------NYK----------------------------------------
------MN---------------------VSRR--------Q--------------------MD------D-
-------ND---R------------------------R-EM-E--------ER-I-----------------
A--------LVDA
>EP00546_Thalassionema_frauenfeldii_P022172_CAMPEP_0178905772_NCGR_PEP_ID_MMETSP0786-20121207_6461_1_TAXON_ID_186022_ORGANISM_"Thalassionema_frauenfeldii_Strain_CCMP_1798"_LENGTH_479_DNA_ID_CAMNT_0020577417_DNA_START_1_DNA_END_1434_DNA_ORIENTATION_-/67-441
FR-ID--------------------FSFRNAS----------------------------------------
-----------PR-PPVG----PCFVGQG----L-E-GQ----LQ-DLST-----Y-------R-PL--N--
A-VEL------SHNW-----------------------KLH-AEQ--DLGV---PIAPSA------M-D---
------------------LNM-Y-N--------------------------S-KK-KSAE--------NTIE
-----------------------------------E-Q--LH---PDDDALL-NWQGPMG------DTA--A
-------EEFQRSKDQAR-----AEARLALAGK---------------------------------------
----------T-MMTPQKAN---------------------------QFSK--KSN----------R---KR
KD-FS---------------RVLD------------------H-G-M-V--------FFMKK------TTY-
-LS-NDY-SRKVH-------DF-----TS---LAES--K---------AKTAAELQA---------------
--------------------RQ-E------KMD--RS--------ARAVE--------KTF-A-------PS
------------------------------KL----------------------------V--H--PT--K-
-K-H-LKPVSELPXLPNDK---------YWGE------------------AYTHVVF-DN-APK-ATS----
----LATE-----------------------------------QDIG------------KALPQ--------
------------------------------------------------------------------------
--------------A-------F--V--------A-N------V----------VQRS--------------
------------------------------------AN-------E------KMTC-------QVLIPTA--
-----T------------------------------------------------------------------
------------------------------------------------------------------------
------------------------------------------------DDD---------------------
-Y----------KPLAQYDLDVIPL---KES-------------E-DAA-----------------------
----------------------------------------------HTNF---------------------C
LLLDT------------------------------N---------E--------------AT----------
----------------YLPVP-S-RVQ---------------------------------------LSTG-R
P--------AKR----T------------SSS----------------------------------------
------VT---------------------IHRR--------Q--------------------YT------E-
-------EE---R------------------------Q-EL-R--------ER-I-----------------
A--------QVNK
>EP00613_Pedinella_sp_CCMP2098_P006079_CAMPEP_0171598208_NCGR_PEP_ID_MMETSP0990-20121206_2990_1_TAXON_ID_483369_ORGANISM_"non_described_non_described_Strain_CCMP2098"_LENGTH_485_DNA_ID_CAMNT_0012159729_DNA_START_1_DNA_END_1458_DNA_ORIENTATION_-/55-423
FL-CT--------------------LPLRNRL----------------------------------------
-----------PD-PVPG----PKLLALP----M-E-L------Q-NFVA-----F-------K-P---T--
S-LDT------EFKW-----------------------KHH-CER--TLGV---HIDL--------V-D---
------------------LDN-G-D--------------------------S-SS---------------SA
--------------------------------FGGQ-R--LH---PDDERLL-K------------WD----
-------Q---------------QNAG---------------------------------------------
-----------------------------------------------------------------VQ-----
----A------------------A------------------R-K-D-R--------AFFRK------TTF-
-MA-NDL-SRSSAL------RGG--------ATARQ-------------EAADEVE---ED-----------
-----------------------------------AA--------IVLLR-----DAVASFGTAVLRETTSA
TLGV---------------SDAGSSDGVAGKR----K----------------------LM--H--PT--K-
-P-H-LTCEWSLPVLPDST---------TWAN------------------HYRYVGF-DD-DPL-VRD----
----GSKG-----EGVNK-------------------------RAK-------A-----AAVLE--------
------------------------------------------------------------------------
--------------G-------L--IV---------N------A----------KNEY-SSR----------
------------------------------------AQ-------D------NILTGS------LVVPSSV-
---------------------S--SG-----GGS--------------------------------------
------------------------------------------------------------------------
---------------------------------SAE-GYEG-------GVD---------------------
-Y----------EWRRQYQMNM------EK--------------V-SAEGL---------------------
----------------------------------------------RGNL---------------------V
LFVDP----------------------SK------G---------V--------------VT----------
----------------YKELAPQ-KLD---------------------------------------LRGG--
--------VSGM----K------------Q-----------------------------------RVEESDT
------YL---------------------VKRR--------D--------------------FT------P-
-------EE---H------------------------H-ER-------------L----------L----LS
K--------AFVA
>EP00613_Pedinella_sp_CCMP2098_P060020_CAMPEP_0171878626_NCGR_PEP_ID_MMETSP0992-20121227_37404_1_TAXON_ID_483369_ORGANISM_"non_described_non_described_Strain_CCMP2098"_LENGTH_466_DNA_ID_CAMNT_0012504103_DNA_START_1_DNA_END_1400_DNA_ORIENTATION_/56-404
FL-CT--------------------LPLRNRL----------------------------------------
-----------PD-PVPG----PKLLALP----M-E-L------Q-NFVA-----F-------K-P---T--
S-LDT------EFKW-----------------------KHH-CER--TLGV---HIDL----------D---
------------------------------------------------------------------------
-----------------------------------------------DERLL-K------------WD----
-------Q---------------QNAG---------------------------------------------
-----------------------------------------------------------------VQ-----
----A------------------A------------------R-K-D-R--------AFFRK------TTF-
-MA-NDL-SRSSAL------RGG--------ATARQ-------------EAADEVE---ED-----------
-----------------------------------AA--------IVLLR-----DAVASFGTAVLRETTSA
TLGV---------------SDAGGSDGVAGKR----K----------------------LM--H--PT--K-
-P-H-LTCEWSLPVLPDST---------TWAN------------------HYRYVGF-DD-DPL-VRD----
----GSKG-----EGVNK-------------------------RAK-------A-----AAVLE--------
------------------------------------------------------------------------
--------------G-------L--IV---------N------A----------KNEY-SSR----------
------------------------------------AQ-------D------NILTGS------LVVPSSV-
---------------------S--SG-----GGS--------------------------------------
------------------------------------------------------------------------
---------------------------------SAE-GYEG-------GVD---------------------
-Y----------EWRRQYQMNM------EK--------------V-SAEGL---------------------
----------------------------------------------RGNL---------------------V
LFVDP----------------------SK------G---------V--------------VT----------
----------------YKELAPQ-KLD---------------------------------------LRGG--
--------VSGM----K------------Q-----------------------------------RVEESDT
------YL---------------------VKRR--------D--------------------FT------P-
-------EE---H------------------------H-ER-------------L----------L----LS
K--------AFVA
>EP00616_Rhizochromulina_sp_CCMP1243_P006423_CAMPEP_0118962844_NCGR_PEP_ID_MMETSP1173-20130426_1026_1_TAXON_ID_1034831_ORGANISM_"Rhizochromulina_marina_cf_Strain_CCMP1243"_LENGTH_454_DNA_ID_CAMNT_0006911149_DNA_START_1_DNA_END_1363_DNA_ORIENTATION_-/40-364
FV-CT--------------------LPLRNRL----------------------------------------
-----------PS-PAPA----PKLIQLP----T-D-L------Q-QFVE-----Y-------R-P---T--
S-LDT------EFVW-----------------------QHH-VEK--NVGV---RLDL--------V-D---
------------------TEL-H-Q--------------------F-----TGAE-DD------------HR
-----------------------------------P-A--LH---EADMRLL-Q------------WD----
-------T---------------AIAT---------------------------------------------
------------------------------------------------------------------S---ST
T---E------------------D------------------A-K-E-H--------AWLKK------PVF-
-MA-NDL-TQATHV------TF----------KREA-----------------------PA-----------
----------L---------ES-S--GN--EAD--EF--------VRAAL--------RSF-E-------MA
------------------------------QK----T------P----------------K--H--LF--K-
-P-S-LKMEWSIPILPDAT---------LWAH------------------DYVMVGF-EE-DPA-AKQ----
----PAKR---------------------------------------------------PRLDR--------
------------------------------------------------------------------------
--------------A-------M--L--------V-N------A----------KHEA-MPN----------
------------------------------------QQ-------K------EILKGT------VIVPQL--
-----D---------------H--S--------A--------------------------------------
------------------------------------------------------------------------
-------------------------------------V-EG-------TDA---------------------
-Y----------EFLKEYQIAR------MQ--------------T---------------------------
----------------------------------------------ERNY---------------------L
VFLNE----------------------GD------Q---------T--------------AT----------
----------------FTEHRQA-KIE---------------------------------------LRSG--
--------IATS----T------------E-S-------------------------------GDADAS---
------FQ---------------------VTRR--------D--------------------LT------A-
-------EE---D------------------------E-ER-R--------HR-L-----------------
E--------HVSV
>EP00617_Octactis_speculum_P009796_CAMPEP_0185776878_NCGR_PEP_ID_MMETSP1174-20130828_87430_1_TAXON_ID_35687_ORGANISM_"Dictyocha_speculum_Strain_CCMP1381"_LENGTH_580_DNA_ID_CAMNT_0028465045_DNA_START_1_DNA_END_1743_DNA_ORIENTATION_/86-426
FL-CN--------------------LPLRNRL----------------------------------------
-----------PQ-PLPG----PKLIQLP----N-D-L------Q-SHVE-----F-------K-A---T--
S-LDT------DYKW-----------------------QNH-CER--TLGV---NIDL--------V-D---
------------------LDAKFPA--------------------------L-PG---------------KR
-----------------------------------K-A--LH---PDDARLL-D------------WD----
-------G---------------STAD---------------------------------------------
----------A-------------------------------------------------------A---KS
E---K------------------S------------------S-S-N-H--------VWLKK------TSF-
-MS-NDL-TSTVH-------KF----------VAGA--QLKK-------DEYQRIV---EQ-----------
-------------------SRT-M--GN--DSG--SI--------VDAAE--------KSF-E-------TV
G----------------------------HME----E----------------------LK--H--LT--K-
-P-N-LKAEWVLPVFPDAD---------LWAN------------------DLVQVSF-EH-NPC-SHP----
----------------------------------------------------SKL----QKIRH--------
------------------------------------------------------------------------
--------------G-------M--LVN-----AR-P------VW--------------DER----------
------------------------------------QR-------K------KSVKGV------FIIPKD--
-----SL--------------P--AP-------E--------------------------------------
------------------------------------------------------------------------
---------------------------------ETDNP-DP-------VMS---------------------
-Y----------EWEKQYQVET------KD--------------A---------------------------
----------------------------------------------DKNW---------------------V
LFIDK----------------------DH------G---------K--------------VT----------
----------------YVEHSAT-KVE---------------------------------------LRSG--
--------ISTA----------------VA-----------------------------------RRESDG-
------VF---------------------LVKRC-------E--------------------LS------A-
-------EQ---K------------------------R-RR-A--------QQ-T-----------------
E--------VVDP
>EP00618_Florenciella_parvula_P031945_CAMPEP_0119472438_NCGR_PEP_ID_MMETSP1344-20130328_4489_1_TAXON_ID_236787_ORGANISM_"Florenciella_parvula_Strain_CCMP2471"_LENGTH_654_DNA_ID_CAMNT_0007505383_DNA_START_1_DNA_END_1959_DNA_ORIENTATION_/75-408
FV-CN--------------------MPLRNRL----------------------------------------
-----------PE-PLPG----PKLAQLP----T-D-L------Q-SFVE-----F-------N-P---T--
S-LDT------DYKW-----------------------KHH-CER--TLGV---AVDL--------V-D---
------------------LEA-H-RPQ------------------------P-KE---------------KR
-----------------------------------P-Q--LH---PDDDRIL-N------------WR----
-------G---------------KQGG-----G---------------------------------------
---G------G-----------------------------------------------------------RA
K---------------------------------------------E-H--------VWLLN------TSF-
-TS-NDL-TQQVH-------KF----------KSGS--QVMK-------EEHERIV---QI-----------
--------------------NN----ALGTDAE--TL--------TENAE--------KSF-D-------VP
F----------------------------DKL----V------E----------------A--A--AR--R-
-K-G-LTAEWVMPVLPDAR---------LWAN------------------DFVHVDF-EV-DPA-PSN----
----PRKR---------------------------------------------------ARVAG--------
------------------------------------------------------------------------
--------------G-------M--L--------V-N------A----------KPVY-NEK----------
------------------------------------QQ-------T------NVTKGS------FILPME--
-----E---------------G--S--------A----------------G---------------------
------------------------------------------------------------------------
-------------------------------------E-HE-------EQV---------------------
-F----------EWERQYQVET------KD--------------A---------------------------
----------------------------------------------DKNY---------------------V
LLVDP----------------------DA------G---------T--------------AS----------
----------------YVEHS-SKKVE---------------------------------------FRSG--
--------LAAA----V------------V-----------------------------------KKESGGT
------FT---------------------VKRC--------E--------------------LT------D-
-------EQ---V------------------------L-ER-N--------DR-N-----------------
R--------DVDH
>EP00620_Florenciella_sp_RCC1587_P003232_CAMPEP_0182602264_NCGR_PEP_ID_MMETSP1324-20130603_91903_1_TAXON_ID_236786_ORGANISM_"Florenciella_sp._Strain_RCC1587"_LENGTH_620_DNA_ID_CAMNT_0024820183_DNA_START_1_DNA_END_1863_DNA_ORIENTATION_-/61-397
QD-PA--------------------LRLQHAA----------------------------------------
-----------AE-PAARAAAWSEASAAP----D-D-L------Q-SFVE-----F-------N-P---T--
S-LDT------DYKW-----------------------KHH-CER--TLGV---SVDL--------V-D---
------------------LEA-H-RPQ------------------------P-KE---------------KR
-----------------------------------P-Q--LH---PDDDRIL-N------------WR----
-------G---------------KQGG-----G---------------------------------------
---G------G-R-----------------------------------------A-----------------
K---E-------------------------------------------H--------VWLLN------TSF-
-TS-NDL-TQQVH-------KF----------KSGS--QVMK-------EEHERIV---QI-----------
--------------------NN----ALGTDAE--TL--------TENAE--------KSF-D-------VP
F----------------------------DKL----V------E----------------A--A--AR--R-
-K-G-LTAEWVMPVLPDAR---------LWAN------------------DFVHVDF-EV-DPA-PSN----
----PR---------------------------------------K-------R-----ARVAG--------
------------------------------------------------------------------------
--------------G-------M--L--------V-N------A----------KPVY-NEK----------
------------------------------------QQ-------T------NVTKGS------FILPME--
-----E---------------G--S--------A----------------G----EHEEQ------------
------------------------------------------------------------------------
--------------------------------------------------V---------------------
-F----------EWERQYQVET------KD--------------A-DK------------------------
------------------------------------------------NY---------------------V
LLVDP----------------------DA------G---------T--------------AS----------
----------------YVEHS-SKKVE---------------------------------------FRS---
-------GLAAA----V------------V-----------------------------------KKESGGT
------FT---------------------VKRC--------E--------------------LT------T-
-------EQ---V------------------------L-ER-N--------DR-N-----------------
R--------DVD-
>EP00629_Pelagomonadales_sp_RCC1024_P002956_CAMPEP_0119269404_NCGR_PEP_ID_MMETSP1329-20130426_6832_1_TAXON_ID_114041_ORGANISM_"Genus_nov._species_nov._Strain_RCC1024"_LENGTH_511_DNA_ID_CAMNT_0007269403_DNA_START_1_DNA_END_1532_DNA_ORIENTATION_-/129-488
LI-VPGP------------------DGWDTELK---------------------------------------
-------PMFHPP-MPKMG---PYLMKLP----S-Q-L------E-HVVK-----H-------E-W---C--
S-LDE------YKHW-----------------------KLH-CEV--DVGV---KIDL--------I-K---
------------------GDT------------------------------P-PG-DP--------------
-----------------------------------TNV--LP---PEDEELL-K------------SL----
-------E---------------PLMA-----G---------------------------------------
---ATY----G-K-----------------------------------------E-----------T---KA
P---S------------------K------------------G-K-D-A--------VWLKN------TVY-
-LS-NNL-HAPVH-------AF-----GS---RSKE-------------QIAERAKI--DG-----------
-----------------------------------AK--------IEALD---GNDVNSSFVK-------AA
A---------------------------VDAA----T----------------------LK--H--PT--K-
-P-N-LTAEYVLPIAPDVD---------LWAN------------------SYVQVSI-AD-DPD-GSA----
----RRAG-----RAPAV-----------------------------------D------------------
------------------------------------------------------------------------
--------------A-------L--V-------SK--------VC---------TTSH--------------
----------------------------------RRRG-------A------NVLSAS------LSLPAT--
------------------------------------------------------------------------
------------------------------------------------------------------------
---------------------------------------DG-------DAS---------------------
-Y----------QWTRQYQLNF------KE--------------E-RAQ-------D---------------
----------------------------------------------GERL---------------------V
LLADP----------------------AN------G---------R--------------CT----------
----------------YLRQQPK-RME---------------------------------------LDKG-R
P-------FETA----R-------------------------------------------E-DAETPVDLDW
S--GATVV---------------------AYER--------D--------------------PAH-R---AR
G----L-DA----------------------------T-ARNE------WRAK-M-----------------
R--------QLGA
>EP00636_Phaeomonas_parva_P015496_CAMPEP_0118866302_NCGR_PEP_ID_MMETSP1163-20130328_10263_1_TAXON_ID_124430_ORGANISM_"Phaeomonas_parva_Strain_CCMP2877"_LENGTH_345_DNA_ID_CAMNT_0006800603_DNA_START_340_DNA_END_1373_DNA_ORIENTATION_-/55-345
FA-CR--------------------LGFTNTL----------------------------------------
-----------PP-PPSG----PYMEEIG----V-D-L------K-AFVP-----Y-------K-T---T--
S-LET------SYKW-----------------------DLH-SSGL-DAGV---AIDL--------I-D---
------------------PMA-Y-M--------------------------A-NK-----------------
---------------------------------------FLPP-AAEDQEIL-A------------YT----
-------Q---------------GKKA---------------------------------------------
----------------------------------------------------------------------MQ
G---L------------------Q------------------A-N-D-V--------SWLVK------GTH-
-TH-NNL-YYNVH-------RF---------KDKEG--K--------SKEFSLADE---EK-----------
--------------------QE----VK--ETP--HD--------LAFIK--------RSF-S-------AA
------------------------------SAA--AA------P----------------Q--H--PEG-K-
-S-G-VTADLVLPLFPDEG---------CWAN------------------TYQTVVV-ED-DVA-SYL----
----DGDD-----DDTSP-------------------------AAK-------R-----RRLCG--------
------------------------------------------------------------------------
--------------G-------VV-LN------AR-------------------SKED--------------
---------------------------------------------Q-FGKG-HFVG-------DVFVPTA--
-----A---------------A--A--------E--------------------------------------
------------------------------------------------------------------------
---------------------------------------AE-------GRE---------------------
-M----------AHTRDYVFGV------VEL-------------A---------------------------
----------------------------------------------TPKL---------------------A
VVLDT----------------------ES------G---------T--------------AT----------
----------------YCEL----------------------------------------------------
------------------------------------------------------------------------
------------------------------------------------------------------------
------------------------------------------------------------------------
-------------
>EP00638_Chattonella_subsalsa_P018611_CAMPEP_0117872512_NCGR_PEP_ID_MMETSP0950-20121206_11124_1_TAXON_ID_44440_ORGANISM_"Chattonella_subsalsa_Strain_CCMP2191"_LENGTH_512_DNA_ID_CAMNT_0005725293_DNA_START_52_DNA_END_1590_DNA_ORIENTATION_/70-438
FL-CT--------------------LKFRNTL----------------------------------------
-----------PS-PFLG----PNFLDIP----F-P-L------E-RLTQ-----Y-------R-P---N--
S-LDV------EYKW-----------------------KLH-CER--NLGV---PIDI--------I-D---
------------------PSN-Y-L--------------------------V-PT---------------RP
-----------------------------------Q-E--LA---EEDQALL-D------------WK----
-------V---------------DTAN-----GS--------------------------------------
-LLPG--GI-SSKEE----------------------------------RN--AK-----------K---HG
R---SL---------VNHLKRKNV------------------D-T-N-V--------TWMKR------TMY-
-LA-NDL-YDPVH-------RF----------ESGQ--KATQ-------QQLEKLN---QD-----------
--------------------MI----AV--NAE--SA--------ATKIA--------QSF-N-------AA
ND-------------------------PKGKK----A------I----------------K--H--PT--N-
-S-S-LTPEWVLPVLPDAN---------LWSN------------------VYMHVGF-DV-DPI-LQD----
----EPNK-----DPEYL-------------------------SAK-------G-----RRFTQ--------
------------------------------------------------------------------------
--------------A-------V--I--------S-D------V----------REKE-VVG----------
------------------------------------AT-------D------PVMVAS------YLVPEK--
-----D---------------A--P--------N----------------TV--------------------
------------------------------------------------------------------------
---------------------------------PES-A-GE-------ERN---------------------
-F----------EHLRGYQIEV------KD--------------T---------------------------
----------------------------------------------ENTF---------------------V
FMIDP----------------------DN------G---------L--------------AS----------
----------------YCKLD-T-RID---------------------------------------LKKG-R
P--------QTQ----S------------STY----------------------------------------
------AK---------------------LKRR--------P--------------------FT------A-
-------EE---L------------------------Q-QR-D--------KT-T-----------------
R--------EVTA
>EP00640_Fibrocapsa_japonica_P000433_CAMPEP_0113948918_NCGR_PEP_ID_MMETSP1339-20121228_72831_1_TAXON_ID_94617_ORGANISM_"Fibrocapsa_japonica"_LENGTH_240_DNA_ID_CAMNT_0000956143_DNA_START_1_DNA_END_718_DNA_ORIENTATION_-_assembly_acc_CAM_ASM_000762/1-240
------------------------------------------------------------------------
-----------------------------------------------XVQ-----Y-------R-P---T--
S-LDT------SHVW-----------------------QLH-CEK--DLGV---HIDL--------I-D---
------------------PAN-Y-L--------------------------A-PP---------------NP
-----------------------------------P-P--LH---PDDEKLL-N------------WE----
-------S---------------WDQE-----N---------------------------------------
--------K-RGKTK----------------------------------SE--TV----------LN--YRR
K---S------------------V------------------D-T-N-V--------TWMKR------TTY-
-LS-NDL-YDPVH-------RF----------QTQQ--QATE-------ESHQRLE---ME-----------
--------------------LA-R--SR--GND--SA--------VGRIE--------RTF-E-------KA
G----------------------------GGA--------------------------GLV--H--QT--N-
-K-N-LVAEWVLPVLPDDR---------LWAN------------------TYMHVNF-DI-DPV-MQD----
----EEDL-----SEANL-------------------------RVK-------R-----RRSER--------
------------------------------------------------------------------------
--------------A-------I--I--------S-D------V----------REKE-DGE----------
------------------------------------FA-------DG-----KVMVAS------YLVPKA--
-----T------------------------------------------------------------------
------------------------------------------------------------------------
------------------------------------------------------------------------
------------------------------------------------------------------------
------------------------------------------------------------------------
------------------------------------------------------------------------
------------------------------------------------------------------------
------------------------------------------------------------------------
------------------------------------------------------------------------
-------EE------------------------------DQ-------------L-----------------
-------------
>EP00641_Albugo_candida_P001913_CCI39340.1_unnamed_protein_product_Albugo_candida/121-482
FL-AN--------------------LEFRNKL----------------------------------------
-----------PD-LPFD----TKFLQYP----H-E-S------D-RLIK-----W-------K-P---N--
T-LEQ------DYVF-----------------------EIH-EEP--NLGL---SIDL--------I-D---
------------------PAK-Y-EGR------SLDGHLYGRVLMFCVIDTV-PT---------------KA
-----------------------------------E-P--LE---AGDEAVL-M------------MK----
-------E---------------TQSK---------------------------------------------
--------------------------------------------------D--TK-----------Y---KA
R---P-----------------------------------------V-V--------SWLRR------TEY-
-MG-NDL-YEPVH-------KF----------KSEV--EFQS-------ELREGTE---NA-----------
--------------------LA----EE--VQV--TL--------EQRAE--------DSF-K-------DI
N----------------------------DPS----L------I----------------V--H--PF--K-
-K-N-LKAAKVWDVYPDQS---------LYPN------------------KYAHLSY-DV-LPS-TDD----
----KGKSI--------------------------------------------P-----QRESR--------
------------------------------------------------------------------------
--------------A-------L--L--------C-G------V----------SRKN--------------
------------------------------------EG-------S------DHIQGS------ILLPVS--
-----A---------------Q--A--------E----------------N---------------------
------------------------------------------------------------------------
----------------------------------PD-A-EV-------GEK---------------------
-Y----------GYFREYLLSV------QQ--------------L-DNV-----------------------
----------------------------------------------RQEL---------------------I
LYLRLLYSRRP-------------EHPES------Q---------E--------------FT----------
----------------YCELL-H-RIQ---------------------------------------LKKT-K
I--------SGE----D------------Q-----------------------------------RRHG---
------AI---------------------VHRR--------E--------------------YS------K-
-------AE---E------------------------D-RR-N--------TV-L-----------------
S--------NIGG
>EP00641_Albugo_candida_P001914_CCI39341.1_unnamed_protein_product_Albugo_candida/121-462
FL-AN--------------------LEFRNKL----------------------------------------
-----------PD-LPFD----TKFLQYP----H-E-S------D-RLIK-----W-------K-P---N--
T-LEQ------DYVF-----------------------EIH-EEP--NLGL---SIDL--------I-D---
------------------PAK-Y-E--------------------------V-PT---------------KA
-----------------------------------E-P--LE---AGDEAVL-M------------MK----
-------E---------------TQSK---------------------------------------------
--------------------------------------------------D--TK-----------Y---KA
R---P-----------------------------------------V-V--------SWLRR------TEY-
-MG-NDL-YEPVH-------KF----------KSEV--EFQS-------ELREGTE---NA-----------
--------------------LA----EE--VQV--TL--------EQRAE--------DSF-K-------DI
N----------------------------DPS----L------I----------------V--H--PF--K-
-K-N-LKAAKVWDVYPDQS---------LYPN------------------KYAHLSY-DV-LPS-TDD----
----KGKSI--------------------------------------------P-----QRESR--------
------------------------------------------------------------------------
--------------A-------L--L--------C-G------V----------SRKN--------------
------------------------------------EG-------S------DHIQGS------ILLPVS--
-----A---------------Q--A--------E----------------N---------------------
------------------------------------------------------------------------
----------------------------------PD-A-EV-------GEK---------------------
-Y----------GYFREYLLSV------QQ--------------L-DNV-----------------------
----------------------------------------------RQEL---------------------I
LYLRLLYSRRP-------------EHPES------Q---------E--------------FT----------
----------------YCELL-H-RIQ---------------------------------------LKKT-K
I--------SGE----D------------Q-----------------------------------RRHG---
------AI---------------------VHRR--------E--------------------YS------K-
-------AE---E------------------------D-RR-N--------TV-L-----------------
S--------NIGG
>EP00643_Hyaloperonospora_arabidopsidis_P012105_HpaP806164_pep_scaffold_HyaAraEmoy2_2.0_scaffold_46_385465_387521_-1_gene_HpaG806164_transcript_HpaT806164_gene_biotype_protein_coding_transcript_biotype_protein_coding/94-432
FL-AT--------------------LEFRNTL----------------------------------------
-----------PD-IPFD----TKFVKYP----H-E-S------E-RLIK-----Y-------K-P---N--
A-LEM------DYTY-----------------------EIH-EEA--NLGL---TIDL--------I-D---
------------------PVK-Y-E--------------------------A-PA---------------EP
-----------------------------------E-P--LE---VGDEQAL-M------------MR----
-------E---------------DHVG---------------------------------------------
----------T---------------------------------------K--GR-----------S---KV
R---P-----------------------------------------T-V--------SWLRR------TEY-
-MG-NDL-YDSVH-------KF----------KSEA--EIQN-------ALREGTE---NA-----------
--------------------LA----EV--VSV--SL--------EDRAE--------ASF-R-------DI
N----------------------------DSG----L------L----------------V--H--PH--D-
-P-K-KQVAKVWDVFPDQL---------LFAN------------------KYAILSY-DM-LPS-EDF----
----KNKGM--------------------------------------------S-----CREER--------
------------------------------------------------------------------------
--------------A-------L--L--------C-G------V----------NKKI--------------
----------------------------Q-------AG-------N------ELIQGS------VLLPNA--
-----P---------------A--G--------E----------------EVKL------------------
------------------------------------------------------------------------
--------------------------------CCSD-N-NHVTK----TER---------------------
NF--------VLLYFRRAAIAT----NFRT------------------------------------------
----------------------------------------------FESI---------------------S
WLW--------------------------------N------------------------RS----------
----------------IADVL-N-RIQ---------------------------------------LRKT-K
M--------SGE----E------------K-----------------------------------RRDG---
------IV---------------------VYRR--------D--------------------YS------E-
-------GE---N------------------------D-RR-A--------RI-L-----------------
F--------HCGG
>EP00646_Phytophthora_ramorum_P002996_Phyra76154_pep_supercontig_ASM14973v1_scaffold_16_332349_334314_-1_gene_Phyra76154_transcript_Phyra76154_gene_biotype_protein_coding_transcript_biotype_protein_coding_gene_symbol_fgenesh1_pg.C_scaffold_16000108/91-398
FL-AS--------------------LEFRNSL----------------------------------------
-----------PD-IPFD----TKFVKYP----H-E-P------E-RLIK-----Y-------K-P---N--
T-LEM------DYTY-----------------------EIH-EEP--NLGL---TIDL--------I-D---
------------------PAK-Y-E--------------------------A-PT---------------DP
-----------------------------------E-P--LE---VGDEQAL-M------------MK----
-------E---------------DHMG---------------------------------------------
----------T---------------------------------------K--GR-----------S---KV
R---P-----------------------------------------T-V--------SWLRR------TEY-
-MG-NDL-YDSVH-------KF----------KSEA--EIQS-------ALREGTE---NA-----------
--------------------LA----EV--VSV--TL--------EDRAE--------ASF-R-------DI
N----------------------------DPK----L------L----------------V--H--PH--S-
-K-R-KKIAKVWDVFPDQL---------LSAN------------------KYAILSY-DI-LPS-EDV----
----KSKGI--------------------------------------------T-----SREDR--------
------------------------------------------------------------------------
--------------A-------L--L--------C-G------V----------NKKT--------------
----------------------------Q-------AG-------K------ELIQGS------ILLPNG--
-----S---------------A--E--------E----------------E---------------------
------------------------------------------------------------------------
-----------------------------------D-S-SD-------REK---------------------
-F----------SYLREYLMAV------ES--------------L-DS------------------------
------------------------------------------------------------------------
------------------------------------------------------------------------
------------------------------------------------------------------LRKT-K
M--------TGE----E------------K-----------------------------------RRHG---
------AV---------------------VYRR--------D--------------------YS------E-
-------VE---T------------------------D-RR-T--------QD-L-----------------
F--------ECGG
>EP00647_Phytophthora_sojae_P001719_XP_009515483.1_hypothetical_protein_PHYSODRAFT_551925_Phytophthora_sojae/96-431
FL-AN--------------------LEFRNTL----------------------------------------
-----------PD-IPFD----TKFVKYP----H-E-P------ERRLIK-----Y-------K-P---N--
T-LEM------DYTY-----------------------EIH-EEP--NLGL---TIDL--------I-D---
------------------PAK-Y-E--------------------------A-PA---------------EP
-----------------------------------E-P--LE---VGDEQVL-M------------MK----
-------E---------------DHAN---------------------------------------------
----------T---------------------------------------K--GR-----------S---KV
R---P-----------------------------------------T-V--------SWLRR------TEY-
-MG-NDL-YDSVH-------KF----------KSEA--EIQS-------ALREGTE---NA-----------
--------------------LA----EV--VSV--TL--------EDRAE--------ASF-R-------DI
N----------------------------DPK----L------L----------------V--H--PH--N-
-K-K-KKIAKVWDVFPDQH---------LSAN------------------KYAILSY-DI-LPS-EDV----
----KNKGI--------------------------------------------T-----NREDR--------
------------------------------------------------------------------------
--------------A-------L--L--------C-G------V----------NKKI--------------
----------------------------Q-------AG-------N------EHIQGS------ILLPNA--
-----S---------------T--E--------D----------------E---------------------
------------------------------------------------------------------------
-----------------------------------E-S-ND-------REK---------------------
-F----------SYLREYLMSV------ES--------------L-DSR-----------------------
---------------------------------------------ESQHV---------------------V
FMLDP----------------------ES------N---------Q--------------FT----------
----------------YSDVL-N-RIQ---------------------------------------LRKT-K
M--------SGE----E------------K-----------------------------------RRHG---
------AV---------------------VHRR--------E--------------------YS------E-
-------GE---S------------------------E-RR-T--------QI-L-----------------
F--------ECGG
>EP00648_Phytopythium_vexans_P007477_EPrPV00000020559_pep_supercontig_pve_scaffolds_v1_pve_scaffold_534_382_2371_1_gene_maker-pve_contig_534-fgenesh-gene-0.0_transcript_EPrPVT00000020559_gene_biotype_protein_coding_transcript_biotype_protein_coding_descri/91-437
FL-TT--------------------LEFRNAL----------------------------------------
-----------PD-LPFD----TKFLRYP----H-E-S------E-RLIK-----Y-------K-P---N--
S-LEM------DYAY-----------------------EVH-EDA--TLGL---AIDL--------I-D---
------------------PAK-Y-E--------------------------T-PA---------------RP
-----------------------------------E-P--LE---IGDEQAL-M------------MK----
-------E---------------EQTK---------------------------------------------
--------------------------------------------------T--GR-----------S---KA
R---P-----------------------------------------A-V--------SWLRR------TEY-
-MG-TDL-YDAVH-------KF----------KSEV--EIQS-------ALREGTE---NA-----------
--------------------LA----EI--VQY--TL--------EDRAE--------ASF-R-------DI
N----------------------------DPK----T------L----------------V--H--PF--N-
-K-K-LKPAKVWDVFPDQV---------LSAN------------------KYAILSY-DI-LPS-SDI----
----KSKGI--------------------------------------------R-----DREAR--------
------------------------------------------------------------------------
--------------A-------L--L--------C-G------V----------SKKN--------------
------------------------------------EG-------G------EFIQGS------ILLPNA--
-----S---------------A--E--------E----------------E---------------------
------------------------------------------------------------------------
---------------------------------------KN-------VEK---------------------
-F----------SYFREYQLSI------NS--------------L-ESVRRLA-------------------
---------------------H--------------------AKDDAQHC---------------------V
FMLDP----------------------ES------D---------Q--------------FT----------
----------------YSEIM-H-RIQ---------------------------------------LKKT-K
CSHWDVRQIDGD----E------------K-----------------------------------RRRG---
------AL---------------------VHRR--------D--------------------YS------E-
-------AE---A------------------------D-RR-T--------AI-Q-----------------
F--------EYGG
>EP00650_Pythium_arrhenomanes_P002761_EPrPR00000015843_pep_supercontig_par_scaffolds_v1_par_scaffold_273_13966_15760_-1_gene_maker-par_contig_273-fgenesh-gene-0.5_transcript_EPrPRT00000015843_gene_biotype_protein_coding_transcript_biotype_protein_coding_d/110-447
FL-AN--------------------LEFRNVL----------------------------------------
-----------PD-LPFD----TKFLQYP----H-E-A------D-RLVK-----Y-------K-P---N--
T-LEM------DYTY-----------------------EVH-EES--NLGL---DIDL--------I-D---
------------------PAK-Y-E--------------------------A-PE---------------NP
-----------------------------------G-P--LE---VGDGEVL-M------------KK----
-------E---------------VSRN---------------------------------------------
-----------------------------------------------------AK-----------A---KA
R---P-----------------------------------------S-V--------TWLRR------TEY-
-MG-TDL-SEMTH-------KF----------KSEV--EIQS-------ALREGTE---NA-----------
--------------------LA----EV--VQH--SL--------EERAE--------NSF-R-------DV
S----------------------------NAK----T------L----------------V--H--PS--N-
-K-K-LKIAKVWDVFPDEL---------LAAN------------------KYAILGY-DL-LPS-QDL----
----KGKSV--------------------------------------------I-----DRENR--------
------------------------------------------------------------------------
--------------A-------L--L--------C-G------V----------TKKV--------------
------------------------------------AS-------S------DMIQGS------ILLPNA--
-----R---------------D--E--------E----------------E---------------------
------------------------------------------------------------------------
--------------------------------KESE-D-RH-------TEK---------------------
-F----------AYYREYQLSI------DV--------------L-ENR-----------------------
------------------------------------------AREDSQHV---------------------I
FMLDP----------------------ES------N---------Q--------------FT----------
----------------YADVL-H-RIQ---------------------------------------LRKT-K
L--------ASE----E------------K-----------------------------------RRRG---
------AI---------------------VHRR--------A--------------------YS------E-
-------FE---Q------------------------E-RR-Q--------AI-L-----------------
Y--------DVGG
>EP00652_Aphanomyces_astaci_P006160_XP_009826921.1_hypothetical_protein_H257_04212_Aphanomyces_astaci/83-428
FI-GT--------------------LEFRNQL----------------------------------------
-----------PD-LPFD----AKFIQYA----H-D-A------D-RFVK-----Y-------K-P---S--
Q-VER------DYVH-----------------------EFY-VEQ--NLGL---PIDL--------I-D---
------------------PEK-F-E--------------------------V-PD---------------VS
-----------------------------------ERA--MT---NVDVELL-N------------MP----
-------E---------------IISG---------------------------------------------
----------A--------------------------------------SA--AK-----------A---KI
R---P-----------------------------------------H-V--------PWLRR------SEF-
-MG-TDL-SEAVH-------QF----------KNES--ELQV-------EIRDKNQ---AM-----------
--------------------LS----VI--MQK--DL--------EQRAN--------ESF-D-------LC
P----------------------------AAD----N------M----------------V--H--PL--K-
-A-D-LKPVQVWDVFPDEI---------LSSN------------------IYSILSY-DI-LPS-TDT----
----RDPTT--------------------------------------------H-----DRESH--------
------------------------------------------------------------------------
--------------A-------L--L--------R-N------V----------VTVS--------------
----------------------------QP------NA-------A------DVLLGS------ILFPST--
-----G---------------H--K--------A--------------------------------------
-------VGGGD------------------------------------------------------------
---THDSD---------------------------E-D-GG-------SEK---------------------
-F----------KFFRDYVLNI------NH--------------F-PND-----------------------
----------------------------------------------VQQL---------------------M
LMINP----------------------DA------T---------S--------------AT----------
----------------YASLS-T-NIT---------------------------------------LKKT-K
I--------GGD----S------------K-----------------------------------RRRG---
------AV---------------------VHRR--------A--------------------YN------D-
-------AE---E------------------------E-KR-T--------ES-L-----------------
L--------TVGG
>EP00655_Saprolegnia_parasitica_P006402_XP_012199908.1_hypothetical_protein_SPRG_05943_Saprolegnia_parasitica_CBS_223.65/64-395
FL-GT--------------------LEFRNTL----------------------------------------
-----------PD-MPFD----AKFVTYP----Q-D-P------Q-RFIK-----Y-------K-P---N--
Q-LEK------DFVW-----------------------DFY-PER--NLGL---TVDL--------I-D---
------------------PEK-Y-E--------------------------V-PV---------------GA
-------------------------------------Q--MD---PEDEALM-K------------MP----
-------E---------------IVNG---------------------------------------------
----------A--------------------------------------SL--TK-----------A---KI
R---P-----------------------------------------H-V--------SWLRR------TEY-
-MA-TDL-SEAVH-------AF----------KNES--ELQT-------EIRDKNQ---SM-----------
--------------------LQ--------VIK--DI--------EVRAE--------ESF-T-------NC
P----------------------------TKE----T------V----------------K--H--PL--K-
-K-N-LKAAEVWDVFPDEL---------LSSN------------------VYSILSY-DI-LPS-EET----
----TDANI--------------------------------------------K-----EREAR--------
------------------------------------------------------------------------
--------------S-------I--L--------R-N------V----------VTVS--------------
----------------------------Q-------PG-------S------DVLLGS------VLFPST--
-----H---------------D--D--------K--------------------------------------
------------------------------------------------------------------------
----------------------------------SD-D-EG-------SEK---------------------
-F----------KFFRDYILNI------SH--------------F-PND-----------------------
----------------------------------------------VQQL---------------------M
LMLKP----------------------GT------S---------A--------------AT----------
----------------YCGLS-T-NIM---------------------------------------LKKT-K
L--------GGD----E------------K-----------------------------------RRRG---
------AV---------------------VHRR--------P--------------------YS------E-
-------AE---E------------------------E-KR-L--------ES-L-----------------
M--------AVGG
>EP00656_Telonema_subtile_P005790_TRINITY_DN12643_c0_g1_i5.p1_TRINITY_DN12643_c0_g1_TRINITY_DN12643_c0_g1_i5.p1_ORF_type_5prime_partial_len_425_score_104.80_TRINITY_DN12643_c0_g1_i5_97-1371/69-406
IK-AP--------------------AKFCNNL----------------------------------------
-----------PR-IPFD----PKFLNRP----L-S-SL-----R-KHVM-----F-------S-S---S--
T-LDQ------AYKI-----------------------PVL-TEP--DLGV---CPNL--------V-D---
------------------PDA-Y-R--------------------------L-S--NA------------HK
-----------------------------------P-E--LT---EADLDLI-A------------QA----
-------A---------------ARGM---------------------------------------------
----------A-------------------------------------------P-----------K---QY
R----------------------A------------------K-S-H-V--------AWMRK------QEY-
-MA-NEA-YQPNA--IA-QYKS----------RSET-------------MATYSSRMLEQD-----------
--------------------QD-G--AK--STE--QK--------VREIE--------ATF-D-------TP
------------------------------NL----A------D---------------LK--K--KG--N-
-P-G-VHAVKITPILPSSS--------DIWAT------------------LYTQLQF-DE-SPW-ENY----
----GVSE---------------------------------------------------DVAMN--------
------------------------------------------------------------------------
--------------A-------M--I--------K-P------FK--------KALPGFRERAGSQI-----
------------------------------------AY-------E------SLLG--------YMVPDE--
-----N---------------E-----------P--------------------------------------
------------------------------------------------------------------------
-----------------------------------A-D-EQ-------GQL---------------------
-H----------KYCRNYAFTN------EP--------------P---------------------------
----------------------------------------------EKIF---------------------V
FTEE-----------------------AD------G---------Q--------------MG----------
----------------YNLVE-A-KLT---------------------------------------VHNH-H
D--------KSF-----------------------------------------------------CTDR---
------VK---------------------LKRR--------K--------------------FK------R-
-------NE---L------------------------E-PR-R--------KR-Q-----------------
Q--------VMMT
>EP00658_Telonema_sp_P-2_P068932_TRINITY_DN5796_c0_g1_i1.p1_TRINITY_DN5796_c0_g1_TRINITY_DN5796_c0_g1_i1.p1_ORF_type_complete_len_453_score_113.22_TRINITY_DN5796_c0_g1_i1_46-1404/27-368
IA-AP--------------------ARFCNNL----------------------------------------
-----------PE-IPFD----PKFLSRP----L-S-SL-----R-KHVM-----Y-------S-A---T--
T-MDH------AYKI-----------------------PVL-TEP--DLGV---CPNL--------V-D---
------------------PEA-Y-R--------------------------L-SA-DG------------DS
-----------------------------------P-V--PS---EADRLLI-A------------MA----
-------E---------------AGGI---------------------------------------------
----------T-------------------------------------------R-----------K---AH
R----------------------T------------------K-S-QGF--------AWMRK------AEY-
-TA-NEA-FQMNP--IA-QYKS----------RSDN-------------MASYSTRILMQD-----------
--------------------QD-A--EK--TTE--EK--------VRDIE--------ATF-D-------CP
------------------------------DL----A------S---------------LK--K--KN--K-
-P-H-LKAVKITPILPSSS--------EMWAN------------------MYTQLMF-DE-DPY-KSF----
----GYSE---------------------------------------------------EAALK--------
------------------------------------------------------------------------
--------------G-------Y--I--------K-P------FI--------QKMPGFRERAQEKI-----
------------------------------------AT-------E------HVLG--------YLLPNK--
-----S---------------ED-A--------E--------------------------------------
------------------------------------------------------------------------
-----------------------------------A-D-EH-------GQP---------------------
-Y----------NWCRNYTCTN------EP--------------A---------------------------
----------------------------------------------EKVF---------------------V
FTEE-----------------------KD------G---------V--------------IG----------
----------------FNLVE-S-KLT---------------------------------------VHGS-N
N--------KTN-----------------------------------------------------TTDR---
------VK---------------------MKQR--------I--------------------FK------R-
-------AE---L------------------------E-PR-R--------KR-Q-----------------
R--------VMMT
>EP00686_Naegleria_gruberi_P002433_XP_002670362.1_predicted_protein_Naegleria_gruberi_strain_NEG-M/144-579
FL-CN--------------------MKFQTGL----------------------------------------
-----------PE-ILLD----PVLLEYP----K-DFT------E-NFIG-----Y-------K-T---T--
S-LEK------NHKF-----------------------ELL-TEN--NLGI---NMNL--------I-N---
------------------PFV-Y-Y----------------------------KD---------------ES
-----------------------------------A-K--LD---PEDELLL-K------------PV----
-------K---------------SAKK---------------------------------------------
------------------------------------------------------------------E--IAR
EL-VE------------------N-----------------LS-S-R-P--------SWLKA------PTY-
-VD-MIN-YKKAV-------KGY---GEDLIQDVEE-------------EHVQKIK--PKT-----------
----------V-------PRKV-E--EK--SRF--EK--------AKQLD--------AKF-Q-------SD
------------------------------TL----T------R----------------T---L-PN--G-
-Q-K-VKAIACYSLLPNFA---------TMGT------------------KFMAANF-GS-DNH-TLL----
----GKRG-------------------------------------RFG-----------ELTAK--------
---------------------------------------------------------------D--------
--------------ASDSL---I--LI-------Q-P---TDDIIL------AEKAAD--------------
---------------------------------------------D---RNVQVAQ--------YYVPVS--
-----N------------------------------------------------------------------
------------------------------------------------------------------------
---------------------------------------ND-------EEE-------------L-------
-FNSEKTVGNIVELVREYGGTI----YEKNS----------SNVQVNKE-----------------------
---------------------------------------------NEKRFKLPNHLMSKDKMTQAEIEPCVA
LRFDD----------------------NT------S---------Q--------------CV----------
----------------YSYIQ-E-GVNF----KV--------------------------------LPKK-K
K--------RRVF--TK-----------------------------------------VKL-NGKNPDEEVQ
F---ESLT---------DIIASTEELG--ATKQG-------P-------------------SYE-----DEE
M-----QEETTQQ----------------------QSE-EE-EEIIS--PSDR---G-------------SA
KKR------AVQS
>EP00696_Hemimastix_kukwesjijk_P012849_gnl_Hemi2_2616_TR930_c0_g2_i1.p1_gnl_Hemi2_2616_TR930_c0_g2_gnl_Hemi2_2616_TR930_c0_g2_i1.p1_ORF_type_5prime_partial_len_385_score_101.12_gnl_Hemi2_2616_TR930_c0_g2_i1_1-1155/28-356
FL-AR--------------------LKFRNTL----------------------------------------
-----------PD-IPFD----PKLLQYP----F-D-E------K-RFVR-----Y-------T-P---T--
T-LEQ------NHIH-----------------------PLL-TEK--DMGI---HLDL--------I-D---
------------------RDA-Y-K--------------------------L-NP---------------GG
N----------------------------------T-P--LD---PRDEALL-Q------------GT----
-------V---------------PTAA---------------------------------------------
----------T-QSG-----------------------------------P--GG-----------P---RK
S---I------------------P------------------R-P-A-V--------SWLRR------TAY-
-LA-NDD-VIHAR--------------GN----PET------------YTRTRMAK---V------------
--------------------NK-S--RS--TRD--QV--------LDSIE--------ETF-V-------LT
------------------------------RK----Q------P----------------V--H--PT--N-
-P-A-LVPVEVYPLFPDFA---------LWPN------------------LYTQVNF-DS-DPL-GTG----
----AD-----------------------------------------------D-----EMIHE--------
------------------------------------------------------------------------
--------------G-------I--I--------R-G------Y----------------------------
------------------------------------KN-------N------NMCS--------FLMPKK--
-----R---------------R--R-----------------------------------------------
------------------------------------------------------------------------
-----DWT---------------------------S-D-EK-------DIP---------------------
-Y----------QQIRDYHFTM------GK--------------G-NVS-----------------------
-----------------------------------------------GSF---------------------F
FRFDH----------------------AS------H---------Q--------------VV----------
----------------YNRLD-S-KIS---------------------------------------LTKK-A
K--------IGE----A------------A-E-------------------------------DYRRAP---
------VT---------------------LHARD-------E--------------------PN------E-
-------EE---Q------------------------E-AR-Q--------QR-M-----------------
T--------DLLE
>EP00697_Spironema_sp_BW2_P014713_gnl_Spiro4_5240_TR2646_c0_g1_i1.p1_gnl_Spiro4_5240_TR2646_c0_g1_gnl_Spiro4_5240_TR2646_c0_g1_i1.p1_ORF_type_complete_len_380_score_114.08_gnl_Spiro4_5240_TR2646_c0_g1_i1_14-1153/14-354
FL-CK--------------------MKFRNNL----------------------------------------
-----------PD-IPFD----PKLLQYP----F-D-P------N-RFVR-----Y-------T-P---T--
T-LEQ------NYQH-----------------------ALL-TEE--DLGI---HFDL--------T-D---
------------------RDA-Y-R--------------------------P-PP---------------PG
-----------------------------------T-T--LE---EADERLL-Q------------GT----
-------T---------------AAAS---------------------------------------------
----------L-FAA---------------------------------------P-----------R---VK
P---I------------------P------------------R-P-V-A--------TWLRK------TSY-
-IT-SNE-MPNVK-------TA-----VG----HET--AEGGR----RYGRLARVP---V------------
--------------------TS-T--KS--SRD--KL--------VEAIE--------NSF-T-------MA
------------------------------RQ----PV-----P----------------P--H--PT--N-
-P-Q-LTPVRVLPLFPDFD---------LWSN------------------MYTQVNF-DS-API-PAE----
------------------------------------------NEQD-------D-----DMVYE--------
------------------------------------------------------------------------
--------------S-------I--I--------R-G------Y----------KNNL--------------
----------------------------------------------------NVCS--------LLYSKK--
-----R---------------R--R-----------------------------------------------
------------------------------------------------------------------------
-----EWE---------------------------D-E-PA-------SLQ---------------------
-Y----------AHVRDYVFTM------KS--------------L-SVT-------D---------------
----------------------------------------------GGSY---------------------F
LRIDE----------------------QK------Q---------Q--------------VV----------
----------------FNHLG-S-KIN---------------------------------------LTKK-A
R--------TDI----S------------D-E----------------------------M-TMRRGST---
------VE---------------------IHLR--------P--------------------AD------A-
-------AE---R------------------------E-NI-A--------KR-Q-----------------
A--------DLLK
>EP00698_Gefionella_okellyi_P004891_TRINITY_DN14520_c0_g1_i1.p1_TRINITY_DN14520_c0_g1_TRINITY_DN14520_c0_g1_i1.p1_ORF_type_complete_len_392_score_86.61_TRINITY_DN14520_c0_g1_i1_50-1225/16-358
FI-GK--------------------VKFRNTL----------------------------------------
-----------PD-LPYD----AKCLELP----F-D-T------E-RFVD-----Y-------Q-M---T--
T-LER------QHKH-----------------------QLY-TEL--EMGI---PIDL--------I-D---
------------------PQA-Y-A--------------------------I-PE--------H--------
-----------------------------------A-E--LD---PEDLELL-K------------TD----
-------T---------------SAKK---------------------------------------------
-----------------------------------------------------------------VD-----
----P------------------R------------------T-V-D-L--------PWLMK------TTY-
-IS-NDY-DAGKR-------TT-----SG----FER--QHGQ-----------------RF-----------
--------------------TG-A--EI--SKE--EL--------IKRIN--------ASF-D-------AA
------------------------------KE----A------P----------------V--H--PT--K-
-P-E-LHAVEVFPVLPDIR---------RAGY------------------QQLHVTF-DE-APT-TLG----
----QTHR-----NIAER-------------------------LQS-------S-----VLVGT--------
------------------------------------------------------------------------
--------------G-------I--L--------D-A----------------DQQDN--------------
---------------------------------------------E------PAIA--------LLLPAP--
-----D---------------A--E--------A----------------R----GYDKDAEDCV-------
------------------------------------------------------------------------
----------------------------------PG-S-VT-------GME---------------------
-Y----------QQVRQYRYEF------DG--------------S---------------------------
--------------------------------------------FKEESF---------------------L
FVLPA----------------------DN------D------PVRA--------------VV----------
----------------YERLE---RLK---------------------------------------LHKR-K
R--------GPD---------------------------------------------------LSRSAP---
------VL---------------------VLEG--------E--------------------MK--------
-------EEG--TDA----------AGY---------T-EK--------YVKR-L-----------------
R--------NLLF
>EP00700_Malawimonas_jakobiformis_P002816_EC725037.1.p1_GENE.EC725037.1_EC725037.1.p1_ORF_type_internal_len_236_score_43.23_EC725037.1_1-705/22-235
YL-IQ--------------------RKYRNTL----------------------------------------
-----------PD-VPVD----AKCLEVP----L-D-P------Q-RFSR-----Y-------A-L---T--
L-LER------THRP-----------------------SLF-APQ--DLGL---RIDL--------I-D---
------------------PKA-F-A--------------------------V-TR-----------------
-----------------------------------T-D--LP---PADRNLI-K------------PE----
-------S---------------TRVE---------------------------------------------
------------R-----------------------------------------------------S---RS
D---P------------------S------------------R-P-S-A--------SWLLK------TTY-
-IS-NFG-TAEPEPP-----RK-----SK---LRER------------------------------------
--------------------EQ-Q--VR--DEV--KE--------YEAVE--------RTF-A-------EA
------------------------------QQ----P------P----------------M--H--PL--K-
-R-T-LRAKRVWNVEPDID---------RWGQ------------------TFVHVQF-DE-DPR-TAR----
----PAGE--------------------------------------------RK------------------
------------------------------------------------------------------------
--------------T----H-----L--------S-A-----------------------------------
---------------------------------------------E------QFSS----------------
------------------------------------------------------------------------
------------------------------------------------------------------------
------------------------------------------------------------------------
------------SLLR--------------------------------------------------------
------------------------------------------------------------------------
------------------------------------------------------------------------
------------------------------------------------------------------------
------------------------------------------------------------------------
--------------------------------------------------------------LS------D-
------------------------------------------------------------------------
-------------
>EP00708_Paratrimastix_pyriformis_P000811_EC835609.1.p1_GENE.EC835609.1_EC835609.1.p1_ORF_type_5prime_partial_len_175_score_21.60_EC835609.1_3-527/27-174
FI-CH--------------------MKYRFSL----------------------------------------
-----------PD-IPGH----PKLLTYP----L-N-P------N-RYID-----Y-------F-A---T--
S-IEK------KLKF-----------------------ELH-TEP--NMGI---DIEL--------I-N---
------------------PDA-Y-P--------------------------K-TT-GIRA---GI--DKSSK
-----------------------------------P-R--LS---AEDQDLL-P------------DP----
-------S---------------DAPS-----A---------------------------------------
---P------A-A----------------------------------------SA-----------S-TVGP
R---P------------------Q------------------L-P-R-P--------VWLRK------PEY-
-LS-NDL-YDTSAV------RG--------------------------------------------------
------------------------------DLDD----------------------------E---------
------------------------------------------------------------------P---K-
-P-----------------------------------------------------------PPC--------
------------------------------------------------------------------------
------------------------------------------------------------------------
------------------------------------------------------------------------
------------------------------------------------------------------------
------------------------------------------------------------------------
------------------------------------------------------------------------
------------------------------------------------------------------------
------------------------------------------------------------------------
------------------------------------------------------------------------
------------------------------------------------------------------------
------------------------------------------------------------------------
------------------------------------------------------------------------
------------------------------------------------------------------------
------------------------------------------------------------------------
-------------
>EP00727_Mastigamoeba_balamuthi_P011740_m51a1_g7189_hypothetical_protein_(1150)_mRNA_r_115396-120256/784-1136
CL-TK--------------------LRYSCLI----------------------------------------
-----------PP-IPCD----PKALSVS----A-E--------S-RYVK-----Y-------Q-A---T--
S-LER------GHRF-----------------------DLH-IAP--DLGI---PRDL--------V-D---
------------------PAT-H-K--------------------------T-AD---------------PR
-----------------------------------P-E--LA---PQDYALL-H------------IE----
-------D---------------ARKA---------------------------------------------
---PAV----A-R------------------------------------HA--AQ-----------Q---QA
Q----G------------------------------------Q-Q------------SQEQQA----QAQA-
-VASSESP------------QP-----SGGEPLSPA--RGGVA-----AAVAASAA--AAA-----------
--------------------GV-T--VP--PVE--EQ--------IRAIE--------ESF-A-------AA
------------------------------RE-----------P----------------------PVV-N-
---G-ETPEESYDIVPATE---------LWAN------------------NYQHVHA-KE-GPF-EGA----
----AHRR-----RPEDE-----------------------------------M-----ALEER--------
------------------------------------------------------------------------
--------------A-------I--I--------K-A------F----------SSGG--------------
---------------------------------------------H------NFVT--------FFTPKS--
-----V-----------------LG--------S---------------GA---------------------
------------------------------------------------------------------------
-----------------------------------Q-E-PA-------EEE---------------------
-Y----------DWTKEYTYFV-----PRS----------TGTGS-RAE-----------------------
----------------------------------------------SDGI---------------------A
VVV------------------------QG------D---------A--------------AR----------
----------------YVEVK-R-RVT---------------------------------------LNKI-T
D--------REV----S------------E-A---------------------------VR-RLKRGRR---
------VR---------------------VARR--------E--------------------MSS-M--RE-
-------DE---K------------------------K-TR-A--------DA-L-----------------
A--------QLAE
>EP00735_Rhodelphis_limneticus_P001913_TRINITY_DN12640_c0_g1_TRINITY_DN12640_c0_g1_i1_g.13523_m.13523_TRINITY_DN12640_c0_g1_TRINITY_DN12640_c0_g1_i1_g.13523_ORF_type_complete_len_533_score_101.72_sp_Q5RAX0_PAF1_PONAB_25.82_2e-33_Paf1_PF03985.8_3.7e-38_TRI/73-404
FL-CH--------------------LRFRNDL----------------------------------------
-----------PE-VPVD----PKFLPYP----F-D-P------L-RDVV-----Y-------R-E---T--
T-LEA------SAPH-----------------------ALH-CEV--NLGI---PINL--------I-D---
------------------PHA-Y-T--------------------------I-PE--------G------VD
-----------------------------------A-V--LA---PEDEELL-R------------DG----
-------T---------------TKQS-----D---------------------------------------
----------------------------------------------------------------------RR
KMAIA------------------Q------------------T-S-Q-F--------TWLQK------TKY-
-IA-VEP-ARKVV-------AQ-----KT---PDEI--R------------REKLR---EF-----------
--------------------------YS--PID--DE--------IRLIQ--------ESF-E-------VM
------------------------------NE----T------P----------------V--HPDPK--K-
-Q-H-LRPVEIMQIIPYTD---------RIID------------------TFTEVHF-DS-DPL-LEL----
----ENPP---------------------------------------------S-----DTAST--------
------------------------------------------------------------------------
--------------A-------L--I--------K-G------Y----------AMPD--------------
----------------------------D-------PT-------D------QYLA--------FMVPKT--
-----E---------------D--R--------H--------------------------------------
------------------------------------------------------------------------
---------------------------------------TG-------ERP---------------------
-Y----------RLHKEFVFEA------RD--------------A-DIQ-------EDR-------------
----------------------------------------------QRVF---------------------V
LRQ------------------------IG------N---------A--------------LK----------
----------------YNPMP-R-KLL---------------------------------------LTKK-M
A--------RRH----T------------S------------------------------V-GSRKFKR---
------IS---------------------VHRV--------P--------------------FT--------
-------DE-M-V------------------------Q-DR-N--------TRAI-----------------
E--------HFQD
>EP00736_Rhodelphis_marinus_P012695_Rmarinus@m.21923/139-477
FL-CH--------------------LRFRNRM----------------------------------------
-----------PD-VPVD----PKVLPYP----F-D-P------L-SHVK-----Y-------R-N---S--
T-LER------SAPR-----------------------AIH-VDW--NLGI---PIDL--------I-D---
------------------PLA-Y-VDER-------------------------PV-QE----------RQME
-----------------------------------L-D--LH---PHDEELL-I------------DD----
-------L---------------SEGT---------------------------------------------
----------------------------------------------------------------------QS
R---F------------------V------------------S-P-A-V--------TWLRK------TSY-
-IS-NEC-EGTKQ-------RA-----SK-------------------DDTALRLQ---RL-----------
--------------------KE-L--DS--NVD--DE--------INTIE--------ESF-A-------LS
------------------------------KE----K------P----------------V--HPDPA--K-
-R-H-LEPVEILPIFPNFD---------RWAD------------------SFQLVHF-DL-DPV-AAV----
----AELG-----GPS-------------------------------------------DALEG--------
------------------------------------------------------------------------
--------------S-------L--L--------K-A------Y----------TTPD--------------
----------------------------D-------PD-------D------KYMT--------FMAAKS--
-----E---------------A--L--------P----------------A---------------------
------------------------------------------------------------------------
----SADE---------------------------E-S-SH-------VRS---------------------
-Y----------AAVKDFAYEF------RN--------------E-DEA-----------------------
----------------------------------------------TRIY---------------------S
FRR------------------------EE------N---------A--------------VL----------
----------------YNPIP-V-KAT---------------------------------------LIKK-K
A--------RRH----D------------A------------------------------A-NVLRFSK---
------IT---------------------VTRT--------A--------------------LP------P-
-------EE---E------------------------E-ER--------I-AI-L-----------------
K--------ELVS
>EP00740_Mantoniella_antarctica_P002318_CAMPEP_0181361008_NCGR_PEP_ID_MMETSP1106-20121128_7029_1_TAXON_ID_81844_ORGANISM_"Mantoniella_antarctica_Strain_SL-175"_LENGTH_425_DNA_ID_CAMNT_0023474437_DNA_START_1_DNA_END_1277_DNA_ORIENTATION_-/19-379
FL-CP--------------------IEFKNDL----------------------------------------
-----------PP-VPVD----WKFLHVP----V-G-H------A-SFTA-----Y-------S-H---L--
S-LGE------ELRR-----------------------DIA-LPA--DLGI---TLDP--------M-L---
------------------LKQ-Y-Q--------------------------V-PI---------------IR
-----------------------------------P-T--LD---PEDAALL-E------------DG----
-------D---------------AART---------------------------------------------
------------R----TGLGA---------------------------EK--SKKS---------H---VR
R---P------------------D------------------L-S-K-A--------LWLMN------TQY-
-IS-SMT-LPEHL---------------G---RSEK--E------------WAKQK---QR-EDDA------
-------------------ETA-W--RD--PRE--VR--------VEAIE--------HSF-A-------AA
------------------------------RS----A------P----------------V--H--AS--N-
-P-A-LHAVEVMPVLPDLE---------RWPG------------------SYVHFVY-DE-DPA-IDV----
----RSLQ-----GQD-A-------------------------DAK-------S-----AAMAR--------
------------------------------------------------------------------------
--------------S-------V--V--------K-P------Y----------SVAGVGADG---------
------------------------------------HT-------E------KFVA--------LMLPAN--
-----P---------------G--E--------P----------------A----GEA--------------
------------------------------------------------------------------------
-----------------------------------E-D-EA-------PED---------------------
-Y----------EWVREYQYRL------QQ--------------E-RDA-----------------------
---------------------------------------------SLGTM---------------------C
FFFDH----------------------EK------S---------T--------------VT----------
----------------YIPLN-T-KLN---------------------------------------MSKR-S
K--------HAK----G----------------------------------------LTEG-LEWRPSA---
------VS---------------------VKRT--------A--------------------PD------A-
-------NE---Q------------------------R-RR-VR-------VR-------------------
A--------MLED
>EP00741_Cyanophora_paradoxa_P002662_tig00000615_g2583.t1/104-465
FL-CR--------------------LKFKNTL----------------------------------------
-----------PE-LPFD----PKFRAFP----F-D-P------M-RFVR-----Y-------A-T---T--
S-LER------HYKH-----------------------EIH-VEP--DLGI---PIDL--------V-D---
------------------PSL-Y-R--------------------------A-PV---------------P-
-----------------------------------T-P--LD---PADAAIL-S------------AD----
-------A---------------PAAE---------------------------------------------
----------A-AAA---------------------------------------------------G---RK
G---K------------------Q------------------R-P-N-V--------SWLYR------NVY-
-MS-NEG-ESSKR-----ASRP-----SA----DKAV----------------------E------------
--------------------VE-A--VV--TRE--SQ--------IQNIE--------NTF-N-------AA
------------------------------KQ----A------P----------------V--H--PT--D-
-R-T-LVPEVVVPIFPDLE---------LWPN------------------QYAHIVF-DS-DPV-EEV----
----AGKE-----EGG--------------------------AVDR-------E-----ELSAG--------
------------------------------------------------------------------------
--------------S-------F--L--------K-A------F----------VDPE-----D--------
---------------------------PR-------RQ-------K------RFLA--------YMAPAE--
-----R---------------R--R--------K----------------A----MRRADGSAP--------
-------PAQPD------------------------------------------------------------
-----EPA---------------------------P-D-AR-------EEE---------------------
-L----------EWIREYDYRR------------------------EDP-----------------------
----------------------------------------------RDNY---------------------L
LVV------------------------RP------DG---AGGGPT--------------AF----------
----------------YNQVK-S-KLI---------------------------------------LSRR-K
A--------FKT----R------------A-A-----------------DGTPVA-----P-AFSRPSR---
------IT---------------------AITR--------E--------------------LN------R-
-------ED---R------------------------K-AR-S--------ER-L-----------------
R--------ELNE
>EP00742_Colponemidia_sp_Colp-10_P005585_GILJ01005970.1.p1_GENE.GILJ01005970.1_GILJ01005970.1.p1_ORF_type_5prime_partial_len_479_score_81.15_GILJ01005970.1_164-1600/71-414
FV-AP--------------------MKFRNVL----------------------------------------
-----------PP-IPSD----PKLLTYP----F-D-P------M-RFVR-----Y-------Q-T---T--
S-LEA------SWKP-----------------------VLL-SEH--DLGV---HVDL--------I-D---
------------------PQT-Y-Q--------------------------I-PI---------------PV
-----------------------------------P-P--LD---PEDQSLI-S------------DD----
-------I---------------PLNQ---------------------------------------------
----------D-K-K---------------------------------------------------K--GRF
S---M------------------S------------------G-L-Q-H--------SWLRK------HQL-
-MM-NDV-YDHTH-------KF-----TKL-AAGEE--EAAP-----------------KA-----------
--------------------ED-E--EL--DVP--KQ--------MSLIK--------ETF-S-------AM
------------------------------QK----P------P----------------V--H--PS--K-
-P-H-LTPVSILPILPDKN---------LWSN------------------MYSHILF-DD-TPS-ECV----
----MKVNG--------------------------------------------K-----TETNP--------
------------------------------------------------------------------------
--------------A-------I--L--------R--------YA---------KLEN--------------
---------------------------------------------D------NVLS--------YFVAKK--
-----R---------------K--R--------G----------------D----DEEAETAPKS-------
------------------------------------------------------------------------
-----------------------------------ETE-AQ-------YTE---------------------
-Y----------EWLRDYVYEI------RV--------------R-ES------------------------
----------------------------------------------QDNF---------------------F
FVI------------------------GD------D---------A--------------VT----------
----------------YSELR-S-KVI---------------------------------------LQKH-K
A--------KGKV--VE------------NTQ----------------------------R-GRNNPSV---
------IE---------------------LASR--------D--------------------LD------E-
-------TE---R------------------------K-QK-R--------VR-L-----------------
H--------ELRG
>EP00744_Colponema_vietnamica_P022622_GILI01032539.1.p3_GENE.GILI01032539.1_GILI01032539.1.p3_ORF_type_5prime_partial_len_299_score_115.99_GILI01032539.1_1-897/1-240
------------------------------------------------------------------------
------------------------------------------------------------------------
------------------------------------------------------------------------
------------------------------------------------------------------------
------------------------------------------------------------------------
------------------------------------------------------------------------
-----------------------------------------------------------------------A
EY--M--------G----------------------------E-R-N-F--------SWLRK------SEI-
-LA-NNI-YDVGA-------V-------------------------------TADK---EA-SEV------D
MSK-----------------VS-LL-E---DRE--SQ--------VRAIE--------QTF-E-------LA
------------------------------KK----A------P----------------K--H--QS--N-
-P-A-LTPTQVLPVLPDLD---------LWPN------------------TYCHIAF-DD-KPE-ELA----
--------------YAEN-------------------------VFG-------D-----LVSRQ--------
------------------------------------------------------------------------
--------------A-------F--------------------F----------RFGT-LKDGQ--------
---------------------------------------------N------ALSY--------YVTPPN--
-----D---------------Q------------------------------------EEE-----------
------------------------------------------------------------------------
-----------------------------------S-P-SV-------FSE---------------------
-Y----------SWVRDYTYEA------E---------------A-GL------------------------
----------------------------------------------QDMY---------------------I
FSSKEV--------------------GGR------S---------Q--------------MQ----------
----------------YVPLQ-Y-KLT---------------------------------------LRKG-K
A----------S----GK-----------A-----------------------------DL-GVNAPPH---
------IA---------------------LHQR--------P--------------------LP------R-
-------KE---R------------------------L-LQ-R--------QH-L-----------------
E--------QLQY
>EP00744_Colponema_vietnamica_P041916_GILI01088357.1.p1_GENE.GILI01088357.1_GILI01088357.1.p1_ORF_type_internal_len_130_score_36.80_GILI01088357.1_2-388/51-129
FL-CN--------------------LRFHNDL----------------------------------------
-----------PE-VPFQ----PKMLNIP----V-D-H------T-QLYK-----Y-------R-P---T--
T-LEA------TYRP-----------------------PVL-TEH--DMGV---FVDL--------I-N---
------------------PSI-Y-T--------------------------A-PV---------------PA
-----------------------------------P-A--LA---EED------------------------
------------------------------------------------------------------------
------------------------------------------------------------------------
------------------------------------------------------------------------
------------------------------------------------------------------------
------------------------------------------------------------------------
------------------------------------------------------------------------
------------------------------------------------------------------------
------------------------------------------------------------------------
------------------------------------------------------------------------
-------------------------L--------K-------------------------------------
------------------------------------------------------------------------
------------------------------------------------------------------------
------------------------------------------------------------------------
------------------------------------------------------------------------
------------------------------------------------------------------------
------------------------------------------------------------------------
------------------------------------------------------------------------
------------------------------------------------------------------------
------------------------------------------------------------------------
------------------------------------------------------------------------
------------------------------------------------------------------------
-------------
>EP00746_Dinoflagellata_sp_MGD_P004897_gnl_MRDRNA2_MRDRNA2_109462_c0_seq1.p1_gnl_MRDRNA2_MRDRNA2_109462_c0_gnl_MRDRNA2_MRDRNA2_109462_c0_seq1.p1_ORF_type_3prime_partial_len_450_score_112.11_gnl_MRDRNA2_MRDRNA2_109462_c0_seq1_187-1533/55-388
LA-ID--------------------CRYMNDV----------------------------------------
-----------PS-TPV-----PKLLPAM----P-A-A------E-NFFS-----Y-------K-F---T--
G-LED------MHRP-----------------------MLL-SED--DIVT---DVEI--------I-D---
------------------PYA-YGL--------------------------A-DG-ET-----------RLE
-----------------------------------N-S--ID---PLDEPLL-N------------DD----
-------D---------------LGEE---------------------------------------------
-----------------------------------------------EIAM--QK-----------K---KS
AM-YE---------------PAME------------------R-R-E-A--------IILRR------HIL-
[truncated: 356,257 more chars]
